# Supplementary material for: A dyadic stimulus set of audiovisual affective displays for the study of multisensory, emotional, social interactions
Source: Behav Res Methods. 2015 Nov 5;48(4):1285–95. doi: 10.3758/s13428-015-0654-4 (PMC5101291; doi:10.3758/s13428-015-0654-4)
Supplement: Supplementary file 1 — (ZIP 270 MB) [file 13428_2015_654_MOESM1_ESM.zip › supplementary_material_2_stimuli_set_files/E/E26.txt]

-434.666229	184.457291	921.122803	-419.764832	-2.029970	920.952454	-527.488770	223.660355	502.336487	-475.199554	-24.710033	501.130096	-531.061401	230.960815	68.553436	-533.656006	-8.713668	90.620209	-450.235962	283.435699	1380.197266	-443.078369	-64.297844	1378.578369	-427.181915	105.172470	1395.587402	-411.599335	106.162605	1686.556519	-493.190033	324.800964	1117.690063	-528.838196	-119.550087	1141.015381	-391.662567	285.769775	884.300354	-428.357513	-135.921341	885.344849	-417.188660	91.923988	1020.531128	435.348511	-4.120111	960.057861	441.151703	172.819931
-434.667023	184.401474	921.125305	-419.804077	-2.082406	920.976624	-527.442810	223.600098	502.310455	-475.131866	-24.683558	501.117767	-531.052673	230.964539	68.537811	-533.622803	-8.708197	90.614044	-450.217194	283.442596	1380.181030	-443.212524	-64.319176	1378.571167	-427.225891	105.157074	1395.567505	-411.678467	106.165039	1686.530518	-493.399292	325.513733	1117.887695	-528.955383	-119.804405	1141.044189	-392.414185	285.539001	883.969116	-428.648895	-136.383469	885.282349	-417.215820	91.878784	1020.545105	435.290894	-4.138089	960.037354	441.101349	172.797531
-434.630249	184.339325	921.104797	-419.820801	-2.120574	920.995300	-527.482849	223.647430	502.345612	-474.995483	-24.575151	501.097168	-531.065125	230.985764	68.561180	-533.560303	-8.697624	90.596306	-450.152466	283.504089	1380.128174	-443.337097	-64.330658	1378.545410	-427.464813	104.965309	1395.582397	-411.734924	106.168221	1686.519531	-493.516479	325.102448	1117.783569	-528.967529	-119.966553	1141.041016	-393.035553	285.390289	883.578430	-427.820404	-136.048325	885.967957	-417.217285	91.845863	1020.545227	435.257324	-4.193325	960.029114	441.059082	172.777786
-434.622345	184.328812	921.084290	-419.907410	-2.128280	920.997620	-527.424011	223.557281	502.343872	-474.852966	-24.498318	501.094971	-531.027100	230.979385	68.553200	-533.473999	-8.683574	90.578606	-450.121155	283.523834	1380.056030	-443.478607	-64.311783	1378.553345	-427.382294	105.109337	1395.516602	-411.776978	106.159599	1686.493530	-493.729645	324.562988	1117.636108	-529.102966	-120.264931	1141.101318	-393.622955	285.172760	883.237915	-428.110382	-136.450409	885.951843	-417.261536	91.843468	1020.536621	435.203796	-4.244757	960.018616	441.047852	172.753342
-434.591980	184.307602	921.058716	-419.958130	-2.174558	921.008484	-527.441833	223.540909	502.344177	-474.797821	-24.489565	501.123474	-531.032410	230.981186	68.551453	-533.460999	-8.687707	90.583511	-450.018616	283.554565	1379.992920	-443.525085	-64.322899	1378.613037	-427.477966	105.092896	1395.517578	-411.817627	106.150764	1686.459717	-493.998657	324.099670	1117.553345	-529.210938	-120.473755	1141.150757	-394.207977	285.088531	882.874268	-428.415100	-136.876221	885.895752	-417.281616	91.823929	1020.530151	435.134949	-4.245304	960.045654	440.999115	172.711502
-434.540680	184.350937	921.065002	-420.009552	-2.176219	920.995544	-527.431885	223.518784	502.353149	-474.794342	-24.518084	501.076416	-531.040833	230.977707	68.559555	-533.411621	-8.675731	90.575096	-449.900696	283.616486	1379.940552	-443.659058	-64.330276	1378.614868	-427.608276	105.030975	1395.464111	-411.868652	106.148590	1686.397217	-494.327789	323.523346	1117.437988	-529.329590	-120.709633	1141.221680	-394.805176	285.031860	882.506409	-428.680145	-137.252747	885.850342	-417.286041	91.828514	1020.527344	435.139557	-4.222693	960.069336	440.966248	172.713638
-434.497375	184.333786	921.034424	-420.101501	-2.191854	920.989990	-527.419189	223.505188	502.336304	-475.976440	-25.429338	501.243652	-531.039612	230.971741	68.537834	-533.969421	-8.768996	90.724953	-449.797821	283.671082	1379.841797	-443.831360	-64.323524	1378.589844	-427.648712	105.043831	1395.475830	-411.890747	106.150795	1686.350342	-494.759979	322.775482	1117.238281	-529.449890	-120.883514	1141.233521	-395.367340	284.995056	882.184082	-428.989960	-137.636353	885.766357	-417.314514	91.817917	1020.509644	435.113525	-4.234838	960.065552	440.938171	172.689438
-434.463745	184.318680	921.007629	-420.189484	-2.224190	920.966064	-527.391113	223.498520	502.327515	-475.879272	-25.384575	501.236176	-531.033813	230.976425	68.544235	-534.004944	-8.815774	90.678215	-449.713928	283.745148	1379.732056	-443.938599	-64.299828	1378.657227	-427.743408	104.994896	1395.418457	-411.901001	106.163300	1686.320923	-494.977142	321.825592	1117.021240	-529.570129	-121.007164	1141.250610	-394.280273	285.266724	882.718201	-429.248993	-138.022018	885.730469	-417.350128	91.788467	1020.485168	435.076630	-4.292611	960.047302	440.913208	172.679947
-434.419678	184.294861	920.982117	-420.288605	-2.260538	920.960876	-527.386841	223.476181	502.339996	-475.724518	-25.233553	501.162201	-531.044128	230.983673	68.532318	-533.877197	-8.795103	90.647690	-449.639069	283.803070	1379.627930	-444.124786	-64.290176	1378.652344	-427.774261	104.958267	1395.403687	-411.914825	106.155228	1686.276855	-495.466644	321.227386	1116.885498	-529.695557	-121.152618	1141.274780	-394.834290	285.355896	882.374817	-429.509552	-138.363037	885.687500	-417.382813	91.761124	1020.470337	435.071747	-4.283075	960.074280	440.893951	172.617584
-434.396759	184.221237	920.969299	-420.389343	-2.276206	920.956299	-527.382935	223.476715	502.349701	-475.703888	-25.237787	501.190704	-531.064575	230.983276	68.529526	-533.814941	-8.784389	90.640320	-449.614929	283.861694	1379.515991	-444.263000	-64.297981	1378.669678	-427.796600	104.957375	1395.425171	-411.905151	106.182411	1686.265869	-495.983765	320.721893	1116.740112	-529.851685	-121.253502	1141.307739	-395.577484	285.314880	881.984009	-429.788269	-138.686539	885.672607	-417.417847	91.714790	1020.461243	435.016846	-4.345812	960.039856	440.853210	172.614304
-434.373077	184.203110	920.959167	-420.493927	-2.300812	920.973877	-527.341980	223.448837	502.345062	-475.761353	-25.255449	501.186768	-531.065308	230.979736	68.538292	-533.808167	-8.766082	90.659889	-449.571167	283.902954	1379.395630	-444.476074	-64.306961	1378.646362	-427.832214	104.943893	1395.441895	-411.900208	106.196808	1686.257690	-496.522003	320.307037	1116.647705	-530.039368	-121.333908	1141.302734	-396.321014	285.368500	881.646729	-430.015076	-138.939804	885.664429	-417.473694	91.700172	1020.466492	435.017395	-4.411362	960.035278	440.841095	172.571899
-434.352997	184.191940	920.948914	-420.597046	-2.338236	920.977722	-527.356995	223.479431	502.366913	-475.700104	-25.174845	501.172607	-531.104248	231.007584	68.560806	-533.727478	-8.752298	90.642166	-449.504242	283.935944	1379.269897	-444.638245	-64.360535	1378.562378	-427.872803	104.908653	1395.413330	-411.898010	106.214142	1686.243896	-497.100891	319.915070	1116.493164	-530.210510	-121.426842	1141.327515	-397.060364	285.435944	881.303894	-430.287231	-139.211746	885.658813	-417.525391	91.675957	1020.464294	434.985931	-4.436334	960.029541	440.797211	172.534775
-434.303619	184.180481	920.951721	-420.694763	-2.350711	920.978149	-527.311279	223.461578	502.350830	-475.799072	-25.207088	501.181335	-531.107544	231.002930	68.539726	-533.721802	-8.751609	90.642899	-449.448578	283.974182	1379.141846	-444.767151	-64.383408	1378.564575	-427.918823	104.878532	1395.407227	-411.880463	106.248222	1686.220459	-497.659332	319.636108	1116.380005	-530.417480	-121.480721	1141.307373	-397.851593	285.442230	880.970032	-430.525635	-139.450806	885.625671	-417.557281	91.654320	1020.466736	434.990845	-4.468320	960.024292	440.802490	172.512375
-434.255188	184.155151	920.949402	-420.801270	-2.404380	920.980286	-527.291565	223.479538	502.347656	-475.794006	-25.177898	501.146393	-531.125122	231.034973	68.522102	-533.643311	-8.784522	90.652008	-449.401672	283.993530	1379.011353	-444.884613	-64.431503	1378.497192	-427.977570	104.818733	1395.375122	-411.839417	106.265816	1686.220215	-498.269806	319.339905	1116.265503	-530.609985	-121.521751	1141.248657	-398.627289	285.524231	880.719360	-430.736328	-139.669876	885.636902	-417.613159	91.606888	1020.469421	434.924561	-4.481465	960.052063	440.747314	172.458878
-434.223724	184.149902	920.934143	-420.903381	-2.451771	920.980774	-527.294617	223.506332	502.371063	-475.840057	-25.163437	501.181854	-531.178467	231.045303	68.525444	-533.677490	-8.743270	90.637375	-449.349365	284.012512	1378.892090	-445.015137	-64.496559	1378.399170	-428.020538	104.758896	1395.338989	-411.809387	106.300980	1686.177124	-498.836975	319.150177	1116.164795	-530.821350	-121.497490	1141.188843	-399.497223	285.572540	880.391663	-430.937164	-139.869110	885.630310	-417.651611	91.581505	1020.462341	434.922791	-4.502532	960.048401	440.743103	172.460953
-434.198425	184.139023	920.946289	-421.050995	-2.486592	920.972595	-527.480225	223.727432	502.433594	-475.932037	-25.158949	501.149597	-531.324585	231.081238	68.554741	-533.687622	-8.725206	90.550255	-449.321899	284.028320	1378.758423	-445.069336	-64.515114	1378.421509	-428.018555	104.753159	1395.366577	-411.781097	106.324089	1686.161621	-499.423645	318.934357	1116.078735	-531.010437	-121.498070	1141.153931	-400.325073	285.667908	880.147644	-431.135864	-140.050980	885.665710	-417.719971	91.538033	1020.465149	434.945953	-4.511986	960.062378	440.705780	172.429642
-434.223907	184.097061	920.930481	-421.199799	-2.526180	920.956116	-527.301392	223.576675	502.379578	-475.982178	-25.077997	501.094147	-531.211609	231.081879	68.547607	-533.626038	-8.708315	90.524307	-449.311798	284.043365	1378.644897	-445.161682	-64.536545	1378.378052	-428.046173	104.720551	1395.351318	-411.749695	106.446083	1686.058105	-499.977692	318.781067	1116.050659	-531.189026	-121.481003	1141.154053	-401.098785	285.799469	879.987305	-431.331818	-140.222198	885.677979	-417.786255	91.491806	1020.447021	434.941193	-4.533044	960.082581	440.701141	172.446365
-434.201019	184.037811	920.945313	-421.313751	-2.599508	920.983765	-527.296753	223.613403	502.406586	-476.120789	-25.143324	501.139984	-531.238770	231.087265	68.551872	-533.655212	-8.753284	90.591980	-449.275513	284.066345	1378.558960	-445.231781	-64.560493	1378.392944	-428.084045	104.672844	1395.301147	-411.702271	106.481285	1686.040771	-500.518158	318.624115	1116.000977	-531.361694	-121.542313	1141.194092	-401.897675	285.943787	879.831177	-431.523834	-140.318634	885.776672	-417.842834	91.424248	1020.469360	434.890259	-4.523606	960.092407	440.616486	172.399399
-434.197693	183.967407	920.920715	-421.442780	-2.660350	920.973694	-527.258545	223.588776	502.380585	-476.303101	-25.171124	501.153687	-531.236450	231.074448	68.517899	-533.686646	-8.775074	90.614647	-449.302551	284.058838	1378.472412	-445.292755	-64.574295	1378.388794	-428.066132	104.705681	1395.291992	-411.644592	106.513329	1686.016357	-501.104889	318.525085	1116.026855	-531.565002	-121.631439	1141.285767	-402.715149	286.105286	879.638611	-431.746918	-140.380936	885.844910	-417.904449	91.359459	1020.451843	434.900269	-4.547453	960.053650	440.614044	172.420029
-434.197754	183.923431	920.922607	-421.561615	-2.717633	921.001404	-527.218323	223.559738	502.358765	-476.535858	-25.330944	501.218628	-531.248291	231.080017	68.525566	-533.759155	-8.786363	90.635956	-449.347321	284.081848	1378.394653	-445.440155	-64.566460	1378.403931	-428.145935	104.628036	1395.241577	-411.572693	106.550011	1686.008057	-501.681152	318.376923	1116.049805	-531.758911	-121.657814	1141.383301	-403.601135	286.378815	879.512024	-431.936005	-140.427856	885.965210	-417.963989	91.316223	1020.466614	434.890289	-4.578100	960.050781	440.569794	172.371353
-434.174347	183.863449	920.921021	-421.663635	-2.802503	921.030212	-527.197754	223.523529	502.344543	-476.748322	-25.401743	501.179901	-531.251648	231.086868	68.543549	-533.752075	-8.783316	90.637085	-449.371582	284.056885	1378.329224	-445.467743	-64.625465	1378.426880	-428.185791	104.667099	1395.312012	-411.492767	106.577690	1685.989014	-502.201447	318.344635	1116.033325	-531.948853	-121.702385	1141.438965	-404.352722	286.564636	879.354248	-432.132050	-140.403351	886.093140	-418.026245	91.251678	1020.482483	434.877136	-4.653662	960.054504	440.559326	172.335785
-434.212402	183.801315	920.934021	-421.802734	-2.856071	921.041931	-527.223083	223.545883	502.352234	-476.556030	-25.140530	501.133331	-531.215393	231.103882	68.552460	-533.620789	-8.732014	90.533897	-449.420258	284.070557	1378.278198	-445.535614	-64.617638	1378.476563	-428.229187	104.626312	1395.332642	-411.441467	106.602135	1685.979126	-502.759308	318.312714	1116.011230	-532.161682	-121.746857	1141.565552	-405.109955	286.839966	879.247925	-432.359344	-140.343170	886.203979	-418.110779	91.188141	1020.494446	434.765015	-4.638008	960.121948	440.484772	172.283691
-434.228851	183.678452	920.920288	-421.909729	-2.919313	921.047302	-527.190613	223.499924	502.314789	-477.187897	-25.545456	501.212036	-531.211426	231.115234	68.563034	-533.943420	-8.829286	90.629799	-449.501343	284.099640	1378.208984	-445.558228	-64.601364	1378.541504	-428.313232	104.556252	1395.288330	-411.335236	106.564156	1686.063721	-503.273743	318.373138	1116.044067	-532.385864	-121.755394	1141.664917	-405.856659	287.146820	879.103760	-432.584869	-140.229034	886.320496	-418.172211	91.100700	1020.490234	434.906403	-4.672702	960.054504	440.517456	172.328247
-434.270325	183.666946	920.930847	-422.058258	-3.002814	921.084656	-527.210205	223.502869	502.327515	-477.416443	-25.708055	501.305725	-531.237244	231.137192	68.541267	-534.061768	-8.773470	90.580986	-449.586151	284.114258	1378.159790	-445.616699	-64.631020	1378.604736	-428.343842	104.555527	1395.302246	-411.261902	106.597000	1686.063599	-503.780212	318.474518	1116.062500	-532.573853	-121.742256	1141.756348	-406.484253	287.389343	879.007019	-432.768066	-140.128525	886.437683	-418.266663	91.061592	1020.514038	434.919891	-4.662879	960.060547	440.506500	172.304459
-433.190125	185.496368	921.211609	-421.792755	-2.587475	921.056458	-527.272034	223.597992	502.638367	-477.306366	-25.535093	501.256653	-531.281067	231.127838	68.549583	-533.949463	-8.737427	90.533707	-449.693817	284.107727	1378.072632	-445.653992	-64.649117	1378.628296	-428.369141	104.552048	1395.325317	-411.207825	106.591324	1686.020508	-504.264008	318.605804	1116.052124	-532.760376	-121.752304	1141.852417	-407.297394	287.909210	878.864136	-432.895996	-139.940369	886.536926	-417.766235	91.961662	1020.658691	434.929565	-4.687323	960.060974	440.491791	172.328217
-433.236298	185.487976	921.240845	-421.902466	-2.632890	921.067932	-527.309021	223.554230	502.645508	-477.490814	-25.645592	501.278320	-531.332886	231.149734	68.538696	-533.966858	-8.744698	90.548668	-449.796692	284.108063	1377.990112	-445.737091	-64.665894	1378.613892	-428.389343	104.547379	1395.308594	-411.127075	106.627342	1686.031982	-504.668274	318.793671	1116.025391	-532.916321	-121.662926	1141.876831	-407.863739	288.214478	878.726685	-433.016296	-139.759140	886.627380	-417.857635	91.921158	1020.680481	434.925903	-4.680233	960.061035	440.446136	172.320587
-433.376129	185.318863	921.228821	-422.013367	-2.703666	921.093445	-527.369080	223.532257	502.608032	-477.544189	-25.678440	501.285400	-531.347046	231.136047	68.539993	-533.955261	-8.745400	90.552238	-449.912079	284.104584	1377.931641	-445.744537	-64.664200	1378.676147	-428.443390	104.548744	1395.271729	-411.056244	106.661644	1686.010742	-505.059906	319.023041	1116.001221	-533.065308	-121.590363	1141.913940	-408.436646	288.585846	878.658081	-433.163086	-139.594055	886.690979	-417.958466	91.824333	1020.684692	434.945923	-4.726415	960.065735	440.421356	172.288788
-433.541077	185.177887	921.209778	-422.178162	-2.777947	921.089966	-527.434448	223.514069	502.609406	-477.718536	-25.772112	501.297455	-531.386353	231.137207	68.530273	-534.014099	-8.754189	90.564857	-450.022919	284.104919	1377.842896	-445.789764	-64.694084	1378.641602	-428.485382	104.562599	1395.274780	-410.984802	106.686356	1685.978149	-505.428650	319.210236	1115.983521	-533.196411	-121.546478	1141.962158	-408.855865	288.858643	878.635681	-433.325867	-139.355133	886.769226	-418.095703	91.726799	1020.670654	434.944977	-4.730639	960.063110	440.407349	172.260162
-433.623169	185.138214	921.178284	-422.304138	-2.825442	921.093262	-527.433960	223.445465	502.603668	-477.759338	-25.791862	501.282593	-531.328613	231.111542	68.510864	-534.027039	-8.761855	90.574631	-450.129395	284.092163	1377.758179	-445.809326	-64.693977	1378.682129	-428.525238	104.559517	1395.249878	-410.894653	106.737648	1685.969971	-505.757507	319.433289	1115.963867	-533.332153	-121.491081	1142.021484	-409.276031	289.248047	878.573853	-433.535614	-139.049957	886.781494	-418.178558	91.700615	1020.654358	434.979645	-4.765511	960.066895	440.408752	172.236984
-433.699158	185.061752	921.161316	-422.384644	-2.903127	921.114014	-527.449097	223.347504	502.560455	-477.781525	-25.823769	501.276428	-531.296021	231.090668	68.479889	-534.020630	-8.806643	90.597687	-450.240570	284.070251	1377.709106	-445.845673	-64.706421	1378.708862	-428.538818	104.578888	1395.274414	-410.832703	106.757454	1685.929688	-506.034790	319.628693	1115.975342	-533.476807	-121.455841	1142.079468	-409.598206	289.621765	878.510132	-433.758484	-138.769775	886.798218	-418.262085	91.642944	1020.656677	434.971954	-4.762326	960.074646	440.373016	172.223572
-433.825928	184.992783	921.143494	-422.527924	-2.966565	921.117859	-527.462280	223.228897	502.533112	-477.765747	-25.814253	501.239441	-531.231934	231.072525	68.459610	-534.038086	-8.825171	90.602303	-450.337189	284.062500	1377.647583	-445.859741	-64.715508	1378.736084	-428.587128	104.603180	1395.301392	-410.762573	106.785477	1685.906006	-506.309692	319.809357	1116.005981	-533.577576	-121.386108	1142.119263	-409.813538	289.855408	878.496826	-433.930847	-138.454559	886.785583	-418.378601	91.588516	1020.647827	434.993988	-4.832007	960.056030	440.388306	172.239395
-433.965729	184.857895	921.135010	-422.617462	-3.035008	921.116028	-527.527405	223.192734	502.517975	-477.687103	-25.789019	501.240234	-531.240845	231.089645	68.466888	-533.958130	-8.791414	90.514450	-450.508575	284.112915	1377.606689	-445.888336	-64.670586	1378.768066	-428.645935	104.596550	1395.225220	-410.707214	106.837029	1685.853271	-506.559265	319.942719	1116.015015	-533.685486	-121.271553	1142.097290	-410.143494	290.285065	878.511047	-434.103058	-138.156097	886.756897	-418.498352	91.492874	1020.643127	435.007751	-4.811193	960.044128	440.337280	172.208679
-434.121368	184.758316	921.138306	-422.740540	-3.115237	921.150269	-527.489258	223.048340	502.452087	-477.632599	-25.758373	501.195496	-531.199890	231.052383	68.455498	-533.892090	-8.875525	90.544556	-450.624146	284.115601	1377.600342	-445.897400	-64.666252	1378.771240	-428.694489	104.630157	1395.238037	-410.692352	106.960381	1685.745728	-506.804840	320.059723	1116.040405	-533.738342	-121.181198	1142.127808	-410.476746	290.693695	878.459839	-434.214813	-137.738358	886.725098	-418.637939	91.421127	1020.661804	435.019440	-4.817699	960.057251	440.318176	172.238266
-434.242554	184.742599	921.132874	-422.845825	-3.156715	921.121399	-527.568909	222.997803	502.461731	-477.386169	-25.624386	501.119049	-531.173950	231.048187	68.448524	-533.762207	-8.872826	90.536240	-450.768951	284.135010	1377.593628	-445.895142	-64.649948	1378.780762	-428.767548	104.660843	1395.185791	-410.651337	106.981728	1685.678345	-506.990265	320.186401	1116.051025	-533.796143	-121.043510	1142.109253	-410.721954	290.981598	878.436218	-434.352417	-137.307251	886.678162	-418.745392	91.381180	1020.644165	435.051880	-4.832122	960.054871	440.308655	172.227982
-434.400665	184.622269	921.120361	-422.967163	-3.204343	921.128662	-527.562805	222.857010	502.391998	-477.197876	-25.493227	501.012390	-531.100769	231.035126	68.433517	-533.639954	-8.867149	90.487648	-450.916046	284.130157	1377.610352	-445.913879	-64.657806	1378.752197	-428.821686	104.676407	1395.212158	-410.604919	107.011292	1685.619385	-507.161346	320.267212	1116.061157	-533.880005	-120.939110	1142.109009	-410.931030	291.212952	878.414307	-434.534576	-136.856522	886.599915	-418.877960	91.310257	1020.640747	435.087128	-4.788902	960.068970	440.294800	172.230103
-434.500397	184.569122	921.099243	-423.059265	-3.261281	921.141235	-527.624878	222.814285	502.412109	-477.134216	-25.523443	501.016449	-531.119751	231.023773	68.421204	-533.618042	-8.861787	90.485832	-451.089386	284.140747	1377.611206	-445.973602	-64.658623	1378.707764	-428.899109	104.711388	1395.210083	-410.543610	107.065269	1685.592285	-507.307556	320.352264	1116.074341	-533.951416	-120.799202	1142.117065	-411.199615	291.536713	878.392212	-434.758698	-136.461700	886.528076	-418.981384	91.273018	1020.637085	435.097229	-4.780699	960.076477	440.273834	172.246109
-434.637604	184.574509	921.123230	-423.170013	-3.310855	921.163757	-527.659973	222.756210	502.383911	-478.928833	-27.043983	501.357239	-531.073181	231.017700	68.416130	-534.561646	-9.024779	90.738075	-451.246155	284.170898	1377.657227	-446.005219	-64.664948	1378.706787	-429.002228	104.731583	1395.175049	-410.487915	107.129967	1685.567017	-507.442993	320.423431	1116.104736	-534.008850	-120.660042	1142.099487	-411.448395	291.828278	878.352478	-434.915710	-136.027176	886.449036	-419.117767	91.250572	1020.661560	435.122284	-4.841691	960.052185	440.286102	172.219711
-434.767700	184.527695	921.098938	-423.300903	-3.353134	921.188843	-527.721558	222.709427	502.382111	-478.908630	-27.115187	501.394257	-531.071960	231.010529	68.381065	-534.549927	-9.023462	90.744507	-451.421295	284.185730	1377.674561	-446.006073	-64.663712	1378.689087	-429.086975	104.773170	1395.211548	-410.395721	107.110580	1685.615479	-507.570129	320.495239	1116.111328	-534.038452	-120.515472	1142.098267	-411.632690	292.069794	878.347473	-434.977661	-135.568604	886.409424	-419.235229	91.232964	1020.660522	435.130402	-4.858334	960.046509	440.276031	172.202286
-434.909607	184.445038	921.077942	-423.407196	-3.413733	921.225647	-527.760376	222.718002	502.367889	-479.005463	-27.200758	501.381470	-531.071289	231.003555	68.379417	-534.612183	-9.034994	90.759979	-451.567688	284.201050	1377.696411	-445.982422	-64.623917	1378.726563	-429.128296	104.832497	1395.237793	-410.326477	107.188332	1685.616943	-507.669556	320.556061	1116.111328	-534.073486	-120.342148	1142.063965	-411.765533	292.245392	878.334290	-435.054474	-135.093979	886.318665	-419.357300	91.194008	1020.668030	435.179138	-4.829103	960.033386	440.258270	172.220367
-435.070007	184.502121	921.137085	-423.519623	-3.420129	921.232544	-527.830933	222.647064	502.333557	-478.981049	-27.184446	501.344940	-531.067688	231.003082	68.371124	-534.618225	-9.008272	90.701294	-451.717072	284.195496	1377.679688	-445.970154	-64.631363	1378.696655	-429.213348	104.863533	1395.226074	-410.306335	107.237183	1685.561890	-507.771637	320.574768	1116.114990	-534.075623	-120.160728	1141.983887	-411.851837	292.347687	878.335815	-435.205963	-134.682144	886.204712	-419.515778	91.192604	1020.703369	435.185486	-4.803672	960.064514	440.223358	172.235931
-435.218597	184.370346	921.058105	-423.673401	-3.486330	921.250671	-527.942871	222.653656	502.333008	-479.008789	-27.282045	501.367218	-531.089294	230.987061	68.363693	-534.633850	-9.003828	90.704208	-451.856842	284.209076	1377.665527	-445.966461	-64.628853	1378.649902	-429.281860	104.897072	1395.219849	-410.270142	107.270134	1685.527588	-507.877289	320.574341	1116.112549	-534.116516	-120.013229	1141.960449	-411.973297	292.444397	878.314392	-435.396545	-134.204803	886.055298	-419.620422	91.147865	1020.667969	435.207245	-4.839314	960.037048	440.215210	172.267197
-435.302643	184.480774	921.105774	-423.788513	-3.484601	921.256104	-528.447327	223.018173	502.480072	-479.000519	-27.267855	501.294464	-531.341248	231.041077	68.372162	-534.641602	-9.052851	90.729645	-452.003967	284.220123	1377.651367	-445.964874	-64.647545	1378.614990	-429.408417	104.884758	1395.152710	-410.247101	107.326752	1685.508057	-507.978973	320.554871	1116.096924	-534.160583	-119.849678	1141.927246	-411.962158	292.513977	878.338196	-435.580231	-133.693878	885.919434	-419.737885	91.178467	1020.696472	435.245483	-4.800608	960.078308	440.204742	172.256775
-435.452332	184.391693	921.079773	-423.915283	-3.517741	921.257507	-528.476685	223.046036	502.480347	-479.060272	-27.340300	501.311646	-531.325989	231.020935	68.370140	-534.681396	-9.085927	90.730194	-452.155457	284.216034	1377.653076	-446.009125	-64.661674	1378.544434	-429.464050	104.932251	1395.186279	-410.225800	107.360146	1685.490723	-508.091217	320.551422	1116.104492	-534.195679	-119.680222	1141.841064	-412.020386	292.539459	878.356750	-435.659973	-133.177521	885.796936	-419.883148	91.132843	1020.684753	435.262085	-4.797766	960.074219	440.170959	172.250793
-435.632111	184.348877	921.097900	-424.096527	-3.528619	921.284973	-528.482666	222.989044	502.426208	-479.124207	-27.387888	501.313080	-531.311340	231.011749	68.356941	-534.651489	-9.044031	90.675758	-452.300323	284.220337	1377.653931	-445.990112	-64.669449	1378.504150	-429.566284	104.965401	1395.148315	-410.211914	107.422256	1685.459229	-508.185944	320.553772	1116.123169	-534.181824	-119.473083	1141.803345	-412.028534	292.581726	878.422546	-435.679871	-132.683044	885.720459	-420.068146	91.110695	1020.708008	435.276886	-4.815389	960.070557	440.160126	172.260696
-435.698822	184.391068	921.087402	-424.220581	-3.524322	921.279724	-528.430359	222.904205	502.370117	-479.160614	-27.417725	501.278046	-531.228088	230.996429	68.348396	-534.635010	-9.126311	90.748009	-452.442535	284.218781	1377.657837	-445.988922	-64.652565	1378.488770	-429.650024	104.979729	1395.137695	-410.209808	107.451118	1685.453247	-508.271790	320.553925	1116.156982	-534.195374	-119.314789	1141.752930	-412.048462	292.639343	878.481323	-435.747955	-132.225021	885.619446	-420.178497	91.132706	1020.701599	435.274902	-4.827017	960.067871	440.122650	172.254990
-435.900330	184.277115	921.074036	-424.369537	-3.582265	921.295044	-528.506042	222.838959	502.414185	-479.197906	-27.454964	501.328125	-531.246033	230.999954	68.340729	-534.653076	-9.089575	90.743835	-452.578827	284.216278	1377.663452	-446.032623	-64.683105	1378.404663	-429.723328	104.999298	1395.124023	-410.202515	107.480133	1685.429932	-508.327118	320.549957	1116.192017	-534.192139	-119.139877	1141.699341	-412.112396	292.690247	878.502869	-435.824463	-131.724152	885.532043	-420.343781	91.065491	1020.701477	435.285583	-4.814593	960.076660	440.095032	172.279678
-436.032959	184.249557	921.075439	-424.546722	-3.582847	921.323669	-528.554016	222.779922	502.390015	-479.227570	-27.445139	501.271606	-531.248901	231.015335	68.345451	-534.594360	-9.126771	90.753166	-452.722504	284.200043	1377.691284	-446.008911	-64.666763	1378.439697	-429.764893	105.056381	1395.164795	-410.198853	107.505783	1685.421753	-508.407196	320.559540	1116.212769	-534.196411	-118.960419	1141.649658	-412.202484	292.730957	878.556641	-435.913544	-131.265137	885.455933	-420.500153	91.063499	1020.716553	435.323578	-4.797304	960.066589	440.077393	172.259109
-436.137787	184.283310	921.114502	-424.657745	-3.585175	921.335815	-528.602966	222.771866	502.377899	-479.248962	-27.451466	501.301971	-531.248962	231.015686	68.344009	-534.635254	-9.053313	90.691620	-452.873871	284.186554	1377.756348	-446.046814	-64.701271	1378.384399	-429.878998	105.054443	1395.142212	-410.214294	107.544083	1685.423828	-508.487610	320.631409	1116.276611	-534.206848	-118.820999	1141.617065	-412.357483	292.760925	878.553528	-435.957428	-130.793961	885.362183	-420.641693	91.062462	1020.745544	435.334900	-4.799388	960.044983	440.056213	172.312912
-436.233521	184.302979	921.116455	-424.811127	-3.583054	921.349854	-528.684570	222.760147	502.381042	-479.303314	-27.463966	501.313690	-531.285522	231.023788	68.364830	-534.597351	-9.067408	90.681526	-453.023468	284.203064	1377.800415	-446.033875	-64.698334	1378.410645	-429.950500	105.058189	1395.177246	-410.232056	107.558922	1685.419800	-508.593140	320.704865	1116.335083	-534.213013	-118.683113	1141.589844	-412.476074	292.734924	878.621277	-435.956055	-130.279144	885.300537	-420.761597	91.076988	1020.753052	435.356323	-4.805596	960.054626	440.060028	172.329483
-436.340881	184.354095	921.153137	-424.923218	-3.592060	921.358459	-528.757507	222.845673	502.396973	-479.351410	-27.471628	501.315918	-531.299744	231.025955	68.342056	-534.629333	-9.138870	90.764297	-453.149292	284.165497	1377.846924	-445.996552	-64.702301	1378.399536	-430.012268	105.067413	1395.197021	-410.244507	107.576431	1685.424194	-508.707977	320.789948	1116.384521	-534.192871	-118.516747	1141.540527	-412.645905	292.729553	878.617859	-435.929688	-129.770248	885.256531	-420.900726	91.080917	1020.778687	435.366669	-4.797220	960.065186	440.049469	172.318466
-436.467651	184.311905	921.135193	-425.087128	-3.589703	921.369202	-528.779602	222.816620	502.374634	-479.361511	-27.422459	501.301971	-531.324219	231.015808	68.318741	-534.612610	-9.134307	90.763779	-453.256866	284.148743	1377.880005	-445.982086	-64.717857	1378.413818	-430.115082	105.045586	1395.160522	-410.263000	107.571053	1685.417358	-508.800934	320.859528	1116.411621	-534.187561	-118.395264	1141.487915	-412.727142	292.686554	878.687744	-435.910095	-129.249130	885.205017	-421.039795	91.074799	1020.774414	435.435486	-4.760097	960.087219	440.034607	172.353622
-436.552032	184.324814	921.147827	-425.183197	-3.604285	921.394348	-528.837219	222.841370	502.380402	-479.410675	-27.390871	501.295044	-531.311951	231.012100	68.317505	-534.635132	-9.104142	90.697678	-453.353455	284.136871	1377.907104	-446.009155	-64.736130	1378.362671	-430.180542	105.028175	1395.156982	-410.276184	107.573128	1685.419678	-508.928650	320.935333	1116.453491	-534.159851	-118.279274	1141.431030	-412.863312	292.676483	878.740967	-435.912476	-128.773849	885.132935	-421.142090	91.079155	1020.794434	435.416138	-4.750613	960.076477	439.999786	172.355270
-436.674957	184.300095	921.147766	-425.337250	-3.569456	921.389954	-528.866028	222.880722	502.383636	-479.471985	-27.363665	501.268768	-531.306458	231.027466	68.299377	-534.595642	-9.087362	90.678162	-453.442657	284.120697	1377.939575	-446.003387	-64.742668	1378.358521	-430.223755	105.031227	1395.178101	-410.300842	107.575294	1685.412964	-509.037170	320.957184	1116.481689	-534.156006	-118.154640	1141.385376	-412.978180	292.707245	878.794312	-435.945892	-128.286743	885.023315	-421.268005	91.081284	1020.791016	435.417694	-4.756228	960.071655	439.979248	172.353668
-436.700409	184.472397	921.171265	-425.475708	-3.506411	921.404358	-528.993713	222.907913	502.388519	-479.544983	-27.311506	501.263733	-531.377258	231.026382	68.301323	-534.583801	-9.041911	90.650154	-453.512573	284.082367	1377.972778	-446.064514	-64.776192	1378.304810	-430.265869	105.028526	1395.196167	-410.336548	107.560844	1685.410889	-509.150757	321.005737	1116.539673	-534.149841	-118.060913	1141.354980	-413.123688	292.818756	878.842224	-435.977417	-127.815712	884.921997	-421.348297	91.187996	1020.809875	435.407257	-4.765741	960.077637	439.936462	172.376282
-436.842773	184.525864	921.209290	-425.615265	-3.493344	921.410400	-529.110352	223.014709	502.411316	-479.593201	-27.261059	501.291931	-531.430420	231.038559	68.312897	-534.535400	-9.100675	90.713524	-453.601898	284.068756	1377.994873	-446.137634	-64.813820	1378.239990	-430.326080	105.012871	1395.209717	-410.360413	107.544304	1685.408447	-509.263458	321.019958	1116.556641	-534.094910	-117.938950	1141.267700	-413.262878	292.915131	878.888245	-435.936493	-127.400291	884.844360	-421.502350	91.203522	1020.833313	435.447662	-4.731163	960.063599	439.923279	172.415100
-436.925476	184.561676	921.202820	-425.746918	-3.450811	921.419006	-529.244629	223.090363	502.420532	-479.686310	-27.265076	501.310669	-531.501099	231.065735	68.323402	-534.526550	-9.116330	90.728874	-453.689575	284.045715	1378.039917	-446.143738	-64.825668	1378.267334	-430.308777	105.057922	1395.216797	-410.388336	107.495628	1685.416504	-509.397644	321.035828	1116.615601	-534.054932	-117.849167	1141.236694	-413.422333	293.042114	878.928162	-435.852692	-126.952393	884.797729	-421.599213	91.248795	1020.833313	435.449738	-4.758174	960.061096	439.910217	172.407181
-437.034790	184.518768	921.210571	-425.878662	-3.427967	921.415588	-529.392273	223.223541	502.421234	-479.786865	-27.212763	501.280609	-531.575012	231.099854	68.341057	-534.564148	-9.091105	90.664207	-453.766693	284.009094	1378.048462	-446.195282	-64.853424	1378.226074	-430.320007	105.086555	1395.266113	-410.411469	107.455101	1685.416260	-509.544617	321.073395	1116.664307	-534.001465	-117.728546	1141.153320	-413.546539	293.083313	878.980225	-435.765259	-126.447540	884.756226	-421.711517	91.232407	1020.834717	435.469757	-4.725529	960.065674	439.880402	172.449280
-437.159515	184.543808	921.171753	-426.062012	-3.379753	921.405273	-529.499939	223.292053	502.436310	-479.875702	-27.167706	501.255035	-531.596436	231.119598	68.314140	-534.583008	-9.089518	90.656479	-453.866455	284.004242	1378.100220	-446.196320	-64.864265	1378.239258	-430.383728	105.064812	1395.250366	-410.432953	107.398674	1685.411987	-509.696320	321.149261	1116.723755	-533.986023	-117.636566	1141.081421	-413.688232	293.142242	879.014343	-435.707062	-125.899513	884.679993	-421.827759	91.283394	1020.806335	435.479889	-4.668267	960.098267	439.843475	172.451157
-437.248688	184.641174	921.198608	-426.187225	-3.295825	921.404602	-529.539612	223.341766	502.432007	-479.944305	-27.136620	501.295624	-531.617615	231.134033	68.302071	-534.525818	-9.083253	90.648918	-453.973846	283.994293	1378.175171	-446.253021	-64.892937	1378.188965	-430.479462	105.023628	1395.259155	-410.461853	107.333969	1685.409668	-509.844330	321.197571	1116.796265	-533.939392	-117.527496	1140.990967	-413.848663	293.152710	879.039490	-435.720520	-125.555565	884.558044	-421.951904	91.356575	1020.821228	435.495087	-4.664514	960.081116	439.826569	172.465302
-437.301331	184.699142	921.213501	-426.284790	-3.218302	921.414978	-529.592590	223.346985	502.408356	-480.005920	-27.119116	501.341400	-531.620117	231.134613	68.301605	-534.483032	-9.076709	90.641342	-454.079742	283.991791	1378.245117	-446.320068	-64.904030	1378.146729	-430.594727	104.973267	1395.212646	-410.490997	107.260735	1685.410400	-510.001984	321.297394	1116.884766	-533.944336	-117.512390	1140.989136	-414.073303	293.214050	879.086304	-435.756287	-125.030647	884.519287	-422.031830	91.419380	1020.834412	435.487122	-4.655796	960.078430	439.799561	172.475632
-437.365906	184.777527	921.234558	-426.398651	-3.138477	921.425964	-529.632446	223.412369	502.417236	-480.097321	-27.045509	501.395325	-531.598755	231.130264	68.307564	-534.528625	-9.023526	90.606712	-454.166870	283.973877	1378.312256	-446.403046	-64.943703	1378.081299	-430.653534	104.960487	1395.223267	-410.506866	107.180382	1685.412720	-510.159363	321.374359	1116.997070	-533.942993	-117.520439	1140.982544	-414.272430	293.190674	879.143066	-435.737915	-124.415718	884.513123	-422.138611	91.489586	1020.852173	435.487579	-4.694484	960.063721	439.791870	172.478088
-437.459229	184.894836	921.255005	-426.525879	-3.043420	921.425842	-529.704285	223.467148	502.416290	-480.175659	-26.988634	501.404968	-531.622314	231.153763	68.300926	-534.515381	-9.048649	90.644722	-454.259918	283.932404	1378.399048	-446.398987	-64.925125	1378.067627	-430.699982	104.965546	1395.242554	-410.529663	107.083435	1685.415283	-510.304108	321.484558	1117.106934	-533.925476	-117.519920	1140.963501	-414.469177	293.194946	879.218445	-435.699005	-123.909431	884.515686	-422.240295	91.583519	1020.861572	435.485779	-4.692068	960.063232	439.761230	172.494324
-437.553864	184.900955	921.258850	-426.629272	-2.983601	921.431213	-529.726746	223.443466	502.410278	-480.274597	-26.971689	501.390045	-531.649292	231.183731	68.293724	-534.557129	-9.073483	90.666405	-454.367249	283.880341	1378.469482	-446.403595	-64.923462	1378.092163	-430.772247	104.945816	1395.298218	-410.552612	106.983337	1685.428711	-510.433411	321.590607	1117.211548	-533.933411	-117.468323	1140.894409	-414.623749	293.156311	879.311646	-435.672546	-123.394112	884.493652	-422.330292	91.617554	1020.865295	435.482361	-4.681786	960.065125	439.749146	172.498825
-437.640961	184.921356	921.247681	-426.745544	-2.905329	921.453491	-529.784607	223.425491	502.409607	-480.311615	-26.902327	501.402802	-531.645203	231.184296	68.293465	-534.556763	-9.073311	90.658524	-454.468292	283.860931	1378.553589	-446.427155	-64.938461	1378.037598	-430.854218	104.922447	1395.289063	-410.588409	106.870789	1685.405518	-510.515076	321.717224	1117.299561	-533.996643	-117.571419	1140.920898	-414.775116	293.128174	879.385986	-435.780548	-122.854004	884.454346	-422.421204	91.683914	1020.869690	435.498688	-4.668710	960.095459	439.711517	172.508362
-437.745575	185.005981	921.276428	-426.827087	-2.854791	921.468262	-529.861023	223.487137	502.424957	-480.367462	-26.850241	501.418579	-531.674011	231.186874	68.270767	-534.570374	-9.028332	90.612488	-454.550934	283.854279	1378.629272	-446.429047	-64.914597	1378.000854	-431.038269	104.765640	1395.319946	-410.606598	106.746521	1685.397217	-510.580750	321.811707	1117.402344	-534.029663	-117.625458	1140.867920	-414.828522	293.026306	879.475708	-435.817627	-122.343399	884.435669	-422.504425	91.745750	1020.890503	435.477539	-4.649734	960.083557	439.701721	172.509262
-437.815216	185.008713	921.233521	-426.905731	-2.809586	921.450806	-529.854309	223.490616	502.385529	-480.421387	-26.756426	501.410767	-531.620789	231.170593	68.249947	-534.491760	-9.005267	90.599648	-454.636841	283.813080	1378.701050	-446.484161	-64.934250	1377.875977	-431.124512	104.715080	1395.300293	-410.635742	106.607765	1685.381958	-510.639099	321.879211	1117.501709	-534.052368	-117.707947	1140.808472	-414.919159	293.067139	879.573792	-435.754028	-121.880653	884.447510	-422.561066	91.783890	1020.858521	435.461700	-4.615230	960.077942	439.670074	172.527374
-437.887604	185.034775	921.229858	-426.987701	-2.746488	921.478760	-529.880249	223.525833	502.363312	-480.447144	-26.729658	501.422302	-531.630859	231.177826	68.260262	-534.529297	-9.060170	90.627281	-454.719574	283.792816	1378.745850	-446.543427	-64.960960	1377.779785	-431.239960	104.670372	1395.267456	-410.650604	106.441238	1685.383301	-510.671539	321.936737	1117.570190	-534.088257	-117.839615	1140.771362	-414.996399	293.258423	879.655823	-435.668304	-121.385826	884.449707	-422.614044	91.846260	1020.868164	435.431122	-4.635517	960.074707	439.641815	172.538528
-437.932373	185.085678	921.227783	-427.046265	-2.657451	921.458435	-529.825684	223.536728	502.333862	-480.500183	-26.703831	501.430023	-531.532654	231.176895	68.244698	-534.559570	-8.950663	90.601875	-454.838654	283.732849	1378.833008	-446.530579	-64.991119	1377.777588	-431.113739	104.803520	1395.299683	-410.682434	106.288506	1685.363159	-510.731018	322.002655	1117.648926	-534.124512	-117.917091	1140.719238	-415.001862	293.302948	879.760803	-435.652191	-120.913338	884.426697	-422.670288	91.905693	1020.857483	435.409973	-4.620407	960.069214	439.617249	172.589935
-437.963593	185.217728	921.261475	-427.077393	-2.570063	921.462708	-529.889343	223.609222	502.386780	-480.555695	-26.638702	501.423584	-531.578308	231.197723	68.278809	-534.586792	-8.936324	90.580460	-454.921783	283.727325	1378.917969	-446.543732	-64.972565	1377.718384	-431.333313	104.617844	1395.306641	-410.710144	106.107956	1685.349731	-510.769745	322.122162	1117.746948	-534.191345	-118.000862	1140.644775	-415.127563	293.595734	879.829407	-435.678986	-120.492622	884.414307	-422.730225	91.998032	1020.879395	435.405243	-4.626534	960.063354	439.610413	172.582657
-438.049225	185.297134	921.277954	-427.135315	-2.495060	921.459717	-529.934814	223.624680	502.386475	-480.578979	-26.597668	501.444641	-531.582336	231.185608	68.268234	-534.596130	-8.941371	90.579666	-455.074280	283.773926	1379.113281	-446.574402	-64.996902	1377.636597	-431.424713	104.583817	1395.284668	-410.759430	105.923668	1685.331543	-510.811584	322.255463	1117.831787	-534.256287	-118.047218	1140.596191	-415.210266	293.840698	879.929504	-435.712341	-120.144402	884.383118	-422.815918	92.065536	1020.887573	435.363129	-4.622635	960.016785	439.578949	172.634552
-438.118256	185.391830	921.285583	-427.194580	-2.382968	921.440735	-529.968201	223.660324	502.383545	-480.584534	-26.548443	501.435181	-531.616089	231.190842	68.256599	-534.605408	-8.945048	90.578033	-455.094452	283.625885	1379.078857	-446.594543	-65.048645	1377.575928	-431.503387	104.562042	1395.363037	-410.798401	105.741867	1685.311890	-510.864594	322.398987	1117.937256	-534.320251	-118.009308	1140.503540	-415.255127	294.025879	879.989258	-435.699860	-119.770523	884.366760	-422.886292	92.155037	1020.882629	435.365997	-4.553801	960.055908	439.557861	172.634033
-438.140045	185.542877	921.286560	-427.226624	-2.269598	921.432434	-530.015015	223.695175	502.384735	-480.560455	-26.501144	501.424042	-531.635620	231.228333	68.240280	-534.605896	-8.927809	90.593147	-455.207581	283.575714	1379.183838	-446.725494	-65.110992	1377.459839	-431.454987	104.680092	1395.355835	-410.841705	105.577713	1685.311035	-510.883209	322.553345	1118.031860	-534.426086	-118.047447	1140.422241	-415.263245	294.232391	880.073608	-435.648041	-119.299988	884.320374	-422.937073	92.280251	1020.881348	435.315613	-4.586446	960.035461	439.525635	172.644196
-438.184601	185.648941	921.300293	-427.269226	-2.199759	921.426514	-530.028748	223.773193	502.408936	-480.562958	-26.439880	501.398773	-531.591431	231.222519	68.232300	-534.591248	-8.918681	90.577950	-455.288910	283.548187	1379.264404	-446.700470	-65.118263	1377.421265	-431.695679	104.456879	1395.331909	-410.892914	105.397469	1685.277344	-510.906311	322.741119	1118.152710	-534.522278	-117.926735	1140.302856	-415.323853	294.519348	880.172974	-435.621368	-118.919708	884.286133	-422.988281	92.357353	1020.886047	435.269897	-4.547487	960.036438	439.497375	172.678955
-438.264618	185.815750	921.361267	-427.304993	-2.061511	921.401611	-530.143250	223.922531	502.458405	-480.561707	-26.381914	501.384613	-531.672363	231.252792	68.244850	-534.604431	-8.873355	90.548737	-455.402527	283.488281	1379.385498	-446.848114	-65.176140	1377.326782	-431.588745	104.585274	1395.333374	-410.943848	105.221870	1685.308838	-510.919922	322.908722	1118.290405	-534.658081	-117.855774	1140.169922	-415.225037	294.623016	880.318481	-435.551392	-118.598289	884.258423	-423.072540	92.465042	1020.906921	435.239105	-4.534739	960.050598	439.472900	172.689041
-438.302734	185.873932	921.344971	-427.345856	-1.978315	921.395264	-530.146667	223.944992	502.427490	-480.534332	-26.349516	501.415741	-531.647217	231.242432	68.226761	-534.633179	-8.888490	90.523094	-455.480988	283.451416	1379.505981	-446.952484	-65.239586	1377.207275	-431.682281	104.532280	1395.315430	-410.998260	105.033447	1685.300781	-510.903839	323.115295	1118.425049	-534.748413	-117.719452	1140.045288	-415.165283	294.939880	880.480042	-435.534973	-118.364952	884.203247	-423.134277	92.539673	1020.897766	435.226563	-4.487760	960.067383	439.433838	172.730392
-438.348206	186.026657	921.393799	-427.350464	-1.876420	921.407715	-530.223083	224.038025	502.460693	-480.529053	-26.316277	501.422241	-531.680969	231.248428	68.234299	-534.618103	-8.898968	90.597549	-455.571503	283.449677	1379.642090	-447.078491	-65.246353	1377.148560	-431.765930	104.496857	1395.314697	-411.043365	104.829391	1685.302734	-510.903442	323.362762	1118.582397	-534.838623	-117.619263	1139.902466	-415.167358	295.268311	880.611206	-435.511993	-118.132759	884.100342	-423.182037	92.648315	1020.930725	435.216034	-4.469144	960.063904	439.421997	172.703125
-438.350830	186.205551	921.427856	-427.312805	-1.727152	921.395203	-530.233643	224.062408	502.490723	-480.471436	-26.275326	501.437836	-531.664856	231.241043	68.208977	-534.625488	-8.908754	90.605873	-455.629761	283.401337	1379.776245	-447.129181	-65.287460	1377.068604	-431.856293	104.445808	1395.311890	-411.149658	104.700661	1685.237671	-510.896881	323.587799	1118.714478	-534.924805	-117.486313	1139.762451	-415.159027	295.613007	880.739807	-435.506226	-117.930824	884.013489	-423.218353	92.786545	1020.946899	435.169922	-4.483800	960.044128	439.389008	172.718933
-438.430420	186.280106	921.422424	-427.377045	-1.656874	921.398010	-530.274902	224.132523	502.501007	-480.454376	-26.230747	501.386139	-531.694641	231.257446	68.225464	-534.657288	-8.911849	90.602837	-455.670013	283.323914	1379.892334	-447.213654	-65.356911	1376.954956	-431.929962	104.415588	1395.341309	-411.212311	104.496117	1685.242188	-510.880951	323.851044	1118.866577	-534.963806	-117.344566	1139.628418	-415.164825	295.986389	880.894836	-435.470551	-117.711723	883.909668	-423.288666	92.864189	1020.945374	435.170837	-4.457055	960.052246	439.374908	172.714783
-438.496765	186.387039	921.451355	-427.422699	-1.520231	921.402466	-530.349731	224.230698	502.500519	-480.367157	-26.140316	501.368347	-531.731323	231.258835	68.214104	-534.617065	-8.857524	90.565689	-455.702271	283.283752	1380.019531	-447.266846	-65.380188	1376.919067	-432.033539	104.375519	1395.351196	-411.267029	104.301994	1685.241821	-510.833435	324.108276	1119.009644	-535.002686	-117.204407	1139.495728	-415.099274	296.331909	880.999146	-435.431183	-117.485558	883.791199	-423.360291	92.973228	1020.963623	435.135315	-4.475932	960.042847	439.363861	172.720062
-438.514679	186.497726	921.477112	-427.425018	-1.438481	921.391235	-530.380920	224.289017	502.520416	-480.304474	-26.087477	501.351166	-531.717468	231.255859	68.218613	-534.583984	-8.821152	90.562263	-455.748352	283.240753	1380.102783	-447.313263	-65.399315	1376.886597	-432.087433	104.335014	1395.362183	-411.335785	104.108521	1685.233276	-510.776947	324.338745	1119.130005	-535.069458	-117.113106	1139.325562	-415.005798	296.742432	881.183350	-435.389496	-117.261276	883.627991	-423.397308	93.048973	1020.973572	435.076965	-4.480778	960.037598	439.314758	172.747330
-438.498932	186.707581	921.499878	-427.448090	-1.310383	921.386902	-530.417236	224.367859	502.530884	-480.279053	-26.047588	501.319275	-531.743469	231.274384	68.231003	-534.637146	-8.830558	90.566254	-455.803162	283.195038	1380.219727	-447.382019	-65.447021	1376.792969	-432.188477	104.276031	1395.326416	-411.401062	103.903198	1685.233521	-510.728943	324.660187	1119.282471	-535.099304	-116.991493	1139.193115	-414.908600	297.148590	881.355103	-435.370178	-117.043991	883.468811	-423.416321	93.200516	1020.984375	435.053833	-4.454585	960.062683	439.288422	172.719940
-438.626862	186.652237	921.521729	-427.482025	-1.244367	921.396362	-530.477600	224.429916	502.515381	-480.248077	-25.989632	501.256287	-531.773254	231.280228	68.236649	-534.607849	-8.871787	90.597755	-455.836578	283.158783	1380.348633	-447.478088	-65.480782	1376.729370	-432.249207	104.240089	1395.343018	-411.475769	103.675842	1685.238037	-510.677490	324.914459	1119.426270	-535.136536	-116.880310	1139.027222	-414.781555	297.584564	881.545776	-435.332031	-116.822426	883.317993	-423.513794	93.203438	1021.001648	435.032318	-4.409497	960.091492	439.269135	172.738907
-439.789673	184.827484	921.229126	-427.886444	-1.653005	921.432434	-530.426208	224.377213	502.199219	-480.438812	-26.187025	501.333801	-531.733154	231.288101	68.246742	-534.719116	-8.848313	90.604317	-455.877869	283.130280	1380.470093	-447.615051	-65.557274	1376.613037	-432.380157	104.167984	1395.366821	-411.558136	103.465355	1685.250977	-510.636810	325.212524	1119.584595	-535.152588	-116.798592	1138.902344	-414.662506	297.977997	881.726379	-435.374786	-116.672485	883.173157	-424.126465	92.315643	1020.855408	435.036316	-4.378397	960.099121	439.235474	172.740204
-439.852051	184.818054	921.231323	-427.931000	-1.605901	921.437134	-530.444397	224.405441	502.205292	-480.444702	-26.149313	501.329285	-531.714111	231.286743	68.248360	-534.696716	-8.847491	90.593895	-455.941193	283.107849	1380.588501	-447.755615	-65.571457	1376.546143	-432.438629	104.154778	1395.378174	-411.585785	103.163246	1685.334717	-510.575623	325.511017	1119.761597	-535.205139	-116.766846	1138.780151	-414.502716	298.368713	881.933533	-435.410736	-116.485123	883.046753	-424.189301	92.336357	1020.859802	435.013397	-4.367723	960.089600	439.227997	172.761444
-439.851929	184.899109	921.222473	-427.962860	-1.547755	921.437622	-530.446228	224.404236	502.182465	-480.394318	-26.120434	501.348694	-531.748657	231.279099	68.215828	-534.757019	-8.836182	90.623741	-455.981415	283.049164	1380.701782	-447.882690	-65.641472	1376.426758	-432.538300	104.107475	1395.389404	-411.686768	102.949295	1685.342529	-510.513611	325.817963	1119.935547	-535.205505	-116.687241	1138.674194	-414.337402	298.747772	882.078979	-435.439026	-116.305099	882.941772	-424.220825	92.408211	1020.857117	434.986053	-4.421165	960.072693	439.221893	172.753693
-439.896118	184.952225	921.225525	-428.001556	-1.504635	921.445374	-530.490295	224.471909	502.168762	-480.374756	-26.126196	501.356964	-531.725830	231.304718	68.218475	-534.751099	-8.835947	90.625847	-456.026184	283.027344	1380.815918	-448.012604	-65.676720	1376.352417	-432.650116	104.040688	1395.366821	-411.773346	102.738937	1685.355835	-510.454376	326.149506	1120.093872	-535.252014	-116.672050	1138.597046	-414.178009	299.137909	882.244019	-435.484741	-116.110886	882.820129	-424.260345	92.459213	1020.862305	434.979156	-4.399521	960.068604	439.206696	172.772385
-439.904053	185.023621	921.231628	-428.025696	-1.430476	921.433350	-530.496155	224.482910	502.174652	-480.328400	-26.040964	501.339142	-531.775269	231.294495	68.214462	-534.745789	-8.834536	90.616638	-456.053955	283.003998	1380.948486	-448.017120	-65.681862	1376.251953	-432.934418	103.856911	1395.354370	-411.873901	102.519531	1685.335083	-510.373596	326.435364	1120.255493	-535.232178	-116.626610	1138.519165	-413.956940	299.517975	882.441772	-435.541260	-115.892876	882.671204	-424.289246	92.520653	1020.860657	434.927551	-4.384429	960.057800	439.169189	172.795685
-439.939392	185.064133	921.238464	-428.054596	-1.378923	921.445251	-530.553223	224.561981	502.192810	-480.348480	-26.010929	501.333221	-531.779358	231.294586	68.221184	-534.735962	-8.832371	90.611671	-456.106659	282.955627	1381.085693	-448.165131	-65.739464	1376.175537	-432.867676	103.974800	1395.372681	-411.992249	102.349854	1685.363892	-510.261749	326.727173	1120.392822	-535.245422	-116.563744	1138.398438	-413.787689	299.941345	882.685425	-435.579987	-115.707336	882.566223	-424.325195	92.569527	1020.870422	434.931213	-4.360896	960.074890	439.153839	172.790848
-439.930420	185.145935	921.255310	-428.068329	-1.328466	921.460938	-530.569702	224.578308	502.207977	-480.382324	-25.984377	501.336334	-531.786560	231.314865	68.231758	-534.713745	-8.822337	90.597923	-456.136078	282.955261	1381.245117	-448.162689	-65.693069	1376.159058	-433.089691	103.805725	1395.395386	-412.111298	102.142265	1685.390991	-510.181519	327.011230	1120.533447	-535.273682	-116.522881	1138.315063	-413.617096	300.352661	882.894226	-435.630920	-115.454651	882.425659	-424.348663	92.632378	1020.888733	434.868469	-4.367741	960.074280	439.139801	172.767456
-439.949982	185.163025	921.272644	-428.096558	-1.296579	921.463562	-530.611633	224.606262	502.229950	-480.376770	-25.978802	501.329163	-531.807312	231.321274	68.213608	-534.743713	-8.831727	90.606850	-456.185394	282.896820	1381.357788	-448.206970	-65.718285	1376.112061	-433.027557	103.919571	1395.374634	-412.242920	101.925110	1685.410645	-510.091949	327.293732	1120.675171	-535.289246	-116.494545	1138.252075	-413.370087	300.709106	883.052246	-435.683594	-115.254021	882.330505	-424.384155	92.647919	1020.899902	434.879395	-4.357190	960.091370	439.126190	172.755447
-439.979523	185.234436	921.274353	-428.127167	-1.275564	921.468933	-530.669983	224.668442	502.218079	-480.381042	-25.917908	501.330414	-531.848755	231.323090	68.198051	-534.691040	-8.818401	90.588669	-456.217407	282.877014	1381.474121	-448.285919	-65.738495	1376.049194	-433.074280	103.910370	1395.422607	-412.348816	101.731834	1685.434326	-509.994354	327.505493	1120.774292	-535.320190	-116.429070	1138.143066	-413.149200	301.080200	883.222534	-435.769287	-115.075516	882.214905	-424.417114	92.695625	1020.903687	434.844452	-4.297914	960.088745	439.080505	172.810089
-439.992523	185.246552	921.277588	-428.167847	-1.233603	921.467224	-530.664673	224.692841	502.202820	-480.427155	-25.897654	501.328369	-531.820801	231.312195	68.210602	-534.743591	-8.831392	90.597618	-456.244537	282.854675	1381.590088	-448.321106	-65.764259	1375.994263	-433.153442	103.895035	1395.435303	-412.514435	101.489403	1685.414307	-509.913910	327.722504	1120.911987	-535.337036	-116.415451	1138.032471	-412.906830	301.411469	883.391113	-435.789886	-114.896950	882.131470	-424.436951	92.719185	1020.903809	434.835114	-4.311779	960.053955	439.072693	172.809937
-439.983032	185.333542	921.279968	-428.209015	-1.179729	921.463623	-530.678101	224.745377	502.219513	-480.495880	-25.933744	501.334076	-531.844727	231.316803	68.216110	-534.750427	-8.834769	90.603180	-456.252197	282.832794	1381.683960	-448.416779	-65.785515	1375.903931	-433.220154	103.853867	1395.420166	-412.667389	101.289803	1685.424072	-509.796417	327.871094	1120.995850	-535.363342	-116.380577	1137.930420	-412.647614	301.728271	883.530945	-435.802429	-114.717545	882.035034	-424.449982	92.783836	1020.902954	434.836212	-4.301300	960.062683	439.065521	172.804169
-439.972260	185.384125	921.305725	-428.196014	-1.112657	921.455750	-530.687622	224.754959	502.229034	-480.472748	-25.839598	501.299683	-531.866882	231.332184	68.227020	-534.706909	-8.826206	90.588104	-456.252869	282.797150	1381.785278	-448.497284	-65.793922	1375.859375	-433.286987	103.814796	1395.436523	-412.819244	101.208771	1685.427368	-509.682312	328.070953	1121.105469	-535.379211	-116.356827	1137.855835	-412.448792	302.089844	883.648193	-435.804596	-114.508194	881.958801	-424.459564	92.823547	1020.914124	434.802338	-4.319084	960.040405	439.043610	172.813568
-439.959106	185.409943	921.283691	-428.216125	-1.096592	921.457458	-530.682617	224.814880	502.233246	-480.527771	-25.855368	501.318451	-531.863647	231.331696	68.233376	-534.677673	-8.848704	90.643402	-456.253784	282.790771	1381.864380	-448.537354	-65.823318	1375.759888	-433.349487	103.790565	1395.438843	-412.920227	100.954636	1685.525879	-509.573273	328.210815	1121.203857	-535.397827	-116.352234	1137.784058	-412.160309	302.351227	883.825195	-435.837280	-114.344810	881.888123	-424.470001	92.854973	1020.904541	434.757965	-4.335743	960.031677	439.009613	172.784271
-439.991791	185.421112	921.281921	-428.260406	-1.051254	921.435791	-530.686646	224.819717	502.232971	-480.583496	-25.795691	501.327820	-531.884155	231.345154	68.217873	-534.691467	-8.830624	90.587845	-456.252136	282.745728	1381.957764	-448.558380	-65.824768	1375.777344	-433.365723	103.779198	1395.440308	-413.059418	100.769592	1685.574341	-509.445984	328.399872	1121.284058	-535.429138	-116.355278	1137.736816	-411.941101	302.611786	883.971863	-435.874817	-114.162079	881.820740	-424.496277	92.872917	1020.891724	434.758331	-4.313744	960.045410	438.978210	172.811691
-440.008301	185.455444	921.305664	-428.282959	-1.024094	921.439697	-530.709045	224.865143	502.220734	-480.656128	-25.767874	501.329987	-531.865967	231.353882	68.243492	-534.704834	-8.805362	90.593445	-456.252136	282.721863	1382.042358	-448.635284	-65.815063	1375.794800	-433.430695	103.760262	1395.452515	-413.200745	100.604279	1685.598999	-509.312439	328.588959	1121.405273	-535.471375	-116.304291	1137.658447	-411.727234	302.832947	884.098633	-435.882599	-114.008392	881.761230	-424.517029	92.892632	1020.905762	434.767761	-4.311105	960.052734	438.973969	172.812363
-440.002777	185.471771	921.311646	-428.354279	-1.014548	921.467041	-530.706482	224.892624	502.227448	-480.729340	-25.739822	501.347473	-531.883423	231.365845	68.233238	-534.720215	-8.808660	90.592918	-456.232269	282.696320	1382.124634	-448.642334	-65.801834	1375.823975	-433.514923	103.735138	1395.532471	-413.339111	100.425575	1685.637329	-509.177124	328.739899	1121.525757	-535.502869	-116.273636	1137.623535	-411.555206	303.035675	884.198853	-435.940460	-113.913940	881.715515	-424.555725	92.912621	1020.922913	434.735046	-4.299775	960.037292	438.944031	172.783600
-439.998260	185.541855	921.323486	-428.373993	-0.954431	921.457703	-530.724792	224.959778	502.255676	-480.755859	-25.699682	501.368164	-531.876282	231.372375	68.217560	-534.724609	-8.810513	90.589653	-456.213287	282.680786	1382.226807	-448.700165	-65.805702	1375.850952	-433.602753	103.721420	1395.582886	-413.470764	100.228973	1685.671387	-509.023712	328.863831	1121.625977	-535.530151	-116.246048	1137.557617	-411.353302	303.261230	884.311035	-435.975952	-113.862686	881.670959	-424.567566	92.964874	1020.924683	434.722443	-4.320608	960.046326	438.926636	172.797760
-439.991760	185.588211	921.341614	-428.407959	-0.939210	921.465454	-530.738586	224.973511	502.265869	-480.801605	-25.705976	501.394257	-531.899109	231.387558	68.221146	-534.717590	-8.809369	90.588562	-456.148529	282.639160	1382.300781	-448.856750	-65.852997	1375.791382	-433.666962	103.669960	1395.565674	-413.603333	100.071938	1685.710449	-508.870117	328.974701	1121.692383	-535.568054	-116.279243	1137.562866	-411.152740	303.416687	884.419800	-436.029327	-113.795334	881.633240	-424.580383	92.987999	1020.937561	434.708038	-4.302544	960.068665	438.879669	172.800369
-439.949310	185.620911	921.334167	-428.438538	-0.884798	921.464111	-530.724182	225.018921	502.263580	-480.828247	-25.632845	501.370819	-531.919067	231.395737	68.228981	-534.692749	-8.804363	90.577278	-456.113892	282.643219	1382.372559	-448.971252	-65.885376	1375.736694	-433.681396	103.640938	1395.557861	-413.725403	99.899323	1685.723145	-508.695862	329.078400	1121.772217	-535.600769	-116.316650	1137.562866	-410.975586	303.549011	884.488892	-436.071869	-113.791893	881.599731	-424.569244	93.031418	1020.932678	434.689240	-4.293382	960.076599	438.857178	172.768387
-439.959198	185.631592	921.335571	-428.474854	-0.853195	921.460632	-530.699280	225.023087	502.256073	-480.840881	-25.613483	501.334808	-531.867798	231.390305	68.207687	-534.712524	-8.748576	90.549438	-456.054474	282.602753	1382.417969	-449.001099	-65.895348	1375.770142	-433.689789	103.605949	1395.608887	-413.850128	99.720795	1685.730591	-508.533447	329.218903	1121.837769	-535.609436	-116.304100	1137.495483	-410.792419	303.658478	884.559265	-436.076630	-113.777328	881.565735	-424.587646	93.048958	1020.931213	434.670135	-4.307334	960.057007	438.820709	172.739258
-439.963684	185.646210	921.358215	-428.509796	-0.818246	921.476501	-530.715454	225.057739	502.241882	-480.898560	-25.609928	501.355835	-531.905334	231.408951	68.216690	-534.752686	-8.782278	90.597786	-455.982574	282.588348	1382.471924	-449.105225	-65.873985	1375.773193	-433.727112	103.593712	1395.634277	-413.975464	99.571541	1685.746460	-508.364960	329.305481	1121.904053	-535.629028	-116.293205	1137.432739	-410.613617	303.734497	884.668518	-436.086517	-113.791847	881.526550	-424.605286	93.068771	1020.950317	434.663849	-4.304549	960.064392	438.790405	172.746552
-439.963409	185.632416	921.351440	-428.549835	-0.794164	921.478210	-530.671997	225.050827	502.250793	-480.833038	-25.508827	501.339844	-531.943970	231.421738	68.257431	-534.686218	-8.744888	90.536781	-455.912109	282.581055	1382.535645	-449.184204	-65.866371	1375.793945	-433.767029	103.573227	1395.635742	-414.131073	99.529083	1685.709839	-508.213806	329.423492	1121.977417	-535.651611	-116.358284	1137.417358	-410.481415	303.748291	884.761292	-436.081635	-113.840088	881.524109	-424.623932	93.076561	1020.947632	434.635193	-4.286859	960.052124	438.741913	172.768738
-439.938416	185.711868	921.375916	-428.599854	-0.720438	921.483337	-530.668152	225.100769	502.290588	-480.855103	-25.468943	501.319244	-531.939331	231.433197	68.290497	-534.657471	-8.683622	90.494499	-455.832214	282.538666	1382.616699	-449.367035	-65.897408	1375.724121	-433.809967	103.562531	1395.661865	-414.239380	99.412491	1685.751221	-508.070892	329.523743	1122.020752	-535.711426	-116.375359	1137.401855	-410.335480	303.760773	884.804504	-436.113647	-113.892097	881.502136	-424.628723	93.139359	1020.961792	434.634552	-4.300170	960.067017	438.719482	172.765045
-439.919800	185.703796	921.377014	-428.616852	-0.723910	921.509949	-530.684265	225.106918	502.271179	-480.875641	-25.489431	501.348969	-531.926941	231.410294	68.251617	-534.667908	-8.725027	90.514633	-455.721375	282.560608	1382.669067	-449.454010	-65.896042	1375.680298	-434.040649	103.370285	1395.681885	-414.310089	99.181915	1685.828369	-507.929871	329.641388	1122.101807	-535.750183	-116.435440	1137.385498	-410.191437	303.738953	884.906616	-436.155426	-113.955322	881.506958	-424.649689	93.144089	1020.977661	434.592041	-4.292017	960.058899	438.663422	172.753952
-439.924561	185.727798	921.382080	-428.683411	-0.686724	921.505615	-530.685242	225.116974	502.270721	-480.819214	-25.435965	501.360382	-531.930359	231.407516	68.249176	-534.645020	-8.737358	90.524979	-455.634796	282.533478	1382.715576	-449.599854	-65.946053	1375.634155	-433.883270	103.495193	1395.680298	-414.416962	99.065224	1685.849854	-507.783508	329.709625	1122.145630	-535.811890	-116.495331	1137.382324	-410.036072	303.682587	884.957275	-436.153290	-113.997276	881.511292	-424.678253	93.166962	1020.977417	434.600983	-4.294406	960.041199	438.649323	172.784653
-439.927856	185.697845	921.374695	-428.733337	-0.663829	921.511414	-530.664551	225.141312	502.253326	-480.872314	-25.413469	501.289246	-531.940308	231.408020	68.234291	-534.651367	-8.739140	90.524078	-455.528320	282.507294	1382.764893	-449.626648	-65.969940	1375.632568	-433.892487	103.481033	1395.705322	-414.524292	98.928406	1685.849487	-507.640991	329.823059	1122.170898	-535.862305	-116.477921	1137.340942	-409.900574	303.569977	885.020142	-436.174469	-114.016350	881.487305	-424.693634	93.168922	1020.975464	434.546143	-4.258667	960.053406	438.585449	172.746002
-439.903748	185.763702	921.378235	-428.760773	-0.613259	921.492310	-530.673462	225.175003	502.254547	-480.863831	-25.406528	501.303833	-531.937317	231.417023	68.228531	-534.626831	-8.687719	90.495888	-455.361847	282.489624	1382.797852	-449.658844	-65.946663	1375.645264	-434.084625	103.300850	1395.700806	-414.623108	98.824524	1685.850952	-507.512512	329.894989	1122.224243	-535.921631	-116.509903	1137.303833	-409.774078	303.487091	885.141846	-436.182312	-114.042587	881.500977	-424.692261	93.212479	1020.967529	434.515747	-4.282753	960.049255	438.543427	172.709412
-439.899139	185.763184	921.379883	-428.831482	-0.592058	921.505188	-530.683228	225.208954	502.277252	-480.899811	-25.382280	501.303345	-531.926025	231.412460	68.230049	-534.622437	-8.718603	90.499832	-455.260986	282.479675	1382.859375	-449.718689	-65.959694	1375.627808	-434.131470	103.260567	1395.694580	-414.723969	98.705780	1685.890137	-507.388611	329.948364	1122.274292	-535.962952	-116.500183	1137.293213	-409.686707	303.394104	885.221313	-436.221344	-114.050957	881.473938	-424.717651	93.225471	1020.973999	434.489044	-4.282566	960.062744	438.483795	172.731216
-439.858185	185.813004	921.388672	-428.857269	-0.536493	921.512329	-530.699463	225.218292	502.295898	-480.843079	-25.332930	501.274170	-531.939636	231.423294	68.252991	-534.574158	-8.678200	90.481842	-455.163971	282.478210	1382.896240	-449.855347	-65.987091	1375.577393	-434.140228	103.247498	1395.713745	-414.806641	98.591011	1685.911987	-507.288116	329.999054	1122.341064	-536.042664	-116.519890	1137.273926	-409.614258	303.228210	885.263916	-436.264038	-114.071785	881.465637	-424.731934	93.272552	1020.984131	434.450165	-4.316101	960.071167	438.446442	172.713989
-439.820068	185.773987	921.399963	-428.880524	-0.556686	921.537048	-530.679077	225.260300	502.288849	-480.849426	-25.381081	501.332245	-531.951965	231.424088	68.259323	-534.570801	-8.672003	90.480751	-455.098236	282.436554	1382.962158	-449.944183	-66.022392	1375.607178	-434.027313	103.356598	1395.729858	-414.875031	98.494080	1685.965332	-507.195068	330.014191	1122.391846	-536.092712	-116.515259	1137.300781	-409.534607	303.013000	885.334045	-436.326508	-114.131561	881.495361	-424.744904	93.245811	1021.004089	434.429108	-4.285855	960.061707	438.394775	172.706039
-439.779541	185.778809	921.407227	-428.917328	-0.520509	921.551208	-530.673950	225.257813	502.308289	-480.894562	-25.415009	501.353638	-531.968567	231.421539	68.271172	-534.628906	-8.719824	90.546471	-454.998077	282.427521	1383.006470	-450.032318	-66.025093	1375.587524	-434.026703	103.343666	1395.747925	-414.934174	98.401329	1686.029297	-507.106201	330.018768	1122.452148	-536.151245	-116.536026	1137.284302	-409.466705	302.848541	885.421631	-436.353912	-114.150139	881.484314	-424.753357	93.265503	1021.015808	434.446442	-4.326271	960.029785	438.416534	172.720398
-439.767517	185.768494	921.407776	-428.965942	-0.522887	921.571045	-530.690857	225.296417	502.333282	-480.856018	-25.349499	501.324738	-531.967896	231.412735	68.254395	-534.593567	-8.751376	90.589211	-454.912506	282.415344	1383.040527	-450.029083	-66.021545	1375.609375	-434.068939	103.299706	1395.750122	-415.005615	98.287766	1686.035400	-507.009460	330.012573	1122.494263	-536.205017	-116.513435	1137.277710	-409.350861	302.683655	885.519226	-436.436829	-114.143761	881.469177	-424.768494	93.266563	1021.025635	434.398651	-4.334960	960.011108	438.362823	172.708099
-439.749023	185.743774	921.400024	-429.007233	-0.550037	921.580933	-530.617004	225.235428	502.287781	-480.852570	-25.314907	501.295959	-531.920410	231.418747	68.247643	-534.570679	-8.706240	90.565010	-454.856750	282.418945	1383.063477	-450.041779	-66.014053	1375.598633	-434.057556	103.313980	1395.753662	-415.115540	98.250076	1685.998291	-506.932983	330.042633	1122.519409	-536.214111	-116.485718	1137.266846	-409.290710	302.405243	885.566772	-436.491394	-114.120956	881.446350	-424.775543	93.247215	1021.026245	434.354126	-4.345048	960.045227	438.298431	172.705750
-439.735504	185.810959	921.397400	-429.072601	-0.508562	921.566772	-530.647949	225.270370	502.293549	-480.898132	-25.339720	501.281189	-531.951843	231.433853	68.257500	-534.557068	-8.719090	90.501900	-454.781464	282.431122	1383.097534	-450.061066	-66.006821	1375.569946	-434.068970	103.289688	1395.750610	-415.178986	98.156509	1686.008545	-506.855988	330.035126	1122.553955	-536.265137	-116.456696	1137.239258	-409.264435	302.167633	885.591858	-436.565521	-114.089485	881.388489	-424.781647	93.292358	1021.015991	434.316895	-4.318585	960.038269	438.253967	172.706421
-439.693298	185.793365	921.406433	-429.066681	-0.534151	921.598511	-530.669861	225.319748	502.307800	-480.857819	-25.306810	501.277954	-531.984009	231.460068	68.268486	-534.524109	-8.712375	90.492165	-454.716736	282.446777	1383.108032	-450.012573	-65.981956	1375.611328	-434.189453	103.149757	1395.704590	-415.225677	98.061691	1686.015259	-506.785156	330.012878	1122.605469	-536.287415	-116.386795	1137.222168	-409.191986	301.953064	885.670898	-436.636597	-114.078934	881.345520	-424.767731	93.280441	1021.037292	434.260376	-4.327675	960.062317	438.192993	172.707809
-439.685272	185.774628	921.415649	-429.095947	-0.525712	921.603394	-530.618225	225.274948	502.311676	-480.899658	-25.367224	501.286530	-531.949829	231.431671	68.259338	-534.553345	-8.710766	90.536530	-454.667480	282.442291	1383.141235	-450.120911	-66.004730	1375.555298	-434.084167	103.243011	1395.729248	-415.254364	97.879669	1686.110352	-506.722168	330.009705	1122.628662	-536.338074	-116.376846	1137.223267	-409.115143	301.682281	885.757141	-436.699341	-114.004585	881.328796	-424.784637	93.270782	1021.044983	434.245758	-4.302463	960.041504	438.158203	172.677200
-439.638947	185.762115	921.410278	-429.124451	-0.537911	921.617859	-530.618347	225.288330	502.340088	-480.875397	-25.353083	501.310486	-531.950562	231.429123	68.280975	-534.559814	-8.759790	90.562523	-454.604706	282.451843	1383.162720	-450.087341	-65.976997	1375.567383	-434.121552	103.189476	1395.786987	-415.335510	97.859680	1686.071289	-506.664063	329.935608	1122.653687	-536.357788	-116.363297	1137.228516	-409.027863	301.459290	885.859131	-436.758514	-113.943993	881.300903	-424.784912	93.264633	1021.050354	434.197601	-4.315430	960.066650	438.114349	172.656799
-439.636475	185.748291	921.418396	-429.144531	-0.553107	921.628113	-530.620911	225.290756	502.339691	-480.879883	-25.332458	501.297729	-531.965454	231.449020	68.259781	-534.542908	-8.763371	90.564156	-454.562988	282.448364	1383.189819	-450.112091	-66.000603	1375.549805	-433.989716	103.277489	1395.824219	-415.355896	97.688881	1686.143066	-506.616364	329.947723	1122.692993	-536.406189	-116.331734	1137.197998	-409.047577	301.219116	885.873962	-436.879700	-113.905708	881.265137	-424.770264	93.251427	1021.057312	434.149719	-4.333074	960.065552	438.063446	172.674957
-439.599304	185.751450	921.406738	-429.160034	-0.541877	921.630554	-530.624023	225.281784	502.318909	-480.932526	-25.318724	501.292480	-531.972534	231.430725	68.269936	-534.535461	-8.759296	90.558365	-454.496887	282.461365	1383.199707	-450.095764	-66.001160	1375.520020	-434.061829	103.221893	1395.773193	-415.396027	97.614639	1686.172485	-506.573425	329.900421	1122.702148	-536.440491	-116.292122	1137.234375	-409.065216	300.972137	885.898193	-436.990356	-113.827049	881.216309	-424.759918	93.263435	1021.052673	434.110443	-4.360385	960.050415	438.039276	172.676437
-439.549652	185.823288	921.422363	-429.173889	-0.527572	921.641541	-530.637817	225.297775	502.364258	-480.940887	-25.367067	501.337524	-532.028442	231.454788	68.253304	-534.527527	-8.757088	90.560905	-454.446533	282.476288	1383.224976	-450.114227	-65.999863	1375.515991	-434.066193	103.237152	1395.729126	-415.444794	97.538460	1686.179932	-506.544678	329.906982	1122.749146	-536.501770	-116.238533	1137.201660	-409.073730	300.710693	885.932434	-437.069122	-113.691727	881.178162	-424.755798	93.299782	1021.067383	434.051697	-4.400417	960.023132	437.992737	172.639633
-439.525391	185.796249	921.416565	-429.177979	-0.524592	921.645569	-530.642334	225.284729	502.352386	-480.923187	-25.344810	501.326477	-532.013306	231.456467	68.279175	-534.499146	-8.721279	90.507523	-454.404510	282.470276	1383.237671	-450.082825	-65.982468	1375.511719	-434.025909	103.248558	1395.754883	-415.465057	97.470627	1686.205200	-506.521484	329.903290	1122.757935	-536.528809	-116.227188	1137.204468	-409.090790	300.427856	885.974792	-437.177368	-113.563721	881.140259	-424.736023	93.292191	1021.065552	434.007751	-4.378811	960.042664	437.924103	172.626434
-439.528992	185.796631	921.415955	-429.206329	-0.554601	921.655273	-530.640137	225.282043	502.350891	-480.973938	-25.328016	501.319244	-532.005005	231.455002	68.279488	-534.469238	-8.702804	90.485817	-454.345947	282.476013	1383.239136	-450.057159	-66.011032	1375.452271	-433.992737	103.264526	1395.802856	-415.489075	97.386787	1686.240845	-506.504608	329.849335	1122.785156	-536.553772	-116.184570	1137.210327	-409.035492	300.112854	886.043762	-437.270416	-113.447151	881.107239	-424.756531	93.281258	1021.070496	433.974854	-4.409061	960.022278	437.894684	172.615723
-439.528198	185.745117	921.401062	-429.209656	-0.587484	921.655762	-530.614075	225.242065	502.365326	-481.033569	-25.367638	501.334961	-532.005554	231.455063	68.275787	-534.526306	-8.722288	90.493546	-454.309082	282.456055	1383.272461	-450.039093	-66.007141	1375.498901	-434.002441	103.252686	1395.804077	-415.513611	97.318756	1686.272217	-506.492859	329.888092	1122.830078	-536.585938	-116.176819	1137.242798	-409.048096	299.835022	886.124207	-437.431488	-113.355118	881.059448	-424.745544	93.247787	1021.062012	433.923553	-4.421334	960.031860	437.836395	172.649521
-439.505432	185.747162	921.404297	-429.218323	-0.581533	921.664978	-530.613403	225.235031	502.371277	-481.077118	-25.368879	501.304688	-531.999695	231.447174	68.285339	-534.567444	-8.738358	90.508797	-454.256958	282.455597	1383.269409	-449.968414	-65.984093	1375.536499	-433.952820	103.249687	1395.825195	-415.540741	97.284973	1686.321289	-506.470001	329.879608	1122.840088	-536.591431	-116.071480	1137.221191	-409.045197	299.559814	886.200500	-437.542236	-113.257568	881.018250	-424.722565	93.254219	1021.066711	433.857727	-4.433635	960.035217	437.786530	172.661331
-439.478485	185.800186	921.422852	-429.219330	-0.568989	921.656677	-530.604004	225.229752	502.387604	-481.082092	-25.346046	501.264923	-531.998901	231.449631	68.264885	-534.520386	-8.731892	90.502632	-454.208252	282.460632	1383.282837	-449.920471	-65.995750	1375.498657	-433.954132	103.213875	1395.768188	-415.575378	97.207245	1686.314575	-506.464233	329.877258	1122.859375	-536.592407	-116.029198	1137.226440	-409.090912	299.291901	886.300659	-437.598480	-113.140091	880.995239	-424.705658	93.271317	1021.071594	433.796021	-4.479660	960.025085	437.722473	172.593719
-439.475037	185.791351	921.427002	-429.192352	-0.553652	921.665100	-530.579468	225.212021	502.381287	-481.070099	-25.359720	501.312775	-531.986877	231.444534	68.283363	-534.496582	-8.727107	90.500160	-454.161224	282.465454	1383.277344	-449.944061	-66.032631	1375.440796	-433.904022	103.219826	1395.750977	-415.591980	97.176720	1686.348145	-506.482391	329.856171	1122.902344	-536.593140	-115.989212	1137.175781	-409.252716	299.062531	886.266113	-437.673615	-113.014954	880.949646	-424.686798	93.278336	1021.077454	433.722687	-4.508563	960.034851	437.639740	172.574661
-439.469849	185.805283	921.432861	-429.219666	-0.528733	921.666992	-530.598999	225.227310	502.378174	-481.119171	-25.393307	501.308685	-531.985962	231.456955	68.295288	-534.520630	-8.776296	90.528076	-454.124847	282.450867	1383.283813	-449.919952	-66.038696	1375.407349	-433.866730	103.211540	1395.746338	-415.599487	97.127846	1686.380005	-506.478271	329.836975	1122.909180	-536.596069	-115.907509	1137.170410	-409.331665	298.846130	886.336121	-437.759186	-112.909950	880.914795	-424.691162	93.294365	1021.080750	433.647095	-4.539832	960.023865	437.561615	172.541504
-439.443237	185.772537	921.427490	-429.167603	-0.540851	921.662354	-530.626404	225.251617	502.385254	-481.105652	-25.381201	501.311249	-532.023438	231.444336	68.278053	-534.498901	-8.734430	90.508705	-454.088470	282.453278	1383.278931	-449.840637	-66.058243	1375.414673	-433.793304	103.225807	1395.776489	-415.635132	97.083786	1686.433228	-506.499146	329.842438	1122.936646	-536.583008	-115.881363	1137.177612	-409.418030	298.665985	886.354187	-437.795776	-112.794853	880.892273	-424.659912	93.273270	1021.076477	433.601746	-4.569354	959.995667	437.522827	172.530304
-439.435913	185.777481	921.422546	-429.180695	-0.552132	921.674805	-530.610352	225.228333	502.369110	-481.121918	-25.370501	501.277039	-531.990662	231.431747	68.272583	-534.520081	-8.773933	90.523781	-454.036804	282.444855	1383.280518	-449.757996	-66.050194	1375.430054	-433.723267	103.230949	1395.813232	-415.708282	97.169441	1686.437256	-506.504944	329.798370	1122.964722	-536.584106	-115.804352	1137.196289	-409.447449	298.530029	886.413574	-437.878845	-112.719376	880.851318	-424.653107	93.278801	1021.079224	433.553162	-4.565902	960.002930	437.447144	172.521805
-439.450592	185.802277	921.437744	-429.202148	-0.532541	921.666199	-530.621155	225.233566	502.387970	-481.146057	-25.392260	501.302551	-531.990295	231.437637	68.293488	-534.541077	-8.785829	90.535904	-453.992218	282.448181	1383.298950	-449.698303	-66.038628	1375.467041	-433.705231	103.234528	1395.809448	-415.723267	96.998299	1686.553467	-506.561646	329.754120	1122.988159	-536.584534	-115.769203	1137.181763	-409.529388	298.449158	886.417603	-437.921783	-112.623718	880.841248	-424.665558	93.288246	1021.082092	433.525177	-4.559610	960.052063	437.388000	172.504150
-439.497162	185.790771	921.440186	-429.215271	-0.539310	921.676392	-530.662476	225.285370	502.403809	-481.130310	-25.334665	501.288544	-532.019897	231.433792	68.306717	-534.530396	-8.754553	90.485588	-453.964142	282.432556	1383.327148	-449.617676	-66.047607	1375.452759	-433.643097	103.210136	1395.824707	-415.776093	96.991043	1686.624878	-506.603058	329.719482	1123.033081	-536.569763	-115.742973	1137.186768	-409.594666	298.430450	886.453796	-437.984650	-112.557625	880.801392	-424.686951	93.285469	1021.087524	433.468811	-4.607802	960.016296	437.341003	172.498444
-439.472260	185.792465	921.440063	-429.189728	-0.534629	921.677429	-530.645569	225.265686	502.405060	-481.090118	-25.320192	501.291321	-531.994934	231.458160	68.315453	-534.526855	-8.773926	90.518021	-453.924530	282.432007	1383.335938	-449.587189	-66.098343	1375.377319	-433.553345	103.212212	1395.864502	-415.828186	96.944038	1686.671143	-506.635681	329.682678	1123.042725	-536.545715	-115.734482	1137.214478	-409.589935	298.446838	886.472900	-438.008728	-112.470078	880.764343	-424.667023	93.289024	1021.088501	433.413849	-4.652239	960.011047	437.288818	172.456512
-439.463409	185.814194	921.445801	-429.183167	-0.517740	921.678955	-530.636292	225.258133	502.423859	-481.133850	-25.357540	501.308655	-532.018433	231.462219	68.298203	-534.534241	-8.739041	90.509239	-453.896759	282.429565	1383.338257	-449.497192	-66.090416	1375.407593	-433.499573	103.186134	1395.849365	-415.878815	96.920845	1686.712280	-506.669373	329.670258	1123.084961	-536.508240	-115.751404	1137.206665	-409.669464	298.552551	886.441833	-438.007080	-112.404968	880.757446	-424.653107	93.306313	1021.091553	433.319916	-4.628107	960.028931	437.182434	172.438477
-439.459320	185.815887	921.443237	-429.154449	-0.495298	921.658875	-530.663086	225.227814	502.428040	-481.123657	-25.367622	501.311798	-532.017944	231.461899	68.293968	-534.529724	-8.730341	90.501961	-453.887390	282.410980	1383.341187	-449.356110	-66.114220	1375.412231	-433.428009	103.194084	1395.832520	-415.945831	96.903801	1686.761841	-506.693298	329.651398	1123.104492	-536.438599	-115.722420	1137.222168	-409.654694	298.695648	886.470886	-438.018799	-112.373283	880.753967	-424.633850	93.310493	1021.080017	433.270233	-4.625292	960.039368	437.112915	172.392609
-439.511810	185.785019	921.448120	-429.183746	-0.509742	921.686462	-530.653442	225.211777	502.426880	-481.171844	-25.388659	501.314240	-532.000000	231.453339	68.304474	-534.565002	-8.737503	90.508553	-453.858368	282.436127	1383.386475	-449.134552	-66.071114	1375.487305	-433.473907	103.069672	1395.853027	-416.036804	96.914658	1686.854126	-506.703552	329.659912	1123.171631	-536.390198	-115.733292	1137.238770	-409.696777	298.932892	886.465271	-438.023987	-112.316238	880.739624	-424.653992	93.302414	1021.094116	433.181122	-4.684653	960.031372	437.026764	172.406586
-439.501007	185.814575	921.468262	-429.170074	-0.488845	921.695435	-530.691467	225.272888	502.452484	-481.135345	-25.371243	501.321198	-532.010803	231.454910	68.309647	-534.547546	-8.735435	90.506157	-453.865387	282.418488	1383.387085	-449.046143	-66.088104	1375.528687	-433.271210	103.203064	1395.856567	-416.195679	97.011314	1686.842285	-506.698181	329.669556	1123.199585	-536.344666	-115.735016	1137.264648	-409.698334	299.268341	886.453369	-438.032959	-112.277771	880.738464	-424.635773	93.322098	1021.108154	433.087219	-4.726049	960.059631	436.969696	172.365646
-439.540741	185.840378	921.485046	-429.164581	-0.503682	921.721680	-530.722961	225.220734	502.461945	-481.192871	-25.423479	501.361115	-532.008362	231.441895	68.303810	-534.579712	-8.741285	90.514526	-453.856781	282.398621	1383.427734	-448.862427	-66.085869	1375.555908	-433.180725	103.199547	1395.860840	-416.309387	96.797775	1687.005127	-506.698273	329.778931	1123.255493	-536.254517	-115.744202	1137.306030	-409.788818	299.612732	886.399048	-438.039246	-112.278221	880.741760	-424.643280	93.335381	1021.128601	432.972565	-4.713768	960.077820	436.880219	172.329941
-439.552643	185.828186	921.496582	-429.158569	-0.492858	921.716064	-530.771790	225.247009	502.470032	-481.087830	-25.421604	501.344391	-532.007202	231.436249	68.321358	-534.530151	-8.732873	90.510063	-453.850800	282.388550	1383.447144	-448.722351	-66.097321	1375.548340	-433.070526	103.208160	1395.823608	-416.479706	96.919586	1687.012451	-506.693512	329.865509	1123.301147	-536.201660	-115.812141	1137.332275	-409.789490	300.081665	886.379089	-438.059418	-112.261734	880.700073	-424.647919	93.326439	1021.131836	432.912292	-4.724684	960.076233	436.810608	172.327652
-439.601746	185.789902	921.494324	-429.134857	-0.463454	921.706909	-530.782043	225.172729	502.470673	-481.100891	-25.426517	501.352020	-531.995422	231.418533	68.315125	-534.536926	-8.734015	90.511124	-453.831024	282.373230	1383.447876	-448.530731	-66.105896	1375.544556	-432.929626	103.219925	1395.811768	-416.644897	96.775948	1687.183350	-506.699341	329.956360	1123.319458	-536.082825	-115.788483	1137.327148	-409.824982	300.632050	886.369812	-438.048462	-112.296959	880.696167	-424.638397	93.323616	1021.123962	432.873871	-4.763004	960.049683	436.741699	172.354935
-439.627869	185.817398	921.506104	-429.125916	-0.461501	921.706909	-530.850342	225.192352	502.479034	-481.097961	-25.418188	501.323425	-531.990234	231.410782	68.308540	-534.569275	-8.739476	90.514465	-453.796936	282.365601	1383.444092	-448.419281	-66.116905	1375.473145	-432.754181	103.228065	1395.854004	-416.856934	96.797699	1687.306885	-506.719635	330.114075	1123.359253	-535.991394	-115.862534	1137.336426	-409.873932	301.145599	886.358582	-438.034271	-112.261986	880.667847	-424.625366	93.335014	1021.127747	432.716644	-4.773699	960.058472	436.644775	172.271469
-439.676392	185.828171	921.492371	-429.135712	-0.434786	921.685303	-530.886292	225.225861	502.481628	-481.095886	-25.407385	501.336945	-532.017639	231.410355	68.290672	-534.581970	-8.741573	90.514824	-453.739288	282.350311	1383.437378	-448.174622	-66.094505	1375.499634	-432.616516	103.206863	1395.822388	-417.074219	96.908966	1687.266235	-506.759583	330.291779	1123.403564	-535.885193	-115.892654	1137.336182	-409.953278	301.700012	886.294434	-438.042755	-112.236855	880.624084	-424.632690	93.352867	1021.107971	432.567017	-4.769979	960.109070	436.536224	172.230667
-439.680725	185.848892	921.509705	-429.098938	-0.415494	921.680298	-530.840515	225.175247	502.453125	-481.151703	-25.379295	501.324402	-531.983521	231.409332	68.306503	-534.603577	-8.745035	90.513611	-453.668549	282.340302	1383.457031	-447.957214	-66.094963	1375.510742	-432.458466	103.214699	1395.821411	-417.314117	96.909744	1687.343018	-506.797516	330.499390	1123.476074	-535.787537	-115.926636	1137.374023	-410.058014	302.300781	886.267822	-438.061646	-112.230240	880.587280	-424.626801	93.362488	1021.115234	432.513672	-4.773278	960.076233	436.488708	172.236786
-439.737427	185.824615	921.497498	-429.097046	-0.459002	921.680542	-530.887268	225.154953	502.447876	-481.124054	-25.386171	501.299713	-531.963745	231.400513	68.283936	-534.589661	-8.742737	90.513275	-453.590332	282.321991	1383.477417	-447.777222	-66.128403	1375.428833	-432.312378	103.197205	1395.817261	-417.585052	96.827263	1687.533203	-506.845154	330.685486	1123.527710	-535.663635	-115.961655	1137.395752	-410.128235	302.951691	886.261841	-438.068665	-112.204170	880.577576	-424.634491	93.339386	1021.107239	432.501312	-4.774701	960.002075	436.450287	172.301636
-439.743988	185.857422	921.503357	-429.051544	-0.445845	921.680115	-530.901123	225.129501	502.428070	-481.126038	-25.393263	501.330933	-531.988159	231.389709	68.281509	-534.558594	-8.731497	90.502403	-453.500793	282.306335	1383.502441	-447.587982	-66.125671	1375.426270	-432.147827	103.137779	1395.775146	-417.843231	96.833336	1687.644287	-506.937958	330.912231	1123.616455	-535.545959	-116.054047	1137.472168	-410.235718	303.616211	886.286072	-438.119537	-112.175392	880.550110	-424.618866	93.361450	1021.110291	432.433929	-4.764947	960.014709	436.390900	172.296890
-439.778442	185.859818	921.494507	-429.042023	-0.460651	921.674805	-530.943115	225.077621	502.430603	-481.154297	-25.419016	501.340790	-531.966797	231.385406	68.275459	-534.607300	-8.744147	90.516251	-453.387909	282.315582	1383.554932	-447.370819	-66.135025	1375.422852	-432.118469	102.941124	1395.804443	-418.131622	97.047348	1687.628418	-507.038116	331.173828	1123.736206	-535.422852	-116.155151	1137.525513	-410.394226	304.276184	886.260681	-438.161194	-112.136086	880.523560	-424.621033	93.359955	1021.102173	432.185608	-4.812596	960.055420	436.259491	172.199768
-439.816223	185.872986	921.495056	-429.023010	-0.455175	921.676025	-530.971130	225.132126	502.447723	-481.162933	-25.389067	501.337311	-531.953003	231.367111	68.281456	-534.610413	-8.746765	90.515770	-453.307190	282.299622	1383.606934	-447.133545	-66.135025	1375.433716	-431.908508	102.917465	1395.858276	-418.352081	96.944893	1687.803711	-507.104736	331.380127	1123.853271	-535.274231	-116.173782	1137.596680	-410.457916	304.982086	886.351318	-438.208466	-112.111610	880.490540	-424.613403	93.373573	1021.101318	432.260681	-4.770658	960.004333	436.233063	172.285461
-439.817780	185.889267	921.508850	-428.976837	-0.444172	921.664063	-530.979065	225.076202	502.425690	-481.139343	-25.368027	501.335358	-531.933350	231.365753	68.278000	-534.597656	-8.744254	90.512138	-453.219543	282.258759	1383.681641	-446.871918	-66.126945	1375.481934	-431.718475	102.915512	1395.919434	-418.596069	96.781639	1687.993896	-507.174866	331.588501	1123.970459	-535.144287	-116.257423	1137.641724	-410.527588	305.634827	886.431213	-438.258636	-112.045906	880.437073	-424.561920	93.377647	1021.099426	432.154633	-4.772555	959.968323	436.171295	172.273666
-439.867432	185.893661	921.484741	-428.955231	-0.508176	921.674561	-531.027405	225.032852	502.421326	-481.214325	-25.435211	501.385559	-531.927429	231.364868	68.272751	-534.639099	-8.796701	90.545029	-453.168091	282.213959	1383.706177	-446.627502	-66.184975	1375.424927	-431.308594	103.092278	1395.944458	-418.870239	96.493744	1688.162231	-507.235107	331.835846	1124.089844	-534.978333	-116.326706	1137.714722	-410.618896	306.298187	886.479065	-438.318146	-112.029099	880.394104	-424.538055	93.372078	1021.088745	432.049072	-4.782078	959.958801	436.084564	172.261612
-439.858826	185.966095	921.502136	-428.938080	-0.473722	921.652893	-531.071350	225.019363	502.433044	-481.177887	-25.402321	501.350922	-531.920471	231.342697	68.247070	-534.606018	-8.815241	90.525574	-453.087677	282.180389	1383.785400	-446.371735	-66.177994	1375.474854	-431.094879	103.123390	1396.015015	-419.060364	96.506187	1688.250366	-507.307343	332.068481	1124.172974	-534.783752	-116.412811	1137.776245	-410.801178	306.965759	886.467468	-438.308533	-111.961685	880.317688	-424.503418	93.406250	1021.084534	431.952362	-4.778673	959.947754	435.982697	172.244934
-439.834076	186.025208	921.510315	-428.862885	-0.477895	921.654419	-531.054138	224.950577	502.396484	-481.174622	-25.398287	501.355652	-531.880493	231.334518	68.239746	-534.604370	-8.812925	90.522324	-452.997498	282.158478	1383.853760	-446.161713	-66.186440	1375.448608	-430.913177	103.106949	1396.044556	-419.158600	96.962959	1688.179321	-507.388123	332.327087	1124.305908	-534.609985	-116.439636	1137.752686	-410.903442	307.555389	886.516602	-438.345032	-111.894661	880.204712	-424.425079	93.434303	1021.086609	431.865845	-4.776195	959.936951	435.908875	172.271790
-439.836609	186.030991	921.519714	-428.844238	-0.517198	921.676086	-531.107483	224.949905	502.418304	-481.213928	-25.373657	501.345001	-531.889343	231.336502	68.238945	-534.603088	-8.811280	90.518051	-452.917358	282.150208	1383.936035	-445.957245	-66.212334	1375.409546	-430.798431	103.088730	1396.037598	-419.296204	96.988098	1688.245850	-507.553680	332.616791	1124.469116	-534.460205	-116.430161	1137.735352	-411.059326	308.159790	886.608704	-438.362640	-111.854988	880.098633	-424.379242	93.427284	1021.098267	431.794708	-4.784075	959.919495	435.831909	172.285751
-439.836365	186.105911	921.547302	-428.778931	-0.517244	921.672241	-531.100708	224.885849	502.380615	-481.266022	-25.393421	501.348572	-531.884644	231.320053	68.233864	-534.599609	-8.810770	90.518822	-452.820251	282.109436	1383.994019	-445.718506	-66.241798	1375.379761	-430.661499	103.063675	1396.092285	-419.446747	97.033546	1688.372559	-507.666351	332.871826	1124.594727	-534.277344	-116.444824	1137.724609	-411.180145	308.723511	886.673950	-438.321167	-111.784691	880.032227	-424.313507	93.453117	1021.106934	431.658813	-4.723486	959.922424	435.733429	172.310867
-439.810120	186.154678	921.564148	-428.732697	-0.553058	921.704346	-531.087341	224.892349	502.425751	-481.285065	-25.371910	501.354614	-531.865356	231.338058	68.249748	-534.619324	-8.786345	90.460190	-452.774048	282.077209	1384.093872	-445.555359	-66.275490	1375.362915	-430.527863	103.072517	1396.107056	-419.600647	97.149406	1688.368042	-507.776031	333.062103	1124.688232	-534.106567	-116.437538	1137.709473	-411.278290	309.182281	886.704895	-438.275970	-111.713524	879.953796	-424.255035	93.469780	1021.129089	431.575134	-4.703938	959.959961	435.647278	172.315857
-439.770264	186.209610	921.575867	-428.644287	-0.541955	921.719788	-531.111938	224.916519	502.444092	-481.324860	-25.379248	501.393158	-531.889404	231.348465	68.241997	-534.596863	-8.802408	90.507011	-452.752380	282.049805	1384.187622	-445.362549	-66.285362	1375.371826	-430.398865	103.060440	1396.151978	-419.614410	96.993530	1688.448120	-507.829254	333.260315	1124.749023	-533.935425	-116.423317	1137.701904	-411.323090	309.685852	886.802307	-438.237030	-111.630775	879.866333	-424.170166	93.508499	1021.140564	431.492798	-4.723041	959.939331	435.571320	172.305115
-439.744141	186.229538	921.584778	-428.567505	-0.551153	921.721558	-531.123474	224.896957	502.446472	-481.349243	-25.387547	501.438263	-531.901489	231.308853	68.235954	-534.610352	-8.814866	90.520294	-452.768250	282.038239	1384.244385	-445.192810	-66.257744	1375.391479	-430.252014	103.076790	1396.190063	-419.672913	96.981705	1688.515381	-507.885864	333.417664	1124.805786	-533.733521	-116.416626	1137.721436	-411.391479	310.167084	886.916260	-438.187286	-111.570404	879.765442	-424.100464	93.513741	1021.144043	431.416077	-4.722285	959.908386	435.482697	172.312073
-439.699158	186.266403	921.584045	-428.498566	-0.577648	921.742065	-531.077698	224.884125	502.430756	-481.381622	-25.378410	501.434967	-531.877258	231.303482	68.234978	-534.601807	-8.812306	90.516403	-452.750946	282.054810	1384.310059	-445.019226	-66.226524	1375.439087	-430.333832	102.859726	1396.232178	-419.720062	96.970703	1688.565918	-507.923981	333.553314	1124.871704	-533.542542	-116.385071	1137.655273	-411.476685	310.601105	886.987244	-438.150604	-111.548828	879.652527	-424.033539	93.531914	1021.152832	431.289185	-4.736922	959.927429	435.360382	172.303436
-439.629913	186.334381	921.602173	-428.418671	-0.567121	921.742249	-531.067505	224.865250	502.434387	-481.379913	-25.366560	501.458038	-531.870300	231.302521	68.233391	-534.601196	-8.810845	90.513603	-452.805634	282.001709	1384.366821	-444.939148	-66.278908	1375.397461	-429.947479	103.086121	1396.264038	-419.766998	96.948822	1688.601440	-507.953583	333.691986	1124.900024	-533.354614	-116.368088	1137.638550	-411.487244	310.959747	887.077454	-438.091522	-111.500977	879.534790	-423.957794	93.562004	1021.161926	431.146332	-4.723636	959.924744	435.258484	172.297882
-439.571991	186.405472	921.617432	-428.360199	-0.571946	921.749939	-531.092407	224.889877	502.465820	-481.448883	-25.317713	501.421448	-531.895020	231.301926	68.245911	-534.634338	-8.815989	90.511345	-452.811615	282.048492	1384.437012	-444.776764	-66.217834	1375.420532	-430.021332	102.868187	1396.253784	-419.794952	96.933510	1688.647217	-507.986389	333.814423	1124.965332	-533.147156	-116.340500	1137.558960	-411.550720	311.224976	887.092529	-438.050446	-111.477707	879.427307	-423.885132	93.591766	1021.171997	431.089203	-4.696075	959.911377	435.186157	172.317459
-439.510468	186.469574	921.626404	-428.300812	-0.564488	921.753418	-531.105713	224.937592	502.488403	-481.457794	-25.320076	501.423157	-531.853027	231.330276	68.254936	-534.625854	-8.814640	90.510498	-452.880280	282.020264	1384.487183	-444.750061	-66.268280	1375.400024	-429.703003	103.041786	1396.237793	-419.814880	96.903625	1688.689575	-508.011047	333.883820	1124.987427	-532.988098	-116.307388	1137.503662	-411.616364	311.493286	887.112183	-437.988190	-111.448761	879.313110	-423.838135	93.623482	1021.179626	430.999054	-4.645677	959.938477	435.095093	172.344269
-439.470459	186.485672	921.633118	-428.228119	-0.567116	921.752197	-531.060059	224.913193	502.499695	-481.446991	-25.296803	501.482330	-531.889893	231.305908	68.276604	-534.644653	-8.817741	90.510170	-452.918854	282.045654	1384.549683	-444.753479	-66.282043	1375.333374	-429.560913	103.051109	1396.253174	-419.846252	96.877304	1688.742188	-508.028198	333.988892	1125.049438	-532.804688	-116.308807	1137.423218	-411.636414	311.724030	887.152710	-437.960327	-111.473557	879.199158	-423.778625	93.627876	1021.182007	430.876343	-4.690289	959.936279	434.993927	172.346909
-439.365875	186.566162	921.633606	-428.128693	-0.585633	921.766968	-531.046265	224.937469	502.523651	-481.403229	-25.258280	501.503174	-531.911560	231.305481	68.281013	-534.635071	-8.815885	90.505524	-452.945251	282.044159	1384.589111	-444.710510	-66.266678	1375.346191	-429.418030	103.029190	1396.280151	-419.854523	96.845215	1688.779785	-508.039520	334.053711	1125.089355	-532.576416	-116.312775	1137.394165	-411.611603	311.903259	887.233154	-437.855774	-111.500427	879.107422	-423.698029	93.664566	1021.191772	430.769989	-4.708237	959.905334	434.897675	172.359497
-439.296173	186.623016	921.643188	-428.048737	-0.539557	921.778870	-531.031250	224.996094	502.555511	-481.408112	-25.254362	501.500916	-531.903625	231.303986	68.287071	-534.636169	-8.798798	90.524818	-452.946594	282.048828	1384.620850	-444.673767	-66.291138	1375.284668	-429.296417	103.019447	1396.293213	-419.896667	96.844917	1688.862915	-508.043152	334.100159	1125.105225	-532.358215	-116.326294	1137.393066	-411.607910	312.030701	887.250610	-437.746643	-111.508949	879.017090	-423.640015	93.716766	1021.204224	430.680084	-4.729455	959.905273	434.822632	172.363907
-439.258667	186.767380	921.653381	-427.995667	-0.471187	921.770142	-530.997864	224.995346	502.544617	-481.347534	-25.190512	501.508270	-531.922791	231.309708	68.286598	-534.658142	-8.802062	90.522377	-452.932251	282.050110	1384.659912	-444.585144	-66.260735	1375.300293	-429.189636	103.026489	1396.277588	-419.900208	96.796394	1688.881836	-508.039276	334.101135	1125.128174	-532.143616	-116.317749	1137.367065	-411.558594	312.137329	887.326660	-437.552856	-111.493095	878.918152	-423.588013	93.814026	1021.204285	430.547241	-4.694136	959.910156	434.720306	172.390991
-439.205139	186.806198	921.641541	-427.920959	-0.441010	921.771667	-530.970581	225.059509	502.592407	-481.329224	-25.182549	501.491638	-531.904541	231.342377	68.311554	-534.622620	-8.817860	90.568062	-452.918457	282.043060	1384.672119	-444.577332	-66.277924	1375.267944	-429.060669	103.072289	1396.316406	-419.911194	96.756866	1688.925903	-508.012878	334.134827	1125.160889	-531.936829	-116.278130	1137.314697	-411.503662	312.183167	887.373230	-437.351563	-111.460258	878.831055	-423.520111	93.856949	1021.198730	430.463806	-4.705029	959.890381	434.628510	172.414749
-439.147308	186.846619	921.649780	-427.831818	-0.406107	921.770569	-530.869202	225.023056	502.561096	-481.266876	-25.161394	501.480865	-531.902161	231.336227	68.303329	-534.597351	-8.774122	90.548103	-452.889801	282.055298	1384.690918	-444.479553	-66.249573	1375.313843	-428.970184	103.070778	1396.335571	-419.913483	96.707520	1688.931152	-507.983673	334.138611	1125.182617	-531.709656	-116.230759	1137.249390	-411.419861	312.180908	887.438110	-437.067505	-111.439743	878.791565	-423.464050	93.890251	1021.204102	430.373657	-4.705483	959.907166	434.561829	172.386627
-439.089325	186.972839	921.678955	-427.765533	-0.319397	921.762695	-530.862244	225.103668	502.595154	-481.257599	-25.141634	501.496490	-531.906250	231.342834	68.318253	-534.628174	-8.770363	90.540787	-452.856323	282.040009	1384.743408	-444.465790	-66.207207	1375.332520	-428.932159	103.045998	1396.334106	-419.919800	96.653366	1688.953369	-507.947876	334.111603	1125.215210	-531.532166	-116.212761	1137.177124	-411.399933	312.123993	887.463196	-436.840546	-111.430168	878.737061	-423.426086	93.975868	1021.217285	430.279236	-4.712915	959.858582	434.475250	172.440292
-439.031525	187.017212	921.689148	-427.674744	-0.268606	921.760437	-530.846619	225.162140	502.608612	-481.187531	-25.171965	501.507813	-531.928955	231.347366	68.324753	-534.646240	-8.774942	90.548370	-452.811859	282.043488	1384.753052	-444.470184	-66.207291	1375.311401	-428.877350	103.053268	1396.322021	-419.916321	96.596558	1688.995117	-507.887115	334.085083	1125.228638	-531.360657	-116.169937	1137.158813	-411.338837	312.050476	887.494324	-436.529236	-111.395378	878.765259	-423.367828	94.017662	1021.222961	430.194305	-4.675979	959.896545	434.396393	172.446503
-438.972595	187.077606	921.694336	-427.584808	-0.189775	921.750916	-530.748718	225.183945	502.602325	-481.143005	-25.136141	501.530518	-531.905334	231.342728	68.328484	-534.678955	-8.781551	90.550385	-452.775604	282.036530	1384.784302	-444.472351	-66.190865	1375.297485	-428.785217	103.051186	1396.347778	-419.929993	96.532967	1689.024048	-507.836029	334.079712	1125.268677	-531.219666	-116.172401	1137.107910	-411.285645	311.936615	887.514709	-436.288635	-111.344078	878.763855	-423.320038	94.079590	1021.223511	430.095734	-4.662517	959.859802	434.315735	172.469543
-438.913177	187.137558	921.722046	-427.526062	-0.134049	921.758972	-530.670410	225.233429	502.591949	-481.053680	-25.076084	501.545532	-531.883362	231.335617	68.332664	-534.634094	-8.728189	90.517265	-452.706207	282.078491	1384.827515	-444.362671	-66.098793	1375.356445	-428.983612	102.803589	1396.373901	-419.932678	96.472862	1689.051270	-507.765350	334.024384	1125.278687	-531.066772	-116.127823	1137.094482	-411.220978	311.789246	887.543030	-436.042603	-111.332611	878.775818	-423.282715	94.125580	1021.243591	430.004181	-4.676626	959.860168	434.255157	172.499237
-438.879669	187.219894	921.728088	-427.458954	-0.051059	921.741943	-530.650513	225.287521	502.587006	-480.990906	-25.042198	501.556610	-531.865845	231.348068	68.337585	-534.619995	-8.695091	90.518135	-452.644531	282.083710	1384.829468	-444.384277	-66.107712	1375.320801	-428.963837	102.771423	1396.356812	-419.941833	96.417763	1689.067017	-507.675873	333.989532	1125.299683	-530.934326	-116.143631	1137.076538	-411.150940	311.621216	887.543396	-435.764008	-111.264977	878.825989	-423.241119	94.197250	1021.239075	429.908905	-4.651824	959.824280	434.186859	172.500977
-438.839142	187.287918	921.732727	-427.398438	0.004835	921.738281	-530.644104	225.356781	502.595276	-480.989410	-25.067646	501.595795	-531.865540	231.355881	68.350975	-534.650574	-8.728612	90.583633	-452.622711	282.081055	1384.839355	-444.472961	-66.137398	1375.306519	-428.903015	102.793747	1396.359497	-419.938538	96.358063	1689.109009	-507.571320	333.891754	1125.298340	-530.837646	-116.147850	1137.018066	-411.007996	311.430450	887.594421	-435.488556	-111.221306	878.876587	-423.195740	94.255524	1021.240112	429.784851	-4.630049	959.823730	434.097443	172.542709
-438.794495	187.376602	921.737610	-427.309265	0.109433	921.731873	-530.641968	225.435852	502.622314	-480.936432	-25.018652	501.575836	-531.878479	231.371185	68.358177	-534.663147	-8.740198	90.591331	-452.575653	282.070557	1384.848633	-444.482452	-66.152718	1375.297607	-428.878906	102.796906	1396.424072	-419.941101	96.300308	1689.134155	-507.460693	333.841888	1125.304199	-530.731812	-116.077927	1136.982178	-410.898590	311.200073	887.591980	-435.156219	-111.160500	878.908142	-423.140076	94.347862	1021.240479	429.717346	-4.636540	959.818909	434.031158	172.526611
-438.739410	187.454163	921.729858	-427.230835	0.176591	921.705322	-530.587891	225.458862	502.603607	-480.940369	-24.986891	501.585785	-531.848755	231.369598	68.341194	-534.673218	-8.723406	90.624489	-452.510834	282.039886	1384.834351	-444.501251	-66.135574	1375.311157	-428.840759	102.805176	1396.471191	-419.940369	96.252983	1689.161011	-507.305206	333.751343	1125.276367	-530.633789	-116.046951	1136.932251	-410.747955	310.968475	887.608643	-434.817291	-111.065086	878.961670	-423.071686	94.411530	1021.223206	429.639801	-4.582278	959.835754	433.945801	172.578598
-438.709503	187.524261	921.752930	-427.177185	0.229570	921.730164	-530.567810	225.464890	502.586639	-480.921173	-24.995306	501.597900	-531.838562	231.385666	68.347252	-534.699463	-8.726432	90.627449	-452.433014	282.050507	1384.845581	-444.476593	-66.111908	1375.308350	-428.821747	102.787903	1396.473877	-419.935486	96.205742	1689.187012	-507.154755	333.689697	1125.286499	-530.565979	-115.997925	1136.887695	-410.613434	310.677917	887.592651	-434.499207	-110.989410	879.009583	-423.037048	94.474800	1021.247864	429.534912	-4.556660	959.824463	433.866394	172.538834
-438.646881	187.633209	921.747131	-427.084412	0.358397	921.690918	-530.626404	225.551392	502.627686	-480.674866	-24.781603	501.549866	-531.881897	231.393738	68.376152	-534.603271	-8.709068	90.598450	-452.366608	282.039032	1384.874390	-444.555634	-66.144890	1375.292847	-428.829193	102.755180	1396.426270	-419.946472	96.164650	1689.211304	-507.018616	333.639923	1125.269775	-530.520691	-115.913773	1136.816895	-410.575165	310.392731	887.565063	-434.234772	-110.924767	879.042419	-422.954376	94.577858	1021.224976	429.442474	-4.536125	959.826294	433.749207	172.579056
-438.593536	187.775635	921.763550	-427.025452	0.449015	921.690002	-530.627930	225.596130	502.632477	-480.878540	-24.896656	501.549408	-531.863892	231.390030	68.381004	-534.712463	-8.692399	90.565582	-452.282959	282.040833	1384.874390	-444.574310	-66.151665	1375.288574	-428.806213	102.747536	1396.481079	-419.931152	96.118896	1689.237061	-506.886139	333.588867	1125.304199	-530.454651	-115.864151	1136.761719	-410.490326	310.086517	887.579529	-433.949738	-110.881256	879.067017	-422.897308	94.685356	1021.232666	429.336060	-4.494803	959.819641	433.662262	172.608780
-438.558868	187.866638	921.783325	-426.959564	0.509003	921.680969	-530.631775	225.678391	502.635376	-480.917633	-24.887863	501.577087	-531.881653	231.393402	68.388916	-534.724182	-8.715989	90.603020	-452.201324	282.018890	1384.901245	-444.533539	-66.127213	1375.291626	-428.805939	102.739487	1396.499268	-419.925049	96.089447	1689.253174	-506.730103	333.519257	1125.294556	-530.399170	-115.772125	1136.703125	-410.387878	309.843811	887.588562	-433.647583	-110.783188	879.100830	-422.835052	94.747879	1021.236877	429.279968	-4.445937	959.798340	433.591980	172.665756
-438.520325	187.941818	921.778015	-426.876495	0.607417	921.669739	-530.657166	225.680725	502.630402	-480.895386	-24.874569	501.601715	-531.862183	231.383652	68.368446	-534.749207	-8.730549	90.616058	-452.132843	282.038361	1384.925659	-444.583282	-66.135811	1375.248047	-428.785461	102.722893	1396.516357	-419.937439	96.041451	1689.286621	-506.576782	333.448883	1125.308716	-530.373352	-115.720108	1136.630249	-410.287292	309.539124	887.572083	-433.361237	-110.680756	879.126282	-422.765961	94.834442	1021.227844	429.196320	-4.414398	959.800293	433.511108	172.638489
-438.479675	188.001144	921.767212	-426.801544	0.685979	921.666748	-530.689453	225.737015	502.650574	-480.740448	-24.723351	501.611511	-531.881226	231.387100	68.373222	-534.714294	-8.711397	90.624718	-452.056915	282.023560	1384.944946	-444.494904	-66.089142	1375.309814	-428.777313	102.705330	1396.539673	-419.951294	95.984459	1689.329590	-506.396576	333.379852	1125.353516	-530.314087	-115.623550	1136.570923	-410.129944	309.208893	887.621460	-433.050934	-110.558197	879.142212	-422.699982	94.909927	1021.220093	429.082397	-4.445163	959.730103	433.423981	172.670547
-438.459290	188.082397	921.763611	-426.762207	0.755225	921.671021	-530.695496	225.766174	502.643860	-480.804321	-24.683886	501.592346	-531.847229	231.386398	68.396324	-534.730469	-8.669245	90.600151	-451.975494	282.011139	1384.961548	-444.543518	-66.088982	1375.295776	-428.786926	102.703735	1396.563232	-419.968994	95.945526	1689.346924	-506.229462	333.323090	1125.368164	-530.279297	-115.526459	1136.470581	-410.076965	308.878448	887.593628	-432.767181	-110.475105	879.160034	-422.653351	94.991386	1021.218689	428.999664	-4.398783	959.746521	433.312286	172.659958
-438.445892	188.226837	921.786194	-426.723816	0.864925	921.634094	-530.713318	225.781540	502.655212	-480.916656	-24.736313	501.581207	-531.858337	231.391312	68.377937	-534.792114	-8.671594	90.601311	-451.941406	281.969696	1385.000854	-444.624359	-66.161751	1375.270508	-428.532684	102.928123	1396.605469	-419.989441	95.939857	1689.350830	-506.044281	333.284119	1125.414551	-530.217102	-115.448708	1136.373047	-409.984528	308.597961	887.592834	-432.480377	-110.362732	879.185486	-422.612152	95.089027	1021.210144	428.911072	-4.387737	959.727539	433.246704	172.690399
-438.416168	188.269562	921.785522	-426.673218	0.958288	921.631348	-530.737610	225.821655	502.666565	-481.008453	-24.787609	501.636230	-531.886230	231.389603	68.373589	-534.798401	-8.674573	90.606926	-451.838959	281.963654	1385.031738	-444.679779	-66.174026	1375.183228	-428.545135	102.901527	1396.598267	-420.017700	95.919273	1689.372559	-505.864258	333.254303	1125.471069	-530.187134	-115.357399	1136.277832	-409.966309	308.334808	887.617676	-432.181885	-110.216255	879.205505	-422.544617	95.158951	1021.205688	428.808777	-4.376812	959.749084	433.124786	172.689590
-438.379913	188.348389	921.798279	-426.615875	1.015671	921.629639	-530.736389	225.864029	502.682343	-481.216003	-24.885923	501.670074	-531.883972	231.404419	68.376656	-534.874634	-8.684176	90.616409	-451.766296	281.984955	1385.087524	-444.661407	-66.163696	1375.153198	-428.594147	102.835449	1396.584351	-420.030243	95.879791	1689.393921	-505.696259	333.245667	1125.533447	-530.112122	-115.259521	1136.217896	-409.930511	308.023407	887.641052	-431.938049	-110.134186	879.216125	-422.510498	95.219635	1021.212524	428.712250	-4.403658	959.692139	433.054443	172.684998
-438.323975	188.452621	921.804871	-426.560669	1.114092	921.612732	-530.709229	225.879593	502.652679	-481.245941	-24.866108	501.682526	-531.860535	231.407181	68.386269	-534.933167	-8.698734	90.626724	-451.658600	282.007751	1385.104248	-444.603119	-66.117996	1375.164429	-428.780334	102.661354	1396.684814	-420.043884	95.829834	1689.436768	-505.544617	333.220398	1125.559814	-530.073547	-115.186653	1136.176514	-409.819641	307.675568	887.653992	-431.700378	-109.987900	879.227112	-422.449249	95.308784	1021.206848	428.634491	-4.360058	959.686279	432.988220	172.749878
-438.305237	188.541397	921.825378	-426.536346	1.177996	921.609985	-530.685852	225.931076	502.663177	-481.346893	-24.874891	501.729034	-531.847351	231.402023	68.411949	-534.943909	-8.697091	90.621513	-451.611481	281.980804	1385.139526	-444.641632	-66.147873	1375.166748	-428.624878	102.845276	1396.679321	-420.052429	95.833214	1689.428711	-505.396210	333.203339	1125.600586	-530.013489	-115.104759	1136.114136	-409.754517	307.338440	887.631287	-431.520355	-109.921280	879.222778	-422.426392	95.373085	1021.215698	428.563110	-4.365461	959.686523	432.923309	172.722961
-438.253113	188.648392	921.821350	-426.511261	1.294542	921.563110	-530.718567	226.003403	502.678345	-481.390442	-24.827850	501.708038	-531.825439	231.408615	68.376434	-534.945313	-8.694951	90.613800	-451.531189	281.993744	1385.161255	-444.708435	-66.162750	1375.059326	-428.611847	102.861786	1396.742676	-420.072449	95.772942	1689.447876	-505.249084	333.166748	1125.590576	-529.934509	-114.990852	1136.010498	-409.679901	307.014954	887.609558	-431.291229	-109.795563	879.202148	-422.377502	95.461311	1021.189270	428.494415	-4.323665	959.698059	432.844086	172.736465
-438.252655	188.687927	921.825745	-426.460114	1.358890	921.564026	-530.685181	225.997772	502.649963	-481.432159	-24.812054	501.684387	-531.830872	231.434418	68.366165	-535.030762	-8.639937	90.621658	-451.459839	281.985931	1385.190552	-444.594238	-66.109322	1375.065796	-428.641418	102.863441	1396.735352	-420.088654	95.752777	1689.458252	-505.117310	333.143524	1125.606079	-529.860718	-114.932556	1135.938965	-409.660431	306.717743	887.608521	-431.117950	-109.670074	879.184387	-422.337769	95.515091	1021.190491	428.402435	-4.308887	959.704529	432.736572	172.742767
-438.233917	188.764435	921.830811	-426.467621	1.426436	921.552368	-530.700928	226.037750	502.641022	-481.464478	-24.814667	501.698792	-531.837036	231.441833	68.390656	-535.049255	-8.653894	90.598427	-451.389404	282.005768	1385.200562	-444.519318	-66.063858	1375.046997	-428.629578	102.864784	1396.773804	-420.097015	95.750954	1689.440918	-504.979279	333.083801	1125.593018	-529.755432	-114.822815	1135.833862	-409.585327	306.440887	887.626282	-430.908875	-109.537750	879.156738	-422.314484	95.577911	1021.185486	428.265594	-4.328703	959.703064	432.621979	172.759552
-438.221680	188.797882	921.816467	-426.442017	1.520116	921.547058	-530.683533	226.087524	502.657715	-481.547852	-24.844282	501.708771	-531.826660	231.442993	68.418930	-535.071472	-8.643273	90.623352	-451.329437	282.011963	1385.229370	-444.436676	-65.998009	1375.043579	-428.577850	102.905228	1396.868652	-420.118713	95.726196	1689.465332	-504.856018	333.020538	1125.570923	-529.639282	-114.719727	1135.773926	-409.462463	306.192078	887.703308	-430.751923	-109.401222	879.115845	-422.283264	95.647919	1021.174377	428.190674	-4.373369	959.695679	432.568207	172.739609
-438.156616	188.873749	921.822876	-426.418610	1.559071	921.560059	-530.678894	226.120712	502.662109	-479.209442	-22.864212	501.353088	-531.810242	231.463715	68.404823	-533.832458	-8.450418	90.360680	-451.276245	282.030609	1385.228760	-444.488403	-66.012123	1374.981079	-428.565155	102.937309	1396.900879	-420.150146	95.720787	1689.480103	-504.750000	332.965149	1125.603760	-529.546387	-114.646217	1135.713013	-409.371399	305.943024	887.740356	-430.622772	-109.287849	879.090210	-422.243134	95.706223	1021.184509	428.116089	-4.382763	959.673889	432.503448	172.752502
-438.138062	188.968750	921.833252	-426.419067	1.631646	921.558044	-530.667908	226.166901	502.653656	-478.788239	-22.481359	501.279999	-531.855286	231.455795	68.425209	-533.566833	-8.370317	90.278809	-451.249512	282.075073	1385.249146	-444.447815	-65.960800	1374.984497	-428.525848	102.954414	1396.926392	-420.202118	95.685425	1689.511230	-504.646210	332.874878	1125.582764	-529.468933	-114.625328	1135.701172	-409.226227	305.712891	887.766235	-430.520599	-109.171631	879.055908	-422.238251	95.782104	1021.189148	428.013550	-4.372733	959.653992	432.413147	172.746201
-438.121979	189.013214	921.822693	-426.392517	1.725783	921.544312	-530.678528	226.176849	502.645142	-478.947144	-22.560326	501.298553	-531.823792	231.468063	68.409241	-533.681519	-8.423979	90.312187	-451.191772	282.074524	1385.220825	-444.414398	-65.945724	1374.942261	-428.512329	102.966087	1396.941040	-420.251038	95.661369	1689.532959	-504.558258	332.828094	1125.572876	-529.372070	-114.521278	1135.621826	-409.131866	305.511627	887.760681	-430.374115	-109.007431	878.980225	-422.197754	95.851601	1021.175110	427.903198	-4.397264	959.658142	432.316620	172.758636
-438.076233	189.129074	921.830933	-426.380707	1.776465	921.538757	-530.653320	226.258163	502.658630	-479.105072	-22.613361	501.283905	-531.793823	231.465134	68.383156	-533.760132	-8.416912	90.274658	-451.145142	282.116211	1385.216797	-444.291321	-65.914749	1374.904907	-428.477478	102.980682	1396.939087	-420.317535	95.623627	1689.549927	-504.475525	332.742279	1125.555664	-529.259460	-114.385773	1135.569824	-408.953369	305.377258	887.808411	-430.254059	-108.866821	878.920227	-422.166840	95.925713	1021.176270	427.803650	-4.368649	959.669067	432.223175	172.779755
-438.081726	189.166641	921.825500	-426.374725	1.858896	921.506653	-530.668579	226.304550	502.633209	-479.130402	-22.594530	501.280579	-531.813416	231.466537	68.408058	-533.742126	-8.359471	90.237602	-451.126709	282.141815	1385.223999	-444.213074	-65.874847	1374.874878	-428.410217	103.025673	1396.982666	-420.381165	95.587425	1689.575195	-504.401764	332.705902	1125.539063	-529.175293	-114.267952	1135.479126	-408.806000	305.255951	887.870483	-430.175568	-108.718742	878.854126	-422.166718	95.972237	1021.157532	427.714172	-4.339437	959.679688	432.121643	172.813614
-438.078094	189.272278	921.848938	-426.378540	1.936679	921.524414	-530.698181	226.358765	502.648071	-479.106262	-22.537043	501.247894	-531.834045	231.470657	68.413704	-533.718811	-8.349690	90.223747	-451.087708	282.172607	1385.219360	-444.081329	-65.807983	1374.875488	-428.360840	103.054428	1396.987061	-420.470367	95.558510	1689.613281	-504.354584	332.644562	1125.567993	-529.071716	-114.199348	1135.458618	-408.654907	305.139557	887.880127	-430.121948	-108.566193	878.816772	-422.167358	96.060471	1021.178223	427.592468	-4.332735	959.700684	432.017548	172.790680
-438.041656	189.320709	921.857605	-426.361694	1.988164	921.540222	-530.681458	226.394653	502.666260	-479.101624	-22.467047	501.281097	-531.847900	231.471405	68.418839	-533.673828	-8.373193	90.272263	-451.084625	282.191650	1385.245117	-443.977203	-65.763588	1374.857422	-428.333160	103.094917	1397.028564	-420.529175	95.457878	1689.636597	-504.307434	332.646515	1125.563477	-528.994568	-114.114632	1135.462036	-408.474670	305.093964	887.985352	-430.045837	-108.389359	878.769470	-422.158051	96.112053	1021.192200	427.510803	-4.360972	959.664978	431.926147	172.822052
-438.060669	189.408325	921.868896	-426.370026	2.066935	921.533203	-530.667847	226.413971	502.675873	-479.115021	-22.441233	501.336151	-531.887207	231.503662	68.430412	-533.669678	-8.381470	90.278519	-451.088654	282.203522	1385.265015	-443.872803	-65.731316	1374.855225	-428.306335	103.128899	1397.061768	-420.642822	95.484642	1689.711304	-504.270203	332.624573	1125.567261	-528.924438	-114.028023	1135.465942	-408.303680	305.002258	888.044861	-430.029877	-108.221481	878.748718	-422.176941	96.185768	1021.194885	427.419769	-4.370144	959.645142	431.859741	172.775192
-438.032684	189.442993	921.860474	-426.358612	2.095958	921.541382	-530.639832	226.458954	502.675781	-479.101746	-22.415762	501.333160	-531.883728	231.502045	68.444695	-533.660156	-8.360138	90.291870	-451.102142	282.243652	1385.298706	-443.789276	-65.685837	1374.885742	-428.262238	103.167099	1397.079346	-420.713593	95.393227	1689.728149	-504.233154	332.636566	1125.595825	-528.865601	-113.962616	1135.438965	-408.083069	304.941498	888.131653	-430.002350	-108.067474	878.715759	-422.154358	96.225716	1021.194458	427.316925	-4.421586	959.591064	431.771698	172.766922
-438.040375	189.544266	921.873962	-426.365540	2.198497	921.519104	-530.613708	226.521317	502.693207	-479.199554	-22.431879	501.369263	-531.828613	231.507599	68.443810	-533.714050	-8.366775	90.297874	-451.089935	282.253143	1385.329224	-443.754822	-65.686768	1374.864258	-428.223663	103.213028	1397.105225	-420.791443	95.350281	1689.782349	-504.169678	332.668152	1125.598511	-528.779236	-113.890953	1135.417969	-407.950012	304.929382	888.179443	-429.952667	-107.928329	878.695068	-422.161316	96.308678	1021.190125	427.190521	-4.386559	959.628662	431.647888	172.798721
-438.065094	189.619568	921.890320	-426.374512	2.253490	921.527588	-530.599548	226.522614	502.663757	-479.080231	-22.303808	501.306427	-531.861328	231.510315	68.447723	-533.653564	-8.357005	90.278404	-451.105774	282.280029	1385.351196	-443.504211	-65.604309	1374.858154	-428.190979	103.223824	1397.106323	-420.861877	95.331833	1689.789307	-504.128693	332.684052	1125.607788	-528.700256	-113.806259	1135.440918	-407.805511	304.946869	888.235413	-429.948547	-107.786995	878.647766	-422.160400	96.371552	1021.200745	427.078522	-4.428922	959.581909	431.581665	172.815567
-438.118408	189.643280	921.887268	-426.388580	2.285736	921.535400	-530.599792	226.583420	502.656158	-479.120239	-22.251951	501.291351	-531.814087	231.518066	68.418709	-533.645691	-8.309803	90.248665	-451.128571	282.309082	1385.393799	-443.283569	-65.477280	1374.884399	-428.171356	103.255341	1397.100220	-420.921021	95.314407	1689.804321	-504.066223	332.712341	1125.646362	-528.631714	-113.736122	1135.391113	-407.648712	304.977905	888.334290	-429.963776	-107.652962	878.582214	-422.177155	96.408501	1021.201416	426.990570	-4.359846	959.612793	431.458130	172.840225
-438.110626	189.726624	921.910339	-426.402435	2.358656	921.544739	-530.616455	226.614731	502.662567	-479.142578	-22.239574	501.285431	-531.832397	231.524368	68.423470	-533.701050	-8.251223	90.216621	-451.152374	282.318878	1385.441528	-442.408722	-64.995155	1375.110718	-428.150818	103.279266	1397.093018	-420.970978	95.278687	1689.843750	-504.036438	332.762756	1125.675415	-528.490234	-113.634209	1135.366089	-407.598145	305.021973	888.358276	-430.010834	-107.534874	878.529724	-422.172272	96.478653	1021.216858	426.885498	-4.405141	959.596313	431.400238	172.788910
-437.937622	190.050323	921.946533	-426.352539	2.449644	921.545471	-530.602722	226.642532	502.710754	-479.106567	-22.181131	501.301178	-531.838562	231.524048	68.426872	-533.662292	-8.361213	90.232826	-451.161987	282.341187	1385.480713	-442.327209	-64.945076	1375.098633	-428.112549	103.332657	1397.084717	-421.036407	95.396812	1689.800659	-503.981842	332.815369	1125.714233	-528.434692	-113.641197	1135.357056	-407.484985	305.068176	888.440491	-430.052094	-107.424797	878.474060	-422.071991	96.659340	1021.236511	426.833099	-4.386734	959.623352	431.329346	172.781052
-437.896484	190.209534	921.970215	-426.312469	2.562875	921.531128	-530.640625	226.694611	502.752472	-479.074127	-22.154903	501.286652	-531.853027	231.526276	68.452324	-533.658386	-8.273931	90.193314	-451.191681	282.345612	1385.510498	-442.289703	-64.948952	1375.092407	-428.091858	103.345718	1397.092041	-421.083954	95.395035	1689.819702	-503.957367	332.868622	1125.743042	-528.371155	-113.538582	1135.340576	-407.445587	305.144836	888.483032	-430.035461	-107.334190	878.457397	-422.032776	96.775146	1021.241455	426.778137	-4.366867	959.624268	431.268127	172.797623
-437.913818	190.272079	921.977356	-426.288361	2.588118	921.552185	-530.606873	226.712402	502.722626	-479.036316	-22.047375	501.252838	-531.828674	231.536377	68.466827	-533.625122	-8.291765	90.212082	-451.170410	282.400909	1385.551758	-442.203583	-64.875694	1375.074097	-428.310608	103.139313	1397.077148	-421.098907	95.371880	1689.843140	-503.942627	332.954132	1125.785767	-528.317566	-113.551361	1135.314819	-407.421875	305.250275	888.516174	-430.077057	-107.236633	878.406006	-422.039886	96.827927	1021.256531	426.691772	-4.405807	959.564209	431.192566	172.768829
-437.918427	190.324005	921.959717	-426.336487	2.654168	921.545471	-530.622314	226.757034	502.732880	-479.076477	-22.050835	501.264496	-531.840271	231.546127	68.439964	-533.644104	-8.306096	90.225723	-451.216797	282.389496	1385.563721	-442.184082	-64.872063	1375.052246	-428.105652	103.388344	1397.056152	-421.112732	95.306862	1689.970215	-503.933197	332.983673	1125.797363	-528.274353	-113.509583	1135.292847	-407.424133	305.339050	888.540161	-430.090454	-107.130577	878.342102	-422.030396	96.892609	1021.240723	426.618103	-4.465271	959.530884	431.138519	172.790985
-437.943756	190.406372	921.969849	-426.316803	2.734988	921.539795	-530.616455	226.748520	502.688477	-478.799133	-21.820333	501.229034	-531.834473	231.538300	68.431473	-533.481201	-8.307557	90.242714	-451.247650	282.403900	1385.616089	-442.167511	-64.864105	1375.048218	-428.079926	103.412857	1397.047607	-421.131744	95.288574	1689.988403	-503.950165	333.038330	1125.829712	-528.233032	-113.479454	1135.258789	-407.411621	305.457489	888.573425	-430.085602	-107.051926	878.296021	-422.027435	96.968620	1021.242371	426.529968	-4.446354	959.552124	431.047546	172.748932
-437.926483	190.508926	921.991638	-426.307251	2.778888	921.549011	-530.592224	226.727615	502.676910	-478.788116	-21.803873	501.219879	-531.789368	231.534622	68.419434	-533.474304	-8.313068	90.247795	-451.284119	282.422546	1385.625000	-442.153046	-64.833191	1374.998413	-428.089203	103.421745	1397.025879	-421.139160	95.215942	1689.962891	-503.985321	333.116302	1125.869263	-528.218567	-113.450836	1135.239258	-407.451904	305.584106	888.592346	-430.083710	-106.984848	878.256714	-422.014465	97.034599	1021.257935	426.475525	-4.468883	959.540161	430.997131	172.709702
-437.970245	190.551010	921.994934	-426.324615	2.855042	921.537109	-530.594055	226.772614	502.657990	-479.042694	-21.933516	501.265961	-531.791931	231.514633	68.435341	-533.560669	-8.317526	90.258301	-451.320831	282.429443	1385.661133	-442.139404	-64.839653	1374.980103	-428.100067	103.436386	1397.029175	-421.138000	95.089821	1690.020386	-504.039124	333.167206	1125.905396	-528.213135	-113.407806	1135.210083	-407.475586	305.647217	888.598572	-430.108917	-106.929535	878.223328	-422.037567	97.087639	1021.252930	426.385498	-4.457053	959.567505	430.914856	172.702408
-438.008972	190.557083	921.997131	-426.344788	2.877173	921.547119	-530.600037	226.789337	502.641815	-479.052216	-21.901073	501.243835	-531.767456	231.509567	68.436935	-533.674866	-8.287170	90.237747	-451.352539	282.439087	1385.675415	-442.130096	-64.831261	1374.947510	-428.072174	103.479111	1397.018433	-421.171143	95.197067	1690.005981	-504.074677	333.212067	1125.933838	-528.220398	-113.347404	1135.146118	-407.478027	305.811462	888.667664	-430.103027	-106.846840	878.153381	-422.058289	97.107445	1021.258118	426.373108	-4.411744	959.552124	430.871216	172.746704
-438.073364	190.577194	921.988220	-426.341888	2.925395	921.541687	-530.628967	226.782928	502.621399	-479.096405	-21.845133	501.246155	-531.774292	231.507507	68.414803	-533.704712	-8.249809	90.176605	-451.391266	282.480072	1385.708984	-442.137939	-64.831474	1374.909546	-428.101318	103.468010	1396.984985	-421.180176	95.188011	1690.016846	-504.156158	333.291382	1125.967041	-528.230103	-113.268135	1135.073853	-407.509857	305.878571	888.700439	-430.129974	-106.796608	878.107117	-422.083069	97.147522	1021.250305	426.320435	-4.412512	959.545715	430.812134	172.755493
-438.134796	190.578201	921.975647	-426.352844	3.017108	921.520630	-530.627991	226.809204	502.596710	-479.039124	-21.797079	501.223724	-531.760376	231.537735	68.409256	-533.679810	-8.238050	90.159721	-451.433899	282.498138	1385.733765	-442.132996	-64.809502	1374.836182	-428.108917	103.528442	1396.987671	-421.155823	95.061844	1690.048584	-504.237793	333.330780	1125.990967	-528.227905	-113.226105	1135.040161	-407.563934	305.994263	888.722717	-430.121979	-106.726990	878.045044	-422.120178	97.192238	1021.233582	426.238922	-4.437215	959.551392	430.765442	172.731308
-438.267731	190.493851	921.958252	-426.370331	3.031876	921.519531	-530.694214	226.862854	502.557800	-479.069672	-21.834412	501.255646	-531.788391	231.542542	68.396355	-533.653198	-8.265869	90.223793	-451.447296	282.520813	1385.719849	-442.089203	-64.763458	1374.797729	-428.138153	103.528748	1396.928711	-421.169983	95.176758	1690.037231	-504.327240	333.375793	1126.025757	-528.231812	-113.135201	1134.962769	-407.611725	306.092987	888.772339	-430.104370	-106.650925	877.977417	-422.176880	97.173737	1021.222412	426.144501	-4.483654	959.501648	430.678833	172.693604
-438.348328	190.453186	921.948059	-426.389832	3.063758	921.519897	-530.697327	226.874252	502.542908	-479.091034	-21.777931	501.230377	-531.779480	231.547531	68.385590	-533.662170	-8.258091	90.247086	-451.493164	282.556030	1385.738159	-442.085846	-64.746323	1374.736206	-428.168549	103.523796	1396.887939	-421.153381	95.180344	1690.048828	-504.425873	333.411133	1126.043701	-528.220764	-113.084114	1134.915283	-407.658447	306.182220	888.818237	-430.092865	-106.581749	877.956726	-422.223724	97.178589	1021.217102	426.081665	-4.500556	959.473267	430.635071	172.689743
-438.380890	190.541107	921.947205	-426.408691	3.122162	921.513977	-530.745911	226.932632	502.545929	-479.069000	-21.730507	501.230408	-531.806030	231.546326	68.383614	-533.623962	-8.250267	90.237053	-451.512909	282.562378	1385.765381	-442.083801	-64.739258	1374.689453	-428.161499	103.584236	1396.874390	-421.142853	95.162025	1690.055298	-504.531555	333.426086	1126.086548	-528.242981	-113.013634	1134.874268	-407.736389	306.260559	888.849182	-430.113403	-106.556328	877.888123	-422.224579	97.251335	1021.211182	425.964233	-4.559732	959.455017	430.534729	172.674789
-438.429321	190.590378	921.954773	-426.410339	3.195428	921.505310	-530.803345	226.984512	502.547882	-479.135315	-21.706581	501.244171	-531.821411	231.561081	68.408905	-533.686096	-8.231208	90.181595	-451.556915	282.590546	1385.764038	-442.060333	-64.701897	1374.630249	-428.184540	103.603523	1396.874390	-421.137939	95.163757	1690.067383	-504.637390	333.446655	1126.098999	-528.260742	-112.973198	1134.800293	-407.766602	306.316925	888.914734	-430.155090	-106.485199	877.824829	-422.232574	97.307678	1021.208923	425.891968	-4.535577	959.458618	430.485107	172.675781
-438.498352	190.598831	921.937317	-426.440643	3.231051	921.498352	-530.828491	226.998169	502.522186	-479.148743	-21.714754	501.238678	-531.788696	231.546021	68.385651	-533.649048	-8.228592	90.141365	-451.579620	282.616394	1385.769165	-442.042877	-64.676872	1374.540039	-428.206238	103.642288	1396.874512	-421.116028	95.158966	1690.070313	-504.742584	333.448578	1126.105225	-528.277039	-112.930084	1134.753174	-407.843628	306.359558	888.942688	-430.170502	-106.392776	877.773926	-422.251862	97.339401	1021.193542	425.824280	-4.548221	959.447571	430.421936	172.668365
-438.541199	190.677231	921.943420	-426.473145	3.293286	921.484375	-530.881287	227.073380	502.551178	-479.142975	-21.636992	501.203552	-531.822510	231.564301	68.405647	-533.696350	-8.242534	90.146973	-451.597351	282.628510	1385.787964	-442.040497	-64.659531	1374.459717	-428.255005	103.666939	1396.840942	-421.085144	95.152161	1690.071533	-504.841217	333.453827	1126.118896	-528.286865	-112.872322	1134.694824	-407.868713	306.354645	888.988770	-430.224884	-106.345566	877.679688	-422.275757	97.400490	1021.188232	425.726257	-4.554227	959.468872	430.342255	172.642914
-438.566193	190.772659	921.945068	-426.488495	3.357957	921.456665	-530.929626	227.071564	502.512695	-479.158813	-21.651125	501.223297	-531.826172	231.565475	68.384766	-533.644470	-8.259122	90.196770	-451.619995	282.660370	1385.782715	-442.024017	-64.628937	1374.391968	-428.288055	103.676971	1396.805908	-421.045898	95.151039	1690.078125	-504.968689	333.448730	1126.097168	-528.305420	-112.836281	1134.630127	-408.016083	306.352142	888.969421	-430.266113	-106.290291	877.623474	-422.281311	97.466370	1021.173767	425.665680	-4.565863	959.465271	430.303680	172.634399
-438.559692	190.818420	921.956116	-426.453369	3.416316	921.473694	-530.938843	227.109421	502.530701	-479.230560	-21.610193	501.224518	-531.827576	231.550720	68.389153	-533.670349	-8.275095	90.208633	-451.637695	282.692200	1385.776611	-442.514496	-64.901184	1374.089233	-428.353271	103.677887	1396.714966	-420.994293	95.144928	1690.064453	-505.073273	333.432953	1126.086670	-528.361511	-112.850792	1134.597900	-408.099335	306.309296	888.964966	-430.332092	-106.225220	877.562195	-422.275299	97.522232	1021.189331	425.583527	-4.577035	959.426270	430.240479	172.634811
-438.600525	190.893814	921.934143	-426.494751	3.476918	921.441528	-531.014099	227.153961	502.550110	-479.148651	-21.458628	501.189056	-531.842712	231.575226	68.380486	-533.644531	-8.289944	90.265106	-451.646942	282.704865	1385.778198	-442.523071	-64.904091	1374.025146	-428.393646	103.727440	1396.709351	-420.947815	95.151962	1690.064209	-505.178070	333.410645	1126.078003	-528.364380	-112.812622	1134.553345	-408.172302	306.254578	888.962158	-430.390381	-106.116516	877.506409	-422.287933	97.586601	1021.159302	425.488556	-4.651505	959.394897	430.190643	172.605606
-438.627472	190.929916	921.932617	-426.473694	3.507469	921.449585	-531.002747	227.163345	502.546997	-479.163940	-21.461611	501.208496	-531.828674	231.558319	68.382881	-533.612549	-8.247132	90.247299	-451.696198	282.727844	1385.779663	-442.452942	-64.831367	1374.005005	-428.395813	103.766510	1396.746704	-420.896606	95.142860	1690.044922	-505.278534	333.376312	1126.042847	-528.396240	-112.723770	1134.512817	-408.265106	306.189972	888.990234	-430.414429	-106.018547	877.445618	-422.296600	97.627258	1021.163147	425.389313	-4.685817	959.395935	430.118195	172.606598
-438.688171	190.974228	921.925781	-426.496796	3.571851	921.422852	-531.025024	227.196594	502.532623	-479.244019	-21.435154	501.185303	-531.866455	231.571625	68.389816	-533.651062	-8.242649	90.237717	-451.699341	282.758087	1385.757813	-442.459320	-64.831406	1373.954468	-428.419830	103.791504	1396.748291	-420.848083	95.155525	1690.036377	-505.373199	333.339569	1126.037964	-528.413757	-112.667351	1134.476196	-408.284851	306.117462	889.046387	-430.517670	-105.938377	877.372131	-422.315552	97.674683	1021.144043	425.299652	-4.722179	959.361023	430.064484	172.532303
-438.709534	190.998352	921.920105	-426.506714	3.585192	921.424133	-531.044678	227.176376	502.550903	-479.213409	-21.399935	501.194427	-531.805786	231.546631	68.382645	-533.639648	-8.287005	90.256119	-451.720154	282.779297	1385.753906	-442.447266	-64.792152	1373.930176	-428.450439	103.795525	1396.723389	-420.831787	95.275291	1689.943359	-505.478790	333.253723	1126.006592	-528.439697	-112.587173	1134.454468	-408.370300	306.003662	889.059082	-430.620972	-105.856651	877.336304	-422.341339	97.697021	1021.142883	425.240662	-4.721596	959.405884	430.016754	172.495743
-438.732330	191.046906	921.901978	-426.529602	3.641173	921.396118	-531.063354	227.205475	502.527924	-479.119720	-21.251287	501.180969	-531.823242	231.574326	68.404381	-533.543274	-8.197315	90.159645	-451.736725	282.829651	1385.760498	-442.487976	-64.780251	1373.852173	-428.466034	103.840332	1396.717163	-420.757629	95.141777	1689.995483	-505.559937	333.254944	1125.992920	-528.498779	-112.569420	1134.395996	-408.488129	305.887451	889.060608	-430.730225	-105.755562	877.254333	-422.369537	97.743706	1021.120361	425.187469	-4.713592	959.425476	429.951233	172.489990
-438.784119	191.086700	921.885010	-426.565369	3.698954	921.392029	-531.067871	227.214554	502.525726	-479.066895	-21.138781	501.164124	-531.815735	231.561127	68.386398	-533.525452	-8.148386	90.069084	-451.753235	282.859131	1385.731689	-442.570313	-64.810204	1373.730957	-428.519196	103.872017	1396.683838	-420.712616	95.146713	1689.968750	-505.630096	333.185638	1125.982178	-528.576538	-112.507881	1134.333008	-408.549957	305.770050	889.057434	-430.823395	-105.645874	877.211670	-422.408081	97.800606	1021.109253	425.125946	-4.752872	959.410400	429.909576	172.476120
-438.864899	191.116623	921.888062	-426.602203	3.720434	921.377319	-531.101624	227.291382	502.504822	-479.099457	-21.092190	501.113251	-531.816833	231.566208	68.361076	-533.541504	-8.146380	90.060936	-451.759033	282.902374	1385.728882	-442.470673	-64.737335	1373.705078	-428.570343	103.895187	1396.642944	-420.673981	95.142166	1689.946533	-505.703522	333.135254	1125.980957	-528.632690	-112.378540	1134.282349	-408.657532	305.637085	889.033203	-430.929077	-105.519676	877.120300	-422.444580	97.820724	1021.101135	425.041168	-4.759849	959.379517	429.834198	172.492798
-438.875977	191.179855	921.868286	-426.612793	3.778743	921.351807	-531.147583	227.313705	502.506256	-479.125916	-21.067236	501.125793	-531.845520	231.576950	68.351662	-533.556519	-8.153346	90.065102	-451.776031	282.923981	1385.709595	-442.545593	-64.756981	1373.614502	-428.596344	103.918869	1396.612793	-420.633362	95.130180	1689.921143	-505.762299	333.073181	1125.969604	-528.695374	-112.320396	1134.227173	-408.729309	305.542236	889.043213	-431.009735	-105.370033	877.046021	-422.469147	97.877533	1021.079956	424.925415	-4.812567	959.351624	429.771515	172.441116
-438.891876	191.237671	921.872253	-426.602509	3.819635	921.353699	-531.154419	227.367798	502.516144	-479.130157	-21.070896	501.134796	-531.805603	231.572449	68.341370	-533.541382	-8.217104	90.178558	-451.772278	282.965729	1385.706299	-442.454742	-64.677505	1373.636597	-428.640198	103.926781	1396.591064	-420.569672	95.129616	1689.902100	-505.835999	332.988464	1125.947266	-528.713379	-112.265205	1134.200195	-408.814270	305.386658	889.043762	-431.114166	-105.253555	876.979309	-422.491882	97.925911	1021.084961	424.882050	-4.840001	959.342834	429.719849	172.403625
-438.966370	191.288361	921.892334	-426.606415	3.903854	921.322632	-531.183594	227.381561	502.535980	-479.006226	-20.955641	501.094849	-531.819519	231.583847	68.373032	-533.447754	-8.246892	90.233482	-451.794800	282.988770	1385.701294	-442.351563	-64.632957	1373.628174	-428.651245	103.979294	1396.564697	-420.535492	95.124886	1689.890625	-505.896576	332.957672	1125.934448	-528.758362	-112.145836	1134.210571	-408.924072	305.264404	889.046814	-431.226593	-105.125710	876.922302	-422.529236	97.970238	1021.079346	424.824493	-4.868548	959.325928	429.673218	172.341736
-438.977783	191.340637	921.901428	-426.590668	3.951154	921.329346	-531.212952	227.416733	502.546021	-479.037689	-20.927605	501.115021	-531.850769	231.601883	68.396584	-533.461548	-8.251405	90.234581	-451.811554	283.028870	1385.706787	-441.930664	-64.332436	1373.762451	-428.689850	103.999290	1396.550293	-420.508331	95.104973	1689.889160	-505.947357	332.904633	1125.914551	-528.756226	-111.981369	1134.151001	-408.971619	305.111206	889.043457	-431.307251	-104.948380	876.896973	-422.549316	98.018791	1021.089539	424.765717	-4.921636	959.319397	429.610443	172.307419
-439.066650	191.325409	921.879944	-426.641602	3.962393	921.335938	-531.225830	227.429764	502.502686	-479.070282	-20.918713	501.123810	-531.835999	231.598053	68.392937	-533.453674	-8.211186	90.160477	-451.837189	283.054565	1385.672119	-441.917633	-64.335754	1373.776611	-428.681519	104.066933	1396.596313	-420.514923	95.225533	1689.822876	-505.998260	332.876495	1125.917725	-528.828613	-111.865234	1134.141846	-409.051727	304.947937	889.037476	-431.406738	-104.780060	876.842529	-422.604858	98.034775	1021.080566	424.693268	-4.942738	959.318359	429.537476	172.289139
-439.154083	191.305862	921.846985	-426.698975	3.965585	921.331238	-531.275208	227.469223	502.488953	-479.154755	-20.922421	501.137268	-531.859375	231.611526	68.360847	-533.581848	-8.181098	90.132935	-451.859070	283.090790	1385.659180	-441.967133	-64.326401	1373.762695	-428.744019	104.083923	1396.578857	-420.485168	95.100067	1689.867432	-506.043671	332.825043	1125.895386	-528.914429	-111.797707	1134.145386	-409.071442	304.781769	889.035278	-431.592163	-104.656784	876.833252	-422.666718	98.043976	1021.060547	424.643188	-4.965494	959.326843	429.518585	172.280731
-439.192352	191.367142	921.862671	-426.745331	4.003560	921.350586	-531.315613	227.479950	502.473358	-479.250336	-21.000578	501.172180	-531.845398	231.614258	68.382515	-533.585693	-8.168858	90.140419	-451.885559	283.130951	1385.677490	-442.582428	-64.660202	1373.470215	-428.769318	104.140083	1396.618408	-420.484528	95.093262	1689.872925	-506.082367	332.762482	1125.885864	-529.063293	-111.781227	1134.196289	-409.083221	304.633240	889.064575	-431.746307	-104.499359	876.804138	-422.701599	98.095573	1021.077271	424.613983	-4.979488	959.329773	429.452850	172.239151
-439.256470	191.383347	921.865051	-426.796173	4.050160	921.322266	-531.329895	227.487564	502.482391	-479.160706	-20.923901	501.194427	-531.818481	231.598648	68.363060	-533.528198	-8.179578	90.108704	-451.895691	283.148315	1385.647827	-442.628357	-64.680107	1373.444458	-428.818634	104.145607	1396.572144	-420.477112	95.085983	1689.866699	-506.118103	332.735809	1125.885620	-529.134888	-111.759758	1134.211914	-409.121674	304.462738	889.039612	-431.924622	-104.381065	876.775696	-422.734863	98.113091	1021.061890	424.548096	-4.980123	959.362671	429.402954	172.236526
-439.283905	191.489578	921.888794	-426.798553	4.106450	921.303162	-531.397095	227.540741	502.516235	-479.110168	-20.877813	501.139648	-531.807068	231.604446	68.369858	-533.520874	-8.179890	90.104607	-451.881256	283.201416	1385.624512	-442.587006	-64.634987	1373.424805	-428.844757	104.150078	1396.527710	-420.450775	94.961723	1689.879761	-506.166443	332.716614	1125.856323	-529.172852	-111.628838	1134.174438	-409.224121	304.262177	889.005249	-432.041809	-104.219978	876.726929	-422.752319	98.172707	1021.064575	424.484314	-5.029434	959.355652	429.330597	172.210236
-439.329651	191.508957	921.892700	-426.829620	4.130215	921.296692	-531.399292	227.526794	502.500946	-479.098633	-20.818283	501.115479	-531.819031	231.588181	68.385506	-533.503113	-8.214199	90.151802	-451.883972	283.228546	1385.610107	-442.602966	-64.631859	1373.411133	-428.836914	104.182106	1396.515869	-420.463501	95.090187	1689.845459	-506.207001	332.697113	1125.858398	-529.234131	-111.529411	1134.134766	-409.282959	304.084290	888.997070	-432.192139	-104.081833	876.670105	-422.794006	98.189331	1021.063660	424.463470	-5.016188	959.358887	429.294586	172.148346
-439.351013	191.557510	921.887085	-426.831512	4.163163	921.302063	-531.427490	227.501297	502.478058	-479.066742	-20.730017	501.063965	-531.836792	231.588974	68.383347	-533.492554	-8.221369	90.151680	-451.895844	283.254486	1385.600708	-442.528168	-64.583725	1373.427856	-428.869110	104.194016	1396.505493	-420.470978	95.094307	1689.826172	-506.244904	332.681793	1125.845459	-529.283569	-111.481544	1134.150513	-409.341339	303.920776	888.994202	-432.309174	-103.895241	876.632690	-422.802277	98.237190	1021.063110	424.412201	-5.063910	959.348145	429.237244	172.117050
-439.383850	191.609528	921.895447	-426.847412	4.207214	921.279785	-531.467712	227.566635	502.487061	-479.088440	-20.689810	501.044281	-531.835327	231.586105	68.386635	-533.517273	-8.162717	90.117065	-451.896698	283.275360	1385.558716	-442.505737	-64.529854	1373.449341	-428.882721	104.239151	1396.533691	-420.488037	95.089302	1689.822144	-506.281677	332.641205	1125.829468	-529.365784	-111.376465	1134.141479	-409.406921	303.746277	888.957397	-432.476196	-103.756462	876.597717	-422.834747	98.269325	1021.057068	424.352020	-5.128163	959.336731	429.181366	172.103882
-439.447693	191.603180	921.869934	-426.914551	4.208798	921.296936	-531.484131	227.518021	502.457153	-479.144440	-20.730896	501.095184	-531.843933	231.599182	68.358093	-533.530823	-8.137193	90.131905	-451.931549	283.300079	1385.553589	-442.589539	-64.564995	1373.386230	-428.927185	104.282379	1396.524536	-420.506653	95.105186	1689.824707	-506.338043	332.620422	1125.793701	-529.460266	-111.319550	1134.161133	-409.438782	303.555145	888.944580	-432.635895	-103.609238	876.598267	-422.903168	98.289253	1021.053101	424.321930	-5.167047	959.325195	429.135437	172.066330
-439.506195	191.640884	921.855530	-426.952667	4.234706	921.293823	-531.528137	227.567947	502.431763	-479.563812	-21.028118	501.172119	-531.840393	231.618454	68.343048	-533.719360	-8.169302	90.183952	-451.935791	283.321228	1385.523682	-442.653625	-64.542458	1373.358276	-428.951691	104.315926	1396.539307	-420.516815	95.105537	1689.822754	-506.360596	332.595062	1125.775391	-529.528076	-111.256943	1134.176636	-409.552551	303.388214	888.897766	-432.761108	-103.483246	876.577393	-422.940002	98.328911	1021.043152	424.293823	-5.218581	959.332214	429.097626	172.001648
-439.546356	191.648239	921.838257	-426.981384	4.274244	921.294373	-531.555481	227.540085	502.432495	-479.218414	-20.737602	501.099365	-531.838562	231.596909	68.320518	-533.539856	-8.142680	90.137047	-451.936920	283.347839	1385.493042	-442.664032	-64.526993	1373.324951	-428.983124	104.325867	1396.505249	-420.511841	95.135704	1689.802246	-506.397644	332.575623	1125.757690	-529.594849	-111.207779	1134.145020	-409.641541	303.189972	888.843079	-432.845154	-103.309853	876.534241	-422.966980	98.363007	1021.033936	424.217804	-5.264874	959.341003	429.007294	172.008133
-439.593231	191.685211	921.826538	-427.005829	4.278799	921.268188	-531.601135	227.609909	502.457001	-479.171539	-20.659784	501.055359	-531.833008	231.610764	68.324928	-533.483582	-8.096672	90.067101	-451.970367	283.362061	1385.484619	-442.746490	-64.536362	1373.293579	-429.008484	104.364594	1396.512695	-420.495056	95.150902	1689.784546	-506.404510	332.567078	1125.746826	-529.640686	-111.118050	1134.063721	-409.696320	303.032288	888.856384	-432.896393	-103.132996	876.480896	-423.011230	98.376686	1021.015869	424.169861	-5.311625	959.342346	428.952637	171.964676
-439.620728	191.726654	921.849182	-427.031799	4.343114	921.252075	-531.613342	227.600754	502.453247	-479.186859	-20.669106	501.046234	-531.809021	231.619125	68.343323	-533.517090	-8.082424	89.983833	-451.984314	283.375458	1385.469971	-442.698151	-64.505424	1373.304932	-429.041229	104.383163	1396.502441	-420.477386	95.064034	1689.786255	-506.420441	332.514496	1125.739990	-529.698975	-111.058220	1134.030762	-409.711670	302.853210	888.819519	-432.989594	-102.987709	876.413940	-423.034332	98.409363	1021.018921	424.177277	-5.321896	959.349060	428.925873	171.958313
-439.688934	191.723877	921.825806	-427.082092	4.339077	921.252808	-531.639465	227.611908	502.420502	-479.214569	-20.673405	501.042786	-531.838684	231.610519	68.345543	-533.526123	-8.143266	90.092270	-452.032349	283.415100	1385.458374	-442.778778	-64.488274	1373.273926	-429.090637	104.382439	1396.480591	-420.502960	95.182846	1689.740356	-506.452087	332.481415	1125.718628	-529.762695	-110.991562	1134.043335	-409.804443	302.696381	888.796204	-433.109650	-102.886734	876.395691	-423.085266	98.420319	1021.006653	424.122345	-5.372750	959.342224	428.857208	171.904144
-439.695099	191.699097	921.820190	-427.075653	4.358285	921.248291	-531.671692	227.620499	502.411865	-479.248627	-20.620325	501.066589	-531.810852	231.621323	68.323723	-533.521729	-8.163131	90.108749	-452.106934	283.416687	1385.440552	-442.852936	-64.495773	1373.245605	-429.126770	104.434807	1396.471436	-420.502686	95.200562	1689.731689	-506.490662	332.448090	1125.692993	-529.842651	-110.957520	1134.030396	-409.865784	302.538147	888.765015	-433.231354	-102.802795	876.369507	-423.116119	98.416809	1021.004822	424.083588	-5.443262	959.354980	428.809723	171.832321
-439.713776	191.751877	921.819031	-427.107880	4.375857	921.255127	-531.690063	227.629837	502.409241	-479.310760	-20.671530	501.099518	-531.822571	231.617386	68.317078	-533.553223	-8.164367	90.112877	-452.162048	283.441559	1385.425537	-442.838745	-64.445602	1373.270508	-429.229095	104.423943	1396.440308	-420.501373	95.221756	1689.727661	-506.529877	332.416199	1125.672974	-529.899658	-110.846535	1134.015259	-409.938934	302.392487	888.733276	-433.362213	-102.709061	876.346741	-423.152222	98.454666	1021.008728	424.048523	-5.465998	959.354431	428.756256	171.828888
-439.753082	191.788315	921.811768	-427.163910	4.402750	921.254272	-531.717896	227.685425	502.429169	-479.314880	-20.678263	501.094208	-531.846619	231.641647	68.323578	-533.555176	-8.161732	90.110718	-452.217621	283.441986	1385.411499	-442.902740	-64.434135	1373.268433	-429.337952	104.443672	1396.450439	-420.503906	95.316101	1689.752930	-506.578003	332.352203	1125.653687	-529.975708	-110.807823	1134.005859	-410.022461	302.271820	888.738953	-433.444000	-102.645271	876.329590	-423.198822	98.488846	1021.004517	424.017914	-5.526426	959.358154	428.714081	171.796158
-439.768127	191.814941	921.821411	-427.193054	4.425170	921.262573	-531.728333	227.703201	502.430145	-479.260773	-20.623634	501.070923	-531.858459	231.629593	68.313797	-533.525452	-8.139526	90.121696	-452.261017	283.453217	1385.416992	-442.885651	-64.410988	1373.268677	-429.367645	104.467033	1396.445923	-420.468079	95.293961	1689.683472	-506.613617	332.311798	1125.622681	-530.026672	-110.735184	1133.972534	-410.070984	302.165161	888.725159	-433.507874	-102.546043	876.292908	-423.220856	98.511909	1021.013550	423.968109	-5.603893	959.347351	428.672699	171.751923
-439.833740	191.835327	921.808289	-427.248810	4.445895	921.257874	-531.739990	227.694489	502.405518	-479.343475	-20.681681	501.049164	-531.821472	231.621231	68.350021	-533.578247	-8.147725	90.134422	-452.343201	283.478210	1385.396240	-442.993805	-64.424767	1373.236450	-429.397186	104.484238	1396.442749	-420.467133	95.393250	1689.688477	-506.656799	332.280548	1125.598633	-530.080261	-110.634842	1133.892822	-410.128326	302.067444	888.740479	-433.574402	-102.439354	876.241333	-423.276398	98.537827	1021.004028	423.901398	-5.664701	959.339355	428.585388	171.760406
-439.862274	191.863266	921.808533	-427.273193	4.492194	921.237854	-531.773254	227.725769	502.409637	-479.407928	-20.723991	501.071533	-531.820374	231.649643	68.345955	-533.616394	-8.089240	90.028885	-452.417145	283.503418	1385.365723	-442.993011	-64.394028	1373.239258	-429.429688	104.538582	1396.475342	-420.446838	95.423691	1689.679199	-506.713104	332.267883	1125.581787	-530.127319	-110.548393	1133.891357	-410.177124	301.946259	888.709534	-433.640747	-102.346100	876.227173	-423.304047	98.564392	1020.994324	423.854950	-5.651670	959.406128	428.508881	171.724747
-439.929535	191.807770	921.800232	-427.333282	4.456151	921.256714	-531.756836	227.725693	502.395111	-479.674988	-20.908003	501.106140	-531.812317	231.630630	68.339226	-533.724670	-8.116560	90.097443	-452.469604	283.550598	1385.363892	-443.091919	-64.384659	1373.190430	-429.737305	104.331032	1396.436401	-420.432312	95.449371	1689.659424	-506.793701	332.252991	1125.572998	-530.193848	-110.539635	1133.854492	-410.281067	301.886353	888.710449	-433.745605	-102.315872	876.205139	-423.381836	98.532509	1021.001038	423.866852	-5.670239	959.410645	428.468689	171.707596
-439.936005	191.845520	921.794678	-427.338104	4.464955	921.258240	-531.783264	227.795288	502.391937	-479.508606	-20.781050	501.102783	-531.843872	231.647919	68.345055	-533.662842	-8.174031	90.128510	-452.568329	283.577637	1385.350708	-443.135101	-64.373581	1373.185791	-429.827545	104.335075	1396.406128	-420.408813	95.471153	1689.660400	-506.886566	332.247284	1125.562012	-530.260620	-110.514099	1133.854858	-410.367676	301.801544	888.680054	-433.863037	-102.231155	876.163208	-423.400970	98.558624	1021.000366	423.806091	-5.748729	959.415100	428.397491	171.681702
-439.954163	191.918243	921.792603	-427.388092	4.504378	921.232361	-531.799500	227.818741	502.398865	-479.419098	-20.712185	501.091217	-531.860474	231.668686	68.346565	-533.600769	-8.174361	90.124321	-452.656281	283.594727	1385.343384	-443.166077	-64.354294	1373.169312	-429.866333	104.352142	1396.429565	-420.378845	95.496651	1689.641235	-506.970825	332.217255	1125.555054	-530.314148	-110.477425	1133.872559	-410.469482	301.729126	888.664490	-433.899628	-102.169136	876.150879	-423.446777	98.599487	1020.987671	423.769684	-5.793045	959.427368	428.351501	171.647293
-439.986725	191.958954	921.792419	-427.423187	4.549508	921.211304	-531.752014	227.817917	502.379120	-479.286407	-20.565783	501.026550	-531.845764	231.668015	68.346985	-533.556152	-8.162963	90.101295	-452.730133	283.602478	1385.341553	-443.138336	-64.317841	1373.193481	-429.935730	104.353775	1396.412720	-420.369720	95.530182	1689.610840	-507.050751	332.196442	1125.526855	-530.336792	-110.440788	1133.847168	-410.522369	301.663727	888.650085	-433.921295	-102.106735	876.144104	-423.485779	98.630867	1020.977600	423.735077	-5.871464	959.402954	428.281036	171.660660
-440.016449	191.939957	921.800232	-427.464081	4.565481	921.223389	-531.762146	227.814865	502.389740	-479.256042	-20.539215	501.013214	-531.866821	231.655045	68.335251	-533.540710	-8.158765	90.095161	-452.834869	283.620300	1385.326538	-443.218201	-64.311089	1373.137573	-429.978790	104.391045	1396.407227	-420.333191	95.568375	1689.579346	-507.123688	332.168396	1125.501221	-530.371826	-110.371666	1133.798950	-410.584320	301.617767	888.662048	-433.999573	-102.059769	876.105408	-423.533295	98.630272	1020.988831	423.732056	-5.883915	959.421448	428.220184	171.639297
-440.048523	191.984879	921.800354	-427.492920	4.576969	921.220825	-531.799377	227.862686	502.405304	-479.256500	-20.535681	500.972229	-531.893616	231.662140	68.338303	-533.535828	-8.140738	90.114319	-452.926575	283.648621	1385.341187	-442.767883	-63.993374	1373.386841	-430.021942	104.398033	1396.411011	-420.299133	95.599541	1689.565674	-507.203613	332.181946	1125.504272	-530.367249	-110.310699	1133.787231	-410.677155	301.565186	888.673218	-434.030823	-101.969246	876.096985	-423.573822	98.656441	1020.988647	423.693451	-5.914675	959.453003	428.140808	171.617462
-440.107574	191.962372	921.822449	-427.560944	4.597333	921.260376	-531.792725	227.864487	502.390656	-479.306366	-20.570864	501.017609	-531.841980	231.646942	68.349220	-533.496155	-8.052067	90.034927	-453.048309	283.673950	1385.337769	-442.796967	-63.940941	1373.386230	-430.106689	104.439087	1396.401245	-420.272888	95.632568	1689.555786	-507.297211	332.168121	1125.482056	-530.391724	-110.295944	1133.810181	-410.745819	301.545807	888.675354	-434.051758	-101.907784	876.114014	-423.644501	98.663773	1021.020142	423.664093	-5.985237	959.465881	428.080719	171.582779
-440.136810	191.963394	921.815002	-427.588470	4.574630	921.251282	-531.840942	227.914764	502.399170	-479.234222	-20.521866	501.047058	-531.874939	231.653564	68.353218	-533.500488	-8.119143	90.091904	-453.161072	283.704834	1385.353638	-442.830109	-63.958633	1373.401123	-430.175293	104.472527	1396.431641	-420.252075	95.658089	1689.551270	-507.401764	332.170563	1125.473633	-530.425964	-110.273994	1133.797852	-410.823212	301.517303	888.687439	-434.112213	-101.876541	876.109253	-423.690247	98.650940	1021.013672	423.626801	-6.010783	959.516113	427.990326	171.590195
-440.167786	191.968262	921.794495	-427.663513	4.585003	921.246399	-531.817627	227.906494	502.377747	-479.297211	-20.558374	501.073425	-531.876831	231.668839	68.364479	-533.537903	-8.073357	90.040390	-453.289642	283.712402	1385.353271	-442.841461	-63.919521	1373.366699	-430.244324	104.495918	1396.423828	-420.241425	95.693871	1689.530762	-507.520874	332.162262	1125.459961	-530.468628	-110.281677	1133.832153	-410.869476	301.495880	888.713379	-434.176910	-101.849579	876.095764	-423.752930	98.663834	1021.001953	423.598358	-6.054364	959.507446	427.908936	171.576035
-440.210754	191.978195	921.791748	-427.733185	4.603085	921.242065	-531.813904	227.909164	502.350861	-479.260529	-20.509083	500.974823	-531.881897	231.677338	68.334312	-533.539795	-8.101686	90.041084	-453.417969	283.733765	1385.349976	-442.834076	-63.916496	1373.359863	-430.308746	104.549881	1396.411743	-420.220398	95.726845	1689.511597	-507.610168	332.146637	1125.431396	-530.478516	-110.257645	1133.827026	-410.921448	301.526764	888.751160	-434.219086	-101.807404	876.057922	-423.818390	98.674927	1020.999329	423.601227	-6.076231	959.516785	427.844727	171.542191
-440.279327	191.975296	921.793213	-427.792725	4.625786	921.243408	-531.856018	227.960648	502.358765	-479.233551	-20.523039	500.976898	-531.914734	231.683441	68.338120	-533.523865	-8.125855	90.029877	-453.524719	283.762848	1385.340942	-442.857422	-63.872028	1373.340210	-430.381775	104.566803	1396.376709	-420.205811	95.769737	1689.483398	-507.732147	332.141998	1125.433228	-530.483154	-110.257584	1133.791870	-410.991638	301.524994	888.757385	-434.258484	-101.780441	876.027161	-423.892639	98.684631	1021.001770	423.557495	-6.100945	959.549133	427.754669	171.536926
-440.273163	192.061279	921.802734	-427.852325	4.653110	921.222168	-531.872314	227.966400	502.404541	-479.168396	-20.493069	500.970215	-531.957947	231.683350	68.352242	-533.442993	-8.103867	90.020134	-453.693756	283.755188	1385.342651	-442.871185	-63.886448	1373.360107	-430.219360	104.803001	1396.365356	-420.189056	95.799759	1689.477539	-507.844116	332.135986	1125.416748	-530.467346	-110.257156	1133.808105	-411.065002	301.549774	888.805115	-434.262787	-101.726440	876.030518	-423.937592	98.720062	1020.997864	423.522369	-6.131131	959.555237	427.675079	171.545532
-440.318695	192.037888	921.811157	-427.869476	4.647714	921.238037	-531.852478	227.939804	502.396576	-479.218964	-20.539894	500.971527	-531.932983	231.678497	68.350121	-533.434387	-8.054788	89.998749	-453.795288	283.821777	1385.359863	-442.814911	-63.827934	1373.353027	-430.482300	104.660461	1396.378418	-420.171509	95.836807	1689.470215	-507.994446	332.135986	1125.445190	-530.462280	-110.250298	1133.787842	-411.201477	301.528564	888.832581	-434.283325	-101.664780	876.020020	-423.979248	98.710503	1021.011047	423.519623	-6.187039	959.577698	427.629150	171.464539
-440.406036	192.001846	921.796570	-427.967712	4.662560	921.239197	-531.900146	227.930878	502.358093	-479.237183	-20.536295	500.954681	-531.929688	231.684280	68.355171	-533.479187	-8.119953	90.094925	-453.931946	283.851532	1385.373413	-442.781860	-63.772610	1373.351440	-430.526855	104.719582	1396.390869	-420.157623	95.873260	1689.458984	-508.146820	332.156433	1125.490356	-530.439392	-110.206833	1133.768921	-411.295990	301.565399	888.859985	-434.299744	-101.629166	876.003113	-424.071472	98.707825	1021.004211	423.468231	-6.243199	959.608582	427.533447	171.417877
-440.454559	192.031860	921.784180	-428.038727	4.653641	921.262817	-531.929321	227.925369	502.346222	-479.271393	-20.543846	500.960114	-531.905273	231.682251	68.320808	-533.523804	-8.118166	90.062538	-454.096344	283.864258	1385.384766	-442.764618	-63.754002	1373.297607	-430.366058	105.001801	1396.389648	-420.156616	95.910957	1689.444702	-508.292816	332.135162	1125.499268	-530.436951	-110.262001	1133.809814	-411.380035	301.575195	888.896912	-434.325073	-101.589142	875.995728	-424.135895	98.735870	1021.010254	423.463623	-6.241870	959.623047	427.451508	171.407257
-440.543884	192.021378	921.794373	-428.124207	4.649410	921.261475	-531.965149	227.971375	502.356049	-479.263611	-20.500465	500.946442	-531.951782	231.690430	68.337112	-533.534485	-8.108027	90.046524	-454.238312	283.892487	1385.416504	-442.723755	-63.694202	1373.302734	-430.427277	105.055367	1396.393433	-420.159119	95.951431	1689.435791	-508.457001	332.116211	1125.505737	-530.400269	-110.261215	1133.791870	-411.472229	301.602112	888.914001	-434.389435	-101.565102	875.964661	-424.218658	98.722923	1021.014282	423.421753	-6.256986	959.642944	427.370483	171.423889
-440.583191	192.019501	921.794128	-428.184113	4.654109	921.276672	-531.978638	227.998917	502.359192	-479.747437	-20.859810	500.977997	-531.923401	231.693314	68.326820	-533.778931	-8.163218	90.088219	-454.376526	283.956085	1385.419434	-442.682098	-63.657917	1373.300415	-430.503296	105.111290	1396.362671	-420.160919	96.002464	1689.424561	-508.621216	332.128967	1125.528931	-530.368591	-110.247536	1133.753784	-411.610413	301.637878	888.941467	-434.436401	-101.546852	875.929565	-424.281036	98.730576	1021.023010	423.376801	-6.309262	959.675171	427.292175	171.434647
-440.646729	192.058319	921.809753	-428.258972	4.676021	921.295044	-532.037231	228.009781	502.357117	-479.265747	-20.559465	500.910736	-531.932190	231.702225	68.338448	-533.536804	-8.126849	90.033577	-454.547485	283.983917	1385.432617	-443.087646	-63.892342	1373.050781	-430.530640	105.182022	1396.368286	-420.158905	96.026466	1689.407227	-508.769867	332.129547	1125.522827	-530.351440	-110.298256	1133.743286	-411.729309	301.705444	888.985474	-434.388062	-101.465179	875.915100	-424.355286	98.761421	1021.040527	423.388062	-6.364269	959.712708	427.239319	171.383942
-440.708740	192.049500	921.792786	-428.307831	4.683074	921.289185	-532.043030	228.010727	502.340973	-479.286682	-20.542452	500.906860	-531.934753	231.687469	68.340096	-533.529602	-8.125845	90.031105	-454.706696	284.036255	1385.437012	-443.035553	-63.836739	1373.027710	-430.573334	105.239922	1396.376953	-420.154297	96.063759	1689.403564	-508.926910	332.096161	1125.545410	-530.287720	-110.330925	1133.777832	-411.802277	301.734192	889.040466	-434.406860	-101.467583	875.886597	-424.417725	98.766708	1021.029785	423.354584	-6.435734	959.721497	427.161743	171.320526
-440.778229	192.064926	921.784973	-428.379028	4.643424	921.328796	-532.093018	228.017899	502.329010	-479.323730	-20.563234	500.925964	-531.987122	231.687637	68.314735	-533.516357	-8.151164	90.089485	-454.872864	284.087708	1385.457397	-442.612579	-63.599300	1373.182983	-430.596924	105.316200	1396.417480	-420.155151	96.078217	1689.398804	-509.074219	332.117889	1125.538696	-530.175720	-110.316063	1133.786133	-411.935974	301.785706	889.055237	-434.387787	-101.422363	875.880981	-424.487000	98.779648	1021.045471	423.284851	-6.523819	959.756958	427.094971	171.279449
-440.875580	192.015198	921.783020	-428.454712	4.683601	921.318115	-532.102844	227.986084	502.310303	-479.366791	-20.602530	500.950836	-531.976807	231.685242	68.311012	-533.521729	-8.159955	90.102371	-455.042023	284.135803	1385.454712	-442.408264	-63.455212	1373.252197	-430.632599	105.388184	1396.388916	-420.172363	96.118721	1689.394409	-509.228271	332.107361	1125.570923	-530.088806	-110.288094	1133.778442	-412.027039	301.820770	889.101013	-434.379822	-101.376236	875.854553	-424.571991	98.771706	1021.039001	423.309052	-6.594731	959.759644	427.041321	171.287521
-440.967010	192.035889	921.799927	-428.550232	4.704524	921.325378	-532.184143	228.034195	502.332794	-479.302979	-20.553890	500.930298	-532.004883	231.706543	68.318840	-533.493469	-8.088786	89.978256	-455.207092	284.171417	1385.468750	-442.337189	-63.411194	1373.243774	-430.695099	105.438660	1396.375122	-420.177368	96.154305	1689.387573	-509.382721	332.138031	1125.558472	-530.008118	-110.298340	1133.757324	-412.161682	301.882568	889.129028	-434.371552	-101.306908	875.808289	-424.657440	98.787712	1021.050354	423.273041	-6.651459	959.795898	426.980530	171.248291
-441.035431	192.080109	921.802490	-428.619568	4.689239	921.338867	-532.230347	228.052719	502.318542	-479.344574	-20.543200	500.900696	-531.987244	231.705383	68.299721	-533.502502	-8.108862	90.012733	-455.360260	284.208099	1385.495117	-442.254608	-63.341152	1373.225708	-430.740173	105.481636	1396.362305	-420.188354	96.189888	1689.371338	-509.534729	332.168304	1125.577148	-529.897766	-110.295166	1133.749878	-412.294464	301.949493	889.145386	-434.341980	-101.254723	875.766907	-424.721710	98.808098	1021.057861	423.284790	-6.648602	959.822876	426.943512	171.220627
-441.114929	192.085739	921.812500	-428.677917	4.716269	921.338745	-532.254944	228.034821	502.311890	-479.387482	-20.589161	500.872009	-531.985962	231.709946	68.286758	-533.516357	-8.125394	90.034637	-455.520782	284.253571	1385.495850	-442.708710	-63.618614	1372.964722	-430.808441	105.504227	1396.316406	-420.189728	96.220230	1689.367065	-509.681549	332.201447	1125.578735	-529.840149	-110.343262	1133.766479	-412.430786	302.049591	889.184998	-434.317322	-101.200180	875.719727	-424.800415	98.819595	1021.063782	423.292755	-6.645293	959.830811	426.862305	171.252792
-441.178528	192.110153	921.820679	-428.746796	4.727881	921.350037	-532.301758	228.046936	502.320923	-479.282532	-20.524523	500.843292	-531.982483	231.709351	68.287094	-533.458862	-8.116972	90.022224	-455.657562	284.277832	1385.502808	-442.642151	-63.579601	1372.957397	-430.807922	105.593475	1396.332275	-420.179810	96.260155	1689.357544	-509.829773	332.198792	1125.573486	-529.714355	-110.386414	1133.765869	-412.496002	302.115112	889.224365	-434.284485	-101.156609	875.700989	-424.862366	98.839249	1021.073059	423.303802	-6.708351	959.849915	426.805267	171.228394
-441.233368	192.043640	921.800415	-428.707031	4.618577	921.397278	-532.330261	228.029343	502.295654	-479.323334	-20.526775	500.889679	-531.970642	231.704346	68.248711	-533.468628	-8.116916	90.021339	-455.729492	284.308380	1385.507813	-442.466156	-63.507866	1372.971313	-431.102875	105.394196	1396.343628	-420.188110	96.293587	1689.338501	-509.996979	332.224609	1125.593262	-529.557190	-110.364174	1133.764282	-412.591705	302.203400	889.271851	-434.232147	-101.113892	875.670166	-424.895996	98.790405	1021.089050	423.288177	-6.728922	959.849915	426.738220	171.222031
-441.318695	192.048645	921.796509	-428.774170	4.608300	921.429199	-532.372375	228.046509	502.295959	-479.429871	-20.579580	500.882843	-531.994385	231.717102	68.253738	-533.525940	-8.131820	90.039825	-455.912140	284.324615	1385.525391	-442.388824	-63.481651	1373.005005	-430.856293	105.688850	1396.381836	-420.200348	96.318260	1689.335938	-510.149261	332.232147	1125.624878	-529.448242	-110.358315	1133.776978	-412.673767	302.290100	889.317383	-434.183899	-101.040375	875.669250	-424.974426	98.807571	1021.103149	423.313934	-6.725625	959.860352	426.684174	171.172638
-441.453491	192.111740	921.810303	-428.972504	4.728871	921.366516	-532.454956	228.077911	502.292877	-479.477936	-20.612938	500.906189	-532.031921	231.741699	68.244324	-533.495117	-8.085421	89.978027	-456.048523	284.333618	1385.548828	-442.287292	-63.406067	1373.024536	-430.890594	105.729027	1396.360229	-420.191223	96.290207	1689.295654	-510.293091	332.252502	1125.640503	-529.328735	-110.377518	1133.791870	-412.795258	302.371094	889.380554	-434.138580	-100.995621	875.655212	-425.116821	98.857155	1021.076477	423.286621	-6.807819	959.893005	426.601868	171.124374
-441.502289	192.133652	921.811768	-429.011536	4.732314	921.370361	-532.507385	228.066818	502.274506	-479.457520	-20.580757	500.896301	-532.053711	231.733353	68.228661	-533.538452	-8.124001	90.030647	-456.123047	284.388428	1385.566040	-442.145050	-63.318428	1373.037109	-431.174622	105.517372	1396.372192	-420.187836	96.326805	1689.303589	-510.442627	332.296967	1125.672607	-529.224609	-110.361465	1133.797241	-412.950928	302.449554	889.386169	-434.086700	-100.987259	875.628906	-425.167023	98.871140	1021.079773	423.307098	-6.868855	959.873535	426.525696	171.113251
-441.579224	192.128113	921.813599	-429.080841	4.728793	921.390991	-532.560608	228.074295	502.286469	-479.436890	-20.563475	500.896332	-532.046021	231.730255	68.211166	-533.513367	-8.134252	90.041069	-456.250366	284.368378	1385.581177	-441.756104	-63.114510	1373.209595	-430.993408	105.742371	1396.286133	-420.177124	96.375526	1689.295410	-510.573029	332.318634	1125.669800	-529.095825	-110.349205	1133.821655	-413.116974	302.535461	889.398071	-433.996918	-100.917885	875.627930	-425.242584	98.876869	1021.091187	423.313965	-6.907309	959.858582	426.453552	171.029877
-441.667603	192.139511	921.801697	-429.138458	4.738128	921.402527	-532.622925	228.083740	502.259613	-479.485199	-20.580410	500.867279	-532.057007	231.749359	68.227386	-533.561890	-8.185559	90.069489	-456.326996	284.419739	1385.575684	-441.685791	-63.060738	1373.227905	-431.257874	105.533554	1396.310425	-420.167603	96.399544	1689.292969	-510.710175	332.351196	1125.699829	-528.984985	-110.329628	1133.785522	-413.255920	302.584900	889.402161	-433.904266	-100.875000	875.612915	-425.310211	98.901672	1021.090393	423.311340	-6.977565	959.845520	426.391235	171.014267
-441.732483	192.174515	921.824036	-429.204895	4.719906	921.411743	-532.648926	228.050201	502.250885	-479.554260	-20.590105	500.841003	-532.023682	231.746323	68.208900	-533.588135	-8.212243	90.058243	-456.407959	284.431763	1385.582397	-441.661102	-63.024937	1373.188110	-431.274689	105.552834	1396.313721	-420.166595	96.425629	1689.281250	-510.852722	332.356110	1125.716675	-528.901917	-110.338699	1133.784302	-413.396240	302.639801	889.412598	-433.761963	-100.802933	875.598389	-425.374023	98.903015	1021.106018	423.320404	-6.998053	959.887390	426.311768	170.963638
-441.812469	192.192215	921.839355	-429.273376	4.731417	921.424500	-532.691772	228.060135	502.238403	-479.527618	-20.606770	500.847321	-532.011963	231.732910	68.198174	-533.547607	-8.186767	90.072189	-456.502991	284.441010	1385.617188	-442.159485	-63.337093	1372.949829	-431.329010	105.563881	1396.301880	-420.173553	96.469223	1689.281250	-510.987396	332.332947	1125.729614	-528.890320	-110.398804	1133.792847	-413.561493	302.718597	889.425598	-433.689056	-100.773048	875.607056	-425.440582	98.917381	1021.119324	423.321228	-7.040432	959.905945	426.226990	170.915359
-441.904419	192.184555	921.837708	-429.347778	4.711000	921.422668	-532.734131	228.017380	502.241730	-479.689789	-20.723499	500.857208	-532.032837	231.723846	68.196617	-533.642151	-8.172720	90.035675	-456.605011	284.431946	1385.627930	-442.169769	-63.332241	1372.961426	-431.347656	105.576004	1396.321777	-420.153412	96.484009	1689.283447	-511.116760	332.330139	1125.764526	-528.837463	-110.420647	1133.772461	-413.689270	302.755585	889.448608	-433.601440	-100.746101	875.621399	-425.502502	98.905594	1021.115356	423.318176	-7.064285	959.931641	426.157837	170.893661
-441.972656	192.146866	921.846130	-429.397614	4.667526	921.461853	-532.777588	228.011414	502.221741	-479.834167	-20.821198	500.904022	-532.042969	231.725708	68.195488	-533.717285	-8.176670	90.044182	-456.685242	284.423340	1385.624390	-442.154785	-63.343567	1372.974365	-431.377106	105.599060	1396.350464	-420.139954	96.499390	1689.286865	-511.242798	332.320465	1125.781372	-528.773071	-110.431183	1133.793213	-413.878693	302.793854	889.437683	-433.480896	-100.711113	875.666992	-425.574127	98.881462	1021.140381	423.328949	-7.170520	959.866760	426.116119	170.877350
-442.036072	192.187897	921.838745	-429.469116	4.676789	921.458435	-532.791992	228.000046	502.215424	-480.066162	-20.966610	500.931244	-532.046387	231.728149	68.204971	-533.816101	-8.194607	90.071198	-456.769684	284.411896	1385.630249	-442.105530	-63.310951	1373.010376	-431.421814	105.600868	1396.337158	-420.126007	96.509956	1689.287598	-511.377014	332.321167	1125.791504	-528.702576	-110.460541	1133.803345	-414.019806	302.837891	889.448547	-433.396729	-100.674927	875.681824	-425.628601	98.909065	1021.133606	423.345947	-7.169514	959.881836	426.045746	170.824692
-442.116150	192.151840	921.847839	-429.514740	4.642974	921.466003	-532.831116	227.994827	502.219971	-479.759766	-20.726871	500.878540	-532.052429	231.725754	68.170731	-533.616333	-8.192130	90.085136	-456.841095	284.414978	1385.632202	-441.898956	-63.185181	1373.129395	-431.445709	105.593224	1396.322754	-420.106567	96.527763	1689.271240	-511.483612	332.313171	1125.794067	-528.625916	-110.393753	1133.780396	-414.212280	302.892578	889.435242	-433.322998	-100.697426	875.712097	-425.692108	98.875137	1021.142090	423.347382	-7.246369	959.853577	425.992706	170.778976
-442.200714	192.152222	921.847778	-429.578430	4.665654	921.457153	-532.877563	228.020660	502.204437	-479.697876	-20.668964	500.858337	-532.063965	231.738449	68.174088	-533.603943	-8.170648	90.028831	-456.901642	284.421936	1385.627563	-441.621979	-63.002766	1373.252441	-431.471802	105.567581	1396.325806	-420.098267	96.546661	1689.252930	-511.593475	332.301575	1125.797729	-528.542419	-110.385857	1133.778442	-414.354523	302.977356	889.444641	-433.199402	-100.638748	875.733154	-425.759888	98.883636	1021.136963	423.341095	-7.290715	959.865051	425.932800	170.767929
-442.263641	192.169052	921.866333	-429.635681	4.693140	921.440796	-532.911743	228.028046	502.230438	-479.751190	-20.668301	500.818390	-532.089355	231.728455	68.156242	-533.608398	-8.160991	90.017090	-456.959381	284.403503	1385.614258	-441.645294	-62.994419	1373.240112	-431.492676	105.548012	1396.307495	-420.083740	96.560822	1689.241943	-511.709412	332.300293	1125.808960	-528.529419	-110.406944	1133.761963	-414.547333	303.032562	889.408752	-433.114075	-100.632996	875.764465	-425.814240	98.887978	1021.137573	423.340973	-7.279662	959.899902	425.863892	170.689606
-442.312286	192.183167	921.872070	-429.673981	4.637664	921.466064	-532.923584	228.017914	502.221252	-479.702454	-20.628433	500.820374	-532.069702	231.727341	68.176971	-533.570496	-8.156191	90.010048	-457.054993	284.365448	1385.609253	-441.692200	-63.034874	1373.258301	-431.286438	105.777893	1396.286377	-420.058807	96.552063	1689.241699	-511.807220	332.273682	1125.818848	-528.524719	-110.406433	1133.740601	-414.657440	303.059174	889.428894	-433.013947	-100.618172	875.812561	-425.864563	98.877579	1021.153687	423.315216	-7.364807	959.885437	425.820374	170.675629
-442.250305	192.065964	921.895874	-429.485718	4.313746	921.631165	-532.918396	227.990067	502.232483	-479.745148	-20.708057	500.929718	-532.021301	231.719650	68.179588	-533.600830	-8.162308	90.022545	-457.080566	284.341400	1385.614258	-441.688354	-63.052563	1373.257080	-431.286469	105.770393	1396.329102	-420.042236	96.542137	1689.247314	-511.908173	332.238098	1125.831909	-528.527893	-110.411659	1133.763306	-414.850403	303.104401	889.391663	-432.966949	-100.597351	875.826599	-425.834137	98.731728	1021.257385	423.328125	-7.394884	959.876099	425.787201	170.647385
-442.309631	192.013870	921.894958	-429.544617	4.303846	921.637207	-532.923523	227.963425	502.211700	-479.831909	-20.773024	500.960449	-532.032715	231.727615	68.183655	-533.620911	-8.192981	90.089111	-457.129913	284.319885	1385.624878	-442.230682	-63.377567	1373.052612	-431.302795	105.752251	1396.336426	-420.058655	96.588478	1689.293823	-512.005005	332.231476	1125.852783	-528.577271	-110.494514	1133.776855	-415.027527	303.124603	889.348267	-432.899597	-100.596680	875.874573	-425.890747	98.704742	1021.259644	423.326691	-7.460941	959.911011	425.748322	170.589813
-442.393738	191.977219	921.878174	-429.620789	4.242922	921.659241	-532.991150	227.970413	502.188660	-479.864960	-20.774088	500.928955	-532.042053	231.731537	68.162575	-533.627197	-8.191722	90.019981	-457.144196	284.300842	1385.598511	-442.232513	-63.403347	1373.084839	-431.317810	105.750877	1396.323486	-420.051178	96.581337	1689.274658	-512.097839	332.193604	1125.847778	-528.579895	-110.500595	1133.799683	-415.206268	303.116119	889.309143	-432.867706	-100.590591	875.894165	-425.961914	98.677521	1021.261292	423.325806	-7.453014	959.912354	425.706268	170.561295
-442.554443	192.072769	921.884949	-429.925140	4.550207	921.474243	-533.060669	228.040161	502.221466	-480.065308	-20.901766	500.900665	-532.094177	231.735092	68.161049	-533.724670	-8.196764	90.030785	-457.175934	284.255463	1385.591675	-442.279877	-63.427841	1373.055786	-431.337585	105.716248	1396.306152	-420.038147	96.567116	1689.259033	-512.171570	332.178680	1125.848022	-528.607117	-110.511765	1133.792969	-415.304291	303.145813	889.302002	-432.874115	-100.603470	875.893372	-426.120850	98.775124	1021.165222	423.290833	-7.499825	959.933838	425.652863	170.523621
-442.580109	192.062790	921.883545	-429.982574	4.513436	921.473999	-533.050903	228.027069	502.214386	-480.003021	-20.837198	500.855469	-532.059570	231.731537	68.144234	-533.698792	-8.165088	89.962723	-457.187897	284.239655	1385.566650	-442.350647	-63.477638	1373.025635	-431.367310	105.677185	1396.285400	-420.042084	96.543388	1689.236816	-512.254944	332.165283	1125.841919	-528.633484	-110.550934	1133.808228	-415.483368	303.096405	889.237854	-432.839325	-100.622070	875.959106	-426.160980	98.750641	1021.164246	423.290558	-7.538948	959.920898	425.608612	170.470276
-442.610992	192.009232	921.893372	-430.015381	4.477072	921.496948	-533.079163	227.985535	502.192230	-480.008209	-20.890148	500.937012	-532.069580	231.733521	68.139267	-533.708069	-8.160959	89.963509	-457.229309	284.205048	1385.570313	-442.353912	-63.478790	1373.076294	-431.394104	105.655403	1396.313110	-420.027924	96.522575	1689.241943	-512.320496	332.152954	1125.855591	-528.644531	-110.541420	1133.802246	-415.594818	303.054932	889.198425	-432.829376	-100.627518	875.958862	-426.212097	98.711281	1021.182556	423.247589	-7.603985	959.914734	425.573975	170.469147
-442.617889	191.988846	921.891479	-430.038666	4.431684	921.497375	-533.057739	227.949753	502.180023	-479.963867	-20.896532	500.943695	-532.060974	231.743225	68.132828	-533.661682	-8.184223	90.020752	-457.239929	284.195648	1385.565674	-442.376221	-63.467346	1373.105591	-431.376801	105.607895	1396.302246	-420.010895	96.437897	1689.205322	-512.418457	332.109497	1125.882935	-528.670837	-110.608833	1133.840088	-415.761383	302.982513	889.155701	-432.836945	-100.667534	876.009583	-426.238647	98.677917	1021.183044	423.214478	-7.662577	959.922180	425.527222	170.402924
-442.649750	191.965561	921.889771	-430.091858	4.393403	921.496399	-533.102478	227.941513	502.217438	-480.048157	-20.999601	500.975250	-532.084717	231.744858	68.146667	-533.714233	-8.184269	90.066978	-457.196350	284.190582	1385.573364	-442.458862	-63.483105	1373.069824	-431.640869	105.326691	1396.317993	-420.012573	96.467735	1689.250977	-512.473511	332.103210	1125.918091	-528.731018	-110.675522	1133.847778	-415.870941	302.932220	889.161072	-432.848816	-100.688370	876.019714	-426.284882	98.646088	1021.182068	423.200073	-7.685251	959.921814	425.477692	170.406647
-442.694366	191.922943	921.877686	-430.137787	4.345787	921.510010	-533.116577	227.927414	502.203094	-480.091858	-21.042444	500.977661	-532.095337	231.731308	68.146599	-533.737305	-8.185452	90.071693	-457.241180	284.139404	1385.567993	-442.585358	-63.556698	1373.077148	-431.374664	105.552345	1396.293213	-419.996490	96.438614	1689.233521	-512.503845	332.042236	1125.890625	-528.768311	-110.656418	1133.841919	-415.966309	302.901764	889.163940	-432.839233	-100.683800	876.034363	-426.323669	98.614952	1021.182068	423.171936	-7.751845	959.917480	425.438873	170.351517
-442.717834	191.892960	921.880859	-430.159882	4.294271	921.499634	-533.087830	227.875763	502.166412	-480.340912	-21.195667	500.932465	-532.055359	231.733795	68.150940	-533.835449	-8.217029	90.074959	-457.203156	284.141235	1385.567993	-442.525879	-63.522289	1373.099243	-431.630280	105.273262	1396.300293	-420.004974	96.404640	1689.214966	-512.538208	331.989471	1125.907227	-528.791199	-110.699898	1133.817749	-416.050873	302.817871	889.132019	-432.878571	-100.720581	876.017151	-426.359253	98.566177	1021.179810	423.150604	-7.747759	959.905029	425.402710	170.344376
-442.736176	191.863174	921.870667	-430.220428	4.269787	921.492554	-533.092529	227.881042	502.172668	-480.381165	-21.238089	500.915222	-532.062134	231.738602	68.135818	-533.880859	-8.242710	90.048393	-457.234497	284.079620	1385.553833	-442.641357	-63.592243	1373.050903	-431.416443	105.458458	1396.237915	-419.982971	96.351456	1689.197144	-512.574768	331.951752	1125.911499	-528.866821	-110.755783	1133.792725	-416.160431	302.736664	889.107239	-432.898041	-100.744804	876.017517	-426.395691	98.538635	1021.170898	423.075714	-7.766687	959.944641	425.330414	170.329132
-442.786682	191.766647	921.879822	-430.266693	4.218833	921.492859	-533.113525	227.840332	502.181396	-480.351563	-21.231575	500.886627	-532.103821	231.704758	68.118942	-533.866333	-8.239901	90.045135	-457.231140	284.052124	1385.564941	-442.767517	-63.646145	1373.015625	-431.425385	105.414940	1396.253540	-420.003082	96.309502	1689.187500	-512.590088	331.890564	1125.908691	-528.949707	-110.805557	1133.788330	-416.214996	302.685760	889.133057	-432.941101	-100.765259	876.011230	-426.428558	98.461578	1021.174072	423.055603	-7.758612	959.964966	425.301086	170.268219
-442.792114	191.751663	921.875549	-430.282898	4.158109	921.498230	-533.116760	227.790878	502.185852	-480.375061	-21.293758	500.943024	-532.103577	231.686096	68.117470	-533.877563	-8.242089	90.053246	-457.243652	284.000977	1385.567505	-442.832733	-63.701302	1373.052856	-431.438904	105.404442	1396.279419	-420.000122	96.249031	1689.185547	-512.625671	331.864960	1125.939453	-529.023254	-110.880005	1133.820435	-416.287018	302.549591	889.112610	-433.058899	-100.826462	876.030518	-426.455109	98.427094	1021.176208	423.007599	-7.849121	959.946411	425.288208	170.239639
-442.796631	191.637360	921.851807	-430.294434	4.085293	921.523987	-533.082214	227.750000	502.167053	-480.397919	-21.327393	500.966858	-532.070923	231.679932	68.114174	-533.849426	-8.219642	90.088501	-457.259888	283.968201	1385.568359	-442.893677	-63.731258	1373.044556	-431.455383	105.372482	1396.301514	-420.003723	96.183487	1689.194824	-512.654968	331.798065	1125.938599	-529.097900	-110.888069	1133.864380	-416.347992	302.466431	889.099365	-433.132782	-100.914795	876.085083	-426.470154	98.359070	1021.177795	422.978119	-7.841429	959.982300	425.248749	170.211853
-442.831146	191.592270	921.872070	-430.328217	4.063938	921.534485	-533.115967	227.748123	502.178558	-480.349091	-21.334873	500.969543	-532.104431	231.686539	68.113350	-533.815002	-8.260846	90.110367	-457.263184	283.938843	1385.568726	-442.891693	-63.752033	1373.082275	-431.476654	105.301773	1396.272217	-420.010376	96.143753	1689.191040	-512.673035	331.746246	1125.946167	-529.176514	-110.873398	1133.864868	-416.411987	302.391418	889.072083	-433.232056	-100.941353	876.060242	-426.501190	98.320984	1021.192871	422.950867	-7.912290	959.957031	425.233459	170.198456
-442.864014	191.554245	921.851501	-430.373016	3.998756	921.540405	-533.103394	227.685608	502.182404	-480.352051	-21.376669	500.980286	-532.078674	231.698822	68.147377	-533.819763	-8.268954	90.121696	-457.272461	283.888550	1385.564819	-442.987427	-63.813477	1373.074585	-431.496185	105.273949	1396.278931	-420.018951	96.083733	1689.204834	-512.667908	331.734344	1125.926758	-529.266724	-110.929329	1133.903931	-416.397522	302.270996	889.090027	-433.325165	-100.968231	876.056152	-426.548859	98.282104	1021.186401	422.884552	-7.936878	960.003967	425.198212	170.136459
-442.824402	191.500275	921.860962	-430.355530	3.960746	921.531738	-533.082520	227.656662	502.158356	-480.393951	-21.401133	500.943298	-532.075317	231.705002	68.152519	-533.837830	-8.252139	90.143761	-457.265472	283.866455	1385.548462	-443.023834	-63.859909	1373.103882	-431.515594	105.232719	1396.277344	-420.001373	95.982262	1689.157715	-512.645264	331.673492	1125.921143	-529.360229	-110.967026	1133.924561	-416.364380	302.201111	889.131531	-433.461823	-100.999344	876.060730	-426.529633	98.224731	1021.187805	422.850677	-8.001491	959.982910	425.171631	170.117279
-442.836365	191.442810	921.845581	-430.383392	3.918959	921.526123	-533.101746	227.665085	502.160522	-480.396271	-21.413666	500.964478	-532.078857	231.692169	68.147980	-533.858093	-8.242843	90.066513	-457.260895	283.812561	1385.528687	-443.185822	-63.949776	1373.044189	-431.560699	105.167358	1396.264282	-420.013641	95.919724	1689.142944	-512.642456	331.618347	1125.902954	-529.481750	-110.978836	1133.916504	-416.365692	302.115112	889.127502	-433.568176	-101.046806	876.051514	-426.546234	98.179688	1021.176941	422.844727	-7.994641	960.024658	425.144867	170.079666
-442.819153	191.398941	921.834167	-430.394745	3.864993	921.523560	-533.073242	227.591873	502.165314	-480.440002	-21.476982	500.983734	-532.038940	231.665558	68.132248	-533.905884	-8.249018	90.075905	-457.247620	283.770203	1385.531494	-443.239349	-64.013046	1373.088623	-431.617615	105.103706	1396.227661	-420.046631	95.866119	1689.145996	-512.624512	331.571716	1125.901855	-529.590515	-111.031319	1133.960327	-416.360443	302.035278	889.108643	-433.735901	-101.089882	876.016296	-426.547699	98.133591	1021.170349	422.790955	-8.077024	960.070679	425.129089	169.992767
-442.823883	191.288132	921.839905	-430.456207	3.803992	921.514771	-533.102722	227.633606	502.185059	-480.482025	-21.499086	500.964081	-532.124329	231.684845	68.145767	-533.884399	-8.249950	90.080048	-457.237793	283.705597	1385.512451	-443.322784	-64.098022	1373.089844	-431.644867	105.052917	1396.270264	-420.075439	95.808708	1689.139038	-512.601868	331.528870	1125.887939	-529.719971	-111.066437	1133.954712	-416.384308	301.900513	889.064270	-433.858307	-101.125618	876.051636	-426.579163	98.037224	1021.168762	422.752167	-8.120151	960.063110	425.091431	169.982788
-442.812744	191.266113	921.854492	-430.439178	3.744886	921.524536	-533.041260	227.546249	502.187653	-480.405121	-21.484055	500.971008	-532.083679	231.672256	68.148819	-533.815430	-8.251065	90.044479	-457.214111	283.701508	1385.517090	-443.318542	-64.101044	1373.111816	-431.921997	104.751823	1396.268677	-420.100952	95.745346	1689.133911	-512.564514	331.478699	1125.890381	-529.797180	-111.076256	1133.962646	-416.274933	301.807037	889.131958	-433.989777	-101.192024	876.028870	-426.560791	97.994591	1021.180481	422.733002	-8.161618	960.143494	425.059723	169.921753
-442.768707	191.211868	921.851318	-430.436768	3.689240	921.502747	-533.031372	227.524933	502.175110	-480.431305	-21.465191	500.942139	-532.090271	231.692719	68.186462	-533.835510	-8.258602	90.049347	-457.232330	283.617676	1385.504639	-443.410187	-64.218765	1373.134033	-431.716553	104.952118	1396.268311	-420.130646	95.705048	1689.131836	-512.515015	331.391205	1125.865356	-529.929626	-111.114166	1133.961670	-416.208221	301.717773	889.108154	-434.112213	-101.243820	876.034424	-426.533997	97.927788	1021.167725	422.716217	-8.183489	960.184509	425.035492	169.868256
-442.790558	191.127502	921.826721	-430.446198	3.645827	921.499817	-533.030457	227.481201	502.157776	-480.538452	-21.549871	500.982513	-532.097778	231.694870	68.182564	-533.811157	-8.250790	90.048546	-457.242798	283.554565	1385.502319	-443.447418	-64.243790	1373.132446	-431.718140	104.898582	1396.274536	-420.156433	95.650558	1689.125854	-512.456543	331.377411	1125.843018	-530.011780	-111.137634	1133.961914	-416.131042	301.617493	889.091248	-434.258301	-101.353928	876.041626	-426.546173	97.876358	1021.153564	422.664764	-8.225747	960.276855	424.984467	169.792252
-442.801117	191.026199	921.814819	-430.480743	3.575951	921.481262	-532.987244	227.474213	502.167389	-480.587097	-21.571669	500.988983	-532.113953	231.684998	68.150452	-533.879822	-8.311436	90.086845	-457.245087	283.510529	1385.489746	-443.539581	-64.319443	1373.111694	-431.759888	104.844475	1396.258179	-420.195770	95.601807	1689.110107	-512.412292	331.335754	1125.844116	-530.137573	-111.195404	1133.953979	-416.092743	301.500366	889.027161	-434.388763	-101.429352	876.047119	-426.546143	97.787552	1021.136047	422.673279	-8.300582	960.325195	424.967163	169.743698
-442.782471	190.981598	921.809998	-430.482971	3.549275	921.480225	-532.943848	227.403870	502.146179	-480.565369	-21.617956	501.000793	-532.056030	231.675461	68.148018	-533.842102	-8.297924	90.116302	-457.228638	283.428955	1385.473022	-443.610504	-64.383377	1373.111694	-431.825012	104.764046	1396.258301	-420.234589	95.554665	1689.095093	-512.358643	331.296234	1125.809448	-530.242188	-111.244682	1133.994263	-415.996613	301.394440	888.997864	-434.554413	-101.528450	876.011292	-426.542084	97.752541	1021.133484	422.608948	-8.356160	960.371277	424.906616	169.699417
-442.647644	190.831223	921.808594	-430.259033	3.187781	921.642212	-532.923157	227.378433	502.138885	-480.122864	-21.324705	501.038147	-532.045898	231.675476	68.145950	-533.605347	-8.258782	90.060234	-457.224976	283.398102	1385.477539	-443.638245	-64.417824	1373.129272	-431.851868	104.704582	1396.263672	-420.278137	95.498787	1689.099243	-512.298096	331.225525	1125.807007	-530.335449	-111.302010	1133.960693	-415.905823	301.311432	888.987915	-434.675446	-101.653862	876.038574	-426.436890	97.582573	1021.220886	422.557129	-8.476284	960.431824	424.868988	169.619263
-442.661194	190.793274	921.803894	-430.278687	3.156584	921.612244	-532.896851	227.330673	502.145447	-480.116180	-21.304893	500.984406	-532.064575	231.643967	68.150528	-533.563049	-8.252352	90.053635	-457.205109	283.342346	1385.474731	-443.726166	-64.483566	1373.148926	-431.899261	104.634171	1396.255005	-420.324951	95.439651	1689.092285	-512.230774	331.191406	1125.792114	-530.439209	-111.323738	1133.945068	-415.812256	301.217712	888.993225	-434.787781	-101.710999	876.031311	-426.442383	97.535034	1021.202454	422.534027	-8.505634	960.491394	424.824341	169.540634
-442.627380	190.763138	921.819580	-430.269196	3.125787	921.590637	-532.902222	227.352356	502.170868	-480.079834	-21.270628	500.956635	-532.091736	231.648529	68.152740	-533.570862	-8.242569	89.971397	-457.187073	283.290009	1385.463257	-443.697723	-64.492775	1373.154541	-431.944214	104.571129	1396.215698	-420.384644	95.413689	1689.082275	-512.165955	331.153900	1125.774658	-530.523071	-111.362198	1133.897583	-415.743896	301.162933	888.984497	-434.878296	-101.804039	876.005737	-426.432220	97.482742	1021.200806	422.486267	-8.550153	960.562439	424.767639	169.471069
-442.612854	190.730698	921.819031	-430.282013	3.137356	921.529053	-532.894775	227.299561	502.182831	-480.221527	-21.389347	500.924255	-532.080566	231.641647	68.157875	-533.647095	-8.246248	89.981934	-457.176666	283.228424	1385.445557	-443.883179	-64.606422	1373.098267	-431.962799	104.495850	1396.210938	-420.444336	95.364845	1689.073975	-512.102417	331.103516	1125.749268	-530.635620	-111.397049	1133.864502	-415.632568	301.091827	888.984070	-434.991211	-101.907013	875.998230	-426.434692	97.438393	1021.170227	422.408936	-8.636406	960.622559	424.697815	169.420959
-442.596100	190.651093	921.803833	-430.293854	3.083600	921.522766	-532.860291	227.271271	502.173950	-480.270203	-21.431133	500.963806	-532.093201	231.641968	68.156425	-533.639832	-8.247605	89.987587	-457.175873	283.199310	1385.430664	-443.961884	-64.674568	1373.094727	-432.004913	104.415298	1396.181885	-420.509033	95.312706	1689.073486	-512.042847	331.090576	1125.727539	-530.731079	-111.436195	1133.907715	-415.541199	301.023010	888.989746	-435.091370	-102.012749	876.004761	-426.429535	97.375130	1021.159180	422.412872	-8.704301	960.665405	424.670654	169.343811
-442.586823	190.576767	921.796082	-430.307556	3.043742	921.522583	-532.838806	227.250336	502.165436	-480.153961	-21.393978	500.987213	-532.093689	231.645477	68.195808	-533.581787	-8.257612	89.959587	-457.179840	283.135071	1385.434570	-444.065674	-64.745888	1373.087158	-432.052124	104.373154	1396.151855	-420.572021	95.246429	1689.092041	-511.987823	331.030518	1125.702026	-530.828491	-111.447105	1133.913330	-415.398102	300.948242	888.991760	-435.221924	-102.144043	875.989075	-426.436554	97.320633	1021.155701	422.322571	-8.797120	960.734497	424.608185	169.253265
-442.559448	190.484940	921.781494	-430.290070	2.931346	921.534424	-532.757935	227.226486	502.171539	-480.308929	-21.521400	501.058533	-532.090210	231.641708	68.154579	-533.664978	-8.253267	90.000114	-457.145081	283.084564	1385.429199	-444.187347	-64.818253	1373.088501	-432.126740	104.314766	1396.172607	-420.641083	95.202034	1689.095215	-511.906128	330.989685	1125.699341	-530.938171	-111.505264	1133.941406	-415.307526	300.903809	888.987122	-435.335754	-102.259605	875.994873	-426.417389	97.231743	1021.154602	422.300903	-8.815863	960.804199	424.544861	169.170731
-442.548340	190.435532	921.781494	-430.297607	2.889872	921.526489	-532.721436	227.184128	502.167175	-480.369537	-21.626251	501.052643	-532.065979	231.627502	68.158806	-533.692383	-8.257451	90.014656	-457.153870	283.016144	1385.401367	-444.214752	-64.837791	1373.124512	-432.161285	104.288025	1396.209106	-420.726257	95.158417	1689.092041	-511.852905	330.965912	1125.673096	-531.013977	-111.518356	1133.956543	-415.210876	300.821564	889.003479	-435.432739	-102.325928	875.977905	-426.406036	97.181740	1021.149719	422.210205	-8.920505	960.845093	424.487000	169.080353
-442.510406	190.401688	921.771362	-430.302582	2.842123	921.524048	-532.739319	227.201569	502.187408	-480.252136	-21.532442	501.001068	-532.121399	231.638321	68.160652	-533.658569	-8.297672	90.024780	-457.123199	282.973633	1385.403564	-444.278870	-64.908485	1373.140747	-432.180420	104.236740	1396.190674	-420.812408	95.115265	1689.098633	-511.789337	330.898834	1125.653076	-531.078064	-111.587891	1133.992310	-415.097412	300.782593	889.037537	-435.473755	-102.417023	875.983093	-426.397003	97.142227	1021.144104	422.126831	-9.047966	960.847412	424.416656	168.998718
-442.509460	190.345978	921.793640	-430.290253	2.802355	921.523254	-532.652039	227.144714	502.192261	-480.249054	-21.543413	500.990295	-532.082153	231.635086	68.183784	-533.613464	-8.260929	89.971794	-457.115143	282.947723	1385.407959	-444.358551	-64.925125	1373.166138	-432.198761	104.201035	1396.178711	-420.897400	95.068596	1689.099854	-511.720093	330.878418	1125.645508	-531.152771	-111.607651	1133.955933	-414.980804	300.724792	889.033813	-435.514984	-102.495567	875.984863	-426.401367	97.082146	1021.156067	422.058624	-9.086641	960.868225	424.338715	168.937943
-442.446106	190.325150	921.795410	-430.265411	2.730829	921.520203	-532.625610	227.108307	502.213654	-480.594513	-21.894665	501.024384	-532.088501	231.636581	68.181145	-533.761963	-8.332429	90.040749	-457.087402	282.919464	1385.400391	-444.205719	-64.820976	1373.267944	-432.214783	104.131538	1396.190918	-420.988953	95.025970	1689.108643	-511.660889	330.835449	1125.633301	-531.220337	-111.616440	1133.962036	-414.873169	300.631989	889.058411	-435.601105	-102.540970	875.962402	-426.362701	97.030891	1021.156006	421.980927	-9.137683	960.907043	424.258423	168.849731
-442.423370	190.264236	921.815125	-430.278229	2.686885	921.520996	-532.619385	227.085724	502.204620	-480.642395	-21.916134	501.031921	-532.110352	231.623428	68.194641	-533.820557	-8.292380	90.029579	-457.080536	282.899017	1385.410889	-444.025848	-64.698387	1373.401001	-432.228760	104.098282	1396.190186	-421.086884	94.969284	1689.117676	-511.608826	330.785950	1125.605469	-531.267212	-111.598534	1133.958496	-414.754333	300.563385	889.054565	-435.640533	-102.604271	875.982422	-426.358154	96.966545	1021.166321	421.926453	-9.177228	960.935547	424.201263	168.785416
-442.386292	190.234528	921.808350	-430.252563	2.619977	921.540894	-532.537964	227.012665	502.190552	-480.313690	-21.710943	501.014465	-532.078369	231.611465	68.199638	-533.635132	-8.367777	90.046150	-457.068665	282.870209	1385.408325	-444.083160	-64.724785	1373.418945	-432.275146	104.059189	1396.175781	-421.189636	94.918663	1689.131470	-511.558960	330.770386	1125.603027	-531.339600	-111.646889	1133.965820	-414.693970	300.492859	889.031921	-435.707825	-102.715248	875.981018	-426.337799	96.930954	1021.173889	421.848450	-9.218830	960.973572	424.127747	168.720245
-442.377808	190.162460	921.802185	-430.235718	2.578051	921.522827	-532.516357	227.033447	502.198853	-480.587616	-22.009058	501.087219	-532.096375	231.617065	68.181633	-533.752563	-8.368997	90.051743	-457.034546	282.805023	1385.412231	-444.153320	-64.783554	1373.385010	-432.296997	104.046791	1396.215698	-421.278931	94.861221	1689.147705	-511.500244	330.725403	1125.575439	-531.415283	-111.691650	1133.968262	-414.539734	300.390472	889.020630	-435.785095	-102.766312	875.976501	-426.319794	96.868538	1021.161316	421.755127	-9.295261	960.999512	424.012054	168.640640
-442.367157	190.081711	921.790955	-430.246124	2.501380	921.519165	-532.494324	226.996338	502.196716	-480.296112	-21.793396	501.029114	-532.092285	231.622086	68.198471	-533.626892	-8.373145	90.059189	-457.023315	282.773773	1385.400513	-444.208344	-64.804764	1373.394287	-432.340240	104.031189	1396.217651	-421.393646	94.806938	1689.152588	-511.437378	330.714569	1125.561890	-531.466797	-111.743202	1133.990356	-414.452393	300.348999	889.045654	-435.814636	-102.863350	875.991638	-426.308746	96.793419	1021.152710	421.662079	-9.361543	961.036987	423.930420	168.538910
-442.359497	190.006927	921.773193	-430.223785	2.444633	921.535950	-532.454773	226.948166	502.188812	-480.202637	-21.758474	501.039429	-532.086609	231.615723	68.187218	-533.557495	-8.334805	90.002945	-457.029694	282.771881	1385.385132	-444.273865	-64.806000	1373.424805	-432.349945	103.982956	1396.168091	-421.489166	94.777153	1689.169434	-511.386139	330.687683	1125.530396	-531.508850	-111.734528	1133.985962	-414.371124	300.268585	889.042725	-435.833557	-102.906250	875.978882	-426.304169	96.746155	1021.153198	421.584564	-9.390726	961.024597	423.848938	168.476105
-442.312897	189.996277	921.784668	-430.195557	2.391857	921.529968	-532.454590	226.952103	502.224548	-480.613770	-22.096594	501.054962	-532.085754	231.626373	68.203560	-533.771851	-8.357464	90.047974	-456.967957	282.784302	1385.392456	-444.294037	-64.802223	1373.421387	-432.640839	103.704460	1396.139648	-421.598969	94.739792	1689.173828	-511.328918	330.689575	1125.521240	-531.543457	-111.791161	1133.970459	-414.268402	300.205872	889.052002	-435.870880	-102.955475	875.972229	-426.279602	96.703224	1021.157288	421.495758	-9.461453	961.073853	423.761261	168.390930
-442.268890	189.954422	921.780823	-430.194092	2.339750	921.530701	-532.397827	226.905075	502.206482	-480.588715	-22.132263	501.078156	-532.110901	231.598480	68.218796	-533.751099	-8.356034	90.051147	-456.969452	282.763000	1385.385498	-444.365326	-64.838203	1373.442871	-432.646057	103.720177	1396.187866	-421.710876	94.689949	1689.197021	-511.279175	330.671814	1125.517700	-531.580933	-111.782501	1133.973755	-414.195129	300.160187	889.054688	-435.878174	-102.995918	876.006775	-426.265747	96.655838	1021.156616	421.408295	-9.502957	961.057312	423.678223	168.337021
-442.222229	189.916489	921.766602	-430.171844	2.311689	921.518188	-532.400757	226.937271	502.230865	-480.593567	-22.129086	501.076202	-532.095825	231.624603	68.219460	-533.760010	-8.358755	90.053337	-456.950623	282.753082	1385.381348	-444.401825	-64.835815	1373.436768	-432.692535	103.681862	1396.186523	-421.823914	94.656616	1689.205322	-511.225067	330.650299	1125.481689	-531.624329	-111.808525	1133.986084	-414.062347	300.101135	889.041443	-435.899597	-103.043495	876.006531	-426.242249	96.621742	1021.144348	421.285583	-9.587952	961.073242	423.577057	168.217484
-442.130890	189.930176	921.778015	-430.146912	2.301144	921.529663	-532.357117	226.938980	502.230927	-480.576721	-22.183199	501.067902	-532.127747	231.631561	68.220528	-533.753296	-8.358191	90.058708	-456.933167	282.742126	1385.352295	-444.454163	-64.847801	1373.455566	-432.712646	103.679482	1396.178711	-421.926239	94.623718	1689.206299	-511.170593	330.630371	1125.454834	-531.665833	-111.807686	1133.974243	-413.999939	300.035553	889.040894	-435.948700	-103.125595	875.979675	-426.205231	96.618416	1021.157959	421.197083	-9.638899	961.078125	423.479218	168.147583
-442.103455	189.914093	921.778687	-430.126282	2.258229	921.513489	-532.357300	226.923248	502.227173	-480.574371	-22.165571	501.070251	-532.098267	231.606033	68.199745	-533.734558	-8.355165	90.054398	-456.918365	282.740784	1385.344604	-444.498413	-64.828262	1373.437256	-432.756287	103.638252	1396.147217	-422.044067	94.628807	1689.254395	-511.118591	330.627350	1125.423584	-531.686096	-111.835571	1133.958130	-413.933746	299.974152	889.006409	-435.956085	-103.179161	875.988281	-426.174866	96.579979	1021.149658	421.060059	-9.741211	961.089050	423.372345	168.069794
-442.085602	189.809006	921.755615	-430.083252	2.172612	921.535400	-532.313965	226.871201	502.228424	-480.535004	-22.162352	501.028290	-532.080078	231.599487	68.217773	-533.715149	-8.352262	90.052437	-456.895874	282.742218	1385.333984	-444.547974	-64.842270	1373.456055	-432.781921	103.637138	1396.120483	-422.139496	94.610619	1689.245483	-511.060455	330.613892	1125.402222	-531.706238	-111.844231	1133.912109	-413.840088	299.905212	888.989075	-435.929779	-103.210434	875.977173	-426.152008	96.509377	1021.149658	420.926239	-9.831876	961.099792	423.271088	168.031860
-442.062408	189.797302	921.768921	-430.102722	2.161231	921.510925	-532.321106	226.880966	502.233154	-480.583710	-22.220411	501.048492	-532.142700	231.617310	68.232735	-533.748047	-8.357459	90.061882	-456.908264	282.722473	1385.314941	-444.596375	-64.857689	1373.439331	-432.797211	103.656425	1396.125610	-422.240692	94.562660	1689.255981	-511.008484	330.623871	1125.372070	-531.733643	-111.843018	1133.924316	-413.771881	299.864441	889.006409	-435.927216	-103.258095	875.966370	-426.137695	96.476318	1021.142944	420.796021	-9.933654	961.077148	423.163391	167.932114
-442.017120	189.719650	921.756042	-430.051941	2.078418	921.546082	-532.303894	226.835114	502.231354	-480.561584	-22.216984	501.069061	-532.100586	231.610504	68.222061	-533.738953	-8.356095	90.060616	-456.908447	282.752319	1385.328857	-444.656677	-64.866768	1373.463867	-432.855255	103.647003	1396.096313	-422.334717	94.505615	1689.280640	-510.949402	330.579834	1125.347168	-531.751648	-111.839104	1133.915039	-413.657135	299.814301	888.996887	-435.917664	-103.288300	875.971741	-426.094116	96.421547	1021.154419	420.683746	-9.989966	961.087891	423.068237	167.859268
-441.989716	189.716934	921.746338	-430.025848	1.997881	921.558228	-532.296082	226.884079	502.261902	-480.616821	-22.265606	501.117828	-532.100769	231.610352	68.226898	-533.771851	-8.378519	90.049110	-456.926605	282.754669	1385.310425	-445.211487	-65.142883	1373.244751	-432.855835	103.676216	1396.138062	-422.419617	94.523331	1689.251953	-510.917969	330.578217	1125.333374	-531.821472	-111.906815	1133.935303	-413.616516	299.774597	888.975159	-435.912933	-103.329666	875.988831	-426.073730	96.390808	1021.156189	420.542633	-10.127366	961.101563	422.979431	167.778625
-441.949799	189.671371	921.741760	-429.994415	1.963598	921.562866	-532.276245	226.849731	502.267395	-480.627563	-22.357353	501.145691	-532.128540	231.599426	68.225677	-533.783508	-8.380930	90.059380	-456.922150	282.745789	1385.302856	-445.174255	-65.080551	1373.275269	-432.905457	103.673225	1396.113159	-422.537292	94.467995	1689.303955	-510.868561	330.572784	1125.297974	-531.830627	-111.922844	1133.936646	-413.520935	299.739258	888.957947	-435.940948	-103.396942	875.992371	-426.037872	96.355370	1021.156189	420.397858	-10.208382	961.133484	422.882721	167.662659
-441.890869	189.636230	921.739685	-429.958588	1.884384	921.592590	-532.235779	226.830536	502.254822	-480.664612	-22.389812	501.165802	-532.121216	231.592468	68.234787	-533.796753	-8.428584	90.086739	-456.944641	282.776337	1385.302368	-445.205200	-65.063423	1373.297729	-432.937012	103.682915	1396.116333	-422.614960	94.455276	1689.302368	-510.829437	330.568176	1125.276367	-531.821045	-111.872643	1133.927246	-413.473846	299.680267	888.926636	-435.884430	-103.402710	875.988098	-425.999908	96.313095	1021.170898	420.205811	-10.301339	961.128052	422.733429	167.598709
-441.844086	189.653763	921.748230	-429.938629	1.900172	921.598755	-532.229065	226.809784	502.256897	-480.581299	-22.294107	501.085693	-532.142090	231.598724	68.231682	-533.748657	-8.410881	90.098816	-456.931580	282.802307	1385.272339	-445.330627	-65.090858	1373.278198	-432.959320	103.683777	1396.107300	-422.694885	94.501114	1689.265137	-510.784332	330.555176	1125.220093	-531.825500	-111.871384	1133.896851	-413.359863	299.612854	888.949646	-435.876007	-103.434464	875.985535	-425.971069	96.326805	1021.178711	420.051880	-10.422211	961.136108	422.654358	167.532928
-441.821014	189.626373	921.731201	-429.925812	1.871855	921.584656	-532.200745	226.809311	502.256348	-480.609314	-22.351486	501.110229	-532.144653	231.595093	68.254097	-533.788147	-8.451998	90.163422	-456.968506	282.777466	1385.253662	-445.376465	-65.069565	1373.287354	-432.729431	103.942177	1396.085449	-422.756866	94.387848	1689.291016	-510.715149	330.543945	1125.179565	-531.840515	-111.885101	1133.893677	-413.274139	299.588959	888.930786	-435.866486	-103.437485	875.963623	-425.936249	96.301003	1021.161438	419.913940	-10.456592	961.160645	422.553650	167.438202
-441.789398	189.601807	921.724915	-429.895233	1.838246	921.587769	-532.160889	226.771942	502.229736	-480.610504	-22.355858	501.120087	-532.101379	231.593002	68.258347	-533.816956	-8.437456	90.117790	-456.973541	282.815063	1385.244263	-445.369415	-65.029762	1373.309326	-432.749634	103.967552	1396.090698	-422.864502	94.487663	1689.277466	-510.681335	330.524231	1125.165039	-531.830933	-111.830009	1133.900879	-413.201508	299.514252	888.918213	-435.804626	-103.434708	875.969971	-425.907257	96.276703	1021.160034	419.761505	-10.538930	961.190369	422.443939	167.346008
-441.752533	189.556091	921.738098	-429.879974	1.825195	921.598083	-532.172058	226.807114	502.257751	-480.634857	-22.379047	501.154114	-532.139709	231.615372	68.260307	-533.809631	-8.388619	90.051476	-456.994781	282.818329	1385.209595	-445.539581	-65.069313	1373.252930	-432.770508	104.008324	1396.099609	-422.937042	94.481277	1689.220947	-510.652130	330.541351	1125.110718	-531.846497	-111.806984	1133.878296	-413.090759	299.472015	888.906982	-435.793243	-103.458763	875.984558	-425.891174	96.244110	1021.172791	419.609833	-10.622643	961.161804	422.344818	167.275360
-441.691833	189.509842	921.711975	-429.833954	1.758457	921.614868	-532.124878	226.807236	502.267517	-480.615570	-22.416477	501.143860	-532.129395	231.613480	68.261215	-533.820557	-8.415740	90.114075	-457.002258	282.840942	1385.192993	-445.468109	-64.981689	1373.317139	-432.817871	104.016258	1396.061646	-423.037628	94.541710	1689.254639	-510.609680	330.552277	1125.078125	-531.839294	-111.798157	1133.868408	-412.995850	299.433197	888.900391	-435.763489	-103.461288	875.984924	-425.852509	96.208580	1021.169495	419.503967	-10.695480	961.167358	422.248962	167.194778
-441.676971	189.495483	921.686523	-429.807465	1.727450	921.598267	-532.117310	226.784607	502.244812	-480.616486	-22.456629	501.168488	-532.153259	231.611694	68.252113	-533.795288	-8.409341	90.044678	-457.034332	282.872009	1385.161133	-445.542664	-64.961449	1373.304565	-432.823914	104.056877	1396.045410	-423.109467	94.567291	1689.263184	-510.560791	330.521332	1125.024292	-531.818665	-111.756340	1133.849731	-412.880859	299.380585	888.880127	-435.697968	-103.447266	875.973083	-425.822021	96.191795	1021.147400	419.318054	-10.749398	961.148682	422.132446	167.129181
-441.638275	189.464996	921.678467	-429.784210	1.737570	921.602905	-532.088379	226.761414	502.237701	-480.522919	-22.380260	501.127563	-532.153687	231.613846	68.229576	-533.802917	-8.443315	90.089203	-457.059814	282.917877	1385.145264	-445.591980	-64.968407	1373.291748	-432.852539	104.082092	1396.013306	-423.168762	94.540939	1689.210571	-510.532135	330.531372	1124.981934	-531.799255	-111.756195	1133.849487	-412.787048	299.360321	888.856018	-435.637726	-103.433884	875.971863	-425.796082	96.187317	1021.146240	419.124146	-10.873894	961.165527	422.003265	167.059738
-441.694977	189.556229	921.683350	-429.935120	1.931134	921.482361	-532.071899	226.820343	502.275604	-480.580475	-22.428595	501.080109	-532.167725	231.607315	68.263756	-533.773071	-8.407403	90.040840	-457.071991	282.938293	1385.112793	-445.557343	-64.880768	1373.316162	-432.867676	104.139610	1396.023315	-423.240295	94.579498	1689.205322	-510.488342	330.536224	1124.951660	-531.789673	-111.741043	1133.834595	-412.728302	299.334991	888.842468	-435.601654	-103.401138	875.959534	-425.845276	96.261993	1021.083252	418.928314	-10.951765	961.171082	421.878540	166.986984
-441.654388	189.550064	921.685059	-429.924011	1.947301	921.475952	-532.044067	226.816803	502.273987	-480.531250	-22.426153	501.065765	-532.182373	231.623032	68.277542	-533.748901	-8.390932	90.024445	-457.102661	282.990326	1385.105469	-445.203613	-64.635368	1373.538940	-432.881012	104.166664	1395.982544	-423.289734	94.627563	1689.206787	-510.455414	330.532288	1124.920898	-531.716248	-111.671974	1133.853027	-412.636475	299.289429	888.839661	-435.563263	-103.407974	875.985718	-425.826599	96.260719	1021.081665	418.743805	-11.032199	961.167847	421.765259	166.921112
-441.592499	189.599594	921.692261	-429.877716	1.952153	921.478577	-532.030273	226.794098	502.292236	-480.504456	-22.424974	501.070709	-532.172791	231.606705	68.264038	-533.737549	-8.390836	90.025108	-457.143158	283.028748	1385.108276	-445.228760	-64.588676	1373.534912	-432.908112	104.217674	1395.971680	-423.369385	94.712708	1689.243896	-510.442200	330.577179	1124.907959	-531.708191	-111.622047	1133.833984	-412.603607	299.261414	888.836792	-435.535675	-103.404587	876.005371	-425.778931	96.284142	1021.087280	418.562714	-11.086370	961.145935	421.677734	166.854172
-441.467804	189.461884	921.682617	-429.616791	1.638228	921.624817	-531.925781	226.780014	502.265991	-480.457703	-22.390886	501.121887	-532.138245	231.612686	68.283119	-533.747437	-8.393819	90.024879	-457.140167	283.116058	1385.082886	-445.219421	-64.503784	1373.553955	-433.129547	104.017166	1396.002686	-423.406006	94.766541	1689.232056	-510.398956	330.607727	1124.885132	-531.666138	-111.610771	1133.867432	-412.533813	299.244293	888.822388	-435.442291	-103.349030	876.024353	-425.667297	96.142540	1021.163147	418.404755	-11.150200	961.144897	421.558624	166.814758
-441.408539	189.443314	921.682190	-429.558044	1.629386	921.639038	-531.918762	226.759796	502.270416	-480.503296	-22.459507	501.126495	-532.113647	231.588898	68.259521	-533.805054	-8.392164	90.066010	-457.218872	283.125824	1385.079102	-445.288513	-64.471275	1373.557129	-432.897552	104.321777	1395.961670	-423.439148	94.809395	1689.216309	-510.356689	330.584900	1124.836304	-531.645874	-111.569145	1133.839600	-412.454010	299.191681	888.792114	-435.387054	-103.350647	876.023193	-425.619049	96.135910	1021.171082	418.228668	-11.245091	961.113403	421.463104	166.742752
-441.402161	189.442734	921.649414	-429.539337	1.629807	921.648010	-531.891418	226.748489	502.259003	-480.396912	-22.450626	501.130249	-532.120789	231.596939	68.246269	-533.739807	-8.394741	90.033775	-457.259796	283.197571	1385.067871	-445.318817	-64.398849	1373.539307	-432.919434	104.361832	1395.929321	-423.461884	94.861893	1689.200073	-510.326508	330.644806	1124.795288	-531.603699	-111.524551	1133.822754	-412.419006	299.187195	888.773193	-435.309723	-103.323097	876.025574	-425.598602	96.159081	1021.158264	418.062531	-11.322740	961.074707	421.350677	166.678711
-441.325989	189.481613	921.657776	-429.482788	1.630624	921.640137	-531.843872	226.763748	502.247223	-480.376007	-22.454739	501.127838	-532.130981	231.619308	68.282593	-533.754211	-8.394832	90.032913	-457.310089	283.285767	1385.049316	-445.322266	-64.329201	1373.565430	-432.955566	104.391548	1395.873901	-423.473419	94.891602	1689.182129	-510.294220	330.660065	1124.778931	-531.563293	-111.516495	1133.858765	-412.339539	299.176941	888.782837	-435.211273	-103.288536	876.039490	-425.551086	96.167984	1021.160400	417.860809	-11.402868	960.996887	421.232117	166.637741
-441.295532	189.503372	921.658508	-429.431091	1.642749	921.648132	-531.864319	226.770935	502.271545	-480.300568	-22.446844	501.166199	-532.162415	231.610703	68.268295	-533.750183	-8.394319	90.032974	-457.317200	283.390259	1385.042969	-445.320160	-64.224594	1373.583008	-433.219971	104.255524	1395.887573	-423.482910	94.942657	1689.165771	-510.297424	330.696564	1124.760132	-531.524109	-111.491638	1133.826294	-412.263672	299.199554	888.804504	-435.155945	-103.284309	876.050293	-425.512024	96.189720	1021.164978	417.724823	-11.430091	960.993408	421.123535	166.578979
-441.361389	189.640686	921.667114	-429.644012	1.979440	921.507202	-531.819885	226.769775	502.274445	-480.288300	-22.456043	501.114716	-532.157043	231.621872	68.281303	-533.735901	-8.419788	90.091377	-457.411163	283.428436	1385.041992	-445.368011	-64.189735	1373.596313	-433.004608	104.600647	1395.908813	-423.457672	94.937752	1689.105957	-510.265076	330.735687	1124.738037	-531.484680	-111.446564	1133.830811	-412.214600	299.167908	888.819092	-435.079041	-103.248955	876.046753	-425.584229	96.344574	1021.092590	417.597870	-11.443707	960.927185	421.024933	166.562347
-441.237732	189.493317	921.653015	-429.385132	1.672806	921.670715	-531.778992	226.762512	502.263214	-480.234650	-22.488674	501.171997	-532.121155	231.598328	68.290665	-533.755981	-8.430844	90.106644	-457.467316	283.510773	1385.021973	-445.408966	-64.101341	1373.643311	-433.054443	104.686790	1395.879639	-423.447083	94.980576	1689.066406	-510.256042	330.784912	1124.693237	-531.419800	-111.397652	1133.825806	-412.166412	299.152222	888.805054	-434.985840	-103.253693	876.076477	-425.474121	96.213234	1021.174805	417.474152	-11.477659	960.887817	420.943634	166.492966
-441.214996	189.520721	921.659607	-429.331818	1.664638	921.683044	-531.734680	226.765350	502.272675	-480.143982	-22.457945	501.110657	-532.090088	231.586639	68.301872	-533.740051	-8.426078	90.100403	-457.522430	283.586151	1385.013184	-445.427032	-64.048347	1373.651001	-433.081726	104.801529	1395.931885	-423.435760	94.967712	1689.050537	-510.245117	330.841766	1124.663086	-531.358154	-111.366669	1133.819458	-412.085724	299.178406	888.821655	-434.884705	-103.212387	876.086670	-425.448853	96.226578	1021.185547	417.330475	-11.544765	960.785522	420.838440	166.484909
-441.198486	189.510590	921.643311	-429.295868	1.657666	921.675110	-531.723328	226.786011	502.275208	-480.132416	-22.491348	501.054688	-532.071289	231.580063	68.284248	-533.780396	-8.431046	90.108154	-457.573486	283.738342	1384.977295	-445.432373	-63.890640	1373.639771	-433.382263	104.651901	1395.919189	-423.409485	95.013023	1688.999512	-510.210083	330.921509	1124.633057	-531.302856	-111.306953	1133.768555	-412.041901	299.149261	888.806763	-434.770050	-103.158028	876.069702	-425.421173	96.223572	1021.173218	417.177277	-11.574885	960.677002	420.725067	166.461212
-441.157318	189.615372	921.635437	-429.267578	1.708085	921.665894	-531.703003	226.817612	502.277039	-480.046692	-22.488371	501.061218	-532.099121	231.594925	68.294075	-533.810425	-8.408397	90.054520	-457.638641	283.857635	1384.961548	-445.463562	-63.782364	1373.619263	-433.464050	104.726646	1395.877686	-423.378906	95.045380	1688.941406	-510.195557	330.986847	1124.581177	-531.241638	-111.200478	1133.707764	-412.008545	299.198151	888.794006	-434.632263	-103.106323	876.065247	-425.392670	96.299194	1021.165344	417.030182	-11.594942	960.592285	420.606781	166.460693
-441.130310	189.615845	921.633972	-429.202881	1.755764	921.668518	-531.651794	226.791000	502.262421	-479.942017	-22.451559	500.990417	-532.074707	231.592133	68.292503	-533.774597	-8.454909	90.069885	-457.706207	283.957214	1384.938599	-445.505493	-63.685169	1373.631226	-433.539978	104.848267	1395.838501	-423.348267	95.063499	1688.901611	-510.193481	331.059540	1124.524170	-531.160767	-111.165009	1133.671753	-411.955292	299.184967	888.769897	-434.478394	-103.026794	876.067993	-425.347107	96.327538	1021.165894	416.824890	-11.670971	960.440247	420.484528	166.426239
-441.085388	189.617065	921.625732	-429.142212	1.794155	921.681458	-531.658203	226.796707	502.268646	-479.893524	-22.508247	501.044647	-532.090149	231.588776	68.285965	-533.778381	-8.494221	90.146400	-457.757263	284.058411	1384.893188	-445.539948	-63.577694	1373.637817	-433.615692	104.966675	1395.834961	-423.303070	95.114510	1688.855713	-510.171417	331.116302	1124.462524	-531.110779	-111.109833	1133.662354	-411.946686	299.218567	888.730591	-434.305939	-102.950317	876.084045	-425.321625	96.357796	1021.170837	416.661652	-11.694917	960.324524	420.380920	166.381897
-441.036377	189.741486	921.618713	-429.079102	1.876763	921.662476	-531.653870	226.829239	502.291260	-479.805939	-22.443567	501.025757	-532.116394	231.596878	68.299583	-533.740845	-8.488199	90.136429	-457.830139	284.157928	1384.884521	-445.605255	-63.485340	1373.656372	-433.643707	105.097618	1395.883667	-423.277832	95.122398	1688.825684	-510.188141	331.192017	1124.431885	-531.075928	-111.098801	1133.693481	-411.943146	299.253601	888.728149	-434.209564	-102.906647	876.094055	-425.283813	96.454384	1021.159729	416.515228	-11.739985	960.196106	420.257050	166.373901
-441.017792	189.730164	921.617554	-429.052704	1.864273	921.688171	-531.597107	226.822739	502.267212	-479.824585	-22.524904	501.073700	-532.073547	231.588593	68.300163	-533.788513	-8.473233	90.164314	-457.929291	284.246399	1384.827271	-445.682281	-63.404572	1373.647705	-433.517334	105.432915	1395.815918	-423.233276	95.257828	1688.737061	-510.199524	331.262543	1124.361328	-531.032471	-111.019592	1133.675293	-411.891632	299.272583	888.707153	-434.050751	-102.832970	876.118103	-425.276093	96.456184	1021.173340	416.399719	-11.712662	960.091919	420.143982	166.356430
-440.970306	189.807510	921.614746	-428.981262	1.915320	921.677307	-531.567200	226.833313	502.276367	-479.615723	-22.443586	501.079803	-532.100769	231.582230	68.305000	-533.702576	-8.413213	90.125069	-457.970367	284.387573	1384.799072	-445.722076	-63.277145	1373.651611	-433.770538	105.303413	1395.868164	-423.209259	95.312172	1688.703613	-510.230499	331.345398	1124.323486	-530.984802	-110.959183	1133.628662	-411.863892	299.333679	888.685791	-433.936310	-102.731865	876.097351	-425.241394	96.515686	1021.168945	416.273529	-11.769157	959.978271	420.058258	166.315216
-440.991302	189.841736	921.600159	-428.959320	1.931370	921.678894	-531.550171	226.854782	502.258972	-479.525116	-22.360952	501.025146	-532.068115	231.584106	68.293907	-533.718140	-8.425673	90.093224	-457.990723	284.521179	1384.774414	-445.799255	-63.159054	1373.638062	-433.873230	105.404999	1395.822144	-423.186066	95.379089	1688.657593	-510.243256	331.443085	1124.263306	-530.936340	-110.869095	1133.581665	-411.869720	299.341949	888.643250	-433.797760	-102.624413	876.100037	-425.240967	96.551575	1021.162415	416.195587	-11.754912	959.773682	419.996124	166.341248
-440.976807	189.845291	921.575562	-428.900055	1.966226	921.666382	-531.505493	226.850922	502.252625	-481.516296	-23.990534	501.346130	-532.055176	231.581696	68.294136	-534.761353	-8.569380	90.308479	-458.039581	284.636475	1384.724976	-446.240570	-63.251503	1373.434814	-433.901825	105.485893	1395.801025	-423.173279	95.477119	1688.654297	-510.260010	331.499359	1124.202393	-530.929565	-110.776863	1133.499756	-411.857727	299.384674	888.591919	-433.669312	-102.518883	876.064880	-425.203461	96.579605	1021.143738	416.165985	-11.697011	959.651123	419.948792	166.384613
-440.939941	189.970154	921.575439	-428.839783	2.060626	921.645447	-531.529785	226.908020	502.269958	-481.340881	-23.885080	501.315094	-532.100098	231.590485	68.299683	-534.698547	-8.586419	90.339478	-458.093475	284.703705	1384.674072	-446.523132	-63.268463	1373.294922	-433.755798	105.820267	1395.760742	-423.151428	95.547417	1688.615479	-510.287720	331.583191	1124.133911	-530.916687	-110.718384	1133.463379	-411.884033	299.408142	888.561462	-433.549255	-102.357765	876.079895	-425.158081	96.679138	1021.133545	416.126038	-11.655608	959.495117	419.915497	166.427231
-440.918152	190.019043	921.587402	-428.777924	2.110156	921.665405	-531.497009	226.944885	502.277985	-481.442444	-23.934298	501.317719	-532.090881	231.590530	68.302666	-534.790894	-8.614766	90.367302	-458.142639	284.812561	1384.660400	-446.513184	-63.117825	1373.334717	-433.781769	105.929344	1395.741699	-423.152802	95.439941	1688.690674	-510.326416	331.667145	1124.113037	-530.860291	-110.615265	1133.436523	-411.927490	299.466583	888.518127	-433.398682	-102.187645	876.083130	-425.146515	96.732697	1021.152466	416.152130	-11.613704	959.370667	419.911224	166.451752
-440.875244	190.093872	921.602722	-428.715820	2.208026	921.653198	-531.494873	226.960999	502.292084	-481.370453	-23.905373	501.332123	-532.044556	231.587082	68.317360	-534.724609	-8.623631	90.406700	-458.188354	284.951843	1384.652100	-446.533752	-62.976849	1373.345947	-433.823456	106.038391	1395.743408	-423.176208	95.222313	1688.701050	-510.360382	331.738647	1124.056519	-530.814819	-110.476151	1133.445557	-411.938110	299.472961	888.504150	-433.288483	-102.028046	876.127380	-425.110626	96.804489	1021.155701	416.195587	-11.614079	959.240967	419.925842	166.513702
-440.870819	190.153564	921.592041	-428.652191	2.315121	921.627502	-531.449524	226.986282	502.296021	-481.262054	-23.850943	501.334137	-532.064209	231.581757	68.309479	-534.726746	-8.612468	90.430328	-458.237213	285.073700	1384.655640	-446.564423	-62.863186	1373.348877	-433.882599	106.137329	1395.730591	-423.176422	95.316803	1688.675781	-510.393158	331.811035	1124.040649	-530.772522	-110.386467	1133.484009	-411.965332	299.529785	888.508606	-433.133942	-101.834846	876.182190	-425.092957	96.882057	1021.139160	416.284821	-11.538239	959.175659	419.951721	166.570267
-440.840057	190.229965	921.575867	-428.577881	2.378469	921.620544	-531.435913	227.039871	502.293243	-481.002197	-23.624786	501.337524	-532.072083	231.588211	68.304520	-534.617188	-8.590406	90.396004	-458.281982	285.184296	1384.628296	-446.444580	-62.669449	1373.429199	-433.907684	106.304375	1395.750610	-423.189331	95.423172	1688.656494	-510.424896	331.883484	1123.992310	-530.704285	-110.201866	1133.451294	-411.998413	299.570435	888.479187	-432.914337	-101.619171	876.245483	-425.052155	96.958229	1021.128723	416.376892	-11.476851	959.136658	419.962189	166.623306
-440.943329	190.422882	921.563293	-428.774994	2.832897	921.438782	-531.452087	227.107758	502.297485	-480.948395	-23.545898	501.213928	-532.108948	231.612473	68.321396	-534.579163	-8.537322	90.360603	-458.319702	285.286682	1384.613525	-446.068909	-62.331570	1373.604736	-433.906403	106.436218	1395.782959	-423.210266	95.548264	1688.627930	-510.469788	331.968781	1123.955688	-530.629578	-109.961349	1133.413818	-412.070557	299.622192	888.434021	-432.714844	-101.499084	876.315552	-425.118317	97.193703	1021.023865	416.516785	-11.414779	959.102905	420.020081	166.687149
-440.930176	190.550568	921.569031	-428.738098	2.980234	921.402893	-531.455811	227.151962	502.316193	-481.051697	-23.664467	501.264526	-532.099060	231.613571	68.311821	-534.661926	-8.508315	90.319099	-458.363068	285.427704	1384.602539	-446.105560	-62.229988	1373.580811	-433.939484	106.551094	1395.749878	-423.192627	96.228920	1688.387695	-510.499817	332.040039	1123.903687	-530.601563	-109.800568	1133.396606	-412.109467	299.687805	888.418335	-432.447113	-101.375389	876.414185	-425.095947	97.310242	1021.009216	416.706451	-11.351721	959.151978	420.079010	166.748108
-440.891876	190.663879	921.575134	-428.663330	3.095778	921.401917	-531.438416	227.256622	502.329407	-480.976898	-23.574286	501.202606	-532.077576	231.607971	68.311638	-534.641724	-8.497381	90.300880	-458.396088	285.560791	1384.560059	-446.116455	-62.129318	1373.570801	-433.964539	106.658508	1395.723877	-423.211517	96.029861	1688.531494	-510.550476	332.157745	1123.903564	-530.577515	-109.758286	1133.413086	-412.181793	299.774811	888.364014	-432.249908	-101.302856	876.502625	-425.041321	97.422661	1021.011902	416.873077	-11.294424	959.224487	420.131744	166.766113
-440.892609	190.791260	921.577271	-428.610596	3.247045	921.383301	-531.414185	227.307587	502.325745	-480.900635	-23.543518	501.221283	-532.080994	231.602646	68.296677	-534.646912	-8.502027	90.303673	-458.414368	285.729828	1384.563232	-446.083282	-61.990681	1373.549316	-433.998352	106.787903	1395.707642	-423.248840	96.466217	1688.369141	-510.586060	332.258545	1123.868774	-530.572815	-109.680466	1133.418701	-412.201324	299.836182	888.333740	-431.982819	-101.183197	876.631165	-425.011627	97.554085	1021.003418	417.069794	-11.215681	959.294495	420.179565	166.846649
-440.800232	190.829224	921.593262	-428.408020	3.238576	921.452393	-531.377991	227.324905	502.290466	-480.618164	-23.223307	501.199585	-532.083862	231.601105	68.319237	-534.473389	-8.484988	90.337814	-458.458435	285.872253	1384.516113	-446.119995	-61.894344	1373.591187	-434.004242	106.947350	1395.717285	-423.257477	96.500908	1688.431763	-510.627960	332.366943	1123.855835	-530.559692	-109.581764	1133.411743	-412.246613	299.893829	888.329468	-431.712158	-101.082932	876.762024	-424.906128	97.599808	1021.049866	417.315582	-11.119439	959.428406	420.255585	166.901535
-440.784271	190.878601	921.602966	-428.340454	3.359676	921.460754	-531.342285	227.392990	502.341705	-480.795044	-23.346237	501.249329	-532.065735	231.612961	68.326309	-534.600037	-8.515470	90.373100	-458.475220	286.055939	1384.543213	-446.067047	-61.739529	1373.613037	-434.286163	106.838837	1395.752075	-423.302521	96.639748	1688.443970	-510.675049	332.498779	1123.856812	-530.554565	-109.537697	1133.450439	-412.272919	299.988831	888.340454	-431.448395	-100.971565	876.913513	-424.874146	97.686592	1021.059814	417.541656	-11.071625	959.559265	420.325806	166.983887
-440.771149	190.966705	921.603027	-428.324890	3.473638	921.480591	-531.321777	227.479843	502.338593	-480.752655	-23.290674	501.258759	-532.063293	231.641785	68.351860	-534.601013	-8.495704	90.384636	-458.543182	286.180786	1384.520142	-446.110992	-61.640507	1373.708130	-434.118530	107.238960	1395.735474	-423.355804	96.819450	1688.450684	-510.719727	332.608887	1123.823364	-530.546997	-109.511513	1133.504761	-412.319916	300.065857	888.315430	-431.256287	-100.902046	877.063232	-424.871185	97.797569	1021.070801	417.775879	-11.004486	959.728882	420.387543	166.983368
-440.789825	191.178040	921.613281	-428.415009	3.804595	921.422180	-531.341675	227.588531	502.348969	-480.712921	-23.272753	501.282654	-532.084351	231.645065	68.377327	-534.608948	-8.523318	90.441933	-458.597443	286.325623	1384.506470	-446.104034	-61.522732	1373.778442	-434.147064	107.419136	1395.741211	-423.465820	97.151443	1688.411133	-510.773163	332.780396	1123.798096	-530.513306	-109.509201	1133.604004	-412.361267	300.163879	888.313965	-431.050873	-100.817299	877.226440	-424.915894	98.029526	1021.046021	417.999603	-10.957414	959.915344	420.443115	167.025284
-440.785004	191.297165	921.609619	-428.428162	3.941586	921.428711	-531.303894	227.660248	502.325745	-480.691833	-23.212034	501.308319	-532.055542	231.658798	68.348991	-534.592407	-8.429780	90.387428	-458.629822	286.486176	1384.510132	-446.101837	-61.357506	1373.819580	-434.225586	107.607399	1395.703125	-423.523438	97.336449	1688.406860	-510.825256	332.904327	1123.772583	-530.464661	-109.418465	1133.619873	-412.386871	300.277405	888.286072	-430.811584	-100.727097	877.375671	-424.906342	98.163040	1021.046082	418.197693	-10.896207	960.061340	420.499603	167.075775
-440.740387	191.411438	921.606201	-428.382996	4.096671	921.457825	-531.285950	227.782684	502.347565	-480.666321	-23.175644	501.311127	-532.070557	231.661713	68.361053	-534.629028	-8.416290	90.366737	-458.674347	286.660919	1384.495483	-446.086334	-61.150856	1373.859253	-434.248444	107.795448	1395.721558	-423.573822	97.513969	1688.399780	-510.863251	333.103027	1123.741577	-530.403625	-109.365494	1133.696777	-412.426544	300.414215	888.257935	-430.595215	-100.675064	877.527222	-424.881683	98.313828	1021.060791	418.392303	-10.867316	960.219788	420.563904	167.100876
-440.733643	191.580124	921.609802	-428.402618	4.281956	921.453186	-531.219055	227.844955	502.357086	-480.615021	-23.084740	501.298096	-532.042053	231.655975	68.368813	-534.658264	-8.441435	90.344566	-458.702423	286.829285	1384.472900	-446.086609	-61.024197	1373.971680	-434.304077	107.986404	1395.735718	-423.621796	97.643082	1688.364624	-510.916382	333.238037	1123.707397	-530.302917	-109.334961	1133.744751	-412.405914	300.542450	888.271057	-430.295197	-100.630821	877.691589	-424.876526	98.485893	1021.059204	418.535797	-10.769996	960.353394	420.621429	167.161758
-440.707733	191.698975	921.605957	-428.373138	4.470179	921.450073	-531.183838	227.962448	502.339752	-480.537964	-22.992258	501.304718	-532.055237	231.647827	68.370888	-534.653809	-8.437122	90.330116	-458.766541	286.977570	1384.452881	-446.072479	-60.831921	1374.019653	-434.325867	108.164986	1395.769531	-423.678894	97.565590	1688.515991	-510.959381	333.420288	1123.725098	-530.185242	-109.284531	1133.818359	-412.397369	300.717560	888.302246	-429.981567	-100.685020	877.885559	-424.861298	98.639359	1021.056946	418.697754	-10.754250	960.426331	420.692871	167.280228
-440.700775	191.893600	921.622864	-428.377380	4.697747	921.440552	-531.160400	228.121826	502.371490	-480.252869	-22.715973	501.207428	-532.057861	231.676285	68.391312	-534.535461	-8.432474	90.380722	-458.780640	287.192566	1384.442993	-446.037994	-60.590397	1374.115479	-434.599457	108.083549	1395.810547	-423.771667	97.522163	1688.577148	-511.015045	333.618256	1123.718384	-530.056091	-109.185219	1133.849731	-412.385376	300.864166	888.286011	-429.628754	-100.789352	878.025818	-424.873627	98.835014	1021.062012	418.878967	-10.640235	960.508850	420.769287	167.347595
-440.650696	192.044449	921.626526	-428.355469	4.943019	921.441528	-531.118408	228.213364	502.362335	-480.066406	-22.597603	501.215424	-532.076050	231.728928	68.415970	-534.500793	-8.418871	90.399200	-458.861969	287.345856	1384.417114	-446.044708	-60.464745	1374.182373	-434.426544	108.501297	1395.799927	-423.818787	97.601151	1688.624390	-511.050964	333.766449	1123.668091	-529.925415	-109.087730	1133.858887	-412.451965	301.068542	888.266174	-429.258881	-100.858414	878.179138	-424.849792	99.029678	1021.065613	419.012238	-10.524015	960.587219	420.849152	167.419922
-440.630615	192.235474	921.613708	-428.354553	5.147307	921.446167	-531.104248	228.396118	502.372223	-480.008881	-22.520319	501.235687	-532.079590	231.731308	68.396942	-534.475037	-8.357019	90.366501	-458.933075	287.542664	1384.398071	-446.066071	-60.276867	1374.272827	-434.488739	108.696724	1395.812012	-423.901794	97.956039	1688.593140	-511.107208	333.937683	1123.657837	-529.764160	-109.034447	1133.915405	-412.464691	301.264343	888.242798	-428.891357	-100.949226	878.316650	-424.852722	99.234802	1021.062744	419.126282	-10.407080	960.647095	420.919891	167.477875
-440.623230	192.433334	921.626038	-428.355774	5.308417	921.450195	-531.050781	228.542374	502.391663	-479.897125	-22.365938	501.195038	-532.077820	231.749832	68.394470	-534.450439	-8.318539	90.351395	-459.017792	287.779327	1384.356812	-446.080780	-60.058872	1374.353882	-434.560211	108.892586	1395.804443	-423.989044	98.215645	1688.577148	-511.162262	334.115723	1123.650513	-529.624756	-109.027100	1133.975708	-412.497223	301.447388	888.196594	-428.469421	-101.006302	878.479431	-424.868103	99.408127	1021.072754	419.221344	-10.280394	960.686035	420.976074	167.579193
-440.616547	192.630325	921.618835	-428.390961	5.480938	921.464417	-531.021301	228.680222	502.370819	-480.006836	-22.423332	501.186523	-532.074219	231.784836	68.413994	-534.558716	-8.338410	90.370308	-459.104065	288.013092	1384.352295	-446.120911	-59.839268	1374.413574	-434.634308	109.144569	1395.789307	-424.082642	98.492058	1688.580566	-511.169678	334.264069	1123.614868	-529.461060	-108.973869	1134.022827	-412.487061	301.614746	888.194458	-428.024017	-101.126938	878.626526	-424.889587	99.601540	1021.076904	419.320038	-10.175039	960.728027	421.038574	167.653824
-440.621155	192.814011	921.609070	-428.395233	5.689216	921.471008	-530.988220	228.829391	502.378540	-479.848877	-22.305670	501.155914	-532.069336	231.788773	68.409195	-534.498108	-8.311810	90.390465	-459.183655	288.235657	1384.335449	-446.123047	-59.573719	1374.453247	-434.693115	109.399170	1395.831543	-424.128052	99.204971	1688.420654	-511.203186	334.446167	1123.618896	-529.282654	-108.943817	1134.048584	-412.483276	301.806427	888.169861	-427.499115	-101.215981	878.841797	-424.896454	99.806183	1021.075500	419.393433	-10.064012	960.733826	421.082123	167.759766
-440.596039	192.990829	921.608093	-428.388611	5.885240	921.487000	-530.933167	228.937500	502.366394	-479.807098	-22.280205	501.220825	-532.087036	231.803146	68.412819	-534.539185	-8.319907	90.395462	-459.254822	288.457092	1384.338623	-446.154785	-59.330944	1374.529785	-434.778412	109.637749	1395.821899	-424.210541	99.508377	1688.412109	-511.248474	334.643738	1123.596802	-529.084534	-108.939186	1134.119751	-412.495605	301.961456	888.129822	-427.084412	-101.368263	878.984314	-424.908997	99.998848	1021.085693	419.429230	-9.971642	960.705627	421.139069	167.823624
-440.574585	193.245377	921.623840	-428.372314	6.126615	921.499512	-530.897705	229.089447	502.392426	-479.675781	-22.091261	501.144623	-532.067627	231.814682	68.427605	-534.494080	-8.315484	90.442665	-459.322876	288.676300	1384.324341	-446.186523	-59.079769	1374.621826	-434.878448	109.877029	1395.809814	-424.289856	99.785744	1688.417236	-511.256470	334.872681	1123.557129	-528.881653	-108.942505	1134.154541	-412.469055	302.131500	888.133850	-426.631195	-101.543747	879.149048	-424.926636	100.242432	1021.103394	419.403259	-9.913306	960.707581	421.142487	167.902603
-440.589691	193.459061	921.629761	-428.406586	6.418234	921.490173	-530.881836	229.248474	502.397827	-479.600067	-21.994766	501.150299	-532.093384	231.869583	68.460815	-534.488159	-8.274318	90.417419	-459.406097	288.960083	1384.331299	-446.191040	-58.832287	1374.734619	-434.957336	110.136574	1395.817383	-424.386078	100.135498	1688.452637	-511.285217	335.082550	1123.510620	-528.671692	-108.949249	1134.233887	-412.468536	302.343811	888.134949	-426.251984	-101.675133	879.252869	-424.967651	100.485123	1021.103271	419.415619	-9.826163	960.665527	421.164276	167.978714
-440.619904	193.706375	921.644470	-428.459930	6.699715	921.492065	-530.872192	229.397705	502.417694	-479.551392	-21.892569	501.142303	-532.089478	231.883224	68.452522	-534.508179	-8.296368	90.459213	-459.470581	289.195038	1384.278320	-446.167786	-58.573143	1374.826904	-435.085205	110.376427	1395.812012	-424.489044	100.281776	1688.466797	-511.316620	335.316040	1123.473633	-528.449463	-108.886642	1134.254517	-412.445801	302.518463	888.126099	-425.810913	-101.799942	879.392273	-425.033630	100.740051	1021.113953	419.420319	-9.742287	960.673035	421.150970	168.039871
-440.579132	193.989410	921.652771	-428.465393	6.978540	921.502502	-530.827515	229.528122	502.413940	-479.431396	-21.750355	501.091309	-532.097290	231.886322	68.442207	-534.464844	-8.251782	90.427864	-459.586121	289.463287	1384.267212	-446.211212	-58.274372	1374.892212	-435.128632	110.652893	1395.850952	-424.604126	100.628784	1688.516846	-511.360535	335.544312	1123.436279	-528.208679	-108.891769	1134.273438	-412.424042	302.709015	888.117371	-425.310455	-101.904442	879.554321	-425.051605	101.017471	1021.126709	419.376678	-9.685626	960.611450	421.120148	168.116364
-440.617889	194.220703	921.666382	-428.501923	7.249669	921.510742	-530.827820	229.713257	502.396729	-479.392639	-21.657030	501.059235	-532.117554	231.895172	68.450348	-534.466187	-8.219830	90.422859	-459.676453	289.729919	1384.247559	-446.225830	-57.985321	1374.984497	-435.231415	110.967346	1395.830322	-424.713745	100.967941	1688.454346	-511.387512	335.789063	1123.392944	-527.982971	-108.809494	1134.268555	-412.460327	302.930756	888.081543	-424.909302	-102.071083	879.685059	-425.116028	101.264297	1021.140259	419.357849	-9.607847	960.615295	421.088409	168.173340
-440.600006	194.454773	921.673279	-428.514038	7.520139	921.544922	-530.814392	229.847275	502.412964	-479.390564	-21.590912	501.020233	-532.169556	231.935654	68.454414	-534.490356	-8.250835	90.477371	-459.777679	290.036530	1384.234009	-446.213104	-57.643711	1375.053223	-435.372955	111.275986	1395.878296	-424.814911	101.315834	1688.455322	-511.424255	336.053802	1123.381104	-527.722900	-108.830536	1134.357788	-412.425568	303.115082	888.104370	-424.548981	-102.216805	879.844910	-425.142334	101.527794	1021.163452	419.335480	-9.550576	960.589539	421.053986	168.219116
-440.607483	194.697006	921.710938	-428.497345	7.788205	921.583862	-530.750793	229.978394	502.436432	-479.268402	-21.467957	501.004547	-532.117676	231.930237	68.483955	-534.482605	-8.258423	90.475815	-459.893768	290.316620	1384.223633	-446.241211	-57.362274	1375.084717	-435.517853	111.563965	1395.884277	-424.926025	101.707245	1688.462891	-511.466156	336.339813	1123.355103	-527.445862	-108.803978	1134.422974	-412.414246	303.317932	888.118713	-424.126099	-102.288040	879.991882	-425.168152	101.782944	1021.204651	419.257874	-9.535079	960.555542	421.011871	168.265457
-440.614899	194.951233	921.703247	-428.483704	8.063535	921.578369	-530.721741	230.136276	502.446838	-479.172363	-21.270685	500.998810	-532.144775	231.955109	68.512733	-534.458191	-8.216460	90.506714	-459.989319	290.616608	1384.206909	-446.235443	-57.047108	1375.196777	-435.625946	111.876167	1395.897949	-425.039185	102.146667	1688.505615	-511.495270	336.596436	1123.322754	-527.208679	-108.769226	1134.564087	-412.403931	303.618042	888.126892	-423.722870	-102.273804	880.181519	-425.192566	102.048225	1021.200623	419.194061	-9.489548	960.513977	420.950012	168.327621
-440.618713	195.226730	921.707520	-428.482483	8.343618	921.582947	-530.630737	230.246292	502.394012	-479.050140	-21.117687	500.968506	-532.111145	231.981567	68.495003	-534.431152	-8.204142	90.482918	-460.111694	290.885803	1384.193359	-446.244995	-56.704735	1375.280029	-435.701141	112.224907	1395.904663	-425.148743	102.616638	1688.453613	-511.527039	336.841217	1123.247437	-526.990784	-108.670296	1134.655396	-412.324951	303.805328	888.139954	-423.386200	-102.277252	880.330566	-425.204041	102.325798	1021.205994	419.110535	-9.446327	960.533936	420.885590	168.324203
-440.663452	195.496292	921.696472	-428.506897	8.641445	921.584167	-530.626465	230.505402	502.390686	-478.982605	-20.949648	500.940033	-532.134705	231.990494	68.499710	-534.432495	-8.156436	90.440712	-460.257294	291.226837	1384.168701	-446.249481	-56.331528	1375.353638	-435.764618	112.587685	1395.978882	-425.259277	102.976929	1688.403809	-511.579285	337.120850	1123.208008	-526.836121	-108.498901	1134.665161	-412.337311	304.091400	888.110168	-423.130585	-102.311684	880.425354	-425.238129	102.617134	1021.201050	419.023682	-9.374992	960.509888	420.820618	168.386658
-440.694183	195.856934	921.723328	-428.524384	8.911995	921.600647	-530.619263	230.712875	502.377014	-478.898254	-20.782610	500.964722	-532.164246	232.010834	68.532166	-534.431396	-8.148546	90.417603	-460.416077	291.588898	1384.148804	-446.269104	-55.983849	1375.427368	-435.851837	112.926628	1395.966187	-425.407593	103.443123	1688.445557	-511.922791	337.796051	1123.267334	-526.667175	-108.371941	1134.685181	-414.107819	304.101257	887.201172	-422.755890	-102.218880	880.570068	-425.286255	102.926033	1021.224976	418.897705	-9.392396	960.493652	420.725067	168.422485
-440.732269	196.207367	921.727417	-428.563171	9.255532	921.599548	-530.579651	230.876953	502.374603	-478.830933	-20.639683	500.967957	-532.151184	232.020187	68.527832	-534.422241	-8.122412	90.428307	-460.566223	291.938477	1384.119507	-446.246338	-55.670795	1375.542847	-435.980865	113.266479	1395.955200	-425.545746	103.861679	1688.401978	-511.918152	337.929962	1123.172729	-526.498840	-108.200790	1134.740356	-413.492981	304.436523	887.427917	-422.456207	-102.077286	880.654541	-425.331055	103.269798	1021.227051	418.765869	-9.398461	960.458923	420.645752	168.482315
-440.765259	196.526260	921.741699	-428.531219	9.607038	921.614014	-530.583984	231.106277	502.390686	-478.773438	-20.424824	500.923950	-532.187866	232.067886	68.531059	-534.413757	-8.113677	90.398972	-460.725067	292.293823	1384.117065	-446.225983	-55.304996	1375.603760	-436.120239	113.638397	1395.971802	-425.679260	104.231033	1688.469238	-511.862915	337.964813	1123.070435	-526.346008	-108.008156	1134.812622	-412.431549	304.869263	888.006104	-422.195740	-101.917015	880.745483	-425.371246	103.605797	1021.245117	418.663086	-9.377398	960.454468	420.565704	168.507156
-440.766144	196.877289	921.773804	-428.502197	9.991107	921.651001	-530.577271	231.315903	502.407043	-478.697723	-20.255779	500.945679	-532.166321	232.078568	68.550865	-534.383545	-8.088752	90.412102	-460.868622	292.635162	1384.076782	-446.200073	-54.887764	1375.664307	-436.267914	114.032356	1395.949097	-425.814758	104.684761	1688.531006	-511.959747	338.266174	1123.027466	-526.194458	-107.768959	1134.861816	-412.374725	305.101593	887.990356	-421.970123	-101.650032	880.821716	-425.398590	103.974808	1021.283569	418.524689	-9.377416	960.462463	420.504791	168.530869
-440.798645	197.177475	921.788330	-428.495422	10.337453	921.679382	-530.584595	231.531845	502.432922	-478.671967	-20.114973	500.979919	-532.196716	232.084625	68.572632	-534.461243	-8.122834	90.484901	-461.047668	293.017670	1384.037354	-446.187469	-54.502674	1375.717896	-436.348541	114.414444	1395.963379	-425.954834	105.221771	1688.425049	-512.084045	338.585480	1122.958740	-526.045898	-107.621414	1134.987305	-412.420563	305.381439	887.968628	-421.784088	-101.311806	880.936157	-425.427094	104.306519	1021.306396	418.399811	-9.382564	960.459656	420.429871	168.556244
-440.826874	197.429047	921.765869	-428.479614	10.638466	921.693237	-530.612488	231.765427	502.426025	-478.629517	-19.964466	501.007507	-532.242859	232.125473	68.591339	-534.469971	-8.132905	90.480965	-461.176208	293.403839	1383.996338	-446.116089	-54.164196	1375.798096	-436.417084	114.797173	1395.987671	-426.102295	105.696518	1688.520264	-512.468506	339.276703	1123.031982	-525.907959	-107.304375	1135.027588	-414.159271	305.411072	887.106262	-421.611511	-101.007195	881.010742	-425.447510	104.603546	1021.303284	418.269867	-9.349808	960.464966	420.326904	168.565811
-440.921112	197.749481	921.762146	-428.496033	11.004712	921.693970	-530.666870	231.999771	502.450317	-478.622009	-19.790785	500.994781	-532.259155	232.144669	68.618126	-534.467712	-8.139407	90.537460	-461.351837	293.794739	1383.935059	-446.086029	-53.726505	1375.835327	-436.466400	115.206161	1396.041382	-426.268066	106.216866	1688.536987	-512.344360	339.202972	1122.858521	-525.792786	-107.004898	1135.055664	-412.545380	305.910431	887.867859	-421.539215	-100.729095	881.085144	-425.508850	104.952843	1021.302307	418.130646	-9.315504	960.461975	420.243683	168.587860
-440.996918	198.140137	921.774048	-428.484711	11.372294	921.680603	-530.686890	232.189255	502.425171	-478.556335	-19.604780	500.975677	-532.233337	232.190689	68.589622	-534.465271	-8.038621	90.473434	-461.552368	294.224823	1383.892822	-446.067993	-53.280964	1375.855347	-436.568451	115.671074	1396.067383	-426.418732	106.740150	1688.537842	-512.461609	339.550934	1122.785156	-525.667786	-106.636520	1135.086548	-412.477112	306.238770	887.946655	-421.495789	-100.380676	881.094360	-425.535278	105.323112	1021.301086	417.983429	-9.312761	960.465332	420.164886	168.577194
-441.071655	198.532913	921.779358	-428.452271	11.766881	921.664795	-530.672607	232.362091	502.435425	-478.451965	-19.359785	500.925629	-532.203186	232.184677	68.606880	-534.432373	-8.013126	90.426842	-461.711670	294.642242	1383.852661	-446.562073	-53.225861	1375.642212	-436.696106	116.106918	1396.051270	-426.539398	107.215958	1688.476440	-512.647583	339.941010	1122.754150	-525.618835	-106.256836	1135.084351	-412.659668	306.545166	887.846802	-421.434082	-99.854424	881.085144	-425.561310	105.710480	1021.296326	417.860443	-9.267819	960.445740	420.059998	168.627121
-441.129303	198.998047	921.796753	-428.434296	12.155135	921.664734	-530.701721	232.533539	502.421844	-478.420990	-19.179426	500.897705	-532.188354	232.181412	68.623734	-534.410095	-7.969212	90.346001	-461.884674	295.067169	1383.790771	-446.545837	-52.881779	1375.649048	-436.808197	116.515289	1396.060303	-426.703217	107.910370	1688.457275	-512.843628	340.327423	1122.715454	-525.556946	-105.910599	1135.098877	-412.823578	306.839844	887.763000	-421.496338	-99.339455	881.016357	-425.609528	106.129448	1021.307678	417.724335	-9.260715	960.459656	419.989685	168.614456
-441.154053	199.362091	921.808472	-428.386627	12.577673	921.650391	-530.671997	232.740692	502.414856	-478.414124	-19.021034	500.915466	-532.215515	232.212738	68.611366	-534.470703	-8.007698	90.383034	-462.095734	295.520813	1383.758911	-446.331726	-52.322857	1375.720215	-436.904114	116.987274	1396.050903	-426.870850	108.503937	1688.459961	-513.008423	340.643494	1122.669434	-525.484619	-105.486557	1135.088013	-412.921967	307.183258	887.721375	-421.522705	-98.757759	880.990234	-425.610718	106.511681	1021.307556	417.583954	-9.286031	960.393738	419.935486	168.615356
-441.214142	199.785873	921.810852	-428.396271	13.020639	921.656555	-530.687927	232.915741	502.390167	-478.416168	-18.825270	500.940674	-532.225830	232.247726	68.622772	-534.511963	-8.026896	90.381241	-462.280457	295.979858	1383.738037	-446.294952	-51.892735	1375.712158	-437.005249	117.444069	1396.070435	-427.018494	109.080574	1688.470215	-513.420471	341.334290	1122.692505	-525.451355	-105.087448	1135.140625	-414.660736	307.191803	886.890869	-421.678070	-98.026993	880.869812	-425.654999	106.948975	1021.312683	417.441010	-9.318083	960.395569	419.851471	168.619888
-441.286346	200.164398	921.804993	-428.390503	13.519463	921.628479	-530.699036	233.124222	502.371399	-478.465790	-18.697054	500.979340	-532.181824	232.267303	68.639954	-534.508606	-7.989846	90.420235	-462.465607	296.487762	1383.699707	-445.746887	-51.163750	1375.935669	-437.144775	117.926323	1396.067383	-427.136566	109.591560	1688.456055	-513.591980	341.689240	1122.626953	-525.305176	-104.645172	1135.192871	-414.819458	307.448395	886.835266	-421.823273	-97.333824	880.808411	-425.685974	107.380119	1021.295593	417.295502	-9.320707	960.370972	419.772430	168.618668
-440.196289	202.560699	922.061096	-428.014069	14.415448	921.601196	-530.861877	233.558853	502.765289	-478.350281	-18.471794	500.940460	-532.285889	232.317200	68.652748	-534.479858	-8.010544	90.454346	-462.662415	296.916321	1383.641357	-445.604126	-50.663364	1375.922607	-437.229889	118.467537	1396.104492	-427.287415	110.186401	1688.552490	-513.509583	341.652893	1122.414673	-525.222229	-104.165871	1135.180908	-413.240356	307.941956	887.638916	-422.055969	-96.493111	880.667419	-425.144348	108.824837	1021.428284	417.143097	-9.313132	960.334534	419.664154	168.633377
-440.231537	203.076111	922.048279	-428.014526	14.863744	921.604858	-530.937500	233.840820	502.790375	-476.467896	-16.728920	500.589783	-532.292175	232.344604	68.649422	-533.525940	-7.828958	90.203362	-462.866821	297.431213	1383.572998	-445.538147	-50.155384	1375.892334	-437.339935	118.989960	1396.081299	-427.436584	110.957413	1688.444336	-513.689453	342.048401	1122.346924	-525.163330	-103.695915	1135.197998	-413.328705	308.220154	887.682983	-422.412109	-95.726715	880.499512	-425.152100	109.317596	1021.422791	416.991730	-9.291849	960.327148	419.551727	168.660629
-440.427765	203.434677	922.080688	-428.050049	15.306810	921.606140	-530.995728	234.088928	502.745514	-476.201172	-16.303331	500.552490	-532.303284	232.368439	68.673958	-533.426575	-7.763273	90.124168	-463.075745	298.004913	1383.559937	-445.461792	-49.657791	1375.860107	-437.446442	119.516006	1396.075806	-427.571899	111.552643	1688.423340	-513.901672	342.419952	1122.327515	-525.093079	-103.200050	1135.120605	-413.534119	308.504486	887.646790	-422.672272	-94.829643	880.323792	-425.275513	109.709259	1021.440308	416.828766	-9.271526	960.323730	419.436218	168.652420
-440.540741	203.856491	922.119141	-428.033600	15.737654	921.627563	-531.072449	234.376038	502.783691	-476.268066	-16.090525	500.509308	-532.369812	232.410431	68.692520	-533.519470	-7.709069	90.074234	-463.277863	298.494324	1383.534424	-445.353424	-49.149738	1375.820190	-437.551147	120.071411	1396.107788	-427.700104	112.178314	1688.393921	-514.097839	342.757874	1122.304077	-525.060791	-102.636452	1135.069092	-413.799805	308.785309	887.540039	-423.145142	-93.994568	880.038330	-425.343536	110.131424	1021.472046	416.661194	-9.323421	960.255188	419.316345	168.675140
-440.655792	204.191879	922.062195	-428.099884	16.162251	921.643188	-531.085693	234.594986	502.769623	-476.281769	-15.888314	500.520905	-532.336121	232.421143	68.692657	-533.540894	-7.681272	90.061470	-463.481171	299.015503	1383.493164	-445.225525	-48.616405	1375.791870	-437.691620	120.593346	1396.103882	-427.850708	112.922691	1688.428101	-514.570068	343.539215	1122.380981	-524.987366	-101.934845	1134.990112	-415.709625	308.858765	886.659546	-423.596802	-93.153572	879.747253	-425.397766	110.554787	1021.447937	416.508698	-9.372572	960.185547	419.213867	168.676010
-440.713318	204.730392	922.082458	-428.112579	16.695078	921.676758	-531.131531	234.904022	502.788940	-476.301636	-15.652439	500.557129	-532.318115	232.447189	68.707146	-533.549133	-7.665528	90.075333	-463.716705	299.595215	1383.426514	-445.113770	-48.140690	1375.767578	-437.809570	121.154457	1396.103149	-427.958801	113.574654	1688.386475	-514.819031	343.976074	1122.364258	-524.908752	-101.332146	1134.940308	-415.924408	309.110596	886.621399	-423.955048	-92.219925	879.491943	-425.466431	111.097382	1021.477844	416.375793	-9.335444	960.127136	419.077637	168.668839
-440.789063	205.260239	922.057434	-428.158264	17.268909	921.672913	-531.177979	235.158676	502.774963	-476.246063	-15.380409	500.537964	-532.369507	232.499893	68.691933	-533.537292	-7.647773	90.069069	-463.946075	300.145386	1383.393555	-444.981140	-47.593002	1375.704834	-437.922729	121.724007	1396.093018	-428.081238	114.260216	1688.345947	-515.020447	344.363342	1122.274658	-524.801819	-100.648865	1134.889648	-416.085266	309.393768	886.578308	-424.359589	-91.268394	879.192627	-425.531555	111.661644	1021.463745	416.278137	-9.331681	960.035339	418.996948	168.666107
-440.974518	205.668945	922.058960	-428.204071	17.742630	921.693237	-531.247437	235.441376	502.760986	-476.224091	-15.172932	500.604126	-532.335266	232.508316	68.685951	-533.577026	-7.620765	90.080391	-464.179932	300.738678	1383.337524	-444.833435	-46.978455	1375.595459	-438.063538	122.277771	1396.072144	-428.175201	115.013397	1688.368774	-515.234802	344.809174	1122.239868	-524.697815	-100.002945	1134.841919	-416.293030	309.745361	886.578552	-424.686066	-90.367149	878.935974	-425.651276	112.119324	1021.474976	416.177490	-9.317324	959.962097	418.880066	168.673370
-441.131104	206.007187	922.014587	-428.218079	18.222244	921.703674	-531.274231	235.727844	502.749329	-476.206024	-14.903605	500.602966	-532.373169	232.545349	68.725357	-533.566406	-7.598761	90.086227	-464.410950	301.303528	1383.293091	-444.746582	-46.480961	1375.523682	-438.189728	122.898186	1396.032471	-428.299774	115.710304	1688.363037	-515.453369	345.181152	1122.103149	-524.563354	-99.257004	1134.733032	-416.516968	310.124115	886.529419	-424.861328	-89.239426	878.733521	-425.731873	112.564774	1021.457458	416.068024	-9.305671	959.829956	418.779938	168.666885
-441.294617	206.435379	921.970947	-428.279938	18.744553	921.712769	-531.275574	235.951736	502.696686	-476.149384	-14.611253	500.585815	-532.341980	232.563095	68.726631	-533.590088	-7.557329	90.021873	-464.647552	301.904968	1383.251709	-445.141266	-46.195587	1375.174805	-438.321411	123.520203	1395.981323	-428.400024	116.452263	1688.339966	-515.731384	345.615875	1122.021606	-524.591370	-98.703278	1134.696289	-416.770691	310.513733	886.482117	-425.409454	-88.391457	878.388428	-425.831696	113.073975	1021.438843	415.994873	-9.273997	959.705933	418.676178	168.683273
-441.381897	207.145218	922.025818	-428.325043	19.342070	921.742249	-531.376038	236.333023	502.728516	-476.065247	-14.302805	500.533081	-532.347961	232.603516	68.747200	-533.541382	-7.598592	90.081429	-464.882263	302.528778	1383.217041	-445.060211	-45.593319	1375.095093	-438.452240	124.137863	1396.015747	-428.487946	117.155388	1688.266968	-516.003601	346.142639	1121.987793	-524.613037	-98.021751	1134.610962	-417.007904	310.872864	886.439880	-426.463257	-88.044411	877.444336	-425.946686	113.712471	1021.485474	415.882080	-9.252169	959.536621	418.566071	168.724274
-441.553925	207.809601	922.081238	-428.387115	20.044971	921.698303	-531.466919	236.671494	502.724365	-476.063263	-14.024547	500.552490	-532.400513	232.637512	68.762177	-533.618408	-7.550305	90.070625	-465.174316	303.114014	1383.191650	-444.921631	-45.029907	1375.045288	-438.584473	124.814270	1396.042358	-428.583130	117.935104	1688.299805	-516.247375	346.580292	1121.895996	-524.534546	-97.304893	1134.587158	-417.236877	311.250732	886.408081	-426.708160	-87.053383	877.205200	-426.072998	114.348083	1021.492310	415.812988	-9.243632	959.364075	418.488220	168.755844
-441.703857	208.342850	922.063904	-428.462219	20.636805	921.708130	-531.542297	237.069458	502.707733	-476.165955	-13.868474	500.570099	-532.426575	232.665314	68.755966	-533.700806	-7.533067	90.087921	-465.442657	303.784546	1383.156738	-444.830139	-44.355629	1375.007568	-438.732880	125.416267	1396.019287	-428.675293	118.684761	1688.288574	-516.487122	347.096954	1121.837646	-524.493835	-96.505524	1134.470947	-417.449524	311.663757	886.385986	-426.954926	-85.945282	877.088318	-426.196259	114.927948	1021.489380	415.718689	-9.137038	959.192993	418.362244	168.804153
-441.858337	208.821747	922.058899	-428.483612	21.227268	921.728027	-531.622803	237.411209	502.667725	-475.891174	-13.331930	500.543884	-532.425476	232.690689	68.744110	-533.601563	-7.525938	90.101440	-465.686462	304.414886	1383.139282	-444.874390	-43.786709	1374.940063	-438.836365	126.062454	1396.015991	-428.755066	119.416153	1688.230225	-516.702393	347.584717	1121.785034	-524.472656	-95.831085	1134.416504	-417.673157	312.123688	886.370422	-427.221130	-84.895782	876.855286	-426.291534	115.481895	1021.497437	415.649658	-9.086586	959.030396	418.273315	168.829147
-442.017792	209.572052	922.080994	-428.529175	21.913609	921.711365	-531.686523	237.801651	502.650604	-475.843079	-13.029107	500.537018	-532.428650	232.750595	68.757530	-533.639709	-7.416891	90.051765	-465.964478	305.068054	1383.130371	-444.835846	-43.100510	1374.883301	-438.957886	126.759338	1396.062866	-428.857178	120.180321	1688.271729	-517.003601	348.047211	1121.705933	-524.402466	-95.099731	1134.338989	-417.873749	312.638641	886.377502	-427.433960	-83.902390	876.686218	-426.405975	116.184013	1021.501282	415.610931	-9.054434	958.818604	418.189606	168.882019
-442.231354	210.117371	922.041443	-428.649109	22.589231	921.693115	-531.774292	238.194397	502.606689	-475.814026	-12.705695	500.511658	-532.459351	232.812836	68.808365	-533.594543	-7.365937	90.023056	-466.237640	305.739563	1383.147095	-444.609253	-42.394993	1374.965942	-439.107635	127.454773	1396.088989	-428.952972	120.941635	1688.254028	-517.254883	348.523773	1121.648315	-524.332581	-94.394432	1134.352783	-418.069183	313.174042	886.381409	-427.657349	-82.832504	876.546204	-426.548920	116.812263	1021.470154	415.605042	-9.043769	958.623962	418.103119	168.963806
-442.445465	210.710083	922.051331	-428.718414	23.319048	921.693848	-531.808655	238.496933	502.571838	-476.623871	-13.064448	500.626160	-532.420837	232.846100	68.791412	-534.101074	-7.438919	90.138817	-466.513977	306.426727	1383.182617	-444.664459	-41.799648	1374.930054	-439.206116	128.149292	1396.144653	-429.020660	121.648399	1688.205322	-517.543396	349.073303	1121.609253	-524.255554	-93.639000	1134.340942	-418.326599	313.739899	886.399353	-427.768738	-81.872887	876.461121	-426.690552	117.475906	1021.475464	415.668335	-8.940013	958.434692	418.046143	169.029526
-442.641602	211.285477	922.035339	-428.806396	23.958817	921.708862	-531.857849	238.879776	502.576691	-476.853333	-12.963917	500.691254	-532.394226	232.886536	68.814781	-534.348022	-7.362270	90.127266	-466.783325	307.096863	1383.192017	-444.557556	-41.083237	1374.956665	-439.370789	128.820648	1396.104980	-429.128174	122.416595	1688.207764	-517.805176	349.673645	1121.646118	-524.192139	-92.935272	1134.376953	-418.576294	314.317780	886.415039	-427.932068	-80.868019	876.349182	-426.828766	118.105522	1021.474487	415.784607	-8.870105	958.308716	418.042206	169.092865
-442.844116	212.102646	922.100830	-428.834869	24.742022	921.693237	-532.033569	239.408417	502.617615	-476.979553	-12.699712	500.714081	-532.445374	232.950378	68.829269	-534.471375	-7.350914	90.134865	-467.075012	307.777802	1383.205078	-444.624329	-40.437550	1374.917603	-439.541779	129.564529	1396.132324	-429.237671	123.155609	1688.208008	-518.107971	350.280731	1121.614990	-524.113342	-92.177162	1134.328735	-418.738068	314.933502	886.489502	-428.161224	-80.060730	876.194580	-426.959808	118.869598	1021.500977	415.989746	-8.801202	958.187317	418.049866	169.165955
-443.036530	212.760101	922.065247	-428.910614	25.518547	921.685791	-532.098633	239.862946	502.629852	-477.032593	-12.397570	500.664307	-532.467102	232.998032	68.854156	-534.584961	-7.321077	90.163673	-467.377777	308.475983	1383.235840	-444.521637	-39.689308	1374.919434	-439.658569	130.256119	1396.190308	-429.321716	123.906158	1688.212646	-518.398865	350.921326	1121.611816	-524.067993	-91.426674	1134.230713	-418.946625	315.646759	886.538757	-428.212677	-79.176041	876.069885	-427.074036	119.608887	1021.477600	416.165405	-8.712863	958.156372	418.052979	169.194351
-443.274841	213.541229	922.080566	-429.016754	26.314125	921.689087	-532.114563	240.220352	502.606079	-477.113861	-12.151544	500.688690	-532.439148	233.043762	68.872787	-534.655212	-7.315729	90.182457	-467.632965	309.187408	1383.295898	-444.578125	-39.035213	1374.897583	-439.778595	131.009384	1396.182251	-429.433411	124.634895	1688.218262	-518.703613	351.606476	1121.659546	-523.973999	-90.691933	1134.206055	-419.177155	316.340485	886.567627	-428.191742	-78.302689	876.056458	-427.256165	120.396400	1021.487793	416.419098	-8.707246	958.177246	418.118744	169.181351
-443.474854	214.338959	922.114014	-429.079468	27.093674	921.702148	-532.212402	240.705902	502.569824	-477.160736	-11.797992	500.647705	-532.474731	233.086807	68.869278	-534.799133	-7.220210	90.132401	-467.893951	309.882080	1383.314575	-444.429932	-38.223331	1374.966309	-439.951141	131.749023	1396.182861	-429.564636	125.459183	1688.213867	-518.982117	352.306213	1121.667114	-523.913391	-89.932526	1134.258545	-419.416382	317.046448	886.617188	-428.224670	-77.486328	876.052490	-427.394714	121.180122	1021.511719	416.685028	-8.725598	958.232117	418.154907	169.185867
-443.666290	215.227646	922.167664	-429.104156	27.951086	921.707214	-532.400757	241.244843	502.564667	-477.122009	-11.374047	500.646759	-532.547852	233.160873	68.914566	-534.838623	-7.215797	90.149132	-468.180573	310.687347	1383.345581	-444.299591	-37.397591	1375.050659	-440.080383	132.547333	1396.268066	-429.651611	126.129219	1688.292358	-519.247192	353.037567	1121.700806	-523.829590	-89.248077	1134.300171	-419.700012	317.841949	886.657593	-428.251282	-76.826424	876.041992	-427.498169	122.035484	1021.540771	416.973907	-8.708182	958.363037	418.204224	169.172379
-443.919128	216.145721	922.241882	-429.241425	28.904919	921.705017	-532.532654	241.722595	502.561798	-476.995636	-10.883560	500.636719	-532.550171	233.203323	68.904579	-534.888123	-7.172161	90.115234	-468.480408	311.439056	1383.392578	-443.878448	-36.359035	1375.187500	-440.208588	133.272476	1396.283325	-429.772644	126.807121	1688.256104	-519.544373	353.801331	1121.716309	-523.667297	-88.465248	1134.323364	-419.893219	318.628540	886.702209	-428.106293	-76.070335	876.061646	-427.688110	122.936783	1021.576477	417.285034	-8.706916	958.490784	418.282043	169.182434
-444.167999	217.068558	922.288391	-429.269165	29.871782	921.688049	-532.620605	242.194168	502.530792	-476.871826	-10.396704	500.548096	-532.586853	233.258484	68.923538	-534.923645	-7.107180	90.138611	-468.740814	312.214081	1383.429810	-444.452393	-35.916718	1374.965942	-440.356171	134.164322	1396.324097	-429.906525	127.521339	1688.255615	-519.807922	354.525024	1121.759277	-523.604492	-87.903305	1134.334106	-420.081238	319.418182	886.762573	-427.885559	-75.404877	876.145020	-427.826355	123.858482	1021.591309	417.611694	-8.693521	958.657166	418.359833	169.193222
-444.383606	217.862915	922.248535	-429.327454	30.710722	921.696838	-532.814819	242.678070	502.490051	-476.603333	-9.835900	500.485657	-532.621216	233.301254	68.949081	-534.870789	-7.000138	90.105400	-468.975616	313.030121	1383.457520	-444.245544	-34.951244	1375.061279	-440.544189	134.957779	1396.311890	-430.028656	128.213333	1688.271484	-520.086792	355.331482	1121.803833	-523.468323	-87.242523	1134.330688	-420.321228	320.257599	886.828918	-427.761993	-74.834305	876.124023	-427.930664	124.711182	1021.572693	418.013092	-8.710883	958.783752	418.483917	169.202621
-444.654785	218.750076	922.253174	-429.425781	31.754967	921.656738	-532.946960	243.411179	502.504272	-476.435730	-9.324437	500.451996	-532.667114	233.368042	68.960236	-534.886414	-6.960268	90.106514	-469.231323	313.836029	1383.507568	-443.825897	-33.899315	1375.289063	-440.650970	135.792740	1396.329102	-430.168610	128.909607	1688.328613	-520.358765	356.155304	1121.841675	-523.333313	-86.596252	1134.301392	-420.511078	321.106232	886.857727	-427.627289	-74.203011	876.137268	-428.071411	125.665298	1021.551086	418.391479	-8.710413	958.986938	418.603821	169.211899
-444.898895	219.741653	922.336365	-429.489197	32.756390	921.698792	-533.071960	243.780518	502.491425	-476.321442	-8.909835	500.514313	-532.627991	233.417145	68.962318	-534.970276	-6.878302	90.098289	-469.507050	314.693878	1383.536743	-443.793884	-32.992397	1375.315918	-440.841003	136.667404	1396.361450	-430.282990	129.549881	1688.330444	-520.380798	356.559143	1121.774780	-523.222656	-85.954880	1134.320068	-418.987457	322.372223	888.071838	-427.471436	-73.692413	876.125366	-428.246613	126.646759	1021.615723	418.789032	-8.628892	959.238831	418.715607	169.217712
-445.156738	220.602448	922.274109	-429.580597	33.654648	921.717224	-533.335327	244.410431	502.529205	-476.168213	-8.398190	500.514282	-532.713013	233.466003	68.991493	-535.006531	-6.807166	90.034599	-469.752350	315.508606	1383.547607	-443.806458	-32.104099	1375.279419	-441.025787	137.542984	1396.378906	-430.420624	130.192612	1688.336426	-520.627014	357.480835	1121.817017	-523.104553	-85.349594	1134.433105	-419.110840	323.308167	888.168518	-427.313751	-73.035103	876.205811	-428.389648	127.579994	1021.590759	419.045135	-8.584440	959.478760	418.799255	169.166824
-445.478760	221.499222	922.270142	-429.692474	34.644272	921.738220	-533.418152	244.887421	502.489319	-476.113770	-7.929121	500.508453	-532.648193	233.551712	68.990120	-535.114014	-6.663812	90.017540	-470.049927	316.380524	1383.576294	-443.805054	-31.200859	1375.313354	-441.157318	138.421738	1396.389282	-430.555389	130.829956	1688.385010	-520.890808	358.383301	1121.797852	-522.940186	-84.799820	1134.466553	-419.380157	324.292908	888.192871	-427.166412	-72.436440	876.213074	-428.567322	128.550140	1021.595581	419.337219	-8.558205	959.660461	418.893219	169.187073
-445.676758	222.541840	922.272156	-429.792786	35.733135	921.723145	-533.526978	245.380386	502.411774	-475.900757	-7.312069	500.392548	-532.642761	233.596909	68.966064	-535.103394	-6.504372	89.946121	-470.327057	317.299011	1383.590332	-444.238037	-30.597939	1375.118042	-441.349243	139.366669	1396.453491	-430.670990	131.462692	1688.379639	-521.151001	359.318115	1121.777344	-522.794312	-84.161835	1134.437744	-419.657288	325.303345	888.197083	-426.885620	-71.960213	876.275024	-428.708069	129.612320	1021.588318	419.552094	-8.530900	959.762146	418.949341	169.241104
-445.867981	223.834946	922.393677	-429.731873	36.838932	921.690796	-533.883179	246.167328	502.476715	-475.588257	-6.657264	500.389069	-532.745239	233.664490	68.998070	-535.035034	-6.466088	89.967789	-470.622559	318.170959	1383.630005	-444.328674	-29.753788	1375.082886	-441.505585	140.286575	1396.439331	-430.806000	132.083359	1688.373291	-521.440430	360.210785	1121.777832	-522.634155	-83.554596	1134.421143	-419.809448	326.236420	888.276611	-426.595367	-71.343452	876.345825	-428.821533	130.737335	1021.637512	419.762054	-8.511713	959.869995	419.010651	169.267792
-446.190277	224.830658	922.405762	-429.862701	38.009735	921.640320	-534.034180	246.707367	502.429504	-475.344727	-6.002141	500.302155	-532.679077	233.692581	69.016174	-535.035034	-6.276209	89.922073	-470.941040	319.133362	1383.654663	-444.107208	-28.701763	1375.153687	-441.672241	141.180191	1396.443604	-430.913086	132.653351	1688.327759	-521.737976	361.141541	1121.797607	-522.414551	-82.894669	1134.439575	-420.204315	327.317993	888.223633	-426.322479	-70.693047	876.349915	-429.009491	131.800232	1021.614990	419.996979	-8.451530	959.993347	419.110382	169.318222
-446.377991	225.989014	922.411438	-429.916077	39.110363	921.656067	-534.201355	247.229828	502.407684	-475.117401	-5.407897	500.348663	-532.675110	233.768082	68.999580	-534.974609	-6.132262	89.871170	-471.231659	319.991455	1383.691040	-444.134491	-27.784918	1375.144897	-441.888245	142.170456	1396.480713	-431.032104	133.232590	1688.314453	-522.011292	362.058655	1121.838989	-522.241028	-82.256279	1134.459961	-420.410706	328.350983	888.272949	-426.116089	-70.114906	876.354980	-429.133301	132.941116	1021.625916	420.174500	-8.403082	960.048279	419.203735	169.403015
-446.641266	226.984131	922.400635	-429.963501	40.180893	921.655884	-534.479919	247.949112	502.375916	-474.825836	-4.798041	500.316162	-532.703735	233.839386	68.994431	-534.979919	-6.042860	89.913193	-471.583496	320.943359	1383.747925	-444.185394	-26.862459	1375.124756	-442.020721	143.076141	1396.480469	-431.174988	133.835846	1688.372314	-522.334778	363.071655	1121.902954	-522.041199	-81.664909	1134.557129	-420.682495	329.489777	888.274109	-425.884430	-69.474678	876.374084	-429.256927	133.993057	1021.617493	420.286346	-8.377212	960.098694	419.296722	169.443375
-446.927704	228.074387	922.335876	-430.130524	41.313667	921.652039	-534.653015	248.493576	502.292236	-474.566040	-4.119161	500.244720	-532.685181	233.894913	68.976135	-534.967834	-5.927920	89.908226	-471.919983	321.897644	1383.802734	-444.051361	-25.784637	1375.138184	-442.209991	144.079071	1396.524048	-431.286407	134.406281	1688.323853	-522.631042	364.072357	1121.982544	-521.857971	-80.863525	1134.568970	-420.859222	330.550262	888.360596	-425.705841	-68.803780	876.456543	-429.455597	135.145477	1021.580444	420.395020	-8.341066	960.114380	419.427734	169.458023
-447.149292	230.110260	922.853821	-430.075409	42.694988	921.642090	-535.195190	249.322235	502.436707	-474.276093	-3.406484	500.183594	-532.866211	233.995773	68.961792	-534.919250	-5.774697	89.900383	-472.231781	322.878235	1383.838867	-443.920532	-24.754414	1375.159424	-442.338226	145.100189	1396.585938	-431.431702	134.995728	1688.309570	-522.953430	365.082397	1122.058594	-521.677551	-80.171082	1134.551025	-421.160309	331.705353	888.443176	-425.536346	-68.054161	876.468323	-429.735535	136.567352	1021.853027	420.465668	-8.292559	960.134338	419.540955	169.485260
-447.381714	231.180725	922.810852	-430.158051	43.729385	921.631653	-535.407898	249.873016	502.412537	-474.050201	-2.847886	500.266357	-532.834351	234.080475	68.939445	-534.896545	-5.719076	89.973976	-472.538055	323.909882	1383.933105	-443.925598	-23.710999	1375.086792	-442.490082	146.054886	1396.534668	-431.547363	135.588577	1688.279785	-523.242065	366.090637	1122.098389	-521.514099	-79.357353	1134.447021	-421.411407	332.814575	888.460266	-425.336761	-67.254494	876.396606	-429.875244	137.645737	1021.824707	420.494293	-8.255767	960.145081	419.621094	169.534027
-447.693604	232.389084	922.823975	-430.383331	44.998150	921.587402	-535.782715	250.785751	502.427948	-473.818420	-2.182622	500.100220	-532.929016	234.181183	68.964584	-534.814941	-5.609151	89.954765	-472.800659	324.889893	1383.998779	-443.913025	-22.667454	1375.010864	-442.636047	147.076797	1396.515015	-431.681793	136.216827	1688.318604	-523.578735	367.129974	1122.197266	-521.314880	-78.617844	1134.479004	-421.670410	333.985168	888.562683	-425.058258	-66.385170	876.413086	-430.091125	138.862900	1021.804443	420.537659	-8.187348	960.179626	419.708618	169.565369
-447.924774	233.462814	922.795105	-430.495209	46.084911	921.604980	-535.920898	251.086060	502.279602	-473.605865	-1.497646	500.077972	-532.864685	234.267685	68.913002	-534.832458	-5.567596	90.013596	-473.102844	325.925140	1384.072266	-443.966370	-21.664404	1374.964111	-442.683167	148.125488	1396.594604	-431.818878	136.813065	1688.298218	-523.911072	368.081116	1122.235718	-521.176208	-77.843636	1134.423828	-421.972565	335.162506	888.605225	-424.883148	-65.523666	876.430725	-430.232697	139.976364	1021.796082	420.580872	-8.207729	960.176270	419.882996	169.541626
-448.238434	234.511383	922.720276	-430.754486	47.254951	921.560364	-536.064758	251.590424	502.220734	-473.538666	-0.994290	500.059357	-532.846130	234.319214	68.902061	-534.854614	-5.491220	90.072838	-473.328033	326.969482	1384.153931	-443.807251	-20.516102	1374.913574	-442.823486	149.132294	1396.545044	-431.958374	137.442352	1688.288574	-524.224426	369.156982	1122.345703	-521.013916	-76.960678	1134.363647	-422.169434	336.351135	888.785767	-424.739563	-64.678658	876.390259	-430.454376	141.110519	1021.730408	420.690643	-8.348479	960.156616	420.236359	169.316437
-448.496307	235.692139	922.710205	-430.923706	48.446651	921.540894	-536.487915	252.480331	502.258514	-473.236633	-0.251682	499.991974	-533.012024	234.447723	68.905800	-534.814575	-5.464467	90.141106	-473.603363	328.031677	1384.229492	-443.716492	-19.425369	1374.858643	-442.983612	150.183411	1396.531616	-432.058929	138.018234	1688.239502	-524.554626	370.291260	1122.472412	-520.873047	-75.950539	1134.258667	-422.511658	337.488922	888.849792	-424.557465	-63.719444	876.358215	-430.657562	142.297028	1021.714722	420.784424	-8.515147	960.170288	420.663147	169.064240
-448.768860	236.766724	922.658264	-431.111877	49.566158	921.563477	-536.625488	253.031342	502.192230	-473.219818	0.136638	500.013824	-532.971191	234.515594	68.874886	-534.929871	-5.410614	90.226868	-473.816040	329.078003	1384.333496	-443.815552	-18.367275	1374.714111	-443.069580	151.238968	1396.533569	-432.158264	138.696777	1688.259766	-524.898804	371.408508	1122.597900	-520.787964	-75.094376	1134.129150	-422.912140	338.690979	888.840515	-424.398254	-62.761185	876.246460	-430.846222	143.441803	1021.696106	420.772980	-8.492000	960.153320	420.739380	169.078552
-449.098358	237.804810	922.609741	-431.404999	50.773945	921.541443	-536.756226	253.563263	502.106873	-472.976013	0.834734	499.930420	-532.985291	234.611465	68.884300	-534.890930	-5.278125	90.187401	-474.018280	330.113190	1384.391235	-443.174042	-16.932051	1374.883423	-443.196442	152.314285	1396.502686	-432.274841	139.340591	1688.236328	-525.172180	372.541199	1122.684937	-520.546143	-73.991241	1134.040039	-423.148651	339.989075	888.901367	-424.253448	-61.760944	876.078430	-431.101776	144.586197	1021.655701	420.743164	-8.494222	960.170410	420.813751	169.035294
-449.344635	238.931870	922.556030	-431.587341	51.864830	921.521790	-537.024719	254.360703	502.105743	-472.834808	1.373192	499.934113	-533.086670	234.715225	68.907516	-534.867676	-5.160143	90.166252	-474.206818	331.176727	1384.517822	-443.190125	-15.837277	1374.731201	-443.295471	153.333710	1396.494507	-432.388702	139.996262	1688.175537	-525.462891	373.668427	1122.810181	-520.424377	-72.960747	1133.921387	-423.450989	341.160858	889.058533	-424.162567	-60.734638	875.907776	-431.277008	145.720062	1021.615295	420.712830	-8.498243	960.156494	420.887512	169.045944
-449.682526	240.001740	922.538818	-431.811218	53.063221	921.434509	-537.180237	254.965897	502.044617	-472.869781	1.874760	499.901154	-533.036011	234.775070	68.913811	-535.000305	-5.088171	90.154289	-474.359467	332.224762	1384.594360	-443.805115	-15.141525	1374.401733	-443.379456	154.424805	1396.492065	-432.474609	140.659561	1688.142578	-525.715576	374.776001	1122.917480	-520.377136	-71.967827	1133.814209	-423.709045	342.465637	889.144775	-424.093231	-59.721867	875.802429	-431.487946	146.829437	1021.556641	420.667206	-8.508969	960.201050	420.939331	169.036255
-450.028595	240.965042	922.419006	-432.181061	54.264355	921.453796	-537.319214	255.499802	501.966339	-472.930969	2.435208	499.806183	-533.025391	234.824631	68.916245	-535.039429	-4.991456	90.143257	-474.505005	333.296509	1384.694580	-443.805969	-14.033081	1374.335693	-443.516754	155.506165	1396.472656	-432.558075	141.398529	1688.100708	-525.981995	375.984985	1123.075562	-520.276062	-70.756508	1133.676514	-424.025696	343.648926	889.323364	-423.858276	-58.508526	875.797668	-431.807983	147.988663	1021.502625	420.602325	-8.554247	960.202881	420.982727	169.027664
-450.181854	243.594711	923.288391	-432.149841	55.887131	921.362488	-537.830505	256.458649	502.205780	-472.660156	3.260978	499.672028	-533.229370	234.915558	68.938820	-534.929688	-4.926600	90.174225	-474.658142	334.395691	1384.767700	-443.880005	-12.903000	1374.247559	-443.577301	156.526840	1396.440430	-432.640381	142.147690	1688.139893	-526.222778	377.228973	1123.197510	-520.235107	-69.697227	1133.513916	-424.346527	344.961792	889.383484	-423.864258	-57.446198	875.593201	-432.208191	149.579559	1021.923279	420.541504	-8.587154	960.223572	421.021881	168.972137
-450.533081	244.724274	923.238647	-432.480652	57.147640	921.291199	-538.118713	257.214264	502.177521	-472.589294	3.853526	499.631500	-533.313538	235.006332	68.940765	-534.936462	-4.827476	90.175659	-474.752502	335.445190	1384.814697	-444.179382	-11.912672	1374.032349	-443.687653	157.629181	1396.405273	-432.695465	142.930984	1688.078613	-526.434204	378.409637	1123.290405	-520.235229	-68.535477	1133.364868	-424.568359	346.282013	889.338013	-423.867889	-56.336006	875.477234	-432.482178	150.770493	1021.856750	420.476593	-8.596744	960.245911	421.014893	168.955017
-450.759979	246.010223	923.309448	-432.708588	58.356106	921.244141	-538.273804	257.789185	502.187073	-472.590088	4.477511	499.642090	-533.286316	235.084137	68.947388	-534.952148	-4.710766	90.152191	-474.832001	336.578918	1384.898071	-444.215759	-10.778542	1373.965698	-443.802826	158.710266	1396.378784	-432.746460	143.683075	1687.974854	-526.673584	379.668945	1123.428467	-520.219849	-67.243393	1133.244141	-424.970490	347.531830	889.441345	-423.795837	-55.136917	875.321777	-432.716705	151.954498	1021.869141	420.395721	-8.649101	960.244446	421.015381	168.880981
-451.063629	247.319366	923.307373	-433.106323	59.632046	921.188782	-538.451294	258.371521	502.174255	-472.385529	5.208438	499.557404	-533.307983	235.143265	68.966957	-534.873901	-4.653204	90.120842	-474.908844	337.651337	1384.958740	-444.240204	-9.596267	1373.974243	-443.916809	159.741318	1396.330688	-432.790527	144.534409	1687.993408	-526.846375	380.901642	1123.502319	-520.210754	-66.070778	1133.155884	-425.143982	348.940521	889.436646	-423.839233	-53.985989	875.220703	-433.036621	153.217270	1021.837524	420.320465	-8.706194	960.284912	421.026947	168.825241
-451.322357	248.420822	923.259155	-433.379089	60.696632	921.200745	-538.660706	259.118256	502.104950	-472.567993	5.643074	499.553467	-533.401245	235.252426	69.014778	-534.987488	-4.525145	90.116104	-474.996124	338.768402	1385.035400	-444.517883	-8.553576	1373.865601	-443.992035	160.902679	1396.320068	-432.825623	145.407669	1687.938721	-527.000732	382.160950	1123.584717	-520.275635	-64.881927	1133.090942	-425.424591	350.257111	889.451538	-423.842987	-52.824932	875.196350	-433.302887	154.331543	1021.819519	420.214783	-8.678780	960.283020	420.887360	168.908707
-451.627228	249.608109	923.272156	-433.785339	61.971790	921.195190	-538.741394	259.710388	502.010315	-472.625427	6.225622	499.527527	-533.340820	235.309158	69.021561	-534.972656	-4.410440	90.092010	-475.065094	339.895752	1385.078735	-444.553070	-7.361919	1373.849121	-444.114594	162.005798	1396.325073	-432.860748	146.329849	1687.789307	-527.153320	383.412109	1123.641357	-520.323059	-63.606575	1132.981812	-425.776947	351.613403	889.546082	-423.781494	-51.495419	875.223022	-433.637238	155.549973	1021.821289	420.209106	-8.801539	960.341187	421.039520	168.690948
-451.896851	251.285522	923.504700	-434.018768	63.228001	921.125427	-539.016907	260.510895	502.054810	-472.514893	7.038723	499.453674	-533.422302	235.370697	69.047028	-534.861267	-4.282781	90.008507	-475.011139	341.307098	1385.123291	-444.458344	-5.799412	1373.799194	-444.125336	163.347000	1396.284668	-432.834839	147.146851	1687.784424	-527.232300	384.653137	1123.751831	-520.451416	-62.416985	1132.831787	-425.996643	352.952118	889.463501	-423.933655	-50.323120	875.065491	-433.961182	156.852005	1021.908691	420.150909	-8.879257	960.368408	421.044342	168.604340
-452.194733	252.732925	923.583435	-434.422485	64.490768	921.059143	-539.267944	261.385834	502.067932	-472.541748	7.748346	499.357452	-533.506714	235.450592	69.073944	-534.903748	-4.226110	90.011093	-475.056427	342.486298	1385.146118	-444.927704	-4.835223	1373.613281	-444.265961	164.456772	1396.152588	-432.824219	148.093903	1687.710815	-527.324951	385.933289	1123.819946	-520.592712	-61.218864	1132.743042	-426.309326	354.392090	889.413574	-424.018311	-49.158356	874.936462	-434.319489	158.124954	1021.915283	420.101898	-8.965625	960.351257	421.046448	168.532654
-452.442291	253.317780	923.227844	-434.863800	65.586853	921.009888	-539.266479	261.963501	501.921204	-472.822632	8.106699	499.255371	-533.474670	235.504196	69.078659	-535.018555	-4.195226	89.992088	-475.071991	343.596497	1385.157471	-445.154785	-3.720003	1373.467773	-444.315033	165.601868	1396.122437	-432.814880	149.107254	1687.620850	-527.456482	387.249817	1123.887329	-520.785767	-60.025551	1132.584106	-426.606750	355.630920	889.438843	-424.186554	-47.890144	874.785156	-434.513641	159.131607	1021.699829	420.017059	-9.058090	960.360596	421.046570	168.449326
-452.764862	254.571808	923.177612	-435.338440	66.845787	920.916565	-539.458801	262.722198	501.890076	-472.823517	8.760518	499.195007	-533.489746	235.560104	69.097054	-534.966492	-4.035716	89.907921	-475.097137	344.737091	1385.123047	-445.314270	-2.544299	1373.315430	-444.453827	166.747162	1396.042725	-432.761627	150.097290	1687.535400	-527.530579	388.527924	1123.905029	-520.980286	-58.749012	1132.470825	-426.795166	357.060303	889.299255	-424.357849	-46.648640	874.662659	-434.860687	160.362671	1021.623230	419.984558	-9.117225	960.384399	421.035950	168.352142
-453.109985	256.279846	923.375366	-435.642853	68.084938	920.836853	-539.649780	263.415344	501.907074	-473.051270	9.365548	499.172577	-533.128174	234.967453	68.995323	-535.011658	-3.967534	89.905502	-475.119598	345.903625	1385.106812	-445.597900	-1.399466	1373.218384	-444.537628	167.882416	1396.014038	-432.716431	151.158936	1687.500732	-527.605591	389.861176	1123.916504	-521.177124	-57.469173	1132.359131	-427.040253	358.425415	889.252502	-424.435822	-45.452019	874.696350	-435.263916	161.684937	1021.688782	419.941620	-9.196585	960.398926	421.025360	168.228714
-453.487183	257.376007	923.216797	-436.176331	69.282364	920.755554	-539.900269	264.275238	501.855072	-473.102966	10.057831	499.110901	-533.655762	235.660736	69.130234	-535.008301	-3.966150	89.935799	-475.107422	347.060089	1385.107544	-445.784119	-0.244839	1373.134399	-444.641632	169.049484	1395.966187	-432.714569	152.339035	1687.373779	-527.694946	391.139130	1123.898560	-521.442932	-56.261429	1132.256836	-427.294250	359.738312	889.251526	-424.743988	-44.219940	874.597351	-435.646851	162.871521	1021.562439	419.890381	-9.298898	960.400208	421.039368	168.118515
-453.815033	258.452118	923.072571	-436.610962	70.417877	920.688782	-540.027527	265.010651	501.765350	-473.279938	10.699881	499.077362	-533.652832	235.740692	69.174973	-535.010559	-3.883706	89.904030	-475.136017	348.254822	1385.033081	-445.985474	0.948288	1373.067383	-444.729614	170.204529	1395.891724	-432.579163	153.332596	1687.344727	-527.772766	392.491730	1123.855713	-521.709778	-55.012699	1132.167114	-427.607819	361.079132	889.122009	-424.977814	-42.961876	874.481689	-435.982361	164.017258	1021.452881	419.848175	-9.486081	960.375427	421.059418	168.047607
-454.172821	259.471741	922.925293	-437.174286	71.626564	920.613525	-540.001892	265.563202	501.623749	-473.281799	11.387911	499.019745	-533.582214	235.749710	69.140213	-534.940613	-3.762005	89.835960	-475.071259	349.457123	1385.004150	-446.119873	2.237288	1372.995850	-444.838959	171.367310	1395.791870	-432.488129	154.458954	1687.239990	-527.826965	393.755554	1123.846191	-521.997620	-53.707863	1132.129761	-427.746887	362.457306	888.916260	-425.357147	-41.815727	874.395386	-436.365906	165.166107	1021.334595	419.818634	-9.587315	960.392456	421.052063	167.950119
-454.472565	260.581696	922.801086	-437.603058	72.774986	920.556519	-540.183167	266.423035	501.632629	-473.593445	11.917290	499.002625	-533.537598	235.743011	69.155624	-535.067444	-3.695435	89.807419	-475.064056	350.734772	1384.935669	-446.376709	3.454831	1372.927246	-444.957275	172.589233	1395.671997	-432.384644	155.596420	1687.131836	-527.871948	395.146393	1123.823730	-522.332397	-52.446514	1132.035156	-427.960968	363.843506	888.807617	-425.712860	-40.693863	874.338501	-436.679535	166.329025	1021.239319	419.799774	-9.701668	960.385498	421.067963	167.837006
-454.774048	261.768768	922.738281	-438.143951	74.008255	920.504150	-540.434998	267.319885	501.590546	-473.703278	12.642593	498.912537	-533.560669	235.720612	69.154518	-535.070251	-3.602318	89.758011	-475.031250	351.973022	1384.820923	-446.792755	4.648911	1372.801514	-445.052551	173.848160	1395.571167	-432.240875	156.727051	1686.992432	-527.928528	396.460266	1123.794434	-522.723511	-51.204037	1132.028320	-428.191040	365.029510	888.738159	-426.056946	-39.388123	874.320923	-437.082397	167.534348	1021.179993	419.797028	-9.795696	960.388245	421.091278	167.697113
-455.084351	262.803864	922.595337	-438.618622	75.089638	920.469788	-540.469055	267.898041	501.417389	-474.014343	13.143442	498.988312	-533.318787	235.523392	69.081261	-535.137207	-3.502072	89.751640	-475.006470	353.250977	1384.730713	-447.134094	5.860505	1372.726318	-445.173462	175.169373	1395.560059	-432.099884	157.917450	1686.867065	-528.002869	397.794708	1123.758179	-523.124573	-49.939095	1132.104492	-428.374298	366.338959	888.625305	-426.490662	-38.287228	874.383789	-437.457611	168.643448	1021.089905	419.790497	-9.950084	960.319153	421.100189	167.602768
-455.444489	263.896332	922.469299	-439.171143	76.340973	920.380859	-540.674744	268.688477	501.308655	-474.111816	13.795406	498.943146	-533.395935	235.605850	69.068909	-535.092529	-3.427823	89.749123	-474.997925	354.569946	1384.624390	-447.417084	7.155185	1372.667480	-445.285278	176.412186	1395.481812	-431.959808	159.195831	1686.788574	-528.048279	399.122925	1123.620850	-523.555481	-48.572983	1132.101440	-428.523743	367.634979	888.361267	-427.038452	-37.142448	874.329895	-437.863495	169.829559	1020.977722	419.792358	-10.072115	960.318115	421.120911	167.441986
-455.851135	265.010529	922.340454	-439.738098	77.465218	920.339050	-540.903076	269.594727	501.246674	-474.316223	14.507537	498.846863	-533.492615	235.757385	69.128250	-535.078857	-3.300898	89.632515	-474.955536	355.879669	1384.516846	-447.672791	8.531242	1372.691284	-445.442627	177.703598	1395.422729	-431.771820	160.391464	1686.628906	-528.132935	400.415344	1123.527222	-523.992737	-47.284744	1132.096558	-428.765198	368.847870	888.365234	-427.541626	-36.004971	874.325012	-438.284943	170.992554	1020.886230	419.829437	-10.208749	960.294678	421.141632	167.319916
-456.282623	266.080170	922.226257	-440.331238	78.628555	920.266113	-541.290161	270.637146	501.232117	-474.436890	15.197015	498.765015	-533.652954	235.880219	69.165810	-535.122437	-3.210686	89.574150	-474.955719	357.241028	1384.424072	-448.022705	9.849785	1372.672119	-445.591766	179.016174	1395.351563	-431.651245	161.828903	1686.477539	-528.190002	401.802582	1123.466187	-524.481201	-45.983582	1132.145630	-428.922424	370.015137	888.134827	-428.152740	-34.950081	874.215759	-438.736694	172.127869	1020.786926	419.856049	-10.289154	960.231873	421.143616	167.222580
-456.619141	267.195526	922.110107	-440.844788	79.886696	920.205688	-541.126892	271.124298	501.063293	-474.803772	15.634041	498.713409	-533.538452	235.927490	69.135353	-535.214844	-3.136591	89.559959	-475.019440	358.520203	1384.295044	-447.867615	11.445675	1372.938110	-445.824432	180.293793	1395.214233	-431.388794	162.998184	1686.391724	-528.245605	403.083160	1123.359863	-524.919373	-44.625679	1132.169800	-429.095459	371.278473	887.891235	-428.751740	-33.864586	874.221191	-439.125153	173.338104	1020.695190	419.918854	-10.469970	960.163086	421.203278	167.057007
-456.909943	268.533997	922.072327	-441.396729	81.115547	920.154297	-541.049011	271.822540	500.962128	-474.681549	16.525331	498.587830	-533.488586	236.059799	69.120407	-534.982178	-3.042832	89.478203	-475.005310	359.893005	1384.099487	-448.893738	12.422440	1372.557983	-445.987000	181.645874	1395.090698	-431.121948	164.280685	1686.211670	-528.297302	404.373016	1123.222290	-525.577698	-43.313580	1132.168701	-429.225037	372.462494	887.704529	-429.303925	-32.770641	874.247559	-439.546631	174.601288	1020.650513	419.997864	-10.557155	960.086182	421.205200	166.944366
-457.434021	269.501312	921.911865	-442.022156	82.231888	920.093445	-541.090027	272.516663	500.806702	-474.777008	17.285280	498.495972	-533.453735	236.206100	69.112755	-535.039429	-2.920836	89.476082	-474.946472	361.252533	1383.954346	-449.228424	13.793557	1372.588257	-446.153412	182.992645	1395.055298	-430.891907	165.620178	1686.059570	-528.390503	405.698853	1123.032959	-526.111511	-41.997246	1132.263794	-429.399323	373.636902	887.604553	-429.936829	-31.621901	874.354065	-440.041687	175.697311	1020.532288	420.077209	-10.597933	959.994263	421.219849	166.883408
-458.128418	270.302185	921.698059	-442.737946	83.355003	920.014893	-541.160461	273.241425	500.586426	-475.005768	17.855978	498.506622	-533.458801	236.329025	69.139801	-535.120056	-2.874285	89.498970	-474.934998	362.680908	1383.772339	-449.616516	15.157471	1372.510254	-446.319336	184.357544	1394.959717	-430.646942	167.021378	1685.966675	-528.516602	406.874878	1122.835327	-526.705811	-40.686131	1132.290771	-429.565491	374.876587	887.323669	-430.638763	-30.578016	874.297241	-440.615662	176.740814	1020.373352	420.170135	-10.680930	959.940552	421.235199	166.814407
-458.493500	271.462830	921.575928	-443.350372	84.517097	920.013672	-541.303223	274.195740	500.484253	-474.962372	18.704420	498.383575	-533.532104	236.476959	69.143394	-535.001221	-2.757342	89.421013	-474.882141	364.136688	1383.592407	-450.022797	16.532156	1372.572876	-446.464233	185.785614	1394.929810	-430.345947	168.398987	1685.816162	-528.612549	408.131805	1122.677246	-527.356628	-39.294338	1132.352051	-429.585907	376.176331	887.046387	-431.385986	-29.568275	874.307190	-441.063660	177.956894	1020.307678	420.255798	-10.811821	959.812683	421.265350	166.741760
-458.812958	272.822906	921.543396	-443.973297	85.821938	919.948914	-541.628906	275.315460	500.497681	-475.130920	19.241697	498.340668	-533.677734	236.698578	69.158546	-535.087097	-2.630935	89.435860	-474.842468	365.612701	1383.359741	-450.517914	17.930613	1372.524536	-446.605255	187.194153	1394.870361	-430.068970	169.770081	1685.611694	-528.721924	409.352722	1122.447510	-527.985657	-37.900032	1132.415771	-429.999023	377.941345	886.986328	-432.069641	-28.482758	874.314514	-441.512146	179.258026	1020.256775	420.387848	-10.910989	959.713379	421.303375	166.647308
-459.161499	273.944000	921.427002	-444.585999	86.974281	919.956848	-542.343445	276.845001	500.740295	-475.137573	19.905800	498.284180	-534.041260	236.941391	69.252899	-535.018311	-2.529145	89.457741	-474.823212	367.055328	1383.172363	-450.884674	19.370405	1372.528564	-446.794067	188.633087	1394.770142	-429.750427	171.073471	1685.581543	-528.868347	410.606476	1122.213135	-528.612183	-36.506084	1132.477539	-429.831665	378.738800	886.625549	-432.829712	-27.435345	874.269897	-441.967438	180.448959	1020.200073	420.472137	-11.062736	959.615906	421.343781	166.535904
-459.487213	275.250336	921.355347	-445.231720	88.239128	919.903503	-541.913452	277.218079	500.285034	-475.175110	20.656620	498.201263	-533.850586	237.066162	69.237137	-535.049988	-2.418975	89.433990	-474.837219	368.608948	1382.971924	-451.160370	20.863264	1372.644043	-446.961456	190.096985	1394.608643	-429.461487	172.029007	1685.610840	-528.976563	411.868958	1121.993774	-529.274170	-35.121948	1132.620483	-430.314575	380.372437	886.643066	-433.592438	-26.327799	874.471924	-442.424316	181.729568	1020.134705	420.606995	-11.151907	959.538574	421.372711	166.430832
-459.916626	276.451172	921.231873	-445.942505	89.375244	919.842468	-542.959290	279.492981	500.655151	-475.101440	21.461752	498.174164	-534.484924	237.348511	69.323204	-534.954102	-2.279528	89.374168	-474.763947	370.143311	1382.766235	-451.156921	22.655910	1372.813599	-447.174194	191.539352	1394.505859	-429.171875	173.733871	1685.264038	-529.120361	413.110565	1121.799072	-529.928345	-33.632950	1132.708496	-430.092377	381.166046	886.243347	-434.307892	-25.246771	874.494263	-442.940552	182.920364	1020.036987	420.755585	-11.243312	959.422241	421.414734	166.373932
-460.270142	277.702362	921.157410	-446.633270	90.617249	919.851074	-542.433777	279.356934	500.139374	-475.098389	22.034601	498.145569	-534.125000	237.392197	69.258591	-534.874512	-2.160066	89.425392	-474.760193	371.681946	1382.519043	-451.551727	24.105621	1372.828857	-447.255859	193.077576	1394.438477	-428.806061	175.661484	1685.045166	-529.226807	414.396118	1121.516357	-530.575989	-32.209579	1132.824463	-430.456146	382.825348	886.168335	-435.142059	-24.122471	874.630249	-443.465973	184.192917	1020.004395	420.904480	-11.344522	959.296143	421.495270	166.288223
-460.588501	278.991791	921.051697	-447.302582	91.818214	919.797119	-543.082581	280.739197	500.318756	-475.170227	22.589014	498.040344	-534.453796	237.638519	69.305710	-534.903748	-2.112720	89.456055	-474.692780	373.229980	1382.343018	-452.608398	25.286661	1372.566895	-447.453247	194.580734	1394.360107	-428.519348	177.329773	1684.774292	-529.298889	415.758026	1121.265259	-531.386780	-30.789852	1132.916504	-430.624451	384.140533	885.847839	-435.947998	-22.964891	874.680481	-443.943573	185.448059	1019.922974	421.098541	-11.353079	959.220764	421.545563	166.202698
-460.931610	280.222717	920.953308	-448.010284	92.978989	919.787720	-543.439819	281.902557	500.260773	-475.101440	23.367262	497.922791	-534.563843	237.803207	69.312378	-534.868774	-1.925662	89.418953	-474.641571	374.794312	1382.059204	-452.987579	26.786512	1372.586792	-447.598480	196.106094	1394.271118	-428.109070	178.674530	1684.718018	-529.381226	417.039063	1121.098511	-532.082581	-29.281223	1133.055054	-430.782501	385.397949	885.573608	-436.732605	-21.888172	874.698425	-444.452698	186.672821	1019.867432	421.256500	-11.392118	959.139771	421.592377	166.150482
-461.365051	281.420288	920.820007	-448.830658	94.212578	919.745239	-543.103760	282.234650	499.797638	-475.255554	23.861616	497.865845	-534.326843	237.907333	69.294403	-534.838135	-1.752908	89.439125	-474.578949	376.400818	1381.838867	-453.439331	28.342255	1372.584229	-447.741028	197.688065	1394.182373	-427.782349	180.323624	1684.617554	-529.398071	418.426514	1120.862061	-532.794861	-27.811335	1133.143921	-430.888336	386.572388	885.418091	-437.601227	-20.823563	874.838318	-445.041321	187.918579	1019.775635	421.496185	-11.469476	959.042603	421.705780	166.103683
-461.744598	282.650635	920.697388	-449.577240	95.306206	919.737183	-543.798340	283.561768	499.960815	-475.145264	24.500296	497.835785	-534.674866	238.100662	69.281822	-534.808777	-1.620809	89.443550	-474.478668	377.963562	1381.625732	-453.951385	29.882208	1372.591919	-447.859283	199.226303	1394.129395	-427.432678	181.894913	1684.434937	-529.312561	418.673645	1120.269409	-533.545593	-26.367254	1133.325928	-430.901398	387.593903	885.005005	-438.508362	-19.701586	874.886963	-445.591187	189.122482	1019.708923	421.764069	-11.526024	959.007324	421.836029	166.023804
-462.078857	283.817108	920.580627	-450.365509	96.474236	919.728821	-544.101685	284.559692	499.905670	-474.896515	25.299019	497.717041	-534.803040	238.242767	69.263260	-534.678467	-1.457038	89.460327	-474.362701	379.558411	1381.389526	-454.401306	31.412210	1372.621948	-448.047546	200.772522	1393.995117	-427.097595	183.671738	1684.204712	-529.260925	420.145203	1120.055908	-534.297119	-24.857157	1133.540283	-431.175720	388.968536	884.830139	-439.374878	-18.504618	875.030884	-446.150452	190.323044	1019.646057	422.027893	-11.588809	958.974365	421.961975	165.919922
-462.425537	285.038452	920.497070	-451.122681	97.600456	919.758972	-544.437866	285.735077	499.869934	-474.911682	25.798079	497.718353	-534.924500	238.409393	69.262436	-534.685303	-1.380539	89.612793	-474.225372	381.171448	1381.137329	-454.778870	33.013065	1372.722290	-448.226166	202.351334	1393.880005	-426.741943	185.407043	1684.089600	-529.236206	421.635590	1119.883057	-535.033508	-23.260538	1133.661133	-431.239288	390.178253	884.638306	-440.281311	-17.396172	875.166504	-446.693390	191.535553	1019.618408	422.333618	-11.727130	958.965393	422.133362	165.831390
-462.782593	286.126801	920.347412	-451.927856	98.632515	919.790344	-544.597656	286.284668	499.620300	-474.810730	26.389448	497.667480	-534.897522	238.516342	69.212151	-534.606140	-1.279208	89.683449	-474.062347	382.761597	1380.883667	-455.341583	34.587803	1372.792725	-448.289246	203.931870	1393.842285	-426.407959	187.272156	1683.814575	-529.159851	423.162170	1119.582886	-535.784851	-21.661430	1133.816406	-431.264435	391.157532	884.239868	-441.048737	-16.127874	875.330627	-447.249420	192.669128	1019.556519	422.662262	-11.824824	958.976990	422.313446	165.690018
-463.218018	287.219574	920.209961	-452.863373	99.723328	919.804993	-545.271729	288.325836	499.704407	-474.877441	26.855654	497.605011	-535.266785	238.771820	69.286911	-534.653503	-1.174038	89.788460	-473.783508	384.466064	1380.610718	-456.311920	35.880741	1372.753174	-448.673828	205.310684	1393.717407	-425.957489	188.918427	1683.764648	-529.108032	424.786011	1119.378662	-536.600525	-20.135813	1133.971680	-431.421326	392.295837	883.955017	-442.043396	-14.984866	875.431763	-447.873596	193.818085	1019.488708	423.009521	-11.895723	958.985229	422.469360	165.606186
-463.621216	288.437866	920.055786	-453.511078	100.749947	919.568420	-545.376648	288.588593	499.424469	-474.589508	27.660603	497.571167	-535.222351	238.927185	69.212601	-534.464172	-1.028633	89.813660	-473.606232	386.047943	1380.366455	-457.178070	37.304260	1372.722534	-448.530762	207.113556	1393.669800	-425.563354	190.733566	1683.607056	-528.968262	426.257080	1119.135376	-537.436157	-18.573490	1134.143921	-431.680634	393.720917	883.803406	-442.974182	-13.882203	875.519409	-448.255219	194.891052	1019.278687	423.421539	-12.032662	959.008545	422.700165	165.493179
-464.028595	289.427277	919.941833	-454.446594	101.748558	919.623901	-545.812561	289.338409	499.249756	-474.475647	28.177919	497.587433	-535.341675	239.090363	69.181152	-534.382874	-0.987486	89.987183	-473.310211	387.673706	1380.116455	-457.789337	38.920464	1372.789795	-448.668030	208.702438	1393.586426	-425.167084	192.603226	1683.503174	-528.863220	427.872620	1118.858521	-538.237732	-17.021183	1134.396240	-431.782440	394.707001	883.471680	-443.922852	-12.686933	875.693420	-448.863647	195.949081	1019.242676	423.808716	-12.166615	959.079346	422.901245	165.354202
-464.399841	290.559326	919.858704	-455.318451	102.764793	919.688049	-546.130798	290.683655	499.243347	-474.374268	28.557959	497.548706	-535.445496	239.284973	69.190765	-534.305664	-0.921214	90.144554	-472.985962	389.360382	1379.835327	-458.203766	40.537518	1372.908325	-449.045563	210.098969	1393.489624	-424.821503	194.535324	1683.334106	-528.694885	429.507233	1118.600220	-539.036316	-15.438413	1134.673340	-431.821442	395.824646	883.165039	-444.924438	-11.441909	875.893005	-449.443420	197.075363	1019.228577	424.196045	-12.230546	959.245911	423.078461	165.180084
-464.552155	291.803558	919.810059	-456.126556	103.851532	919.703857	-546.323730	290.982574	499.001709	-474.038544	29.154963	497.500275	-535.421143	239.417358	69.145332	-534.126099	-0.801940	90.273003	-472.642242	391.002472	1379.549072	-458.757568	42.150772	1373.029297	-449.147675	211.668213	1393.399902	-424.332367	196.415726	1683.234253	-528.552612	431.184540	1118.409546	-539.845825	-13.760506	1134.960938	-432.102295	397.117218	882.934021	-445.876923	-10.345972	876.125488	-449.910828	198.238861	1019.210815	424.553955	-12.311951	959.358337	423.227417	165.084808
-465.223236	292.445801	919.554260	-457.229309	104.640823	919.791870	-546.608337	291.765198	498.797668	-474.175812	29.387774	497.529022	-535.417236	239.589050	69.167458	-534.195129	-0.722508	90.391571	-472.232269	392.666779	1379.292114	-459.368652	43.831821	1373.158936	-449.240936	213.304337	1393.326782	-423.902222	198.310440	1683.177246	-528.328918	432.745331	1118.131226	-540.663635	-12.098080	1135.267822	-432.341431	398.241608	882.605957	-446.817841	-9.106490	876.342896	-450.644196	199.119522	1019.109924	424.937653	-12.462710	959.460327	423.437439	164.955688
-465.611542	293.437653	919.465454	-458.211761	105.564980	919.865906	-547.054993	292.533691	498.686768	-474.005402	29.933800	497.418640	-535.517517	239.741684	69.160782	-534.123596	-0.720157	90.511887	-471.803772	394.330322	1378.986694	-459.695313	45.529819	1373.409790	-449.281982	214.933701	1393.283569	-423.458069	200.375732	1683.013184	-528.105347	434.465027	1117.858276	-541.492004	-10.477713	1135.633911	-432.545959	399.347321	882.194885	-447.867035	-7.892774	876.630371	-451.257751	200.132858	1019.094543	425.322723	-12.638200	959.588562	423.659546	164.809494
-466.057373	294.326630	919.303711	-459.181641	106.323677	919.927551	-547.922852	294.163757	498.812775	-473.750336	30.449532	497.433258	-535.974121	239.979416	69.218781	-533.965759	-0.594966	90.611015	-471.380615	395.987213	1378.675171	-460.234467	47.137409	1373.592529	-449.255280	216.600601	1393.308838	-423.082367	202.499298	1682.854492	-527.833313	436.136475	1117.586670	-542.323364	-8.739370	1135.943726	-432.642914	400.424225	881.911194	-448.846527	-6.661067	876.939758	-451.842438	201.049210	1019.030579	425.841187	-12.893716	959.724182	424.286713	164.143448
-466.521790	295.147064	919.195862	-460.326721	107.075317	920.125244	-548.357178	295.195709	498.801636	-473.955994	30.586555	497.522217	-536.175354	240.129471	69.227333	-534.111084	-0.532762	90.816650	-470.857391	397.657654	1378.332153	-460.789398	48.827103	1373.793579	-449.316589	218.250504	1393.250488	-422.533234	204.513428	1682.813721	-527.532349	437.697540	1117.307007	-543.189148	-7.073788	1136.370850	-432.863525	401.538879	881.506042	-449.878876	-5.455935	877.255066	-452.570496	201.959946	1019.066162	426.202301	-12.954660	959.840027	424.450470	163.936676
-466.984436	296.094666	919.081909	-461.419739	107.971405	920.216553	-548.442627	295.596771	498.646149	-473.672668	31.073290	497.584595	-536.131348	240.199844	69.229942	-533.965576	-0.433290	90.856918	-470.322357	399.361298	1377.991333	-461.377930	50.440758	1373.979248	-449.320190	219.895432	1393.163818	-422.148560	206.800446	1682.589600	-527.212708	439.353821	1116.972778	-544.080383	-5.378437	1136.741089	-433.010864	402.625580	881.118286	-450.820007	-4.128555	877.635071	-453.221161	202.957306	1019.040161	426.511169	-12.965117	959.935425	424.495850	163.912766
-467.499512	296.804260	918.938293	-462.652405	108.716965	920.378906	-548.602112	295.647217	498.378723	-473.504333	31.445202	497.682220	-536.105835	240.249557	69.191284	-533.925964	-0.310098	90.975761	-469.780914	401.043854	1377.635986	-461.767365	52.215019	1374.346069	-449.316589	221.538269	1393.108276	-421.604736	208.747742	1682.584229	-526.851746	441.026398	1116.662598	-544.946289	-3.613286	1137.174194	-433.106537	403.641113	880.735657	-451.866241	-2.990550	878.065308	-453.961517	203.808182	1019.033508	426.801178	-12.994671	960.050293	424.494324	163.929123
-467.888062	297.586914	918.821777	-463.863556	109.425797	920.605957	-548.898560	295.939026	498.193787	-473.390228	31.887175	497.702667	-536.081055	240.367477	69.178917	-533.847351	-0.225107	91.136803	-469.147888	402.687653	1377.252075	-462.323517	53.869667	1374.596924	-449.264679	223.213776	1393.078979	-421.093445	210.968674	1682.511230	-526.493042	442.584686	1116.301025	-545.874451	-1.921593	1137.629028	-433.343201	404.732147	880.242371	-453.058777	-1.812136	878.472473	-454.697327	204.687653	1019.080139	427.079956	-13.057551	960.146790	424.501373	163.957901
-468.333344	298.318848	918.712158	-465.120514	109.970421	920.850708	-549.414734	297.053101	498.239349	-473.196472	32.434746	497.745880	-536.369690	240.497559	69.188652	-533.681396	0.069724	91.212891	-468.544525	404.371124	1376.818604	-462.847656	55.489311	1374.838257	-449.188446	224.873749	1393.078003	-420.530151	213.184662	1682.437988	-526.074951	444.240417	1115.892456	-546.812012	-0.208692	1138.097046	-433.507629	405.708405	879.766418	-454.184113	-0.585180	878.832397	-455.470215	205.464752	1019.137085	427.352661	-13.082333	960.263062	424.501099	164.025009
-468.875641	298.959442	918.538879	-466.399445	110.620811	920.988342	-549.793457	297.698547	498.175262	-472.947449	33.034431	497.726440	-536.457458	240.635422	69.184143	-533.552795	0.267257	91.331757	-467.860260	406.039673	1376.386353	-463.232330	57.229656	1375.234741	-449.097382	226.513657	1393.027222	-419.988983	215.435440	1682.375244	-525.669495	445.965790	1115.615234	-547.706299	1.536287	1138.654053	-433.698212	406.710510	879.276611	-455.381927	0.518871	879.347839	-456.236176	206.231979	1019.101074	427.607880	-13.154995	960.352112	424.623840	163.978714
-469.362640	299.586182	918.418274	-467.648926	111.346786	921.128357	-550.320007	298.415527	498.125153	-472.599823	33.704300	497.727203	-536.558716	240.757858	69.140648	-533.371216	0.500966	91.428764	-467.155365	407.701904	1375.951416	-463.725464	58.913975	1375.635254	-448.976257	228.210602	1393.007568	-419.389252	217.798065	1682.327393	-525.235291	447.578461	1115.110229	-548.644775	3.166941	1139.311890	-433.956635	407.667480	878.685547	-456.576843	1.653744	879.862061	-456.948853	207.001587	1019.091431	427.978271	-13.619473	960.523132	425.347351	163.453079
-469.744629	300.225494	918.309998	-468.925476	111.812233	921.406189	-550.658813	298.912811	498.006500	-472.402405	34.156467	497.850586	-536.585449	240.878738	69.118813	-533.300537	0.744801	91.645370	-466.364258	409.311127	1375.473145	-464.151703	60.588665	1376.020996	-448.923309	229.815109	1392.936523	-418.765808	220.102600	1682.233887	-524.725220	449.096924	1114.703369	-549.549194	4.838130	1139.948364	-434.055023	408.603668	878.112610	-457.757233	2.887206	880.361389	-457.720551	207.701309	1019.167053	428.395721	-13.759590	960.493896	425.611786	163.369324
-470.262482	300.698730	918.158691	-470.283997	112.238144	921.655579	-551.048828	299.408752	497.857941	-472.215668	34.505917	497.947571	-536.705933	241.016418	69.106300	-533.104675	1.060408	91.845879	-465.621338	410.936401	1374.956055	-464.632660	62.261917	1376.380981	-448.694061	231.456680	1392.922729	-418.122681	222.477142	1682.181152	-524.213623	450.749023	1114.257690	-550.494812	6.457167	1140.657349	-434.274841	409.524475	877.526123	-459.032623	3.976027	881.015747	-458.523712	208.309418	1019.197388	428.705597	-13.885865	960.516846	425.851044	163.264297
-470.797821	301.167419	918.028198	-471.605652	112.788841	921.827148	-551.340393	299.717438	497.703583	-471.978302	34.843475	498.058960	-536.732727	241.112442	69.043152	-532.941528	1.331205	92.098244	-464.813141	412.529419	1374.436768	-464.990692	63.950928	1376.786621	-448.572205	233.118698	1392.859741	-417.441162	224.891403	1682.131104	-523.686340	452.318024	1113.753296	-551.410706	7.906129	1141.378174	-434.370728	410.409454	876.959351	-460.395538	4.960742	881.584473	-459.305145	208.929047	1019.198303	429.001587	-13.985462	960.550293	426.075531	163.129105
-471.252533	301.656586	917.910461	-472.925537	113.226112	922.101196	-551.681274	300.046234	497.555298	-471.789337	35.225254	498.181519	-536.805176	241.237732	69.011459	-532.794312	1.573005	92.330528	-464.012268	414.129333	1373.913086	-465.468384	65.728523	1377.262817	-448.340820	234.743042	1392.789185	-416.721008	227.346542	1682.025879	-523.098267	453.885040	1113.289063	-552.409668	9.367181	1142.097900	-434.417664	411.285583	876.393860	-461.698578	6.016613	882.247437	-460.112457	209.542557	1019.263794	429.294769	-14.084354	960.631897	426.316376	162.914276
-471.808899	301.980896	917.773193	-474.353088	113.541428	922.406860	-552.004639	300.371826	497.411774	-471.649567	35.565311	498.377380	-536.856567	241.305557	68.996559	-532.613953	1.729964	92.636421	-463.149719	415.694366	1373.308716	-465.838013	67.456467	1377.709839	-448.109589	236.394104	1392.795776	-415.977173	229.804443	1681.953125	-522.499512	455.546814	1112.696899	-553.361938	10.740561	1142.963745	-434.609253	412.078491	875.740784	-463.078918	6.902119	882.945679	-460.981964	210.038071	1019.329285	429.612305	-14.217414	960.629700	426.625397	162.725372
-472.316132	302.349640	917.630981	-475.710449	113.984512	922.601318	-552.422424	300.774231	497.290070	-471.597229	35.918278	498.506805	-536.968872	241.388245	68.937111	-532.484375	1.913852	92.867798	-462.317841	417.279419	1372.760254	-466.183075	69.192505	1378.143433	-447.874542	238.055557	1392.738403	-415.188782	232.260681	1681.846436	-521.969543	457.162201	1112.220093	-554.308411	11.993331	1143.866577	-435.235626	412.876892	874.760010	-464.510529	7.760823	883.608887	-461.783600	210.564789	1019.336548	429.938477	-14.295681	960.654846	426.895508	162.583374
-472.798584	302.722473	917.499878	-477.133270	114.284096	922.904297	-552.834167	301.050690	497.228912	-471.589813	36.214333	498.701019	-537.043091	241.462158	68.895493	-532.298767	2.157899	93.094688	-461.463623	418.797333	1372.159424	-466.521790	70.893997	1378.539185	-447.596100	239.653778	1392.647095	-414.365448	234.754303	1681.734131	-521.406067	458.465637	1111.668213	-555.218201	13.175655	1144.744019	-435.577057	413.683502	873.986511	-465.823700	8.479455	884.440430	-462.629578	211.064667	1019.405212	430.229645	-14.413386	960.645447	427.158478	162.455536
-473.347748	302.985626	917.334839	-478.508850	114.620796	923.198486	-553.230103	301.347107	497.137360	-471.589844	36.487846	498.914520	-537.048279	241.482437	68.872261	-532.065613	2.432276	93.241798	-460.581787	420.361328	1371.505859	-466.731720	72.614006	1379.088135	-447.351990	241.258194	1392.556274	-413.503510	237.280487	1681.628662	-520.745789	460.092346	1111.051392	-556.180786	14.317325	1145.610474	-435.654999	414.375214	873.231567	-467.178406	9.052687	885.232605	-463.461700	211.549072	1019.448547	430.540924	-14.542162	960.685303	427.372345	162.297073
-473.880463	303.257965	917.184570	-479.863495	114.902397	923.481079	-553.528076	301.470459	497.034454	-471.615326	36.701618	499.156219	-537.027222	241.498291	68.837875	-531.807129	2.972099	93.311020	-459.732666	421.919861	1370.913452	-467.011627	74.362343	1379.541992	-447.046356	242.847656	1392.473022	-412.619232	239.653534	1681.437500	-520.092957	461.477844	1110.504639	-557.125732	15.456938	1146.503906	-435.635345	415.027771	872.533752	-468.561127	9.520873	886.004761	-464.294891	211.995605	1019.495911	430.841675	-14.704442	960.684326	427.573517	162.187332
-474.516541	303.430054	917.011963	-481.363220	115.066605	923.868652	-553.889404	301.564484	496.890167	-471.678162	36.910694	499.314423	-536.985107	241.519104	68.836479	-531.391602	3.597226	93.506493	-458.877075	423.452728	1370.298828	-467.203400	76.032349	1380.014038	-446.757172	244.448822	1392.356201	-411.676727	242.246384	1681.299927	-519.530457	462.573059	1109.859253	-558.069397	16.400383	1147.502930	-435.753387	415.631348	871.673035	-469.809113	9.940475	886.986206	-465.212677	212.394440	1019.577209	431.120331	-14.834986	960.687134	427.780762	162.122589
-475.084290	303.761993	916.905823	-482.659515	115.502975	924.075195	-554.301025	301.595734	496.766632	-472.018677	36.927914	499.684052	-537.007446	241.517487	68.799713	-531.018188	4.313891	93.759903	-458.013306	424.911621	1369.611328	-467.297089	77.622597	1380.421631	-446.461304	246.011765	1392.204834	-410.704803	244.801666	1681.139038	-518.786987	464.094604	1109.196533	-558.987732	17.485519	1148.495483	-435.686981	416.429840	871.187073	-471.118896	10.024502	887.812561	-465.992981	212.888748	1019.604248	431.403717	-15.007087	960.627197	428.012024	161.989334
-475.621796	303.919922	916.782959	-484.046051	115.693787	924.476990	-554.937500	301.948334	496.716095	-472.364594	37.009552	499.960907	-537.144043	241.564835	68.775711	-530.607849	5.072549	93.858337	-457.145935	426.422699	1368.956787	-467.457245	79.277016	1380.822998	-446.117065	247.553818	1392.050415	-409.712921	247.433838	1680.972900	-518.143372	465.435242	1108.513794	-559.968628	18.482279	1149.492188	-435.784454	417.065735	870.341553	-472.369659	10.052032	888.756897	-466.836609	213.275604	1019.721008	431.711243	-15.234588	960.577454	428.293243	161.822815
-476.270752	304.081360	916.659241	-485.450409	116.009048	924.792725	-555.442505	302.003998	496.590576	-472.735352	37.209049	500.282104	-537.186401	241.595749	68.725311	-530.183350	5.885074	94.014931	-456.247040	427.815948	1368.233521	-467.498413	80.758911	1381.166016	-445.727600	249.098175	1391.995483	-408.661346	250.002655	1680.792969	-517.496094	466.614563	1107.902222	-560.907715	19.571810	1150.424805	-435.695953	417.593201	869.639465	-473.397888	10.013435	889.805786	-467.652954	213.684448	1019.783142	431.971100	-15.429842	960.573303	428.502869	161.622498
-476.902466	304.259186	916.573242	-486.844116	116.220284	925.140991	-556.017883	302.193542	496.491119	-473.189148	37.314739	500.691376	-537.299744	241.632294	68.698776	-529.750061	6.585999	94.287552	-455.399811	429.244476	1367.529907	-467.437592	82.353172	1381.629028	-445.337494	250.618408	1391.896606	-407.581055	252.618744	1680.652344	-516.790710	467.701630	1107.113892	-561.918030	20.532919	1151.352173	-435.264465	418.151245	869.192322	-474.491943	9.720740	890.763245	-468.473145	214.043228	1019.882202	432.262787	-15.624471	960.583618	428.758209	161.365326
-477.515564	304.364441	916.455200	-488.273132	116.397964	925.542847	-556.633423	302.443024	496.380280	-473.760529	37.654980	500.950562	-537.405396	241.678040	68.662743	-529.324524	7.311264	94.526642	-454.536194	430.610840	1366.878540	-467.473450	83.893021	1382.114014	-444.993439	252.094711	1391.713501	-406.466125	255.191986	1680.455322	-516.208374	468.735474	1106.577026	-562.860901	21.620789	1152.239990	-435.479889	418.620117	868.229004	-475.458466	9.437118	891.808716	-469.282684	214.388000	1019.987244	432.559570	-15.835677	960.586182	429.012421	161.139832
-478.058167	304.556946	916.411438	-489.465668	116.642311	925.860840	-557.346680	302.878418	496.370422	-474.197418	37.932571	501.302368	-537.661377	241.781631	68.636551	-528.803894	8.304036	94.585144	-453.708435	431.999603	1366.156006	-467.425354	85.360542	1382.550293	-444.583130	253.545044	1391.615479	-405.330231	257.806702	1680.269287	-515.507385	470.045227	1105.796021	-563.765991	22.446884	1153.298950	-435.407654	419.154938	867.450378	-476.481201	8.962780	892.779846	-469.943604	214.736740	1020.090332	432.856842	-16.092365	960.577942	429.263092	160.940903
-478.729584	304.682007	916.351440	-491.036133	116.888786	926.355774	-557.887268	303.187012	496.246368	-474.827789	38.308674	501.600677	-537.807739	241.808670	68.617805	-528.482117	9.126443	94.743355	-452.864990	433.322144	1365.483032	-467.583252	86.868622	1383.057251	-444.187195	254.982071	1391.514771	-404.153503	260.366699	1680.051025	-514.866028	471.120026	1105.125732	-564.618164	23.357033	1154.297241	-435.375214	419.562531	866.716858	-477.512726	8.417712	893.908508	-470.830261	215.133850	1020.265747	433.112549	-16.355385	960.565857	429.478851	160.732239
-479.325134	304.816650	916.296082	-492.558014	117.206795	927.011597	-558.421204	303.416443	496.130402	-475.530640	38.687199	501.984375	-537.930786	241.931641	68.595490	-528.130310	9.873422	95.093925	-452.057312	434.637756	1364.819214	-467.654938	88.346214	1383.698242	-443.797089	256.384705	1391.387329	-402.951447	262.941559	1679.866455	-514.226074	472.089294	1104.459839	-565.417358	24.163742	1155.320801	-435.058258	420.002869	866.196533	-478.585266	7.623615	894.923950	-471.707123	215.654938	1020.526611	433.352814	-16.618948	960.547363	429.704742	160.465408
-479.960541	304.933105	916.242432	-493.911072	117.493362	927.423706	-558.951477	303.439453	495.966217	-476.120026	39.147606	502.378082	-538.007080	241.962662	68.581505	-527.437256	10.716440	95.270287	-451.269684	435.902374	1364.145630	-467.840118	89.877548	1384.452881	-443.415863	257.796814	1391.348511	-401.733978	265.340027	1679.706665	-513.599731	473.092560	1103.763184	-566.200256	24.874392	1156.397217	-435.016266	420.378876	865.381653	-479.535950	6.975393	896.061096	-472.388397	216.025345	1020.652161	433.589966	-16.865065	960.490967	429.940399	160.194229
-480.619080	304.952332	916.174194	-495.286713	117.625786	927.988647	-559.484802	303.496979	495.830597	-476.763153	39.711540	502.768585	-538.070313	241.971024	68.528343	-526.955566	11.633219	95.470863	-450.482727	437.133209	1363.535156	-467.894714	91.298447	1385.261475	-443.040558	259.131622	1391.302124	-400.522919	268.003387	1679.475342	-512.968811	474.055664	1103.218750	-566.812195	25.570358	1157.533081	-434.886017	420.751007	864.758789	-480.644073	5.985583	897.104187	-473.101227	216.354919	1020.842529	433.852936	-17.072916	960.501038	430.162506	159.903183
-481.222504	305.071167	916.129944	-496.540375	117.778290	928.474365	-560.019409	303.555267	495.735352	-477.475861	40.096272	503.357849	-538.156067	241.971710	68.500298	-526.625061	12.446448	95.793869	-449.704803	438.356537	1362.971680	-467.944000	92.740791	1386.009521	-442.639038	260.436920	1391.221191	-399.323151	270.468506	1679.289795	-512.369019	474.946655	1102.575317	-567.423645	26.130945	1158.711426	-434.432404	420.571869	863.965637	-481.668793	5.125614	898.272339	-473.733093	216.691452	1021.007751	434.048523	-17.327841	960.517029	430.339539	159.632751
-481.883942	305.137604	916.086365	-497.869415	117.949287	928.986755	-560.355103	303.387177	495.634491	-478.367859	40.500462	503.838684	-538.091614	241.938782	68.461227	-531.050964	15.466057	86.883301	-448.936951	439.568451	1362.369385	-468.023438	94.149933	1386.692017	-442.159149	261.770935	1391.217896	-398.093231	272.956146	1679.118652	-511.751373	475.738708	1102.024902	-567.950073	26.746878	1159.822021	-434.210754	420.804108	863.404419	-482.729584	4.102730	899.421814	-474.383453	217.018341	1021.177246	434.272430	-17.562969	960.520142	430.473389	159.444885
-482.392578	305.333893	916.150818	-499.056030	118.099678	929.546692	-560.827942	303.514465	495.581421	-479.121613	40.984230	504.300140	-538.145935	241.946594	68.465576	-530.658325	16.368038	87.160538	-448.186096	440.735138	1361.868530	-467.903015	95.460220	1387.453979	-441.661377	263.067810	1391.206421	-396.879028	275.321289	1678.957886	-511.110901	476.562927	1101.535156	-568.349182	27.217182	1161.105103	-434.191742	421.581055	863.161987	-483.672058	3.118801	900.594360	-474.957336	217.367096	1021.436157	434.446869	-17.834728	960.534363	430.622162	159.182205
-482.885223	305.238129	916.151917	-500.181183	117.950760	930.433044	-561.183594	303.338165	495.463806	-480.000641	41.409042	504.841614	-538.104614	241.929718	68.419243	-530.529053	17.328287	87.428291	-447.431580	441.913757	1361.355591	-467.907196	96.871071	1388.181885	-441.182098	264.320557	1391.181885	-395.722198	277.707001	1678.775024	-510.425537	477.142212	1100.890991	-568.798523	27.771881	1162.164429	-432.961212	421.295746	863.045471	-484.692749	1.957022	901.643433	-475.563507	217.632950	1021.824219	434.554718	-18.053877	960.557434	430.714172	158.917740
-483.537384	305.368408	916.167419	-501.442474	118.144447	930.980164	-561.422180	303.042297	495.303345	-480.873932	41.915043	505.233643	-538.030945	241.916534	68.386826	-530.613281	18.492466	87.779549	-446.664001	443.053345	1360.763428	-467.764709	98.191978	1388.916748	-440.741669	265.563232	1391.061768	-394.548279	280.020996	1678.580688	-509.846710	477.770416	1100.432495	-569.126465	28.219950	1163.309448	-432.614899	421.504761	862.588379	-485.554962	0.913658	902.796814	-476.173065	217.986145	1022.036743	434.711670	-18.305601	960.606873	430.875336	158.613342
-484.312561	305.736511	916.163635	-502.911072	118.567863	931.093872	-562.016479	303.224396	495.202881	-481.629913	42.390759	505.618927	-538.122314	241.935410	68.356003	-531.011047	19.773111	88.083183	-445.887695	444.139099	1360.290527	-467.613892	99.509247	1389.614380	-440.207550	266.827454	1391.036865	-393.462494	282.282715	1678.418091	-509.206665	478.393250	1099.856689	-569.459961	28.635883	1164.520874	-432.049744	421.685394	862.185852	-486.564606	-0.277808	903.907776	-476.828003	218.332657	1022.016296	434.794983	-18.549807	960.668396	430.950623	158.296890
-484.963989	305.909607	916.168945	-504.200867	118.880058	931.518433	-562.253784	302.980682	495.055023	-482.319580	42.773998	506.040161	-538.043640	241.946320	68.320877	-531.701233	21.366846	88.308907	-445.120605	445.202972	1359.736816	-467.378601	100.762657	1390.228638	-439.662628	267.989685	1391.037842	-392.369751	284.506836	1678.236694	-508.675995	479.106323	1099.327026	-569.768005	28.944378	1165.675903	-431.967621	421.856903	861.739014	-487.470551	-1.390568	905.038330	-477.454346	218.702225	1022.163818	434.871185	-18.771835	960.710144	431.020721	158.037659
-485.539276	306.089294	916.212646	-505.450958	119.211525	931.966858	-562.447021	302.885834	494.944397	-482.673065	43.187023	506.349213	-538.010498	241.950394	68.274147	-532.456421	23.031614	88.328346	-444.372833	446.231110	1359.155029	-467.157684	102.083076	1390.925659	-439.203979	269.116608	1390.936401	-391.321228	286.677124	1678.106079	-508.105194	479.702820	1098.830811	-570.005310	29.310467	1166.842285	-431.683990	421.962463	861.271179	-488.383698	-2.522505	906.094543	-478.068542	219.077148	1022.349670	434.950470	-19.073008	960.753052	431.094574	157.751541
-486.036804	306.248383	916.230042	-506.484772	119.339798	932.473755	-562.821655	303.028870	494.900604	-482.920166	43.469330	506.661865	-538.057739	241.976028	68.228310	-533.306030	25.002619	88.663399	-443.638153	447.236633	1358.601929	-466.859589	103.294128	1391.515015	-438.788269	270.234222	1390.839722	-390.304688	288.755890	1677.909180	-507.549835	480.329895	1098.245850	-570.203125	29.490452	1167.982666	-431.339966	422.031738	860.846375	-489.153992	-3.556581	907.303162	-478.572845	219.393463	1022.553650	434.953918	-19.452549	960.770081	431.175537	157.480957
-486.514954	306.398285	916.272522	-507.473724	119.556931	932.898132	-563.212036	303.134918	494.827789	-483.192749	43.802933	506.833374	-538.104553	242.011841	68.188744	-534.689758	26.998549	89.243034	-442.947205	448.220734	1358.077759	-466.544464	104.487511	1392.098022	-438.278442	271.395081	1390.827148	-389.312195	290.833527	1677.763794	-507.003571	480.846252	1097.655151	-570.351929	29.697344	1169.160278	-430.970703	422.104034	860.450806	-490.013763	-4.591092	908.319885	-479.054169	219.698608	1022.733032	434.930298	-19.784729	960.852112	431.189697	157.129715
-486.956543	306.444641	916.245361	-508.470032	119.688766	933.405334	-564.175537	303.925995	494.861450	-483.231964	44.362755	507.064636	-538.559937	242.244171	68.208443	-536.744385	28.886696	89.679764	-442.278198	449.134399	1357.561035	-466.216003	105.708893	1392.726563	-437.809479	272.533356	1390.801758	-388.343140	292.848389	1677.598145	-506.435730	481.410706	1097.113159	-570.490356	29.930433	1170.208130	-430.538055	422.168182	860.022156	-490.769836	-5.634120	909.377380	-479.549408	219.987518	1022.918030	434.915100	-20.083759	960.894409	431.207306	156.798203
-487.457886	306.418488	916.238342	-509.512482	119.843407	933.903259	-564.444580	303.965851	494.751251	-483.230072	45.069244	507.451965	-538.620361	242.325287	68.151260	-539.337952	30.935318	90.160469	-441.671783	450.106842	1356.984009	-465.866333	106.875076	1393.243164	-437.413300	273.596558	1390.702759	-387.391449	294.822021	1677.441162	-505.924316	481.906250	1096.544922	-570.575867	30.012941	1171.322998	-430.048462	422.164093	859.616699	-491.610901	-6.592638	910.410095	-480.085144	220.237900	1023.106140	434.895996	-20.381233	960.941956	431.209656	156.477676
-487.908356	306.291321	916.216187	-510.444275	119.817459	934.444153	-564.669067	304.045197	494.627899	-482.735565	46.341518	507.786621	-538.664246	242.351761	68.118721	-542.466370	33.440742	90.842033	-441.102844	451.073212	1356.507202	-465.524506	108.071907	1393.827026	-437.038940	274.617737	1390.640503	-386.462372	296.740540	1677.321777	-505.383240	482.416473	1096.023926	-570.692505	30.213743	1172.313721	-429.658295	422.195526	859.218811	-492.305786	-7.664023	911.401184	-480.582092	220.385071	1023.312378	434.889557	-20.641558	960.960144	431.213745	156.179108
-488.295929	306.277832	916.240845	-511.355896	119.927818	934.963257	-564.891418	304.134613	494.491364	-482.098206	47.285759	508.090668	-538.736572	242.401566	68.101204	-546.225830	36.212486	91.850792	-440.569427	451.955536	1356.057495	-465.261261	109.211967	1394.374512	-436.639496	275.665710	1390.611328	-385.566956	298.604156	1677.127930	-504.842163	482.768707	1095.494141	-570.721863	30.380423	1173.351074	-429.166962	422.223297	858.829773	-492.919128	-8.511948	912.450012	-481.106842	220.626755	1023.545837	434.884308	-20.954149	960.989929	431.198883	155.894882
-488.633148	306.247345	916.282471	-512.242065	119.989845	935.463928	-565.060791	304.280670	494.429901	-481.320587	48.345951	508.243225	-538.790344	242.456314	68.109116	-550.653198	39.132767	92.977737	-440.112457	452.872192	1355.562744	-464.945099	110.272224	1394.877319	-436.239319	276.687012	1390.628662	-384.756653	300.509094	1676.908447	-504.350311	483.163574	1095.028442	-570.738281	30.559446	1174.395264	-428.537750	422.168549	858.536560	-493.483276	-9.489305	913.486633	-481.634857	220.818802	1023.787231	434.771545	-21.286339	961.017395	431.117462	155.594696
-489.056854	306.146545	916.263794	-513.071960	120.043541	935.880981	-565.268250	304.353333	494.360382	-480.533447	48.934063	508.394470	-538.838501	242.475571	68.072624	-555.744141	42.396477	94.351746	-439.668152	453.775909	1355.125366	-464.788361	111.375496	1395.366455	-435.940430	277.641724	1390.515015	-383.959076	302.069305	1676.644165	-503.872742	483.600525	1094.573120	-570.763489	30.752764	1175.325562	-428.037140	422.095947	858.253296	-494.038849	-10.288718	914.487915	-482.140625	220.970306	1023.949219	434.648376	-21.617535	961.024597	431.016602	155.278137
-489.397400	306.100433	916.255676	-513.830505	120.092430	936.305054	-564.998291	303.953979	494.226746	-479.594208	49.678856	508.600403	-538.594238	242.429169	68.048195	-561.083496	45.927605	96.044785	-439.228333	454.558441	1354.728638	-464.632721	112.414421	1395.901367	-435.628754	278.596252	1390.511963	-383.166168	303.708893	1676.378418	-503.394684	483.955444	1094.089355	-570.810425	30.996378	1176.256714	-427.478821	422.091614	857.952515	-494.481049	-11.126863	915.485107	-482.626678	221.149384	1024.130371	434.438385	-21.996428	961.038086	430.874420	154.910202
-489.711975	306.070160	916.225281	-514.517944	120.095215	936.721130	-565.210876	304.008484	494.214355	-478.838135	50.103413	508.771576	-538.641968	242.446136	68.019806	-566.795471	49.731094	97.987007	-438.798096	455.345093	1354.269409	-464.424225	113.385597	1396.374146	-435.426788	279.474945	1390.371460	-382.367371	305.362885	1676.137207	-502.995056	484.200562	1093.670166	-570.875610	31.237722	1177.120728	-426.892761	422.080841	857.624268	-494.937225	-11.872345	916.347229	-483.086456	221.325790	1024.299438	434.239105	-22.394007	961.024902	430.746796	154.588470
-489.995209	305.877045	916.191162	-515.190552	120.176727	937.376160	-565.414917	303.991760	494.157043	-478.077301	50.607262	508.950714	-538.655151	242.491547	67.981644	-572.962585	53.676918	100.125618	-438.447693	456.074585	1353.781738	-464.359650	114.335686	1396.826172	-435.219971	280.335022	1390.291260	-381.487213	307.272858	1675.918823	-502.567719	484.616699	1093.134766	-570.940369	31.417467	1178.011108	-426.260223	421.966705	857.390137	-495.329163	-12.563865	917.253113	-483.589142	221.605911	1024.585815	434.076965	-22.750984	961.005798	430.606659	154.304306
-490.339996	305.975464	916.166199	-515.662781	120.187225	937.437256	-565.723938	304.113800	494.147949	-477.752655	51.035358	508.954803	-538.706177	242.544861	67.989159	-579.491455	57.782932	102.740646	-438.102203	456.802277	1353.350342	-464.248688	115.252045	1397.278687	-435.039001	281.189911	1390.225342	-380.740723	308.890442	1675.649170	-502.181641	484.870331	1092.637573	-570.987305	31.749332	1178.702515	-425.584961	421.871063	857.123535	-495.494324	-13.150983	918.193054	-483.878296	221.669586	1024.579834	433.902832	-23.105537	960.921387	430.437408	154.037292
-490.530365	305.845123	916.153687	-516.176331	120.196762	938.097290	-565.971741	304.108582	494.119934	-477.599426	51.234062	509.172333	-538.725342	242.524628	67.944389	-586.335022	61.948856	105.559540	-437.849915	457.452179	1352.948120	-464.212921	116.075562	1397.659302	-434.934021	281.934418	1390.109375	-380.021820	310.472839	1675.375366	-501.804077	485.173981	1092.183716	-571.103821	32.073811	1179.464966	-425.013977	421.870911	856.839294	-495.875854	-13.909833	918.948792	-484.294373	221.943375	1024.886108	433.678314	-23.420212	960.883179	430.245514	153.663788
-490.867493	305.900116	916.122620	-516.542603	120.244820	938.099548	-566.497986	304.297028	494.447754	-477.490204	51.592590	509.120667	-538.962830	242.617310	67.934975	-593.374939	66.257576	108.622055	-437.622711	458.110748	1352.508179	-464.286163	116.954552	1398.089844	-434.778748	282.677063	1390.097412	-379.322601	311.978882	1675.125366	-501.432709	485.541840	1091.642090	-571.194580	32.299770	1180.170898	-424.376984	421.749420	856.546204	-495.856506	-14.201407	919.859192	-484.505066	221.986435	1024.844971	433.402527	-23.811253	960.859192	430.081726	153.295959
-491.067200	305.909943	916.147095	-516.846375	120.340843	938.385681	-566.714355	304.288666	494.446228	-477.525757	51.979031	509.167419	-538.971130	242.576614	67.897339	-600.527344	70.627121	111.991722	-437.502045	458.721649	1352.064575	-464.260468	117.701508	1398.535645	-434.687378	283.420288	1390.077026	-378.706085	313.452454	1674.876953	-501.117004	485.794830	1091.116211	-571.295776	32.677048	1180.738647	-423.651764	421.631378	856.283203	-495.960266	-14.507071	920.653015	-484.736450	222.165848	1024.984619	433.106659	-24.258162	960.759094	429.933899	152.941696
-491.291565	305.849823	916.130005	-517.130310	120.336472	938.711365	-566.782898	304.109741	494.431671	-477.501038	52.374668	509.242859	-538.933105	242.568161	67.900612	-607.741821	74.877975	115.489754	-437.407532	459.382385	1351.674316	-464.366089	118.451897	1398.960327	-434.664185	284.154083	1390.090820	-378.109283	314.890533	1674.630615	-500.803162	486.077271	1090.664551	-571.519836	33.044441	1181.367676	-423.145264	421.638550	856.000305	-496.190216	-14.936941	921.227783	-484.954956	222.302963	1025.116089	432.879883	-24.610476	960.668396	429.767151	152.685242
-491.460144	305.853760	916.174622	-517.306824	120.292549	939.039307	-566.701538	304.002045	494.111023	-477.518982	52.971420	509.172821	-538.853821	242.521042	67.909439	-615.085693	79.038605	119.131226	-437.327637	459.983063	1351.315186	-464.446411	119.216942	1399.369873	-434.666565	284.898468	1390.100586	-377.564911	316.299744	1674.407715	-500.491455	486.346741	1090.210571	-571.641724	33.469166	1181.932495	-422.676971	421.644257	855.699097	-496.144897	-15.132744	922.137390	-485.116272	222.425446	1025.286621	432.592987	-24.975220	960.581726	429.513214	152.348892
-491.676117	305.780396	916.169189	-517.401550	120.202820	939.372742	-566.775330	303.869995	494.076233	-477.520752	53.372826	509.250702	-538.751038	242.422211	67.877480	-622.475098	83.233780	123.029625	-437.333160	460.585510	1350.945679	-464.558868	119.905891	1399.732056	-434.624664	285.602020	1390.136230	-377.076385	317.634674	1674.196167	-500.214691	486.582916	1089.783936	-571.823608	33.800526	1182.508667	-422.041321	421.551392	855.450012	-496.170441	-15.334582	922.793030	-485.236755	222.526108	1025.426025	432.253937	-25.299904	960.461975	429.214447	151.957321
-491.876984	305.653381	916.150269	-517.398682	120.091446	939.697754	-566.912354	303.746948	494.058563	-477.503723	53.848347	509.244019	-538.766968	242.363861	67.879807	-629.793396	87.514206	127.131523	-437.350891	461.171265	1350.584106	-464.688965	120.567886	1399.976563	-434.585327	286.247345	1390.150879	-376.657562	318.921936	1673.967163	-499.993561	486.733490	1089.355591	-572.041321	34.184490	1183.015503	-421.471222	421.477783	855.219971	-496.117432	-15.427647	923.411377	-485.287994	222.599716	1025.550659	431.881866	-25.713753	960.335938	428.900787	151.594467
-491.958191	305.502319	916.168701	-517.317200	120.036636	940.264282	-566.887085	303.370819	493.993408	-477.440308	54.326488	509.295868	-538.634827	242.262177	67.874130	-637.119690	91.705963	131.413239	-437.386932	461.723206	1350.313354	-464.802887	121.261673	1400.295166	-434.655457	286.911530	1390.082031	-376.284912	320.185364	1673.790283	-499.781433	486.970001	1088.998901	-572.244446	34.675041	1183.403931	-420.946625	421.427124	855.107849	-495.919586	-15.364874	924.180908	-485.343658	222.812241	1025.822266	431.586823	-26.100069	960.175476	428.660248	151.277283
-492.179993	305.594604	916.204651	-517.109741	119.992500	940.234253	-567.187378	303.131378	494.329956	-477.108643	54.933304	509.366943	-538.641235	242.236221	67.856812	-644.380615	95.899567	135.949051	-437.469849	462.334076	1350.101685	-464.819153	121.898964	1400.596069	-434.680756	287.536682	1390.095825	-376.002930	321.403595	1673.627808	-499.595825	487.145172	1088.689941	-572.403870	35.087334	1183.871704	-420.461212	421.378174	854.949402	-495.918793	-15.572667	924.674744	-485.241028	222.821503	1025.804932	431.307831	-26.521517	960.048279	428.460907	150.958130
-492.176666	305.744934	916.318237	-516.771973	120.018753	940.421692	-567.215515	302.934723	494.380920	-476.396057	54.354073	509.566559	-538.613098	242.178009	67.855865	-651.492798	100.210083	140.809860	-437.607819	462.855469	1349.862305	-464.841003	122.528015	1400.903442	-434.667542	288.177338	1390.182983	-375.768555	322.549683	1673.494629	-499.435974	487.262573	1088.396362	-572.602722	35.473362	1184.347290	-419.933533	421.326752	854.863159	-495.660889	-15.463197	925.366760	-485.115082	222.982895	1025.956787	430.986298	-26.861732	959.906189	428.158356	150.562195
-492.277802	305.836304	916.383484	-516.450989	120.043053	940.611877	-567.227966	302.698547	494.375763	-475.851105	56.008400	509.450287	-538.555115	242.114059	67.829048	-658.795593	104.468475	145.908829	-437.773712	463.379150	1349.627319	-464.883728	123.134453	1401.176514	-434.763672	288.808258	1390.201904	-375.637634	323.680573	1673.362915	-499.355560	487.417786	1088.130615	-572.752869	35.892368	1184.768799	-419.466370	421.282990	854.774658	-495.257080	-15.176073	926.074829	-485.017426	223.147156	1026.075806	430.677765	-27.276197	959.817993	427.843262	150.095901
-492.282166	305.934204	916.481445	-515.990723	120.128487	940.799377	-567.280640	302.634796	494.390594	-474.188904	56.417423	509.147522	-538.528564	242.080719	67.821159	-665.646973	109.037521	151.403137	-437.994934	463.909729	1349.415527	-464.951172	123.706772	1401.385498	-434.814392	289.445129	1390.222534	-375.551880	324.742340	1673.269775	-499.320740	487.531586	1087.839600	-572.907166	36.166615	1185.171509	-419.078827	421.267029	854.664307	-495.066589	-15.160567	926.595215	-484.843048	223.340363	1026.218506	430.415924	-27.752726	959.696777	427.562744	149.725861
-492.477142	305.906342	916.474121	-515.650757	120.164299	940.931946	-567.259399	302.446350	494.352753	-472.740936	56.900536	509.068390	-538.454163	242.047318	67.810493	-672.519348	113.774849	157.391434	-438.254852	464.435822	1349.248291	-464.897552	124.213799	1401.563599	-434.819031	289.995178	1390.252441	-375.512604	325.758484	1673.187256	-499.382294	487.404266	1087.615112	-573.018799	36.552193	1185.509766	-418.667816	421.234589	854.541565	-494.844513	-14.939294	927.064697	-484.726990	223.468628	1026.259277	430.207306	-28.104290	959.613586	427.238983	149.288376
-492.590942	305.985535	916.520813	-515.235229	120.240112	941.086426	-567.288391	302.432037	494.384491	-470.922577	57.903755	508.693878	-538.391663	242.022705	67.816147	-679.234192	118.612976	163.803772	-438.522949	464.927979	1349.065186	-464.860687	124.757301	1401.735718	-434.835358	290.521942	1390.272827	-375.554474	326.790955	1673.146362	-499.416687	487.521698	1087.343506	-573.101929	36.935265	1185.704224	-418.253601	421.231018	854.468689	-494.444244	-14.662289	927.592407	-484.566223	223.654678	1026.346313	429.954407	-28.469278	959.584595	426.910553	148.811218
-492.764832	306.011444	916.531616	-514.906250	120.227562	941.221436	-567.308777	302.420532	494.390717	-469.095337	58.345486	508.403931	-538.291260	241.996628	67.824867	-686.291260	123.335068	171.297684	-438.818268	465.420135	1348.914185	-464.895325	125.272797	1401.911011	-434.857727	291.091583	1390.298218	-375.621216	327.733215	1673.083618	-499.427429	487.572693	1087.117798	-573.169312	37.295002	1185.959595	-417.497772	421.189453	854.454285	-494.066986	-14.374594	928.070129	-484.438232	223.767853	1026.397583	429.758514	-28.993553	959.538391	426.496887	147.903473
-492.872650	306.107178	916.574524	-514.573914	120.280930	941.326660	-567.334473	302.315094	494.426208	-466.936737	58.904339	508.145111	-538.256531	241.987610	67.820183	-693.344116	128.057541	179.441620	-439.155365	465.895172	1348.754272	-464.808075	125.761292	1402.088867	-434.917328	291.585541	1390.354980	-375.786377	328.629028	1673.087402	-499.457001	487.869629	1086.802979	-573.206604	37.603432	1186.321533	-417.009460	421.198029	854.434204	-493.648407	-13.942816	928.526367	-484.305359	223.914627	1026.459717	429.541412	-29.405684	959.556580	426.358032	147.942352
-492.867889	306.162933	916.642090	-514.039673	120.198593	941.486633	-567.292847	302.209534	494.425812	-464.691132	59.161617	507.953735	-538.172607	241.994415	67.828735	-700.058472	132.849579	188.103683	-439.534760	466.304199	1348.594971	-464.743774	126.187042	1402.171509	-434.963867	292.078735	1390.354492	-375.992065	329.550568	1673.098267	-499.596497	487.986786	1086.594727	-573.219666	37.780617	1186.626099	-416.693176	421.233093	854.412415	-493.290253	-13.690478	928.887329	-484.073761	224.000961	1026.569946	429.455994	-29.895670	959.632385	426.049530	147.030807
-493.027588	306.181641	916.635620	-513.954346	120.283607	941.566467	-567.274902	302.079132	494.409393	-462.839081	58.872704	507.826263	-538.129028	242.036896	67.784843	-706.838989	137.643829	197.561722	-439.949066	466.728180	1348.431274	-464.635315	126.592552	1402.327637	-435.055359	292.508331	1390.383545	-376.227722	330.357391	1673.090088	-499.773407	488.026306	1086.383423	-573.162415	37.989510	1186.917236	-416.387482	421.262970	854.371399	-492.856506	-13.411737	929.204346	-484.058929	224.119232	1026.588867	429.289551	-30.374271	959.703918	425.785797	146.444595
-493.126038	306.208954	916.675476	-513.743774	120.309265	941.665283	-567.349854	302.091705	494.426056	-460.894043	58.554127	507.652405	-538.133423	242.097382	67.766655	-713.351746	142.458511	207.517899	-440.341736	467.151764	1348.323242	-464.565247	127.003532	1402.458130	-435.178986	292.934418	1390.402954	-376.517639	331.199341	1673.096680	-499.969696	488.076752	1086.167358	-573.082947	38.243206	1187.114136	-416.157990	421.329773	854.331177	-492.241699	-12.962312	929.668030	-484.000854	224.207672	1026.650879	429.111603	-30.889774	959.779663	425.492889	146.022415
-493.164490	306.252930	916.699585	-513.523621	120.269684	941.768066	-567.327393	302.071655	494.447540	-458.477844	58.175636	507.560333	-538.093933	242.132965	67.739349	-719.499573	147.335403	218.101044	-440.709900	467.477295	1348.178467	-464.524292	127.375374	1402.552368	-435.320496	293.359406	1390.396729	-376.810333	331.983551	1673.105713	-500.209473	488.178406	1085.969727	-573.014465	38.502655	1187.223511	-415.973267	421.434509	854.299438	-491.667511	-12.572882	929.997559	-483.943970	224.276810	1026.713501	428.925964	-31.377462	959.949707	425.185455	145.456482
-493.246857	306.226563	916.701172	-513.343018	120.269852	941.855591	-567.271362	301.981293	494.422577	-456.829010	57.143314	507.348175	-538.079834	242.202011	67.712273	-725.590698	152.096954	229.611786	-441.121613	467.820770	1348.050293	-464.482849	127.721451	1402.666138	-435.481354	293.741364	1390.388916	-377.146851	332.729828	1673.099609	-500.469299	488.240143	1085.780640	-572.897095	38.696609	1187.328491	-415.745789	421.541168	854.258301	-491.038757	-12.116693	930.295715	-483.909607	224.338608	1026.752563	428.710999	-31.893070	960.057495	424.937805	144.882034
-493.233887	306.323517	916.792603	-513.103455	120.300293	941.916931	-567.085815	302.234039	494.152161	-455.650940	55.548985	507.341003	-538.026794	242.284821	67.752678	-731.581665	156.675568	241.939407	-441.529968	468.128845	1347.936279	-464.556854	128.071075	1402.837036	-435.664734	294.051208	1390.438477	-377.520020	333.464905	1673.114502	-500.740906	488.363312	1085.631836	-572.778015	38.876373	1187.429077	-415.604767	421.650360	854.250000	-490.398285	-11.636434	930.528870	-483.889496	224.420105	1026.847900	428.582397	-32.374596	960.182861	424.700653	144.420654
-493.360138	306.229187	916.770020	-512.965576	120.263252	942.001770	-566.797913	301.657135	494.371643	-454.176697	53.848389	507.233337	-537.839417	242.320816	67.671165	-737.221375	161.134399	255.109756	-441.969604	468.415588	1347.784790	-464.547516	128.397125	1402.997192	-435.905090	294.367401	1390.489380	-377.889435	334.137604	1673.107300	-501.031921	488.431732	1085.495972	-572.616699	39.067799	1187.542114	-415.530823	421.796387	854.217651	-489.804443	-11.364766	930.704773	-483.917419	224.444580	1026.875488	428.377930	-32.892910	960.305908	424.461151	143.925323
-493.453308	306.136292	916.793518	-512.800049	120.296181	942.080994	-566.730347	301.611572	494.325043	-452.628601	52.061573	507.237152	-537.853455	242.474197	67.624298	-742.565125	165.306229	269.223022	-442.372101	468.642792	1347.667114	-464.643066	128.677383	1403.161011	-436.164856	294.668671	1390.537598	-378.280121	334.810120	1673.106079	-501.320496	488.478607	1085.375000	-572.453735	39.258339	1187.606201	-415.430695	421.938293	854.187073	-489.146973	-11.028579	930.870972	-483.963776	224.487869	1026.934570	428.070007	-33.428638	960.465637	424.156860	143.288010
-493.494019	306.151672	916.861633	-512.544373	120.347878	942.155701	-566.708008	301.667267	494.328064	-449.721039	51.009777	507.195892	-537.875610	242.626450	67.594070	-747.352051	169.436127	283.954620	-442.888153	468.857208	1347.544556	-464.768707	128.893890	1403.249878	-436.485321	294.957092	1390.486084	-378.689148	335.426636	1673.090576	-501.634369	488.544708	1085.222168	-572.229614	39.338417	1187.694702	-415.460754	422.127350	854.160645	-488.421417	-10.655659	931.090698	-483.991089	224.574219	1027.026367	427.754761	-33.981457	960.594727	423.849915	142.777451
-493.563049	306.235809	916.931641	-512.467468	120.451286	942.225952	-566.748901	301.911285	494.372437	-446.942749	49.750454	507.041199	-537.977112	242.837936	67.558044	-751.964417	173.141129	300.210663	-443.352661	469.107178	1347.491943	-464.992371	129.172180	1403.349854	-436.839142	295.199890	1390.550293	-379.124573	336.027222	1673.070801	-501.993164	488.582336	1085.070190	-572.078613	39.471779	1187.696167	-415.511871	422.307129	854.109375	-487.637726	-10.179904	931.332703	-484.117310	224.700409	1027.117920	427.425140	-34.494644	960.695984	423.537872	142.325165
-493.615387	306.270874	916.990662	-512.363770	120.545609	942.299683	-566.950806	302.232391	494.447784	-443.497528	48.588936	506.991333	-538.089050	243.031815	67.511497	-755.771057	176.934769	316.840485	-443.899536	469.298981	1347.453491	-465.354279	129.390884	1403.479004	-437.207306	295.441437	1390.637695	-379.575562	336.622833	1673.075684	-502.364685	488.664368	1084.916992	-571.943909	39.521427	1187.699707	-415.606445	422.497040	854.058044	-486.852783	-9.772208	931.500366	-484.221405	224.808182	1027.204346	427.182556	-34.908634	960.804199	423.239746	141.777985
-493.635620	306.345856	917.092224	-512.274475	120.649879	942.381042	-567.085022	302.391144	494.550812	-439.902313	47.732002	507.132629	-538.156372	243.204330	67.441063	-759.233154	180.304550	334.842285	-444.490540	469.461914	1347.392944	-465.694458	129.569077	1403.634766	-437.650726	295.649048	1390.699707	-380.044312	337.121429	1673.073608	-502.735687	488.761841	1084.811401	-571.786682	39.617207	1187.699097	-415.693085	422.679688	854.015747	-486.138885	-9.567472	931.640442	-484.328400	224.917648	1027.320679	426.810364	-35.466946	960.852966	422.936798	141.176865
-493.625580	306.390533	917.167358	-512.215759	120.698624	942.475891	-567.202087	302.544312	494.696564	-436.410522	46.831051	507.303925	-538.167236	243.326218	67.409935	-762.082520	183.485260	353.946533	-445.082092	469.628937	1347.376587	-465.958832	129.750015	1403.816284	-438.116028	295.862610	1390.798462	-380.522949	337.631531	1673.101318	-503.117401	488.823578	1084.730103	-571.622681	39.634953	1187.673584	-415.892548	422.872437	853.971497	-485.439484	-9.443689	931.824463	-484.444946	224.998306	1027.430298	426.405609	-36.083229	960.925781	422.619263	140.666443
-493.655396	306.387848	917.268127	-512.184082	120.704025	942.627502	-567.362244	302.566132	494.822510	-432.900665	45.906078	507.723755	-538.248596	243.402832	67.329002	-764.159607	186.660217	373.956299	-445.714722	469.802856	1347.347778	-466.340179	129.946411	1404.024658	-438.583649	296.054199	1390.932861	-381.039795	338.138092	1673.122559	-503.471954	488.872192	1084.608154	-571.475220	39.696037	1187.668579	-416.007324	423.067383	853.908813	-484.708405	-9.186242	931.934814	-484.575928	225.048813	1027.575684	426.063080	-36.762032	960.976135	422.445709	139.915802
-493.775757	306.221313	917.279602	-512.205444	120.584999	942.837036	-567.552856	302.503510	494.946198	-430.299835	44.489079	508.052856	-538.259094	243.486130	67.270737	-765.348633	189.786758	395.092072	-446.326599	469.919891	1347.318848	-466.892334	130.093277	1404.189331	-439.044006	296.245972	1391.089233	-381.554810	338.580292	1673.171631	-503.870972	488.954315	1084.574707	-571.352966	39.758701	1187.623047	-416.199402	423.276428	853.878784	-483.923065	-8.934615	932.084473	-484.721558	225.030212	1027.685425	425.612244	-37.006836	961.007568	421.999329	139.589478
-493.936646	306.056671	917.326050	-512.281006	120.431595	943.053040	-567.754822	302.378357	495.024933	-427.504181	43.102180	508.666077	-538.375793	243.638031	67.225143	-765.664307	192.747253	417.003510	-446.999207	470.057281	1347.313843	-467.338654	130.202850	1404.373291	-439.554352	296.416382	1391.220825	-382.114929	339.013702	1673.216553	-504.320648	489.024536	1084.517822	-571.219788	39.837807	1187.657471	-416.503967	423.552338	853.843323	-483.190155	-8.692319	932.316650	-484.916809	224.977325	1027.818359	425.298370	-37.758080	961.045349	421.886383	138.792023
-494.092743	305.955719	917.362915	-512.408264	120.299843	943.249268	-567.817627	302.136963	495.118286	-424.927124	41.840057	509.244232	-538.310242	243.709366	67.207054	-765.000854	195.678909	439.455627	-447.635559	470.158295	1347.339722	-467.738342	130.310181	1404.569092	-440.104492	296.545410	1391.349609	-382.703857	339.407104	1673.282715	-504.784302	489.067871	1084.481445	-571.148743	39.864014	1187.715088	-416.835693	423.871704	853.796448	-482.448120	-8.497025	932.573853	-485.138641	224.954056	1027.938599	424.775818	-38.469601	961.034729	421.572845	138.232925
-494.316956	305.769775	917.421570	-512.536804	120.107979	943.494080	-568.158386	301.988007	495.232452	-422.809357	40.331158	509.974060	-538.455078	243.760956	67.138947	-763.173401	198.549393	462.175232	-448.277954	470.239807	1347.385376	-468.246948	130.408478	1404.814087	-440.663269	296.647339	1391.489624	-383.335754	339.807922	1673.404297	-505.241882	489.159454	1084.498169	-571.073242	39.896805	1187.782715	-417.129913	424.117615	853.788757	-481.654694	-8.331640	932.946167	-485.357819	224.875443	1028.084839	424.339935	-38.903778	961.095093	421.228088	137.651260
-494.442535	305.717957	917.568542	-512.594116	120.019775	943.730042	-568.145996	301.579193	495.321564	-420.572937	38.960625	510.734192	-538.319885	243.749268	67.048241	-760.699707	200.411636	485.965942	-448.944794	470.296448	1347.448120	-468.814056	130.471161	1405.083374	-441.145782	296.741974	1391.690796	-383.975800	340.143188	1673.546387	-505.764191	488.949005	1084.486938	-571.103333	39.895851	1187.922119	-417.390930	424.295532	853.762146	-480.982941	-8.149011	933.273682	-485.543488	224.867111	1028.286133	423.899231	-39.448528	961.073975	420.926605	137.004242
-494.750397	305.534790	917.639099	-512.744629	119.890503	943.961609	-568.311829	301.118073	495.382538	-419.342773	37.140884	511.551483	-538.268433	243.776642	67.048843	-757.003784	202.230042	509.379791	-449.591248	470.374298	1347.508057	-469.165833	130.540695	1405.359009	-441.657471	296.835999	1391.971191	-384.631165	340.484528	1673.741211	-506.239014	489.241394	1084.505493	-571.127686	39.990356	1188.088257	-417.875244	424.597137	853.780151	-480.336060	-8.041864	933.633240	-485.793182	224.815018	1028.428101	423.351563	-40.150517	961.093018	420.581848	136.370331
-495.136505	305.381653	917.730530	-512.899902	119.784477	944.203552	-568.196472	300.346741	495.391296	-418.199860	35.596550	512.305542	-537.970764	243.721207	66.987366	-752.237122	204.162903	532.171082	-450.213043	470.359467	1347.574097	-469.577728	130.580688	1405.699341	-442.156372	296.920044	1392.131104	-385.307709	340.835724	1673.947754	-506.820709	489.014893	1084.562744	-571.135681	40.053871	1188.217773	-418.365173	424.870850	853.767090	-479.658264	-7.973766	934.110168	-486.064331	224.788208	1028.582031	422.823883	-40.790047	961.076904	420.227722	135.773346
-495.489899	305.323486	917.889709	-513.067932	119.660873	944.512939	-568.503784	300.001190	495.517517	-417.235565	34.092724	513.199768	-537.994202	243.754181	66.942558	-746.795227	205.012329	555.471680	-450.827423	470.438721	1347.646240	-470.052185	130.656006	1406.018921	-442.624115	297.001373	1392.339355	-385.981750	341.160828	1674.181274	-507.379089	489.081665	1084.631836	-571.239868	40.079636	1188.400391	-418.858276	425.024933	853.873474	-479.021698	-7.809109	934.518860	-486.358002	224.792221	1028.810547	422.307098	-41.371231	961.062195	419.845459	135.107819
-495.794312	305.342957	918.121033	-513.173340	119.616486	944.796875	-569.091858	299.796906	495.698151	-416.542511	32.494324	514.068237	-538.106201	243.818604	66.941429	-740.492188	205.604141	577.919128	-451.408142	470.502228	1347.755127	-470.433533	130.715317	1406.376587	-443.045135	297.088959	1392.593140	-386.649200	341.471649	1674.490967	-507.906616	489.045929	1084.694824	-571.303284	40.176674	1188.568115	-419.126709	425.349121	853.748840	-478.390411	-7.730285	935.005432	-486.629425	224.829468	1029.074097	421.735443	-42.100060	961.035034	419.449951	134.460587
-496.309113	305.183136	918.264404	-513.402161	119.502548	945.111450	-569.340759	298.964325	495.658783	-416.133942	30.939573	514.888855	-537.995117	243.801453	66.878410	-733.484924	205.779800	599.348511	-451.976532	470.550690	1347.857910	-470.715759	130.748001	1406.731689	-443.424255	297.164459	1392.835815	-387.307495	341.796082	1674.784668	-508.477325	489.071838	1084.792114	-571.356506	40.200771	1188.792236	-419.681458	425.665131	853.820068	-477.720825	-7.728570	935.552307	-486.970886	224.807434	1029.282837	421.107239	-42.745495	961.012451	419.045410	133.800034
-496.842163	305.066803	918.368347	-513.635132	119.381836	945.415161	-569.582092	298.489929	495.756531	-415.511597	29.804592	515.692749	-537.874573	243.822418	66.885429	-725.625305	206.150406	619.019470	-452.503723	470.621643	1347.982666	-470.987915	130.831314	1407.090820	-443.763367	297.277863	1393.142822	-387.977966	342.155090	1675.047485	-509.036407	489.071167	1084.919800	-571.459961	40.225719	1189.086548	-420.172699	425.859558	853.885437	-477.118713	-7.694500	936.077148	-487.311859	224.815216	1029.462769	420.535522	-43.471294	960.949951	418.673431	133.065704
-497.408752	304.948517	918.531738	-513.868164	119.250610	945.759766	-569.975586	298.066986	495.873199	-415.799988	28.073725	516.384521	-537.835999	243.801514	66.835442	-717.851563	204.988937	638.618347	-453.083832	470.704010	1348.144897	-471.301880	130.888550	1407.406860	-444.134247	297.372772	1393.377075	-388.614929	342.469055	1675.388184	-509.666718	488.919617	1085.090088	-571.540710	40.174820	1189.394531	-420.714661	426.049774	853.970276	-476.641418	-7.716955	936.637878	-487.672272	224.810181	1029.693970	419.932159	-44.254063	960.910461	418.289001	132.315567
-497.875214	304.695618	918.747620	-513.963318	119.080742	946.458313	-570.426392	297.652679	495.989319	-415.524506	26.806339	517.123047	-537.798523	243.779663	66.780609	-709.824829	204.092133	655.891418	-453.612457	470.816071	1348.332764	-471.509460	131.020050	1407.788574	-444.501282	297.502228	1393.602051	-389.252563	342.832642	1675.663086	-510.255219	488.919098	1085.274902	-571.582886	40.173611	1189.672485	-421.433594	426.300323	854.137634	-476.113678	-7.843447	937.258240	-488.066406	224.901031	1030.132202	419.323029	-45.003677	960.905396	417.891510	131.542816
-498.612854	304.769745	918.915100	-514.295776	119.032539	946.458374	-570.801025	297.269806	496.023071	-414.638885	26.098862	517.723633	-537.793579	243.780411	66.724113	-701.748962	202.994446	671.257568	-454.095551	470.908539	1348.507202	-471.667694	131.123978	1408.100708	-444.792786	297.626404	1393.846924	-389.831635	343.171417	1675.966309	-510.900543	488.940674	1085.453125	-571.585754	40.139149	1189.977905	-421.954315	426.429871	854.269043	-475.124084	-7.681239	937.875122	-488.392761	224.834717	1030.187988	418.683258	-45.943913	960.830505	417.498810	130.714844
-499.125031	304.776947	919.169678	-514.481079	118.951416	946.806458	-571.181213	296.761780	496.134705	-414.331451	24.640184	518.290649	-537.665710	243.765335	66.688210	-694.013794	201.443604	684.649475	-454.545715	471.032013	1348.659424	-471.813354	131.235672	1408.388306	-445.013397	297.793671	1394.090332	-390.406403	343.525635	1676.273315	-511.543823	488.843994	1085.695068	-571.606995	40.001900	1190.344116	-422.661224	426.622009	854.385803	-475.002350	-8.305517	938.426331	-488.717407	224.868393	1030.475464	418.040955	-46.675529	960.763672	417.067505	129.992218
-499.826965	304.536987	919.317444	-514.675659	118.725876	947.206238	-571.647827	296.324829	496.244537	-413.379761	23.198692	519.057373	-537.579834	243.732391	66.615982	-686.512146	200.007538	695.518188	-455.023407	471.193665	1348.848511	-471.827179	131.374954	1408.687500	-445.216400	297.963409	1394.345825	-390.890228	343.865906	1676.557129	-512.168701	488.834869	1085.883667	-571.604980	39.906403	1190.745361	-423.357941	426.817322	854.532959	-474.834961	-8.900474	938.851685	-489.090759	224.806717	1030.712402	417.310760	-47.528336	960.719116	416.537598	129.116241
-500.257996	304.630463	919.572998	-514.804626	118.686752	947.536011	-572.065430	295.847351	496.356354	-411.851563	21.679192	520.061218	-537.536926	243.712128	66.599617	-679.946411	198.261047	704.258118	-455.462982	471.312134	1349.015259	-471.860840	131.471252	1409.036865	-445.410004	298.116791	1394.562500	-391.369751	344.233368	1676.827881	-512.810913	488.808044	1086.065063	-571.595154	39.760548	1191.141602	-423.925323	426.849091	854.684082	-474.718414	-9.452764	939.234802	-489.386719	224.893402	1030.999878	416.683014	-48.344025	960.710449	416.134888	128.268600
-500.946167	304.360168	919.620728	-515.094910	118.516251	947.948181	-572.411499	295.287689	496.377869	-409.930695	20.050781	521.047852	-537.394958	243.680466	66.583519	-674.407288	196.641678	710.307983	-455.873383	471.438141	1349.165283	-471.899902	131.631454	1409.337646	-445.564301	298.300537	1394.756958	-391.803528	344.596130	1677.081055	-513.487976	488.719025	1086.230225	-571.530212	39.663132	1191.480469	-424.579498	426.986633	854.793762	-474.461273	-9.862604	939.660767	-489.761719	224.893478	1031.178345	415.940582	-49.423195	960.632019	415.794128	127.348846
-501.566406	304.096466	919.637329	-515.307129	118.382973	948.305481	-572.904419	294.840088	496.429108	-407.706329	18.264437	522.111267	-537.326233	243.600021	66.539757	-670.072571	195.202301	713.834900	-456.303101	471.608673	1349.287109	-471.834259	131.801941	1409.570190	-445.712036	298.488312	1394.911011	-392.202942	344.960022	1677.292725	-514.150757	488.889618	1086.401001	-571.448975	39.548630	1191.850464	-425.394043	427.111023	854.930969	-474.117493	-10.153055	940.101807	-490.099243	224.910522	1031.320435	415.260193	-50.327164	960.582092	415.402039	126.426193
-502.063202	303.977722	919.656433	-515.472229	118.295372	948.576355	-573.271973	294.322021	496.463898	-405.116913	16.080883	523.346680	-537.165894	243.485855	66.527435	-666.775452	193.969330	714.919800	-456.711731	471.755829	1349.380005	-471.661072	131.952042	1409.717407	-445.817871	298.685120	1394.999146	-392.583679	345.323151	1677.420166	-514.784546	488.753998	1086.483521	-571.305176	39.385090	1192.216675	-426.023651	427.154419	854.994324	-473.826752	-10.419484	940.557190	-490.404327	224.968185	1031.437866	414.476776	-51.380684	960.555176	414.960999	125.405319
-502.442108	303.831238	919.660034	-515.457581	118.267143	948.800598	-573.636414	293.866913	496.451538	-402.260620	13.801295	524.792358	-537.022339	243.331314	66.495918	-664.645996	193.112839	713.678406	-457.119293	471.927063	1349.388306	-471.430298	132.159637	1409.866577	-445.897217	298.866150	1395.060913	-392.900696	345.663910	1677.487549	-515.447388	488.872925	1086.635742	-571.189148	39.192799	1192.548340	-426.778412	427.230255	855.041260	-473.551361	-10.486403	941.024780	-490.638733	225.045822	1031.538086	413.815369	-52.326656	960.512939	414.597809	124.451378
-502.823608	303.539307	919.565430	-515.340027	118.146828	948.996399	-574.010925	293.293884	496.355408	-398.885101	11.536612	526.309692	-536.874939	243.201401	66.428940	-663.604309	192.629883	710.090210	-457.532532	472.044647	1349.399170	-471.217468	132.265808	1409.956421	-445.952606	299.056519	1395.102173	-393.200195	346.016937	1677.520508	-516.138489	488.887115	1086.651367	-571.007690	39.001102	1192.847290	-427.565887	427.316620	855.017944	-473.383087	-10.869890	941.385437	-490.843445	225.056473	1031.570923	413.049347	-53.364765	960.521667	414.201660	123.440613
-503.004669	303.455383	919.494446	-515.087524	118.130402	949.125061	-574.322205	292.880615	496.229645	-395.407349	9.195861	527.983643	-536.802063	243.113358	66.405159	-663.371155	192.570892	704.315552	-457.943695	472.152191	1349.317871	-470.997589	132.397446	1410.013184	-446.083862	299.190369	1395.036133	-393.486847	346.363586	1677.502930	-516.797485	488.942108	1086.598877	-570.803162	38.783936	1193.031372	-428.311615	427.328827	854.949951	-473.171814	-11.334247	941.628540	-490.989471	225.172318	1031.609253	412.407898	-54.359787	960.517517	413.855804	122.524162
-503.090332	303.238800	919.313232	-514.730042	118.040970	949.232361	-574.515320	292.492767	496.107666	-391.859436	6.800101	529.759277	-536.609253	242.942245	66.344528	-663.782532	192.777084	696.628418	-458.346375	472.246796	1349.215088	-470.706818	132.498611	1409.982056	-446.219269	299.355652	1394.945313	-393.729004	346.724884	1677.443848	-517.434631	489.022369	1086.545410	-570.535461	38.545685	1193.168091	-429.024689	427.363251	854.840027	-472.942596	-11.794080	941.796204	-491.081665	225.239807	1031.581543	411.610962	-55.428143	960.548035	413.457153	121.416115
-503.046021	303.023132	919.121582	-514.224487	117.934967	949.248840	-574.681335	292.110077	495.937714	-388.233459	4.397553	531.583313	-536.548462	242.788681	66.326645	-664.754517	193.076340	687.137756	-458.788269	472.313690	1349.039551	-470.440277	132.598328	1409.963867	-446.363495	299.472565	1394.834229	-393.925079	347.090698	1677.327515	-518.098450	488.974701	1086.401489	-570.269714	38.193813	1193.246704	-429.817169	427.452301	854.636780	-472.731842	-12.310795	941.890503	-491.063141	225.260086	1031.513184	410.893311	-56.427784	960.535889	413.104126	120.484047
-503.621368	301.731262	918.543213	-514.020996	117.436569	949.348999	-574.798096	291.784180	495.593597	-384.976563	2.162366	533.442566	-536.454285	242.643707	66.312897	-666.195679	193.458176	676.044556	-459.258972	472.415924	1348.828003	-470.132751	132.706696	1409.918457	-446.540741	299.594330	1394.700562	-394.080109	347.404877	1677.173340	-518.733582	488.913147	1086.206299	-569.922241	37.792557	1193.284058	-430.385834	427.487396	854.455322	-472.542725	-12.777579	941.932434	-491.230743	224.847168	1031.196411	410.119843	-57.519558	960.544983	412.729767	119.375595
[truncated: 40 more columns]
