# Supplementary material for: A dyadic stimulus set of audiovisual affective displays for the study of multisensory, emotional, social interactions
Source: Behav Res Methods. 2015 Nov 5;48(4):1285–95. doi: 10.3758/s13428-015-0654-4 (PMC5101291; doi:10.3758/s13428-015-0654-4)
Supplement: Supplementary file 1 — (ZIP 270 MB) [file 13428_2015_654_MOESM1_ESM.zip › supplementary_material_2_stimuli_set_files/E/E27.txt]

-314.775574	150.868759	923.895203	-304.398743	-35.782547	923.921936	-425.600006	200.197800	507.430115	-367.440613	-57.992699	501.073425	-456.101715	219.067215	73.277695	-436.878418	-41.858124	82.370987	-268.951080	244.108978	1392.325684	-249.492233	-102.854736	1374.300903	-240.633514	66.148750	1392.935059	-217.170578	52.652172	1686.071167	-362.455719	298.308380	1144.833496	-354.392365	-151.198242	1143.966797	-306.894348	250.313690	900.044739	-277.878113	-156.703003	879.478394	-287.064087	58.809212	1021.330872	510.118744	-0.831126	959.775452	514.840759	176.737900
-314.909637	150.681000	923.760193	-304.341156	-35.753788	923.849365	-425.596954	200.174423	507.208344	-367.225372	-57.713001	501.068176	-456.032684	218.697372	73.301064	-436.600983	-41.462509	82.428101	-269.501312	244.430756	1392.448364	-249.433411	-102.468781	1374.521851	-240.551208	66.531403	1393.465820	-218.113220	52.724373	1686.465088	-363.639465	299.878815	1145.630371	-354.621429	-150.401672	1144.184204	-306.583344	251.676819	900.714905	-277.483521	-155.599701	879.941162	-287.221802	58.780220	1021.253967	509.949310	-0.851359	959.859802	514.894531	176.736618
-314.774872	150.861496	923.253967	-304.125793	-35.701279	923.480469	-425.330658	200.284637	506.743103	-367.311981	-57.473457	500.799805	-455.906677	218.519485	73.133812	-436.452240	-41.083786	82.411980	-270.117706	244.787125	1392.155884	-249.297913	-102.162361	1374.519897	-240.545380	66.951195	1393.416748	-219.063553	53.316204	1686.536621	-364.479095	301.169281	1145.429321	-354.874908	-149.642181	1144.121704	-306.301941	253.417145	900.877136	-277.023132	-154.494141	880.045288	-287.283020	58.963799	1020.869507	509.911407	-0.917647	959.910217	515.147705	176.968735
-314.873688	150.822098	922.586853	-304.003479	-35.593601	922.835938	-425.079712	200.269379	505.976410	-367.884277	-57.358322	500.376007	-456.142395	218.394379	72.924538	-436.511505	-40.784801	82.352600	-270.738464	245.192032	1391.523560	-249.037689	-101.865158	1374.156128	-240.682266	67.411392	1393.028198	-220.014053	54.242439	1686.348877	-365.229370	302.538727	1145.027954	-355.190369	-149.012756	1143.743530	-305.760437	254.916229	900.903198	-276.431732	-153.246933	880.088745	-287.543488	59.021355	1020.274841	509.673248	-1.038208	959.777344	514.834595	177.122208
-314.921600	151.098770	921.767700	-303.870392	-35.443111	922.160767	-424.591553	200.202103	505.182251	-368.662964	-57.239925	499.966644	-456.209961	218.342636	72.661980	-436.567566	-40.553852	82.277328	-271.327850	245.587814	1390.619507	-248.659012	-101.481537	1373.630005	-241.097153	67.822327	1392.216553	-221.000443	54.439445	1686.271240	-365.993988	304.021240	1144.407837	-355.391418	-148.576599	1143.368774	-305.400635	256.718750	900.706848	-275.720764	-152.050125	879.979553	-287.698822	59.318905	1019.570618	509.004883	-0.312059	959.549866	514.235046	177.247620
-314.877808	151.572495	920.970398	-303.697937	-35.239113	921.592407	-424.192474	200.488144	504.600952	-369.529266	-57.184021	499.832947	-456.178894	218.539520	72.385719	-436.610016	-40.334503	82.318565	-271.876923	246.013870	1389.625610	-248.251541	-101.125481	1373.113159	-241.513611	68.340202	1391.427124	-221.906006	55.186691	1685.922241	-366.785645	305.470734	1143.676880	-355.582458	-148.190872	1143.044922	-305.527863	258.886230	900.261536	-275.133911	-150.912155	880.080750	-287.784882	59.778675	1018.928833	508.600403	0.040267	959.502808	513.925354	177.597076
-314.744568	151.906525	920.337463	-303.480988	-34.867477	921.088074	-423.770386	200.539978	504.052917	-370.387848	-56.982426	499.947876	-455.662079	218.616302	72.034889	-436.601196	-40.199997	82.274307	-272.482727	246.316208	1388.705688	-247.981339	-100.848656	1372.735474	-241.837204	68.828293	1391.071045	-222.779297	56.260605	1685.732056	-367.357941	306.931976	1142.774658	-355.894562	-147.975433	1142.865234	-305.159302	261.022614	899.673401	-274.609711	-149.750626	880.397278	-287.877289	60.192791	1018.417664	508.321991	0.369386	959.516418	513.710449	177.965729
-314.619171	151.874222	919.878052	-303.164734	-34.500080	920.672852	-423.523132	200.446274	503.732422	-369.087250	-54.996387	499.850891	-455.707428	218.751968	71.881218	-435.507996	-39.873043	81.894379	-273.194916	246.582993	1387.950928	-247.779007	-100.432175	1372.422485	-242.187286	69.215752	1390.997681	-223.691376	56.454178	1685.765137	-367.659729	308.514282	1142.438110	-356.200348	-147.797012	1142.822266	-304.046997	262.797333	898.826416	-274.143127	-148.681503	880.663879	-287.981873	60.389141	1018.050049	508.194183	0.753419	959.599609	513.615662	178.175735
-314.327209	151.878555	919.426208	-302.734344	-34.095543	920.251526	-423.441010	200.608734	503.504028	-369.489105	-54.292107	499.914124	-455.670868	219.005096	71.717239	-435.328491	-39.767384	81.590714	-273.935577	246.745895	1387.157959	-247.692825	-100.067596	1372.140381	-242.477783	69.610321	1391.111450	-224.527588	57.102306	1685.589722	-367.986267	308.699188	1141.235718	-356.469757	-147.622696	1142.720825	-303.585205	264.761871	897.775574	-273.693359	-147.531738	880.843567	-287.956238	60.608246	1017.684387	508.202911	0.782162	959.653137	513.787292	178.422043
-313.302124	153.496475	918.884583	-302.083984	-33.397861	919.723022	-423.562042	201.251266	503.572815	-369.984467	-53.546947	499.627899	-455.687653	219.517639	71.390953	-435.326630	-39.688679	81.198303	-274.664948	247.024658	1386.210205	-247.633926	-99.696602	1371.822998	-242.785141	70.030907	1390.955078	-225.262924	58.232422	1685.027100	-368.099915	310.306488	1140.496460	-356.688538	-147.265320	1142.326782	-303.379150	266.994354	896.664368	-273.184906	-146.343582	880.895386	-287.429047	61.704876	1017.215149	508.459534	0.623354	959.753967	513.776489	178.514740
-313.447327	152.729980	918.580750	-301.701874	-33.135796	919.194519	-424.003754	201.795151	503.478638	-370.591461	-53.004204	499.152771	-455.917114	219.631653	71.378998	-435.379028	-39.653042	80.810081	-275.627625	247.317154	1385.492188	-247.736740	-99.346519	1371.397583	-243.348251	70.425613	1390.514771	-226.066345	58.986401	1684.727661	-368.303955	310.683807	1139.565552	-356.832062	-146.979492	1141.853149	-303.054108	268.788910	895.539185	-272.562714	-145.173080	880.960693	-287.477386	61.390553	1016.834351	507.946411	0.779104	959.456360	513.374695	178.477463
-312.836151	153.540939	918.409729	-301.092438	-32.592339	918.577515	-424.665466	202.375076	503.719360	-370.693298	-52.389957	498.618866	-456.273499	219.755280	71.412483	-435.297424	-39.561863	80.534363	-276.731781	247.727829	1384.752197	-247.898331	-98.907730	1370.821411	-244.073685	70.901718	1389.748291	-226.781586	59.701515	1684.322754	-368.752350	311.352600	1138.688477	-356.881256	-146.736557	1141.379028	-304.392487	270.216888	894.991760	-272.167542	-144.352676	880.544556	-287.001160	61.822147	1016.471436	507.260468	1.066820	959.348022	512.632568	178.189026
-312.309082	154.609634	918.310364	-300.622375	-32.031681	918.103210	-425.206268	202.977356	503.870728	-370.486755	-51.689342	498.030396	-456.358337	220.091324	71.318298	-435.121826	-39.429489	80.401253	-277.759491	248.185959	1384.069824	-248.203415	-98.528198	1370.423706	-244.839539	71.363220	1388.970215	-227.388840	60.419132	1683.875366	-368.867371	311.468811	1137.565063	-356.765076	-146.403854	1140.907227	-303.499329	272.173859	893.776001	-271.677155	-143.459381	880.371399	-286.475861	62.431919	1016.181763	507.110840	1.047958	959.554810	512.438904	177.958572
-312.034760	155.031433	918.328918	-300.302399	-31.673822	918.028748	-425.858429	203.581528	504.077026	-370.403473	-51.285248	497.842102	-456.101990	220.189072	71.425354	-434.930603	-39.326817	80.618614	-278.751251	248.608856	1383.723755	-248.521149	-98.196442	1370.421875	-245.468399	71.818993	1388.829102	-228.055328	60.781361	1683.840332	-369.025269	311.458954	1136.875122	-356.639191	-145.971115	1140.663818	-303.377197	273.711578	892.874023	-271.044983	-142.445084	880.335632	-286.098877	62.782482	1016.137939	506.882111	0.871393	959.663147	512.147522	177.758759
-311.892334	154.641251	918.370483	-300.051239	-31.526491	918.256592	-426.316986	203.498062	504.312836	-370.467010	-51.112610	498.216827	-456.196472	220.161102	71.679588	-434.863953	-39.230450	80.956322	-279.763428	248.910736	1383.738037	-249.169693	-97.828392	1370.846680	-246.161072	72.130424	1389.194092	-228.582275	61.920944	1683.942139	-369.188385	311.196503	1136.464844	-356.529205	-145.516602	1140.760864	-303.184601	274.925659	892.093750	-270.542389	-141.627319	880.472900	-285.826294	62.778793	1016.255737	506.610199	0.717347	959.832458	511.848938	177.518311
-311.695313	154.221970	918.513000	-299.801514	-31.359158	918.653564	-426.477966	203.388306	504.413940	-370.510773	-51.045273	498.881409	-455.957886	220.145584	71.857422	-434.857452	-39.156437	81.291412	-280.634674	249.190048	1383.772583	-249.752563	-97.353210	1371.298828	-246.661530	72.480362	1389.785889	-229.099777	62.594120	1684.127319	-369.387878	310.663574	1136.147583	-356.435974	-145.017365	1141.032227	-302.666687	276.002625	891.082886	-270.052460	-140.756729	880.811340	-285.596771	62.797081	1016.522278	506.587769	0.413529	959.966309	511.921204	177.342056
-311.806885	153.153549	918.490295	-299.651855	-31.502056	919.066345	-426.386108	203.325638	504.180145	-370.458527	-51.035439	499.495758	-455.649475	220.260071	71.835091	-434.841614	-39.153084	81.491699	-281.484222	249.717880	1383.693237	-250.494553	-96.948471	1371.891846	-247.225342	72.977669	1390.227417	-229.637848	63.364658	1684.311035	-369.671753	310.254761	1135.611450	-356.402283	-144.408493	1141.214966	-302.634827	277.086670	890.296692	-269.590485	-140.025162	881.076355	-285.571686	62.458164	1016.711975	506.573425	0.020934	959.891602	511.964386	177.262482
-312.042755	151.934875	918.241211	-299.623810	-31.763792	919.445679	-426.310791	202.919479	504.074829	-370.457092	-51.062195	499.993286	-455.503296	220.005722	72.036476	-434.892212	-39.214546	81.537697	-282.366516	250.077362	1383.717896	-251.300903	-96.566414	1372.516724	-247.851395	73.419060	1390.716553	-230.281326	63.963417	1684.570801	-370.100647	309.683319	1135.368652	-356.455414	-143.887802	1141.389893	-302.665070	277.820709	889.672119	-269.126953	-139.309753	881.409058	-285.615906	62.094311	1016.757813	506.569000	-0.263710	959.762085	511.947937	177.037094
-312.099915	151.634247	917.925781	-299.655792	-31.966671	919.724854	-426.245850	202.817764	504.054047	-370.289795	-50.965977	500.293610	-455.551758	219.796265	72.200844	-434.993591	-39.304676	81.534706	-283.236542	250.636276	1383.506958	-252.256607	-96.167244	1372.965698	-248.679443	74.016129	1390.654663	-230.949997	64.536491	1684.718140	-370.667877	309.342896	1134.909668	-356.521881	-143.324722	1141.555420	-303.205658	278.278046	889.349365	-268.616028	-138.604950	881.710938	-285.519135	62.172756	1016.703064	505.999695	-0.238871	959.505127	511.116455	176.840759
-312.096375	151.684067	917.698975	-299.613342	-32.045654	919.871033	-426.035126	203.037552	503.922882	-369.801453	-50.798954	500.389130	-455.553436	219.780167	72.195641	-434.924896	-39.354279	81.592804	-283.902557	251.228760	1383.202515	-252.985596	-95.826447	1373.265015	-249.370865	74.517143	1390.452759	-231.593109	65.253334	1684.746216	-371.097015	309.030640	1134.172852	-356.414032	-142.607590	1141.587769	-303.439575	278.916901	888.751648	-267.525116	-137.475159	882.406616	-285.366882	62.367966	1016.630554	505.665405	-0.219442	959.549438	510.638184	176.826385
-309.738434	155.882721	918.548279	-298.578003	-30.795374	919.777954	-425.983215	203.388229	504.731598	-368.805084	-50.149109	500.101563	-455.654724	219.649231	72.372635	-434.588867	-39.336342	81.756638	-284.452911	251.811325	1383.133057	-253.756653	-95.418274	1373.662598	-250.065598	74.883667	1390.572510	-232.258606	65.544136	1685.052246	-371.469849	308.592194	1133.735229	-356.296143	-141.974030	1141.495728	-303.542206	279.162994	888.317078	-266.733154	-136.735931	882.558533	-284.210175	64.381615	1017.136047	505.297791	-0.206292	959.580444	510.216034	176.827423
-309.583618	155.986710	918.954163	-298.377197	-30.538298	919.987549	-425.794373	203.314880	504.982544	-368.382996	-49.966526	500.003967	-455.789307	219.447098	72.766022	-434.425385	-39.327877	82.109695	-284.878143	252.182297	1383.259155	-254.389282	-95.038811	1374.131104	-250.565552	75.137199	1391.103760	-232.976852	66.083519	1685.436890	-371.795349	308.117218	1133.610474	-356.193756	-141.269272	1141.567627	-303.699707	279.094604	888.081665	-266.068695	-136.182037	882.836487	-284.082977	64.462524	1017.455933	505.010773	-0.074009	959.720581	509.886108	176.839935
-309.276764	156.334152	919.255554	-298.123505	-30.235075	920.272339	-425.427429	203.310715	505.226959	-368.120605	-49.872410	500.205475	-455.657532	219.348663	72.916954	-434.332123	-39.303539	82.520935	-285.280060	252.634628	1383.396362	-255.107971	-94.556480	1374.774902	-250.891998	75.504555	1391.715576	-233.612595	66.675079	1685.794189	-371.977905	307.725128	1133.435669	-356.132751	-140.553329	1141.732666	-303.501495	279.021698	887.566345	-265.496613	-135.718689	883.231812	-283.897858	64.767433	1017.768616	504.932739	-0.310814	959.831970	510.004181	176.887726
-308.517761	157.960587	919.556641	-297.716156	-29.671303	920.482361	-425.353668	203.469467	505.664856	-368.067841	-49.901974	500.540924	-455.597778	219.337738	73.037941	-434.300201	-39.290554	82.839287	-285.652679	253.108643	1383.417114	-255.748398	-94.183403	1375.300049	-251.407333	75.948547	1391.993530	-234.278900	67.720604	1685.933228	-372.199432	307.648560	1133.264160	-356.150909	-139.992111	1142.146729	-303.910919	278.840332	887.239990	-265.015594	-135.234940	883.719421	-283.541626	65.755302	1018.071594	504.780853	-0.360438	959.786377	509.934845	176.865128
-308.965240	157.370941	919.760315	-297.721313	-29.520075	920.619019	-425.307983	203.259537	505.710571	-368.139893	-49.608376	500.971832	-455.482269	219.016510	73.220718	-434.377777	-39.215797	82.926704	-286.088135	253.486237	1383.542847	-256.393341	-93.733688	1375.736572	-252.105194	76.351540	1392.225220	-235.143173	68.222488	1686.284424	-372.493835	307.653534	1133.290771	-356.315125	-139.649750	1142.584595	-304.435974	278.191895	887.076111	-264.732819	-134.844193	884.203369	-283.902283	65.545708	1018.268311	504.584473	-0.415312	959.637756	509.711761	176.845703
-309.340698	157.329010	919.682312	-297.772583	-29.445023	920.675476	-425.355042	203.315781	505.672699	-368.630493	-49.722828	501.441467	-455.428101	218.927765	73.227715	-434.590240	-39.121719	82.912498	-286.579926	253.942673	1383.427002	-256.960083	-93.281616	1376.126587	-252.856476	76.904022	1392.126709	-236.084366	68.702553	1686.408569	-372.832092	307.979126	1133.104004	-356.594269	-139.331589	1142.880371	-305.419861	277.471802	887.043274	-265.427002	-135.325974	883.819519	-284.148865	65.665596	1018.262390	504.086731	-0.245666	959.294800	509.103302	176.858047
-309.539154	157.804001	919.607727	-297.810852	-29.255243	920.644775	-425.456909	203.573318	505.749512	-368.909058	-49.510002	501.517853	-455.532532	218.967789	73.164429	-434.769226	-38.931286	82.774269	-287.090485	254.364578	1383.207275	-257.676544	-92.961205	1376.291992	-253.431015	77.399559	1392.042236	-237.066315	69.079529	1686.508545	-373.052979	308.259827	1132.813599	-356.883240	-139.105011	1143.042969	-305.785156	276.852570	886.960022	-265.198517	-135.127014	884.109558	-284.272095	66.034676	1018.210022	503.868286	-0.174716	959.263245	508.918488	176.915268
-309.757202	157.975983	919.649048	-297.788025	-28.980721	920.537903	-425.541626	203.755356	505.902344	-368.862640	-49.089565	501.226837	-455.616974	218.888000	73.214081	-434.721466	-38.683357	82.594734	-287.566406	254.705811	1383.212280	-258.256104	-92.600990	1376.446777	-253.928268	77.773178	1392.239746	-238.063629	69.415665	1686.425049	-373.228058	308.540588	1132.713745	-356.989410	-138.725403	1142.943604	-306.033203	275.993164	887.213684	-263.529419	-133.958862	885.276917	-284.410980	66.203568	1018.186401	503.886688	0.044493	959.519043	508.909821	176.956497
-309.944489	157.963364	919.780029	-297.701508	-28.599714	920.463257	-425.544769	203.734543	506.127686	-368.604462	-48.672775	500.899902	-455.696869	218.781921	73.335411	-434.641266	-38.430222	82.507446	-287.987091	254.936371	1383.272095	-258.545074	-92.211174	1376.518799	-254.350189	78.044571	1392.628418	-238.982651	70.190712	1686.560791	-373.395355	308.613800	1132.776978	-357.055145	-138.414703	1142.823242	-306.210388	274.865051	887.307007	-262.799530	-133.672287	885.593872	-284.531708	66.307083	1018.229797	503.682648	0.122340	959.632996	508.756500	176.990036
-309.716187	158.766083	919.594727	-297.555237	-28.201391	920.360718	-425.576050	204.042282	506.216461	-368.121094	-48.254456	500.686920	-455.743561	218.964905	73.259605	-434.428558	-38.231808	82.484528	-288.398865	255.301865	1383.183838	-258.982117	-91.763847	1376.580566	-254.635727	78.292786	1392.728638	-239.845123	70.669380	1686.498169	-373.444214	308.998901	1132.546387	-357.214264	-138.216095	1142.756348	-306.368347	273.914337	887.215088	-262.397308	-133.509888	885.818604	-284.397217	66.935661	1018.095703	503.506500	-0.145635	959.698730	508.778687	176.983627
-309.330902	159.803711	919.412292	-297.282715	-27.704390	920.190247	-425.565857	204.347488	506.135590	-367.595886	-47.886066	500.481445	-455.734222	219.021698	73.104050	-434.240265	-38.054279	82.529121	-288.803436	255.606430	1383.083252	-259.235657	-91.319649	1376.540161	-255.098938	78.766846	1392.645386	-240.684479	71.185417	1686.463379	-373.512146	309.509430	1132.269165	-357.454315	-138.142868	1142.787476	-306.835510	272.923431	887.179749	-262.469025	-133.527084	885.707703	-284.240540	67.681992	1017.953247	503.278107	-0.305751	959.654602	508.592804	176.865967
-309.777557	159.214447	919.273376	-297.209534	-27.455288	919.990967	-425.650665	204.301636	505.737152	-367.266937	-47.774799	500.371002	-455.705566	218.967377	72.997406	-434.123627	-37.947086	82.598320	-289.299683	255.890396	1383.006470	-259.497833	-90.857262	1376.398438	-255.819046	79.141685	1392.323486	-241.648270	71.735390	1686.390259	-373.642029	309.995392	1132.149536	-357.780853	-138.191925	1142.822754	-307.387695	271.582458	887.272644	-263.152039	-134.333130	885.089233	-284.631348	67.526993	1017.823303	502.976440	-0.298853	959.570251	508.177795	176.682312
-309.739746	159.735886	918.889038	-297.165985	-27.210289	919.814636	-425.641022	204.558060	505.340027	-367.113556	-47.856548	500.408478	-455.629486	219.071960	72.642288	-434.123413	-37.916470	82.641212	-289.992004	256.298065	1382.743652	-260.189972	-90.595413	1376.197510	-256.611694	79.495110	1391.753296	-242.589737	72.139793	1686.351685	-373.806885	310.788757	1131.929077	-358.199615	-138.266876	1142.792480	-308.568176	270.666962	887.308777	-262.977264	-134.405701	885.283813	-284.772705	68.005531	1017.576172	502.690643	-0.486373	959.348083	507.889099	176.655060
-309.678650	160.266663	918.591492	-297.207672	-26.984734	919.653381	-425.667419	205.001129	505.045593	-367.159912	-48.087410	500.371857	-455.635498	219.247589	72.371063	-434.245331	-37.964996	82.572929	-290.629517	256.647461	1382.555908	-260.927124	-90.372078	1376.132690	-257.293427	79.914398	1391.530273	-243.547485	72.325081	1686.292236	-373.870514	311.627502	1131.677368	-358.685577	-138.428635	1142.648560	-309.308533	269.787811	887.166626	-262.848938	-134.440292	885.456360	-284.895264	68.433403	1017.370911	502.623993	-0.509506	959.275330	507.774017	176.643753
-309.646149	160.334808	918.447876	-297.152679	-26.760233	919.515503	-425.632385	205.055206	504.899292	-367.220978	-48.303131	500.238068	-455.737427	219.284866	72.281898	-434.400696	-38.145618	82.433121	-291.273743	256.900635	1382.543945	-261.513550	-90.048431	1375.991821	-257.867523	80.210350	1391.623779	-244.547455	72.512032	1686.372681	-374.080261	310.885864	1131.163696	-359.102417	-138.548050	1142.402710	-309.589691	268.594147	887.053345	-262.659424	-134.385956	885.564148	-285.004852	68.576401	1017.259033	502.702545	-0.498738	959.428406	507.836304	176.506821
-309.657532	160.142334	918.398315	-297.080170	-26.587244	919.482788	-425.494080	204.990997	504.828918	-367.197601	-48.351643	500.077850	-455.694641	219.333405	72.306648	-434.446014	-38.306065	82.176239	-291.918976	257.191833	1382.646362	-262.089172	-89.661880	1375.920654	-258.248138	80.475815	1391.973633	-245.480927	72.960625	1686.240479	-374.103668	310.772919	1131.175293	-359.493866	-138.601715	1142.122681	-309.620911	267.689240	886.944763	-262.499817	-134.403320	885.581360	-285.078522	68.580406	1017.237122	502.375366	-0.564224	959.366211	507.575012	176.419083
-309.195099	161.057602	918.051270	-296.979584	-26.284805	919.459534	-425.393280	205.345001	504.855347	-367.138245	-48.352360	499.973175	-455.655914	219.679413	72.147072	-434.520020	-38.527153	81.934494	-292.429016	257.503326	1382.572998	-262.618988	-89.315216	1375.788574	-258.757904	80.767014	1392.155884	-246.309235	73.658447	1686.147461	-374.251038	310.921967	1130.984375	-359.744934	-138.528152	1141.788574	-310.113800	267.180634	886.921143	-261.462921	-133.770615	886.286072	-284.734894	69.321838	1017.037842	502.302887	-0.839492	959.435120	507.681854	176.379791
-309.149323	161.308685	917.927307	-296.869324	-26.012362	919.425659	-425.512299	205.693832	504.785614	-367.042816	-48.262035	499.906158	-455.676056	219.734131	72.179688	-434.559479	-38.767994	81.780479	-293.034454	257.841370	1382.530029	-262.998566	-88.823845	1375.531860	-259.300232	81.071953	1392.109131	-247.131561	74.089363	1686.165527	-374.612061	312.306305	1130.686279	-360.027740	-138.533249	1141.492065	-310.503174	266.709351	886.965881	-261.225952	-133.824097	886.208069	-284.656067	69.637444	1016.957703	502.427521	-0.986098	959.656555	507.844543	176.327393
-309.586884	160.829987	918.075500	-296.865631	-25.708662	919.345093	-425.905823	206.004700	504.625092	-366.919769	-48.117992	499.871246	-455.806885	219.768753	72.084625	-434.563080	-38.904404	81.750847	-293.547333	258.106201	1382.369629	-263.600342	-88.443283	1375.304810	-259.948853	81.506630	1391.911621	-247.930573	74.395393	1686.074463	-374.960938	310.906250	1130.415894	-360.230316	-138.403809	1141.178589	-310.708527	266.314819	886.717529	-260.501495	-133.675674	886.419250	-284.895538	69.479691	1016.997131	501.942902	-0.849382	959.504333	507.180206	176.190445
-309.513397	161.415894	917.907043	-296.801758	-25.410902	919.230652	-426.239166	206.473022	504.461243	-366.836792	-47.977989	499.828735	-455.860382	220.033127	71.847145	-434.586029	-38.974216	81.855286	-294.099426	258.556183	1382.116089	-264.283051	-88.161064	1375.195435	-260.631927	81.977142	1391.406494	-248.746429	74.350189	1686.079956	-375.444244	310.679626	1129.654419	-360.553284	-138.474365	1141.021851	-311.509857	266.533936	886.460999	-261.077637	-134.100006	885.896667	-284.822052	69.946365	1016.854309	501.908264	-0.911216	959.418945	507.123901	176.222870
-309.402100	162.009277	917.836121	-296.737762	-25.111824	919.086670	-426.633209	206.865097	504.409607	-366.827026	-47.784218	499.815735	-455.955597	220.220505	71.675140	-434.621429	-39.024269	81.952965	-294.688232	258.894043	1381.953857	-265.020294	-87.967079	1375.045410	-261.512360	82.081795	1391.161011	-249.513123	75.125435	1685.903442	-376.204773	310.948761	1129.592529	-360.876617	-138.412903	1140.848633	-311.738098	266.820770	886.143372	-260.737427	-134.037369	885.838623	-284.787323	70.343002	1016.757690	501.899811	-0.943348	959.290527	507.101318	176.258499
-309.380310	162.303680	917.984863	-296.751099	-24.822206	919.080811	-426.966797	206.780411	504.613495	-366.958679	-47.645458	499.767517	-456.069061	220.207413	71.702324	-434.770569	-39.016079	81.998268	-295.250580	259.164612	1381.977905	-266.108124	-87.888512	1374.958008	-262.183594	82.219315	1391.348022	-250.368011	75.411530	1685.980591	-376.794220	310.593353	1129.565308	-361.303833	-138.365295	1140.661987	-311.835663	267.212402	885.933105	-261.428558	-134.584854	885.660889	-284.875031	70.544266	1016.847900	501.989807	-0.861292	959.353638	507.166077	176.149094
-309.396759	162.371033	918.152466	-296.739838	-24.608768	919.164978	-427.225800	206.575851	504.843719	-367.039764	-47.376110	499.741730	-456.123138	220.231506	71.837402	-434.832306	-38.983410	81.994537	-295.801819	259.457489	1382.100830	-266.892761	-87.663307	1375.126953	-262.576477	82.472755	1391.694824	-251.228928	75.586250	1686.129395	-377.254822	310.235229	1129.611938	-361.609772	-138.077484	1140.456665	-311.524445	267.679535	885.552185	-261.026245	-134.504059	885.923889	-284.948242	70.640167	1016.987610	502.031738	-0.918381	959.445435	507.273773	176.123978
-309.371063	162.682907	918.177368	-296.782135	-24.359837	919.253845	-427.397705	206.449020	505.008179	-367.136230	-47.125435	499.749939	-456.035797	220.270401	71.813469	-434.878265	-38.937824	81.876945	-296.424683	259.735077	1382.070923	-267.595459	-87.443848	1375.408813	-263.076294	82.649857	1392.045532	-252.029297	75.859505	1686.191895	-377.799988	310.117279	1129.426514	-362.013245	-137.872101	1140.411255	-311.670624	268.394226	885.252991	-261.840851	-134.927017	885.593018	-284.939850	70.948112	1017.040894	502.052185	-1.175502	959.580078	507.506561	176.141373
-309.616425	162.671722	918.141235	-296.827698	-24.146467	919.287415	-427.674316	206.269974	505.061737	-367.228790	-46.955933	499.856628	-456.011108	220.210648	71.784203	-434.949860	-38.854515	81.814194	-297.054596	259.980255	1381.990967	-268.299469	-87.175148	1375.518311	-263.585114	82.882797	1392.280640	-252.817703	76.058144	1686.248047	-378.332886	311.196442	1129.478638	-362.280029	-137.470764	1140.328735	-311.923035	269.037018	885.214111	-261.479004	-134.880035	885.985168	-285.070984	71.108383	1017.035889	501.819397	-1.254727	959.619080	507.296295	176.067184
-309.949432	162.699615	918.025757	-296.879395	-23.952045	919.252197	-428.069580	206.247757	504.932251	-367.213989	-46.821629	499.972778	-455.991241	220.069473	71.640747	-434.967010	-38.710953	81.794304	-297.758514	260.228638	1381.870728	-268.845428	-86.940506	1375.501221	-264.172821	83.249580	1392.120361	-253.601883	76.267487	1686.283691	-378.925964	311.287811	1129.336548	-362.608185	-137.258423	1140.404053	-312.375305	269.574158	885.065857	-261.776154	-134.993530	885.799683	-285.261719	71.290939	1016.958862	501.379059	-1.130999	959.509949	506.740265	175.973404
-310.097412	163.121292	917.824646	-296.920654	-23.719776	919.125488	-428.413788	206.379791	504.832123	-367.126831	-46.703922	500.018646	-455.927704	220.063980	71.468857	-434.885712	-38.576015	81.812912	-298.388977	260.504913	1381.640137	-269.481750	-86.669167	1375.488525	-264.848450	83.522972	1391.897949	-254.316666	76.500496	1686.295166	-379.350098	311.704529	1129.039795	-363.078430	-137.152603	1140.462402	-312.870636	270.464478	884.816833	-262.844543	-135.448441	885.323364	-285.359314	71.665283	1016.794617	501.227234	-1.213345	959.388000	506.593842	175.926849
-310.265228	163.458511	917.755676	-296.937073	-23.528048	919.049316	-428.668365	206.463776	504.741089	-367.105408	-46.557011	499.989746	-455.946716	220.095062	71.398460	-434.873962	-38.456596	81.818954	-298.993378	260.777649	1381.529419	-270.221375	-86.493530	1375.574585	-265.419495	83.810814	1391.773438	-255.037354	76.809502	1686.155884	-379.743591	312.122955	1128.895630	-363.537781	-136.974228	1140.453491	-313.099792	271.238281	884.617920	-263.309540	-135.603241	885.229675	-285.526276	71.933907	1016.735718	501.238068	-1.180799	959.357605	506.569580	175.955246
-310.365021	163.659271	917.812500	-296.907959	-23.342251	919.037048	-428.872406	206.424500	504.878845	-367.081055	-46.495361	499.915985	-455.931061	220.001282	71.469269	-434.862030	-38.405190	81.873962	-299.570923	260.903778	1381.602051	-270.939392	-86.410461	1375.703857	-266.086273	83.924835	1391.891357	-255.833069	76.617455	1686.347412	-380.084961	312.486328	1128.977661	-364.035614	-136.722488	1140.334473	-313.208801	271.902496	884.542542	-263.855774	-135.711823	885.183960	-285.725952	72.091537	1016.788757	501.358398	-1.050931	959.379456	506.632202	175.966873
-310.476685	163.830673	917.965881	-296.886383	-23.118538	919.071289	-429.074402	206.348679	505.041260	-367.062134	-46.440548	499.921814	-456.034851	219.944839	71.567917	-434.921692	-38.408524	81.929504	-300.194794	261.026978	1381.744385	-271.796509	-86.294991	1375.874023	-266.715790	83.953064	1392.040039	-256.605286	76.764122	1686.576050	-380.388977	312.756165	1129.030640	-364.464203	-136.535873	1140.234009	-312.999237	272.530884	884.426392	-263.744171	-135.468399	885.464783	-285.941193	72.227516	1016.914612	501.459320	-1.115176	959.413025	506.786011	175.963303
-310.609833	163.989273	918.002808	-296.878998	-22.918587	919.084717	-429.098267	206.219406	505.097839	-366.995239	-46.310303	499.894653	-456.008972	219.931488	71.556160	-434.924469	-38.450329	81.978439	-300.756531	261.128265	1381.780396	-272.506653	-86.165260	1375.952148	-267.315704	84.058784	1392.167603	-257.301208	76.995934	1686.487061	-380.774536	312.051208	1128.667114	-364.970123	-136.407898	1140.183350	-313.159546	273.191071	884.364441	-264.270172	-135.482391	885.555725	-286.172119	72.395981	1016.970154	501.541748	-1.351782	959.465454	506.998566	175.884430
-310.873749	164.070450	917.980408	-296.922058	-22.745630	919.081055	-429.230011	206.343719	505.089691	-366.560181	-46.006248	499.929108	-455.999268	219.921097	71.495178	-434.789246	-38.383453	81.988419	-301.356018	261.211731	1381.715698	-272.979248	-86.079933	1375.843384	-267.928711	84.249146	1392.211548	-257.965118	77.507065	1686.514404	-381.058472	313.902863	1128.908691	-365.540894	-136.386368	1140.322998	-313.381775	273.695648	884.539124	-265.567230	-135.827087	885.190063	-286.393982	72.549576	1016.968811	501.243896	-1.422919	959.431213	506.671021	175.773605
-311.186981	164.210556	917.867554	-296.992157	-22.563805	919.018372	-429.261505	206.411743	504.948822	-366.274811	-45.880581	499.969269	-455.929688	219.904556	71.353218	-434.662048	-38.306820	81.988800	-301.962494	261.326355	1381.581177	-273.201141	-85.819778	1375.886719	-268.497192	84.493950	1392.129883	-258.631500	77.520996	1686.493164	-381.489838	314.490509	1128.732544	-366.080902	-136.362701	1140.462524	-313.850616	274.174133	884.716797	-267.236084	-136.706253	884.251770	-286.592316	72.759689	1016.881287	500.602875	-1.544153	959.129578	506.049438	175.649506
-311.549500	164.469971	917.781189	-297.147125	-22.348703	918.929749	-429.373077	206.645172	504.800629	-366.579834	-46.138649	499.976746	-455.930054	219.995544	71.153137	-434.870392	-38.282124	82.003746	-302.623718	261.467529	1381.418335	-273.664520	-85.541397	1375.884766	-269.116333	84.766006	1391.974731	-259.287231	77.874077	1686.339478	-381.915955	315.039551	1128.582031	-366.575195	-136.320160	1140.511963	-314.176849	274.840302	884.808533	-267.909302	-136.690811	884.109497	-286.825470	73.016693	1016.788818	500.688782	-1.600752	959.230408	506.148956	175.653061
-311.873749	164.588562	917.763733	-297.207306	-22.186831	918.856567	-429.482361	206.801132	504.695831	-366.553894	-46.079552	499.824493	-455.890869	220.076385	71.035362	-434.803558	-38.255661	81.938911	-303.288605	261.555786	1381.406494	-274.173615	-85.357498	1375.841797	-269.671539	85.058113	1392.056641	-259.924744	78.005211	1686.243164	-382.373993	315.640442	1128.575806	-367.107697	-136.317825	1140.473389	-314.270111	275.390991	884.929749	-268.653534	-136.579239	883.947937	-287.052399	73.150070	1016.749817	500.662964	-1.518725	959.257507	506.093109	175.675156
-312.149811	164.672958	917.820251	-297.310303	-22.053305	918.833496	-429.540894	206.803970	504.713989	-366.568237	-46.058182	499.749908	-455.825928	220.150375	71.038078	-434.783661	-38.234859	81.775841	-304.010925	261.708740	1381.531128	-274.669769	-85.223152	1375.842773	-270.246765	85.174355	1392.201172	-260.594116	78.218208	1686.307983	-382.849640	315.968170	1128.744019	-367.674530	-136.288071	1140.437134	-314.186066	275.929749	885.101013	-269.381561	-136.485062	883.960022	-287.361267	73.224449	1016.788330	500.491455	-1.410118	959.114136	505.895081	175.725098
-312.369873	164.721298	917.924377	-297.340088	-21.959688	918.852478	-429.523346	206.787811	504.765015	-366.646667	-46.150341	499.736053	-455.771698	220.233154	71.037102	-434.863312	-38.320999	81.702385	-304.766235	261.794006	1381.693726	-275.319763	-85.120621	1375.911865	-270.884583	85.215553	1392.357300	-261.251282	78.313705	1686.407471	-383.447968	315.976746	1128.980591	-368.343384	-136.407364	1140.488037	-313.775909	276.420563	885.135254	-270.189117	-136.474075	884.056458	-287.649628	73.255653	1016.879333	500.932922	-1.412448	959.330933	506.357513	175.794647
-312.467834	164.856003	917.951721	-297.289124	-21.856464	918.878296	-429.541718	206.835892	504.777771	-366.615967	-46.133938	499.826019	-455.717682	220.324158	71.021416	-434.894714	-38.384033	81.757408	-305.545807	261.892181	1381.800293	-275.956543	-85.005539	1376.032104	-271.588196	85.307472	1392.519897	-261.846375	78.306892	1686.420044	-384.095398	316.275848	1129.109741	-369.023804	-136.469788	1140.496216	-313.744080	276.861176	885.319458	-271.112335	-136.478577	883.945190	-287.922058	73.367195	1016.949219	501.080658	-1.541144	959.360596	506.533264	175.753601
-312.687439	164.996185	917.921021	-297.304962	-21.750360	918.872803	-429.706970	206.936356	504.690643	-366.496918	-46.092747	499.851776	-455.737457	220.347763	70.944977	-434.926208	-38.418327	81.914131	-306.320801	262.055756	1381.830078	-276.256134	-84.796364	1376.007935	-272.394257	85.266769	1392.374268	-262.425568	78.015671	1686.523438	-384.649384	316.737244	1129.092407	-369.576904	-136.460022	1140.559204	-313.723938	277.240479	885.550781	-272.049408	-136.510956	883.830444	-288.165680	73.511551	1016.952332	500.960907	-1.557032	959.314392	506.362427	175.616867
-312.905792	165.281174	917.827209	-297.381317	-21.581528	918.814087	-429.960724	207.235474	504.524170	-366.373962	-46.020569	499.864349	-455.776550	220.399841	70.743797	-434.958710	-38.451283	82.024300	-307.108398	262.114532	1381.701904	-276.678009	-84.695503	1375.839111	-272.838196	85.646980	1392.147705	-262.959473	78.576042	1686.377808	-385.567505	316.749084	1128.954834	-370.125885	-136.443924	1140.641846	-314.212921	277.757721	885.804199	-272.856598	-136.449783	883.686951	-288.335083	73.766769	1016.879272	500.405457	-1.715244	959.037292	505.871521	175.507050
-313.142578	165.539505	917.753845	-297.487732	-21.418243	918.736694	-430.157532	207.393692	504.383362	-366.321075	-46.002495	499.817108	-455.878113	220.449997	70.526497	-435.025146	-38.486397	82.130608	-308.004608	262.202393	1381.548218	-277.203918	-84.596207	1375.596436	-273.527313	85.783485	1392.037720	-263.488129	78.673775	1686.222534	-386.247131	316.879578	1128.777588	-370.656708	-136.386307	1140.621826	-314.236206	278.243683	885.879211	-273.616608	-136.366226	883.488892	-288.501282	73.986664	1016.802795	500.280304	-1.830121	958.958191	505.781982	175.412445
-313.388580	165.592682	917.700928	-297.549744	-21.338139	918.726807	-430.318756	207.445740	504.315643	-366.293335	-45.989494	499.680328	-455.947113	220.506607	70.438515	-435.072906	-38.520050	82.063744	-308.843933	262.345398	1381.515503	-277.470825	-84.316727	1375.572144	-274.116943	85.961143	1391.997437	-264.038269	78.803505	1686.170044	-387.057190	316.778015	1128.657593	-371.238861	-136.250198	1140.520020	-314.135681	278.692413	885.927856	-274.518097	-136.212341	883.185364	-288.665833	74.091919	1016.772400	500.194092	-1.779122	958.968811	505.678741	175.413483
-313.670776	165.528473	917.717468	-297.571136	-21.323513	918.784180	-430.421265	207.394821	504.304901	-366.350677	-45.974033	499.564911	-455.914825	220.525162	70.429680	-435.011200	-38.547703	81.858704	-309.615265	262.511475	1381.554565	-277.929871	-84.180603	1375.453857	-274.563385	86.096298	1392.116333	-264.593567	78.834839	1686.076172	-387.819763	316.526550	1128.676025	-371.953369	-136.095688	1140.333008	-313.908966	279.148651	885.986755	-275.416351	-136.001862	882.980408	-288.855652	74.109695	1016.815002	500.262512	-1.678727	959.024170	505.711609	175.471024
-313.927094	165.578827	917.733765	-297.634674	-21.381538	918.858643	-430.582214	207.320419	504.378082	-366.488892	-46.049683	499.582611	-455.920502	220.588425	70.392792	-435.057709	-38.608269	81.687645	-310.463959	262.612915	1381.628296	-278.623230	-84.181160	1375.413818	-275.133209	86.182884	1392.321777	-265.183716	78.877762	1686.081665	-388.588257	316.213104	1128.717773	-372.692413	-136.015732	1140.171997	-313.491913	279.600739	885.918457	-276.357758	-135.913986	882.860168	-289.080597	74.147072	1016.870605	500.682556	-1.660355	959.291321	506.137695	175.512787
-314.227295	165.483185	917.756836	-297.692657	-21.489899	918.916138	-430.748596	207.233490	504.330688	-366.656952	-46.138489	499.675568	-455.817200	220.578171	70.353226	-435.129486	-38.695915	81.653740	-311.289856	262.741913	1381.626709	-279.063385	-84.114410	1375.395874	-276.013550	86.087128	1392.470581	-265.786072	78.892738	1686.209595	-389.411682	315.858063	1128.644287	-373.414185	-135.960068	1140.194580	-313.465851	280.015106	885.942749	-277.309692	-135.724380	882.761047	-289.359283	74.076012	1016.927002	500.786530	-1.690311	959.340088	506.259857	175.557022
-314.495209	165.558792	917.737366	-297.799164	-21.446012	918.932861	-430.972015	207.188980	504.256836	-366.626648	-46.129276	499.785095	-455.870758	220.584930	70.332352	-435.113068	-38.709328	81.636185	-312.113678	262.770386	1381.574951	-279.538940	-84.075661	1375.346802	-276.496552	86.360146	1392.366089	-266.295868	78.894608	1686.111572	-390.225677	315.644562	1128.504395	-374.093536	-135.904053	1140.244629	-313.799805	280.377045	886.046082	-278.200134	-135.533157	882.756287	-289.614380	74.162811	1016.936462	500.608185	-1.743570	959.162964	506.035126	175.496643
-314.708984	165.714172	917.685486	-297.901642	-21.361172	918.929321	-431.140930	207.128098	504.121918	-366.637573	-46.107719	499.862701	-455.849670	220.608124	70.150665	-435.164886	-38.722988	81.692879	-312.932739	262.896088	1381.467651	-279.970398	-83.932098	1375.215698	-277.092072	86.455040	1392.194824	-266.771881	78.893333	1686.046387	-391.038666	315.287811	1128.259033	-374.696075	-135.763138	1140.260498	-314.018402	280.697571	885.923950	-279.162567	-135.481979	882.488892	-289.808319	74.314240	1016.914063	500.319641	-1.875103	958.936096	505.758545	175.407745
-314.933167	165.834946	917.610901	-297.972412	-21.233759	918.857544	-431.296326	207.114395	504.041565	-366.678650	-46.064545	499.871429	-455.908234	220.620895	70.032852	-435.193115	-38.746872	81.691620	-313.681610	262.955780	1381.339478	-280.439667	-83.839424	1375.074951	-277.809784	86.401108	1392.150513	-267.234253	78.816139	1686.072632	-391.806488	314.882935	1127.946167	-375.301544	-135.561829	1140.139648	-314.152008	281.028320	885.962158	-280.123718	-135.364609	882.131836	-289.963074	74.452774	1016.841858	500.292023	-2.018058	958.828186	505.770782	175.308487
-315.192169	165.943207	917.613647	-298.094208	-21.100134	918.753235	-431.536163	207.145508	504.079926	-367.067383	-46.293034	499.763916	-456.041168	220.673660	69.962471	-435.465424	-38.816177	81.715118	-314.482147	263.006866	1381.266479	-280.932190	-83.784554	1374.883911	-278.264526	86.672173	1392.105225	-267.741760	78.537689	1685.970459	-392.582733	314.380890	1127.690552	-375.855194	-135.333084	1139.875610	-314.138428	281.142761	885.730164	-280.984558	-135.076340	881.746948	-290.164734	74.528687	1016.793884	500.254517	-1.996695	958.888672	505.748535	175.245911
-315.497894	165.967102	917.632813	-298.262115	-21.051682	918.675842	-431.768036	207.178894	504.121948	-367.230743	-46.282913	499.513641	-456.154266	220.696198	69.935272	-435.533966	-38.835842	81.640999	-315.275269	263.110565	1381.237915	-281.363739	-83.734322	1374.718750	-278.810120	86.698601	1392.106079	-268.273346	78.523468	1685.989990	-393.307526	313.893768	1127.555420	-376.352631	-135.019943	1139.574829	-314.214111	281.412201	885.704346	-281.759857	-134.870636	881.442139	-290.420685	74.524597	1016.768860	500.310608	-1.914249	958.902893	505.738708	175.288559
-315.435150	166.958038	917.559265	-298.433533	-20.988287	918.660522	-432.075104	207.316208	504.319702	-367.403473	-46.219395	499.304108	-456.258362	220.788940	69.946671	-435.538300	-38.839466	81.537231	-316.045013	263.209320	1381.243530	-281.833221	-83.756020	1374.614502	-279.368744	86.699974	1392.111816	-268.802094	78.937256	1685.791382	-394.110413	313.237823	1127.272095	-376.948792	-134.754623	1139.366821	-314.255646	281.660706	885.639771	-282.727509	-134.621140	881.077942	-290.485779	75.050636	1016.726196	500.691620	-1.886949	959.177612	506.112427	175.357559
-315.795532	166.920807	917.565491	-298.720062	-21.055395	918.661133	-432.349091	207.387817	504.321045	-367.561127	-46.242706	499.324280	-456.300812	220.770279	69.926659	-435.551544	-38.793468	81.486420	-316.781128	263.237030	1381.267334	-282.448883	-83.815063	1374.547485	-280.090515	86.657379	1392.130737	-269.362396	78.789993	1685.860962	-394.859161	312.715393	1127.162231	-377.662231	-134.576981	1139.248047	-314.362946	281.752472	885.646606	-283.674255	-134.491013	880.869690	-290.838501	74.999031	1016.734497	500.717957	-1.827715	959.207153	506.093170	175.379410
-316.224365	166.630554	917.591614	-298.996277	-21.146576	918.717041	-432.524231	207.311005	504.192688	-367.758362	-46.300117	499.494659	-456.287506	220.773300	69.868546	-435.602936	-38.787514	81.497749	-317.553864	263.283142	1381.285522	-283.012970	-83.868301	1374.563965	-280.791962	86.673294	1392.156250	-269.944000	78.270905	1685.908447	-395.597107	312.232544	1127.075806	-378.354431	-134.255783	1139.212036	-314.594940	281.733490	885.566650	-284.632416	-134.457260	880.655823	-291.250336	74.834091	1016.784851	500.656769	-1.870312	959.184814	506.022827	175.328079
-316.581360	166.433228	917.541809	-299.260681	-21.191101	918.757263	-432.722839	207.324997	504.074585	-368.032928	-46.446983	499.759216	-456.277679	220.788818	69.785446	-435.716431	-38.815929	81.479088	-318.245667	263.290833	1381.219971	-283.530090	-83.903870	1374.502197	-281.398376	86.751999	1392.193359	-270.434540	78.209435	1685.970093	-396.313751	311.744019	1126.912354	-378.980774	-133.884949	1139.270630	-314.804474	281.774475	885.465759	-285.510956	-134.351501	880.464722	-291.585297	74.768097	1016.782898	500.281372	-1.976530	958.899109	505.686584	175.288345
-316.874695	166.350922	917.474609	-299.518372	-21.177279	918.756958	-432.824890	207.347443	503.997620	-367.787933	-46.277016	499.820221	-456.267609	220.819412	69.716148	-435.585693	-38.775105	81.398705	-318.902954	263.295471	1381.191162	-283.995880	-83.911209	1374.435303	-282.042419	86.610428	1392.354004	-270.889648	78.504814	1685.836548	-396.936371	311.294800	1126.783081	-379.549927	-133.554642	1139.284302	-315.010071	281.801056	885.394653	-286.345917	-134.270920	880.299194	-291.888550	74.770660	1016.752869	500.290527	-2.097522	958.812195	505.750549	175.263702
-316.892334	166.666779	917.506470	-299.584076	-21.108353	918.760193	-432.925690	207.331802	504.020233	-367.686829	-46.219704	499.754852	-456.339264	220.837906	69.712524	-435.538086	-38.754349	81.291824	-319.602142	263.239288	1381.210693	-284.490509	-83.945831	1374.369873	-282.356384	86.816292	1392.432739	-271.350159	78.447433	1685.820313	-397.519806	310.811127	1126.645142	-380.041412	-133.058640	1139.099487	-315.136536	281.799164	885.487305	-286.986542	-134.192139	880.096985	-292.028137	74.932076	1016.787292	500.320709	-2.119615	958.765137	505.823273	175.185730
-317.217957	166.536774	917.473145	-299.830627	-21.093338	918.701477	-432.995972	207.295593	504.032562	-367.718292	-46.245274	499.532166	-456.388245	220.848862	69.723602	-435.615082	-38.814610	81.192863	-320.238373	263.250305	1381.240723	-285.060272	-83.943726	1374.254028	-282.888550	86.718910	1392.442383	-271.829559	78.337608	1685.867920	-398.100220	310.402130	1126.536377	-380.568481	-132.423553	1138.655762	-315.339050	281.784851	885.569458	-287.595856	-134.091049	879.753235	-292.333771	74.867950	1016.744629	500.615906	-2.118361	958.941467	506.154816	175.200241
-317.487549	166.704910	917.506714	-300.041046	-21.087898	918.629883	-433.138550	207.287552	504.040131	-367.694366	-46.242588	499.166687	-456.398743	220.886536	69.724251	-435.544861	-38.852921	81.123047	-320.861847	263.242615	1381.272583	-285.524078	-83.937729	1374.158325	-283.645020	86.379234	1392.395752	-272.357544	78.323769	1685.759521	-398.659546	310.102783	1126.479370	-381.042969	-131.886658	1138.232666	-315.537842	281.716858	885.555359	-288.228485	-134.081543	879.375427	-292.613098	74.899117	1016.733215	500.411774	-2.145852	958.801270	505.957367	175.178543
-317.895325	166.485992	917.566345	-300.317200	-21.192511	918.651184	-433.230530	207.215454	503.975922	-367.667053	-46.224411	498.943237	-456.339081	220.840408	69.711327	-435.498108	-38.884064	81.157845	-321.468445	263.131622	1381.276001	-286.104889	-84.063385	1374.084229	-284.088165	86.432060	1392.288330	-272.874207	78.197571	1685.751221	-399.242828	309.814270	1126.490356	-381.555878	-131.498703	1137.997925	-315.935913	281.538422	885.563721	-288.951782	-134.162949	878.981140	-292.981415	74.727364	1016.778198	500.612976	-2.047074	959.028198	506.100006	175.188171
-318.279907	166.238113	917.633789	-300.568512	-21.296782	918.691467	-433.340302	207.153473	503.848694	-367.733490	-46.344280	498.982697	-456.309082	220.859390	69.637611	-435.531403	-38.944885	81.238907	-322.068390	263.070923	1381.314331	-286.620758	-84.138748	1374.073486	-284.717010	86.342606	1392.243774	-273.379303	77.858551	1685.854004	-399.823517	309.597961	1126.476074	-382.129211	-131.114395	1137.912842	-316.334473	281.362366	885.492676	-289.687469	-134.265930	878.694580	-293.351776	74.545135	1016.840759	500.543854	-2.044961	959.065979	506.030640	175.186569
-318.571838	166.105591	917.625122	-300.853607	-21.345903	918.726563	-433.417084	207.152145	503.721680	-367.900726	-46.519386	499.141388	-456.249664	220.859726	69.531433	-435.616364	-39.012997	81.304626	-322.565002	263.024231	1381.383179	-286.693207	-84.149666	1374.364014	-285.498566	86.074348	1392.275269	-273.931763	77.440712	1685.890747	-400.329834	309.427368	1126.523560	-382.658020	-130.700394	1137.894897	-316.764343	281.277863	885.553894	-290.418915	-134.305252	878.544800	-293.671295	74.475975	1016.858582	500.176941	-2.077524	958.851440	505.692291	175.141571
-318.805847	166.020996	917.598450	-301.076447	-21.426693	918.775757	-433.505096	207.126511	503.623291	-368.169342	-46.818848	499.481354	-456.221252	220.877441	69.492424	-435.693909	-39.127365	81.292221	-323.129822	262.849365	1381.458862	-287.340240	-84.308670	1374.351929	-285.811432	86.241890	1392.427979	-274.401733	77.688599	1685.838867	-400.843506	309.292114	1126.622925	-383.262085	-130.462769	1137.955566	-317.153290	281.152863	885.661316	-291.137299	-134.428925	878.442627	-293.954224	74.429100	1016.877869	500.143097	-2.095639	958.812927	505.707001	175.174118
-318.989990	165.970642	917.572815	-301.286346	-21.471247	918.816711	-433.558960	207.055466	503.582184	-368.497284	-47.094215	499.732056	-456.256622	220.886383	69.463783	-435.841064	-39.222275	81.190376	-323.648285	262.731140	1381.553467	-287.970184	-84.428818	1374.401978	-286.287567	86.145966	1392.643066	-274.901154	77.550461	1685.899658	-401.354462	309.114288	1126.684448	-383.869446	-130.182129	1138.009155	-317.517029	281.101410	885.967163	-291.737762	-134.448669	878.367493	-294.229767	74.407211	1016.897705	500.470093	-2.169655	958.972290	506.096375	175.118515
-319.102386	166.049240	917.557678	-301.413391	-21.586792	918.855164	-433.643158	207.014832	503.657043	-368.571014	-47.160248	499.733551	-456.330780	220.887207	69.506096	-435.923981	-39.280636	81.067833	-324.133728	262.584167	1381.668701	-288.595276	-84.594887	1374.420288	-286.738708	85.991310	1392.774414	-275.384735	77.303383	1685.979248	-401.832367	309.038025	1126.806519	-384.376862	-129.928391	1137.893311	-317.856018	281.042694	886.343201	-292.241943	-134.504761	878.314331	-294.467957	74.402420	1016.928101	500.195374	-2.231095	958.696533	505.885834	175.118530
-319.325317	166.058502	917.581055	-301.592407	-21.690969	918.855042	-433.782043	206.989136	503.691498	-368.652588	-47.161903	499.569336	-456.367615	220.907730	69.566582	-435.899384	-39.306019	80.942520	-324.599091	262.450409	1381.740234	-289.169159	-84.801804	1374.419800	-287.264954	85.799622	1392.815063	-275.872620	77.255432	1685.909424	-402.334473	309.002563	1126.928589	-384.718018	-129.707321	1137.611694	-318.296173	280.925995	886.725342	-291.681213	-133.806351	878.963318	-294.763123	74.336235	1016.955139	500.249481	-2.316121	958.691406	505.986115	175.058411
-319.645142	165.900909	917.691833	-301.732941	-21.826704	918.843994	-433.935486	206.929153	503.696045	-368.642822	-47.036972	499.322144	-456.393127	220.888000	69.583626	-435.866211	-39.325638	80.921204	-325.076691	262.275635	1381.819702	-289.728485	-85.027252	1374.353638	-287.786041	85.651649	1392.790405	-276.352112	77.094971	1685.881958	-402.880859	309.012909	1127.002075	-385.230072	-129.589813	1137.331421	-318.781433	280.798615	886.879333	-292.097504	-133.948929	878.832581	-295.083832	74.132156	1017.020569	500.224030	-2.224013	958.722290	505.923676	175.016953
-320.013855	165.580490	917.695129	-301.951782	-21.932018	918.788452	-434.052368	206.893326	503.617340	-368.626312	-46.971344	499.145020	-456.366455	220.855682	69.560265	-435.789612	-39.302269	80.958588	-325.469666	262.124023	1381.861206	-290.288025	-85.188042	1374.294434	-288.382935	85.498459	1392.640991	-276.847870	76.928528	1685.882813	-403.358124	309.048096	1127.073608	-385.767822	-129.554993	1137.065430	-319.284760	280.617798	886.761536	-292.554901	-134.090515	878.673157	-295.390594	73.901947	1016.996887	500.411194	-2.243161	958.926819	506.097565	175.017654
-320.276733	165.462173	917.706909	-302.164154	-22.016083	918.768860	-434.128723	206.823441	503.541168	-369.084778	-47.209160	499.203430	-456.327698	220.857162	69.504852	-435.971802	-39.355701	81.094330	-325.836121	261.971985	1381.867065	-291.535736	-85.724113	1373.832031	-288.950470	85.303307	1392.562988	-277.342926	76.394165	1685.973145	-403.811951	309.121185	1127.150879	-386.363068	-129.700104	1137.059814	-319.798706	280.464386	886.711121	-292.996002	-134.230942	878.586609	-295.634460	73.788231	1016.994202	500.349670	-2.242745	958.926392	506.034851	175.015198
-320.423035	165.452774	917.681213	-302.344299	-22.074631	918.765015	-434.263611	206.801880	503.470093	-371.252502	-48.984554	499.826935	-456.370117	220.870636	69.451576	-437.050934	-39.596333	81.471649	-326.173584	261.817566	1381.947754	-292.086975	-85.845108	1373.735962	-289.646545	84.865021	1392.572998	-277.801270	76.518883	1685.889160	-404.267792	309.164917	1127.260132	-386.955994	-129.830124	1137.119629	-320.269867	280.363617	886.744568	-293.542969	-134.465042	878.549805	-295.847900	73.757591	1016.987305	500.295715	-2.232869	958.936035	506.014618	175.023071
-320.526611	165.427567	917.618530	-302.582123	-22.134937	918.761169	-434.335693	206.753448	503.443146	-371.352509	-48.977745	499.984863	-456.366852	220.858444	69.398232	-436.998993	-39.577175	81.392883	-326.609009	261.588104	1382.011719	-292.678619	-86.043968	1373.739746	-289.901794	84.878883	1392.699829	-278.268951	76.207115	1685.977295	-404.718964	309.169067	1127.349365	-387.570862	-130.085571	1137.185913	-320.667328	280.318604	886.801758	-294.123169	-134.718613	878.556274	-296.051605	73.731209	1016.958862	499.929535	-2.267275	958.701782	505.734009	175.023117
-320.657776	165.341034	917.560974	-302.788025	-22.284445	918.772278	-434.409973	206.657669	503.435364	-371.523224	-49.054279	500.159027	-456.395813	220.849838	69.387497	-437.071686	-39.587685	81.318703	-326.986847	261.398254	1382.050049	-293.312195	-86.284302	1373.737427	-290.375854	84.702141	1392.821411	-278.795227	75.975967	1686.011475	-405.160309	309.195251	1127.431519	-388.154266	-130.349045	1137.184326	-321.099792	280.336456	886.866577	-294.580383	-134.926392	878.564575	-296.314728	73.633545	1016.950012	499.948517	-2.280058	958.648010	505.786835	175.011765
-320.855103	165.242432	917.536072	-302.990234	-22.406576	918.765808	-434.553558	206.606812	503.476685	-371.647919	-49.054165	500.126160	-456.441467	220.851028	69.391930	-437.082611	-39.592419	81.178970	-327.373688	261.243835	1382.066284	-293.951080	-86.446465	1373.718994	-291.060699	84.331627	1392.925415	-279.308624	75.790642	1685.897217	-405.585205	309.202362	1127.524902	-388.749359	-130.594315	1137.065674	-321.532684	280.349335	886.956665	-294.967316	-135.198563	878.580688	-296.608063	73.523415	1016.948853	499.979462	-2.361972	958.600525	505.846771	175.001358
-321.147522	164.998505	917.596802	-303.231201	-22.552149	918.752930	-434.706818	206.562729	503.477997	-371.773010	-49.024586	499.976105	-456.465912	220.854050	69.430977	-437.080658	-39.568630	81.072372	-327.858063	261.028381	1382.108398	-294.541107	-86.656349	1373.738770	-291.391907	84.346184	1392.864746	-279.843750	75.590286	1685.894165	-406.029968	309.222595	1127.610107	-389.247681	-130.848999	1137.015381	-321.992188	280.351501	887.033142	-295.316254	-135.486771	878.635376	-296.974548	73.285767	1016.989136	499.953674	-2.378354	958.577148	505.840393	174.968460
-321.432770	164.801514	917.629944	-303.451416	-22.674107	918.737854	-434.888092	206.542862	503.495331	-371.941162	-49.101212	499.862915	-456.504730	220.831894	69.434814	-437.101044	-39.616196	81.030487	-328.261108	260.829010	1382.101807	-295.047882	-86.829910	1373.707153	-291.870972	84.142059	1392.780762	-280.306671	75.228836	1685.945068	-406.440155	309.210388	1127.615112	-389.710968	-131.011597	1136.876831	-322.406036	280.394379	887.051514	-295.652740	-135.818420	878.651306	-297.286011	73.101379	1017.007690	500.202332	-2.371937	958.779114	506.052948	174.911774
-321.649536	164.630905	917.633179	-303.660583	-22.714985	918.679138	-434.944153	206.373520	503.448120	-371.987854	-49.113396	499.762054	-456.483704	220.822601	69.413818	-437.097382	-39.625286	81.038414	-328.610535	260.662598	1382.105835	-295.580292	-87.042549	1373.635986	-292.334442	83.934906	1392.732300	-280.752411	75.114403	1685.824463	-406.784729	309.148499	1127.596191	-390.216064	-131.157303	1136.675781	-322.768463	280.460419	886.976013	-295.919952	-136.147263	878.665771	-297.513702	72.963593	1016.982849	500.132965	-2.405076	958.770386	506.025269	174.847443
-321.826813	164.589462	917.617981	-303.859589	-22.798775	918.649658	-435.020447	206.348419	503.431915	-372.081879	-49.111374	499.687592	-456.488922	220.833389	69.386002	-437.085144	-39.685471	81.072197	-328.975891	260.458557	1382.116943	-296.073608	-87.230835	1373.558594	-292.812347	83.712784	1392.728394	-281.174011	74.811882	1685.777954	-407.097382	309.084320	1127.618530	-390.708832	-131.335190	1136.572754	-323.065643	280.578278	886.963013	-296.187378	-136.447922	878.689392	-297.722748	72.889244	1016.963928	499.782318	-2.392034	958.594604	505.673553	174.834381
-321.951935	164.589233	917.646057	-304.070129	-22.844934	918.649048	-435.172760	206.318390	503.468597	-372.031982	-49.099636	499.740082	-456.564423	220.848907	69.386093	-437.002899	-39.684113	81.076126	-329.420410	260.272278	1382.151123	-296.646606	-87.416656	1373.530518	-293.258514	83.525604	1392.802856	-281.643219	74.577148	1685.814453	-407.429016	308.975616	1127.639893	-391.195190	-131.650299	1136.660400	-323.321472	280.736664	886.916382	-296.516113	-136.817032	878.778503	-297.940338	72.838844	1016.985840	499.763519	-2.404655	958.606323	505.679901	174.832001
-322.133911	164.615372	917.680786	-304.305084	-22.958929	918.661255	-435.263306	206.274841	503.451691	-372.210876	-49.250607	499.874176	-456.556213	220.872650	69.329079	-437.010498	-39.718407	81.093338	-329.820953	260.107910	1382.207031	-297.218506	-87.640373	1373.532593	-293.769318	83.261017	1392.812866	-282.123352	74.216225	1685.918213	-407.800598	308.863678	1127.705200	-391.723358	-131.978485	1136.805420	-323.626221	280.882965	886.882202	-296.815613	-137.210526	878.911072	-298.206238	72.771927	1017.018494	500.088501	-2.404201	958.834534	506.002808	174.828018
-322.379700	164.483337	917.687744	-304.580322	-23.140669	918.686340	-435.357208	206.187119	503.417603	-372.388123	-49.366570	499.937714	-456.585236	220.881897	69.297829	-437.080872	-39.742317	81.148811	-330.260651	259.919373	1382.262451	-297.782837	-87.822647	1373.633301	-294.575317	82.790131	1392.820190	-282.626770	73.853920	1685.917236	-408.215515	308.780243	1127.734863	-392.249451	-132.298416	1136.766479	-323.945068	280.984711	886.827209	-297.176208	-137.646744	879.012146	-298.530060	72.615761	1017.044067	500.085236	-2.391033	958.855835	505.991241	174.834229
-322.646240	164.374847	917.720886	-304.835785	-23.325586	918.680176	-435.508514	206.167007	503.391418	-372.587311	-49.438679	499.894531	-456.650208	220.862885	69.270721	-437.169189	-39.775406	81.066933	-330.770325	259.712402	1382.284424	-298.414551	-88.079636	1373.648926	-295.130249	82.563698	1392.823730	-283.133789	73.659454	1685.850708	-408.600372	308.700653	1127.733887	-392.789429	-132.590515	1136.779297	-324.254272	281.111389	886.797546	-297.519836	-138.104950	879.101074	-298.862610	72.441711	1017.068909	500.065948	-2.436089	958.838013	505.949188	174.835876
-322.964203	164.008972	917.667175	-305.072723	-23.494204	918.662354	-435.546997	206.049088	503.298248	-372.737427	-49.575230	499.873993	-456.583862	220.855515	69.265762	-437.188843	-39.774342	80.962517	-331.211670	259.459564	1382.277588	-299.075836	-88.344383	1373.682007	-295.439636	82.530556	1392.781738	-283.641235	73.026924	1685.930176	-408.907288	308.604645	1127.737061	-393.301788	-132.841431	1136.728271	-324.593903	281.245544	886.749817	-297.755981	-138.460403	879.154846	-299.170105	72.198997	1017.037231	499.993652	-2.459562	958.824463	505.893921	174.778412
-323.214172	163.800217	917.664001	-305.284668	-23.570911	918.640503	-435.646118	206.009247	503.283539	-372.789429	-49.570255	499.748413	-456.621063	220.864456	69.235054	-437.129578	-39.800476	80.859489	-331.582611	259.236664	1382.279663	-299.650208	-88.546196	1373.611572	-295.833954	82.349930	1392.857422	-284.100952	72.766403	1685.980591	-409.189484	308.466797	1127.734985	-393.712433	-133.026718	1136.615723	-324.834625	281.373322	886.729980	-297.968658	-138.850861	879.149841	-299.461670	72.045013	1017.033997	499.914795	-2.510300	958.776123	505.849304	174.703171
-323.442200	163.703873	917.625000	-305.489685	-23.641119	918.568665	-435.663757	205.916534	503.254883	-372.792206	-49.606239	499.666168	-456.647919	220.903000	69.242340	-437.072662	-39.817783	80.783318	-331.948303	259.029022	1382.268433	-300.134735	-88.739243	1373.568848	-296.212799	82.184799	1392.911133	-284.509766	72.531044	1685.911621	-409.437286	308.335083	1127.724976	-394.043427	-133.230576	1136.558105	-324.995148	281.521881	886.770264	-298.108551	-139.196243	879.138855	-299.676666	71.946640	1016.978638	499.866089	-2.520389	958.761169	505.806274	174.715607
-323.626434	163.539963	917.578918	-305.683441	-23.768204	918.554077	-435.686432	205.853577	503.263550	-372.839783	-49.613934	499.608093	-456.644562	220.912491	69.243851	-437.063110	-39.843739	80.758987	-332.297852	258.818848	1382.282227	-300.580231	-88.932602	1373.605835	-296.603271	82.010353	1393.004028	-284.889404	72.737770	1685.782715	-409.690613	308.224243	1127.711060	-394.389008	-133.526367	1136.509277	-325.120636	281.673706	886.818604	-298.280396	-139.589020	879.169922	-299.890198	71.815056	1016.951721	499.797455	-2.529747	958.751404	505.761353	174.702026
-323.829468	163.475327	917.635132	-305.884613	-23.948654	918.576416	-435.748962	205.795502	503.281708	-372.987366	-49.774857	499.643799	-456.635437	220.888245	69.225136	-437.084747	-39.905365	80.775284	-332.693268	258.600159	1382.343018	-301.062042	-89.134354	1373.669189	-297.099823	81.774734	1393.046021	-285.322388	72.540482	1685.827515	-409.955078	308.163330	1127.755859	-394.742706	-133.762253	1136.466919	-325.291077	281.782410	886.876831	-298.502472	-140.010757	879.203613	-300.177612	71.665489	1017.004211	499.777283	-2.531436	958.784180	505.747040	174.643814
-324.025879	163.427612	917.734009	-306.061157	-24.110884	918.597412	-435.863922	205.783768	503.243988	-373.108215	-49.891407	499.735809	-456.670105	220.901550	69.243858	-437.145721	-39.915985	80.858490	-333.131042	258.359497	1382.414673	-301.573212	-89.361664	1373.758423	-297.637604	81.519783	1393.076050	-285.774628	72.147591	1685.928345	-410.255280	308.107361	1127.788574	-395.147888	-134.038315	1136.444458	-325.583771	281.878113	886.863037	-298.812958	-140.499115	879.260986	-300.487762	71.508087	1017.083374	499.787720	-2.508421	958.815979	505.723419	174.645309
-324.305725	163.264557	917.794434	-306.349548	-24.328953	918.623840	-435.965149	205.776001	503.196686	-373.307861	-50.099689	499.797546	-456.664825	220.907211	69.209824	-437.215240	-39.958920	80.910294	-333.535583	258.155334	1382.478882	-302.226807	-89.624710	1373.791748	-298.213715	81.220741	1392.970947	-286.284454	71.951508	1685.890747	-410.567627	308.028503	1127.837769	-395.583954	-134.314575	1136.413574	-325.891663	281.918030	886.834229	-299.113617	-140.954987	879.312439	-300.855255	71.290466	1017.139587	499.730682	-2.551272	958.807922	505.652985	174.646439
-324.614441	162.966675	917.765503	-306.686920	-24.582895	918.657837	-436.043121	205.739670	503.127747	-373.541595	-50.358528	499.931793	-456.669037	220.888153	69.165649	-437.265839	-39.987293	80.905418	-333.935272	257.922760	1382.504639	-302.869232	-89.854897	1373.784912	-298.807037	80.894386	1392.903931	-286.770966	71.696259	1685.913086	-410.855560	307.984680	1127.853149	-396.038879	-134.692795	1136.454346	-326.149811	281.965332	886.800537	-299.407349	-141.352112	879.340820	-301.223846	71.041641	1017.148254	499.699646	-2.580369	958.805481	505.616852	174.655502
-324.818939	162.789108	917.723389	-306.955994	-24.750217	918.632568	-436.071533	205.632019	503.082336	-373.661285	-50.471565	499.917847	-456.661987	220.890793	69.110809	-437.315216	-40.031822	80.847389	-334.300568	257.726227	1382.547852	-303.422028	-90.074890	1373.685425	-299.482758	80.430946	1392.938354	-287.198792	71.332886	1685.987793	-411.143707	307.904297	1127.893433	-396.394409	-135.009293	1136.430420	-326.338531	281.998840	886.799133	-299.610809	-141.685547	879.397461	-301.494049	70.870041	1017.119385	499.599426	-2.621469	958.789307	505.529968	174.618332
-325.008240	162.658371	917.703918	-307.195923	-24.852493	918.612915	-436.050262	205.525101	503.053528	-373.715057	-50.548203	499.834930	-456.642273	220.885986	69.096909	-437.296753	-40.075451	80.722145	-334.761292	257.486389	1382.568848	-303.844910	-90.275314	1373.692261	-299.640869	80.435791	1393.032104	-287.632843	70.825279	1686.008667	-411.394958	307.798462	1127.887573	-396.728668	-135.244247	1136.385620	-326.494965	282.035614	886.792053	-299.785004	-142.011642	879.372986	-301.739594	70.746918	1017.104431	499.489502	-2.652856	958.766235	505.459686	174.607361
-325.211884	162.506012	917.661072	-307.474121	-24.936043	918.572083	-436.105225	205.541992	503.091583	-373.873657	-50.698479	499.792084	-456.758240	220.935043	69.118164	-437.377289	-40.150658	80.610786	-335.106964	257.274231	1382.564819	-304.250793	-90.457924	1373.712891	-299.964111	80.293770	1393.135620	-288.038666	70.589020	1686.003174	-411.623871	307.703949	1127.868042	-397.017578	-135.460434	1136.322632	-326.555145	282.073792	886.937134	-299.950806	-142.371964	879.339478	-301.987396	70.624367	1017.063721	499.011139	-2.674431	958.490356	505.004608	174.606522
-325.491547	162.271271	917.678711	-307.736053	-25.084768	918.577148	-436.166565	205.468964	503.132019	-374.074371	-50.926739	499.793915	-456.778656	220.899521	69.146919	-437.427216	-40.218559	80.502930	-335.506470	257.012482	1382.598267	-304.698090	-90.665565	1373.768311	-300.397339	80.093880	1393.234253	-288.405548	70.728653	1685.848145	-411.873779	307.641327	1127.935181	-397.291046	-135.710876	1136.297241	-326.592499	282.111420	887.113586	-300.108154	-142.756561	879.391174	-302.311676	70.423157	1017.082947	498.916321	-2.676630	958.484436	504.938385	174.612854
-325.780426	162.054031	917.761414	-307.964874	-25.219833	918.599731	-436.240387	205.434967	503.130432	-374.182159	-51.103634	499.716919	-456.790222	220.899384	69.194016	-437.427307	-40.283443	80.495819	-335.899353	256.801025	1382.626099	-305.180847	-90.847664	1373.812866	-301.038208	79.707657	1393.356567	-288.780457	70.473946	1685.953003	-412.115051	307.565186	1127.970703	-397.588318	-135.937607	1136.203003	-326.711304	282.136627	887.253357	-300.304901	-143.128891	879.436951	-302.643463	70.213722	1017.146729	498.988892	-2.660411	958.552307	504.995392	174.615997
-326.040222	162.174408	917.894165	-308.244690	-25.300161	918.566284	-436.403137	205.428131	503.176300	-374.246094	-51.221836	499.639679	-456.805206	220.873489	69.215744	-437.441650	-40.333961	80.533913	-336.362183	256.555206	1382.671753	-305.657654	-91.105568	1373.854004	-301.394836	79.680565	1393.276733	-289.183807	70.185982	1685.893799	-412.396423	307.510681	1127.998535	-397.939819	-136.261276	1136.150879	-326.927704	282.104248	887.263062	-300.492340	-143.424301	879.468262	-303.009125	70.133553	1017.211853	499.079865	-2.681287	958.631592	505.071564	174.634201
-326.273071	162.132950	917.958435	-308.535400	-25.428011	918.560974	-436.473694	205.389816	503.171112	-374.443176	-51.412193	499.554535	-456.813293	220.869797	69.198593	-437.450012	-40.433903	80.544586	-336.767456	256.336334	1382.708496	-306.111816	-91.344734	1373.868652	-301.958069	79.376427	1393.196289	-289.624146	70.075424	1685.819336	-412.674805	307.404144	1128.011963	-398.295074	-136.590027	1136.125000	-327.090424	282.039795	887.279968	-300.705353	-143.707199	879.481201	-303.348358	69.999763	1017.253235	499.026611	-2.685708	958.681641	505.016754	174.603409
-326.546234	162.036804	917.967651	-308.882904	-25.493969	918.522644	-436.546906	205.395111	503.172760	-374.604218	-51.592579	499.471130	-456.838715	220.868454	69.169846	-437.515350	-40.549744	80.530342	-337.166473	256.119629	1382.767456	-306.625061	-91.580376	1373.870361	-302.426331	79.123047	1393.212891	-290.053375	69.903389	1685.873047	-412.934692	307.266632	1128.012939	-398.676819	-136.907608	1136.123657	-327.249695	281.928650	887.276733	-300.973267	-143.985229	879.449524	-303.683685	69.885963	1017.242798	498.738983	-2.669420	958.535950	504.734467	174.591843
-326.854279	161.926910	917.969238	-309.208008	-25.550894	918.475769	-436.507355	205.348450	503.142426	-374.713104	-51.729004	499.385895	-456.866913	220.865524	69.145493	-437.586182	-40.583698	80.496452	-337.557159	255.912216	1382.762329	-307.076447	-91.795662	1373.797241	-302.863312	78.843575	1393.190430	-290.447601	69.637901	1685.832642	-413.187439	307.086609	1127.979736	-398.996582	-137.150040	1136.080811	-327.269165	281.817596	887.299194	-301.171722	-144.238464	879.406433	-303.998413	69.776314	1017.220276	498.568298	-2.677434	958.539978	504.589325	174.565567
-327.167480	161.712662	917.924561	-309.516785	-25.619425	918.432007	-436.477386	205.305420	503.086517	-374.805634	-51.814785	499.313354	-456.911957	220.872986	69.114128	-437.606445	-40.614349	80.368660	-337.960541	255.707794	1382.722778	-307.545258	-91.979759	1373.700928	-303.237030	78.652473	1393.237305	-290.819122	69.370224	1685.929688	-413.445496	306.897247	1127.956787	-399.294556	-137.357742	1136.011230	-327.267212	281.708313	887.307007	-301.359436	-144.438110	879.370667	-304.303558	69.637512	1017.175171	498.433624	-2.682278	958.508179	504.435913	174.555008
-327.491364	161.568100	917.949341	-309.834259	-25.677834	918.412292	-436.487610	205.354950	503.077698	-374.957397	-51.985287	499.274719	-456.898773	220.893188	69.137215	-437.671295	-40.688416	80.281700	-338.361359	255.426682	1382.745728	-307.945740	-92.168442	1373.644653	-303.584137	78.492912	1393.316895	-291.190094	69.130524	1685.914673	-413.700867	306.744324	1127.923218	-399.557526	-137.553207	1135.959595	-327.265076	281.555481	887.404846	-301.559204	-144.657898	879.351685	-304.643585	69.511902	1017.180847	498.283447	-2.653425	958.500305	504.293671	174.584030
-327.812561	161.494934	917.987488	-310.131165	-25.778086	918.441467	-436.511780	205.384445	503.068054	-375.056976	-52.127842	499.259705	-456.931915	220.902390	69.159218	-437.709778	-40.713039	80.182808	-338.781891	255.209671	1382.755737	-308.335083	-92.339890	1373.639526	-303.953918	78.320862	1393.345825	-291.601349	68.991943	1685.859253	-413.962860	306.558411	1127.948730	-399.840942	-137.816132	1135.893921	-327.290619	281.416290	887.553345	-301.731842	-144.908966	879.406250	-305.007629	69.416878	1017.222412	498.150635	-2.634124	958.468567	504.180359	174.591858
-328.078735	161.611282	918.113403	-310.390503	-25.847206	918.508118	-436.530365	205.407990	503.076477	-375.162415	-52.174561	499.217651	-456.978210	220.926605	69.176201	-437.735657	-40.758823	80.171303	-339.205597	255.067337	1382.818604	-308.675018	-92.538887	1373.683105	-304.567047	77.940239	1393.413696	-291.981873	68.762589	1685.870239	-414.258881	306.394409	1127.987671	-400.151245	-138.028885	1135.838013	-327.460938	281.258270	887.678894	-301.925262	-145.097198	879.453125	-305.384399	69.397430	1017.335388	498.364044	-2.598288	958.709839	504.378174	174.615234
-328.371887	161.755585	918.285034	-310.641052	-25.886261	918.561890	-436.594879	205.470245	503.123444	-375.308624	-52.209175	499.229370	-456.966919	220.938110	69.222801	-437.775879	-40.772594	80.191856	-339.638733	254.843216	1382.894653	-309.055695	-92.806755	1373.766846	-304.788177	77.973068	1393.459229	-292.355164	68.422005	1685.995239	-414.543396	306.141388	1128.032593	-400.481689	-138.246948	1135.830200	-327.588654	281.063385	887.792297	-302.158569	-145.244247	879.523560	-305.791199	69.376778	1017.467957	498.287354	-2.592466	958.690674	504.348206	174.617111
-328.888702	161.165894	918.249512	-310.969543	-26.054550	918.595642	-436.552368	205.405396	502.964905	-375.527405	-52.299522	499.321289	-456.892456	220.952011	69.177956	-437.843445	-40.804588	80.247314	-340.019958	254.654404	1383.001587	-309.425079	-93.012970	1373.838867	-305.199341	77.748047	1393.535278	-292.729034	68.207512	1686.042725	-414.819672	305.893433	1128.081177	-400.801971	-138.432251	1135.866455	-327.722992	280.860565	887.863586	-302.402802	-145.370026	879.569763	-306.252747	69.047806	1017.471741	498.231628	-2.605859	958.697021	504.319092	174.636215
-329.266815	161.071442	918.301025	-311.267792	-26.066889	918.591797	-436.543976	205.354492	502.896667	-375.618439	-52.260334	499.319214	-456.861786	220.948090	69.131416	-437.816162	-40.795399	80.269806	-340.431824	254.495026	1383.062622	-309.767395	-93.167747	1373.841187	-305.628784	77.488914	1393.528320	-293.066284	67.982727	1686.089233	-415.119171	305.641479	1128.129517	-401.090546	-138.629547	1135.906372	-327.773315	280.615631	887.933472	-302.647125	-145.447098	879.589844	-306.632294	68.967613	1017.501648	498.088348	-2.639585	958.684082	504.221344	174.619644
-329.598602	161.113922	918.352905	-311.564423	-25.997673	918.547668	-436.547333	205.363098	502.859528	-375.697571	-52.245014	499.284424	-456.885468	220.965973	69.109825	-437.894562	-40.785431	80.244110	-340.846588	254.324768	1383.094849	-310.069855	-93.284477	1373.768799	-305.960876	77.338097	1393.552490	-293.418610	67.818558	1685.985840	-415.378601	305.388855	1128.140503	-401.322052	-138.736420	1135.833862	-327.780792	280.372681	888.023132	-302.817474	-145.495865	879.539001	-306.996460	68.970589	1017.513123	497.938416	-2.608913	958.650269	504.101074	174.634018
-330.006927	161.062943	918.364563	-311.896606	-26.019175	918.519592	-436.606812	205.431015	502.810577	-375.797913	-52.253101	499.254089	-456.954468	220.987228	69.078789	-437.883270	-40.769848	80.192871	-341.273376	254.146225	1383.153564	-310.403595	-93.433464	1373.680054	-306.232300	77.202858	1393.521484	-293.750671	67.468124	1686.044189	-415.646698	305.107513	1128.119385	-401.570465	-138.893509	1135.792358	-327.763977	280.159088	888.152222	-303.034698	-145.567154	879.472412	-307.361084	68.919594	1017.504395	497.415894	-2.608840	958.425537	503.631775	174.621155
-330.459808	160.914185	918.369080	-312.263763	-26.012304	918.512207	-436.673248	205.464554	502.757629	-375.885742	-52.280445	499.193024	-456.975037	220.987061	69.068672	-437.921722	-40.736801	80.112961	-341.689392	253.968765	1383.174683	-310.780121	-93.590279	1373.574585	-306.559204	77.078583	1393.469849	-294.110046	67.341301	1685.951660	-415.959656	304.812866	1128.119507	-401.839813	-139.055847	1135.694946	-327.777985	279.947235	888.285706	-303.265594	-145.632690	879.376099	-307.777832	68.849098	1017.503845	497.223206	-2.623791	958.404907	503.423035	174.630539
-330.925629	160.820343	918.387268	-312.630890	-26.015503	918.520081	-436.813232	205.569016	502.715820	-375.979279	-52.278957	499.125946	-457.067474	221.009964	69.057152	-437.952881	-40.745430	80.081467	-342.126465	253.815491	1383.228027	-311.215637	-93.775658	1373.495728	-306.881805	76.945488	1393.475342	-294.476563	67.122192	1685.959473	-416.304047	304.498688	1128.124268	-402.164124	-139.199295	1135.570557	-327.818146	279.716125	888.450256	-303.551331	-145.687149	879.271057	-308.220795	68.800377	1017.520508	497.057678	-2.587766	958.432983	503.290619	174.648956
-331.329315	160.746902	918.413269	-312.958435	-25.983004	918.525208	-436.891937	205.557358	502.661652	-376.131744	-52.309586	499.173126	-457.115875	221.008850	69.038033	-438.030121	-40.759159	80.051941	-342.515686	253.692993	1383.310547	-311.551270	-93.909424	1373.459717	-307.222656	76.783043	1393.500977	-294.825012	66.865211	1686.011719	-416.642029	304.222412	1128.213257	-402.446930	-139.332031	1135.492065	-327.964050	279.518616	888.580139	-303.827759	-145.693115	879.198425	-308.639648	68.769928	1017.543518	496.893066	-2.603910	958.418274	503.138153	174.663742
-331.699219	160.810486	918.486267	-313.179291	-25.979023	918.575134	-436.995361	205.584305	502.674133	-376.260254	-52.328075	499.210754	-457.100555	221.017273	69.030998	-438.073486	-40.766296	80.088440	-342.869110	253.588425	1383.440918	-311.820648	-93.983429	1373.505615	-307.764923	76.419250	1393.566895	-295.148041	66.615005	1686.085815	-416.953430	303.982086	1128.354248	-402.757141	-139.375977	1135.443237	-328.112915	279.290894	888.716736	-304.122894	-145.673233	879.213501	-309.002014	68.795158	1017.614197	496.752899	-2.627800	958.382568	503.041748	174.697983
-332.003479	160.854874	918.550354	-313.460968	-25.866362	918.639404	-437.086914	205.528473	502.642761	-376.375000	-52.240421	499.274170	-457.044647	221.014969	68.982567	-438.085815	-40.766239	80.104187	-343.209076	253.409637	1383.572510	-312.083984	-94.099983	1373.558594	-307.901245	76.502731	1393.636719	-295.451477	66.403465	1686.160278	-417.273712	303.703247	1128.476196	-403.027435	-139.407852	1135.447754	-328.275787	279.088562	888.869568	-304.385803	-145.616730	879.236816	-309.405182	68.864960	1017.693359	496.710846	-2.648260	958.334229	503.024261	174.713608
-332.355286	160.863281	918.579651	-313.698608	-25.806797	918.677185	-437.165649	205.456635	502.575134	-376.429260	-52.198154	499.294586	-457.019073	221.016418	68.962616	-438.072357	-40.747715	80.156021	-343.512299	253.290039	1383.682007	-312.338562	-94.171669	1373.566040	-308.189331	76.430389	1393.656860	-295.716431	66.199478	1686.192993	-417.615051	303.458527	1128.539795	-403.279419	-139.472260	1135.475342	-328.408234	278.946869	889.053406	-304.628784	-145.543091	879.267273	-309.778473	68.904144	1017.737366	496.595642	-2.734273	958.301147	502.939423	174.720871
-332.706757	160.913086	918.622620	-313.967865	-25.706907	918.693298	-437.339478	205.518799	502.534149	-376.528656	-52.183205	499.294617	-457.008789	221.018799	68.920235	-438.117645	-40.746193	80.187141	-343.886292	253.167618	1383.741211	-312.579315	-94.252769	1373.508057	-308.517578	76.318382	1393.618042	-296.002350	65.749580	1686.276855	-418.018951	303.246857	1128.646973	-403.523285	-139.484390	1135.420288	-328.572052	278.832642	889.271545	-304.897491	-145.477432	879.228088	-310.135773	68.966217	1017.773376	496.457275	-2.691922	958.345459	502.795959	174.713211
-333.151215	160.936111	918.668640	-314.218018	-25.687365	918.670044	-437.553406	205.664536	502.499725	-376.596954	-52.173370	499.276306	-457.068817	221.065445	68.924606	-438.144897	-40.735027	80.205986	-344.281433	253.053116	1383.815918	-312.876648	-94.370239	1373.474243	-308.859039	76.202637	1393.570068	-296.285095	65.399185	1686.290649	-418.445740	303.081909	1128.716919	-403.761902	-139.541092	1135.406128	-328.734741	278.725800	889.486511	-305.131073	-145.432068	879.199890	-310.494385	68.963287	1017.786560	496.569794	-2.660731	958.589233	502.867340	174.742691
-333.566162	160.999817	918.716614	-314.483795	-25.602509	918.640564	-437.727783	205.758072	502.465881	-376.684875	-52.139603	499.216522	-457.135620	221.069077	68.886993	-438.113831	-40.731808	80.161774	-344.653564	252.942261	1383.896362	-313.170959	-94.481575	1373.369751	-309.243500	76.049820	1393.508301	-296.569122	65.149452	1686.279419	-418.876770	302.945068	1128.818604	-404.068604	-139.611542	1135.358643	-328.923309	278.690735	889.711609	-305.412201	-145.367599	879.133667	-310.850067	69.005562	1017.798279	496.403351	-2.585564	958.612000	502.642334	174.722229
-333.950012	161.051971	918.735535	-314.774017	-25.530968	918.632751	-438.010223	205.868881	502.456970	-376.808563	-52.092960	499.166962	-457.201630	221.083832	68.848869	-438.207550	-40.733707	80.110497	-344.986969	252.788620	1383.998779	-313.466736	-94.617355	1373.316162	-309.581085	75.928596	1393.545044	-296.832062	65.274910	1686.182129	-419.383759	302.775970	1128.948364	-404.360229	-139.677597	1135.322510	-329.145966	278.686462	889.940002	-305.798889	-145.281204	879.043762	-311.188599	69.059792	1017.804138	496.239105	-2.584199	958.640991	502.477142	174.691437
-334.239746	161.100616	918.729553	-315.090820	-25.412695	918.646729	-438.186646	205.869186	502.448273	-376.997070	-52.048920	499.174011	-457.231415	221.089417	68.826523	-438.267151	-40.718521	80.098244	-345.292694	252.693176	1384.108887	-313.741394	-94.669456	1373.282593	-310.109039	75.582794	1393.593018	-297.106781	65.060509	1686.206177	-419.857147	302.604889	1129.145386	-404.731232	-139.740891	1135.338623	-329.358521	278.795929	890.269836	-306.235962	-145.155930	878.991028	-311.493896	69.152206	1017.808289	496.087067	-2.542282	958.627686	502.344330	174.689392
-334.592163	161.078445	918.739990	-315.437866	-25.278906	918.667908	-438.332458	205.809265	502.421417	-377.149536	-51.950497	499.179443	-457.217651	221.089615	68.815895	-438.287262	-40.722397	80.057152	-345.679321	252.535583	1384.227905	-314.055054	-94.795158	1373.301025	-310.214294	75.689964	1393.646240	-297.354401	64.883347	1686.247314	-420.360962	302.543213	1129.355469	-405.078705	-139.737579	1135.331055	-329.665619	278.932159	890.522522	-306.582367	-144.955566	878.988647	-311.859650	69.213570	1017.826172	495.643433	-2.596735	958.364807	501.944244	174.722244
-334.914978	161.046036	918.769165	-315.684814	-25.241648	918.724915	-438.499786	205.764313	502.373108	-377.256195	-51.885468	499.274750	-457.131409	221.095901	68.765213	-438.328156	-40.679585	80.065666	-345.997528	252.459366	1384.336792	-314.320953	-94.857643	1373.349731	-310.461914	75.656960	1393.745972	-297.589905	64.541496	1686.337524	-420.940979	302.511627	1129.527832	-405.402466	-139.653046	1135.272949	-330.043884	279.086639	890.790588	-306.876923	-144.779419	878.978210	-312.173431	69.233673	1017.872803	495.521240	-2.604139	958.327271	501.847107	174.691238
-335.226746	161.063004	918.831848	-315.869476	-25.223507	918.762573	-438.697540	205.746536	502.332581	-377.378601	-51.794334	499.300415	-457.136047	221.111938	68.765305	-438.302917	-40.665356	80.087715	-346.338684	252.379730	1384.433716	-314.557465	-94.920311	1373.420898	-310.784637	75.577087	1393.739014	-297.824921	64.174744	1686.456543	-421.494446	302.544617	1129.683716	-405.688080	-139.612503	1135.220703	-330.387329	279.292267	891.022217	-307.130127	-144.598724	878.995361	-312.470093	69.241814	1017.929504	495.397491	-2.640403	958.296265	501.751373	174.742661
-335.549255	161.077087	918.883057	-316.080750	-25.190655	918.798035	-438.906464	205.746933	502.296631	-377.434875	-51.711861	499.289215	-457.132019	221.132767	68.743423	-438.290497	-40.654053	80.098526	-346.661530	252.355713	1384.563721	-314.815002	-94.946350	1373.443237	-311.259125	75.328514	1393.789429	-298.032043	64.039063	1686.435791	-422.077789	302.555115	1129.898315	-405.989410	-139.556808	1135.196411	-330.749023	279.617920	891.290649	-307.398773	-144.419144	878.986206	-312.753204	69.263168	1017.975037	495.283783	-2.643391	958.320435	501.667419	174.730362
-335.890564	161.135880	918.909058	-316.321014	-25.144835	918.784058	-439.161469	205.841660	502.314087	-377.569366	-51.749496	499.277863	-457.211609	221.164963	68.746094	-438.343719	-40.645302	80.130486	-347.047302	252.232590	1384.691650	-315.088989	-95.046951	1373.399292	-311.384033	75.467720	1393.752808	-298.242889	63.844757	1686.438721	-422.670685	302.630920	1130.043579	-406.293579	-139.567078	1135.169434	-331.220825	279.946075	891.506470	-307.758606	-144.259491	878.952148	-313.032379	69.302414	1017.979675	495.103577	-2.619905	958.341064	501.476807	174.735092
-336.156250	161.199509	918.949097	-316.547119	-25.079765	918.799805	-439.313904	205.755768	502.252350	-377.549896	-51.602570	499.163727	-457.196320	221.153717	68.682945	-438.322906	-40.604004	80.066277	-347.440094	252.162857	1384.796875	-315.376648	-95.118744	1373.332520	-311.677612	75.373581	1393.723511	-298.452393	64.082573	1686.292236	-423.296539	302.704620	1130.263550	-406.623291	-139.573700	1135.114014	-331.671661	280.268524	891.661255	-308.202576	-144.104935	878.866638	-313.293427	69.355034	1018.009705	494.919586	-2.618249	958.383423	501.290771	174.708832
-336.455536	161.271057	918.950867	-316.858002	-24.978775	918.764343	-439.564087	205.844009	502.265198	-377.617004	-51.621479	499.108948	-457.274078	221.160446	68.627602	-438.304443	-40.593292	80.052521	-347.820496	252.085236	1384.897217	-315.673462	-95.215813	1373.247925	-311.996490	75.262634	1393.748779	-298.694702	63.905380	1686.263794	-423.865540	302.721588	1130.452637	-407.005707	-139.597504	1135.070923	-332.201721	280.691803	891.842102	-308.614105	-143.951660	878.818481	-313.569153	69.423958	1017.989197	494.770752	-2.587960	958.371216	501.122437	174.696274
-336.526978	161.760178	918.986206	-317.077515	-24.798176	918.722229	-439.771179	205.924606	502.313354	-377.645050	-51.550186	499.071198	-457.334076	221.159592	68.605209	-438.277466	-40.601582	79.981499	-348.207520	252.004486	1385.006470	-315.951508	-95.289482	1373.146973	-312.303406	75.215073	1393.766602	-298.942108	63.738914	1686.250610	-424.456482	302.843262	1130.620972	-407.394714	-139.589890	1135.097290	-332.743256	281.122864	891.930298	-308.994904	-143.767426	878.779663	-313.733490	69.703186	1017.989014	494.584991	-2.617121	958.374390	500.963013	174.708298
-337.023193	161.337250	918.917542	-317.425873	-24.799007	918.750488	-439.867126	205.918671	502.192230	-377.819641	-51.563465	499.097656	-457.345428	221.182175	68.565933	-438.364288	-40.609043	79.971031	-348.544739	251.948669	1385.110840	-316.177948	-95.332832	1373.067749	-312.609070	75.188240	1393.817383	-299.162415	63.468712	1686.318848	-425.050140	302.995972	1130.864258	-407.788818	-139.547531	1135.067017	-333.405304	281.670349	892.092346	-309.366943	-143.600342	878.733276	-314.128174	69.559006	1017.964355	494.395752	-2.615388	958.385193	500.805908	174.728149
-337.303711	161.307602	918.959656	-317.634979	-24.752846	918.786865	-440.060486	205.983200	502.217682	-377.955933	-51.568375	499.205933	-457.362793	221.206375	68.561516	-438.341064	-40.620354	79.947350	-348.880615	251.907547	1385.227539	-316.467102	-95.363899	1373.046143	-312.946625	75.171448	1393.791260	-299.412231	63.424149	1686.276733	-425.608765	303.183258	1131.061768	-408.193939	-139.430496	1135.045166	-334.067596	282.225189	892.174438	-309.805603	-143.432571	878.747864	-314.400818	69.566818	1018.007263	494.581909	-2.571527	958.590332	501.001343	174.812515
-337.564301	161.335052	919.001404	-317.821777	-24.729294	918.835266	-440.213165	205.997360	502.165100	-378.087463	-51.601757	499.293488	-457.393860	221.235229	68.585167	-438.434479	-40.605740	79.995872	-349.199707	251.871658	1385.328491	-316.642090	-95.409363	1373.089966	-313.277466	75.138725	1393.823120	-299.648438	63.299896	1686.284424	-426.196045	303.337067	1131.264160	-408.557922	-139.353088	1135.028442	-334.748108	282.824738	892.288879	-310.299896	-143.225952	878.751221	-314.685120	69.594574	1018.060242	494.450775	-2.589336	958.561768	500.905365	174.829193
-337.862671	161.367538	919.064880	-318.003113	-24.739620	918.892578	-440.391418	206.012329	502.148590	-378.113098	-51.583649	499.317810	-457.422272	221.246002	68.575943	-438.383881	-40.598175	79.997368	-349.525879	251.828506	1385.420654	-316.896667	-95.424706	1373.092896	-313.593658	75.117371	1393.810425	-299.906830	63.279320	1686.219482	-426.747620	303.595337	1131.432861	-408.911285	-139.356277	1135.111084	-335.467682	283.457672	892.376343	-310.800995	-143.003647	878.723877	-314.987335	69.603569	1018.128845	494.259796	-2.568901	958.555115	500.735657	174.899857
-337.947845	161.763855	919.186157	-318.113098	-24.600805	918.895752	-440.566071	206.065063	502.225281	-378.194031	-51.588223	499.288422	-457.469757	221.264053	68.547417	-438.446716	-40.616783	80.047997	-349.862518	251.788818	1385.481445	-317.108215	-95.439545	1373.026123	-313.877014	75.020958	1393.848389	-300.046814	63.029850	1686.274902	-427.267365	303.822510	1131.576172	-409.243011	-139.337265	1135.077759	-336.167511	284.113068	892.481262	-311.233948	-142.844421	878.657471	-315.172394	69.795479	1018.203430	494.124786	-2.582433	958.521912	500.621979	174.902222
-338.175934	161.802460	919.194397	-318.279297	-24.561617	918.891296	-440.653503	206.018570	502.160858	-378.110352	-51.488491	499.161041	-457.475464	221.259659	68.512642	-438.407471	-40.609951	80.004379	-350.154205	251.720032	1385.548584	-317.291992	-95.478981	1372.979370	-314.126160	74.978294	1393.899170	-300.240631	62.883080	1686.255737	-427.819550	304.017059	1131.755127	-409.533295	-139.267929	1135.006470	-336.886627	284.712158	892.483826	-311.587311	-142.665054	878.604736	-315.394897	69.829208	1018.208679	493.656250	-2.539796	958.301453	500.175598	174.905029
-338.625275	161.297943	919.049438	-318.584167	-24.644831	918.875305	-440.748871	206.038193	502.063782	-378.213226	-51.526104	499.041992	-457.492249	221.273209	68.503609	-438.440826	-40.588280	79.972610	-350.456848	251.678345	1385.597656	-317.509369	-95.516029	1372.881226	-314.350952	74.943306	1393.894409	-300.458771	62.747635	1686.201904	-428.327271	304.233582	1131.906738	-409.872223	-139.249741	1134.979126	-337.598724	285.372894	892.541199	-312.087830	-142.489914	878.472778	-315.693604	69.625305	1018.116882	493.475555	-2.516104	958.298157	500.024109	174.888290
-338.913818	161.290558	919.018616	-318.851410	-24.612837	918.855713	-440.839813	206.027313	502.035858	-378.342316	-51.612759	499.036652	-457.522949	221.277191	68.469788	-438.537842	-40.598480	79.943016	-350.749878	251.642715	1385.630127	-317.732300	-95.543938	1372.829712	-314.617188	74.947357	1393.914551	-300.681976	62.600498	1686.164307	-428.848785	304.517151	1132.069946	-410.235657	-139.260605	1134.977905	-338.354340	285.960175	892.520264	-312.571350	-142.265274	878.372620	-315.975983	69.644821	1018.092163	493.336761	-2.499938	958.297180	499.878784	174.870209
-339.172943	161.292664	919.022217	-319.100922	-24.583698	918.855103	-440.928436	206.014801	501.977356	-378.423584	-51.670765	499.033997	-457.546387	221.273514	68.420151	-438.564697	-40.617401	79.922516	-351.027313	251.623138	1385.682495	-317.985901	-95.621567	1372.776367	-314.970917	74.936867	1393.855957	-300.903290	62.486324	1686.152466	-429.383942	304.757294	1132.227783	-410.624725	-139.185669	1134.943359	-339.142242	286.692139	892.601501	-313.107971	-142.092316	878.294250	-316.247314	69.657204	1018.095886	493.199524	-2.452531	958.282959	499.771484	174.931732
-339.473694	161.285583	919.054077	-319.338348	-24.571342	918.896484	-441.036163	206.063965	501.955536	-378.401642	-51.687904	499.068451	-457.566223	221.274139	68.421326	-438.547516	-40.596199	79.938408	-351.338379	251.621521	1385.755493	-318.230194	-95.664314	1372.793701	-315.318207	74.941719	1393.836060	-301.135437	62.241653	1686.242188	-429.928375	305.045624	1132.423340	-411.008453	-139.183395	1135.015137	-339.907043	287.334625	892.595947	-313.638672	-141.981567	878.288025	-316.572296	69.663422	1018.139709	493.077911	-2.399839	958.285645	499.649750	174.952682
-339.721527	161.306015	919.097595	-319.573029	-24.578526	918.952881	-441.118317	206.037827	501.939087	-378.486725	-51.771935	499.204132	-457.564270	221.279358	68.402931	-438.620850	-40.597378	79.998222	-351.629333	251.607208	1385.845093	-318.503143	-95.681725	1372.809937	-315.657410	74.914131	1393.893799	-301.362732	62.124535	1686.277100	-430.432373	305.293518	1132.584839	-411.405609	-139.087250	1134.973999	-340.729156	288.016815	892.600464	-314.166992	-141.823380	878.235657	-316.881744	69.670235	1018.198486	492.971497	-2.391396	958.291748	499.579834	174.993332
-339.903198	161.273315	919.125305	-319.744354	-24.550747	919.004028	-441.168243	206.002548	501.895386	-378.496246	-51.774830	499.211914	-457.510162	221.273529	68.410156	-438.629822	-40.620544	80.026215	-351.922607	251.573364	1385.938843	-318.774658	-95.699341	1372.840210	-315.967346	74.891876	1393.944946	-301.577728	61.993855	1686.271973	-430.939667	305.545044	1132.776367	-411.754059	-139.024277	1135.007935	-341.526886	288.652405	892.683350	-314.693024	-141.646057	878.214050	-317.118561	69.674828	1018.245544	492.874756	-2.369294	958.288452	499.500946	175.045380
-340.104401	161.268600	919.142700	-319.884979	-24.502499	919.001038	-441.221039	205.978409	501.898438	-378.494263	-51.766869	499.176941	-457.528564	221.277252	68.398857	-438.587402	-40.616253	80.030220	-352.195953	251.523422	1386.036499	-319.001129	-95.684547	1372.842407	-316.172058	74.920723	1394.061890	-301.779724	61.947990	1686.304932	-431.412292	305.816589	1132.974243	-412.097015	-138.998459	1135.021973	-342.326172	289.324493	892.724365	-315.192444	-141.466293	878.177002	-317.344940	69.684235	1018.260010	492.764709	-2.400427	958.270874	499.423248	175.047729
-340.341125	161.214386	919.145020	-320.093445	-24.513220	919.001709	-441.244324	205.936417	501.875885	-378.571442	-51.870476	499.136047	-457.542633	221.286453	68.396858	-438.649628	-40.634579	80.015800	-352.464203	251.501434	1386.082520	-319.260956	-95.688065	1372.779297	-316.393158	74.917984	1394.111816	-301.967194	61.887409	1686.276978	-431.878052	306.045258	1133.090820	-412.400146	-138.939713	1135.031982	-343.052887	289.897369	892.730225	-315.662476	-141.273376	878.081360	-317.582428	69.651482	1018.263428	492.630951	-2.403662	958.225586	499.296417	175.065002
-340.549011	161.171661	919.142517	-320.243713	-24.486801	918.991028	-441.301147	205.889938	501.824432	-378.520111	-51.828072	499.030762	-457.527344	221.281570	68.366608	-438.658142	-40.671227	79.987244	-352.746704	251.470413	1386.130981	-319.452637	-95.707962	1372.740234	-316.587982	74.907272	1394.153564	-302.146545	61.781296	1686.210327	-432.347382	306.292114	1133.192383	-412.683228	-138.897644	1135.035767	-343.810089	290.541748	892.758484	-316.128235	-141.133423	877.978943	-317.781281	69.641205	1018.259399	492.502899	-2.437193	958.234375	499.182159	175.014084
-340.773651	161.108307	919.137695	-320.439423	-24.494692	918.988586	-441.390259	205.907822	501.830994	-378.568298	-51.891838	498.998688	-457.579010	221.279968	68.342087	-438.679321	-40.680077	79.963661	-353.009399	251.437500	1386.150024	-319.612274	-95.717110	1372.689209	-316.820709	74.897469	1394.153076	-302.362457	61.856987	1686.136475	-432.856750	306.499176	1133.358887	-413.014008	-138.800842	1135.056396	-344.630890	291.065369	892.714172	-316.629211	-141.007919	877.882568	-318.016235	69.606514	1018.258911	492.372101	-2.409305	958.239502	499.036804	175.018860
-340.979828	161.084412	919.152100	-320.647003	-24.529104	919.013611	-441.419220	205.865692	501.758636	-378.579437	-51.951305	499.013336	-457.550049	221.280853	68.336197	-438.701416	-40.685436	79.971977	-353.296875	251.438644	1386.197510	-319.857727	-95.764053	1372.704468	-317.127502	74.868797	1394.095337	-302.577332	61.797630	1686.128418	-433.309387	306.684021	1133.468872	-413.391876	-138.822372	1135.112061	-345.389374	291.697266	892.765869	-317.183411	-140.873001	877.813171	-318.251068	69.579788	1018.282104	492.588348	-2.381073	958.470215	499.220154	175.007492
-341.172089	161.148315	919.192505	-320.888428	-24.529577	919.028259	-441.471619	205.876328	501.750427	-378.595154	-52.021389	499.067596	-457.554901	221.285294	68.284897	-438.756500	-40.691326	80.008057	-353.586914	251.437378	1386.293335	-320.098053	-95.794334	1372.705322	-317.471283	74.808151	1394.093018	-302.809326	61.734055	1686.147461	-433.822540	306.937561	1133.647705	-413.778412	-138.769730	1135.129028	-346.109161	292.189636	892.765381	-317.763489	-140.748871	877.750977	-318.505280	69.589874	1018.314636	492.493500	-2.359305	958.468140	499.095062	175.041199
-341.351013	161.168930	919.242249	-321.109009	-24.529850	919.080383	-441.579559	205.907028	501.754425	-378.628052	-52.046535	499.101563	-457.572266	221.297974	68.314461	-438.732513	-40.667866	80.023087	-353.834717	251.420578	1386.348877	-320.336548	-95.826813	1372.697876	-317.790863	74.761871	1394.093506	-303.024414	61.557774	1686.231567	-434.291504	307.113708	1133.782227	-414.142120	-138.694702	1135.117432	-346.803406	292.752991	892.809204	-318.239319	-140.682419	877.712830	-318.741608	69.594360	1018.370300	492.365662	-2.326921	958.481750	498.990814	175.082077
-341.467865	161.184998	919.236633	-321.294708	-24.529160	919.110779	-441.639709	205.924515	501.780823	-378.626984	-52.066284	499.089813	-457.582733	221.321777	68.302200	-438.694916	-40.676033	80.002571	-354.075287	251.406082	1386.402954	-320.602020	-95.839401	1372.717285	-318.067657	74.741417	1394.152222	-303.241180	61.519993	1686.242188	-434.713837	307.255005	1133.942383	-414.490601	-138.650681	1135.123535	-347.467773	293.197906	892.727783	-318.719147	-140.596756	877.667725	-318.936920	69.612457	1018.388062	492.271637	-2.293557	958.473511	498.886383	175.138306
-341.631989	161.139282	919.224182	-321.494873	-24.534996	919.145935	-441.697754	205.924759	501.776642	-378.589172	-51.994534	499.018524	-457.596436	221.323608	68.300819	-438.686981	-40.668880	79.954163	-354.280670	251.372787	1386.423218	-320.792267	-95.863579	1372.701660	-318.272583	74.780449	1394.189941	-303.477234	61.568882	1686.220215	-435.157288	307.371185	1134.027222	-414.812256	-138.642822	1135.135742	-348.161163	293.667145	892.774048	-319.205811	-140.503387	877.649353	-319.158417	69.605698	1018.404114	492.135986	-2.322069	958.446045	498.774597	175.123810
-341.825897	161.042694	919.230652	-321.651489	-24.528439	919.142578	-441.785492	205.964035	501.775330	-378.532715	-51.981102	498.945770	-457.608429	221.318665	68.305077	-438.658081	-40.678040	79.906624	-354.509583	251.388977	1386.417847	-320.984833	-95.870628	1372.695435	-318.459961	74.809914	1394.232300	-303.627045	61.508148	1686.194214	-435.621338	307.556061	1134.121338	-415.119324	-138.570663	1135.062622	-348.784058	294.071228	892.778992	-319.597900	-140.382431	877.592773	-319.357056	69.556091	1018.408630	491.999298	-2.332197	958.415955	498.637573	175.150421
-342.064423	160.901871	919.219849	-321.828522	-24.573606	919.153137	-441.779724	205.947952	501.717346	-378.593445	-52.063248	498.875549	-457.628174	221.319504	68.295044	-438.705017	-40.692997	79.888092	-354.765198	251.377472	1386.409058	-321.194214	-95.895699	1372.683960	-318.646820	74.855202	1394.236084	-303.841736	61.586697	1686.100708	-436.047516	307.729126	1134.164551	-415.416809	-138.561432	1135.034668	-349.425415	294.457336	892.759583	-320.045349	-140.292267	877.534241	-319.577972	69.477898	1018.409973	491.914856	-2.333016	958.377197	498.526947	175.138214
-342.272614	160.869034	919.255127	-322.036499	-24.612219	919.176819	-441.875427	205.995697	501.724213	-378.599670	-52.081364	498.824524	-457.695129	221.351761	68.279144	-438.716248	-40.713146	79.875481	-354.992310	251.386261	1386.411377	-321.414368	-95.905838	1372.660767	-318.861694	74.852432	1394.240356	-304.042969	61.556599	1686.096802	-436.471893	307.871033	1134.255005	-415.715240	-138.516479	1135.059814	-350.009888	294.840149	892.754639	-320.435059	-140.186890	877.462952	-319.808899	69.433441	1018.442383	491.803619	-2.354073	958.368408	498.422302	175.130737
-342.441284	160.820969	919.269958	-322.215057	-24.667542	919.220886	-441.957245	206.039368	501.694916	-378.636444	-52.171070	498.858093	-457.703156	221.327087	68.250504	-438.767090	-40.700706	79.929710	-355.210724	251.389740	1386.467163	-321.648132	-95.925789	1372.647339	-319.137085	74.796478	1394.231323	-304.261841	61.531364	1686.103149	-436.876740	307.956177	1134.320190	-416.044434	-138.567627	1135.144653	-350.589142	295.116943	892.768066	-320.873077	-140.150940	877.403931	-320.018463	69.392738	1018.476135	491.699554	-2.340065	958.402161	498.326172	175.100037
-342.568909	160.967453	919.344116	-322.451538	-24.646866	919.258118	-442.063049	206.087509	501.732910	-378.715149	-52.282097	498.923004	-457.756927	221.338989	68.245377	-438.818878	-40.705368	79.968674	-355.423676	251.384201	1386.498535	-321.907135	-95.977814	1372.691772	-319.395630	74.751144	1394.236694	-304.488495	61.499935	1686.125610	-437.287811	308.022034	1134.399658	-416.361206	-138.574280	1135.229736	-351.125244	295.389526	892.748230	-321.339752	-140.156036	877.380371	-320.228210	69.445473	1018.535706	491.635864	-2.351860	958.393860	498.279114	175.100403
-342.729065	160.923920	919.338806	-322.682373	-24.658466	919.294617	-442.060730	206.078033	501.750488	-378.790924	-52.382420	499.017181	-457.747345	221.353561	68.244118	-438.826935	-40.758087	79.965660	-355.644012	251.369019	1386.517212	-322.156464	-96.002113	1372.717529	-319.617188	74.729958	1394.308350	-304.694458	61.352249	1686.234863	-437.632385	308.076172	1134.492676	-416.712402	-138.548492	1135.248169	-351.622650	295.663330	892.771362	-321.789337	-140.161148	877.419678	-320.437683	69.434319	1018.552795	491.258545	-2.342427	958.200989	497.891022	175.108810
-342.898865	160.861801	919.360107	-322.899200	-24.646391	919.317749	-442.098969	206.103958	501.730255	-378.879150	-52.394455	499.014923	-457.743225	221.368729	68.253189	-438.829926	-40.777786	79.947304	-355.819305	251.353317	1386.555176	-322.347046	-96.012764	1372.754761	-319.820435	74.724258	1394.345703	-304.905304	61.309944	1686.261963	-437.959839	308.138855	1134.571899	-417.033569	-138.508423	1135.299194	-352.068604	295.841339	892.753723	-322.201263	-140.137314	877.419861	-320.662964	69.404236	1018.579041	491.182953	-2.333441	958.184448	497.812378	175.129257
-343.038544	160.858475	919.352417	-323.084320	-24.630016	919.314392	-442.155029	206.168808	501.716919	-378.941559	-52.416969	498.951904	-457.797333	221.399307	68.231972	-438.850250	-40.794788	79.923187	-355.967651	251.358444	1386.542114	-322.495026	-96.022980	1372.734863	-320.045563	74.725563	1394.294922	-305.112701	61.249546	1686.216553	-438.282471	308.234985	1134.614502	-417.310516	-138.460617	1135.307373	-352.476715	295.976990	892.756653	-322.542969	-140.114487	877.392639	-320.837585	69.408882	1018.575012	491.394775	-2.388579	958.387024	498.040863	175.134262
-343.281494	160.812943	919.371826	-323.327454	-24.595989	919.295471	-442.207672	206.214188	501.699799	-378.991302	-52.438614	498.901764	-457.837128	221.410355	68.236214	-438.917938	-40.805321	79.866646	-356.151245	251.380569	1386.515503	-322.682709	-96.045998	1372.742432	-320.197449	74.761803	1394.316406	-305.306854	61.365402	1686.115234	-438.604492	308.245331	1134.627930	-417.557678	-138.455353	1135.336548	-352.865143	296.097565	892.802551	-322.848907	-140.083160	877.375061	-321.067169	69.384590	1018.573853	490.995636	-2.370052	958.163879	497.631622	175.135178
-343.490479	160.761093	919.388428	-323.576508	-24.573364	919.297668	-442.226105	206.248917	501.684326	-378.958344	-52.375351	498.775604	-457.854462	221.409851	68.231354	-438.897278	-40.789513	79.853790	-356.319092	251.350830	1386.477783	-322.864166	-96.037117	1372.740234	-320.349792	74.777138	1394.333374	-305.490540	61.360748	1686.108643	-438.934692	308.298126	1134.673584	-417.795898	-138.357803	1135.288818	-353.197601	296.201904	892.873962	-323.130310	-140.097488	877.330017	-321.301331	69.359581	1018.584045	490.898346	-2.315770	958.148621	497.511383	175.162582
-343.684448	160.698318	919.406067	-323.764282	-24.564762	919.314026	-442.266327	206.299744	501.672882	-379.005127	-52.432713	498.739685	-457.894745	221.409332	68.199295	-438.901825	-40.785240	79.849670	-356.481445	251.362930	1386.499268	-323.098236	-96.046021	1372.722412	-320.536926	74.750320	1394.367310	-305.662048	61.357708	1686.111572	-439.248657	308.283112	1134.745972	-418.009460	-138.339615	1135.284790	-353.495972	296.245117	892.976563	-323.385864	-140.129944	877.329407	-321.490173	69.332962	1018.600769	490.768127	-2.334766	958.145203	497.397400	175.163300
-343.870941	160.614822	919.421204	-323.970398	-24.625547	919.371826	-442.289734	206.315903	501.697388	-379.109802	-52.447411	498.736053	-457.954865	221.418777	68.222679	-438.941681	-40.789368	79.843498	-356.619202	251.362518	1386.534058	-323.290680	-96.040070	1372.747559	-320.721680	74.727745	1394.392090	-305.849274	61.349094	1686.156982	-439.583038	308.262390	1134.798096	-418.249115	-138.263138	1135.320679	-353.775269	296.236603	893.050293	-323.691193	-140.203979	877.345764	-321.711731	69.279816	1018.640137	490.675476	-2.330055	958.128113	497.306610	175.210083
-344.029724	160.572617	919.430542	-324.156250	-24.679588	919.425781	-442.297058	206.318466	501.677429	-379.185181	-52.557053	498.854218	-457.970917	221.420517	68.216873	-438.960052	-40.786243	79.876373	-356.734131	251.370270	1386.567139	-323.487610	-96.049995	1372.821411	-320.961273	74.665634	1394.433472	-306.046753	61.356106	1686.231445	-439.905304	308.260437	1134.883789	-418.521210	-138.199753	1135.387329	-354.041595	296.179565	893.119751	-323.938995	-140.306732	877.421326	-321.930634	69.248749	1018.677246	490.625031	-2.343585	958.101135	497.273102	175.193283
-344.134491	160.533020	919.474915	-324.298096	-24.709387	919.479614	-442.320282	206.366104	501.680298	-379.259430	-52.561626	498.902161	-457.971893	221.435043	68.219933	-438.955383	-40.782497	79.906670	-356.864471	251.341354	1386.601440	-323.684814	-96.084351	1372.875122	-321.130096	74.663246	1394.510620	-306.220428	61.251831	1686.349976	-440.233978	308.253601	1134.949219	-418.776398	-138.143204	1135.453125	-354.219086	296.110504	893.231018	-324.231720	-140.401413	877.498840	-322.101776	69.211594	1018.732239	490.926697	-2.261697	958.336853	497.523834	175.255951
-344.308167	160.481735	919.504883	-324.516998	-24.731953	919.527893	-442.332855	206.405869	501.657806	-379.319977	-52.525089	498.929840	-457.956787	221.424957	68.191429	-438.937897	-40.733917	79.890816	-356.968323	251.336853	1386.611938	-323.939087	-96.120438	1372.951538	-321.295044	74.649513	1394.506836	-306.408752	61.276253	1686.435791	-440.516357	308.192688	1135.020142	-419.041809	-138.131149	1135.535400	-354.375275	296.031097	893.337891	-324.473389	-140.509109	877.568604	-322.320068	69.179352	1018.773987	490.837280	-2.258627	958.340088	497.460327	175.323715
-344.490295	160.495453	919.543762	-324.717926	-24.763857	919.542358	-442.299133	206.378021	501.601440	-379.499756	-52.596008	498.929810	-457.935272	221.438980	68.188789	-439.012512	-40.751743	79.902908	-357.077454	251.333664	1386.622559	-324.149719	-96.166374	1372.997559	-321.442169	74.654625	1394.537964	-306.598694	61.313454	1686.449097	-440.807770	308.179138	1135.064331	-419.268372	-138.082306	1135.584473	-354.526947	295.910919	893.447937	-324.662720	-140.619263	877.632507	-322.512054	69.155609	1018.800903	490.753021	-2.150759	958.341492	497.316376	175.411682
-344.602936	160.583069	919.622375	-324.878845	-24.733128	919.573059	-442.307587	206.414078	501.631927	-379.528503	-52.557533	498.872009	-457.947479	221.434616	68.172630	-438.960388	-40.747078	79.870155	-357.202576	251.321121	1386.646484	-324.404114	-96.208763	1373.073730	-321.570435	74.651550	1394.613525	-306.783325	61.349236	1686.454834	-441.092041	308.144836	1135.108276	-419.495331	-138.092911	1135.627686	-354.602875	295.771393	893.583130	-324.830109	-140.738602	877.663879	-322.688202	69.181351	1018.860779	490.683380	-2.135729	958.335388	497.247711	175.441055
-344.780762	160.531036	919.632996	-325.094635	-24.757059	919.601990	-442.371704	206.501831	501.685638	-379.624756	-52.507179	498.823517	-458.021790	221.477951	68.221565	-438.945923	-40.745480	79.828674	-357.324982	251.305466	1386.662354	-324.634430	-96.262703	1373.118774	-321.711487	74.610947	1394.630249	-306.966217	61.362122	1686.488647	-441.382477	308.105225	1135.180908	-419.682465	-138.122116	1135.676392	-354.671539	295.612335	893.778320	-324.969269	-140.858673	877.723938	-322.881348	69.151337	1018.880005	490.596893	-2.087155	958.294800	497.142944	175.474884
-344.904449	160.585007	919.679565	-325.236511	-24.738941	919.629700	-442.414764	206.552353	501.714966	-379.717194	-52.527225	498.820129	-458.066528	221.489166	68.231758	-439.010040	-40.732540	79.803192	-357.432709	251.297424	1386.690552	-324.866577	-96.284569	1373.201538	-321.852753	74.579582	1394.650513	-307.117218	61.400349	1686.531982	-441.657715	308.085175	1135.243164	-419.853790	-138.093414	1135.711548	-354.741974	295.394562	893.935913	-325.064850	-141.004364	877.806335	-323.043396	69.172729	1018.920837	490.499390	-2.040231	958.346008	497.047852	175.509567
-345.010529	160.521194	919.707520	-325.358978	-24.753340	919.669556	-442.433289	206.581146	501.715179	-379.863800	-52.580341	498.908112	-458.091034	221.480377	68.251312	-439.044373	-40.723328	79.819412	-357.562653	251.271866	1386.729370	-325.035553	-96.307991	1373.299316	-321.980316	74.570427	1394.712280	-307.283875	61.506859	1686.479004	-441.909760	308.045044	1135.313354	-420.026489	-138.096680	1135.801270	-354.753113	295.124237	894.149841	-325.180267	-141.178391	877.919678	-323.177673	69.137138	1018.957153	490.451172	-2.044107	958.306519	497.002716	175.534805
-345.139465	160.526382	919.737427	-325.500153	-24.715244	919.688171	-442.450592	206.573532	501.731476	-379.831329	-52.414734	498.897919	-458.094452	221.499863	68.251884	-439.000702	-40.685242	79.836853	-357.687286	251.255783	1386.776245	-325.246063	-96.329506	1373.393799	-322.121033	74.536949	1394.741943	-307.412262	61.544960	1686.520508	-442.149109	308.026611	1135.388184	-420.184570	-138.048859	1135.876221	-354.759491	294.828522	894.341736	-325.257172	-141.337326	878.048035	-323.333649	69.149940	1018.984070	490.354614	-2.086018	958.287964	496.938934	175.526794
-345.254120	160.573364	919.785522	-325.665466	-24.671911	919.711365	-442.519348	206.574524	501.679382	-380.035706	-52.483303	498.965057	-458.030090	221.483841	68.210419	-439.040222	-40.675117	79.863556	-357.813507	251.253754	1386.799438	-325.382690	-96.354424	1373.452515	-322.260956	74.528320	1394.780762	-307.545074	61.576130	1686.545654	-442.366577	307.944611	1135.441772	-420.334717	-138.058029	1135.945679	-354.739716	294.582092	894.505859	-325.381409	-141.530716	878.158752	-323.472931	69.178520	1019.019836	490.269806	-2.099321	958.278076	496.868652	175.557831
-345.367950	160.606384	919.810181	-325.800598	-24.648642	919.724121	-442.577362	206.584869	501.666168	-380.105133	-52.442554	498.974487	-458.065063	221.479401	68.178009	-439.026459	-40.671082	79.855598	-357.931213	251.244904	1386.799194	-325.505341	-96.375191	1373.516479	-322.425110	74.514519	1394.768555	-307.683350	61.486816	1686.627686	-442.561890	307.881500	1135.475464	-420.387817	-138.002899	1135.935913	-354.673279	294.338593	894.658386	-325.637726	-142.598984	878.411682	-323.600037	69.198578	1019.038940	490.172913	-2.022011	958.267639	496.774200	175.592758
-345.517822	160.626617	919.823975	-326.017944	-24.624048	919.731628	-442.663971	206.654663	501.662079	-380.138306	-52.395782	498.938354	-458.095337	221.484970	68.184303	-439.006866	-40.666054	79.847412	-358.072540	251.227615	1386.803101	-325.674561	-96.418648	1373.515625	-322.565094	74.502846	1394.752441	-307.850708	61.229866	1686.668457	-442.755127	307.821808	1135.499756	-420.671936	-138.185394	1136.065796	-354.578033	294.056610	894.798706	-325.511566	-141.907166	878.295654	-323.759430	69.215828	1019.046753	490.088684	-2.004968	958.276794	496.678101	175.666779
-345.684662	160.576080	919.792542	-326.209625	-24.617126	919.718689	-442.675415	206.609772	501.639099	-380.290161	-52.454536	498.886536	-458.056610	221.499969	68.188385	-439.021820	-40.663193	79.814270	-358.218048	251.226151	1386.812500	-325.836273	-96.430443	1373.512085	-322.698517	74.493744	1394.755981	-307.996948	61.261971	1686.645874	-442.921265	307.741791	1135.496216	-420.827820	-138.252975	1136.068359	-354.440369	293.777649	894.979675	-325.561768	-142.088089	878.316467	-323.907166	69.206032	1019.020630	489.957336	-1.977799	958.273438	496.557159	175.718079
-345.810883	160.567154	919.798096	-326.356079	-24.588526	919.700012	-442.756042	206.616562	501.631226	-380.284576	-52.372719	498.835419	-458.094299	221.501434	68.181625	-438.990784	-40.660938	79.763519	-358.348480	251.231339	1386.823730	-326.009064	-96.452660	1373.543091	-322.835541	74.467239	1394.779785	-308.146423	61.286572	1686.631836	-443.069946	307.733124	1135.512817	-420.953735	-138.322983	1136.017822	-354.321899	293.479889	895.129639	-325.606506	-142.337082	878.349487	-324.050659	69.201050	1019.015076	489.701965	-1.975480	958.370850	496.391144	175.677963
-345.943481	160.518005	919.796509	-326.506348	-24.560030	919.692078	-442.798187	206.632233	501.663086	-380.326447	-52.285828	498.765594	-458.059906	221.485992	68.173164	-439.006042	-40.649494	79.710876	-358.484924	251.223587	1386.827393	-326.118805	-96.475128	1373.562378	-322.923859	74.473259	1394.831421	-308.291901	61.313545	1686.643677	-443.199677	307.659760	1135.512329	-421.050232	-138.407196	1136.059570	-354.136444	293.166382	895.272278	-325.626740	-142.549271	878.416626	-324.195099	69.186371	1019.010742	489.683075	-1.968462	958.277039	496.298553	175.797562
-346.057281	160.496262	919.808594	-326.578735	-24.548220	919.718750	-442.872589	206.612595	501.637115	-380.391022	-52.290611	498.784485	-458.054169	221.487183	68.180077	-438.991089	-40.645214	79.707161	-358.631897	251.225342	1386.809204	-326.255310	-96.443878	1373.607300	-323.059265	74.471756	1394.823853	-308.408569	61.327156	1686.717041	-443.309204	307.599915	1135.489502	-421.134979	-138.499924	1136.080444	-353.977875	292.834961	895.393677	-325.666290	-142.803528	878.519897	-324.325256	69.188240	1019.034546	489.111023	-2.058226	958.154297	495.795776	175.620453
-346.155060	160.438217	919.803833	-326.649597	-24.559490	919.750366	-442.860565	206.542313	501.576508	-380.452759	-52.285053	498.838684	-458.010681	221.492508	68.145584	-439.001373	-40.662910	79.722572	-358.775116	251.217484	1386.803467	-326.395935	-96.439339	1373.680664	-323.150665	74.510933	1394.891968	-308.512939	61.363281	1686.745361	-443.390350	307.526245	1135.442505	-421.213196	-138.603561	1136.174438	-353.779755	292.525818	895.509583	-325.672424	-143.035721	878.624146	-324.446381	69.171242	1019.052185	488.924316	-2.020368	958.133484	495.622803	175.781799
-346.252167	160.453705	919.807800	-326.727325	-24.543535	919.773743	-442.947296	206.580612	501.577545	-380.551453	-52.240318	498.879730	-458.085724	221.524139	68.148994	-439.015167	-40.658131	79.739464	-358.909332	251.213837	1386.802856	-326.482361	-96.403618	1373.729980	-323.313538	74.497948	1394.881470	-308.603424	61.785675	1686.569092	-443.459991	307.465057	1135.426514	-421.279419	-138.697067	1136.235840	-353.580902	292.216797	895.612671	-325.665131	-143.226669	878.703857	-324.550446	69.196884	1019.067688	489.202423	-2.040460	958.291199	495.846252	175.843552
-346.336090	160.475098	919.814270	-326.815582	-24.499016	919.789063	-442.934753	206.546555	501.523376	-380.601959	-52.221363	498.936615	-457.997009	221.530029	68.128212	-439.019714	-40.667217	79.790230	-359.038269	251.207169	1386.816650	-326.582031	-96.377228	1373.800659	-323.451385	74.523727	1394.884644	-308.720398	61.863655	1686.615479	-443.498566	307.340240	1135.393066	-421.325836	-138.879395	1136.330933	-353.339691	291.931915	895.721619	-325.701782	-143.490356	878.778320	-324.658112	69.232193	1019.081177	489.052338	-2.068566	958.264282	495.726959	175.901901
-346.437073	160.511429	919.814636	-326.926666	-24.521776	919.811096	-442.980896	206.533630	501.522614	-380.678101	-52.235935	498.970367	-457.998138	221.533020	68.127167	-439.047699	-40.666416	79.816086	-359.191864	251.209625	1386.834473	-326.712219	-96.389893	1373.819824	-323.593018	74.519844	1394.934570	-308.836823	61.888649	1686.638428	-443.528412	307.241638	1135.362427	-421.383972	-138.971161	1136.358521	-353.058563	291.612091	895.821411	-325.745270	-143.758835	878.812012	-324.767883	69.249191	1019.092651	488.996979	-1.965596	958.290100	495.604401	176.027649
-346.538727	160.562073	919.834778	-327.040131	-24.507162	919.805481	-443.110321	206.610138	501.555115	-380.714355	-52.248074	498.915955	-458.056091	221.544800	68.113373	-439.026794	-40.666416	79.748657	-359.322540	251.200623	1386.836426	-326.821411	-96.368248	1373.835938	-323.715485	74.541931	1394.931152	-308.946289	61.921192	1686.620483	-443.550598	307.156372	1135.335449	-421.409912	-139.139893	1136.382446	-352.784210	291.306763	895.920410	-325.696136	-144.012955	878.861633	-324.876007	69.266914	1019.100220	488.877106	-1.908546	958.303040	495.450043	176.082428
-346.648529	160.552689	919.847778	-327.129028	-24.480293	919.804443	-443.184998	206.634598	501.545074	-380.791321	-52.270081	498.857056	-458.080139	221.538391	68.117676	-439.073212	-40.672039	79.743652	-359.479675	251.216919	1386.838745	-326.966522	-96.352547	1373.835693	-323.853973	74.540215	1394.944946	-309.062592	61.948677	1686.602051	-443.550751	307.046936	1135.287109	-421.425537	-139.213959	1136.361816	-352.517670	291.028320	896.021118	-325.607788	-144.275726	878.903076	-324.974304	69.269836	1019.106140	488.735809	-1.846180	958.306152	495.288635	176.148346
-346.745422	160.553787	919.852905	-327.222260	-24.448189	919.796204	-443.196686	206.658783	501.548370	-380.806488	-52.226059	498.806244	-458.078278	221.542450	68.109482	-439.062592	-40.677368	79.716469	-359.629883	251.222855	1386.848389	-327.088165	-96.328506	1373.863037	-323.969788	74.569969	1394.977051	-309.153931	61.978352	1686.593506	-443.538422	306.928070	1135.239502	-421.430206	-139.307220	1136.354736	-352.234070	290.702972	896.099365	-325.492859	-144.511047	878.975647	-325.076691	69.278938	1019.105591	488.552429	-1.873823	958.311462	495.142273	176.151154
-346.862305	160.537903	919.873840	-327.298676	-24.446211	919.805969	-443.263763	206.630707	501.541290	-380.876312	-52.222260	498.820740	-458.100403	221.547638	68.118469	-439.080841	-40.661144	79.690025	-359.747742	251.242172	1386.852173	-327.159058	-96.278450	1373.913452	-324.106232	74.559044	1394.963989	-309.228516	61.922565	1686.649902	-443.519592	306.837585	1135.192627	-421.437836	-139.368988	1136.349365	-351.968903	290.415863	896.185547	-325.392944	-144.748306	879.019348	-325.179321	69.268059	1019.121643	488.361633	-1.819246	958.292908	494.959137	176.222672
-346.958435	160.588898	919.889343	-327.373840	-24.410658	919.824402	-443.326569	206.632324	501.530334	-380.882782	-52.219448	498.832428	-458.086212	221.537048	68.118393	-439.117615	-40.667248	79.697121	-359.909180	251.247696	1386.868896	-327.297394	-96.284752	1373.960327	-324.203033	74.606865	1395.022339	-309.321564	61.903805	1686.615234	-443.474915	306.728607	1135.132568	-421.419281	-139.501465	1136.414185	-351.650574	290.166321	896.261169	-325.319672	-144.996475	879.092590	-325.282562	69.312286	1019.140747	488.198242	-1.847173	958.269897	494.841339	176.224136
-347.041382	160.647293	919.910034	-327.435455	-24.385124	919.835022	-443.374207	206.610718	501.553680	-380.869293	-52.163418	498.852448	-458.065674	221.543854	68.111938	-439.086578	-40.659527	79.688057	-360.067566	251.252243	1386.906250	-327.330902	-96.233635	1374.063477	-324.341309	74.595161	1395.031006	-309.403595	61.945351	1686.616089	-443.443909	306.626343	1135.090942	-421.404388	-139.586914	1136.456787	-351.322479	289.938110	896.340149	-325.228729	-145.201004	879.180603	-325.381683	69.347160	1019.159668	488.056396	-1.851886	958.239685	494.734680	176.257767
-347.124969	160.703735	919.939331	-327.487579	-24.381437	919.859985	-443.433350	206.599121	501.545654	-380.926025	-52.159058	498.874664	-458.021698	221.534149	68.107773	-439.078888	-40.663223	79.695099	-360.207947	251.271637	1386.921997	-327.424164	-96.241325	1374.129150	-324.459747	74.604469	1395.081299	-309.483032	61.998161	1686.652832	-443.408112	306.523071	1135.042480	-421.396606	-139.712280	1136.516479	-351.026703	289.718414	896.421875	-325.145905	-145.455200	879.244690	-325.480988	69.373230	1019.190613	487.598877	-1.794906	958.010437	494.288513	176.340439
-347.220154	160.666443	919.942810	-327.573730	-24.418343	919.892273	-443.499054	206.581833	501.558441	-380.986328	-52.206768	498.930298	-458.050293	221.570496	68.075035	-439.111725	-40.671730	79.702614	-360.348297	251.275177	1386.940308	-327.512146	-96.221687	1374.180054	-324.551941	74.618034	1395.119385	-309.561493	62.042160	1686.663086	-443.350861	306.418427	1135.006592	-421.365204	-139.824692	1136.584473	-350.711670	289.511688	896.493713	-325.096558	-145.711746	879.319397	-325.585358	69.350739	1019.209961	487.427551	-1.753480	957.991394	494.109253	176.397308
-347.311584	160.730179	919.976746	-327.625183	-24.344221	919.877075	-443.583527	206.614609	501.569092	-380.968719	-52.199142	498.903809	-458.093750	221.549774	68.079872	-439.102875	-40.669456	79.701202	-360.488403	251.272736	1386.942505	-327.518372	-96.179642	1374.230713	-324.677429	74.639442	1395.112793	-309.643646	62.069843	1686.659912	-443.324188	306.350433	1134.947021	-421.333771	-139.926926	1136.583008	-350.436554	289.299835	896.519043	-325.013672	-145.936569	879.395874	-325.666473	69.394875	1019.220764	487.627106	-1.711971	958.223511	494.262787	176.435532
-347.441193	160.623947	919.951233	-327.694763	-24.380630	919.873230	-443.601654	206.563568	501.514801	-380.996918	-52.222786	498.912415	-458.073181	221.555084	68.065025	-439.117249	-40.673138	79.704765	-360.615387	251.265121	1386.929810	-327.598145	-96.198074	1374.271362	-324.783630	74.653992	1395.127197	-309.722321	62.103165	1686.647095	-443.265045	306.262543	1134.859131	-421.322937	-140.048996	1136.629883	-350.121613	289.090118	896.545532	-324.919037	-146.158020	879.447510	-325.739746	69.342293	1019.202759	487.456787	-1.679054	958.197693	494.069000	176.467026
-347.516083	160.644287	919.949036	-327.771118	-24.356573	919.869080	-443.527222	206.459473	501.481567	-381.023773	-52.187035	498.865234	-458.028748	221.541351	68.076706	-439.107727	-40.670513	79.699463	-360.748810	251.287186	1386.907104	-327.629059	-96.168190	1374.292969	-324.852844	74.658127	1395.141724	-309.797668	62.195724	1686.673218	-443.219635	306.201691	1134.785156	-421.319214	-140.153351	1136.655884	-349.786835	288.908356	896.611511	-324.832062	-146.326935	879.493042	-325.815216	69.363396	1019.199585	487.262054	-1.605567	958.205933	493.836273	176.502640
-347.568329	160.678772	919.965454	-327.807892	-24.319185	919.863831	-443.576019	206.478165	501.497162	-381.095917	-52.258797	498.876373	-458.020874	221.524765	68.034607	-439.172272	-40.649059	79.697906	-360.873688	251.299011	1386.898315	-327.679718	-96.139626	1374.291748	-324.931366	74.657089	1395.096680	-309.877960	62.289238	1686.544312	-443.163605	306.113434	1134.714233	-421.284943	-140.276505	1136.677490	-349.478394	288.762604	896.658264	-324.705902	-146.458801	879.550293	-325.879639	69.386574	1019.207642	487.062225	-1.581187	958.192383	493.628510	176.525681
-347.686584	160.596008	919.947876	-327.912903	-24.343409	919.880615	-443.666077	206.476151	501.468658	-381.098419	-52.240711	498.857666	-458.041779	221.519913	68.074249	-439.156250	-40.656155	79.665985	-360.988098	251.308548	1386.893433	-327.726227	-96.143883	1374.359985	-324.989746	74.671837	1395.130371	-309.936859	62.244556	1686.617554	-443.095490	306.082245	1134.653076	-421.252777	-140.395538	1136.736206	-349.156982	288.694489	896.754883	-324.603241	-146.628815	879.640381	-325.991638	69.352730	1019.207092	486.910583	-1.549638	958.205200	493.478516	176.546967
-347.730103	160.715424	920.016541	-327.946991	-24.327036	919.891724	-443.744843	206.473923	501.510529	-381.134460	-52.288887	498.899414	-458.049133	221.527359	68.058640	-439.139954	-40.658676	79.677284	-361.115143	251.304596	1386.903564	-327.815704	-96.130180	1374.413818	-325.014557	74.685638	1395.203369	-310.006775	62.278889	1686.639282	-443.048370	306.048126	1134.621460	-421.231201	-140.497513	1136.789307	-348.895660	288.599976	896.800781	-324.501221	-146.808395	879.729675	-326.078094	69.384560	1019.253052	486.773987	-1.524287	958.194580	493.333527	176.618622
-347.777710	160.642914	920.001587	-327.972626	-24.313032	919.894043	-443.745911	206.428040	501.526337	-381.113922	-52.296581	498.900879	-458.040894	221.528275	68.058212	-439.131287	-40.656670	79.677879	-361.208496	251.324051	1386.932129	-327.852325	-96.130310	1374.495117	-325.047638	74.679810	1395.199219	-310.060089	62.321823	1686.644409	-443.003784	305.978851	1134.596680	-421.177765	-140.536758	1136.806030	-348.627350	288.528534	896.866272	-324.346649	-146.940979	879.849915	-326.137848	69.364037	1019.249390	486.600769	-1.516813	958.200439	493.143738	176.661636
-347.893158	160.508698	919.971375	-328.007843	-24.367916	919.897217	-443.689056	206.347153	501.478363	-381.224152	-52.387161	498.952362	-457.990997	221.503357	68.049889	-439.177917	-40.674446	79.700134	-361.314392	251.324188	1386.926880	-327.888428	-96.096733	1374.562988	-325.068817	74.705566	1395.192505	-310.115265	62.515835	1686.572510	-442.962189	305.980103	1134.543457	-421.142029	-140.621536	1136.824585	-348.410065	288.436707	896.909607	-324.176514	-147.039917	879.928284	-326.218506	69.292435	1019.236206	486.325684	-1.419876	958.179382	492.735199	176.927231
-347.959595	160.490479	919.983887	-328.036224	-24.336441	919.889038	-443.801086	206.413681	501.465942	-381.219696	-52.380760	498.917694	-458.031555	221.510681	68.055878	-439.188660	-40.685493	79.679649	-361.414185	251.338882	1386.916504	-327.881409	-96.073990	1374.609863	-325.081879	74.755524	1395.209961	-310.148743	62.600067	1686.556030	-442.919647	305.966583	1134.496094	-421.074371	-140.662750	1136.865601	-348.194183	288.369507	896.947266	-324.020111	-147.155319	880.007996	-326.271515	69.290123	1019.239136	486.120483	-1.436828	958.180664	492.525360	176.997269
-348.005615	160.490463	919.963440	-328.049988	-24.355156	919.893494	-443.803406	206.382309	501.453430	-381.220551	-52.378323	498.887756	-458.006470	221.527084	68.035278	-439.214844	-40.706314	79.705536	-361.467133	251.347839	1386.901611	-327.889832	-96.047211	1374.611816	-325.100433	74.794083	1395.189087	-310.176178	62.674801	1686.540283	-442.874390	305.943970	1134.439697	-421.032318	-140.737930	1136.881104	-347.935303	288.314056	896.993286	-323.884460	-147.241455	880.037231	-326.294800	69.296761	1019.230164	485.908752	-1.437565	958.160400	492.320251	176.988312
-348.044159	160.473648	919.950439	-328.084198	-24.331602	919.874634	-443.837891	206.420105	501.443298	-381.124725	-52.288750	498.834473	-458.007751	221.517059	68.019814	-439.151093	-40.690388	79.691696	-361.557312	251.351227	1386.896973	-327.896576	-96.044617	1374.643921	-325.134308	74.795532	1395.183960	-310.228760	62.778763	1686.578857	-442.826752	305.931152	1134.414063	-420.977325	-140.775101	1136.879761	-347.693817	288.312256	897.039673	-323.730896	-147.364304	880.097717	-326.305695	69.300262	1019.211182	485.661957	-1.441012	958.157776	492.052582	177.033661
-348.096313	160.482407	919.945923	-328.119080	-24.350767	919.880615	-443.904022	206.421539	501.443665	-381.131531	-52.294266	498.833618	-458.059052	221.534927	67.985229	-439.197723	-40.687889	79.709503	-361.614410	251.336823	1386.890991	-327.924194	-96.027374	1374.644165	-325.186737	74.791443	1395.186157	-310.251556	62.849327	1686.566895	-442.799438	305.915863	1134.383545	-420.937622	-140.790985	1136.891235	-347.477875	288.307831	897.106079	-323.630768	-147.463715	880.142395	-326.345032	69.302086	1019.211365	485.491089	-1.468914	958.187500	491.898376	176.956863
-347.935608	160.960754	920.054688	-328.094574	-24.220783	919.855957	-443.961823	206.442963	501.564331	-381.071869	-52.284279	498.817200	-458.099335	221.524170	68.009514	-439.154968	-40.689114	79.677177	-361.683777	251.341919	1386.919189	-327.962891	-96.033127	1374.703247	-325.278931	74.774399	1395.145630	-310.292664	62.916656	1686.577271	-442.787903	305.923706	1134.396729	-420.923004	-140.808960	1136.923828	-347.300171	288.320740	897.165588	-323.495544	-147.531693	880.210083	-326.300964	69.518501	1019.260193	485.298889	-1.476814	958.162415	491.704498	176.909317
-347.990692	160.942291	920.092102	-328.141785	-24.261606	919.896484	-443.999847	206.458054	501.598572	-381.132935	-52.345970	498.886292	-458.089294	221.496826	68.019875	-439.195770	-40.691475	79.708046	-361.746765	251.360168	1386.953735	-328.001068	-96.056015	1374.781860	-325.327332	74.777184	1395.198120	-310.346008	62.983166	1686.605347	-442.783691	305.966522	1134.405518	-420.906067	-140.883224	1136.996704	-347.170197	288.358582	897.240112	-323.405029	-147.627060	880.331299	-326.388306	69.487038	1019.303467	485.226807	-1.583456	958.154236	491.709320	176.769821
-348.000732	160.923767	920.114258	-328.122101	-24.289774	919.922607	-444.045837	206.437378	501.613220	-381.200226	-52.447117	498.925415	-458.131836	221.526138	68.051514	-439.247711	-40.751427	79.717667	-361.814545	251.342819	1386.962280	-328.025085	-96.041031	1374.870850	-325.359650	74.807076	1395.224487	-310.372833	63.053391	1686.625854	-442.784271	305.991089	1134.415649	-420.855408	-140.871948	1137.051636	-347.047333	288.404602	897.287537	-323.286713	-147.689819	880.426453	-326.420074	69.463669	1019.331909	485.152863	-1.774560	958.113831	491.475922	176.093475
-348.029755	160.820770	920.090149	-328.143738	-24.359762	919.957825	-444.038605	206.413528	501.597839	-381.131897	-52.393955	498.911987	-458.068451	221.496078	68.055977	-439.194672	-40.738880	79.706841	-361.880005	251.354767	1386.969482	-328.026886	-96.050056	1374.935059	-325.389008	74.848373	1395.284424	-310.393646	63.144035	1686.638550	-442.765472	306.040314	1134.413574	-420.811493	-140.873108	1137.083130	-346.926392	288.443054	897.352051	-323.185242	-147.745605	880.517334	-326.467804	69.407242	1019.339722	484.688934	-1.775446	957.895813	491.010437	176.111725
-348.282013	160.309525	919.994751	-328.252136	-24.496788	919.974243	-443.980682	206.311981	501.491058	-381.178284	-52.434189	498.932434	-458.018250	221.481873	68.036522	-439.200104	-40.748238	79.688568	-361.942993	251.362946	1386.947144	-328.021637	-96.049637	1375.002808	-325.402344	74.861351	1395.302612	-310.393982	63.242908	1686.634399	-442.767059	306.076569	1134.379761	-420.740753	-140.865021	1137.140137	-346.819183	288.497314	897.376953	-323.057129	-147.755859	880.594055	-326.576477	69.162422	1019.290833	484.398285	-1.509392	957.879517	490.869873	176.830765
-348.294098	160.282623	919.976135	-328.263641	-24.510904	919.979065	-443.988678	206.336777	501.479645	-381.257172	-52.533112	498.976288	-458.054535	221.471680	67.996628	-439.220032	-40.779415	79.689781	-361.977783	251.357513	1386.920166	-328.017639	-96.017975	1375.033691	-325.421478	74.881622	1395.284302	-310.382874	63.316608	1686.622559	-442.752533	306.119202	1134.353149	-420.693085	-140.894974	1137.150635	-346.711182	288.551758	897.368713	-322.960999	-147.807175	880.638550	-326.576691	69.155876	1019.282410	484.172058	-1.459870	957.836548	490.629486	176.908417
-348.321594	160.261307	919.966797	-328.279022	-24.533800	919.975281	-443.970703	206.274384	501.473267	-381.300018	-52.583984	498.940887	-458.033752	221.483841	68.020042	-439.258331	-40.803986	79.721947	-362.044983	251.371155	1386.897217	-327.996338	-95.996078	1375.050293	-325.440430	74.889488	1395.293579	-310.361328	63.410191	1686.598389	-442.744110	306.148285	1134.329468	-420.605957	-140.875092	1137.134521	-346.588470	288.620331	897.398499	-322.814392	-147.806061	880.666199	-326.571411	69.140411	1019.272583	483.952087	-1.392996	957.854858	490.373749	176.944931
-348.324524	160.291656	919.981812	-328.275360	-24.519995	919.951233	-443.991119	206.300186	501.448547	-381.225525	-52.512787	498.895355	-458.086670	221.490540	67.996216	-439.218903	-40.785877	79.734283	-362.077209	251.357330	1386.886108	-327.980743	-95.985741	1375.058716	-325.451843	74.901421	1395.281616	-310.334351	63.396381	1686.637939	-442.736847	306.178558	1134.319336	-420.580566	-140.904846	1137.149292	-346.506287	288.712891	897.416687	-322.746399	-147.808441	880.687622	-326.563324	69.142662	1019.267456	484.052612	-1.332653	958.041931	490.451569	176.997467
-348.285217	160.389526	920.016785	-328.253662	-24.550055	919.969299	-444.021912	206.283691	501.479614	-381.190613	-52.471073	498.857422	-458.101746	221.493088	67.993866	-439.221771	-40.766617	79.703117	-362.140717	251.366821	1386.879150	-327.996765	-95.982910	1375.096069	-325.502136	74.893333	1395.235718	-310.343384	63.564392	1686.570068	-442.743408	306.204620	1134.287598	-420.529938	-140.904922	1137.146362	-346.446136	288.780914	897.408752	-322.643677	-147.853973	880.732056	-326.554962	69.163055	1019.296753	483.845947	-1.326219	958.042847	490.252960	177.045547
-348.298981	160.394562	920.002930	-328.289276	-24.582066	919.941345	-444.031158	206.256790	501.476501	-381.310120	-52.603485	498.908844	-458.095215	221.493240	67.991119	-439.239685	-40.757030	79.691956	-362.200287	251.373428	1386.885254	-328.016846	-95.989761	1375.117432	-325.528412	74.892204	1395.217651	-310.339752	63.644321	1686.562500	-442.775421	306.236572	1134.274170	-420.497284	-140.949493	1137.183838	-346.392517	288.868561	897.431885	-322.555450	-147.863510	880.787170	-326.578522	69.140488	1019.275818	483.741241	-1.566648	957.998901	490.023865	176.416504
-348.269867	160.364868	920.004822	-328.255737	-24.590748	919.951782	-444.018768	206.231964	501.484222	-381.306335	-52.580746	498.945953	-458.049591	221.474594	68.016769	-439.234467	-40.787430	79.693748	-362.219635	251.378265	1386.870483	-328.003113	-95.988426	1375.154419	-325.542145	74.907272	1395.208496	-310.330078	63.719742	1686.552856	-442.784851	306.287689	1134.279907	-420.457001	-140.960861	1137.213135	-346.400238	288.983948	897.446167	-322.485229	-147.880249	880.840454	-326.555878	69.125389	1019.282959	483.516907	-1.546678	957.985840	489.798309	176.438828
-348.311279	160.223862	919.962952	-328.297852	-24.660522	919.962463	-444.045258	206.205627	501.462982	-381.250092	-52.529552	498.939362	-458.035522	221.497604	68.030998	-439.174377	-40.779007	79.692688	-362.251770	251.394684	1386.864014	-327.973236	-95.965454	1375.198364	-325.534393	74.922050	1395.220947	-310.299896	63.793514	1686.551514	-442.805786	306.312897	1134.268921	-420.414124	-140.963074	1137.235107	-346.371124	289.065918	897.420166	-322.386017	-147.883636	880.886475	-326.580658	69.050499	1019.264954	482.994843	-1.537367	957.748535	489.288818	176.483246
-348.296295	160.171646	919.957092	-328.256500	-24.704191	919.965393	-444.059082	206.182510	501.456696	-381.312103	-52.547604	498.938049	-458.040131	221.504898	68.015083	-439.165161	-40.784893	79.669937	-362.261902	251.375000	1386.836426	-327.975128	-95.975838	1375.197266	-325.503662	74.960541	1395.254272	-310.269806	63.881855	1686.529419	-442.816986	306.342712	1134.244507	-420.385986	-140.997955	1137.240479	-346.358856	289.157898	897.399475	-322.281708	-147.873428	880.902100	-326.555237	69.008705	1019.263733	482.734192	-1.575873	957.720764	489.067780	176.467773
-348.280762	160.097336	919.932007	-328.220917	-24.738478	919.969360	-444.063995	206.180695	501.455261	-381.328186	-52.565144	498.952515	-458.053375	221.505890	68.014793	-439.232666	-40.807285	79.691292	-362.326477	251.404846	1386.803955	-327.933105	-95.933189	1375.204468	-325.459717	74.976135	1395.295166	-310.226044	63.949970	1686.502319	-442.852478	306.363159	1134.213501	-420.329468	-140.986710	1137.228516	-346.354706	289.229645	897.367310	-322.191437	-147.875443	880.920166	-326.521179	68.972481	1019.251953	482.421692	-1.370222	957.730286	488.839630	177.056198
-348.241272	160.107590	919.934875	-328.192017	-24.749542	919.966125	-444.106812	206.183655	501.465973	-381.312286	-52.587585	498.960236	-458.065552	221.476593	68.011147	-439.183990	-40.803345	79.666672	-362.341858	251.398651	1386.759888	-327.900574	-95.936150	1375.214111	-325.449951	75.002823	1395.265991	-310.171478	64.038406	1686.490234	-442.871582	306.365051	1134.157715	-420.263153	-140.995239	1137.211548	-346.342255	289.311127	897.357727	-322.074554	-147.863358	880.931641	-326.495300	68.967079	1019.252808	482.191925	-1.372360	957.699463	488.613770	177.094284
-348.207275	160.138489	919.922729	-328.168823	-24.784063	919.942444	-444.119965	206.146103	501.462524	-381.397766	-52.630802	498.977051	-458.054230	221.462616	68.001984	-439.241394	-40.803967	79.687210	-362.388733	251.430359	1386.753418	-327.869110	-95.917023	1375.202759	-325.419861	75.021477	1395.263794	-310.134705	64.111176	1686.461548	-442.900635	306.390778	1134.125366	-420.198151	-140.971130	1137.207520	-346.372192	289.413635	897.306274	-322.025696	-147.898560	880.929077	-326.448700	68.959885	1019.232849	481.991913	-1.379830	957.697998	488.384186	177.028137
-348.174622	160.175873	919.940674	-328.117950	-24.800591	919.941833	-444.028564	206.070343	501.473724	-381.363556	-52.589203	498.940369	-458.014923	221.448914	67.986801	-439.231445	-40.800983	79.683228	-362.405243	251.426926	1386.713501	-327.848236	-95.909042	1375.217407	-325.450714	75.006447	1395.204590	-310.060822	64.080940	1686.519775	-442.935638	306.402649	1134.066284	-420.165192	-140.991348	1137.209473	-346.442535	289.491699	897.257385	-321.955261	-147.899841	880.943176	-326.429962	68.958641	1019.244385	481.813446	-1.314348	957.681213	488.156525	177.069244
-348.122467	160.190308	919.947632	-328.080597	-24.828375	919.931702	-444.114105	206.137238	501.522766	-381.451599	-52.708874	499.019226	-458.060425	221.457489	67.991165	-439.256714	-40.811993	79.690292	-362.426483	251.450806	1386.681519	-327.819489	-95.901001	1375.221191	-325.469940	75.012970	1395.185303	-310.019165	64.141769	1686.505371	-442.973206	306.403351	1134.056030	-420.133972	-140.978516	1137.224487	-346.533478	289.605316	897.202209	-321.918030	-147.931198	880.946716	-326.391968	68.940826	1019.243774	481.633118	-1.303309	957.646912	487.926941	177.054703
-348.117981	160.088913	919.921143	-328.038727	-24.887835	919.924438	-444.045837	206.074585	501.469360	-381.369446	-52.638794	499.018585	-457.995270	221.449234	67.992157	-439.230927	-40.796959	79.703598	-362.417908	251.479538	1386.686157	-327.814728	-95.890564	1375.220825	-325.460754	75.007736	1395.159058	-309.958313	64.209190	1686.499268	-442.990265	306.408813	1134.036499	-420.097534	-140.986053	1137.270142	-346.595337	289.678070	897.130615	-321.854523	-147.922668	880.960876	-326.357056	68.874657	1019.225281	481.866302	-1.460724	957.809265	488.030487	176.529465
-348.055573	160.212173	919.931885	-328.011292	-24.885046	919.925232	-444.127716	206.147552	501.514465	-381.392151	-52.657955	499.023621	-458.064026	221.464691	68.002579	-439.236877	-40.786594	79.703156	-362.423462	251.486603	1386.663574	-327.809418	-95.898987	1375.220581	-325.405334	75.013390	1395.123291	-309.895325	64.273491	1686.479492	-442.993347	306.412964	1134.006836	-420.066254	-140.979370	1137.260742	-346.681274	289.767700	897.067261	-321.771362	-147.899094	880.961487	-326.313507	68.929161	1019.231323	481.278748	-1.255284	957.610596	487.495880	177.062256
-348.020477	160.169479	919.930359	-327.972137	-24.893639	919.919617	-444.080048	206.075089	501.493683	-381.370300	-52.672039	499.001617	-458.044220	221.465744	68.003220	-439.233551	-40.794064	79.682632	-362.408569	251.505035	1386.627197	-327.781860	-95.863319	1375.230469	-325.353210	75.047394	1395.137085	-309.811340	64.344429	1686.453125	-443.015686	306.396912	1133.973877	-420.013062	-140.972931	1137.243896	-346.783478	289.863800	897.018921	-321.727661	-147.913422	880.971375	-326.265442	68.902985	1019.226501	481.067291	-1.225385	957.583984	487.245819	177.070068
-347.990387	160.137711	919.896545	-327.920898	-24.944576	919.921875	-444.098053	206.089157	501.498535	-381.332550	-52.653599	499.024750	-458.041443	221.468369	68.023018	-439.175171	-40.805298	79.664749	-362.390045	251.502151	1386.594849	-327.728546	-95.840378	1375.252319	-325.292084	75.080963	1395.173096	-309.738708	64.396042	1686.426880	-443.027527	306.377594	1133.929810	-419.954895	-140.926285	1137.225220	-346.900238	289.918304	896.968933	-321.670380	-147.898041	880.937134	-326.210754	68.883736	1019.208740	480.896942	-1.296935	957.547180	487.050140	176.978195
-347.978790	160.122543	919.906982	-327.888733	-24.964672	919.912048	-444.089325	206.076401	501.512756	-381.344025	-52.670540	498.984375	-458.053162	221.462280	68.036057	-439.223053	-40.808067	79.668388	-362.393097	251.513840	1386.560791	-327.716003	-95.820107	1375.259155	-325.203278	75.117950	1395.179810	-309.654785	64.470177	1686.407715	-443.039276	306.385101	1133.920776	-419.894958	-140.934006	1137.226440	-346.997559	289.974396	896.936707	-321.599304	-147.853546	880.944275	-326.179047	68.857559	1019.208008	480.830811	-1.450283	957.547729	486.908600	176.592438
-347.974579	160.109955	919.914246	-327.842682	-24.999121	919.922424	-444.051758	206.080612	501.508270	-381.293884	-52.639057	498.956390	-458.071106	221.464249	68.052612	-439.208893	-40.803936	79.664825	-362.388672	251.523956	1386.539673	-327.662079	-95.809784	1375.264160	-325.168549	75.164024	1395.170166	-309.591003	64.619377	1686.320435	-443.075836	306.395081	1133.878784	-419.832916	-140.937408	1137.240601	-347.131165	290.005280	896.851746	-321.566895	-147.863419	880.944946	-326.147858	68.838890	1019.216064	480.540131	-1.301306	957.565674	486.629547	176.902222
-347.726868	160.484619	919.984741	-327.709351	-24.907557	919.894653	-444.108704	206.167389	501.597137	-381.250854	-52.643288	498.936249	-458.108978	221.452484	68.060707	-439.204926	-40.803127	79.665939	-362.367889	251.544724	1386.502808	-327.680695	-95.815781	1375.276489	-325.117371	75.177299	1395.160767	-309.498962	64.683212	1686.305664	-443.116241	306.400391	1133.872192	-419.796509	-140.968613	1137.280518	-347.256012	290.034851	896.791931	-321.551544	-147.846542	880.933472	-326.007080	69.004761	1019.244141	480.623291	-1.261745	957.752686	486.715576	176.916367
-347.604828	160.682938	920.007813	-327.612915	-24.896933	919.896729	-444.065643	206.104202	501.599304	-381.233093	-52.653862	498.984894	-458.105286	221.445694	68.035133	-439.194855	-40.777660	79.671661	-362.337738	251.573853	1386.494263	-327.626617	-95.803635	1375.272827	-325.076233	75.165718	1395.129517	-309.403717	64.722397	1686.315430	-443.138947	306.403290	1133.876465	-419.772034	-140.967865	1137.285767	-347.396759	290.011963	896.660767	-321.529327	-147.836227	880.939453	-325.914276	69.093384	1019.258850	480.491394	-1.398774	957.738647	486.528320	176.638840
-347.563202	160.668442	920.004944	-327.524963	-24.900251	919.873047	-444.046722	206.096848	501.589050	-381.217926	-52.636974	499.041992	-458.053772	221.451172	68.024048	-439.159760	-40.798019	79.726059	-362.288177	251.577866	1386.469116	-327.604065	-95.788979	1375.250244	-325.046600	75.157028	1395.098877	-309.314819	64.786789	1686.310303	-443.166077	306.404266	1133.865479	-419.738281	-140.976120	1137.312378	-347.541687	290.026276	896.591248	-321.529846	-147.846497	880.946350	-325.842377	69.077103	1019.244812	480.266235	-1.429710	957.728149	486.314026	176.628052
-347.587463	160.508255	919.942261	-327.520569	-24.924013	919.878296	-444.010712	206.103104	501.578369	-381.243683	-52.658546	499.050842	-458.055511	221.453110	68.026604	-439.169373	-40.793938	79.721634	-362.249847	251.571716	1386.442627	-327.515228	-95.769653	1375.270020	-324.986847	75.170464	1395.090088	-309.220398	64.837547	1686.308350	-443.187042	306.427704	1133.838013	-419.691956	-140.942612	1137.323120	-347.685791	290.000336	896.487305	-321.504150	-147.800720	880.947266	-325.822754	69.027374	1019.212097	479.734161	-1.370376	957.519958	485.756958	176.714325
-347.702057	160.249542	919.886353	-327.517273	-25.014128	919.853821	-443.984497	206.078018	501.530914	-381.304352	-52.706768	499.082916	-458.056366	221.450531	68.023491	-439.189331	-40.815929	79.739563	-362.206146	251.592987	1386.403320	-327.495667	-95.749329	1375.259521	-324.935608	75.152176	1395.057617	-309.111267	64.890869	1686.296021	-443.210144	306.399841	1133.835083	-419.668121	-140.968903	1137.332764	-347.838287	289.998474	896.404663	-321.471741	-147.754898	880.914307	-325.841797	68.882378	1019.167236	479.515625	-1.404475	957.505249	485.577728	176.704285
-347.680115	160.157303	919.845215	-327.474854	-25.050327	919.862122	-443.925598	206.021729	501.500031	-381.263885	-52.679920	499.065491	-458.009583	221.440903	68.038109	-439.195679	-40.788391	79.753792	-362.152802	251.595367	1386.363647	-327.456940	-95.744064	1375.208740	-324.860657	75.201576	1395.028564	-309.008972	64.935738	1686.270630	-443.219208	306.395691	1133.798462	-419.625946	-140.945084	1137.312012	-347.953094	289.997803	896.353577	-321.450195	-147.717590	880.897217	-325.807007	68.846657	1019.150146	479.329681	-1.415432	957.526123	485.375092	176.644745
-347.652802	160.210205	919.865417	-327.418793	-25.050318	919.854797	-443.939209	206.035141	501.531067	-381.305725	-52.715839	499.039886	-458.024780	221.448685	68.074799	-439.203735	-40.815914	79.749191	-362.122772	251.611633	1386.303223	-327.431244	-95.726479	1375.208740	-324.764923	75.239273	1395.014771	-308.899994	64.994385	1686.241089	-443.243042	306.401642	1133.756226	-419.585724	-140.893890	1137.287598	-348.092712	289.956146	896.279785	-321.406799	-147.715790	880.885254	-325.767944	68.859520	1019.157043	479.127594	-1.437393	957.507874	485.205536	176.637268
-347.595123	160.145767	919.826294	-327.331909	-25.016197	919.814087	-443.909119	206.008102	501.520752	-381.264252	-52.675278	499.007874	-458.003021	221.436981	68.073425	-439.191711	-40.800694	79.696190	-362.077393	251.650131	1386.265381	-327.360840	-95.707108	1375.174927	-324.682037	75.271004	1394.995605	-308.767639	65.006004	1686.165161	-443.266724	306.384735	1133.712524	-419.547913	-140.879074	1137.238525	-348.241638	289.926270	896.200684	-321.412384	-147.669281	880.832581	-325.694794	68.846153	1019.117004	479.225342	-1.391107	957.680054	485.252472	176.641037
-347.587372	160.149490	919.798401	-327.316467	-25.004547	919.770264	-443.883698	205.984146	501.486877	-381.242340	-52.714577	499.015717	-458.009613	221.431686	68.063446	-439.212311	-40.820446	79.718315	-362.053223	251.642960	1386.208130	-327.319885	-95.710922	1375.167480	-324.596069	75.287926	1394.972290	-308.638550	65.050751	1686.140991	-443.273285	306.342377	1133.674805	-419.498688	-140.848099	1137.213867	-348.357727	289.865021	896.137207	-321.374664	-147.642288	880.813782	-325.646973	68.849785	1019.076904	479.016266	-1.348938	957.646851	485.020966	176.675369
-347.500793	160.181168	919.771179	-327.211639	-25.011005	919.784790	-443.897308	206.019699	501.528687	-381.215424	-52.691158	498.995056	-458.003693	221.436218	68.054199	-439.171753	-40.795780	79.696526	-361.988586	251.652161	1386.165161	-327.255341	-95.682655	1375.119019	-324.531128	75.297035	1394.946899	-308.502686	64.953697	1686.205566	-443.284851	306.316132	1133.628784	-419.461060	-140.793869	1137.199829	-348.456085	289.806549	896.055847	-321.373932	-147.613159	880.786499	-325.559814	68.884743	1019.071289	478.793335	-1.344437	957.616150	484.814362	176.695068
-347.442261	160.248489	919.768188	-327.172729	-24.992922	919.782288	-443.885742	206.037460	501.530273	-381.204559	-52.719105	499.056305	-457.978485	221.429688	68.055374	-439.158936	-40.789639	79.728813	-361.926483	251.679291	1386.130981	-327.183807	-95.669136	1375.101196	-324.465179	75.307404	1394.925903	-308.365356	65.109375	1686.120483	-443.291016	306.243530	1133.612793	-419.428955	-140.779205	1137.202881	-348.556213	289.744812	895.951172	-321.357056	-147.550461	880.766113	-325.499664	68.927383	1019.067139	478.608459	-1.293267	957.611877	484.597229	176.754562
-347.362061	160.251678	919.742188	-327.088074	-24.976650	919.776794	-443.849701	206.020615	501.514008	-381.181885	-52.670391	499.031342	-457.960754	221.429993	68.038101	-439.189545	-40.789040	79.751266	-361.856171	251.703506	1386.084717	-327.147858	-95.642242	1375.051514	-324.418976	75.308884	1394.876953	-308.213165	65.143761	1686.100586	-443.296692	306.205994	1133.584595	-419.393524	-140.761948	1137.175659	-348.664368	289.654297	895.876892	-321.316559	-147.491196	880.733215	-325.417694	68.948448	1019.051331	478.040741	-1.292643	957.373901	484.051727	176.768723
-347.361725	160.286331	919.769226	-327.061005	-24.945496	919.763123	-443.859131	206.016800	501.492615	-381.135590	-52.671635	499.040192	-457.967590	221.438690	68.057320	-439.156219	-40.786427	79.758316	-361.800690	251.732605	1386.053589	-327.075867	-95.619827	1375.039307	-324.361694	75.309959	1394.845825	-308.073639	65.195602	1686.076538	-443.301270	306.118256	1133.527344	-419.356842	-140.761642	1137.199829	-348.746887	289.567444	895.794189	-321.357697	-147.436890	880.709290	-325.384064	68.963379	1019.055847	477.829651	-1.302948	957.346436	483.884460	176.754593
-347.326080	160.334106	919.757629	-326.999695	-24.942074	919.737122	-443.827972	206.072174	501.526642	-381.117157	-52.652973	499.015503	-457.971039	221.435913	68.043488	-439.202179	-40.792316	79.752960	-361.754059	251.771225	1386.034424	-327.053772	-95.608307	1374.978882	-324.312042	75.326538	1394.788940	-307.922791	65.214577	1686.050049	-443.309540	306.094849	1133.507935	-419.335510	-140.707657	1137.146729	-348.841583	289.492828	895.729919	-321.357635	-147.387665	880.639587	-325.335022	68.982651	1019.037048	477.639221	-1.312739	957.377563	483.706879	176.759827
-347.297760	160.319122	919.751526	-326.967072	-24.914492	919.739502	-443.807739	206.068619	501.520172	-381.062073	-52.642376	499.016113	-457.968872	221.437668	68.078133	-439.155426	-40.786148	79.756905	-361.679291	251.787842	1386.017456	-326.979248	-95.575874	1374.938965	-324.226501	75.359810	1394.762207	-307.770508	65.249207	1686.027466	-443.313873	306.020355	1133.469604	-419.278564	-140.667572	1137.084839	-348.949402	289.390869	895.648682	-321.333221	-147.342407	880.608398	-325.295074	68.995110	1019.033997	477.447510	-1.304556	957.384827	483.548828	176.742020
-347.257813	160.346817	919.756104	-326.911316	-24.907515	919.742554	-443.762878	206.048080	501.509277	-381.046875	-52.661785	498.996063	-457.968262	221.437714	68.077873	-439.191498	-40.789787	79.754341	-361.632935	251.810318	1385.982666	-326.923401	-95.566101	1374.879883	-324.152008	75.398720	1394.792358	-307.604523	65.274094	1686.003784	-443.303253	305.974518	1133.441040	-419.234436	-140.599106	1137.065308	-349.018921	289.296661	895.588684	-321.346100	-147.260712	880.538513	-325.245697	69.012665	1019.037659	477.556702	-1.326208	957.597717	483.668488	176.728302
-347.234894	160.370453	919.740601	-326.886566	-24.867762	919.725769	-443.747925	206.082428	501.505585	-381.004211	-52.647289	498.982941	-457.959808	221.433563	68.081718	-439.192810	-40.798214	79.732079	-361.582611	251.866623	1385.974854	-326.860809	-95.511169	1374.854248	-324.065002	75.409477	1394.799438	-307.443542	65.300728	1685.999023	-443.290894	305.882843	1133.419800	-419.181976	-140.532486	1136.978149	-349.039825	289.192902	895.521545	-321.355194	-147.198685	880.499390	-325.195923	69.046753	1019.018372	477.344452	-1.308222	957.639648	483.455505	176.711288
-347.213562	160.377258	919.757019	-326.840698	-24.852757	919.732544	-443.745850	206.075378	501.511780	-381.000336	-52.655910	499.009460	-457.957458	221.433105	68.080948	-439.195313	-40.804226	79.773201	-361.545563	251.879013	1385.954956	-326.785706	-95.492569	1374.806519	-323.989105	75.450195	1394.808472	-307.255829	65.222649	1686.058350	-443.271576	305.836670	1133.379517	-419.134247	-140.492416	1136.967163	-349.113281	289.069855	895.440308	-321.349731	-147.094910	880.449158	-325.164459	69.053864	1019.030273	477.076263	-1.307998	957.621826	483.202789	176.721497
-347.178101	160.421051	919.749695	-326.795441	-24.814716	919.731812	-443.706726	206.117828	501.516602	-381.020050	-52.662319	499.059326	-457.966125	221.434616	68.086342	-439.192749	-40.809673	79.784088	-361.463257	251.910599	1385.932129	-326.712341	-95.436478	1374.761597	-323.919281	75.477173	1394.776855	-307.090881	65.291275	1686.088745	-443.248291	305.770325	1133.371094	-419.086823	-140.469788	1136.989502	-349.138824	288.980530	895.423584	-321.384155	-147.028061	880.414368	-325.104919	69.101036	1019.023865	476.875488	-1.278697	957.608398	482.997803	176.769897
-347.117218	160.408966	919.727173	-326.745789	-24.793354	919.723083	-443.702026	206.115860	501.520142	-380.993378	-52.665173	499.095184	-457.961517	221.437317	68.070648	-439.208984	-40.813828	79.786690	-361.418732	251.940674	1385.902954	-326.601379	-95.402382	1374.713989	-323.848663	75.483734	1394.745850	-306.909760	65.320778	1686.078247	-443.213318	305.708679	1133.348877	-419.047729	-140.414642	1136.964233	-349.151428	288.848755	895.341248	-321.426910	-146.941116	880.338379	-325.035248	69.114159	1019.006409	476.684967	-1.265794	957.597107	482.793915	176.769165
-347.073730	160.479858	919.720093	-326.662628	-24.787535	919.724670	-443.677124	206.106476	501.492981	-380.955475	-52.688377	499.081390	-457.932770	221.443024	68.071236	-439.150269	-40.808929	79.786606	-361.339966	251.982605	1385.891235	-326.492004	-95.346931	1374.660645	-323.794983	75.527946	1394.706543	-306.749756	65.429794	1685.979248	-443.166321	305.636749	1133.315796	-418.992432	-140.306839	1136.896606	-349.159302	288.745453	895.299561	-321.416687	-146.813919	880.284424	-324.974243	69.159012	1019.003845	476.473541	-1.253209	957.594238	482.615936	176.813599
-347.047516	160.550110	919.714355	-326.619202	-24.716740	919.683044	-443.692596	206.150040	501.513977	-380.936218	-52.588520	499.026855	-457.942596	221.442291	68.052734	-439.160858	-40.811218	79.778572	-361.262543	252.009171	1385.862915	-326.388184	-95.316048	1374.597778	-323.700623	75.554588	1394.651611	-306.561981	65.460915	1685.934326	-443.120209	305.582977	1133.285767	-418.942413	-140.237015	1136.846680	-349.161133	288.645447	895.277771	-321.423462	-146.706223	880.211121	-324.929718	69.212433	1018.979248	476.240723	-1.220816	957.600464	482.421967	176.803543
-347.001465	160.603882	919.698242	-326.597839	-24.690981	919.664429	-443.654846	206.153275	501.518433	-380.936493	-52.613087	498.971771	-457.908539	221.441223	68.072052	-439.194244	-40.805553	79.797592	-361.196106	252.043320	1385.847534	-326.319153	-95.273346	1374.545044	-323.639709	75.570351	1394.622437	-306.372437	65.506531	1685.903076	-443.077789	305.527496	1133.246338	-418.901672	-140.143341	1136.805786	-349.108826	288.529053	895.261169	-321.444763	-146.579391	880.129822	-324.893768	69.249336	1018.961609	475.708801	-1.194877	957.393433	481.923767	176.871216
-346.937408	160.646255	919.694702	-326.522583	-24.626877	919.648193	-443.669434	206.166122	501.515625	-380.905609	-52.574604	498.929626	-457.923767	221.440842	68.089607	-439.169403	-40.766678	79.786293	-361.092224	252.083237	1385.797363	-326.187012	-95.219559	1374.509155	-323.558319	75.601944	1394.585205	-306.189240	65.538094	1685.875732	-443.022522	305.456970	1133.213501	-418.827820	-140.017960	1136.715210	-349.077423	288.428070	895.234009	-321.444153	-146.481857	880.081604	-324.806152	69.298622	1018.949646	475.503754	-1.191577	957.418823	481.740448	176.828568
-346.933014	160.615265	919.690491	-326.466644	-24.608509	919.643311	-443.661224	206.159363	501.528076	-380.873627	-52.558235	498.969666	-457.900696	221.438370	68.073067	-439.187134	-40.766476	79.792809	-361.002594	252.130569	1385.783081	-326.109772	-95.203606	1374.482788	-323.470367	75.647453	1394.605103	-305.988953	65.540062	1685.815430	-442.983490	305.400085	1133.193359	-418.777710	-139.994492	1136.736450	-349.001251	288.308929	895.228333	-321.410919	-146.296356	880.032471	-324.768402	69.296432	1018.944153	475.581940	-1.225987	957.646301	481.862823	176.763245
-346.906494	160.638901	919.673706	-326.438660	-24.582884	919.653748	-443.659454	206.157379	501.514679	-380.880493	-52.560528	498.970795	-457.937164	221.436859	68.081322	-439.192047	-40.768089	79.793808	-360.944824	252.163727	1385.760620	-326.036285	-95.178734	1374.458862	-323.360352	75.713486	1394.638550	-305.795593	65.504280	1685.919800	-442.955475	305.381989	1133.170044	-418.721863	-139.900192	1136.747925	-348.965240	288.230103	895.228943	-321.440796	-146.152206	879.984558	-324.724365	69.337639	1018.938721	475.394562	-1.224395	957.646057	481.674042	176.777573
-346.861206	160.653061	919.666687	-326.391876	-24.548239	919.649109	-443.620575	206.146957	501.503937	-380.836090	-52.563351	499.053955	-457.926147	221.425552	68.059196	-439.184723	-40.766335	79.793655	-360.859833	252.181854	1385.729248	-325.935638	-95.143997	1374.443848	-323.292023	75.757912	1394.625000	-305.607971	65.517036	1685.874634	-442.909698	305.356049	1133.181030	-418.695770	-139.792816	1136.724365	-348.910980	288.148468	895.224792	-321.448212	-145.999619	879.976013	-324.665222	69.365013	1018.931274	475.139130	-1.245382	957.664856	481.473755	176.792816
-346.799377	160.691299	919.684692	-326.317139	-24.528357	919.679077	-443.584656	206.149918	501.499207	-380.842712	-52.535435	499.045593	-457.898865	221.436386	68.057365	-439.144897	-40.779335	79.808464	-360.809601	252.217896	1385.723145	-325.841370	-95.136139	1374.425049	-323.222870	75.801392	1394.630859	-305.404541	65.562233	1685.864990	-442.857513	305.348541	1133.152710	-418.642944	-139.732040	1136.760742	-348.836548	288.064209	895.227417	-321.467712	-145.874908	879.940430	-324.614899	69.399223	1018.957336	474.935486	-1.277192	957.662842	481.286835	176.725723
-346.753296	160.750885	919.670349	-326.255554	-24.496502	919.656738	-443.576691	206.205246	501.510315	-380.822052	-52.529369	499.053619	-457.885132	221.429916	68.072777	-439.158783	-40.783451	79.810577	-360.722198	252.248901	1385.725098	-325.736115	-95.115814	1374.416748	-323.137787	75.814491	1394.625854	-305.220184	65.676422	1685.781616	-442.801239	305.325531	1133.142090	-418.596619	-139.658676	1136.749878	-348.750977	288.008484	895.212036	-321.477570	-145.720657	879.907043	-324.551514	69.442474	1018.937927	474.692291	-1.286992	957.654175	481.101349	176.748566
-346.729889	160.790359	919.695557	-326.203674	-24.436916	919.649658	-443.572388	206.231949	501.502838	-380.802032	-52.538486	499.086060	-457.904480	221.431061	68.077194	-439.194763	-40.784180	79.838112	-360.635956	252.278503	1385.702026	-325.658539	-95.087189	1374.376953	-323.057861	75.847023	1394.587402	-304.992584	65.631165	1685.823486	-442.709869	305.321960	1133.141846	-418.541779	-139.529633	1136.745483	-348.652710	287.954865	895.205566	-321.474915	-145.544220	879.839417	-324.494263	69.478889	1018.944763	474.449829	-1.216332	957.637695	480.877472	176.782211
-346.658081	160.883743	919.679260	-326.181122	-24.388718	919.635742	-443.578125	206.239578	501.521332	-380.745270	-52.462742	499.002655	-457.902405	221.457092	68.117004	-439.142181	-40.767883	79.857613	-360.579834	252.312607	1385.708008	-325.573883	-95.061333	1374.341309	-322.966309	75.871269	1394.577637	-304.805298	65.754341	1685.740234	-442.642883	305.335846	1133.117554	-418.508179	-139.476318	1136.719360	-348.570129	287.895325	895.160034	-321.444458	-145.364685	879.764038	-324.424622	69.549927	1018.926941	473.881042	-1.243528	957.401367	480.379822	176.774643
-346.607697	160.915115	919.673523	-326.108856	-24.345816	919.640808	-443.561066	206.288055	501.500061	-380.694214	-52.432465	498.968170	-457.900879	221.424194	68.089142	-439.132019	-40.765301	79.855034	-360.490448	252.344803	1385.676270	-325.471497	-95.033638	1374.281860	-322.864258	75.911247	1394.561523	-304.600616	65.805298	1685.708496	-442.538361	305.328217	1133.112671	-418.445862	-139.359619	1136.669800	-348.452118	287.873016	895.154297	-321.398071	-145.202087	879.736328	-324.350098	69.595795	1018.924927	473.657928	-1.192766	957.378113	480.210693	176.812546
-346.579224	160.960144	919.664185	-326.071472	-24.292719	919.630371	-443.539703	206.305862	501.509094	-380.637085	-52.387100	498.969391	-457.900146	221.438812	68.089256	-439.154999	-40.758778	79.882149	-360.403290	252.367477	1385.655273	-325.358246	-94.995453	1374.270142	-322.763977	75.952682	1394.558594	-304.370789	65.756950	1685.765625	-442.431061	305.344818	1133.112061	-418.376617	-139.222229	1136.645020	-348.375305	287.890778	895.155945	-321.344574	-144.989899	879.705444	-324.301941	69.646599	1018.913147	473.488525	-1.189159	957.372070	480.082855	176.841293
-346.549225	160.988129	919.670105	-326.017242	-24.267281	919.624268	-443.505280	206.316055	501.506165	-380.572327	-52.370258	498.986969	-457.879395	221.423370	68.090591	-439.140503	-40.763161	79.858925	-360.309998	252.409546	1385.662720	-325.262482	-94.950233	1374.260498	-322.677216	75.999649	1394.535400	-304.168732	65.812630	1685.748535	-442.329376	305.366089	1133.114136	-418.307617	-139.111298	1136.629639	-348.283539	287.907104	895.157471	-321.336945	-144.813324	879.651001	-324.256836	69.668762	1018.912781	473.272766	-1.170357	957.375671	479.951263	176.839035
-346.496216	160.996155	919.653748	-325.958649	-24.238224	919.625305	-443.480499	206.280762	501.495819	-380.536316	-52.317448	498.980438	-457.833191	221.444016	68.084366	-439.113373	-40.709019	79.828644	-360.233826	252.442398	1385.647949	-325.151825	-94.894005	1374.246460	-322.572937	76.041954	1394.546021	-303.987366	65.991760	1685.691284	-442.211090	305.401794	1133.122314	-418.249023	-138.992752	1136.602905	-348.161530	287.947296	895.167908	-321.297638	-144.646057	879.629883	-324.194702	69.697845	1018.904175	473.076355	-1.173314	957.370850	479.811005	176.803375
-346.440491	161.066910	919.647583	-325.898254	-24.172235	919.621643	-443.463959	206.333939	501.499725	-381.432831	-55.435555	500.778259	-457.852448	221.443207	68.076241	-439.970032	-40.985558	80.228951	-360.120758	252.474899	1385.656006	-325.076263	-94.876053	1374.197876	-322.501862	76.082954	1394.536621	-303.765747	66.055923	1685.688965	-442.085114	305.395050	1133.102417	-418.191528	-138.924118	1136.598633	-348.077332	288.005096	895.145447	-321.291656	-144.455887	879.582703	-324.137238	69.767754	1018.899353	472.905579	-1.208502	957.369141	479.724609	176.789978
-346.388733	161.138672	919.624207	-325.859467	-24.119967	919.597656	-443.493225	206.372086	501.535126	-381.555359	-55.890568	501.074554	-457.823029	221.443634	68.085777	-440.130890	-41.002518	80.285767	-360.011841	252.509476	1385.647217	-324.992889	-94.835617	1374.159058	-322.427094	76.082550	1394.499390	-303.569580	66.117126	1685.672363	-441.966766	305.459503	1133.123901	-418.165436	-138.815140	1136.565674	-347.972839	288.037354	895.129944	-321.297211	-144.296066	879.537964	-324.071503	69.830696	1018.873169	472.610443	-1.094759	957.372498	479.400177	176.959946
-346.277466	161.293762	919.647339	-325.749451	-24.037420	919.594971	-443.474915	206.372375	501.544434	-381.457092	-55.666733	500.938965	-457.817993	221.439896	68.081573	-440.016937	-40.992485	80.274429	-359.905334	252.515625	1385.664551	-324.916962	-94.823074	1374.120728	-322.311310	76.121544	1394.497681	-303.361023	66.175667	1685.642334	-441.845459	305.511749	1133.106323	-418.078735	-138.707306	1136.555298	-347.861328	288.112183	895.146851	-321.262421	-144.110703	879.495422	-323.972046	69.933868	1018.884949	472.459473	-1.160634	957.381104	479.418793	176.804123
-346.248230	161.322021	919.635498	-325.694672	-23.995001	919.576599	-443.455872	206.420837	501.555359	-381.414520	-55.571365	500.942688	-457.811249	221.459091	68.092606	-440.010895	-40.965000	80.274452	-359.778870	252.566956	1385.644287	-324.833282	-94.768394	1374.099243	-322.233704	76.165367	1394.451782	-303.125671	66.155846	1685.680908	-441.719452	305.578888	1133.104126	-418.024231	-138.619293	1136.497070	-347.746582	288.179962	895.117615	-321.263763	-143.925415	879.427856	-323.898163	69.971008	1018.865967	472.187714	-1.187140	957.358887	479.240417	176.842239
-346.165833	161.473495	919.634033	-325.625885	-23.915243	919.548950	-443.501923	206.482651	501.582123	-381.411194	-55.589031	500.941803	-457.871429	221.460419	68.076965	-440.075134	-40.961430	80.334282	-359.661774	252.613953	1385.622559	-324.721313	-94.728729	1374.055786	-322.149628	76.198143	1394.435791	-302.918823	66.242783	1685.644531	-441.607178	305.620789	1133.094238	-417.993530	-138.536209	1136.478149	-347.592957	288.251068	895.098022	-321.221527	-143.730103	879.381714	-323.815979	70.071938	1018.850769	471.963501	-1.105639	957.405273	479.054626	176.866592
-346.120087	161.452972	919.616028	-325.565826	-23.867281	919.541565	-443.468933	206.450256	501.536621	-381.412598	-55.561943	500.951874	-457.827515	221.472351	68.099106	-440.089294	-40.976658	80.337051	-359.557678	252.655533	1385.608887	-324.638916	-94.697998	1374.044067	-322.076141	76.226601	1394.376709	-302.709961	66.294411	1685.575806	-441.499481	305.699890	1133.087280	-417.931885	-138.438339	1136.458496	-347.473816	288.338745	895.077332	-321.220398	-143.570160	879.356689	-323.747437	70.094490	1018.836060	471.690765	-1.153126	957.397583	478.895050	176.775574
-346.061615	161.451157	919.606384	-325.493378	-23.835590	919.533386	-443.490784	206.481339	501.538971	-381.352020	-55.465523	500.937195	-457.833038	221.473984	68.102852	-440.101868	-40.962097	80.317490	-359.454681	252.678879	1385.593140	-324.568451	-94.644234	1374.019287	-321.990662	76.265152	1394.361450	-302.520630	66.434814	1685.471802	-441.374084	305.784241	1133.062988	-417.874969	-138.351639	1136.426758	-347.360382	288.448547	895.070923	-321.194397	-143.432098	879.327209	-323.681946	70.111366	1018.827148	471.358856	-0.921209	957.396606	478.409088	177.123260
-346.006989	161.543854	919.600159	-325.434540	-23.753439	919.529480	-443.473083	206.497910	501.555115	-381.301636	-55.470852	500.932404	-457.841919	221.477982	68.095131	-440.106537	-40.977406	80.335808	-359.361847	252.721359	1385.594238	-324.542877	-94.623253	1373.972778	-321.902466	76.308502	1394.355957	-302.300323	66.489677	1685.454346	-441.253082	305.846008	1133.067261	-417.838440	-138.251038	1136.406982	-347.227509	288.558258	895.081055	-321.215851	-143.267227	879.271851	-323.631195	70.199593	1018.822815	471.153351	-0.979674	957.368042	478.280884	177.101868
-345.933075	161.627304	919.596375	-325.333344	-23.730972	919.513123	-443.460480	206.525574	501.558624	-381.215942	-55.417038	500.953796	-457.852692	221.476395	68.113892	-440.031769	-40.928387	80.314682	-359.274475	252.769333	1385.572266	-324.479065	-94.583466	1373.979858	-321.821198	76.354927	1394.311890	-302.098572	66.545647	1685.423340	-441.128265	305.940582	1133.087036	-417.796448	-138.208694	1136.381958	-347.104065	288.673615	895.080261	-321.199036	-143.096619	879.239685	-323.542389	70.247314	1018.812622	471.064148	-1.102883	957.387329	478.460388	176.793488
-345.859253	161.660202	919.593811	-325.266479	-23.667368	919.507141	-443.431488	206.506226	501.562256	-381.143097	-55.306347	500.871674	-457.810181	221.470459	68.110657	-439.994446	-40.922729	80.310379	-359.197998	252.814423	1385.557129	-324.396179	-94.542427	1373.946655	-321.741760	76.412010	1394.277588	-301.870361	66.614441	1685.387939	-440.982758	306.026062	1133.057373	-417.735046	-138.117401	1136.343994	-347.004028	288.789978	895.034546	-321.172150	-142.936722	879.213135	-323.453766	70.295532	1018.806091	470.693909	-0.909231	957.335754	477.988312	177.126541
-345.801575	161.703217	919.567627	-325.200653	-23.578033	919.466125	-443.423767	206.500656	501.550934	-381.113434	-55.273426	500.899506	-457.760742	221.447571	68.070198	-440.007141	-40.926605	80.309677	-359.087891	252.848648	1385.545532	-324.310760	-94.523392	1373.888184	-321.674011	76.452019	1394.215576	-301.617950	66.575714	1685.424805	-440.850067	306.085236	1133.043579	-417.654388	-138.002213	1136.286499	-346.853516	288.910461	895.037048	-321.092773	-142.751328	879.167664	-323.353210	70.358910	1018.767822	470.588287	-1.026981	957.330627	478.145905	176.883347
-345.736481	161.723312	919.555054	-325.090576	-23.536442	919.462524	-443.377228	206.543106	501.558624	-381.074554	-55.240528	500.885406	-457.761230	221.446991	68.074585	-440.034729	-40.921558	80.338669	-359.003265	252.902206	1385.532349	-324.252991	-94.460350	1373.850830	-321.593445	76.495598	1394.178711	-301.384827	66.645042	1685.378662	-440.696869	306.149353	1133.001831	-417.592651	-137.885315	1136.189575	-346.707825	289.031342	895.015503	-321.021484	-142.593506	879.108459	-323.270020	70.397156	1018.760132	470.265137	-0.841323	957.306702	477.717865	177.138763
-345.673370	161.784042	919.531799	-325.015198	-23.465069	919.430176	-443.407196	206.569397	501.540924	-381.067871	-55.237732	500.927856	-457.790253	221.467056	68.089935	-440.018463	-40.868366	80.346977	-358.904846	252.964142	1385.524902	-324.127686	-94.396103	1373.792114	-321.519348	76.545113	1394.148315	-301.160583	66.825203	1685.300903	-440.558441	306.228516	1132.997192	-417.499054	-137.756531	1136.119141	-346.571655	289.131989	894.999817	-320.972473	-142.434372	879.056641	-323.156525	70.464149	1018.726929	470.010376	-0.753127	957.306091	477.534302	177.230743
-345.577423	161.831024	919.523132	-324.910095	-23.428680	919.430786	-443.386230	206.587448	501.552826	-381.008575	-55.183266	500.907898	-457.763885	221.462402	68.091484	-440.038055	-40.872360	80.345207	-358.818390	253.011414	1385.514160	-324.061005	-94.368324	1373.766113	-321.476013	76.586937	1394.057495	-300.923218	66.889679	1685.262207	-440.424011	306.303162	1132.996094	-417.450562	-137.651978	1136.087769	-346.456665	289.235046	894.998474	-320.906036	-142.276123	879.027649	-323.069885	70.509781	1018.724548	469.783417	-0.762435	957.296082	477.421021	177.228607
-345.482452	161.901016	919.514648	-324.817108	-23.336843	919.396545	-443.382690	206.627655	501.551208	-380.929932	-55.069214	500.883423	-457.764496	221.458435	68.116951	-440.015015	-40.865860	80.333038	-358.734589	253.069580	1385.521240	-324.000214	-94.321411	1373.744019	-321.438751	76.618912	1394.011963	-300.680054	66.959396	1685.223633	-440.296265	306.386200	1132.995117	-417.365875	-137.551682	1136.053467	-346.319000	289.335327	895.000305	-320.884186	-142.147156	878.988831	-322.969177	70.577682	1018.702515	469.851318	-0.790479	957.454102	477.584442	177.260300
-345.402252	161.926376	919.506042	-324.701630	-23.292271	919.412720	-443.381287	206.627762	501.561096	-380.870972	-55.107685	500.928497	-457.726349	221.442917	68.111984	-440.010193	-40.871342	80.347649	-358.654877	253.119934	1385.537231	-323.962585	-94.280563	1373.714844	-321.364746	76.682358	1394.034790	-300.413330	66.937187	1685.248657	-440.186646	306.448273	1132.975830	-417.328857	-137.456665	1136.022339	-346.196716	289.437744	895.011475	-320.843750	-141.993210	878.936401	-322.881592	70.627235	1018.707397	469.647797	-0.866735	957.387756	477.559174	177.209198
-345.299652	161.982590	919.476746	-324.604248	-23.250769	919.400330	-443.376221	206.624466	501.575775	-380.810944	-55.044479	500.932373	-457.710632	221.439758	68.110825	-439.979614	-40.872364	80.373772	-358.573578	253.176834	1385.527832	-323.902344	-94.214066	1373.721313	-321.314606	76.732948	1394.008423	-300.174103	67.021721	1685.193359	-440.066101	306.500183	1132.961182	-417.275879	-137.378632	1135.985229	-346.053497	289.547852	895.003784	-320.790497	-141.872314	878.922424	-322.794525	70.683258	1018.688049	469.404541	-0.861887	957.373413	477.409698	177.157394
-345.233429	161.971527	919.469299	-324.511810	-23.217016	919.395752	-443.405975	206.641617	501.599518	-380.802429	-55.035892	500.962128	-457.726501	221.444565	68.112503	-439.990753	-40.884033	80.353241	-358.510223	253.233566	1385.533936	-323.833527	-94.161606	1373.686646	-321.248383	76.797546	1393.971680	-299.929749	67.073975	1685.103882	-439.953278	306.553436	1132.939331	-417.195587	-137.314133	1135.990234	-345.886383	289.629181	895.018494	-320.708893	-141.711655	878.882446	-322.697815	70.700127	1018.679810	469.142151	-0.943976	957.342346	477.304230	177.087875
-345.142365	162.023041	919.435486	-324.415680	-23.165237	919.380188	-443.401794	206.652084	501.600861	-380.713318	-54.936882	500.953125	-457.725433	221.444351	68.113617	-439.984741	-40.860909	80.393570	-358.409424	253.280914	1385.502441	-323.785065	-94.128319	1373.659058	-321.202637	76.850441	1393.923950	-299.703644	67.247101	1685.020752	-439.849609	306.624237	1132.923462	-417.145996	-137.235001	1135.971924	-345.741821	289.692047	894.997070	-320.666321	-141.570480	878.851746	-322.597534	70.762665	1018.654175	468.878906	-0.959644	957.302490	477.105011	177.139587
-345.024078	162.129074	919.443909	-324.274994	-23.097399	919.383240	-443.399750	206.652496	501.622986	-380.652985	-55.021790	501.008789	-457.676727	221.456879	68.130943	-439.999023	-40.865318	80.406586	-358.343903	253.344330	1385.488281	-323.690735	-94.068054	1373.607056	-321.155518	76.894142	1393.900879	-299.455139	67.324631	1684.979980	-439.727722	306.666321	1132.884521	-417.053345	-137.102524	1135.920166	-345.570587	289.793060	894.999390	-320.575806	-141.450256	878.805237	-322.457520	70.849052	1018.658630	468.667389	-0.926718	957.260681	476.940704	177.130524
-344.899933	162.167099	919.418823	-324.148468	-23.058390	919.368164	-443.401001	206.639008	501.638214	-380.636322	-54.946934	500.981079	-457.675934	221.457214	68.129990	-440.008209	-40.867504	80.400360	-358.257507	253.397781	1385.474854	-323.619476	-93.999397	1373.552612	-321.080872	76.949677	1393.882690	-299.210999	67.388145	1684.924927	-439.603058	306.711548	1132.829102	-416.997620	-137.015823	1135.894043	-345.388672	289.847290	894.977478	-320.495941	-141.309921	878.779480	-322.334259	70.892899	1018.638672	468.175293	-0.977304	957.025452	476.593140	177.003952
-344.782623	162.221100	919.413147	-324.040283	-23.000996	919.355530	-443.377838	206.615936	501.650909	-380.496185	-54.837341	500.968628	-457.698608	221.416595	68.115898	-439.945679	-40.809284	80.401169	-358.187958	253.452194	1385.457764	-323.531372	-93.952141	1373.499512	-321.032196	76.969635	1393.844727	-298.948700	67.369926	1684.944824	-439.482269	306.751984	1132.810913	-416.924072	-136.939758	1135.857910	-345.234436	289.898895	894.979004	-320.438538	-141.200241	878.738342	-322.214020	70.945129	1018.628723	468.323456	-0.951787	957.181763	476.811005	176.993103
-344.668030	162.285507	919.406250	-323.911163	-22.980322	919.357361	-443.360413	206.684830	501.667725	-380.432434	-54.853958	500.976379	-457.677216	221.417862	68.129669	-439.973663	-40.816383	80.408379	-358.100159	253.498749	1385.409058	-323.477295	-93.911507	1373.487549	-320.964447	77.010086	1393.821533	-298.708862	67.420952	1684.912109	-439.355743	306.810974	1132.784424	-416.837433	-136.874130	1135.820068	-345.064453	289.923798	894.951721	-320.363831	-141.083176	878.676941	-322.100281	70.992081	1018.627075	468.127350	-0.952267	957.147583	476.660095	177.039993
-344.570740	162.380936	919.407654	-323.801361	-22.929817	919.357422	-443.355011	206.706543	501.687592	-380.382446	-54.849934	500.994354	-457.676514	221.418198	68.132332	-439.950165	-40.802418	80.400101	-358.040985	253.556961	1385.394653	-323.373230	-93.855087	1373.458130	-320.904785	77.065926	1393.803467	-298.520691	67.583237	1684.789429	-439.249939	306.852356	1132.742554	-416.761444	-136.772949	1135.778687	-344.902222	289.964874	894.939819	-320.285980	-140.979889	878.664246	-322.003815	71.064041	1018.628723	467.920532	-0.964832	957.090332	476.466949	177.062637
-344.470764	162.427139	919.401428	-323.699738	-22.861105	919.347107	-443.288391	206.700027	501.686615	-380.344971	-54.889919	500.998383	-457.641571	221.409088	68.130089	-439.950745	-40.806313	80.477280	-357.968719	253.614639	1385.390747	-323.301849	-93.797318	1373.435059	-320.843384	77.135132	1393.806152	-298.298035	67.661903	1684.768555	-439.118683	306.912231	1132.704712	-416.677612	-136.708252	1135.741211	-344.757843	289.978912	894.912659	-320.230469	-140.859543	878.612549	-321.901031	71.119766	1018.620239	467.691345	-0.975171	957.003906	476.342102	177.123703
-344.388275	162.470520	919.390442	-323.561340	-22.852795	919.350769	-443.253357	206.726440	501.687439	-380.226135	-54.760902	500.990082	-457.617126	221.402115	68.125290	-439.938507	-40.802715	80.467537	-357.921082	253.649612	1385.364624	-323.224243	-93.733688	1373.413452	-320.772278	77.183235	1393.790283	-298.092712	67.732574	1684.727051	-439.005310	306.948822	1132.667847	-416.577576	-136.625046	1135.718750	-344.579315	289.946930	894.894287	-320.130341	-140.739929	878.587769	-321.798859	71.155937	1018.617432	467.166565	-1.040657	956.726074	475.885803	177.096802
-344.298645	162.503601	919.383179	-323.432953	-22.833101	919.350830	-443.162903	206.766281	501.677582	-380.153076	-54.809040	501.002258	-457.564423	221.402054	68.177414	-439.950958	-40.782856	80.448097	-357.855682	253.694519	1385.330566	-323.134247	-93.673401	1373.411377	-320.661377	77.265289	1393.799805	-297.859375	67.721542	1684.742188	-438.887573	306.991638	1132.624756	-416.491241	-136.589478	1135.733154	-344.438629	289.940521	894.861938	-320.018341	-140.596680	878.583740	-321.705597	71.186981	1018.615723	467.235474	-1.145116	956.834106	475.998352	177.047272
-344.210327	162.571548	919.375244	-323.334381	-22.789778	919.344666	-443.122864	206.823853	501.730255	-380.131592	-54.871628	501.016052	-457.586914	221.406555	68.186005	-439.937592	-40.802948	80.475418	-357.801910	253.713043	1385.311890	-323.076630	-93.622704	1373.410889	-320.562622	77.345833	1393.838135	-297.672333	67.793205	1684.707520	-438.765900	307.005402	1132.587646	-416.400452	-136.542480	1135.721069	-344.269379	289.918854	894.826050	-319.951447	-140.488113	878.548950	-321.592255	71.246277	1018.606201	467.092102	-1.197565	956.776794	475.888519	176.992050
-344.131073	162.630890	919.391479	-323.177124	-22.756731	919.333618	-443.080811	206.872864	501.732239	-379.956818	-54.794350	500.994812	-457.618286	221.427368	68.191986	-439.939240	-40.789532	80.485115	-357.762054	253.785980	1385.298706	-322.983063	-93.574303	1373.394897	-320.468262	77.359886	1393.799927	-297.489471	67.858406	1684.684570	-438.651764	307.019684	1132.563232	-416.301117	-136.490921	1135.719482	-344.126984	289.891266	894.797913	-319.850372	-140.376785	878.534058	-321.492950	71.280663	1018.611206	466.776093	-1.271649	956.596497	475.609344	176.892883
-344.055817	162.626328	919.375916	-323.067078	-22.750399	919.327759	-442.958069	206.856628	501.709930	-379.906616	-54.861118	501.041870	-457.566040	221.444534	68.216774	-439.952423	-40.799976	80.504852	-357.683289	253.839386	1385.279541	-322.903442	-93.534737	1373.371826	-320.380371	77.414177	1393.776611	-297.321808	67.913292	1684.674072	-438.542389	307.019775	1132.521240	-416.212372	-136.458557	1135.696655	-343.978394	289.853302	894.762512	-319.768188	-140.265259	878.518677	-321.396484	71.289513	1018.599915	466.729767	-1.266518	956.576416	475.559387	176.886108
-343.952911	162.759033	919.403076	-322.947845	-22.705050	919.332153	-442.911560	206.888184	501.724762	-379.837646	-54.910000	501.066162	-457.566040	221.444901	68.221458	-439.961700	-40.821342	80.525688	-357.634766	253.915146	1385.287476	-322.812134	-93.474945	1373.396606	-320.258026	77.474060	1393.810791	-297.152618	67.976021	1684.658691	-438.426575	307.024445	1132.506348	-416.121429	-136.414886	1135.720337	-343.843475	289.808655	894.747803	-319.691040	-140.186218	878.506836	-321.289917	71.366310	1018.616455	466.234161	-1.290327	956.260925	475.069397	176.918121
-343.872589	162.839371	919.425964	-322.819885	-22.639082	919.296143	-442.874329	206.896332	501.737427	-379.795258	-54.947308	501.063843	-457.551819	221.458069	68.239311	-439.990845	-40.828510	80.566658	-357.558228	253.953781	1385.272217	-322.705719	-93.419205	1373.405884	-320.179230	77.543228	1393.819580	-297.000183	68.026810	1684.672974	-438.325348	307.041687	1132.484375	-416.021027	-136.362961	1135.719604	-343.718658	289.782013	894.764526	-319.602936	-140.096802	878.515808	-321.190247	71.410423	1018.610840	466.092316	-1.220070	956.195251	474.859467	176.924377
-343.815002	162.805634	919.402771	-322.724396	-22.649384	919.313110	-442.949097	207.011459	501.804962	-379.739227	-54.983841	501.106812	-457.617493	221.449402	68.246246	-439.956055	-40.843174	80.567017	-357.474457	254.003357	1385.279785	-322.594177	-93.349449	1373.427368	-320.084900	77.590004	1393.834839	-296.882202	68.176453	1684.618408	-438.207520	307.005798	1132.469238	-415.926178	-136.288544	1135.713379	-343.546478	289.727478	894.764343	-319.489960	-139.982697	878.527893	-321.108063	71.413208	1018.606689	466.315186	-1.193964	956.294617	475.047363	176.974014
-343.751617	162.854004	919.391174	-322.636505	-22.581921	919.297852	-442.881012	206.992645	501.781738	-379.625244	-54.970676	501.093933	-457.580597	221.439346	68.242348	-439.929657	-40.836521	80.565002	-357.404572	254.053925	1385.261230	-322.471680	-93.296341	1373.431519	-319.999695	77.642792	1393.853149	-296.732666	68.228699	1684.631226	-438.104492	306.993530	1132.432617	-415.812317	-136.240082	1135.773560	-343.433807	289.693512	894.770569	-319.384979	-139.870132	878.543701	-321.032501	71.470894	1018.593262	466.211395	-1.194324	956.241333	474.895294	177.050766
-343.699707	162.836853	919.385315	-322.553619	-22.565025	919.295166	-442.831116	206.963348	501.772003	-379.637451	-54.973557	501.153076	-457.570313	221.437592	68.239937	-439.980225	-40.818211	80.565750	-357.349487	254.121414	1385.255127	-322.361328	-93.245796	1373.449951	-319.909668	77.720093	1393.881836	-296.610535	68.266289	1684.618896	-437.988068	306.968750	1132.383911	-415.716705	-136.199020	1135.788940	-343.255127	289.622803	894.804382	-319.315338	-139.793488	878.563049	-320.938965	71.477707	1018.585693	465.996307	-1.249524	956.057312	474.670746	177.003632
-343.677368	162.715012	919.329285	-322.476837	-22.588343	919.281982	-442.760803	206.936615	501.743683	-379.585754	-55.049698	501.176758	-457.527954	221.397003	68.247620	-439.997070	-40.828350	80.617325	-357.289764	254.155792	1385.228638	-322.265045	-93.196388	1373.452271	-319.817474	77.759743	1393.924561	-296.496124	68.308098	1684.628418	-437.890869	306.970001	1132.353882	-415.591888	-136.165924	1135.835083	-343.126129	289.535370	894.783691	-319.200287	-139.693787	878.566406	-320.876617	71.433868	1018.549133	465.715729	-1.242230	955.837830	474.349854	177.019241
-343.636414	162.742599	919.321472	-322.379150	-22.570951	919.258667	-442.760864	206.963043	501.762634	-379.558899	-55.012959	501.159363	-457.509827	221.412964	68.268829	-439.996643	-40.828747	80.615463	-357.210968	254.211166	1385.187378	-322.161438	-93.161400	1373.459839	-319.723206	77.818413	1393.899048	-296.390076	68.362488	1684.642090	-437.816376	306.940765	1132.312744	-415.467133	-136.118530	1135.840454	-342.984650	289.453003	894.771423	-319.084442	-139.618820	878.573853	-320.789490	71.453751	1018.531433	465.645508	-1.260743	955.770081	474.237335	177.008667
-343.557190	162.806549	919.317993	-322.285767	-22.530287	919.236938	-442.763611	206.988220	501.798676	-379.512115	-55.009617	501.128754	-457.558685	221.404266	68.266037	-440.034485	-40.832947	80.611183	-357.163177	254.255020	1385.156616	-322.058289	-93.135796	1373.474976	-319.655579	77.850937	1393.878296	-296.295441	68.416130	1684.660889	-437.738342	306.919769	1132.255005	-415.347351	-136.054092	1135.814331	-342.854797	289.355621	894.739075	-319.011810	-139.601517	878.582825	-320.703705	71.496979	1018.518982	465.575073	-1.264055	955.693054	474.113434	177.018738
-343.500854	162.806473	919.301575	-322.218750	-22.506767	919.211121	-442.703369	207.005692	501.798950	-379.511353	-55.142864	501.204041	-457.540375	221.378326	68.271835	-440.058777	-40.847538	80.637497	-357.072418	254.293579	1385.135010	-321.937653	-93.110672	1373.483398	-319.570831	77.886192	1393.911987	-296.208893	68.478760	1684.680176	-437.656250	306.892761	1132.214966	-415.229034	-136.066971	1135.874023	-342.721527	289.256470	894.727051	-318.908051	-139.522095	878.613403	-320.613129	71.507881	1018.494324	465.511658	-1.279819	955.617920	473.956909	176.991608
-343.405823	162.857529	919.309021	-322.108948	-22.508324	919.207275	-442.660736	206.972260	501.796906	-379.408508	-55.016052	501.138458	-457.502625	221.396301	68.276550	-439.992432	-40.826103	80.651016	-357.014832	254.337845	1385.125732	-321.809265	-93.080154	1373.525757	-319.481537	77.934616	1393.914185	-296.145844	68.520859	1684.717529	-437.571930	306.881927	1132.178223	-415.112671	-136.032928	1135.900146	-342.604034	289.178833	894.701660	-318.789734	-139.468170	878.627014	-320.507111	71.527580	1018.495728	465.842529	-1.299870	955.802734	474.181061	176.948395
-343.305359	162.993317	919.333496	-322.032898	-22.484198	919.200439	-442.661713	206.978012	501.823761	-379.343719	-54.937744	501.130463	-457.524780	221.377808	68.287354	-439.999390	-40.827896	80.646477	-356.938904	254.365891	1385.094116	-321.671906	-93.046364	1373.579834	-319.396729	77.948814	1393.919434	-296.101013	68.579063	1684.772705	-437.495728	306.849121	1132.152832	-414.983459	-136.011688	1135.950928	-342.494598	289.084198	894.684082	-318.680969	-139.461319	878.684204	-320.414001	71.588921	1018.504211	465.873169	-1.323105	955.800598	474.109894	176.979279
-343.214844	162.979721	919.312195	-321.958740	-22.494383	919.211365	-442.615875	207.000504	501.830811	-379.347870	-55.060490	501.218018	-457.477936	221.395798	68.288094	-440.002777	-40.854153	80.681320	-356.861053	254.393814	1385.089478	-321.518433	-93.028091	1373.603760	-319.295197	77.964775	1393.945679	-296.054535	68.649017	1684.888672	-437.413239	306.816254	1132.116943	-414.856201	-135.994247	1135.996826	-342.384338	288.990356	894.665588	-318.567352	-139.432312	878.718445	-320.310822	71.595581	1018.496216	465.591034	-0.834802	955.796021	473.253662	177.755753
-343.129486	162.989700	919.301514	-321.882813	-22.517517	919.212463	-442.628998	207.014145	501.844879	-379.298492	-54.970745	501.167664	-457.513458	221.388611	68.291527	-439.966675	-40.843868	80.669518	-356.772430	254.429749	1385.065674	-321.353271	-93.011902	1373.649902	-319.156433	78.039856	1393.981689	-296.028137	68.711082	1684.949097	-437.327728	306.778412	1132.083984	-414.707001	-136.012207	1136.046021	-342.313568	288.934021	894.618042	-318.477142	-139.433304	878.759399	-320.212585	71.596451	1018.489136	465.640656	-0.853271	955.790771	473.154236	177.828735
-343.073059	163.014725	919.304932	-321.799011	-22.535038	919.213379	-442.562531	207.028229	501.820526	-379.256348	-54.930981	501.149658	-457.510956	221.387634	68.293938	-439.942291	-40.836418	80.663315	-356.690277	254.443329	1385.030762	-321.216827	-92.976471	1373.695801	-319.005493	78.111359	1394.013672	-296.018005	68.751953	1684.993164	-437.257996	306.715485	1132.029175	-414.548279	-135.966019	1136.056641	-342.212738	288.866394	894.599854	-318.275909	-139.422989	878.791992	-320.132263	71.601570	1018.490051	465.701508	-0.950727	955.789490	473.169006	177.737076
-343.000885	163.028107	919.306824	-321.744751	-22.550768	919.205750	-442.575104	207.029099	501.828064	-379.243561	-54.896839	501.110992	-457.535553	221.394760	68.294006	-439.959412	-40.842590	80.631104	-356.632111	254.491730	1384.985474	-321.063934	-92.954353	1373.685547	-318.912811	78.126152	1393.989746	-296.023804	68.810631	1685.032227	-437.183746	306.661926	1131.961548	-414.394287	-135.982391	1136.066528	-342.159424	288.793701	894.543823	-318.156036	-139.402679	878.793823	-320.040894	71.597122	1018.483704	465.784912	-0.959410	955.807068	473.145386	177.709702
-342.917023	163.014923	919.306030	-321.680237	-22.572481	919.213501	-442.527191	207.045563	501.862152	-379.232483	-54.897640	501.092773	-457.551727	221.391342	68.289520	-439.928955	-40.834122	80.626869	-356.544220	254.495956	1384.955444	-320.876099	-92.938148	1373.727539	-318.771149	78.178658	1394.004517	-296.032288	68.844521	1685.079834	-437.116394	306.641235	1131.936890	-414.218201	-135.978027	1136.077271	-342.079163	288.702728	894.506348	-317.998901	-139.433487	878.814331	-319.940399	71.585876	1018.483826	465.867981	-1.000059	955.870117	473.124451	177.692307
-342.822296	162.990005	919.303101	-321.589020	-22.609545	919.199951	-442.359039	206.916641	501.796692	-379.260834	-55.037025	501.156281	-457.451996	221.387192	68.274597	-440.015747	-40.835442	80.628693	-356.462250	254.521484	1384.944214	-320.730774	-92.913071	1373.774170	-318.637573	78.208458	1394.038818	-296.053131	68.901382	1685.123657	-437.038361	306.582855	1131.901367	-414.018768	-135.999115	1136.088135	-342.025635	288.662109	894.454590	-317.791687	-139.430542	878.858765	-319.832825	71.550568	1018.473816	465.955383	-1.020407	955.923767	473.123413	177.673508
-342.737274	162.988800	919.322815	-321.509613	-22.636713	919.214294	-442.437500	207.018097	501.841095	-379.244354	-55.034393	501.174438	-457.529633	221.401123	68.305679	-439.979248	-40.830696	80.633469	-356.394745	254.525574	1384.930908	-320.595551	-92.899643	1373.790771	-318.509552	78.220337	1394.078613	-296.036835	68.821213	1685.245605	-436.926941	306.534821	1131.844238	-413.836426	-136.063324	1136.132446	-341.952362	288.610443	894.378235	-317.660645	-139.458832	878.858337	-319.754700	71.532494	1018.491394	465.964996	-0.987014	955.939697	473.028961	177.712601
-342.619568	163.026871	919.314331	-321.430298	-22.640749	919.196960	-442.427704	207.048386	501.872833	-379.228851	-54.973747	501.125549	-457.522369	221.415024	68.308388	-439.963165	-40.817867	80.647957	-356.345764	254.549957	1384.919800	-320.424072	-92.882965	1373.884521	-318.357819	78.249054	1394.097168	-296.060120	68.857368	1685.305542	-436.817444	306.523529	1131.806152	-413.606110	-136.097702	1136.183472	-341.864594	288.543549	894.332581	-317.465912	-139.433792	878.884827	-319.641205	71.543617	1018.476685	466.184326	-1.017159	956.069641	473.196747	177.655930
-342.507019	163.050522	919.317749	-321.337372	-22.689138	919.217773	-442.393036	207.037598	501.864044	-379.278748	-54.964264	501.163574	-457.516357	221.412445	68.307716	-439.975861	-40.821423	80.647499	-356.300171	254.574341	1384.934692	-320.262543	-92.836296	1373.919678	-318.209900	78.267502	1394.104614	-296.079773	68.851387	1685.341553	-436.716278	306.478363	1131.790527	-413.402039	-136.200775	1136.250732	-341.803497	288.494446	894.276611	-317.274902	-139.463699	878.916382	-319.542786	71.538216	1018.489258	466.302734	-1.012702	956.168762	473.261383	177.626221
-342.455261	163.034836	919.333679	-321.281799	-22.749668	919.242065	-442.440796	207.072830	501.929840	-379.261627	-54.932838	501.178528	-457.552826	221.432953	68.339470	-439.946747	-40.812702	80.640457	-356.279938	254.571198	1384.948242	-320.094513	-92.815697	1374.012817	-318.052460	78.313347	1394.129395	-296.125824	68.873276	1685.396484	-436.627441	306.429901	1131.735229	-413.146240	-136.292053	1136.334106	-341.743347	288.457794	894.230530	-317.043793	-139.472198	878.981628	-319.482452	71.505272	1018.508423	466.126251	-0.996815	956.034119	473.009277	177.646912
-342.394379	163.054749	919.367737	-321.203461	-22.764578	919.265198	-442.455322	207.104477	501.947144	-379.267456	-54.941067	501.190735	-457.584808	221.439255	68.344276	-439.952759	-40.814442	80.641830	-356.254944	254.609436	1384.941772	-319.938416	-92.794777	1374.088379	-317.914948	78.350800	1394.156250	-296.202423	69.015373	1685.396240	-436.524994	306.365143	1131.726929	-412.913788	-136.324768	1136.376709	-341.662994	288.395782	894.197144	-316.834991	-139.520294	879.012939	-319.423004	71.501671	1018.538391	466.540283	-1.111811	956.328979	473.458069	177.442596
-342.357086	163.048126	919.363159	-321.186249	-22.788118	919.275696	-442.458099	207.127014	501.950745	-379.279205	-55.001534	501.194885	-457.625641	221.438065	68.358765	-439.936584	-40.818542	80.623756	-356.219940	254.632736	1384.966064	-319.801575	-92.766823	1374.164795	-317.744385	78.375931	1394.192871	-296.265106	69.032654	1685.454102	-436.431976	306.322845	1131.697876	-412.668304	-136.403000	1136.433350	-341.593842	288.375793	894.159607	-316.584503	-139.567841	879.074951	-319.368439	71.496315	1018.537842	466.622437	-1.107775	956.404602	473.508240	177.436340
-342.319824	163.011444	919.365967	-321.180786	-22.808592	919.297058	-442.449341	207.110077	501.959625	-379.272736	-55.059788	501.245483	-457.626190	221.421112	68.346985	-439.979767	-40.857204	80.630264	-356.178223	254.646805	1384.973145	-319.647278	-92.731003	1374.253784	-317.576538	78.393242	1394.200073	-296.336121	69.047432	1685.533569	-436.334412	306.276794	1131.691772	-412.454468	-136.443054	1136.465820	-341.458069	288.312653	894.152832	-316.335999	-139.626831	879.113892	-319.329193	71.477692	1018.547546	466.836548	-1.353205	956.504272	473.886963	176.985046
-342.304230	163.036606	919.389160	-321.134918	-22.851507	919.321594	-442.427185	207.113327	502.001038	-379.232056	-55.041321	501.230072	-457.615936	221.424683	68.367065	-439.935303	-40.863266	80.636986	-356.117279	254.656784	1384.975098	-319.514008	-92.699867	1374.328125	-317.417084	78.409187	1394.202759	-296.406250	69.059433	1685.615845	-436.236603	306.222870	1131.673950	-412.201569	-136.505615	1136.544312	-341.354340	288.261139	894.121887	-316.076172	-139.689407	879.173523	-319.284973	71.472542	1018.569702	467.141754	-1.801185	956.591919	474.638885	176.305893
-342.232330	163.002121	919.393127	-321.059845	-22.852745	919.333374	-442.425934	207.094086	501.998901	-379.107635	-55.026936	501.234650	-457.636902	221.423264	68.382614	-439.855011	-40.846813	80.638481	-356.054077	254.682556	1384.999512	-319.405548	-92.663185	1374.382813	-317.270386	78.393944	1394.218140	-296.468567	69.065926	1685.704468	-436.153534	306.175323	1131.675537	-411.959656	-136.529541	1136.604004	-341.231537	288.204010	894.112061	-315.754120	-139.803207	879.273865	-319.212494	71.459221	1018.577637	467.217072	-1.829186	956.676392	474.825439	176.259003
-342.211273	163.045990	919.438660	-321.015686	-22.868452	919.350098	-442.411682	207.071960	502.012604	-379.159668	-55.049824	501.237000	-457.621460	221.425919	68.382713	-439.943909	-40.878521	80.689072	-355.963104	254.687485	1385.009888	-319.255890	-92.643051	1374.495728	-317.152100	78.408737	1394.244629	-296.538208	69.090279	1685.807495	-436.049103	306.132416	1131.667725	-411.696838	-136.564880	1136.655884	-341.108032	288.144653	894.125061	-315.414734	-139.912262	879.375732	-319.177795	71.459282	1018.608643	466.989166	-1.914484	956.493103	474.732574	176.282272
-342.151093	163.008118	919.450928	-320.949097	-22.894928	919.362793	-442.409607	207.073242	502.028748	-379.057770	-54.960133	501.214905	-457.601959	221.388290	68.371208	-439.884064	-40.867924	80.685791	-355.883972	254.696350	1385.000366	-319.150116	-92.637352	1374.536255	-317.014954	78.399757	1394.213135	-296.578674	69.002594	1685.939697	-435.927551	306.099243	1131.670532	-411.438629	-136.660217	1136.740234	-340.961578	288.134491	894.126160	-315.075256	-139.994614	879.451843	-319.128601	71.426193	1018.622925	467.043549	-1.915024	956.515076	474.887115	176.263412
-342.160828	163.003708	919.448914	-320.931580	-22.910191	919.364685	-442.352386	207.028320	502.007874	-379.136719	-55.154285	501.311127	-457.560760	221.388840	68.372627	-439.924866	-40.858013	80.713554	-355.788177	254.699661	1385.009155	-319.029602	-92.627243	1374.601074	-316.857056	78.405098	1394.192871	-296.634308	69.003326	1685.998291	-435.824097	306.104553	1131.670288	-411.150421	-136.756668	1136.805664	-340.807129	288.081604	894.122253	-314.711792	-140.099701	879.520813	-319.100708	71.422935	1018.619751	467.412659	-1.883912	956.818542	475.319305	176.269135
-342.157288	162.996033	919.450806	-320.879364	-22.922239	919.351318	-442.322510	206.986710	501.988708	-379.138977	-55.105850	501.234222	-457.571106	221.375992	68.370293	-439.919556	-40.861824	80.718117	-355.657898	254.724304	1385.010132	-318.914093	-92.605011	1374.653564	-316.728394	78.402779	1394.161987	-296.686584	69.009613	1686.058350	-435.687164	306.092712	1131.672729	-410.941620	-136.842941	1136.848022	-340.682770	288.040100	894.143066	-314.389771	-140.180542	879.616699	-319.063293	71.409264	1018.612854	467.463593	-1.873568	956.852295	475.462799	176.275955
-342.124969	162.906815	919.451416	-320.821503	-22.974085	919.363586	-442.297058	206.964111	501.992096	-379.124512	-55.133877	501.273590	-457.577087	221.367874	68.361725	-439.958771	-40.875450	80.694862	-355.567505	254.718201	1384.991089	-318.828644	-92.609482	1374.679932	-316.568756	78.424774	1394.185669	-296.731903	69.007416	1686.108521	-435.568420	306.107880	1131.661499	-410.691498	-136.872772	1136.857788	-340.538483	287.993774	894.142761	-313.993683	-140.253448	879.691956	-319.024139	71.346252	1018.619934	467.541992	-1.867572	956.878540	475.592224	176.224091
-342.141022	162.870544	919.433655	-320.783997	-23.005732	919.349243	-442.286560	206.950623	501.987030	-379.094604	-55.106354	501.232239	-457.574646	221.353088	68.361015	-439.928314	-40.884647	80.701492	-355.461731	254.723724	1384.990234	-318.721252	-92.588852	1374.727783	-316.443024	78.436607	1394.203247	-296.779053	69.016579	1686.164917	-435.428070	306.106049	1131.661621	-410.473724	-136.952362	1136.898193	-340.416718	287.973602	894.152405	-313.580048	-140.377090	879.824890	-318.998718	71.319412	1018.601990	467.588684	-1.897614	956.894653	475.747131	176.150177
-342.130493	162.873444	919.431519	-320.762512	-22.978090	919.338257	-442.298981	206.943237	502.008636	-379.094696	-55.182205	501.282196	-457.576263	221.366516	68.364532	-439.955902	-40.901798	80.691383	-355.319855	254.716614	1384.963379	-318.645905	-92.580063	1374.766357	-316.333313	78.463669	1394.236572	-296.814758	68.997688	1686.220337	-435.285370	306.129028	1131.652222	-410.259338	-136.948288	1136.896851	-340.271484	287.937103	894.178833	-313.171906	-140.531799	879.953369	-318.977448	71.331520	1018.594788	467.526642	-1.849251	956.866943	475.794800	176.172928
-342.115051	162.822769	919.419373	-320.680756	-23.021627	919.351929	-442.323334	206.894272	501.979309	-379.076752	-55.135574	501.274506	-457.571503	221.366165	68.359062	-439.943207	-40.897739	80.684921	-355.202179	254.706818	1384.952759	-318.522614	-92.558533	1374.820190	-316.233582	78.485580	1394.239502	-296.840088	68.984894	1686.260864	-435.163635	306.144257	1131.635498	-410.058533	-136.964081	1136.902466	-340.159607	287.903564	894.155151	-312.778351	-140.700638	880.097412	-318.934296	71.302078	1018.596008	467.392059	-1.866621	956.724365	475.784393	176.086243
-342.120087	162.802826	919.405273	-320.632446	-23.035006	919.335938	-442.311462	206.882553	501.991150	-379.046417	-55.130539	501.243164	-457.521667	221.341919	68.365822	-439.953979	-40.900806	80.687157	-355.076477	254.714050	1384.943604	-318.430115	-92.548637	1374.875854	-316.181610	78.468292	1394.223267	-296.856110	68.970741	1686.318359	-435.025146	306.160278	1131.645874	-409.867615	-137.020401	1136.933960	-340.007996	287.868134	894.181396	-312.379730	-140.838715	880.262451	-318.906769	71.288666	1018.580200	467.464233	-1.835851	956.757935	475.925751	176.089493
-342.103149	162.793106	919.400085	-320.540161	-23.100359	919.307922	-442.355286	206.818069	501.970490	-379.018890	-55.156300	501.232025	-457.549286	221.354431	68.359093	-439.937592	-40.888126	80.710144	-354.970398	254.693192	1384.928101	-318.318359	-92.547775	1374.901123	-316.138855	78.448776	1394.223633	-296.859650	68.951248	1686.368408	-434.888336	306.183624	1131.636719	-409.683167	-137.092987	1136.931763	-339.871216	287.872894	894.194641	-311.981079	-140.933914	880.387634	-318.850708	71.243767	1018.563538	467.528015	-1.833569	956.777588	476.058258	176.058548
-342.068909	162.780548	919.395996	-320.423065	-23.138186	919.274048	-442.381165	206.830872	501.981201	-378.967407	-55.141247	501.214294	-457.519928	221.349197	68.358788	-439.937592	-40.888046	80.710640	-354.856354	254.704041	1384.933594	-318.256989	-92.553993	1374.936035	-316.088959	78.429718	1394.220337	-296.885132	69.027832	1686.322632	-434.740845	306.191223	1131.624390	-409.505981	-137.107178	1136.915405	-339.755035	287.825348	894.177185	-311.617615	-141.041168	880.467224	-318.756134	71.210228	1018.542236	467.641266	-1.881607	956.763123	476.206726	175.981140
-342.070221	162.762711	919.385620	-320.437958	-23.137751	919.305847	-442.408051	206.786880	501.974457	-379.012482	-55.184864	501.221283	-457.547668	221.353424	68.366982	-439.977234	-40.891289	80.740685	-354.767426	254.676315	1384.932007	-318.179016	-92.552910	1374.952148	-316.039551	78.425056	1394.224365	-296.837982	68.897224	1686.423340	-434.577148	306.174866	1131.594482	-409.315765	-137.164032	1136.891479	-339.578369	287.823151	894.181702	-311.254578	-141.183670	880.526550	-318.766571	71.223030	1018.552917	468.014496	-1.878145	956.992798	476.626129	175.924576
-342.043945	162.793564	919.377258	-320.408478	-23.157862	919.291931	-442.385254	206.712936	501.982666	-378.991821	-55.272144	501.223236	-457.487427	221.319534	68.351791	-439.977997	-40.892124	80.750641	-354.690063	254.661697	1384.924927	-318.144409	-92.579872	1374.960571	-315.992889	78.409348	1394.236694	-296.811401	68.892609	1686.429199	-434.404846	306.175690	1131.591187	-409.140076	-137.272141	1136.893677	-339.417511	287.789856	894.135132	-310.879303	-141.299484	880.581299	-318.698120	71.229973	1018.536682	468.064728	-1.840978	957.013611	476.717224	175.930222
-342.020721	162.759598	919.384399	-320.317413	-23.192835	919.308960	-442.430756	206.695541	501.992950	-378.933960	-55.225006	501.253265	-457.501709	221.321793	68.349426	-439.978943	-40.932796	80.730934	-354.639709	254.635956	1384.926514	-318.117859	-92.572128	1375.025146	-315.935181	78.402687	1394.261108	-296.776367	68.821381	1686.383545	-434.233582	306.175842	1131.578979	-408.963654	-137.296631	1136.848511	-339.233154	287.755127	894.108521	-310.514404	-141.460526	880.615845	-318.643219	71.205070	1018.548889	467.989166	-1.619637	957.014343	476.480865	176.237015
-341.973389	162.743774	919.365967	-320.257233	-23.206186	919.313293	-442.415985	206.649673	501.980347	-378.849243	-55.132713	501.191437	-457.469086	221.313995	68.364807	-439.949158	-40.924446	80.720154	-354.582947	254.626175	1384.924316	-318.095245	-92.575317	1375.036011	-315.886963	78.387909	1394.313354	-296.728516	68.893585	1686.310791	-434.050323	306.167664	1131.540039	-408.766144	-137.372375	1136.849365	-339.051575	287.698212	894.047424	-310.104095	-141.573654	880.702576	-318.573029	71.205452	1018.539551	468.215912	-1.902923	956.996338	476.929108	175.823593
-341.752441	163.039078	919.429138	-320.091461	-23.163445	919.327271	-442.450073	206.600616	502.041718	-378.751160	-55.112545	501.232819	-457.453308	221.297043	68.347672	-439.919647	-40.923859	80.694855	-354.573578	254.602325	1384.923218	-318.096649	-92.600166	1375.061279	-315.876190	78.373375	1394.310059	-296.656677	68.863503	1686.309326	-433.897919	306.170349	1131.536011	-408.601959	-137.459457	1136.848877	-338.864563	287.679932	894.048157	-309.754181	-141.662857	880.784729	-318.418488	71.338058	1018.583557	467.995575	-1.956736	956.750977	476.769318	175.729858
-341.906342	162.692673	919.373474	-320.109985	-23.238857	919.321167	-442.408447	206.558212	501.974243	-378.773743	-55.138958	501.203339	-457.428406	221.277969	68.343277	-439.937561	-40.947338	80.712044	-354.537109	254.573441	1384.932617	-318.129547	-92.616959	1375.074829	-315.856842	78.364876	1394.326416	-296.589294	68.847496	1686.292114	-433.748596	306.180084	1131.503906	-408.444427	-137.575500	1136.858521	-338.706757	287.666626	894.042236	-309.439240	-141.736557	880.845032	-318.462677	71.169708	1018.546753	468.085571	-1.974687	956.733582	476.895844	175.696304
-341.881592	162.684616	919.377563	-320.053223	-23.266726	919.328491	-442.423065	206.541534	501.974976	-378.714417	-55.182350	501.216400	-457.434509	221.279083	68.341675	-439.928864	-40.952290	80.727585	-354.540253	254.566238	1384.921753	-318.149200	-92.632332	1375.083984	-315.845062	78.323036	1394.276978	-296.539948	68.806824	1686.266113	-433.627533	306.159821	1131.458496	-408.273132	-137.679398	1136.845825	-338.555847	287.672729	894.038086	-309.157684	-141.856613	880.882568	-318.421265	71.155548	1018.552307	468.474518	-1.997514	956.967651	477.306793	175.678345
-341.841125	162.665085	919.378540	-319.998444	-23.317213	919.319641	-442.388153	206.496490	501.993347	-378.646332	-55.191925	501.193542	-457.443481	221.265594	68.338821	-439.937225	-40.946625	80.753502	-354.512665	254.545288	1384.925903	-318.140625	-92.628769	1375.081299	-315.830353	78.287041	1394.270752	-296.474182	68.786858	1686.261475	-433.483765	306.112701	1131.406616	-408.120361	-137.773422	1136.839966	-338.374969	287.653503	894.031738	-308.917664	-141.980743	880.897278	-318.374451	71.115929	1018.548584	468.631073	-2.065285	956.982849	477.457336	175.565384
-341.787109	162.665604	919.363892	-319.943298	-23.317024	919.309753	-442.394348	206.505127	502.003540	-378.715210	-55.331802	501.248993	-457.482147	221.272430	68.341141	-439.999359	-40.965206	80.774147	-354.525635	254.509552	1384.920288	-318.176331	-92.668205	1375.070557	-315.844147	78.266899	1394.234985	-296.405670	68.760918	1686.236450	-433.381042	306.097809	1131.366699	-408.000183	-137.801590	1136.751221	-338.202240	287.629883	893.986328	-308.668243	-142.083298	880.886169	-318.333832	71.117249	1018.538086	468.796631	-2.086694	956.984802	477.593964	175.534378
-341.725555	162.635574	919.353882	-319.879150	-23.353178	919.313110	-442.349945	206.466553	502.001648	-378.597076	-55.251038	501.195923	-457.461243	221.255432	68.332886	-439.957123	-40.965286	80.736099	-354.527039	254.482330	1384.918213	-318.151764	-92.677002	1375.068604	-315.830719	78.219643	1394.241211	-296.339966	68.736710	1686.231201	-433.273010	306.046539	1131.334717	-407.848907	-137.837357	1136.717163	-337.995728	287.613556	894.012573	-308.367279	-142.146606	880.871521	-318.297943	71.088211	1018.538086	468.929932	-2.143300	957.014343	477.704315	175.473938
-341.692657	162.613083	919.355408	-319.837006	-23.338507	919.282104	-442.371094	206.474625	502.007385	-378.583130	-55.262127	501.189636	-457.464294	221.251068	68.343582	-439.939819	-40.967167	80.744705	-354.541107	254.455276	1384.920044	-318.121582	-92.691612	1375.067749	-315.864349	78.175377	1394.193237	-296.307373	68.729095	1686.234375	-433.191986	306.015503	1131.288696	-407.743652	-137.852783	1136.651855	-337.814667	287.565704	894.018677	-308.145020	-142.219345	880.884033	-318.267120	71.067078	1018.524414	468.756561	-2.182307	956.822998	477.540924	175.402756
-341.673431	162.567978	919.343933	-319.802490	-23.357698	919.273621	-442.356659	206.462128	501.983215	-378.535278	-55.327477	501.213593	-457.494934	221.236206	68.337570	-439.985474	-40.974373	80.749138	-354.580841	254.418396	1384.904419	-318.154572	-92.726494	1375.049683	-315.814178	78.168968	1394.194336	-296.282562	68.715004	1686.258057	-433.114349	305.969849	1131.258545	-407.650635	-137.927887	1136.642334	-337.635986	287.510040	894.033142	-307.950958	-142.281662	880.876526	-318.249146	71.036697	1018.515503	469.272369	-2.196027	957.023254	478.073883	175.356476
-341.635651	162.536087	919.332520	-319.758392	-23.416718	919.263550	-442.322510	206.459076	502.006042	-378.491089	-55.339279	501.196533	-457.473846	221.267960	68.342705	-439.961212	-40.961422	80.785950	-354.604401	254.379913	1384.908813	-318.167480	-92.769386	1375.048218	-315.782806	78.147179	1394.151123	-296.280182	68.695702	1686.289307	-433.060028	305.908905	1131.228027	-407.574707	-137.947250	1136.605103	-337.435455	287.439209	894.058105	-307.741333	-142.300003	880.906311	-318.230286	70.989586	1018.507568	469.458679	-2.268929	957.033691	478.285522	175.334778
-341.604736	162.501907	919.321167	-319.740631	-23.440315	919.263367	-442.276794	206.427383	502.004944	-378.415192	-55.259766	501.170227	-457.455505	221.244705	68.333580	-439.952301	-40.964436	80.742065	-354.628418	254.333527	1384.900024	-318.150391	-92.800858	1375.012329	-315.762207	78.091125	1394.125977	-296.311462	68.681053	1686.295654	-433.000275	305.829376	1131.217651	-407.492157	-138.006088	1136.585205	-337.242096	287.332550	894.102112	-307.611481	-142.347961	880.910461	-318.210815	70.965309	1018.502380	469.675323	-2.298340	957.027954	478.470642	175.323624
-341.586731	162.488617	919.315002	-319.738373	-23.474602	919.250488	-442.241791	206.420486	501.993561	-378.392792	-55.266140	501.149506	-457.471252	221.267700	68.340225	-439.904633	-40.953091	80.752029	-354.633728	254.295395	1384.868530	-318.119446	-92.843559	1375.005127	-315.730591	78.037460	1394.075562	-296.299408	68.682930	1686.308716	-432.965851	305.762543	1131.172729	-407.443146	-138.029465	1136.572998	-337.070129	287.264313	894.107788	-307.494324	-142.400040	880.928162	-318.199707	70.936813	1018.492798	469.904510	-2.313179	957.025574	478.683777	175.290726
-341.533905	162.474197	919.305054	-319.667480	-23.503258	919.248901	-442.163727	206.405228	501.962646	-378.403687	-55.312141	501.137238	-457.469666	221.267975	68.340340	-439.935059	-40.955704	80.751068	-354.633911	254.262817	1384.853149	-318.056702	-92.872314	1374.986206	-315.705139	78.043808	1394.083252	-296.306671	68.700615	1686.376465	-432.936554	305.663208	1131.162476	-407.388855	-138.042511	1136.525269	-336.870270	287.154205	894.139648	-307.370544	-142.386017	880.933533	-318.149811	70.919449	1018.488464	470.163025	-2.315908	956.975037	478.909058	175.328598
-341.500214	162.449448	919.308594	-319.616882	-23.500639	919.222961	-442.151978	206.380325	501.950653	-378.388336	-55.299244	501.140137	-457.439484	221.273941	68.334457	-439.912872	-40.961689	80.719208	-354.603333	254.214508	1384.832886	-317.999329	-92.906448	1374.958862	-315.666168	78.028824	1394.117188	-296.301147	68.701515	1686.395020	-432.913361	305.599579	1131.124268	-407.335999	-138.079590	1136.515259	-336.721649	287.045502	894.147461	-307.296051	-142.375732	880.930176	-318.111603	70.893524	1018.477966	470.428345	-2.297780	957.009949	479.121033	175.292679
-341.452271	162.485580	919.314880	-319.596954	-23.517286	919.201599	-442.073151	206.369507	501.953369	-378.364899	-55.276215	501.139008	-457.443756	221.277603	68.336411	-439.901611	-40.950230	80.737198	-354.607819	254.180420	1384.824097	-317.936737	-92.933762	1374.946167	-315.658813	77.959602	1394.153687	-296.278473	68.603142	1686.478027	-432.897552	305.527802	1131.077637	-407.300201	-138.084854	1136.483887	-336.572845	286.956238	894.183838	-307.259552	-142.381714	880.941711	-318.070923	70.887062	1018.469849	470.685791	-2.283681	957.017273	479.327850	175.292725
-341.384674	162.470520	919.331482	-319.524475	-23.547327	919.201782	-442.066193	206.379227	501.943146	-378.388550	-55.349003	501.152618	-457.416199	221.281967	68.362717	-439.935425	-40.947750	80.776802	-354.593933	254.125198	1384.805542	-317.873352	-92.961349	1374.947510	-315.643799	77.898834	1394.107178	-296.264069	68.596138	1686.487549	-432.867889	305.464264	1131.071045	-407.266418	-138.137299	1136.491821	-336.432159	286.854126	894.190918	-307.247070	-142.354950	880.911194	-318.015747	70.854210	1018.480225	470.936676	-2.217492	957.047974	479.534637	175.346329
-341.329895	162.469452	919.338074	-319.485992	-23.566051	919.189514	-441.986725	206.320862	501.931213	-378.383118	-55.424099	501.186523	-457.393982	221.257416	68.351265	-439.929169	-40.958939	80.756233	-354.593597	254.076309	1384.796997	-317.855469	-92.997871	1374.955688	-315.613251	77.885590	1394.146729	-296.230499	68.609802	1686.511963	-432.817841	305.394409	1131.051270	-407.224518	-138.151062	1136.472534	-336.312286	286.768494	894.246338	-307.248077	-142.354950	880.903503	-317.957642	70.834366	1018.476074	471.218567	-2.247808	957.063049	479.773254	175.318420
-341.282135	162.377640	919.320313	-319.434967	-23.627520	919.216492	-441.960754	206.316147	501.959686	-378.403351	-55.423828	501.135864	-457.410522	221.259918	68.351593	-439.934509	-40.960674	80.755852	-354.613190	254.053726	1384.799805	-317.812866	-93.030128	1374.956299	-315.610962	77.827774	1394.116699	-296.208252	68.613640	1686.516235	-432.789764	305.350311	1131.024414	-407.200104	-138.206116	1136.494141	-336.196320	286.701843	894.292358	-307.282501	-142.317673	880.872009	-317.904633	70.782433	1018.479858	471.462280	-2.337380	957.057007	480.036560	175.237900
-341.253204	162.383942	919.329407	-319.404541	-23.635376	919.188904	-441.907928	206.285294	501.950134	-378.359070	-55.371521	501.122040	-457.384949	221.245529	68.326889	-439.910583	-40.953434	80.748901	-354.629364	253.985947	1384.800415	-317.850952	-93.076088	1374.963867	-315.615356	77.779480	1394.145630	-296.171387	68.645317	1686.517334	-432.746368	305.280121	1131.031738	-407.200470	-138.238586	1136.495728	-336.114227	286.622437	894.308777	-307.327362	-142.303009	880.847717	-317.861755	70.763664	1018.469238	471.764923	-2.390433	957.089966	480.305481	175.135117
-341.214813	162.328064	919.328064	-319.381958	-23.666092	919.205261	-441.878601	206.247803	501.938293	-378.345215	-55.401173	501.176941	-457.383179	221.240860	68.344566	-439.908600	-40.961170	80.729942	-354.648346	253.941406	1384.825684	-317.848785	-93.138817	1374.961914	-315.619537	77.743828	1394.159058	-296.132660	68.659714	1686.537354	-432.708771	305.225128	1131.008911	-407.192841	-138.256714	1136.489502	-336.030792	286.549255	894.326782	-307.380402	-142.268051	880.816223	-317.823669	70.729843	1018.475647	472.055878	-2.435184	957.097168	480.534760	175.101395
-341.188507	162.257965	919.334106	-319.342834	-23.719784	919.219360	-441.841553	206.234039	501.917908	-378.328888	-55.392361	501.189148	-457.404602	221.245010	68.345268	-439.885529	-40.954845	80.725754	-354.677216	253.903702	1384.816895	-317.856842	-93.192383	1374.955322	-315.627502	77.674744	1394.200928	-296.079346	68.694122	1686.566406	-432.645813	305.168732	1130.987183	-407.200317	-138.272537	1136.457764	-335.945313	286.464691	894.340271	-307.455811	-142.240616	880.761780	-317.777618	70.674774	1018.483948	472.041199	-2.475852	956.952209	480.475647	175.025940
-341.118561	162.262039	919.348755	-319.292542	-23.763613	919.221375	-441.828735	206.230942	501.934113	-378.354279	-55.449421	501.220032	-457.403961	221.244888	68.345062	-439.913818	-40.963276	80.734673	-354.679596	253.839737	1384.830566	-317.865570	-93.251732	1374.935425	-315.632080	77.633919	1394.191895	-296.024048	68.707932	1686.587769	-432.592621	305.077118	1130.972656	-407.230927	-138.285995	1136.445190	-335.900757	286.351501	894.305603	-307.554016	-142.202805	880.691895	-317.717651	70.646454	1018.492432	472.699036	-2.470320	957.141663	481.040833	175.027359
-341.055450	162.230545	919.355957	-319.233795	-23.783985	919.231750	-441.759460	206.140244	501.903748	-378.373749	-55.548084	501.261139	-457.369843	221.248749	68.357353	-439.959564	-40.997036	80.783295	-354.665161	253.803848	1384.828247	-317.884644	-93.304871	1374.913208	-315.669250	77.540138	1394.176880	-295.978027	68.857834	1686.522461	-432.533051	304.978180	1130.951050	-407.267975	-138.304016	1136.429565	-335.805267	286.280731	894.295471	-307.662659	-142.192551	880.636536	-317.652313	70.622520	1018.500610	472.744415	-2.477627	956.984802	481.010345	174.968475
-340.999634	162.243286	919.362854	-319.209991	-23.785372	919.221924	-441.787872	206.164063	501.919281	-378.348846	-55.528904	501.262299	-457.388977	221.252487	68.360527	-439.922546	-40.991241	80.772018	-354.667572	253.739563	1384.814209	-317.903320	-93.366959	1374.879517	-315.644562	77.493004	1394.250732	-295.899139	68.865387	1686.464478	-432.461945	304.933807	1130.926880	-407.310150	-138.255325	1136.333618	-335.781921	286.176361	894.246155	-307.708130	-142.126007	880.542542	-317.593903	70.619225	1018.496948	473.432465	-2.520579	957.208862	481.684387	174.887115
-340.946747	162.206802	919.362976	-319.162231	-23.841215	919.224182	-441.743622	206.100555	501.898224	-378.301788	-55.432022	501.159698	-457.377594	221.250427	68.354195	-439.883209	-40.978844	80.758232	-354.648376	253.689346	1384.820923	-317.931458	-93.438263	1374.835938	-315.692108	77.413292	1394.223267	-295.824066	68.910416	1686.462524	-432.419830	304.855835	1130.901489	-407.376038	-138.208542	1136.225586	-335.731171	286.084076	894.210449	-307.797272	-142.114517	880.447815	-317.547241	70.573265	1018.498596	473.806763	-2.587380	957.235291	482.068420	174.837189
-340.932007	162.255737	919.380859	-319.141846	-23.829449	919.204834	-441.768890	206.142838	501.947876	-378.295410	-55.502659	501.151672	-457.426727	221.245132	68.360962	-439.917572	-40.989185	80.770386	-354.618927	253.671646	1384.817017	-317.989014	-93.523453	1374.766602	-315.708496	77.326767	1394.236694	-295.742828	68.980522	1686.458252	-432.357391	304.766754	1130.897217	-407.445831	-138.184021	1136.166382	-335.673126	286.000488	894.178467	-307.938232	-142.105377	880.352905	-317.522156	70.584778	1018.497192	474.156067	-2.639843	957.265076	482.382507	174.740372
-340.894226	162.154205	919.361755	-319.083740	-23.886389	919.204285	-441.729523	206.133270	501.927917	-378.296265	-55.533005	501.169373	-457.388367	221.223434	68.347511	-439.924011	-40.991268	80.774200	-354.604095	253.602417	1384.836670	-318.026581	-93.567513	1374.724365	-315.768097	77.254425	1394.265137	-295.658295	69.079491	1686.513062	-432.329590	304.717926	1130.857788	-407.525330	-138.173798	1136.100098	-335.661957	285.906891	894.144470	-308.040009	-142.051727	880.261230	-317.479340	70.516487	1018.487854	474.206848	-2.674929	957.086914	482.372131	174.697113
-340.858917	162.107864	919.341553	-319.060547	-23.940819	919.196106	-441.685760	206.030182	501.895477	-378.258240	-55.561855	501.127808	-457.380890	221.234802	68.346405	-439.891907	-41.003307	80.724693	-354.558411	253.557495	1384.799438	-318.048615	-93.664330	1374.688599	-315.831177	77.200172	1394.318848	-295.537018	69.119492	1686.460938	-432.293152	304.643524	1130.839233	-407.579590	-138.128708	1136.053955	-335.635620	285.800262	894.115845	-308.144165	-142.018143	880.177307	-317.464050	70.470039	1018.475342	474.540344	-2.725563	957.120544	482.659790	174.622559
-340.813110	162.124847	919.339600	-319.037567	-23.932671	919.183655	-441.688995	206.069809	501.891510	-378.267975	-55.688007	501.205933	-457.397980	221.234360	68.310532	-439.924347	-41.022076	80.718231	-354.528839	253.492416	1384.803101	-318.134613	-93.729881	1374.661865	-315.905731	77.150299	1394.354614	-295.425079	69.247108	1686.474609	-432.264038	304.598297	1130.845093	-407.655762	-138.118805	1135.968750	-335.649658	285.711121	894.075867	-308.248230	-141.956604	880.097717	-317.428955	70.475487	1018.468140	475.225342	-2.864832	957.307068	483.362457	174.594986
-340.777863	162.050934	919.320007	-318.984222	-23.957945	919.167969	-441.611176	206.002975	501.876251	-378.185333	-55.613098	501.157562	-457.363220	221.225800	68.323715	-439.891785	-40.999653	80.736633	-354.509216	253.418655	1384.808838	-318.186737	-93.806717	1374.621582	-315.959564	77.118469	1394.383667	-295.260284	69.239639	1686.463013	-432.233063	304.542206	1130.821655	-407.713745	-138.071121	1135.924805	-335.648560	285.621063	894.041016	-308.360535	-141.896683	880.015198	-317.386169	70.429352	1018.450684	475.617706	-2.863504	957.328247	483.753784	174.542801
-340.728577	162.026367	919.320190	-318.971497	-23.973270	919.148804	-441.578796	206.016663	501.886505	-378.213928	-55.630054	501.156036	-457.365723	221.226425	68.326515	-439.916840	-41.006721	80.741837	-354.485229	253.368500	1384.794800	-318.285248	-93.874336	1374.573364	-316.009491	77.049706	1394.406494	-295.099396	69.332108	1686.427490	-432.188965	304.463379	1130.819702	-407.818817	-138.063309	1135.855835	-335.627594	285.545563	894.021301	-308.489075	-141.846527	879.942261	-317.348724	70.397484	1018.440552	476.004913	-2.861549	957.370911	484.120880	174.531097
-340.664001	162.015488	919.309814	-318.917969	-23.985359	919.141663	-441.542877	205.985168	501.859039	-378.225616	-55.751163	501.209351	-457.367340	221.226746	68.323853	-439.919373	-41.008392	80.753448	-354.478210	253.306015	1384.817871	-318.383972	-93.943344	1374.558350	-316.074310	76.987953	1394.422485	-294.896362	69.432709	1686.408813	-432.150909	304.439819	1130.818237	-407.921295	-138.073212	1135.817627	-335.594604	285.460754	894.000183	-308.648193	-141.782471	879.856689	-317.293121	70.386543	1018.432251	476.088196	-2.936757	957.184753	484.103058	174.451935
-340.619080	162.012695	919.314880	-318.867432	-24.016998	919.144897	-441.509796	205.981552	501.872528	-378.226288	-55.739353	501.158203	-457.367889	221.224579	68.324860	-439.933289	-41.004093	80.776237	-354.463287	253.248550	1384.818726	-318.473724	-94.038490	1374.498169	-316.166046	76.904518	1394.383057	-294.696899	69.539421	1686.355957	-432.116638	304.390717	1130.823242	-408.016541	-138.024628	1135.738647	-335.594421	285.385956	893.980774	-308.770325	-141.723358	879.768555	-317.238800	70.369263	1018.435547	476.473572	-2.910432	957.218933	484.428741	174.454102
-340.534119	162.028091	919.330139	-318.736816	-24.091576	919.113342	-441.482361	205.989380	501.876068	-378.172363	-55.677513	501.158661	-457.382233	221.222549	68.336983	-439.889709	-41.003723	80.738297	-354.492249	253.185318	1384.844727	-318.605927	-94.084641	1374.469849	-316.234711	76.825180	1394.368774	-294.471436	69.627602	1686.330688	-432.086914	304.334930	1130.822144	-408.147308	-138.062378	1135.700195	-335.563873	285.344543	893.979614	-308.912384	-141.652267	879.694336	-317.116425	70.318878	1018.425781	477.172119	-2.996332	957.452942	485.142334	174.449631
-340.474854	161.985840	919.313538	-318.711212	-24.144924	919.120483	-441.423584	205.939240	501.860840	-378.164642	-55.761517	501.171539	-457.381012	221.238922	68.323547	-439.902069	-41.040195	80.753281	-354.509583	253.106613	1384.865601	-318.745667	-94.179413	1374.408203	-316.343140	76.744835	1394.319824	-294.225464	69.751633	1686.282715	-432.061096	304.313721	1130.824097	-408.274445	-138.077240	1135.659424	-335.542328	285.262787	893.964417	-309.070282	-141.595749	879.596375	-317.061646	70.282806	1018.419373	477.619080	-3.024177	957.489990	485.640747	174.362122
-340.410034	161.981918	919.328247	-318.628143	-24.174747	919.102600	-441.388214	205.987595	501.894318	-378.124817	-55.731010	501.180328	-457.355530	221.226608	68.344551	-439.875610	-41.001137	80.742744	-354.538605	253.057770	1384.861816	-318.896698	-94.253075	1374.378906	-316.408875	76.692535	1394.330078	-293.983185	69.845062	1686.227051	-432.048889	304.313843	1130.817749	-408.380463	-138.089264	1135.616943	-335.521484	285.205566	893.949646	-309.186035	-141.513626	879.544006	-316.982422	70.250214	1018.417297	477.934357	-2.844489	957.525391	485.975830	174.838516
-340.289154	162.102417	919.342957	-318.654999	-24.078844	919.120361	-441.326874	205.955566	501.883392	-378.107574	-55.710659	501.162079	-457.337738	221.237427	68.341248	-439.848969	-41.032623	80.720886	-354.603058	252.989105	1384.849487	-318.997559	-94.327164	1374.305908	-316.464630	76.636658	1394.300293	-293.734070	69.950203	1686.155273	-432.021729	304.289734	1130.796753	-408.491486	-138.091034	1135.562988	-335.473389	285.176086	893.934326	-309.258392	-141.450638	879.490173	-316.957397	70.347382	1018.436523	478.049652	-2.859136	957.383728	485.983978	174.853561
-340.150970	162.210678	919.365723	-318.592712	-24.068449	919.117310	-441.261597	205.974182	501.926880	-378.090668	-55.693474	501.162933	-457.347168	221.224625	68.357513	-439.858704	-41.036373	80.721001	-354.647766	252.937057	1384.827148	-319.135223	-94.400841	1374.276489	-316.506042	76.594833	1394.273926	-293.506012	70.161705	1686.055664	-432.006134	304.268524	1130.770874	-408.623108	-138.056747	1135.484863	-335.427094	285.117371	893.922974	-309.366699	-141.366333	879.425354	-316.889160	70.383453	1018.450684	478.754852	-2.931353	957.591187	486.711090	174.780273
-340.072876	162.261749	919.360229	-318.602905	-24.058079	919.106628	-441.250427	205.976303	501.935516	-378.071594	-55.684807	501.128418	-457.376160	221.229645	68.359375	-439.837555	-40.991253	80.702469	-354.691101	252.886185	1384.813232	-319.244263	-94.481728	1374.207153	-316.522766	76.525284	1394.209717	-293.240448	70.195313	1686.032715	-432.000702	304.240143	1130.735840	-408.719635	-138.006256	1135.399658	-335.367249	285.088470	893.928894	-309.476715	-141.302750	879.357605	-316.850616	70.405724	1018.442139	479.269073	-3.228078	957.606384	487.243713	174.134857
-340.030457	162.281311	919.374146	-318.569946	-24.045115	919.078369	-441.241058	206.031830	501.967804	-378.032196	-55.752632	501.122162	-457.419373	221.249176	68.367172	-439.845612	-40.993362	80.711075	-354.740845	252.855545	1384.779541	-319.298218	-94.547089	1374.179443	-316.557617	76.465813	1394.166138	-293.012268	70.375221	1685.896240	-432.000000	304.218414	1130.704590	-408.812622	-137.954468	1135.324829	-335.295624	285.083130	893.922363	-309.560791	-141.232300	879.282837	-316.829865	70.396904	1018.437439	479.665131	-3.303439	957.646667	487.667908	174.012451
-339.944916	162.261353	919.352905	-318.565063	-24.080042	919.082886	-441.174561	206.049545	501.998383	-378.067596	-55.794647	501.138641	-457.406982	221.246979	68.369781	-439.867554	-41.000103	80.717506	-354.785187	252.845886	1384.767822	-319.387787	-94.601624	1374.116821	-316.604553	76.382248	1394.082031	-292.772125	70.415596	1685.885986	-431.989899	304.163574	1130.657593	-408.923828	-137.954803	1135.283325	-335.225098	285.040009	893.901245	-309.625732	-141.160522	879.234192	-316.806061	70.375198	1018.431641	479.984375	-3.065082	957.798767	488.013947	174.592819
-339.894836	162.236252	919.342163	-318.533966	-24.121977	919.064941	-441.184875	206.115555	502.021606	-378.047913	-55.740040	501.123199	-457.445251	221.255768	68.396042	-439.868011	-41.000118	80.712654	-354.809052	252.820190	1384.737427	-319.450287	-94.654663	1374.064331	-316.614471	76.339211	1394.039307	-292.546021	70.500992	1685.822754	-431.987396	304.127197	1130.614380	-409.020233	-137.871780	1135.220947	-335.135437	285.027435	893.920166	-309.713989	-141.081985	879.207275	-316.785187	70.334236	1018.419922	480.525085	-3.323177	957.839172	488.442902	173.951126
-339.927948	162.085953	919.294373	-318.567322	-24.162394	919.044128	-441.110565	206.120529	501.985535	-378.063080	-55.749176	501.122528	-457.461548	221.258865	68.398834	-439.858002	-40.995544	80.743752	-354.797913	252.820435	1384.717529	-319.482483	-94.686531	1374.009766	-316.614807	76.294258	1393.994751	-292.340057	70.597626	1685.762451	-431.974762	304.067505	1130.595093	-409.136139	-137.842041	1135.189575	-335.070770	284.994904	893.932129	-309.847931	-141.031433	879.177856	-316.826691	70.253036	1018.386475	480.994263	-3.483955	957.843567	488.968170	173.708115
-339.830353	162.184113	919.321350	-318.532898	-24.136940	919.036621	-441.112061	206.173035	502.041687	-378.054718	-55.727013	501.143036	-457.479401	221.274582	68.402908	-439.826782	-40.972233	80.721954	-354.790070	252.781143	1384.693481	-319.468628	-94.713196	1373.995605	-316.622131	76.249718	1393.934570	-292.135193	70.681007	1685.724365	-431.980774	304.032837	1130.563721	-409.239777	-137.796280	1135.181885	-335.003998	284.985596	893.903992	-309.945923	-140.945587	879.160767	-316.790466	70.288330	1018.400269	481.448669	-3.521131	957.872925	489.430847	173.618164
-339.810699	162.138321	919.291016	-318.576965	-24.195873	919.031738	-441.080811	206.250305	502.039734	-378.082581	-55.755146	501.151947	-457.493988	221.277267	68.411911	-439.871063	-40.986263	80.697182	-354.787140	252.780777	1384.695435	-319.485840	-94.760841	1373.979980	-316.611145	76.260574	1393.934326	-291.955200	70.731750	1685.703613	-431.954895	303.981476	1130.559814	-409.304047	-137.719330	1135.169189	-334.946106	284.973541	893.929443	-310.041321	-140.858932	879.176086	-316.805847	70.244827	1018.382874	481.715973	-3.333805	957.921631	489.823334	174.292160
-339.785187	162.079407	919.270630	-318.584473	-24.203049	919.026184	-441.072968	206.254486	502.069397	-378.111359	-55.832836	501.155792	-457.525787	221.285522	68.413109	-439.894440	-41.007938	80.723083	-354.751740	252.772339	1384.690674	-319.485260	-94.759178	1373.937988	-316.594452	76.227615	1393.911987	-291.776581	70.765388	1685.624512	-431.941742	303.911224	1130.542114	-409.392181	-137.675537	1135.175049	-334.956512	285.082306	893.927490	-310.167969	-140.794006	879.147705	-316.789642	70.218681	1018.368958	482.178192	-3.321201	957.990295	490.288269	174.297104
-339.811401	161.958008	919.247437	-318.588623	-24.242981	919.023010	-441.038696	206.276215	502.048187	-377.132935	-52.511391	499.303314	-457.522339	221.261734	68.389816	-439.007355	-40.758213	80.294197	-354.742523	252.779602	1384.682129	-319.449249	-94.772705	1373.958618	-316.559784	76.224129	1393.915039	-291.627747	70.876656	1685.553467	-431.925293	303.877563	1130.533203	-409.461517	-137.637192	1135.185913	-334.902222	285.043335	893.937134	-310.245026	-140.691254	879.151978	-316.811890	70.149887	1018.356567	482.634613	-3.422779	958.037598	490.767517	174.172913
-339.810516	161.932922	919.263733	-318.619751	-24.284653	919.025635	-441.026245	206.284409	502.045563	-377.118317	-52.293118	499.127747	-457.570648	221.279114	68.406914	-438.948120	-40.749706	80.243210	-354.664368	252.769760	1384.669434	-319.375214	-94.800659	1373.949585	-316.531372	76.232826	1393.895264	-291.489014	70.837601	1685.603149	-431.883148	303.871124	1130.523438	-409.504639	-137.594864	1135.211304	-334.822815	284.931396	893.936646	-310.395172	-140.617386	879.141174	-316.819122	70.107903	1018.365112	483.055054	-3.528550	958.044861	491.211609	174.100967
-339.781219	161.973999	919.274048	-318.634216	-24.308655	919.025085	-441.068573	206.353302	502.092163	-377.186981	-52.413944	499.214752	-457.593170	221.274841	68.400276	-438.959900	-40.745125	80.276047	-354.603973	252.791946	1384.679688	-319.349701	-94.804642	1373.957642	-316.475830	76.214417	1393.867310	-291.367218	70.855164	1685.586304	-431.847565	303.821106	1130.538330	-409.535950	-137.566467	1135.234375	-334.799652	284.893341	893.924438	-310.516541	-140.554428	879.130981	-316.807343	70.107773	1018.369568	483.530579	-3.596070	958.048157	491.694061	174.061386
-339.727722	161.978439	919.266541	-318.633057	-24.340410	919.050110	-441.008423	206.296066	502.088684	-377.193726	-52.372829	499.226074	-457.530884	221.264893	68.410416	-438.924957	-40.735607	80.267342	-354.532349	252.824234	1384.681274	-319.294922	-94.806778	1373.963013	-316.383850	76.187088	1393.856934	-291.268250	70.892128	1685.574707	-431.786041	303.821899	1130.538330	-409.568634	-137.564911	1135.262451	-334.761383	284.861328	893.889954	-310.668823	-140.494873	879.113159	-316.757080	70.110336	1018.375244	484.062592	-3.612146	958.119629	492.243042	173.993820
-339.749268	161.951782	919.259033	-318.686432	-24.353113	919.040161	-441.019684	206.316376	502.069458	-377.259277	-52.425163	499.239655	-457.552002	221.266525	68.414459	-438.963623	-40.760887	80.291901	-354.430969	252.835007	1384.658447	-319.227966	-94.799103	1373.960693	-316.322662	76.189980	1393.867554	-291.180511	70.341881	1685.786865	-431.717865	303.826660	1130.535522	-409.603546	-137.527740	1135.305542	-334.755432	284.842438	893.850342	-310.823700	-140.401505	879.090515	-316.750641	70.092285	1018.360962	484.573425	-3.650214	958.154297	492.777588	173.898636
-339.680786	162.072769	919.300903	-318.655273	-24.330940	919.040100	-441.027985	206.324982	502.072754	-377.269135	-52.379360	499.256897	-457.544769	221.265030	68.414719	-438.923035	-40.735554	80.265915	-354.301697	252.853760	1384.649292	-319.129272	-94.798897	1373.968140	-316.276184	76.205772	1393.871704	-291.092377	70.585724	1685.592529	-431.621796	303.843323	1130.522217	-409.610382	-137.528427	1135.332275	-334.736359	284.808716	893.791443	-310.948975	-140.324234	879.063354	-316.686035	70.140030	1018.380310	485.065002	-3.769567	958.205872	493.291473	173.742004
-339.634186	162.119385	919.310242	-318.639771	-24.326286	919.047546	-441.018280	206.282181	502.070496	-377.306152	-52.369648	499.252960	-457.535583	221.263443	68.410172	-438.892029	-40.726646	80.258873	-354.199249	252.862991	1384.618042	-319.033112	-94.783974	1373.983643	-316.174438	76.246826	1393.916870	-290.982697	70.958527	1685.507690	-431.529877	303.857635	1130.515015	-409.587616	-137.509262	1135.366089	-334.719788	284.772797	893.738159	-311.106079	-140.266495	879.021484	-316.650177	70.162819	1018.388123	485.501709	-3.891466	958.234070	493.767151	173.681595
-339.639069	162.102997	919.316040	-318.659943	-24.328455	919.049866	-441.056580	206.295715	502.083282	-377.346100	-52.320591	499.208130	-457.545258	221.265244	68.411270	-438.913910	-40.734436	80.224464	-354.079102	252.890244	1384.610107	-318.960419	-94.744156	1373.998413	-316.116547	76.254303	1393.913940	-290.880280	71.042221	1685.431763	-431.410889	303.901672	1130.494019	-409.566711	-137.485565	1135.418457	-334.690460	284.715729	893.704163	-311.250366	-140.217422	878.989502	-316.643494	70.152954	1018.389771	485.689972	-3.990310	958.106567	494.006531	173.523331
-339.640564	162.041046	919.296082	-318.681030	-24.356230	919.055725	-441.082123	206.271606	502.080048	-377.388153	-52.368431	499.237823	-457.575562	221.273422	68.389557	-438.904419	-40.726925	80.185547	-353.981964	252.916626	1384.582031	-318.889069	-94.725052	1374.033813	-316.031799	76.289711	1393.919434	-290.773956	70.991646	1685.491577	-431.314331	303.912659	1130.448975	-409.545776	-137.410263	1135.439575	-334.676636	284.678101	893.652893	-311.365173	-140.186279	878.955078	-316.638580	70.122551	1018.380493	486.257813	-3.988127	958.151245	494.572754	173.386612
-339.737976	161.786774	919.241333	-318.742859	-24.442904	919.059692	-441.079773	206.226074	502.033295	-377.444214	-52.412292	499.191650	-457.535828	221.259628	68.394226	-438.986389	-40.757114	80.205292	-353.821503	252.942215	1384.549927	-318.810608	-94.697350	1374.058716	-315.953644	76.314011	1393.915161	-290.667999	70.996819	1685.470215	-431.179657	303.953308	1130.416260	-409.519928	-137.385925	1135.473877	-334.645142	284.629211	893.592407	-311.470032	-140.145660	878.929443	-316.676117	69.991653	1018.349304	486.825562	-3.986602	958.184570	495.126373	173.303253
-339.741058	161.799774	919.249878	-318.746429	-24.450268	919.072937	-441.131989	206.206055	502.036316	-377.461792	-52.394798	499.213440	-457.530365	221.277512	68.392548	-438.947174	-40.755291	80.176636	-353.717102	252.988480	1384.543457	-318.735077	-94.679695	1374.097046	-315.850067	76.354652	1393.954346	-290.551758	71.121880	1685.421387	-431.060181	304.003601	1130.405640	-409.489838	-137.389282	1135.537109	-334.634033	284.576477	893.545471	-311.580872	-140.145508	878.912537	-316.669952	69.997856	1018.358948	487.428772	-3.986950	958.241882	495.720886	173.260834
-339.731842	161.774734	919.236023	-318.760498	-24.447584	919.068542	-441.171814	206.198303	502.027679	-377.467316	-52.374363	499.218475	-457.553345	221.295425	68.396408	-438.893707	-40.741280	80.166290	-353.597656	253.025467	1384.522217	-318.676941	-94.622902	1374.132080	-315.721924	76.389999	1393.924316	-290.413635	71.106209	1685.364990	-430.920410	303.996246	1130.399414	-409.470123	-137.348480	1135.573730	-334.595154	284.532501	893.494690	-311.661011	-140.136124	878.895203	-316.662811	69.991417	1018.348511	487.953888	-4.096762	958.327881	496.331879	173.165985
-339.685303	161.783279	919.214417	-318.713470	-24.470837	919.063965	-441.146790	206.132126	502.012146	-377.545685	-52.326187	499.199036	-457.532013	221.292007	68.391472	-438.921570	-40.747959	80.163551	-353.468079	253.073395	1384.537964	-318.611572	-94.601936	1374.155029	-315.585815	76.405640	1393.930054	-290.249817	71.066887	1685.454102	-430.810425	304.038269	1130.398926	-409.454102	-137.311722	1135.635254	-334.567749	284.484131	893.434753	-311.771667	-140.155975	878.906799	-316.596893	69.995110	1018.332886	488.503784	-4.125403	958.399963	496.838806	173.049591
-339.668884	161.789520	919.215820	-318.724915	-24.470240	919.057495	-441.178589	206.122375	502.003357	-377.547119	-52.363117	499.240753	-457.527893	221.285431	68.369812	-438.902008	-40.734936	80.185997	-353.317810	253.138824	1384.543335	-318.542175	-94.570068	1374.172729	-315.500092	76.413116	1393.863525	-290.089386	71.082306	1685.449585	-430.691437	304.045105	1130.398926	-409.441589	-137.249039	1135.692139	-334.519440	284.427338	893.390564	-311.829803	-140.140915	878.920044	-316.580048	69.994019	1018.328552	489.135345	-4.156368	958.410217	497.500275	172.921021
-339.671234	161.812866	919.196045	-318.732788	-24.475044	919.047363	-441.216705	206.116440	502.010101	-377.543121	-52.372551	499.237885	-457.535706	221.271378	68.369003	-438.884644	-40.730457	80.185112	-353.165283	253.195129	1384.523804	-318.462799	-94.539490	1374.205566	-315.411194	76.458122	1393.813110	-289.905060	71.094177	1685.432373	-430.558319	304.061127	1130.387939	-409.444977	-137.212814	1135.744873	-334.455780	284.385895	893.346252	-311.867157	-140.145844	878.917969	-316.553894	70.011375	1018.309509	489.801422	-4.201597	958.466431	498.160400	172.774017
-339.643311	161.857178	919.190002	-318.723083	-24.465759	919.046936	-441.223297	206.093018	502.013916	-377.591827	-52.325459	499.194580	-457.515778	221.275330	68.364914	-438.928680	-40.756088	80.177498	-353.049225	253.246002	1384.522705	-318.345215	-94.480827	1374.185303	-315.295746	76.475151	1393.743774	-289.725647	71.098816	1685.416992	-430.457794	304.078918	1130.392090	-409.414581	-137.189575	1135.803467	-334.365997	284.330933	893.317627	-311.920624	-140.139740	878.951843	-316.524475	70.040871	1018.304871	490.354187	-4.245561	958.532593	498.759369	172.737015
-339.650269	161.838013	919.186279	-318.729248	-24.462944	919.035706	-441.273529	206.148254	501.999451	-377.626617	-52.319115	499.190887	-457.539917	221.279953	68.370598	-438.960968	-40.767014	80.148567	-352.916595	253.302704	1384.526489	-318.246552	-94.432281	1374.196411	-315.165558	76.541542	1393.675049	-289.528992	71.092743	1685.341797	-430.333557	304.079987	1130.395386	-409.400726	-137.172882	1135.820068	-334.323334	284.301819	893.313904	-311.932159	-140.133453	878.963501	-316.519806	70.030144	1018.296021	490.885864	-4.371580	958.547119	499.383087	172.687485
-339.656952	161.845963	919.165344	-318.738525	-24.474155	919.037598	-441.276825	206.153061	502.019745	-377.628357	-52.311722	499.171387	-457.536194	221.290131	68.361809	-438.959808	-40.766438	80.147141	-352.774841	253.383911	1384.537231	-318.129700	-94.382362	1374.178833	-315.081268	76.576477	1393.552002	-289.327026	71.160866	1685.276123	-430.225098	304.114044	1130.413574	-409.362854	-137.084061	1135.833496	-334.232849	284.253723	893.309143	-311.987610	-140.112564	878.956787	-316.517273	70.041565	1018.284973	491.468414	-4.423469	958.527588	499.969238	172.598373
-339.639893	161.856094	919.142822	-318.759888	-24.450644	919.032471	-441.278961	206.155319	502.023895	-377.607574	-52.289555	499.134338	-457.537506	221.290512	68.361984	-438.905945	-40.770042	80.151451	-352.623840	253.440720	1384.551147	-318.024750	-94.334152	1374.183350	-314.967957	76.635963	1393.533569	-289.108459	71.175980	1685.263550	-430.119385	304.150970	1130.420654	-409.342041	-137.085175	1135.861938	-334.186523	284.220032	893.324585	-312.012604	-140.116104	878.979004	-316.513550	70.065788	1018.270325	492.180084	-4.357311	958.585266	500.636688	172.446823
-339.617340	161.873886	919.150635	-318.724823	-24.442413	919.036072	-441.288910	206.179779	502.013519	-377.592438	-52.267128	499.153656	-457.580231	221.277390	68.346695	-438.921844	-40.756920	80.138885	-352.431793	253.521942	1384.585083	-317.923920	-94.283707	1374.201782	-315.054688	76.495766	1393.576660	-288.879974	71.107872	1685.324097	-429.999329	304.137848	1130.444092	-409.293182	-137.072937	1135.913574	-334.064362	284.144836	893.342896	-312.017059	-140.093262	879.010620	-316.495728	70.076080	1018.277405	492.773254	-4.451015	958.601074	501.274384	172.389740
-339.612946	161.894180	919.148499	-318.740936	-24.380924	919.036804	-441.287567	206.193802	502.020020	-377.579132	-52.254951	499.144135	-457.573059	221.288773	68.367798	-438.891785	-40.722130	80.138321	-352.249664	253.534134	1384.630981	-317.793854	-94.254005	1374.239136	-315.005402	76.513542	1393.507202	-288.658417	71.141701	1685.319092	-429.877716	304.194000	1130.491577	-409.253296	-137.072266	1136.016479	-333.988068	284.097870	893.375244	-312.049957	-140.097458	879.071533	-316.507111	70.116806	1018.277466	493.342377	-4.493934	958.695923	501.925476	172.297333
-339.567780	161.890274	919.146118	-318.746216	-24.376961	919.046997	-441.238068	206.187698	502.021027	-377.549438	-52.220043	499.167877	-457.540985	221.289871	68.375221	-438.851837	-40.728764	80.142822	-352.076721	253.577225	1384.674316	-317.734650	-94.235153	1374.253418	-314.954620	76.527405	1393.476685	-288.433380	71.193939	1685.319946	-429.765320	304.210724	1130.534180	-409.212830	-137.102173	1136.071289	-333.915039	284.064240	893.406006	-312.078400	-140.103104	879.079285	-316.482117	70.120735	1018.280640	493.952026	-4.520992	958.748108	502.548920	172.256775
-339.506226	161.991730	919.164673	-318.728607	-24.347218	919.053528	-441.226776	206.164124	502.007385	-377.558868	-52.202625	499.132294	-457.534485	221.290680	68.351677	-438.850952	-40.729221	80.141281	-351.943909	253.559113	1384.736450	-317.709534	-94.232948	1374.288208	-314.707916	76.715820	1393.415283	-288.211670	71.251823	1685.312012	-429.646637	304.224274	1130.594482	-409.194031	-137.101013	1136.092896	-333.828400	284.044922	893.468811	-312.092804	-140.105942	879.101013	-316.447266	70.175865	1018.293945	494.604736	-4.501979	958.742798	503.125854	172.235962
-339.482025	161.960953	919.144531	-318.734955	-24.350542	919.056885	-441.230499	206.217575	502.032928	-377.558716	-52.160706	499.120361	-457.541779	221.291733	68.356934	-438.856659	-40.722008	80.159386	-351.780945	253.595306	1384.773682	-317.630280	-94.193207	1374.328735	-314.799774	76.560402	1393.402466	-287.981110	71.307434	1685.289795	-429.533417	304.293030	1130.647461	-409.133850	-137.078247	1136.112915	-333.768250	284.010559	893.498901	-312.103912	-140.114029	879.124268	-316.425812	70.170853	1018.283752	495.252777	-4.508913	958.746155	503.811829	172.186035
-339.471313	162.012161	919.170288	-318.759247	-24.304010	919.066956	-441.193390	206.236954	502.031586	-377.567383	-52.109158	499.101654	-457.536407	221.290680	68.359528	-438.816895	-40.711391	80.148888	-351.642487	253.594772	1384.813354	-317.546387	-94.203941	1374.316772	-314.748169	76.547394	1393.362061	-287.767975	71.423714	1685.327393	-429.426758	304.329681	1130.717285	-409.089447	-137.051437	1136.164185	-333.705414	283.994781	893.549561	-312.078644	-140.107422	879.134216	-316.407166	70.211754	1018.298584	495.890259	-4.554522	958.815918	504.447571	172.100845
-339.408142	162.084427	919.191711	-318.753571	-24.274225	919.073975	-441.195618	206.240433	502.046051	-377.513184	-52.049469	499.107788	-457.531677	221.274094	68.364403	-438.801605	-40.694977	80.169304	-351.580322	253.575302	1384.826904	-317.562744	-94.218246	1374.329590	-314.480835	76.752571	1393.353516	-287.574707	71.593178	1685.255859	-429.299072	304.389069	1130.750610	-409.078156	-137.060608	1136.170654	-333.615601	283.979309	893.574524	-312.089264	-140.117020	879.125732	-316.365540	70.251717	1018.312012	496.510284	-4.612573	958.802734	505.074493	172.056915
-339.398560	162.073746	919.182800	-318.752930	-24.270638	919.098572	-441.215668	206.257706	502.052551	-377.550995	-52.087811	499.143616	-457.560669	221.296555	68.403717	-438.831848	-40.702728	80.176872	-351.454926	253.589264	1384.838623	-317.500671	-94.203598	1374.316528	-314.378632	76.764839	1393.342773	-287.371368	71.598579	1685.328369	-429.188873	304.422180	1130.759033	-409.040161	-137.078796	1136.196655	-333.561951	284.023163	893.580688	-312.046906	-140.136551	879.137878	-316.349823	70.266678	1018.318237	497.220154	-4.624197	958.864258	505.744812	171.996552
-339.374054	162.075546	919.184631	-318.755646	-24.220329	919.096252	-441.165192	206.282379	502.052582	-377.552185	-52.009014	499.134552	-457.535858	221.281189	68.401337	-438.837738	-40.686283	80.156273	-351.358429	253.610107	1384.820557	-317.425171	-94.214767	1374.289185	-314.250183	76.811455	1393.333740	-287.219818	71.761230	1685.265991	-429.083862	304.486755	1130.765747	-409.016541	-137.061752	1136.189941	-333.452057	284.042603	893.622925	-312.047089	-140.145020	879.148071	-316.321716	70.290886	1018.315796	497.956360	-4.627600	958.908569	506.398315	171.953644
-339.347382	162.096008	919.165894	-318.787415	-24.200853	919.098572	-441.158173	206.292847	502.062195	-377.554230	-52.007313	499.127441	-457.529877	221.279221	68.399582	-438.822021	-40.681824	80.153595	-351.268372	253.630997	1384.779419	-317.368591	-94.177406	1374.250610	-314.150696	76.826355	1393.261597	-287.071594	71.843369	1685.277832	-428.989441	304.561676	1130.744995	-408.988342	-137.034607	1136.159668	-333.382446	284.059479	893.591187	-312.001617	-140.155518	879.144348	-316.314148	70.319191	1018.306152	498.875366	-4.692244	959.121521	507.366730	171.846436
-339.343079	162.109787	919.169067	-318.764374	-24.153381	919.073730	-441.152374	206.357407	502.070313	-377.511261	-51.994701	499.153473	-457.527496	221.276764	68.407356	-438.797363	-40.660995	80.157570	-351.133392	253.696426	1384.734863	-317.270477	-94.166924	1374.212524	-314.186646	76.676277	1393.280884	-286.952484	71.917969	1685.298950	-428.893585	304.630829	1130.699097	-408.969421	-136.999695	1136.128174	-333.274902	284.105408	893.541992	-311.956329	-140.156830	879.124695	-316.292664	70.337326	1018.294495	499.282654	-4.751657	959.001892	507.744232	171.762375
-339.333008	162.162003	919.148254	-318.814850	-24.127640	919.066284	-441.159149	206.398834	502.067291	-377.574310	-51.981270	499.120850	-457.574951	221.298767	68.417824	-438.811188	-40.663971	80.156715	-351.043152	253.694702	1384.664307	-317.210724	-94.169868	1374.128784	-313.912537	76.880005	1393.211670	-286.849854	71.993065	1685.313965	-428.784088	304.662018	1130.635498	-408.947174	-136.950378	1136.081421	-333.153748	284.168182	893.516479	-311.959808	-140.162216	879.080139	-316.296692	70.380867	1018.278259	500.307617	-4.717755	959.202454	508.649048	171.725281
-339.277985	162.213959	919.146240	-318.787994	-24.068844	919.055664	-441.128479	206.417404	502.061066	-377.572601	-51.915585	499.072968	-457.576660	221.320129	68.427025	-438.835449	-40.644180	80.162262	-350.877380	253.767899	1384.603394	-317.089600	-94.117615	1374.100708	-313.964355	76.739700	1393.232422	-286.774292	72.031372	1685.357422	-428.685333	304.687256	1130.588379	-408.922546	-136.877625	1136.010742	-333.057312	284.239075	893.462952	-311.928955	-140.164795	879.026794	-316.261353	70.429146	1018.272766	500.985016	-4.786561	959.262085	509.320343	171.661469
-339.262939	162.273941	919.133606	-318.804840	-24.019804	919.031799	-441.110260	206.437210	502.069427	-377.529602	-51.877216	499.100800	-457.525116	221.326950	68.400627	-438.822540	-40.640392	80.157532	-350.760712	253.800461	1384.546997	-317.022247	-94.136734	1374.025269	-313.681274	76.943611	1393.212402	-286.720764	72.084427	1685.398804	-428.572418	304.699829	1130.530029	-408.871094	-136.846436	1135.986450	-332.948578	284.250732	893.410645	-311.889313	-140.143005	878.995544	-316.246094	70.477180	1018.252502	501.679321	-4.811577	959.352234	509.918060	171.631241
-339.227081	162.268219	919.100464	-318.786865	-23.973740	919.025940	-441.122375	206.448059	502.057800	-377.596008	-51.916946	499.107117	-457.508301	221.340744	68.389381	-438.828918	-40.627392	80.144974	-350.605316	253.850418	1384.496094	-316.888275	-94.116211	1373.968384	-313.566650	76.963562	1393.252808	-286.684814	72.121422	1685.454468	-428.465424	304.684021	1130.485352	-408.807404	-136.772781	1135.976318	-332.855347	284.303955	893.333130	-311.890717	-140.141403	878.972351	-316.208008	70.512260	1018.231323	502.439636	-4.765023	959.362000	510.559509	171.572723
-339.209290	162.336914	919.112915	-318.777374	-23.920107	919.019104	-441.149200	206.488831	502.075134	-377.540710	-51.849686	499.077454	-457.518341	221.342712	68.393570	-438.773590	-40.597633	80.139076	-350.426270	253.925705	1384.442627	-316.737610	-94.055420	1373.946899	-313.544434	76.847389	1393.333496	-286.643921	72.160316	1685.495972	-428.345673	304.676910	1130.479614	-408.764496	-136.748215	1135.976440	-332.812103	284.369446	893.275513	-311.906586	-140.116455	878.913086	-316.179535	70.564072	1018.232361	503.221619	-4.811704	959.404358	511.290802	171.526535
-339.183624	162.348312	919.086121	-318.754974	-23.920942	919.024109	-441.187500	206.534958	502.091400	-377.565552	-51.830837	499.084198	-457.534149	221.340820	68.408630	-438.797882	-40.591248	80.167618	-350.292419	253.979645	1384.414429	-316.582336	-94.038879	1373.935547	-313.248016	77.034485	1393.285522	-286.589478	72.197975	1685.539429	-428.223694	304.645477	1130.436890	-408.707611	-136.681717	1135.967041	-332.703705	284.398376	893.239990	-311.919830	-140.115234	878.917908	-316.142395	70.587425	1018.219543	503.913208	-4.859664	959.393372	511.922516	171.551773
-339.166534	162.363983	919.099121	-318.748779	-23.865889	919.033691	-441.161530	206.512665	502.085999	-377.600250	-51.792984	499.107544	-457.478638	221.336868	68.432922	-438.837463	-40.616161	80.184647	-350.138367	254.012787	1384.402832	-316.423431	-93.974052	1373.936523	-313.058258	77.094620	1393.306274	-286.518311	72.240868	1685.589600	-428.114197	304.628571	1130.440186	-408.643341	-136.618759	1135.986938	-332.657837	284.471405	893.203674	-311.938110	-140.067062	878.909485	-316.108673	70.622932	1018.227966	504.438873	-4.778871	959.285400	512.311035	171.518326
-339.138123	162.363495	919.091064	-318.731171	-23.837677	919.034607	-441.148682	206.498901	502.072784	-377.567657	-51.761932	499.100128	-457.484741	221.334564	68.448181	-438.786255	-40.609135	80.185822	-349.973816	254.072998	1384.387939	-316.265869	-93.929665	1373.955444	-312.941223	77.140816	1393.328857	-286.440765	72.261459	1685.629883	-427.999695	304.622620	1130.447021	-408.581512	-136.581055	1136.062988	-332.620697	284.498596	893.178650	-311.977722	-140.010681	878.922791	-316.061462	70.643684	1018.221191	505.524384	-4.783823	959.495361	513.279175	171.488785
-339.086731	162.424515	919.102600	-318.694733	-23.813244	919.046936	-441.183685	206.493530	502.067566	-377.613617	-51.733616	499.122345	-457.489105	221.335327	68.447174	-438.792847	-40.610664	80.182327	-349.837616	254.113678	1384.391235	-316.102203	-93.854301	1373.974976	-312.797485	77.215393	1393.360962	-286.327393	72.197113	1685.763428	-427.877533	304.636780	1130.442139	-408.501404	-136.557343	1136.100952	-332.577667	284.534698	893.134033	-311.993622	-139.985016	878.926697	-315.996857	70.687820	1018.230408	505.970947	-4.832008	959.378174	513.682434	171.454407
-339.035522	162.513123	919.119019	-318.657440	-23.803192	919.065552	-441.228546	206.544922	502.102753	-377.590668	-51.702686	499.140289	-457.495605	221.334290	68.452316	-438.762604	-40.602753	80.175323	-349.677460	254.166183	1384.397217	-315.950775	-93.755371	1374.011108	-312.680664	77.262238	1393.388794	-286.249634	72.327423	1685.710205	-427.737122	304.665588	1130.443237	-408.401459	-136.527069	1136.146973	-332.516876	284.558777	893.078674	-312.042542	-139.954102	878.928101	-315.935791	70.738602	1018.245667	506.800812	-4.795386	959.385254	514.345154	171.527557
-338.999207	162.477097	919.091492	-318.605225	-23.758184	919.077271	-441.214172	206.520706	502.116272	-377.546265	-51.616810	499.119598	-457.444733	221.330505	68.467957	-438.715668	-40.582153	80.182915	-349.571442	254.221756	1384.421875	-315.843170	-93.681938	1374.049805	-312.515961	77.333878	1393.407349	-286.141510	72.223923	1685.774414	-427.616150	304.720459	1130.434082	-408.327820	-136.499588	1136.189575	-332.457367	284.574707	893.060974	-312.076599	-139.905426	878.920715	-315.842346	70.771080	1018.231018	507.647064	-4.704653	959.392639	515.004456	171.568832
-338.945923	162.541122	919.107239	-318.569733	-23.747540	919.087830	-441.194641	206.508392	502.118347	-377.539215	-51.593079	499.170197	-457.417664	221.314392	68.460701	-438.793732	-40.583660	80.208908	-349.462463	254.270920	1384.400391	-315.711395	-93.604507	1374.064453	-312.372284	77.405716	1393.368530	-286.043854	72.245132	1685.787354	-427.491791	304.748993	1130.420166	-408.199158	-136.461243	1136.217651	-332.401062	284.576050	893.014709	-312.073364	-139.857529	878.927124	-315.770660	70.807007	1018.240601	508.424866	-4.759355	959.475769	515.674438	171.496155
-338.888184	162.571289	919.106628	-318.499878	-23.664097	919.081726	-441.194489	206.470703	502.118530	-377.576019	-51.628689	499.177917	-457.436707	221.297699	68.468399	-438.785889	-40.579166	80.242775	-349.345978	254.333801	1384.381958	-315.612823	-93.549141	1374.060303	-312.233856	77.472588	1393.335327	-285.925659	72.301926	1685.825195	-427.371521	304.821533	1130.398926	-408.120758	-136.467484	1136.229736	-332.330444	284.593628	892.967102	-312.098846	-139.793579	878.883240	-315.678741	70.865196	1018.233521	509.608124	-4.782180	959.736572	516.698425	171.519913
-338.850311	162.620682	919.108582	-318.454163	-23.640585	919.094360	-441.213928	206.467300	502.098541	-377.510590	-51.624107	499.151154	-457.432556	221.272125	68.483116	-438.765137	-40.586292	80.214050	-349.252197	254.384857	1384.344116	-315.492096	-93.490341	1374.033691	-312.097595	77.547775	1393.292480	-285.830505	72.316902	1685.841675	-427.263550	304.871521	1130.376709	-408.005402	-136.428040	1136.229004	-332.277802	284.596649	892.913452	-312.089722	-139.739136	878.840942	-315.613953	70.910194	1018.237671	510.236115	-4.699728	959.554077	517.109436	171.584167
-338.786438	162.688782	919.096741	-318.410278	-23.600800	919.085388	-441.229675	206.497803	502.118774	-377.442627	-51.540894	499.133698	-457.452515	221.281876	68.475449	-438.757263	-40.571854	80.232849	-349.096222	254.446564	1384.316040	-315.344971	-93.421265	1374.005249	-312.086792	77.475037	1393.320801	-285.719696	72.330803	1685.852783	-427.169342	304.951263	1130.373535	-407.893433	-136.356995	1136.247192	-332.193604	284.595764	892.879456	-312.042206	-139.661423	878.827698	-315.532166	70.967110	1018.223572	511.090424	-4.700267	959.651428	517.808167	171.539734
-338.759766	162.710297	919.081665	-318.351166	-23.569912	919.090088	-441.250610	206.531906	502.120819	-377.439453	-51.561165	499.131378	-457.442749	221.278336	68.479065	-438.776611	-40.570126	80.201088	-348.994354	254.523026	1384.300659	-315.177521	-93.337990	1373.975098	-311.955994	77.517479	1393.268677	-285.591248	72.323647	1685.862305	-427.072845	304.993958	1130.360474	-407.810364	-136.279633	1136.225342	-332.109100	284.579895	892.857910	-312.018250	-139.619461	878.806091	-315.474396	71.007820	1018.216187	512.228027	-4.826123	959.864258	518.840027	171.479721
-338.709686	162.727692	919.058899	-318.291351	-23.521240	919.077698	-441.241364	206.524658	502.124664	-377.404541	-51.504219	499.160309	-457.384308	221.295761	68.478294	-438.752045	-40.601337	80.230431	-348.894928	254.545685	1384.237183	-315.077637	-93.318565	1373.967773	-311.670380	77.780243	1393.225830	-285.463867	72.327011	1685.806763	-426.989868	305.024933	1130.329468	-407.734863	-136.226212	1136.242554	-332.022339	284.577911	892.834778	-311.983429	-139.533371	878.787720	-315.414337	71.047882	1018.197815	512.946777	-4.706214	959.749207	519.252075	171.471451
-338.670105	162.783997	919.036804	-318.235199	-23.462318	919.045044	-441.231384	206.551376	502.137573	-377.378357	-51.501503	499.134552	-457.397705	221.255981	68.468216	-438.712341	-40.577724	80.211014	-348.805786	254.657593	1384.217651	-314.940857	-93.207809	1373.918579	-311.684326	77.688789	1393.144409	-285.321411	72.372665	1685.838379	-426.913513	305.058929	1130.299927	-407.651520	-136.112198	1136.214478	-331.893494	284.576599	892.845642	-311.934357	-139.461395	878.766602	-315.363281	71.101402	1018.170105	514.164307	-4.716603	959.950012	520.297485	171.407867
-338.627014	162.813217	919.030029	-318.148376	-23.453529	919.033386	-441.256744	206.575439	502.153900	-377.303436	-51.509071	499.144745	-457.392029	221.316681	68.514694	-438.724762	-40.579811	80.214455	-348.705688	254.721619	1384.186768	-314.783630	-93.130814	1373.879639	-311.594299	77.744202	1393.085938	-285.160858	72.388542	1685.806030	-426.838318	305.098267	1130.263306	-407.581177	-136.043198	1136.220581	-331.806549	284.584808	892.824768	-311.879669	-139.361069	878.743835	-315.286865	71.121964	1018.159363	515.118164	-4.908442	959.989319	521.111694	171.330017
-338.588562	162.864731	919.009583	-318.076355	-23.386051	919.011780	-441.250214	206.606506	502.163208	-377.285919	-51.478733	499.102875	-457.366791	221.281158	68.516342	-438.725769	-40.540070	80.228668	-348.647614	254.751083	1384.139160	-314.690186	-93.095543	1373.832031	-311.379639	77.969963	1393.008789	-284.991333	72.459221	1685.665771	-426.793121	305.134186	1130.219727	-407.504639	-135.936157	1136.203979	-331.726105	284.572723	892.807007	-311.838226	-139.304871	878.721191	-315.215973	71.185028	1018.136169	516.118896	-4.848885	960.032166	521.803040	171.308990
-338.519684	162.873413	918.984375	-317.975128	-23.365213	918.990662	-441.228485	206.581482	502.116364	-377.283722	-51.494289	499.140442	-457.384338	221.264664	68.499092	-438.756714	-40.547134	80.234558	-348.572388	254.822861	1384.121338	-314.571289	-93.058167	1373.785034	-311.281036	78.054276	1392.993286	-284.817719	72.469910	1685.617310	-426.727112	305.157959	1130.179443	-407.417389	-135.901962	1136.221558	-331.645325	284.585907	892.797668	-311.785187	-139.216248	878.712158	-315.133789	71.204063	1018.113342	517.064331	-4.910808	960.058350	522.506897	171.274231
-338.465973	162.927719	918.988098	-317.891754	-23.316652	918.983093	-441.236023	206.588333	502.129303	-377.186493	-51.409546	499.130524	-457.374298	221.274094	68.520294	-438.701080	-40.530556	80.252441	-348.506409	254.888092	1384.099121	-314.491760	-93.000381	1373.763794	-311.213501	78.104210	1392.968140	-284.645355	72.373589	1685.658203	-426.678040	305.180298	1130.155396	-407.336029	-135.792450	1136.196411	-331.547028	284.606415	892.784424	-311.704437	-139.144043	878.723022	-315.058807	71.252235	1018.110657	518.008240	-4.998493	960.129150	523.226013	171.193069
-338.390625	162.973602	918.969666	-317.772308	-23.290537	918.967163	-441.183105	206.581650	502.132904	-377.165436	-51.406788	499.150543	-457.339050	221.250397	68.518555	-438.740814	-40.528526	80.286415	-348.466705	254.959625	1384.074707	-314.392303	-92.918335	1373.739624	-311.144348	78.161041	1392.931519	-284.484619	72.374832	1685.619141	-426.621368	305.180267	1130.123901	-407.262909	-135.736816	1136.212036	-331.480652	284.634644	892.776855	-311.626526	-139.050156	878.731384	-314.967194	71.291862	1018.094177	519.019653	-5.011918	960.098938	523.981140	171.176056
-338.361694	163.003677	918.956665	-317.731354	-23.267803	918.969543	-441.164642	206.615448	502.163055	-377.092133	-51.377102	499.148376	-457.340637	221.247772	68.523003	-438.709442	-40.537853	80.294304	-348.412231	255.018448	1384.057495	-314.330536	-92.880943	1373.730957	-311.060822	78.228615	1392.956909	-284.333588	72.365036	1685.590332	-426.561676	305.212463	1130.112549	-407.192963	-135.630188	1136.210815	-331.395752	284.630280	892.765808	-311.588318	-138.943970	878.705811	-314.902557	71.330551	1018.084717	520.061890	-5.042098	960.130493	524.727600	171.099548
-338.299866	163.036911	918.955505	-317.640961	-23.236759	918.979187	-441.117767	206.598282	502.166382	-377.053345	-51.377407	499.216675	-457.328552	221.237045	68.530632	-438.710449	-40.544487	80.305298	-348.347748	255.107330	1384.041382	-314.211975	-92.794830	1373.727417	-311.071808	78.167534	1392.962280	-284.210083	72.358192	1685.538574	-426.506012	305.226807	1130.079956	-407.119904	-135.592575	1136.196533	-331.360199	284.667786	892.761475	-311.482086	-138.825439	878.706726	-314.841217	71.368805	1018.090820	521.020203	-5.189109	960.190125	525.505310	170.997437
-338.230469	163.091812	918.945068	-317.562988	-23.199694	918.983826	-441.075989	206.602020	502.172943	-376.975464	-51.302208	499.194336	-457.313538	221.234131	68.531219	-438.699249	-40.541199	80.298096	-348.292969	255.167023	1384.017334	-314.133453	-92.747368	1373.695435	-311.002747	78.228683	1392.983521	-284.086090	72.453682	1685.421875	-426.445831	305.239044	1130.047607	-407.031738	-135.501801	1136.181152	-331.291046	284.694214	892.732788	-311.388855	-138.724152	878.734314	-314.770844	71.422890	1018.088257	521.998108	-5.242167	960.216309	526.224548	170.890930
-338.186157	163.080307	918.944092	-317.468262	-23.165956	918.993225	-441.034698	206.595352	502.154297	-376.897095	-51.303364	499.199463	-457.312988	221.229523	68.541328	-438.692078	-40.539421	80.299080	-348.237701	255.234375	1383.989380	-314.037598	-92.689415	1373.676758	-310.892090	78.322708	1392.983154	-283.955261	72.385796	1685.471313	-426.405518	305.259979	1130.026855	-406.938599	-135.418198	1136.203735	-331.276306	284.737274	892.712158	-311.328094	-138.638535	878.707153	-314.713501	71.442078	1018.093933	523.059998	-5.317312	960.238770	526.956360	170.832947
-338.112274	163.152313	918.937012	-317.412170	-23.097530	918.973389	-441.015717	206.645981	502.174683	-376.787628	-51.206097	499.154480	-457.349060	221.234177	68.569099	-438.636536	-40.542667	80.297516	-348.154602	255.267990	1383.948853	-313.916199	-92.600006	1373.642578	-310.817505	78.374573	1392.984985	-283.836945	72.351669	1685.384521	-426.343170	305.289795	1129.994507	-406.860382	-135.340057	1136.184814	-331.224945	284.769348	892.692932	-311.229858	-138.527176	878.712952	-314.641876	71.504982	1018.079712	523.928284	-5.445474	960.285217	527.660278	170.696045
-338.073364	163.184937	918.932312	-317.359467	-23.066204	918.977295	-440.972748	206.652023	502.187897	-376.737915	-51.241013	499.155701	-457.294769	221.253510	68.567230	-438.631500	-40.486588	80.302383	-348.061523	255.347351	1383.913086	-313.774933	-92.525146	1373.630127	-310.785278	78.423431	1392.947144	-283.724487	72.348732	1685.383667	-426.295105	305.322021	1129.988770	-406.759430	-135.259064	1136.162842	-331.213440	284.777924	892.662598	-311.172791	-138.406296	878.698792	-314.585938	71.543617	1018.077881	524.969360	-5.486351	960.308044	528.348511	170.617477
-338.038849	163.215424	918.911316	-317.285797	-23.025700	918.958435	-440.967407	206.679886	502.204742	-376.685822	-51.211735	499.136322	-457.315735	221.243591	68.571762	-438.599915	-40.482628	80.306053	-347.963409	255.397034	1383.882568	-313.619720	-92.456268	1373.626099	-310.743408	78.488823	1392.944458	-283.615234	72.350243	1685.372070	-426.227264	305.361267	1129.964600	-406.693329	-135.199036	1136.155029	-331.201782	284.831238	892.643066	-311.119385	-138.307373	878.679504	-314.527649	71.583565	1018.057373	525.989197	-5.522794	960.348145	529.015381	170.562561
-337.972412	163.245300	918.911011	-317.230042	-23.016195	918.974304	-440.945557	206.732513	502.221039	-376.595642	-51.164280	499.120697	-457.326569	221.250458	68.585640	-438.627380	-40.470047	80.357140	-347.858368	255.453552	1383.869385	-313.510712	-92.389587	1373.614136	-310.685822	78.540390	1392.966797	-283.544739	72.394913	1685.285156	-426.181641	305.422058	1129.960815	-406.623108	-135.150192	1136.168701	-331.194519	284.852417	892.618652	-311.079498	-138.192047	878.671875	-314.465393	71.611069	1018.064819	526.932922	-5.679737	960.374207	529.689270	170.497925
-337.944183	163.253815	918.899231	-317.176880	-22.999550	918.965881	-440.896088	206.706467	502.205872	-376.573395	-51.187607	499.170013	-457.272156	221.246979	68.579742	-438.668884	-40.480541	80.366676	-347.751373	255.496811	1383.844360	-313.387665	-92.327454	1373.637085	-310.669464	78.617180	1392.992798	-283.464630	72.369751	1685.289307	-426.122833	305.479248	1129.939575	-406.547119	-135.095200	1136.192261	-331.175079	284.889465	892.587341	-310.998047	-138.044907	878.665588	-314.421875	71.627541	1018.054321	527.938293	-5.782340	960.453491	530.384644	170.312424
-337.883331	163.315842	918.899780	-317.097260	-22.952110	918.952087	-440.900208	206.749252	502.228394	-376.544281	-51.179462	499.196686	-457.265961	221.258270	68.603195	-438.625977	-40.492821	80.383209	-347.675751	255.516434	1383.807617	-313.300690	-92.266258	1373.638062	-310.636963	78.669106	1393.023315	-283.403137	72.333893	1685.298340	-426.078003	305.542145	1129.942017	-406.466675	-135.035187	1136.182007	-331.206085	284.923737	892.556580	-310.962769	-137.943848	878.673035	-314.344421	71.676689	1018.046814	529.017639	-5.825814	960.420471	531.124756	170.208832
-337.819824	163.289169	918.894653	-317.024231	-22.933592	918.966980	-440.876007	206.745285	502.208221	-376.454559	-51.149155	499.196045	-457.289032	221.256699	68.584885	-438.609802	-40.489502	80.380562	-347.605042	255.551483	1383.788696	-313.200806	-92.230659	1373.651611	-310.519806	78.836334	1393.068237	-283.361084	72.309097	1685.293457	-425.996124	305.605652	1129.930176	-406.335602	-134.960617	1136.199585	-331.192657	284.986420	892.520691	-310.871826	-137.809723	878.657471	-314.282654	71.683548	1018.052429	530.002441	-5.932520	960.402954	531.805603	170.124664
-337.768555	163.329895	918.881165	-316.968719	-22.911037	918.953308	-440.850342	206.759644	502.214294	-376.464600	-51.144749	499.188660	-457.272614	221.253571	68.585236	-438.632172	-40.494633	80.382797	-347.532684	255.587692	1383.777466	-313.104828	-92.156044	1373.635132	-310.478149	78.896675	1393.127930	-283.299866	72.185173	1685.315674	-425.937561	305.670868	1129.900635	-406.249329	-134.930817	1136.175049	-331.200073	285.017670	892.466431	-310.812683	-137.724457	878.626465	-314.224915	71.715767	1018.038269	530.910950	-6.116041	960.448792	532.436157	169.972656
-337.723389	163.361649	918.874878	-316.942139	-22.875082	918.967773	-440.841095	206.781830	502.213745	-376.424835	-51.123669	499.194275	-457.246918	221.237259	68.581276	-438.629120	-40.494019	80.381233	-347.451202	255.658722	1383.747559	-312.998810	-92.099335	1373.604370	-310.511780	78.895065	1393.163086	-283.266937	72.175781	1685.360840	-425.872559	305.755920	1129.897827	-406.153198	-134.851852	1136.168701	-331.214752	285.083588	892.462036	-310.735168	-137.601364	878.586670	-314.167053	71.761810	1018.039246	531.879028	-6.242281	960.430176	533.102051	169.904099
-337.671906	163.391861	918.862366	-316.854950	-22.850981	918.956116	-440.854309	206.809601	502.234985	-376.494446	-51.177334	499.203278	-457.231934	221.251236	68.608826	-438.654968	-40.500614	80.388519	-347.392853	255.668945	1383.732422	-312.909210	-92.052429	1373.589966	-310.426849	79.009499	1393.158447	-283.235626	72.163391	1685.361694	-425.799500	305.790894	1129.881226	-406.047516	-134.742416	1136.084229	-331.205688	285.134003	892.424072	-310.638672	-137.481674	878.549622	-314.094727	71.792221	1018.026672	532.984619	-6.271686	960.386475	533.817566	169.840332
-337.632324	163.469574	918.871582	-316.810455	-22.791071	918.947327	-440.864258	206.823105	502.247986	-376.483429	-51.158607	499.204163	-457.243317	221.253860	68.611176	-438.684753	-40.508400	80.391174	-347.315613	255.717987	1383.727295	-312.854858	-92.024284	1373.550293	-310.397095	79.046753	1393.169434	-283.214020	72.141663	1685.386108	-425.736145	305.848694	1129.851440	-405.980042	-134.729019	1136.086304	-331.195709	285.204010	892.395081	-310.598938	-137.369934	878.503723	-314.036377	71.853493	1018.024841	533.982849	-6.404345	960.466187	534.475769	169.672653
-337.579803	163.488358	918.851990	-316.760559	-22.753819	918.934326	-440.856964	206.827667	502.198456	-376.445862	-51.077351	499.199066	-457.240692	221.239120	68.611885	-438.649292	-40.498875	80.378784	-347.238831	255.753540	1383.713135	-312.812225	-92.002762	1373.520752	-310.407043	79.076950	1393.176025	-283.195099	72.123146	1685.412842	-425.678589	305.898804	1129.857422	-405.911835	-134.666687	1136.034058	-331.163788	285.252136	892.356567	-310.522583	-137.258331	878.460266	-313.979950	71.885567	1018.007813	534.862854	-6.629444	960.491882	535.130859	169.496063
-337.499786	163.597580	918.836182	-316.701111	-22.702188	918.915100	-440.842590	206.814789	502.201477	-376.460693	-51.045551	499.174225	-457.232269	221.237366	68.610435	-438.637146	-40.492821	80.405327	-347.171997	255.775070	1383.688354	-312.737793	-91.965591	1373.481689	-310.378418	79.101112	1393.197144	-283.179993	72.126915	1685.419800	-425.590576	305.940674	1129.846313	-405.832672	-134.622437	1135.994873	-331.143036	285.307343	892.308716	-310.437408	-137.140930	878.400757	-313.900177	71.963371	1017.989014	535.840698	-6.706074	960.497559	535.803955	169.400345
-337.457764	163.632629	918.828857	-316.638031	-22.638636	918.906738	-440.846588	206.819168	502.211060	-376.401978	-50.970730	499.198700	-457.209320	221.228683	68.620049	-438.631683	-40.491070	80.398766	-347.088226	255.820084	1383.680054	-312.671600	-91.933502	1373.457520	-310.344452	79.120842	1393.226318	-283.160431	72.107559	1685.433838	-425.519928	305.998108	1129.843994	-405.769440	-134.565247	1135.961914	-331.111633	285.355286	892.274719	-310.343567	-137.016754	878.364197	-313.837952	72.014900	1017.979797	536.916504	-6.756711	960.438843	536.499023	169.356018
-337.452271	163.663345	918.833069	-316.620758	-22.613152	918.905273	-440.830566	206.805435	502.209656	-376.406189	-50.994102	499.203949	-457.217163	221.224228	68.599564	-438.631073	-40.459290	80.395370	-347.033569	255.831070	1383.695557	-312.609436	-91.904091	1373.420776	-310.281158	79.159920	1393.214233	-283.125183	72.113625	1685.432007	-425.448700	306.012146	1129.827393	-405.706177	-134.515579	1135.906250	-331.065857	285.411499	892.249695	-310.274323	-136.927994	878.303711	-313.809448	72.042717	1017.978882	537.869873	-6.849588	960.382080	537.148376	169.303482
-337.386475	163.720139	918.822815	-316.540924	-22.549685	918.899048	-440.806458	206.783768	502.210907	-376.407288	-50.955196	499.158203	-457.191376	221.219330	68.596268	-438.647705	-40.450230	80.421303	-346.962677	255.854706	1383.679932	-312.560364	-91.881157	1373.356689	-310.239746	79.206825	1393.233765	-283.103821	72.104408	1685.427002	-425.355591	306.068420	1129.819702	-405.630890	-134.412018	1135.850708	-331.008728	285.472839	892.249878	-310.190002	-136.804016	878.232117	-313.734589	72.106293	1017.970337	538.765503	-7.040719	960.341614	537.772766	169.198410
-337.337158	163.758286	918.813965	-316.497223	-22.509205	918.904053	-440.823608	206.800232	502.211548	-376.335022	-50.928135	499.190735	-457.207703	221.207291	68.598862	-438.662354	-40.456539	80.391098	-346.921173	255.886826	1383.674194	-312.526306	-91.840012	1373.329102	-310.195984	79.235008	1393.251099	-283.094910	72.203911	1685.351929	-425.278015	306.101471	1129.817993	-405.546814	-134.355698	1135.798218	-330.919830	285.524658	892.226685	-310.106537	-136.701233	878.202942	-313.682831	72.153145	1017.967590	539.698792	-7.045081	960.331238	538.304321	169.182632
-337.305481	163.828522	918.824158	-316.458374	-22.458015	918.883179	-440.827698	206.851135	502.230774	-376.271729	-50.816204	499.159302	-457.147034	221.227722	68.601814	-438.569794	-40.447586	80.412514	-346.866119	255.901474	1383.667236	-312.492828	-91.823685	1373.291138	-310.118988	79.281532	1393.279907	-283.067596	72.203110	1685.329590	-425.184662	306.131653	1129.795532	-405.494476	-134.293823	1135.739868	-330.872467	285.570526	892.201965	-309.992737	-136.633896	878.164368	-313.645844	72.197899	1017.962280	540.726013	-7.073159	960.240845	538.930481	169.137955
-337.278473	163.880142	918.833191	-316.407562	-22.394930	918.884460	-440.844543	206.918304	502.259430	-376.172424	-50.766563	499.164337	-457.207886	221.222153	68.593552	-438.535461	-40.439205	80.406136	-346.828094	255.923126	1383.683350	-312.470245	-91.819801	1373.275146	-310.076904	79.302620	1393.274170	-283.028015	72.195541	1685.339233	-425.091095	306.182648	1129.807617	-405.433716	-134.179306	1135.690918	-330.787628	285.585785	892.174194	-309.923737	-136.543228	878.122681	-313.602478	72.253380	1017.966858	541.612366	-7.164344	960.201538	539.517578	169.062576
-337.250305	163.952438	918.844788	-316.387573	-22.355696	918.871704	-440.850128	206.928024	502.269379	-376.156860	-50.773304	499.165314	-457.193207	221.225281	68.601273	-438.567017	-40.447067	80.411316	-346.758942	255.968124	1383.696045	-312.442871	-91.750000	1373.238647	-310.150330	79.206589	1393.323364	-282.967468	72.117149	1685.373291	-424.988892	306.221375	1129.814453	-405.382263	-134.134720	1135.655396	-330.699402	285.617523	892.169922	-309.836365	-136.447311	878.106934	-313.578400	72.295357	1017.966492	542.481079	-7.178466	960.186951	540.025085	168.969330
-337.208069	163.997971	918.836182	-316.356873	-22.309912	918.864624	-440.811218	206.927490	502.254517	-376.158722	-50.800064	499.209961	-457.190918	221.240387	68.601501	-438.588837	-40.452763	80.416824	-346.713654	255.953369	1383.702881	-312.419434	-91.766335	1373.206177	-310.046570	79.323166	1393.237549	-282.923462	72.092476	1685.325562	-424.876862	306.267395	1129.788086	-405.330872	-134.064255	1135.636963	-330.575470	285.661438	892.164307	-309.745697	-136.348373	878.071167	-313.531677	72.342155	1017.957275	543.404114	-7.237972	960.137634	540.552673	168.907181
-337.175995	164.029831	918.835754	-316.307587	-22.256609	918.871643	-440.771393	206.942322	502.241119	-376.085114	-50.705185	499.201355	-457.167633	221.234375	68.603020	-438.583344	-40.442558	80.429924	-346.649170	256.006378	1383.722290	-312.412781	-91.727997	1373.218750	-310.098541	79.251175	1393.308228	-282.881531	72.092712	1685.272705	-424.758057	306.296326	1129.794556	-405.278870	-133.994965	1135.586426	-330.465607	285.666534	892.161560	-309.631073	-136.269821	878.072815	-313.488953	72.390335	1017.960205	544.268982	-7.311138	960.107117	540.992249	168.850281
-337.164673	164.048462	918.828552	-316.301941	-22.227810	918.863953	-440.744232	206.985535	502.246948	-376.106873	-50.721138	499.173737	-457.157654	221.232300	68.607422	-438.543793	-40.423477	80.420532	-346.573486	256.028931	1383.716064	-312.390564	-91.688812	1373.171997	-310.067444	79.242508	1393.276978	-282.851685	72.108673	1685.239014	-424.624695	306.285065	1129.766113	-405.215424	-133.894928	1135.565308	-330.317657	285.689423	892.162109	-309.568756	-136.170044	878.038574	-313.469391	72.414711	1017.951233	545.052979	-7.479544	960.015625	541.425598	168.732788
-337.124695	164.088715	918.824463	-316.248627	-22.167486	918.851135	-440.750732	206.997284	502.254486	-376.099396	-50.691948	499.163422	-457.176239	221.233047	68.598900	-438.577606	-40.425758	80.411789	-346.534912	256.022766	1383.734253	-312.391479	-91.681068	1373.158203	-309.918274	79.372047	1393.280396	-282.790405	72.105888	1685.174805	-424.519623	306.295074	1129.763184	-405.172089	-133.833725	1135.525146	-330.195099	285.704620	892.167297	-309.462708	-136.055191	878.037842	-313.423889	72.461342	1017.942993	545.776306	-7.680606	959.993835	541.777405	168.545517
-337.100433	164.101303	918.826050	-316.217194	-22.125710	918.848633	-440.703888	207.002869	502.238281	-376.042236	-50.656071	499.171234	-457.177063	221.239471	68.589439	-438.535461	-40.429054	80.392067	-346.462189	256.049469	1383.720337	-312.348633	-91.674538	1373.131714	-309.880981	79.398224	1393.273071	-282.737823	72.114082	1685.109131	-424.395660	306.320313	1129.762695	-405.122467	-133.768616	1135.487915	-330.042419	285.726746	892.177673	-309.383514	-135.959457	878.020081	-313.405334	72.486031	1017.943848	546.528564	-7.889261	959.980957	542.110840	168.290695
-337.078461	164.136627	918.806274	-316.202759	-22.063076	918.817017	-440.695404	207.032791	502.233307	-376.062988	-50.635971	499.124725	-457.194977	221.242767	68.593369	-438.573303	-40.400894	80.379280	-346.396576	256.081726	1383.715210	-312.297943	-91.615700	1373.124512	-309.918640	79.334785	1393.285278	-282.705353	72.204353	1684.980591	-424.290192	306.354370	1129.753540	-405.043579	-133.684464	1135.463989	-329.941406	285.720917	892.165039	-309.275970	-135.845688	878.029724	-313.378571	72.529366	1017.917114	547.194397	-8.225979	959.908813	542.403931	168.005020
-337.038422	164.190231	918.807617	-316.167114	-22.033491	918.821777	-440.693176	207.063904	502.247894	-376.020203	-50.578682	499.151001	-457.193329	221.243637	68.635834	-438.539673	-40.390919	80.369171	-346.335602	256.081665	1383.728394	-312.275269	-91.612297	1373.120850	-309.819061	79.402359	1393.283447	-282.645294	72.194275	1684.907227	-424.122345	306.310669	1129.712646	-404.997467	-133.622101	1135.426758	-329.548401	285.904755	892.457458	-309.191559	-135.733994	878.007507	-313.354614	72.570694	1017.921997	547.840637	-8.608614	959.852417	542.647339	167.743271
-336.996582	164.231171	918.806152	-316.119232	-21.963484	918.797607	-440.651672	207.045349	502.232941	-375.975311	-50.557167	499.134338	-457.175812	221.234955	68.614517	-438.558228	-40.396049	80.371078	-346.302795	256.094910	1383.733521	-312.285950	-91.566559	1373.099487	-309.759277	79.448616	1393.321289	-282.544281	72.112022	1684.897339	-423.998749	306.357330	1129.694946	-404.960205	-133.619781	1135.426392	-329.357971	285.944550	892.588318	-309.123779	-135.627151	878.027344	-313.312164	72.614494	1017.909729	548.434998	-8.976563	959.883606	542.860474	167.303070
-336.964813	164.208557	918.796326	-316.087921	-21.980755	918.807739	-440.634216	207.098419	502.235931	-376.025116	-50.562412	499.163574	-457.186707	221.257187	68.626465	-438.570007	-40.384335	80.431458	-346.243286	256.091736	1383.741943	-312.285522	-91.552208	1373.107666	-309.764374	79.443863	1393.297607	-282.479309	72.127823	1684.836426	-423.908722	306.404144	1129.710205	-404.938690	-133.553314	1135.393188	-329.275787	285.901123	892.559082	-309.070709	-135.516312	877.998962	-313.273987	72.605927	1017.908813	548.983398	-9.494512	959.905640	543.047974	166.838043
-336.929230	164.265488	918.801575	-316.099335	-21.917236	918.794373	-440.554993	207.068146	502.224823	-376.020325	-50.532280	499.148071	-457.134308	221.256439	68.610062	-438.562531	-40.382156	80.428688	-346.220001	256.110168	1383.764160	-312.255859	-91.533691	1373.097534	-309.749664	79.433411	1393.279419	-282.417725	72.142395	1684.743164	-423.823059	306.461304	1129.709229	-404.897247	-133.527069	1135.366699	-329.203003	285.862152	892.535095	-308.977478	-135.399338	877.995667	-313.243683	72.654999	1017.902466	549.558594	-10.011821	959.909058	543.195618	166.420532
-336.869446	164.320740	918.809204	-316.028076	-21.901350	918.808289	-440.547852	207.062943	502.215027	-375.932281	-50.428825	499.128418	-457.134552	221.271698	68.608803	-438.508301	-40.371704	80.406151	-346.215790	256.115295	1383.776611	-312.307953	-91.530533	1373.054077	-309.725464	79.435165	1393.276245	-282.349518	72.173653	1684.670166	-423.726227	306.508759	1129.713135	-404.858612	-133.500534	1135.329834	-329.079163	285.835388	892.544067	-308.924225	-135.320419	877.981018	-313.192291	72.692833	1017.915100	550.071655	-10.573162	959.972656	543.258362	165.849991
-336.836212	164.371170	918.797852	-316.002411	-21.846418	918.783081	-440.512817	207.082520	502.204742	-375.944397	-50.438622	499.126556	-457.113190	221.267975	68.610596	-438.522430	-40.331104	80.430901	-346.201996	256.108063	1383.791016	-312.306488	-91.533203	1373.049561	-309.752197	79.442719	1393.267822	-282.291229	72.199730	1684.589966	-423.629059	306.559143	1129.699707	-404.825745	-133.452576	1135.280273	-328.918457	285.808167	892.523865	-308.873138	-135.225983	877.917175	-313.153778	72.738663	1017.895691	550.479980	-11.281723	960.014099	543.350952	165.209579
-336.818848	164.376312	918.803894	-315.984894	-21.829296	918.795471	-440.514740	207.140610	502.211609	-375.925720	-50.445953	499.129730	-457.126984	221.276169	68.600655	-438.533417	-40.332981	80.434036	-346.200684	256.123230	1383.813843	-312.339325	-91.512985	1373.011353	-309.826355	79.336082	1393.276245	-282.222626	72.271301	1684.493408	-423.519592	306.563934	1129.690186	-404.771454	-133.379288	1135.201782	-328.774780	285.827942	892.563721	-308.775604	-135.120926	877.866028	-313.136200	72.753273	1017.904846	550.826294	-12.003102	960.087830	543.364868	164.491501
-336.769836	164.448669	918.805969	-315.959564	-21.781235	918.789795	-440.550323	207.216202	502.240143	-375.910889	-50.427780	499.176117	-457.171234	221.262466	68.611610	-438.554077	-40.341084	80.403099	-346.188507	256.084137	1383.836426	-312.370209	-91.514923	1372.990112	-309.820557	79.340584	1393.309814	-282.191223	72.426987	1684.396484	-423.420593	306.607697	1129.700562	-404.742279	-133.340698	1135.139160	-328.620544	285.811401	892.588318	-308.686340	-135.048752	877.818848	-313.091095	72.808357	1017.902039	551.180115	-12.809684	960.170349	543.333252	163.754242
-336.739349	164.439651	918.803162	-315.918640	-21.746418	918.783875	-440.604767	207.269699	502.257141	-375.917114	-50.394588	499.132568	-457.209412	221.302795	68.596977	-438.550934	-40.340065	80.398758	-346.234039	256.061951	1383.852051	-312.421112	-91.542770	1372.945923	-309.773834	79.380936	1393.283569	-282.083069	72.453484	1684.402588	-423.323456	306.624817	1129.679077	-404.710602	-133.293900	1135.079102	-328.471863	285.804871	892.631409	-308.650085	-134.966492	877.768188	-313.054413	72.820808	1017.897522	551.540283	-13.568854	960.233154	543.342346	162.922607
-336.679443	164.455414	918.787354	-315.876770	-21.727591	918.799561	-440.582062	207.282196	502.252014	-375.901398	-50.361717	499.154297	-457.176300	221.297318	68.597046	-438.543213	-40.337925	80.394814	-346.267212	256.024933	1383.885986	-312.493073	-91.575249	1372.902954	-309.775421	79.366470	1393.308594	-282.042358	72.536591	1684.353760	-423.242432	306.675018	1129.706421	-404.701599	-133.228210	1134.991455	-328.372101	285.825623	892.663147	-308.563446	-134.864487	877.739868	-313.004639	72.853493	1017.897400	551.809021	-14.487430	960.358337	543.302612	162.014114
-336.645325	164.532822	918.800842	-315.865417	-21.660471	918.773254	-440.571930	207.318863	502.253662	-375.918152	-50.378155	499.153748	-457.166687	221.295242	68.600594	-438.536102	-40.341980	80.405396	-346.313385	256.006378	1383.919067	-312.545746	-91.580330	1372.862793	-309.855621	79.305656	1393.298462	-282.006927	72.612465	1684.297852	-423.166504	306.730042	1129.721436	-404.698212	-133.221222	1134.956299	-328.300079	285.811249	892.690857	-308.519196	-134.800095	877.679565	-312.975494	72.903595	1017.890503	551.922302	-15.584709	960.554932	543.195068	160.994919
-336.644897	164.530945	918.803040	-315.862579	-21.655901	918.779175	-440.559021	207.289795	502.225006	-375.898834	-50.355888	499.129150	-457.115601	221.290466	68.603874	-438.531464	-40.340836	80.403221	-346.352753	255.961563	1383.959229	-312.613708	-91.616791	1372.808594	-309.825134	79.326874	1393.273926	-282.015961	72.667534	1684.191162	-423.112946	306.784973	1129.762207	-404.718597	-133.167908	1134.853638	-328.225708	285.779480	892.714844	-308.435699	-134.677811	877.622070	-312.973022	72.907242	1017.894409	551.932861	-16.642790	960.694336	542.979431	159.952179
-336.574646	164.603287	918.806335	-315.817902	-21.615917	918.771790	-440.537018	207.306625	502.237915	-375.868500	-50.314606	499.140198	-457.144806	221.289429	68.599586	-438.533417	-40.341053	80.399879	-346.373871	255.950073	1383.976807	-312.660522	-91.631195	1372.752075	-309.966248	79.186340	1393.271851	-281.945190	72.812370	1684.183716	-423.090668	306.856781	1129.794556	-404.721252	-133.121857	1134.752686	-328.174347	285.739960	892.755737	-308.355743	-134.611557	877.574768	-312.923584	72.954735	1017.893555	552.101685	-17.594196	960.922180	542.893311	158.825089
-336.568054	164.646164	918.797852	-315.838409	-21.554014	918.732178	-440.548431	207.322144	502.225037	-375.921021	-50.338215	499.105896	-457.156494	221.293259	68.600769	-438.558472	-40.339230	80.426453	-346.431305	255.924866	1383.999756	-312.719116	-91.661011	1372.689331	-310.013458	79.129051	1393.224976	-281.910065	72.953880	1684.146851	-423.076843	306.911804	1129.792847	-404.743042	-133.127518	1134.676880	-328.097137	285.688934	892.781433	-308.324768	-134.518936	877.508057	-312.928070	72.989059	1017.869446	552.025024	-18.932514	961.085876	542.674988	157.587357
-336.548645	164.672806	918.796692	-315.809845	-21.513086	918.715149	-440.577087	207.636322	502.299866	-375.854767	-50.317341	499.111633	-457.226379	221.308075	68.636673	-438.536652	-40.333553	80.423264	-346.501007	255.881577	1384.021606	-312.810028	-91.698006	1372.613770	-309.903351	79.239143	1393.224731	-281.925629	73.019997	1684.042236	-423.046387	306.878906	1129.791992	-404.767639	-133.078461	1134.585083	-328.007263	285.656677	892.836182	-308.248199	-134.410843	877.458801	-312.900238	73.015572	1017.859924	551.878540	-20.309736	961.313416	542.458130	156.244736
-336.531189	164.710632	918.795471	-315.806152	-21.490774	918.689819	-440.522644	207.388046	502.228760	-375.859283	-50.276981	499.113342	-457.178802	221.320786	68.616920	-438.523926	-40.330101	80.416946	-346.551575	255.842117	1384.017578	-312.880219	-91.750687	1372.536011	-309.949127	79.200859	1393.198364	-281.902191	73.154602	1683.999756	-423.031860	306.873688	1129.802246	-404.778625	-133.069244	1134.514160	-327.903625	285.599548	892.907593	-308.207550	-134.320709	877.402893	-312.882080	73.032562	1017.845825	551.990601	-21.466446	961.551025	542.314880	154.897415
-336.531494	164.701385	918.795227	-315.800873	-21.452976	918.697754	-440.532928	207.420303	502.252869	-375.865967	-50.280682	499.109863	-457.187347	221.322647	68.620628	-438.537903	-40.333675	80.419182	-346.611420	255.818359	1384.047485	-312.916382	-91.749382	1372.519409	-309.988739	79.162308	1393.180908	-281.864929	73.293518	1683.972290	-423.012024	306.855896	1129.814087	-404.798370	-133.091125	1134.510010	-327.727356	285.530396	893.008850	-308.145996	-134.237534	877.385559	-312.887970	73.050995	1017.850769	551.687622	-23.137777	961.735840	542.125366	153.412109
-336.493927	164.700165	918.798035	-315.739227	-21.452393	918.708374	-440.522064	207.493881	502.255096	-375.896790	-50.313057	499.141571	-457.201935	221.324951	68.628777	-438.554169	-40.346249	80.402206	-346.655640	255.803497	1384.067993	-312.947357	-91.771217	1372.489746	-310.172852	78.980507	1393.220337	-281.844727	73.429733	1683.938843	-423.004150	306.810181	1129.830811	-404.799835	-133.042572	1134.424194	-327.590027	285.470978	893.085938	-308.114624	-134.142731	877.343140	-312.862915	73.053848	1017.860718	551.608704	-24.530046	961.924500	541.950989	151.873642
-336.491394	164.710815	918.812317	-315.747986	-21.421541	918.707886	-440.534271	207.598663	502.285461	-375.917328	-50.332882	499.142853	-457.223572	221.352524	68.630829	-438.563293	-40.340466	80.426239	-346.774078	255.761093	1384.085205	-313.018219	-91.819519	1372.440308	-310.028778	79.134552	1393.251221	-281.863953	73.608925	1683.862427	-423.003174	306.775543	1129.848022	-404.849030	-133.043747	1134.401978	-327.407410	285.392914	893.186829	-308.116943	-134.052673	877.315125	-312.870056	73.065636	1017.868286	551.299805	-26.197325	962.123352	541.755188	150.301117
-336.302887	166.273071	919.371521	-315.473480	-21.047922	918.664185	-440.840607	207.884415	502.562988	-375.741730	-50.154221	499.120026	-457.409271	221.384262	68.661331	-438.467560	-40.315166	80.399338	-346.873871	255.716660	1384.107788	-313.047607	-91.841423	1372.398926	-310.067902	79.115036	1393.243530	-281.793793	73.687668	1683.881348	-423.000824	306.746216	1129.859863	-404.868164	-133.049210	1134.327637	-327.221985	285.302063	893.305237	-308.098297	-133.982224	877.274597	-312.897003	73.682747	1018.164612	550.920532	-27.772818	962.237854	541.513184	148.730927
-336.345276	166.081070	919.310242	-315.487793	-21.106915	918.667725	-440.832794	208.014221	502.571075	-375.775482	-50.149754	499.126221	-457.401367	221.372437	68.652443	-438.482330	-40.318874	80.399910	-346.971588	255.682938	1384.151001	-313.083099	-91.872749	1372.375610	-310.092834	79.088799	1393.240479	-281.751068	73.819099	1683.851807	-423.010010	306.703217	1129.875854	-404.872955	-133.055862	1134.296265	-327.041901	285.224548	893.387573	-308.080078	-133.899155	877.254944	-312.907196	73.596359	1018.132935	550.635193	-29.214178	962.422302	541.322388	147.103638
-336.380188	166.052048	919.313293	-315.523193	-21.108824	918.660645	-440.367126	207.443451	502.345642	-375.809357	-50.147186	499.097992	-457.152985	221.339355	68.612686	-438.469543	-40.300674	80.381439	-347.087524	255.653763	1384.180664	-313.074066	-91.900490	1372.342285	-310.147705	79.067276	1393.233032	-281.731506	73.939407	1683.804443	-422.986359	306.666443	1129.876953	-404.881470	-133.047653	1134.231934	-326.853149	285.154053	893.496826	-308.081909	-133.809189	877.193359	-312.922455	73.577873	1018.128357	549.964172	-31.032568	962.530090	540.997864	145.490768
-336.403442	166.041031	919.318665	-315.526276	-21.075546	918.644104	-440.270935	207.356186	502.302643	-375.833832	-50.168159	499.097717	-457.080505	221.314285	68.570847	-438.471039	-40.300640	80.382668	-347.192047	255.629333	1384.207275	-313.068634	-91.921410	1372.325073	-310.219116	79.041245	1393.213867	-281.753693	74.134277	1683.698853	-422.995117	306.628448	1129.893799	-404.864471	-133.079468	1134.227417	-326.648560	285.088989	893.612671	-308.089874	-133.729675	877.148987	-312.918610	73.580956	1018.120605	549.297913	-32.512272	962.499817	540.480286	143.884583
-336.435486	165.981903	919.296997	-315.521759	-21.085629	918.630920	-440.228546	207.373535	502.310089	-375.826141	-50.164135	499.099060	-457.071503	221.312027	68.572121	-438.467377	-40.299927	80.382164	-347.329773	255.588821	1384.242432	-313.098083	-91.950859	1372.267578	-310.248413	79.024307	1393.238770	-281.723450	74.240746	1683.668213	-422.975006	306.567657	1129.870483	-404.866302	-133.086105	1134.189819	-326.470825	285.052063	893.688660	-308.090729	-133.653244	877.104492	-312.936035	73.553261	1018.103638	548.723816	-34.121696	962.547058	540.163269	142.353088
-336.423035	165.985550	919.310730	-315.505859	-21.061218	918.630981	-440.229675	207.372482	502.275879	-375.867401	-50.178875	499.099854	-457.061737	221.314041	68.592728	-438.487122	-40.304989	80.385490	-347.449066	255.558289	1384.272583	-313.090820	-91.948929	1372.267090	-310.303528	78.973671	1393.195679	-281.685333	74.354614	1683.628418	-422.958679	306.490387	1129.858765	-404.860687	-133.133133	1134.178467	-326.250031	284.987244	893.801147	-308.115173	-133.580582	877.058167	-312.941193	73.558250	1018.113159	548.031921	-35.769650	962.600769	539.849182	140.731339
-336.447357	166.028336	919.321045	-315.522095	-21.033897	918.620789	-440.241547	207.362289	502.297943	-375.894806	-50.195534	499.121552	-457.079376	221.311661	68.572365	-438.483704	-40.312466	80.364182	-347.541412	255.563705	1384.304810	-313.052979	-91.947342	1372.220581	-310.497131	78.780266	1393.293335	-281.622314	74.403862	1683.650391	-422.938110	306.463562	1129.882446	-404.824493	-133.150421	1134.150757	-326.023804	284.882233	893.902344	-308.140656	-133.523651	877.024231	-312.967377	73.582230	1018.114136	547.246643	-37.422516	962.557434	539.435608	139.138519
-336.486633	165.961502	919.310486	-315.521301	-21.028467	918.628540	-440.129089	207.297699	502.266937	-375.913086	-50.177036	499.119476	-456.999115	221.301727	68.553444	-438.489471	-40.313873	80.362213	-347.656616	255.520020	1384.315796	-312.998505	-91.933113	1372.204224	-310.539734	78.772232	1393.271973	-281.595459	74.521988	1683.611084	-422.917969	306.418732	1129.855103	-404.801056	-133.146255	1134.113647	-325.776093	284.813293	893.979492	-308.197449	-133.448456	876.954834	-312.987976	73.564293	1018.112732	546.610352	-38.965115	962.464050	539.038757	137.533844
-336.509186	165.910690	919.281738	-315.509796	-21.044474	918.621643	-440.123108	207.266037	502.221741	-375.930267	-50.191788	499.124847	-456.981384	221.303589	68.550377	-438.498993	-40.316311	80.364838	-347.807831	255.486679	1384.328735	-313.033752	-91.976601	1372.175537	-310.377045	78.970139	1393.254883	-281.570984	74.634705	1683.584839	-422.892548	306.384369	1129.826904	-404.786987	-133.186111	1134.084473	-325.515411	284.706604	894.044495	-308.248199	-133.419159	876.921753	-313.008820	73.543312	1018.096802	545.910889	-40.660862	962.356689	538.630859	135.906677
-336.558350	165.881470	919.281921	-315.533264	-21.032848	918.607422	-440.299500	207.491882	502.306854	-375.915131	-50.178043	499.118530	-457.121704	221.324097	68.623497	-438.549652	-40.329910	80.398293	-347.855804	255.491791	1384.330811	-312.974701	-91.939903	1372.142456	-310.576691	78.767563	1393.254395	-281.564087	74.741974	1683.557739	-422.858063	306.324768	1129.827881	-404.768433	-133.252945	1134.081543	-325.290894	284.602051	894.127930	-308.325623	-133.391708	876.851685	-313.041199	73.529381	1018.089294	545.333679	-42.658703	962.193542	538.288696	133.488129
-336.614777	165.870117	919.270020	-315.527649	-21.029350	918.580383	-440.325806	207.423965	502.274719	-375.952179	-50.215569	499.154419	-457.095795	221.344070	68.583313	-438.528442	-40.339058	80.387344	-347.937622	255.456055	1384.358154	-312.964966	-91.946381	1372.129395	-310.620667	78.759880	1393.262207	-281.557404	74.847473	1683.544434	-422.827209	306.281647	1129.813965	-404.745026	-133.291534	1134.031494	-325.089417	284.537384	894.177246	-308.325714	-133.356369	876.804138	-313.066742	73.521797	1018.069885	544.340149	-44.811626	961.914185	537.928955	131.496689
-336.656677	165.923996	919.300110	-315.564301	-21.029402	918.580261	-440.326843	207.387787	502.266357	-375.973969	-50.243996	499.150604	-457.088318	221.329269	68.581665	-438.550293	-40.344868	80.392174	-348.023590	255.448822	1384.385864	-312.950684	-91.957870	1372.096924	-310.651245	78.726891	1393.244507	-281.554077	74.959450	1683.509399	-422.787659	306.241028	1129.809692	-404.721649	-133.319260	1134.015747	-324.882080	284.416779	894.228271	-308.397095	-133.335236	876.752686	-313.108307	73.532486	1018.085327	543.469971	-46.732704	961.833679	537.380493	129.551544
-336.725708	165.928085	919.307739	-315.623108	-21.038252	918.577332	-440.325653	207.327026	502.234406	-376.040802	-50.255127	499.114410	-457.060455	221.311218	68.548584	-438.553436	-40.330669	80.376694	-348.100342	255.415100	1384.408813	-312.945587	-91.966591	1372.066650	-310.682800	78.709656	1393.281006	-281.548584	75.056648	1683.501465	-422.752045	306.195709	1129.805176	-404.728210	-133.399094	1133.988770	-324.697052	284.272308	894.309387	-308.433563	-133.310608	876.710327	-313.164398	73.526001	1018.086731	542.531433	-48.757332	961.679810	536.792297	127.570168
-336.777954	165.898422	919.324402	-315.639160	-21.094709	918.591187	-440.376251	207.389725	502.253632	-376.061432	-50.272350	499.120911	-457.094391	221.313217	68.569725	-438.599854	-40.324520	80.370773	-348.151215	255.394516	1384.432617	-312.920776	-91.957603	1372.036743	-310.745941	78.697105	1393.266602	-281.529480	74.999298	1683.475830	-422.692322	306.146027	1129.796387	-404.712341	-133.434326	1133.984131	-324.485870	284.137299	894.367188	-308.480835	-133.266571	876.678955	-313.210327	73.482498	1018.103516	541.685669	-50.960426	961.609863	536.377686	125.352371
-336.832367	165.900101	919.323181	-315.648254	-21.112169	918.591858	-440.399475	207.310471	502.231689	-376.060120	-50.296032	499.129608	-457.039246	221.303757	68.559326	-438.572174	-40.347210	80.354828	-348.174683	255.360931	1384.424316	-312.917206	-91.957558	1372.035767	-310.767792	78.690735	1393.285278	-281.529358	75.091965	1683.459106	-422.672058	306.124084	1129.805542	-404.703217	-133.446014	1133.983398	-324.380737	284.043335	894.414001	-308.544952	-133.281342	876.657410	-313.241882	73.478645	1018.103210	540.821167	-53.198097	961.557312	535.865906	123.133186
-336.918854	165.858093	919.299316	-315.688751	-21.167881	918.614868	-440.383209	207.310043	502.199219	-376.088043	-50.323048	499.137817	-457.004761	221.302490	68.558685	-438.586517	-40.351833	80.358749	-348.220673	255.363663	1384.435303	-312.927338	-91.956078	1372.034912	-310.829559	78.677467	1393.274780	-281.515228	75.200211	1683.454468	-422.633209	306.103271	1129.794556	-404.737183	-133.525818	1133.988647	-324.318298	283.993042	894.425049	-308.602631	-133.258484	876.635193	-313.311951	73.456993	1018.103333	539.966614	-55.572201	961.572388	535.257935	120.658051
-336.971680	165.835770	919.312500	-315.728546	-21.484472	918.661926	-440.498169	207.366135	502.234009	-376.210175	-50.415035	499.186096	-457.099762	221.328857	68.554253	-438.625427	-40.361935	80.370499	-348.245667	255.359665	1384.409058	-312.929871	-91.975243	1372.051514	-310.848572	78.680328	1393.310059	-281.501251	75.295921	1683.442139	-422.611115	306.065094	1129.766479	-404.725983	-133.536774	1133.997681	-324.215332	283.885162	894.472473	-308.626770	-133.259949	876.646606	-313.389832	73.301064	1018.137390	539.046204	-58.063057	961.599426	534.688965	118.298172
-337.034882	165.755936	919.288330	-315.730042	-22.150541	918.700134	-440.473572	207.293121	502.176971	-376.423676	-50.620377	499.301025	-457.039246	221.296646	68.537224	-438.789856	-40.431667	80.404007	-348.256195	255.333221	1384.403076	-312.939697	-91.998810	1372.064575	-310.875336	78.668816	1393.350708	-281.485107	75.387131	1683.426880	-422.608307	306.076508	1129.754272	-404.750854	-133.539688	1134.001709	-324.215057	283.845154	894.454102	-308.685455	-133.246918	876.652954	-313.421906	72.961823	1018.144043	538.111267	-60.599621	961.622925	534.057190	115.688812
-337.115082	165.862381	919.317322	-315.559631	-21.198477	918.348938	-440.438843	207.244171	502.189270	-376.068481	-50.243748	499.110748	-457.018768	221.286255	68.524017	-438.564789	-40.380825	80.321861	-348.236755	255.330475	1384.389404	-312.947174	-92.001434	1372.108643	-310.925629	78.652603	1393.401855	-281.460388	75.489975	1683.427856	-422.567444	306.060822	1129.724731	-404.759521	-133.510925	1134.023682	-324.186005	283.772614	894.467834	-308.682404	-133.246292	876.661560	-313.254486	73.326286	1017.968628	537.235840	-63.067867	961.745483	533.373596	113.185242
-337.188232	165.840958	919.340942	-315.613495	-21.190845	918.337402	-440.531738	207.285995	502.202881	-376.168793	-50.320396	499.133179	-457.060425	221.291641	68.528770	-438.612915	-40.408066	80.349174	-348.196472	255.310303	1384.369507	-312.977295	-92.009933	1372.142456	-310.979156	78.604889	1393.386963	-281.484741	75.791107	1683.408569	-422.554871	306.044189	1129.725952	-404.788513	-133.516434	1134.032227	-324.177002	283.708984	894.449341	-308.721069	-133.242416	876.701233	-313.289093	73.305634	1017.971008	536.294312	-65.607071	961.824585	532.669312	110.696548
-337.241760	165.812866	919.369019	-315.634766	-21.213827	918.352356	-440.503235	207.281296	502.188049	-376.171326	-50.304512	499.091522	-457.031586	221.295425	68.547073	-438.610199	-40.407730	80.348083	-348.160706	255.314911	1384.380371	-312.353821	-91.591949	1372.529175	-311.013275	78.595085	1393.429443	-281.475220	75.875900	1683.406738	-422.531128	306.042389	1129.735107	-404.802368	-133.522385	1134.072021	-324.248474	283.666107	894.418518	-308.780457	-133.239029	876.736816	-313.320557	73.276100	1017.991760	535.386963	-68.018456	961.986389	531.859375	108.264656
-337.355713	165.785538	919.392761	-315.724365	-21.192417	918.350891	-440.457214	207.209030	502.124695	-376.280975	-50.385918	499.162750	-457.000427	221.290390	68.539497	-438.630798	-40.410664	80.387871	-348.103668	255.301086	1384.379150	-312.394379	-91.615631	1372.607422	-311.056793	78.592133	1393.460693	-281.445343	75.966873	1683.406128	-422.532898	306.057556	1129.749268	-404.862549	-133.526428	1134.168091	-324.383240	283.695648	894.373962	-308.829193	-133.297470	876.834290	-313.389221	73.265617	1017.998596	534.777161	-70.892021	962.169128	531.342285	105.009338
-337.401398	165.800690	919.434570	-315.781311	-21.217527	918.377869	-440.514221	207.244949	502.137787	-376.328674	-50.404469	499.251617	-457.013855	221.304169	68.550842	-438.633331	-40.396538	80.373215	-348.018646	255.291550	1384.366943	-312.477234	-91.620178	1372.653198	-311.109558	78.588867	1393.501221	-281.425659	76.061371	1683.419678	-422.515289	306.046021	1129.762329	-404.922729	-133.549072	1134.281128	-324.496765	283.683868	894.321777	-308.862122	-133.307251	876.924805	-313.445770	73.251167	1018.033813	533.858643	-73.615913	962.254578	530.376465	101.441818
-337.442963	165.755524	919.437744	-315.800598	-21.236385	918.374695	-440.371063	207.110641	502.074860	-376.381073	-50.469696	499.301239	-456.935699	221.279373	68.528130	-438.665863	-40.404728	80.382103	-347.943817	255.301300	1384.350464	-312.569244	-91.634781	1372.749512	-311.147125	78.570984	1393.555176	-281.393280	76.166306	1683.430298	-422.507935	306.063293	1129.743164	-405.014618	-133.540939	1134.330322	-324.626099	283.651733	894.245972	-308.955872	-133.382629	877.009766	-313.469360	73.218300	1018.032898	533.057739	-76.132317	962.409241	529.723511	99.007301
-337.481201	165.723846	919.450012	-315.858398	-21.278986	918.394653	-440.411560	207.125961	502.097107	-376.434265	-50.463463	499.298920	-456.920807	221.276413	68.528053	-438.662567	-40.412281	80.358200	-347.868011	255.320084	1384.322754	-312.644470	-91.639244	1372.839478	-311.186676	78.573288	1393.579956	-281.375549	76.295792	1683.440430	-422.506805	306.104736	1129.736694	-405.097687	-133.574265	1134.410645	-324.765442	283.597290	894.188965	-308.974579	-133.374603	877.089905	-313.529510	73.182388	1018.050537	532.210205	-78.520691	962.584778	528.866089	96.760109
-337.556335	165.675583	919.430786	-315.947723	-21.280027	918.365784	-440.417633	207.138504	502.093170	-376.436768	-50.448830	499.197876	-456.964722	221.263321	68.525887	-438.637390	-40.412205	80.315422	-347.757935	255.318192	1384.274902	-312.731506	-91.624222	1372.856812	-311.184357	78.582779	1393.626465	-281.348999	76.422890	1683.423096	-422.486542	306.086975	1129.724731	-405.153168	-133.579697	1134.424072	-324.915405	283.607239	894.097839	-309.017242	-133.446518	877.155029	-313.584900	73.154968	1018.023010	531.243774	-81.044014	962.683044	528.064087	94.309975
-337.592438	165.645599	919.429932	-316.013733	-21.306852	918.385742	-440.426849	207.162415	502.091614	-376.426056	-50.412930	499.155273	-456.981995	221.262253	68.508102	-438.626404	-40.409134	80.310173	-347.671051	255.360901	1384.213501	-312.812744	-91.610535	1372.911743	-311.217834	78.583412	1393.621582	-281.343811	76.578430	1683.397339	-422.490906	306.143494	1129.678711	-405.216949	-133.565933	1134.437378	-325.105133	283.574982	893.974976	-309.043396	-133.463943	877.209778	-313.641022	73.134933	1018.033142	530.387817	-83.589310	962.763489	527.200562	91.758858
-337.643982	165.640244	919.438782	-316.117706	-21.301437	918.378723	-440.463470	207.299179	502.120941	-376.436920	-50.372345	499.103699	-457.024689	221.265564	68.514107	-438.608734	-40.419201	80.319626	-347.541229	255.403046	1384.175049	-312.936829	-91.596848	1372.985718	-311.251709	78.586044	1393.622437	-281.308411	76.731140	1683.384644	-422.472534	306.186646	1129.639771	-405.303864	-133.543076	1134.483643	-325.295410	283.548920	893.845703	-309.040436	-133.529694	877.284119	-313.699768	73.125145	1018.031616	529.462341	-86.061424	962.871155	526.323120	89.273819
-337.682953	165.641678	919.438843	-316.193939	-21.310598	918.375427	-440.440033	207.328873	502.103943	-376.556549	-50.584248	499.211853	-457.001923	221.275482	68.512939	-438.703278	-40.432861	80.379219	-347.440735	255.414368	1384.124390	-313.070068	-91.588043	1373.042847	-311.088135	78.824158	1393.606201	-281.279907	76.892319	1683.377197	-422.449402	306.220093	1129.629883	-405.406128	-133.599182	1134.547852	-325.499908	283.500244	893.724731	-309.110748	-133.573868	877.368652	-313.744293	73.118324	1018.028320	528.486206	-88.739655	962.862427	525.481201	86.794876
-337.709686	165.615021	919.433167	-316.311554	-21.309834	918.383484	-440.362305	207.131454	502.024536	-376.965057	-51.523529	499.811005	-456.949097	221.261307	68.502205	-438.950043	-40.493626	80.490837	-347.291321	255.505066	1384.074951	-313.178589	-91.525848	1373.134155	-311.335480	78.625763	1393.619995	-281.249420	77.036781	1683.376587	-422.449005	306.271881	1129.631226	-405.533112	-133.605469	1134.586792	-325.734314	283.459106	893.573242	-309.240143	-133.684952	877.471741	-313.815094	73.106522	1018.029297	527.607605	-91.297386	962.851929	524.643311	84.261620
-337.703735	165.602341	919.435974	-316.438843	-21.320694	918.403259	-440.300232	207.079346	502.014252	-377.664093	-53.752254	500.994049	-456.934875	221.267197	68.468918	-439.535400	-40.679703	80.744637	-347.174286	255.547409	1384.038818	-313.325867	-91.481918	1373.204590	-311.345490	78.631706	1393.657349	-281.218414	77.187012	1683.387451	-422.444427	306.313019	1129.615601	-405.662109	-133.597046	1134.693481	-325.956512	283.458496	893.479614	-309.385223	-133.905319	877.573853	-313.880066	73.093864	1018.041199	526.660156	-93.826591	962.762451	523.838440	81.742897
-337.699585	165.613388	919.441711	-316.529022	-21.391817	918.432007	-440.222656	207.034332	501.995056	-377.746124	-53.902103	501.099762	-456.907837	221.244370	68.453979	-439.586578	-40.695332	80.763481	-347.044922	255.612488	1383.994873	-313.475220	-91.434578	1373.278320	-311.344177	78.674141	1393.741211	-281.189972	77.367821	1683.395264	-422.426361	306.373322	1129.622925	-405.849548	-133.618881	1134.801147	-326.198944	283.467072	893.339417	-310.576080	-135.195953	876.577332	-313.936615	73.067406	1018.060181	525.826904	-96.327728	962.804199	523.061218	79.140823
-337.697815	165.587418	919.414978	-316.688812	-21.441925	918.459595	-440.186890	207.075165	501.991547	-377.385162	-53.467365	500.981750	-456.963348	221.271622	68.454956	-439.366180	-40.631123	80.699799	-346.922943	255.672791	1383.944824	-313.615997	-91.426666	1373.335205	-311.390411	78.711800	1393.723633	-281.217468	77.597374	1683.340820	-422.441803	306.444824	1129.592896	-405.936981	-133.553558	1134.843628	-326.459625	283.423035	893.190308	-310.660950	-135.621719	876.512207	-314.017395	73.046471	1018.060669	524.843445	-98.933853	962.675781	522.229126	76.592583
-337.682739	165.538651	919.402039	-316.824707	-21.439754	918.450317	-440.149048	207.040909	501.987854	-376.812958	-52.924934	500.827362	-456.962402	221.260208	68.447952	-439.034180	-40.566502	80.547447	-346.785797	255.750061	1383.892456	-313.772949	-91.364922	1373.398682	-311.401703	78.786011	1393.742676	-281.112732	77.756577	1683.382690	-422.437408	306.523956	1129.581543	-406.085815	-133.562195	1134.949219	-326.811188	283.488647	893.071960	-310.500793	-135.412445	876.509827	-314.074219	73.015114	1018.049133	523.894714	-101.399490	962.535828	521.375183	74.148499
-337.666565	165.552338	919.400879	-316.991486	-21.443262	918.477905	-440.172180	207.256531	502.019287	-375.917694	-52.004532	500.580017	-457.055847	221.282211	68.482536	-438.494965	-40.415707	80.390594	-346.659882	255.840195	1383.836060	-313.904144	-91.304047	1373.457397	-311.417877	78.840721	1393.736572	-281.072845	77.973511	1683.358521	-422.441711	306.637360	1129.528809	-406.236115	-133.464600	1134.994019	-327.069122	283.448822	892.928894	-310.585693	-135.540649	876.598633	-314.149139	73.022491	1018.062317	522.975098	-103.925270	962.364624	520.638245	71.637627
-337.625275	165.554611	919.390869	-317.137482	-21.466900	918.504639	-440.172516	207.508850	502.090485	-375.869293	-52.008202	500.567871	-457.148010	221.312851	68.516479	-438.397522	-40.413811	80.372726	-346.525177	255.910507	1383.755981	-314.082306	-91.269310	1373.522705	-311.243805	79.121544	1393.746826	-281.044495	78.196480	1683.349243	-422.431244	306.701355	1129.469360	-406.399658	-133.454117	1135.118286	-327.351868	283.473267	892.798767	-310.736145	-135.670090	876.701355	-314.203552	73.017738	1018.070923	522.140808	-106.191597	962.288574	519.854187	69.296898
-337.622467	165.504440	919.387939	-317.324188	-21.546124	918.553467	-440.077362	207.198425	501.988312	-376.030151	-52.081337	500.598755	-457.090424	221.318542	68.469872	-438.443451	-40.446049	80.415619	-346.331329	256.017975	1383.719360	-314.227264	-91.180107	1373.599854	-311.245117	79.202499	1393.760010	-281.002686	78.412041	1683.359741	-422.402466	306.794373	1129.471069	-406.575226	-133.324600	1135.168823	-327.594177	283.482330	892.703979	-310.857025	-135.810242	876.793701	-314.273285	72.969406	1018.090698	521.219666	-108.612061	962.105774	519.179443	66.956909
-337.575592	165.497559	919.394348	-317.519653	-21.522596	918.563049	-440.037933	207.236618	502.005280	-376.067474	-52.110508	500.550690	-457.119141	221.342560	68.506798	-438.412872	-40.445858	80.452118	-346.098511	256.159180	1383.690918	-315.054932	-91.547478	1373.379272	-311.460205	79.056328	1393.793579	-280.972015	78.636673	1683.378662	-422.377960	306.910858	1129.451172	-406.786804	-133.329315	1135.293091	-327.831024	283.449097	892.597778	-311.000763	-135.940369	876.932251	-314.336426	72.963654	1018.097351	520.368591	-110.886299	961.962036	518.482727	64.737785
-337.526947	165.471893	919.389771	-317.684235	-21.560934	918.592224	-440.010468	207.285370	502.056610	-376.189392	-52.145920	500.580627	-457.157104	221.327881	68.496140	-438.373352	-40.453915	80.430092	-345.905548	256.249817	1383.643188	-315.299133	-91.488998	1373.474365	-311.273590	79.321693	1393.824829	-280.939209	78.863724	1683.393188	-422.327850	307.003693	1129.446167	-406.995056	-133.233093	1135.371582	-328.061188	283.444092	892.471558	-311.154999	-136.063187	877.062805	-314.394501	72.934410	1018.109680	519.485046	-113.189911	961.767517	517.849915	62.488194
-337.496277	165.481720	919.378845	-317.870544	-21.505987	918.570007	-440.007996	207.357849	502.055145	-376.350372	-52.317081	500.608734	-457.215942	221.363510	68.490654	-438.424194	-40.458027	80.414635	-345.678619	256.406281	1383.591187	-315.497620	-91.373970	1373.588501	-311.270142	79.426292	1393.857544	-280.906982	79.110344	1683.404175	-422.290924	307.134399	1129.407104	-407.204681	-133.191833	1135.469360	-328.248413	283.412292	892.386841	-311.315887	-136.164780	877.182007	-314.435425	72.949615	1018.088318	518.749756	-115.419228	961.558472	517.313354	60.186260
-337.459045	165.484756	919.378845	-318.069397	-21.523521	918.553772	-439.991425	207.450272	502.041870	-376.445099	-52.338268	500.562225	-457.263092	221.385834	68.505608	-438.431244	-40.465828	80.377304	-345.462982	256.563660	1383.489136	-315.673553	-91.260941	1373.642456	-311.289642	79.525711	1393.823364	-280.864136	79.377777	1683.405273	-422.243805	307.275940	1129.365601	-407.408783	-133.203400	1135.625244	-328.373901	283.278259	892.254089	-311.518768	-136.331589	877.289063	-314.515869	72.916954	1018.080383	517.848145	-117.602409	961.330017	516.659363	58.043415
-337.423401	165.458588	919.349182	-318.274780	-21.555634	918.560120	-439.983459	207.594009	502.063110	-376.581055	-52.405106	500.557678	-457.309387	221.404419	68.536903	-438.418915	-40.483265	80.336685	-345.270874	256.702332	1383.404297	-315.834900	-91.141930	1373.713989	-311.286102	79.662834	1393.845215	-280.834290	79.652397	1683.397217	-422.190125	307.435242	1129.301025	-407.620483	-133.139404	1135.735718	-328.550659	283.237915	892.107483	-311.727325	-136.507370	877.420532	-314.578430	72.892090	1018.065735	516.951416	-119.637321	961.099121	516.084351	56.189373
-337.375977	165.435272	919.322632	-318.476868	-21.565737	918.581543	-439.983215	207.901550	502.148895	-376.644958	-52.436569	500.549377	-457.422180	221.423096	68.543640	-438.438782	-40.488354	80.311302	-345.046326	256.856262	1383.299927	-315.986572	-91.000778	1373.807861	-311.295013	79.770027	1393.820313	-280.786591	79.936020	1683.382080	-422.101501	307.594757	1129.243164	-407.846619	-133.058060	1135.845947	-328.699158	283.224365	891.943237	-311.965851	-136.663345	877.522278	-314.635864	72.885201	1018.060364	516.054626	-121.591118	960.858276	515.511963	54.619465
-337.296967	165.429718	919.317505	-318.671661	-21.629082	918.608582	-440.480652	208.657990	502.425232	-376.762634	-52.498749	500.553864	-457.824188	221.488632	68.660706	-438.402466	-40.473713	80.299408	-344.833496	257.030670	1383.201294	-316.140808	-90.830772	1373.894165	-311.275696	79.887062	1393.827515	-280.791779	80.267471	1683.336182	-421.989319	307.757233	1129.198730	-408.083038	-132.926865	1135.931519	-328.803131	283.207520	891.824890	-312.182404	-136.790558	877.628479	-314.691376	72.848259	1018.071045	515.197876	-123.538536	960.641235	514.989502	53.035488
-337.206512	165.424393	919.292969	-318.893158	-21.631235	918.651062	-440.376953	208.683121	502.460022	-376.842682	-52.470131	500.519653	-457.827332	221.491394	68.675491	-438.390686	-40.517395	80.314346	-344.579224	257.177032	1383.140137	-316.342133	-90.700867	1374.006592	-311.281555	80.015083	1393.852905	-280.672241	80.521835	1683.380493	-421.865601	307.888275	1129.101807	-408.306213	-132.749969	1135.974121	-328.873169	283.193939	891.696167	-312.421967	-136.913483	877.745483	-314.767731	72.856850	1018.081360	514.487000	-125.693779	960.442139	514.069763	49.249039
-337.113312	165.532074	919.332520	-319.156158	-21.682726	918.705933	-440.281464	208.757309	502.480194	-376.919861	-52.493881	500.535156	-457.791595	221.481384	68.669670	-438.347717	-40.508247	80.309746	-344.306946	257.350464	1383.079956	-316.556183	-90.566902	1374.133301	-311.310852	80.106285	1393.887817	-280.623260	80.824219	1683.394287	-421.728180	308.072571	1129.060059	-408.563568	-132.635803	1136.109131	-328.931549	283.202362	891.588867	-312.639374	-137.015762	877.885681	-314.863922	72.865860	1018.130249	513.672485	-127.720612	960.180359	513.534119	47.102047
-337.048004	165.524521	919.326172	-319.400513	-21.714960	918.777100	-440.248779	208.864731	502.521820	-377.042694	-52.463528	500.565735	-457.821716	221.500626	68.710419	-438.340851	-40.488163	80.288933	-344.057251	257.592712	1383.009521	-317.016266	-90.521385	1374.258301	-311.426666	80.149628	1393.894043	-280.569183	81.149818	1683.403442	-421.557800	308.269714	1129.027588	-408.868378	-132.569550	1136.278931	-328.949615	283.220306	891.477966	-312.940247	-137.172256	878.026428	-314.971375	72.863235	1018.164917	512.894165	-129.651794	959.966003	512.956970	45.323772
-337.006256	165.518585	919.329590	-319.628387	-21.713474	918.812744	-440.185059	208.858246	502.491425	-377.215790	-52.536457	500.592407	-457.851196	221.509613	68.700188	-438.308167	-40.491940	80.259613	-343.777649	257.818817	1382.922974	-317.295990	-90.384422	1374.366943	-311.473969	80.281746	1393.865967	-280.571350	81.530655	1683.371216	-421.399384	308.489197	1128.986572	-409.163330	-132.539978	1136.519531	-328.948090	283.237518	891.387146	-313.250702	-137.308060	878.174988	-315.069702	72.858528	1018.185181	512.143127	-131.522598	959.747375	512.523865	43.556568
-336.946106	165.549423	919.314880	-319.870209	-21.709347	918.860229	-440.096466	208.923019	502.508942	-377.343262	-52.487152	500.550323	-457.865417	221.517914	68.706131	-438.338715	-40.476284	80.232132	-343.550079	258.007904	1382.833618	-317.577026	-90.260788	1374.482422	-311.507782	80.458389	1393.863647	-280.461456	81.847755	1683.404297	-421.198181	308.720001	1128.912720	-409.470093	-132.345169	1136.583496	-328.899506	283.233887	891.281372	-313.595337	-137.464188	878.310852	-315.157776	72.887688	1018.201050	511.480774	-133.335327	959.559387	512.038147	41.763885
-336.880951	165.614059	919.340454	-320.093475	-21.628651	918.875854	-440.107208	209.125488	502.610199	-377.360901	-52.239498	500.490173	-457.950317	221.537338	68.752167	-438.259033	-40.457489	80.163773	-343.284790	258.213470	1382.755981	-317.800598	-90.098495	1374.599609	-311.491760	80.644684	1393.893188	-280.401978	82.207497	1683.400635	-420.970917	308.928131	1128.849854	-409.806824	-132.214066	1136.781860	-328.805725	283.259705	891.171753	-313.968842	-137.595291	878.465271	-315.232178	72.935158	1018.221252	510.901428	-135.285706	959.296936	511.617493	39.459347
-336.817322	165.579361	919.306091	-320.357086	-21.649498	918.945190	-440.008057	209.056137	502.565491	-377.428711	-52.080414	500.398682	-457.941467	221.534271	68.750374	-438.254578	-40.420731	80.149406	-343.033722	258.436462	1382.687134	-318.066437	-89.910561	1374.734131	-311.493317	80.794495	1393.916870	-280.348938	82.580620	1683.415161	-420.746338	309.140442	1128.785522	-410.178253	-132.086823	1136.937134	-328.659302	283.261505	891.068359	-314.373322	-137.734116	878.626160	-315.308289	72.941299	1018.235291	510.287079	-137.038528	959.130432	511.250488	37.834915
-336.757477	165.656204	919.303101	-320.635559	-21.551565	918.956848	-439.996765	209.129059	502.625977	-377.481018	-51.991364	500.382843	-457.937469	221.527512	68.779984	-438.202301	-40.374538	80.127022	-342.752014	258.672241	1382.616699	-318.365692	-89.722473	1374.810181	-311.426849	80.995537	1393.989990	-280.249481	82.963074	1683.399902	-420.472168	309.365967	1128.715454	-410.470551	-131.930634	1137.089355	-328.489075	283.332367	890.973816	-314.730804	-137.894043	878.761414	-315.381165	73.015694	1018.234802	509.544983	-138.900574	958.942627	510.863861	36.228401
-336.695862	165.691147	919.307617	-320.826874	-21.507595	918.976624	-439.941223	209.263763	502.671631	-377.574249	-51.996483	500.381134	-457.979858	221.534760	68.805847	-438.218445	-40.387699	80.132660	-342.443420	258.917542	1382.541504	-318.690430	-89.513344	1374.945190	-311.442993	81.171333	1393.992310	-280.162262	83.381119	1683.398926	-420.158875	309.627716	1128.634277	-410.756317	-131.734955	1137.189941	-328.285583	283.360931	890.900940	-315.268524	-138.543060	879.011230	-315.430939	73.046600	1018.245056	508.929565	-140.569107	958.818848	510.505371	34.616501
-336.649506	165.756760	919.314697	-321.092316	-21.482042	919.032471	-439.934509	209.454346	502.691711	-377.711212	-51.963318	500.354218	-458.029755	221.549194	68.826317	-438.202759	-40.436508	80.080719	-342.124542	259.151794	1382.468994	-319.011627	-89.325432	1375.060181	-311.451416	81.389946	1393.989746	-280.076202	83.795433	1683.380615	-419.842834	309.904205	1128.553711	-411.041748	-131.460785	1137.255859	-328.120178	283.424805	890.800903	-315.776489	-139.214233	879.285889	-315.537872	73.095795	1018.276123	508.338654	-142.230148	958.607300	510.137421	33.126686
-336.576996	165.909149	919.315979	-321.357391	-21.338091	919.027039	-439.894226	209.564560	502.708710	-377.762878	-51.920742	500.315521	-458.061951	221.567734	68.845505	-438.245941	-40.477848	80.088402	-341.819366	259.399414	1382.380249	-319.256744	-89.129845	1375.165161	-311.521210	81.581856	1393.916382	-280.014221	84.226578	1683.358032	-419.509552	310.227478	1128.483887	-411.453156	-131.244873	1137.446655	-327.890625	283.515869	890.745239	-316.113342	-139.200745	879.385620	-315.629852	73.216690	1018.273743	507.701233	-143.927948	958.391724	509.795197	31.549267
-336.507477	166.049225	919.334167	-321.595032	-21.219894	919.077393	-439.879486	209.824326	502.778503	-377.815063	-51.917591	500.265869	-458.090607	221.598877	68.879303	-438.232147	-40.519108	80.063934	-341.563080	259.718811	1382.295166	-319.544647	-88.877800	1375.281860	-311.514923	81.809959	1393.914673	-279.967163	84.723686	1683.338501	-419.152222	310.550629	1128.414307	-411.868164	-131.081543	1137.659546	-327.621368	283.561829	890.654053	-316.556061	-139.312622	879.525330	-315.725494	73.339920	1018.309631	507.065308	-145.658051	958.295837	509.392151	29.867405
-336.460297	166.173340	919.332825	-321.864441	-21.133562	919.125854	-439.776154	209.868576	502.774689	-377.861481	-51.967896	500.289520	-458.126038	221.602936	68.889442	-438.228516	-40.576492	80.063766	-341.258698	259.974701	1382.240967	-319.864227	-88.658203	1375.332275	-311.554504	82.046661	1393.955933	-279.896149	85.186333	1683.338135	-418.763580	310.844818	1128.314331	-412.241089	-130.879395	1137.802612	-327.275970	283.591370	890.552307	-317.026489	-139.462616	879.692993	-315.849060	73.447800	1018.334839	506.413635	-147.224487	958.197937	508.878906	28.384497
-336.353973	166.294571	919.336853	-322.094513	-21.058004	919.213745	-439.708466	209.919403	502.780579	-377.922272	-52.032799	500.293884	-458.097809	221.617065	68.895149	-438.259186	-40.593174	80.051826	-340.958130	260.249146	1382.184448	-320.287445	-88.394638	1375.449585	-311.562592	82.311211	1394.019165	-279.821472	85.661934	1683.327148	-418.360901	311.151306	1128.252686	-412.677124	-130.643585	1137.975098	-326.880920	283.616760	890.462952	-317.550415	-139.653076	879.836365	-315.948212	73.563583	1018.385620	505.842468	-148.776550	958.146362	508.506165	26.936720
-336.229675	166.433823	919.358459	-322.309235	-20.977032	919.317322	-439.626434	210.113861	502.851471	-377.921844	-51.947960	500.264374	-458.139130	221.641708	68.933334	-438.251709	-40.629177	80.009247	-340.629181	260.528351	1382.093994	-320.684448	-88.099762	1375.612915	-311.605103	82.574570	1394.079590	-279.748901	86.164085	1683.307983	-417.914551	311.488678	1128.139038	-413.154877	-130.446167	1138.180420	-326.452667	283.664673	890.378540	-318.089691	-139.710068	880.008911	-316.040527	73.689224	1018.454346	505.199097	-150.259094	958.041687	508.035828	25.452906
-336.123108	166.593048	919.360474	-322.491394	-20.853405	919.343994	-439.567291	210.365387	502.889221	-377.965698	-51.878670	500.242493	-458.190704	221.663284	68.947899	-438.252075	-40.629539	80.001038	-340.326233	260.832916	1382.014160	-320.880127	-87.846596	1375.798950	-311.613342	82.880165	1394.148315	-279.662323	86.702194	1683.277100	-417.459717	311.854584	1128.016968	-413.543976	-130.162491	1138.344849	-326.045074	283.767487	890.318665	-318.610382	-139.799103	880.133667	-316.124878	73.819786	1018.474976	504.397797	-151.910919	957.940979	507.481598	23.971769
-336.027588	166.725647	919.324646	-322.670532	-20.713890	919.357300	-439.056702	209.958298	502.726868	-377.924561	-51.777573	500.250916	-457.969910	221.636459	68.905510	-438.222809	-40.589359	79.982368	-340.054962	261.198730	1381.925415	-321.173615	-87.529007	1375.878784	-311.696106	83.161751	1394.087158	-279.575470	87.232346	1683.240112	-417.012360	312.217529	1127.922852	-413.964111	-129.913818	1138.504272	-325.659485	283.882477	890.243774	-319.102966	-139.877655	880.291016	-316.199585	73.960190	1018.468079	503.780121	-153.356064	957.873657	507.002289	22.551561
-335.934967	166.924774	919.320068	-322.902161	-20.524483	919.404297	-438.953827	209.978806	502.701904	-377.950287	-51.615101	500.233978	-457.921570	221.672577	68.888657	-438.210144	-40.564201	80.012360	-339.748260	261.546051	1381.866211	-321.533264	-87.204163	1375.936768	-311.766418	83.470146	1394.047852	-279.489532	87.815315	1683.197754	-416.512939	312.675751	1127.790405	-414.422058	-129.572601	1138.683594	-325.213409	284.002197	890.157471	-319.638672	-139.992676	880.431702	-316.306152	74.156364	1018.494141	502.996399	-154.775803	957.848145	506.349121	21.078089
-335.846130	167.151169	919.327393	-323.108521	-20.276751	919.384155	-438.914246	210.204437	502.724243	-377.995026	-51.520363	500.286285	-457.949615	221.700531	68.896278	-438.237885	-40.509083	80.015312	-339.451477	261.901245	1381.782715	-321.988983	-86.857895	1375.973511	-311.835327	83.753990	1394.011230	-279.392181	88.386986	1683.153564	-416.033325	313.078491	1127.650635	-414.915344	-129.309174	1138.818848	-324.749878	284.085114	890.051392	-320.129120	-140.025116	880.575073	-316.396210	74.356209	1018.492249	502.195251	-156.230682	957.778198	505.757019	19.810446
-335.693787	167.411270	919.343567	-323.291687	-20.032684	919.401489	-438.751068	209.884460	502.602966	-378.392822	-51.787273	500.403687	-457.849487	221.701233	68.859695	-438.424652	-40.518665	80.084091	-339.166199	262.283630	1381.728638	-322.360107	-86.532898	1376.094360	-311.890564	84.050156	1394.026001	-279.328705	88.993652	1683.099609	-415.572906	313.497223	1127.535522	-415.419647	-129.089310	1138.986450	-324.155548	284.033661	890.017090	-320.687256	-140.018204	880.698120	-316.469391	74.581612	1018.516846	501.540924	-157.550629	957.752502	505.232727	18.495041
-335.531067	167.653717	919.340881	-323.477539	-19.783175	919.437012	-438.724152	210.259933	502.714539	-378.357483	-51.572910	500.372894	-457.999115	221.749939	68.912910	-438.382416	-40.454353	80.101471	-338.895264	262.635468	1381.655396	-322.622375	-86.196671	1376.172607	-311.990814	84.373840	1394.042603	-279.262939	89.614174	1683.051758	-415.050446	313.937073	1127.386963	-415.928192	-128.750198	1139.159058	-323.572815	284.054138	889.961487	-321.349243	-140.015488	880.787231	-316.527008	74.820679	1018.539368	500.739746	-158.951035	957.674744	504.613220	17.067904
-335.327057	167.909378	919.357971	-323.581146	-19.633310	919.493408	-439.056915	210.916794	502.958252	-378.023926	-51.179039	500.320099	-458.241089	221.830963	68.978966	-438.197662	-40.407700	80.044533	-338.686035	262.947021	1381.468994	-322.954926	-85.772171	1376.303223	-312.087952	84.718758	1394.022217	-279.203125	90.236168	1683.000977	-414.583679	314.401886	1127.230957	-416.435669	-128.374863	1139.270874	-323.007538	284.137268	889.903503	-321.933258	-139.997940	880.913391	-316.562469	75.017052	1018.587341	499.934753	-160.312592	957.625183	503.985901	15.878765
-335.169983	168.174057	919.334900	-323.663025	-19.362507	919.497742	-438.998566	211.144394	503.009369	-378.034546	-51.111092	500.376648	-458.339539	221.859558	69.004158	-438.250000	-40.382671	80.028183	-338.475861	263.380066	1381.345459	-323.371185	-85.382553	1376.395508	-312.233398	85.125526	1394.002563	-279.102997	90.897621	1682.934204	-414.094574	314.851898	1127.108398	-416.898529	-128.069656	1139.424683	-322.472382	284.341919	889.828308	-322.538971	-139.941544	881.012695	-316.579529	75.279564	1018.585083	499.189606	-161.620605	957.594116	503.408325	14.579438
-335.021729	168.434235	919.340576	-323.770508	-19.121599	919.500549	-438.986969	211.613388	503.103821	-377.980957	-51.057060	500.386841	-458.409302	221.902252	69.033707	-438.228119	-40.360916	80.004639	-338.278656	263.763275	1381.210938	-323.766937	-85.013260	1376.421875	-312.369873	85.529175	1393.989258	-279.045258	91.575600	1682.853516	-413.627869	315.301392	1126.906128	-417.474762	-127.681244	1139.537964	-321.929779	284.491913	889.718811	-323.179077	-139.780472	881.075134	-316.626831	75.506927	1018.598267	498.342560	-162.916519	957.539917	502.713654	13.284852
-334.875305	168.727081	919.323730	-323.906677	-18.872066	919.533569	-438.428284	211.447861	502.993500	-377.975769	-51.093132	500.444733	-458.147614	221.880112	68.968567	-438.303436	-40.379211	80.018089	-338.134460	264.189117	1381.090088	-324.121246	-84.597435	1376.497559	-312.461761	85.972786	1394.025146	-279.004639	92.273430	1682.772095	-413.154816	315.848907	1126.684937	-418.037262	-127.264374	1139.689941	-321.381470	284.676239	889.573792	-323.822205	-139.665619	881.199280	-316.687927	75.781174	1018.614807	497.453247	-164.199615	957.541077	502.050446	12.031772
-334.766541	168.986313	919.318909	-324.081512	-18.582331	919.566833	-438.356873	211.695908	503.024231	-377.909882	-51.056129	500.432068	-458.190826	221.915192	68.993454	-438.309418	-40.374153	80.054924	-337.956879	264.761780	1381.051147	-324.507294	-84.147484	1376.632324	-312.587921	86.385674	1394.009399	-278.956421	92.983337	1682.704102	-412.685791	316.295349	1126.538940	-418.533020	-126.963318	1139.869019	-320.833282	284.928040	889.508423	-324.506439	-139.669510	881.344727	-316.771179	76.053886	1018.635498	496.612854	-165.442825	957.460205	501.380981	10.837132
-334.611572	169.277695	919.316162	-324.198120	-18.301743	919.608521	-438.266388	211.753525	503.021027	-378.062653	-51.121357	500.401642	-458.177063	221.953186	69.015793	-438.420319	-40.406574	80.084488	-337.807709	265.213806	1380.955322	-324.833435	-83.692757	1376.760376	-312.722046	86.819504	1393.994507	-278.899231	93.716583	1682.649902	-412.248627	316.829834	1126.402588	-419.208252	-126.509705	1140.006104	-320.414276	285.087219	889.514893	-325.003845	-138.517471	881.252930	-316.839264	76.340187	1018.666077	495.849182	-166.593704	957.411194	500.767242	9.620590
-334.501770	169.558823	919.328796	-324.318085	-18.014933	919.634094	-438.193542	211.958328	503.054382	-378.003510	-51.043926	500.404663	-458.187683	221.966644	69.036758	-438.417969	-40.415127	80.112213	-337.721069	265.739227	1380.899780	-325.232056	-83.220757	1376.813477	-312.893127	87.299110	1394.006104	-278.885742	94.460983	1682.586914	-411.809418	317.318481	1126.240234	-419.799164	-126.172592	1140.210205	-319.903076	285.349609	889.438782	-325.700836	-138.172379	881.301636	-316.912964	76.611893	1018.693970	495.001343	-167.911209	957.385986	500.196136	8.378645
-334.391785	169.774185	919.314758	-324.369110	-17.786184	919.689087	-438.103821	211.964478	503.001068	-377.861725	-50.882454	500.333282	-458.170105	221.970917	69.034264	-438.377472	-40.369648	80.120964	-337.612885	266.204742	1380.799561	-325.602234	-82.727913	1376.920166	-313.127747	87.744507	1393.963867	-278.853851	95.232635	1682.534668	-411.390839	317.813782	1126.021729	-420.340881	-125.737335	1140.374390	-319.208771	285.594604	889.315369	-326.445740	-138.120758	881.433167	-316.986664	76.854309	1018.727173	494.218658	-169.027618	957.347717	499.520905	7.301090
-334.263977	170.042740	919.280762	-324.394318	-17.466236	919.697632	-438.001282	212.011780	502.984314	-377.737915	-50.766129	500.334167	-458.197815	222.014450	69.048805	-438.361328	-40.364494	80.109741	-337.571381	266.749390	1380.681030	-325.937958	-82.247513	1377.036377	-313.244080	88.255493	1393.976318	-278.834778	96.023529	1682.463013	-411.004517	318.372711	1125.843750	-420.826904	-125.232430	1140.507202	-318.702728	285.736877	889.294006	-327.116058	-138.028137	881.588623	-317.014679	77.157043	1018.724243	493.392548	-170.174545	957.277222	498.880859	6.213716
-334.232727	170.285187	919.240723	-324.474823	-17.184328	919.648926	-438.047760	212.544220	503.061523	-377.652344	-50.686329	500.383514	-458.290497	222.053391	69.088036	-438.374878	-40.332741	80.162064	-337.503052	267.273132	1380.517700	-326.282135	-81.733162	1377.070435	-313.401031	88.776237	1394.014038	-278.860596	96.846275	1682.384033	-410.634491	318.845795	1125.621338	-421.386414	-124.784950	1140.660645	-318.103973	286.020599	889.228210	-327.751556	-137.771103	881.665222	-317.088989	77.404922	1018.686157	492.487671	-171.346649	957.107544	498.195343	5.058270
-334.165009	170.520340	919.176086	-324.520508	-16.919216	919.699219	-438.057770	212.988861	503.125916	-377.361481	-50.388405	500.305450	-458.389435	222.097992	69.099236	-438.278198	-40.292305	80.110695	-337.528198	267.837311	1380.397461	-326.648712	-81.189682	1377.155273	-313.470734	89.345482	1393.988892	-278.872467	97.683815	1682.289551	-410.290924	319.352081	1125.348022	-421.911652	-124.267548	1140.829956	-317.629364	286.332977	889.135620	-328.523987	-137.634659	881.755432	-317.138580	77.705498	1018.686035	491.745056	-172.315857	957.034973	497.569366	4.019096
-334.278503	170.504272	919.062195	-324.663940	-16.697769	919.745239	-438.306549	213.459137	503.156799	-376.863647	-49.846928	500.220581	-458.570496	222.178680	69.139290	-438.014465	-40.200092	80.034203	-337.531921	268.379517	1380.264160	-326.907135	-80.664436	1377.267578	-313.773621	89.903297	1393.919922	-278.887756	98.547104	1682.224854	-409.937653	319.887451	1125.076538	-422.386810	-123.770378	1141.005981	-317.108582	286.675934	889.051880	-329.276123	-137.384445	881.902588	-317.285858	77.891197	1018.653625	490.886627	-173.430344	956.969788	496.896484	2.987738
-334.400879	170.535263	918.959229	-324.785583	-16.493366	919.788940	-437.934906	213.541367	503.083710	-376.831604	-49.743828	500.232513	-458.410095	222.142288	69.125618	-438.032257	-40.188038	80.011070	-337.593262	268.913177	1380.041504	-327.152252	-80.055382	1377.425171	-313.921967	90.473564	1393.949341	-278.955414	99.417610	1682.152466	-409.666290	320.446960	1124.866455	-422.889771	-123.258621	1141.161011	-316.612610	286.946716	888.956421	-329.925049	-136.996536	881.961060	-317.426849	78.086731	1018.625488	490.108459	-174.419281	956.804993	496.266846	2.040734
-334.311584	170.840317	918.951111	-324.789948	-16.146873	919.826416	-437.943146	213.943436	503.149170	-376.971558	-49.722935	500.298309	-458.480347	222.197830	69.165283	-438.132904	-40.208530	80.050896	-337.680084	269.609863	1380.046753	-327.469208	-79.462540	1377.546997	-313.987518	91.101486	1394.065552	-279.020782	100.311432	1682.087158	-409.348236	320.918335	1124.661377	-423.374481	-122.695068	1141.340088	-316.027893	287.217926	888.947571	-330.653290	-136.708084	881.976990	-317.419861	78.429077	1018.644348	489.251709	-175.548660	956.689087	495.575104	0.966175
-334.265198	171.174957	918.946228	-324.817841	-15.829675	919.870056	-437.945892	214.185364	503.130615	-376.759155	-49.455391	500.290405	-458.511200	222.247589	69.209824	-438.093903	-40.154034	80.046021	-337.748047	270.232452	1379.919556	-327.747589	-78.851578	1377.648315	-314.143280	91.723755	1394.078369	-279.107147	101.235611	1682.030518	-409.040375	321.467621	1124.469238	-423.865784	-122.249947	1141.555908	-315.447388	287.476776	888.998047	-331.390167	-136.263763	882.069336	-317.444397	78.774132	1018.667664	488.592926	-176.425293	956.599976	495.019287	-0.117644
-334.214539	171.577469	918.960083	-324.879639	-15.440500	919.910950	-437.927277	214.341187	503.108887	-376.934174	-49.513630	500.350098	-458.537292	222.285156	69.212944	-438.247314	-40.149384	80.085320	-337.852844	270.830750	1379.779297	-327.898834	-78.271362	1377.745972	-314.398773	92.433472	1394.086548	-279.323608	102.010727	1681.931152	-408.782867	322.054871	1124.254517	-424.256073	-121.609131	1141.714600	-314.849213	287.776428	889.042847	-331.981934	-135.872910	882.175781	-317.466919	79.176163	1018.697021	487.744293	-177.552872	956.470398	494.387268	-1.113728
-334.281555	171.933487	918.954041	-324.969421	-15.068701	919.952759	-438.094910	214.728653	503.143585	-377.363159	-49.714649	500.432892	-458.665802	222.354462	69.238724	-438.499908	-40.199070	80.158051	-338.020020	271.504517	1379.652222	-328.096100	-77.568588	1377.859253	-314.555115	93.065529	1394.033203	-279.434265	102.962662	1681.888184	-408.545715	322.627869	1123.973877	-424.692596	-121.024025	1141.911133	-314.320251	288.139435	888.992676	-332.687714	-135.492371	882.270874	-317.486053	79.566978	1018.707336	487.087036	-178.373611	956.365967	493.734070	-2.039299
-334.344360	172.464294	918.949707	-325.027924	-14.479926	919.769958	-437.987610	214.539474	502.994720	-377.243622	-49.519279	500.408081	-458.577759	222.351578	69.180893	-438.447357	-40.144985	80.150558	-338.231049	272.177734	1379.513428	-328.299011	-76.890526	1377.946289	-314.704620	93.728149	1394.030029	-279.576263	103.931732	1681.839111	-408.340210	323.224792	1123.707764	-425.107483	-120.575630	1142.098633	-313.759613	288.513611	888.885925	-333.364532	-135.056229	882.321350	-317.487396	80.035568	1018.607544	486.270111	-179.440430	956.270874	493.050873	-3.020199
-334.310974	172.948059	918.953247	-325.062469	-14.016685	919.764832	-437.932739	214.705887	502.982300	-377.186523	-49.334599	500.372650	-458.528198	222.397232	69.164391	-438.442688	-40.141998	80.132370	-338.439575	272.803345	1379.341309	-328.360626	-76.222748	1378.022217	-314.901184	94.473671	1394.052612	-279.607178	105.094261	1681.869385	-408.167206	323.779663	1123.430542	-425.455994	-120.022949	1142.263184	-313.241211	288.963226	888.853882	-333.996429	-134.661499	882.429382	-317.516693	80.498528	1018.610352	485.607330	-180.335846	956.185669	492.478638	-3.989572
-334.191467	173.312210	918.946411	-324.955841	-13.714365	919.942688	-437.813873	214.876373	502.953918	-377.196228	-49.141064	500.346710	-458.507202	222.397446	69.203346	-438.441650	-40.093884	80.091103	-338.681122	273.546051	1379.213745	-328.497559	-75.517403	1378.100708	-315.076935	95.172180	1394.082642	-279.740082	106.119026	1681.828369	-407.999512	324.353790	1123.146851	-425.777405	-119.433899	1142.413574	-312.656067	289.334106	888.851685	-334.666992	-134.217300	882.534668	-317.515808	80.923141	1018.708557	484.769318	-181.332520	956.081238	491.793549	-4.995074
-334.174530	173.718857	918.931580	-324.971832	-13.273609	920.005188	-437.880219	215.554016	503.074188	-377.152344	-48.934139	500.328735	-458.578400	222.467682	69.258789	-438.437256	-40.087578	80.101418	-338.963837	274.267883	1379.070557	-328.639191	-74.737915	1378.233032	-315.214233	95.951248	1394.137939	-279.915039	107.153442	1681.796631	-407.862701	324.978638	1122.913574	-426.082916	-119.003120	1142.599609	-312.105682	289.757202	888.836060	-335.221619	-133.718781	882.583679	-317.567413	81.383430	1018.738281	484.105591	-182.160965	955.974487	491.140656	-5.733291
-334.246735	174.166748	918.907776	-324.981750	-12.781086	919.996887	-437.852356	215.867264	503.100739	-377.056519	-48.637146	500.272095	-458.585083	222.500259	69.259270	-438.419647	-40.023094	80.078484	-339.272949	274.991180	1378.923096	-328.732910	-74.007149	1378.310303	-315.341248	96.782509	1394.222534	-280.078583	108.176796	1681.768799	-407.757080	325.611115	1122.681763	-426.343994	-118.533424	1142.886475	-311.556366	290.180725	888.824219	-335.833008	-133.272018	882.674866	-317.613342	81.865921	1018.722717	483.415955	-183.086563	955.883545	490.545807	-6.599054
-334.399506	174.754593	918.858337	-325.045349	-12.069147	919.778137	-437.942291	216.262222	503.144592	-376.832977	-48.294910	500.284760	-458.595703	222.533798	69.290031	-438.327698	-39.997467	80.035210	-339.544708	275.764587	1378.801270	-328.634796	-73.222107	1378.435669	-315.587494	97.584160	1394.173950	-280.249268	109.247482	1681.750000	-407.691132	326.227081	1122.459595	-426.550415	-117.967346	1143.138062	-311.031555	290.638336	888.838928	-336.387238	-132.744797	882.785095	-317.633820	82.436691	1018.578857	482.737305	-183.926865	955.771606	489.966675	-7.485386
-334.478180	175.199905	918.825928	-325.026276	-11.595231	919.846985	-438.012268	216.617538	503.184906	-376.795441	-47.935791	500.263092	-458.674866	222.570770	69.302200	-438.316986	-39.946564	80.051987	-339.897827	276.552094	1378.656860	-328.662170	-72.369179	1378.528564	-315.752014	98.417580	1394.150391	-280.416077	110.320747	1681.733154	-407.604004	326.856903	1122.208374	-426.771057	-117.464386	1143.406006	-310.464233	291.156982	888.853821	-336.879395	-132.254684	882.884644	-317.697296	82.954895	1018.600525	482.018829	-184.842026	955.682495	489.394562	-8.355971
-334.455780	175.698471	918.820129	-324.921173	-11.153996	919.975342	-438.019958	216.708481	503.138763	-376.475220	-47.350529	500.181061	-458.593872	222.599030	69.316429	-438.167999	-39.854156	80.023483	-340.295929	277.375275	1378.545898	-328.652039	-71.472176	1378.647705	-315.906189	99.320328	1394.191895	-280.583557	111.432449	1681.702148	-407.583954	327.439514	1121.946289	-426.938904	-117.002777	1143.598877	-309.848419	291.655334	888.750610	-337.412048	-131.847519	882.986450	-317.725739	83.496414	1018.672058	481.372925	-185.594177	955.615662	488.764374	-9.146391
-334.536652	176.167419	918.793518	-324.931091	-10.679500	920.079651	-438.071106	217.175034	503.168304	-376.351593	-47.027393	500.167053	-458.620880	222.635452	69.299934	-438.137085	-39.797199	79.968117	-340.673431	278.178223	1378.449585	-328.531769	-70.632172	1378.750977	-316.031189	100.163971	1394.216797	-280.742401	112.549240	1681.673584	-407.602325	328.055603	1121.704590	-427.034943	-116.433052	1143.770630	-309.275513	292.258392	888.759094	-337.829468	-131.371246	883.075378	-317.804230	84.040596	1018.713989	480.616974	-186.419449	955.531189	488.164856	-9.926038
-334.642578	176.723816	918.778809	-324.942200	-10.050482	920.085144	-438.103760	217.547333	503.215851	-376.737305	-47.125343	500.276733	-458.658936	222.659912	69.336899	-438.403076	-39.840530	80.054131	-341.150726	279.043304	1378.320923	-328.427612	-69.729912	1378.870361	-316.141510	101.108475	1394.310669	-280.916443	113.695435	1681.633911	-407.658936	328.684906	1121.487671	-427.132935	-115.820465	1143.937378	-308.848724	292.815186	888.863464	-338.184753	-130.859772	883.171753	-317.878754	84.649811	1018.711060	479.999847	-187.159027	955.422607	487.603790	-10.616289
-334.771210	177.299118	918.768188	-324.954346	-9.466972	920.084167	-438.134827	217.855743	503.172028	-376.764740	-46.951237	500.295563	-458.666656	222.711029	69.351364	-438.394653	-39.761395	80.082130	-341.578125	279.890930	1378.242310	-328.340515	-68.782974	1378.961060	-316.478546	102.029427	1394.196045	-281.078247	114.836723	1681.612183	-407.738678	329.342285	1121.309448	-427.196991	-115.154671	1144.122192	-308.370178	293.437500	888.898743	-338.597137	-130.529739	883.290955	-317.959686	85.241272	1018.706421	478.979523	-187.862900	955.175110	486.891174	-11.213099
-334.860870	177.972534	918.786316	-324.920959	-8.858053	920.087341	-438.198975	217.954590	503.113342	-376.256744	-46.276222	500.252197	-458.610046	222.737183	69.305481	-438.219025	-39.693409	80.049263	-342.055969	280.780945	1378.178467	-328.278381	-67.902023	1378.986328	-316.632996	102.966179	1394.254639	-281.253906	116.031975	1681.562256	-407.865265	330.005493	1121.100708	-427.230316	-114.639267	1144.362427	-307.876160	294.067230	888.991638	-338.839020	-130.148148	883.365662	-318.014069	85.880501	1018.720154	478.325684	-188.579971	955.065613	486.316895	-11.899049
-335.015106	178.526123	918.757813	-324.915436	-8.287238	920.155579	-438.309723	218.258759	503.072754	-376.136047	-45.982224	500.332275	-458.637482	222.759109	69.280884	-438.229645	-39.600880	80.056976	-342.548523	281.671478	1378.052490	-328.076721	-66.946281	1379.092773	-316.876587	103.967758	1394.199219	-281.401733	117.245041	1681.525513	-408.033173	330.648956	1120.941895	-427.217010	-114.058182	1144.653931	-307.463501	294.749756	888.982422	-339.028412	-129.617096	883.562378	-318.120361	86.502708	1018.743103	477.994995	-189.291916	955.262146	486.143982	-12.627379
-335.138245	179.231400	918.796692	-324.870270	-7.561814	920.234497	-438.419861	218.609299	503.062103	-376.007477	-45.620022	500.410553	-458.655640	222.785126	69.309311	-438.261597	-39.557743	80.080681	-343.063904	282.605804	1377.977417	-327.909058	-65.962982	1379.220825	-317.020050	104.953087	1394.245605	-281.576477	118.472763	1681.501343	-408.231842	331.317627	1120.730469	-427.242035	-113.324806	1144.860107	-307.020111	295.499512	889.077209	-339.140503	-129.148087	883.726013	-318.220367	87.246857	1018.808838	477.013062	-189.977234	954.926025	485.369659	-13.291762
-335.323303	179.953278	918.810181	-324.870911	-6.838812	920.233459	-438.559326	219.037369	503.124817	-375.757568	-45.131752	500.318237	-458.625732	222.810745	69.307343	-438.208954	-39.492615	80.071579	-343.578857	283.509979	1377.879883	-327.763062	-64.921082	1379.418213	-317.192383	105.999519	1394.309692	-281.737518	119.740555	1681.464233	-408.475281	332.022339	1120.531616	-427.257751	-112.670738	1145.011597	-306.750854	296.282532	888.729187	-339.254028	-128.783051	883.896729	-318.332947	87.972115	1018.817383	476.734406	-190.637802	955.044922	485.245270	-13.966183
-335.490570	180.675888	918.829590	-324.796631	-6.110250	920.246460	-438.566010	219.078415	503.041290	-375.621429	-44.751984	500.328735	-458.565399	222.861328	69.299080	-438.236389	-39.449902	80.094048	-344.135651	284.435913	1377.756104	-327.641754	-63.959759	1379.381592	-317.306030	107.032822	1394.343506	-281.877716	121.000702	1681.427979	-408.739624	332.761475	1120.341553	-427.183899	-112.025772	1145.218628	-306.375916	297.017456	888.828125	-339.307831	-128.476089	884.045837	-318.431976	88.706589	1018.839661	476.035461	-191.301468	954.900574	484.793732	-14.583931
-335.672791	181.451569	918.841492	-324.756287	-5.257783	920.216492	-438.657684	219.195786	502.959015	-375.499878	-44.386688	500.243896	-458.486572	222.837616	69.297859	-438.202240	-39.402950	80.085648	-344.721252	285.346710	1377.624023	-327.407166	-62.910992	1379.556274	-317.489807	108.088913	1394.379761	-282.046082	122.309311	1681.406982	-409.062317	333.507874	1120.225586	-427.014435	-111.325737	1145.398071	-306.208557	297.715088	889.498779	-339.351715	-128.268799	884.243164	-318.547485	89.510376	1018.835999	475.188751	-191.869720	954.563782	484.216217	-15.177407
-335.902313	182.134445	918.803467	-324.750885	-4.500559	920.214355	-438.719055	219.515976	502.896545	-375.329865	-44.023289	500.219849	-458.442719	222.886536	69.286629	-438.243927	-39.343460	80.086578	-345.286682	286.344482	1377.550781	-327.283966	-61.889427	1379.611816	-317.674652	109.152580	1394.377075	-282.212494	123.616531	1681.357544	-409.393250	334.286041	1120.069458	-426.859161	-110.657738	1145.602417	-305.982452	298.664917	889.472778	-339.305908	-127.995476	884.419556	-318.680634	90.263535	1018.817932	474.513275	-192.445786	954.487305	483.825134	-15.777046
-336.229736	182.902100	918.764771	-324.755554	-3.579895	920.110718	-438.870422	219.957779	502.915405	-375.184143	-43.687588	500.161499	-458.444305	222.918106	69.310066	-438.276031	-39.310982	80.149857	-345.876465	287.330811	1377.417358	-327.145264	-60.818352	1379.729126	-317.886902	110.209869	1394.317261	-282.365723	124.970261	1681.307007	-409.785431	335.043549	1119.865356	-426.748383	-109.981079	1145.698730	-305.772034	299.590210	889.123169	-339.165344	-127.650642	884.606079	-318.830719	91.095428	1018.745056	473.878418	-192.922653	954.388550	483.474091	-16.281044
-336.515472	183.660797	918.728455	-324.712250	-2.760401	920.072510	-439.187225	220.945663	503.096313	-375.028900	-43.237801	500.132080	-458.570587	223.015976	69.362717	-438.296356	-39.269413	80.163956	-346.483978	288.371490	1377.330688	-327.003265	-59.774467	1379.819336	-318.071411	111.362877	1394.323486	-282.511719	126.334770	1681.252808	-410.240387	335.902008	1119.684448	-426.544037	-109.314598	1145.879028	-305.679169	300.373901	889.136902	-338.912781	-127.277382	884.777405	-318.960052	91.904045	1018.708435	473.300690	-193.261475	954.288757	483.138611	-16.742336
-336.750641	184.516174	918.740906	-324.653076	-1.962601	920.132568	-439.362915	221.456589	503.128357	-374.796936	-42.748623	500.181976	-458.494019	223.019470	69.337433	-438.276306	-39.223061	80.178535	-347.100525	289.401245	1377.170166	-326.847321	-58.660336	1379.932861	-318.267242	112.456978	1394.259888	-282.702423	127.730972	1681.220337	-410.679565	336.718353	1119.524414	-426.263977	-108.625992	1146.128540	-305.698029	301.308228	889.488770	-338.657959	-127.035591	885.040771	-319.125305	92.768990	1018.753174	472.628845	-193.701172	954.210449	482.805878	-17.174198
-336.999023	185.312988	918.738220	-324.599945	-1.109292	920.197693	-439.284424	221.461258	502.982330	-374.532806	-42.230717	500.191803	-458.347382	223.038589	69.298592	-438.276672	-39.123611	80.228065	-347.746460	290.464752	1377.062866	-326.619629	-57.532341	1380.086060	-318.467041	113.615952	1394.237183	-282.874237	129.132187	1681.180664	-411.195526	337.581116	1119.354248	-426.023438	-108.084831	1146.322510	-305.858215	302.372162	889.519043	-338.372101	-126.796463	885.305359	-319.288513	93.645042	1018.791260	471.982086	-194.077377	954.151978	482.511230	-17.560740
-337.144958	186.178787	918.772461	-324.460693	-0.325880	920.347900	-439.328491	221.594009	502.893494	-374.404877	-41.863049	500.254578	-458.345581	223.081879	69.282654	-438.382965	-39.077255	80.270538	-348.385315	291.532257	1376.961914	-326.495697	-56.392574	1380.236938	-318.635406	114.767120	1394.259277	-283.067719	130.537323	1681.139038	-411.729736	338.446716	1119.218628	-425.710846	-107.497650	1146.496460	-305.896790	303.297180	889.623474	-338.034454	-126.581833	885.570313	-319.418854	94.539787	1018.896973	471.460114	-194.272354	954.051514	482.283478	-17.904278
-337.464417	187.131332	918.771667	-324.460236	0.649789	920.253357	-439.550354	222.136841	502.866608	-374.221741	-41.438412	500.188934	-458.412567	223.169785	69.325813	-438.351868	-39.037766	80.324776	-349.017670	292.619720	1376.855591	-326.322723	-55.257683	1380.331665	-318.814209	115.938103	1394.272339	-283.251892	131.988678	1681.120483	-412.318695	339.296783	1119.030029	-425.403259	-106.920715	1146.781494	-306.063568	304.392609	889.713684	-337.604156	-126.143623	885.764221	-319.570831	95.474220	1018.848938	470.765167	-194.654816	953.907654	482.028534	-18.189886
-337.727112	188.070038	918.794495	-324.417877	1.689344	920.257935	-439.937653	223.230301	503.033173	-373.850067	-40.896896	500.188995	-458.558228	223.272293	69.386780	-438.352875	-38.979912	80.359161	-349.717316	293.714081	1376.708740	-326.178558	-54.065628	1380.508057	-318.925293	117.134430	1394.300903	-283.453613	133.463272	1681.079590	-412.956421	340.193939	1118.852539	-425.050232	-106.368187	1146.986206	-306.324219	305.400604	889.666809	-337.156799	-125.938126	886.101807	-319.739746	96.468964	1018.869263	470.114838	-194.930023	953.868347	481.800781	-18.442179
-337.950439	188.909576	918.779236	-324.308929	2.477337	920.393250	-439.959106	223.188736	502.825897	-373.661682	-40.539036	500.312714	-458.386993	223.269943	69.329643	-438.412476	-38.946632	80.420753	-350.428253	294.861206	1376.581421	-325.909821	-52.786842	1380.751709	-319.109680	118.388474	1394.329102	-283.673462	134.951614	1681.042969	-413.621338	341.080261	1118.690186	-424.654419	-105.738136	1147.143921	-306.544373	306.449371	889.696106	-336.679230	-125.769096	886.401123	-319.896332	97.375549	1018.939087	469.472260	-195.119766	953.736694	481.581787	-18.656073
-338.388580	189.955383	918.735168	-324.381165	3.643502	920.141052	-440.058929	223.452866	502.747803	-373.497833	-40.205185	500.408722	-458.318695	223.301254	69.301682	-438.537537	-38.946609	80.510056	-351.095825	295.984375	1376.451294	-325.752502	-51.554214	1380.858032	-319.269318	119.616882	1394.293701	-283.891907	136.456863	1680.998047	-414.280853	341.975586	1118.560791	-424.261261	-105.232628	1147.421387	-306.807281	307.566559	889.584717	-336.123993	-125.451805	886.679199	-320.062897	98.400314	1018.782227	468.811646	-195.285049	953.619202	481.358826	-18.892153
-338.704529	190.933426	918.735596	-324.283997	4.818939	920.038147	-440.352692	224.343765	502.860260	-373.042053	-39.630390	500.383789	-458.369293	223.377396	69.354439	-438.494812	-38.901161	80.561073	-351.822449	297.145081	1376.300293	-325.583618	-50.295879	1380.994141	-319.474518	120.928543	1394.319458	-284.097900	137.965500	1680.961548	-415.008057	342.867218	1118.338257	-423.838501	-104.651672	1147.614136	-307.212402	308.722046	889.494690	-335.499939	-125.159500	887.054443	-320.176727	99.448349	1018.731934	468.086761	-195.527390	953.558167	481.134430	-19.150440
-338.890594	191.904678	918.758606	-324.223572	5.670503	920.256836	-440.745117	225.298721	502.995453	-372.681702	-38.995842	500.299500	-458.567810	223.478989	69.405624	-438.547394	-38.881454	80.615021	-352.523376	298.329773	1376.190918	-325.269867	-49.041950	1381.207764	-319.782379	122.161659	1394.246704	-284.352417	139.497467	1680.928955	-415.793915	343.825134	1118.172241	-423.356720	-104.040413	1147.867554	-307.686310	309.819580	889.358154	-334.775848	-124.746284	887.252563	-320.373322	100.467705	1018.866150	467.408630	-195.657745	953.440857	480.945740	-19.357122
-339.118744	192.919617	918.755432	-324.195679	6.571392	920.358093	-440.843689	225.319458	502.803436	-372.412811	-38.631207	500.453644	-458.513397	223.529541	69.349930	-438.589966	-38.910671	80.684219	-353.237915	299.485596	1376.002563	-325.092682	-47.764210	1381.353638	-320.008575	123.471199	1394.244995	-284.578918	141.038788	1680.918213	-416.579041	344.759949	1118.044800	-422.908813	-103.582809	1148.187500	-308.204163	310.975769	889.218689	-333.988159	-124.242111	887.555908	-320.575806	101.487526	1018.925598	466.783997	-195.754456	953.310120	480.792633	-19.548193
-339.310730	193.986374	918.762390	-324.174469	7.662342	920.483765	-440.762085	225.534348	502.739777	-371.951599	-38.085217	500.497040	-458.352325	223.578873	69.316238	-438.561462	-38.880611	80.745369	-354.049988	300.697601	1375.853394	-325.035645	-46.496918	1381.439331	-320.294891	124.788765	1394.209229	-284.851563	142.637405	1680.844849	-417.380951	345.660400	1117.856567	-422.469025	-102.957397	1148.359985	-308.770996	312.208832	889.144836	-333.235748	-123.768517	887.778687	-320.804260	102.631104	1019.006592	466.095459	-195.835800	953.217041	480.616455	-19.717987
-339.522156	195.131760	918.739014	-324.152161	8.829637	920.481079	-441.081665	226.258331	502.771179	-371.559814	-37.478443	500.433289	-458.414581	223.659805	69.348976	-438.607300	-38.834625	80.844757	-354.837067	301.935852	1375.708740	-324.743591	-45.137978	1381.718628	-320.555939	126.076088	1394.175781	-285.125336	144.261566	1680.812012	-418.285645	346.639282	1117.659668	-421.912384	-102.409164	1148.690430	-309.392059	313.388702	889.010376	-332.539520	-123.509712	888.221802	-320.964081	103.807091	1019.000427	465.427795	-195.955582	953.175781	480.512421	-19.909048
-339.513794	196.593506	918.800903	-324.024994	10.028598	920.483887	-441.330566	226.868240	502.816284	-371.035004	-36.843838	500.395264	-458.521515	223.737335	69.377480	-438.572906	-38.813446	80.902153	-355.616699	303.141479	1375.561035	-324.594238	-43.770248	1381.987183	-320.870117	127.422729	1394.172607	-285.394287	145.875076	1680.755493	-419.169006	347.598511	1117.481812	-421.425446	-101.834427	1148.920044	-310.235565	314.641052	888.823914	-331.590515	-122.791603	888.401489	-321.003662	105.101532	1019.045105	464.700287	-196.104568	953.018372	480.379211	-20.042826
-339.682526	197.873795	918.799438	-324.048462	11.318198	920.461487	-441.569672	227.477264	502.800079	-370.573273	-36.313156	500.429596	-458.484894	223.810577	69.377045	-438.586731	-38.775265	81.021919	-356.424500	304.372894	1375.341064	-324.497589	-42.437016	1382.140503	-321.163513	128.739990	1394.191162	-285.673615	147.490891	1680.751953	-420.102020	348.565704	1117.305054	-420.885040	-101.233215	1149.206787	-311.092010	315.895081	888.647339	-330.775299	-122.392418	888.739075	-321.178253	106.377289	1019.041748	464.083313	-196.098709	952.915161	480.269806	-20.148399
-339.863861	199.081421	918.802002	-324.010986	12.388070	920.543213	-441.747192	228.015030	502.774261	-370.010773	-35.566521	500.396576	-458.435486	223.840530	69.385780	-438.575134	-38.716370	81.095520	-357.242706	305.620758	1375.179443	-324.349670	-41.080826	1382.385864	-321.529510	130.115860	1394.194092	-285.979553	149.168854	1680.608398	-421.081085	349.531891	1117.095093	-420.305664	-100.586571	1149.444824	-312.018188	317.173676	888.496094	-329.818756	-121.747452	889.046631	-321.351013	107.560928	1019.093872	463.394287	-196.142227	952.862915	480.182465	-20.269934
-340.095032	200.237030	918.756470	-324.073120	13.583256	920.541687	-441.868774	228.672318	502.823700	-369.560181	-35.045082	500.433746	-458.433594	223.919907	69.404587	-438.645752	-38.681076	81.253197	-358.050232	306.877472	1374.992432	-324.206146	-39.654846	1382.721436	-321.802521	131.476624	1394.208984	-286.269897	150.877136	1680.585205	-422.047607	350.518158	1116.882202	-419.759033	-99.928955	1149.665161	-312.986206	318.613647	888.280457	-328.890564	-121.243210	889.448120	-321.557098	108.764717	1019.076172	462.650635	-196.236343	952.753845	480.139984	-20.348618
-340.401337	201.191101	918.713928	-324.303162	14.232129	920.830872	-442.102966	229.350479	502.800995	-369.338287	-34.635979	500.598511	-458.450531	224.017456	69.423798	-438.785461	-38.645771	81.458282	-358.887604	308.119049	1374.808594	-324.136261	-38.290298	1382.891846	-322.163483	132.859238	1394.263062	-286.622223	152.602524	1680.547363	-423.042633	351.478516	1116.722046	-419.201965	-99.293022	1149.911377	-314.007874	319.948700	888.012756	-327.971710	-120.474503	889.719971	-321.991577	109.729691	1019.213745	461.996887	-196.241409	952.641479	480.165161	-20.439554
-340.664063	202.207794	918.659790	-324.401550	14.651529	921.075256	-442.152832	229.832809	502.708923	-369.018555	-34.000603	500.673676	-458.413910	224.073303	69.460648	-438.876129	-38.591496	81.641075	-359.722687	309.433197	1374.587891	-324.127289	-36.828518	1383.202881	-322.556641	134.245544	1394.236816	-286.961761	154.300095	1680.484131	-424.109406	352.489197	1116.515503	-418.681274	-98.610237	1150.153931	-315.232574	321.346222	887.718018	-327.000793	-119.827209	890.108887	-322.340637	110.594223	1019.323242	461.340790	-196.166153	952.537415	480.198944	-20.525764
-341.039948	203.324020	918.588257	-324.273010	16.833632	920.719421	-442.345459	230.528854	502.694489	-368.390900	-33.269630	500.621979	-458.425934	224.176743	69.465950	-438.816315	-38.485371	81.790558	-360.596466	310.708282	1374.401489	-324.073608	-35.467087	1383.358276	-322.892151	135.752518	1394.174561	-287.331573	156.048813	1680.454346	-425.203156	353.493073	1116.314941	-418.132233	-97.865547	1150.416382	-316.465607	322.735870	887.410522	-325.985657	-119.115372	890.529297	-322.391602	112.138214	1019.104309	460.639984	-196.136719	952.422363	480.227783	-20.561262
-341.424591	204.385590	918.536804	-324.305328	18.011570	920.707520	-442.672760	231.321793	502.706635	-367.824493	-32.443649	500.567596	-458.540649	224.275452	69.532333	-438.763733	-38.381325	81.929573	-361.465973	312.030273	1374.241333	-324.135803	-34.007732	1383.617432	-323.467987	137.059875	1394.159668	-287.714600	157.774643	1680.403198	-426.298584	354.526062	1116.129517	-417.600250	-97.163536	1150.639771	-317.627869	324.205597	886.945740	-324.941895	-118.425011	890.915100	-322.671631	113.293274	1019.079224	459.954010	-196.073242	952.341309	480.299683	-20.572384
-341.784851	205.376709	918.468140	-324.388092	19.172861	920.732971	-442.771484	231.883713	502.613831	-367.342255	-31.783007	500.553741	-458.523285	224.350693	69.518913	-438.765961	-38.295609	82.059700	-362.324554	313.327179	1374.034302	-324.108490	-32.585701	1383.835327	-323.773926	138.644974	1394.120117	-288.135071	159.534180	1680.350220	-427.441284	355.562836	1115.917358	-417.061920	-96.382698	1150.929810	-319.069244	325.548370	886.867065	-323.943848	-117.658325	891.328003	-322.951263	114.431473	1019.062256	459.270844	-195.896988	952.265259	480.420563	-20.606272
-342.113770	206.584869	918.446167	-324.498322	20.508326	920.706421	-442.874817	232.482681	502.577606	-366.687805	-31.040529	500.515717	-458.542328	224.438812	69.544998	-438.721436	-38.162315	82.205803	-363.231781	314.673737	1373.821655	-324.117523	-31.088037	1384.058472	-324.126984	140.109818	1394.167725	-288.570313	161.302948	1680.246094	-428.581604	356.618225	1115.695435	-416.592407	-95.625237	1151.066528	-320.440430	326.993988	886.523987	-322.881439	-116.833046	891.622803	-323.222504	115.709389	1019.043091	458.556183	-195.764633	952.100647	480.538879	-20.549391
-342.354095	207.736755	918.394714	-324.458038	21.677782	920.734741	-443.098602	233.218735	502.612823	-366.095886	-30.166611	500.476898	-458.588287	224.525696	69.584328	-438.578583	-38.010719	82.296776	-364.116974	316.024536	1373.644897	-324.121552	-29.617054	1384.283447	-324.612946	141.598724	1394.203979	-289.012573	163.097031	1680.206543	-429.776581	357.649292	1115.532593	-415.998138	-94.752190	1151.322876	-321.882721	328.400757	886.019897	-321.828552	-116.003815	892.036133	-323.409302	116.919861	1019.039185	457.968201	-195.526337	951.990540	480.727234	-20.503248
-342.595123	209.064316	918.388733	-324.587616	23.069099	920.736511	-443.382629	234.377884	502.752228	-365.591522	-29.581400	500.524170	-458.722321	224.651886	69.650246	-438.612762	-37.868427	82.469238	-365.024902	317.425781	1373.417969	-324.159790	-28.091694	1384.442749	-325.152344	142.927200	1394.248169	-289.445404	164.905975	1680.146118	-430.965240	358.760895	1115.313110	-415.523590	-93.807205	1151.363403	-323.313263	329.808411	885.519226	-320.761292	-115.169411	892.429016	-323.678375	118.282234	1019.045410	457.346588	-195.199921	951.920715	480.942535	-20.457874
-342.827667	210.277802	918.381287	-324.598541	24.134308	920.795166	-443.099182	234.516296	502.532806	-364.898224	-28.844959	500.443329	-458.445648	224.672211	69.595291	-438.558014	-37.735680	82.608459	-365.972870	318.843414	1373.222656	-324.255341	-26.589985	1384.583374	-325.657135	144.397339	1394.213745	-289.939819	166.731491	1680.075317	-432.168457	359.855743	1115.130859	-414.989319	-92.790329	1151.520996	-324.797302	331.260132	885.043213	-319.681885	-114.279655	892.851624	-323.904999	119.456764	1019.080627	456.701294	-194.932358	951.852112	481.117462	-20.320526
-343.120850	211.466507	918.344849	-324.766174	25.461935	920.822021	-443.120148	235.058624	502.469849	-364.300262	-28.090956	500.431824	-458.398499	224.734222	69.613609	-438.514679	-37.589581	82.738029	-366.914795	320.207794	1373.055786	-324.375458	-25.102846	1384.766113	-326.059418	146.046860	1394.152832	-290.453796	168.568878	1680.020996	-433.392944	360.929291	1114.937378	-414.542450	-91.824188	1151.623047	-326.317352	332.712158	884.544678	-318.613708	-113.348557	893.230652	-324.206818	120.750107	1019.082031	456.104370	-194.628998	951.828003	481.409912	-20.195997
-343.431091	212.698990	918.323303	-324.835938	26.600456	920.891541	-443.235138	235.733658	502.408844	-363.735291	-27.448362	500.505737	-458.418091	224.845306	69.641281	-438.471985	-37.486622	82.960274	-367.847229	321.596313	1372.906128	-324.481903	-23.595600	1385.015747	-326.582581	147.595154	1394.137085	-291.002686	170.379440	1679.963257	-434.636841	362.042908	1114.722168	-414.082336	-90.780266	1151.779663	-327.887390	334.099518	884.115173	-317.560364	-112.328171	893.615662	-324.469635	121.988548	1019.111877	455.561615	-194.351151	951.773193	481.752075	-20.151716
-343.685028	214.040070	918.356018	-324.942230	27.985142	920.914429	-443.469055	236.569519	502.368103	-363.062836	-26.745237	500.465302	-458.503204	224.928848	69.665413	-438.382904	-37.333424	83.132332	-368.798370	323.065765	1372.725098	-324.627045	-22.015816	1385.134033	-327.154877	149.071075	1394.069458	-291.563049	172.216888	1679.900879	-435.932526	363.235138	1114.588379	-413.628082	-89.858414	1151.954346	-329.604340	335.490417	883.577271	-316.524780	-111.239601	894.001404	-324.730469	123.346352	1019.147583	455.057098	-194.104233	951.688965	482.311218	-20.453081
-343.920105	215.375900	918.359497	-325.215149	29.529665	921.136230	-443.569122	237.111221	502.307556	-362.502502	-26.028294	500.418854	-458.440247	224.996521	69.650528	-438.312195	-37.184105	83.300575	-369.814026	324.514069	1372.592407	-324.787170	-20.501122	1385.306274	-327.654724	150.612274	1394.099609	-292.141693	174.058929	1679.848755	-437.216522	364.459808	1114.395264	-413.246185	-88.805504	1152.062866	-331.253326	336.894562	883.067993	-315.518677	-110.187965	894.386597	-325.131165	124.889511	1019.271790	454.528839	-193.778824	951.598328	482.709747	-20.340881
-344.199005	216.635468	918.355225	-325.231720	30.853895	921.197266	-443.638428	237.775787	502.326477	-362.185730	-25.663500	500.539795	-458.485748	225.211060	69.734680	-438.686310	-37.276138	83.682480	-370.772217	325.982300	1372.408081	-324.950684	-18.919065	1385.457397	-328.317108	152.071259	1394.182861	-292.749207	175.934387	1679.784790	-438.510040	365.789246	1114.229492	-412.785492	-87.620735	1152.214966	-333.058716	338.297272	882.631042	-314.299622	-108.961586	894.863403	-325.368408	126.221550	1019.307678	454.065521	-193.436295	951.594482	483.075104	-20.209091
-344.474487	217.966171	918.363220	-325.371948	32.284569	921.163757	-443.921875	238.721680	502.393250	-361.810638	-25.094088	500.534027	-458.581909	225.336075	69.763229	-438.489258	-37.075100	83.791649	-371.758484	327.470734	1372.241455	-325.137207	-17.340021	1385.680908	-328.857239	153.732544	1394.176758	-293.380280	177.817947	1679.735840	-439.802582	367.097717	1114.115112	-412.386597	-86.474220	1152.266235	-334.918457	339.674774	882.182068	-313.117157	-107.759094	895.303955	-325.629547	127.582741	1019.300354	453.631012	-193.037674	951.584595	483.445557	-19.974667
-344.843445	219.280243	918.351257	-325.438873	33.519428	921.262390	-444.022003	239.414719	502.338104	-361.337097	-24.539051	500.538788	-458.600189	225.483871	69.784370	-438.572052	-37.005535	83.984711	-372.751221	328.922882	1372.108398	-325.312195	-15.757895	1385.932129	-329.449005	155.333923	1394.183105	-294.031006	179.674347	1679.684570	-441.081757	368.529175	1113.942383	-412.014984	-85.351334	1152.484863	-336.836792	341.055328	881.776733	-312.620514	-106.699776	895.626282	-325.901093	128.925018	1019.346985	453.139679	-192.436523	951.512146	483.500183	-19.100451
-345.280243	220.681610	918.344910	-325.857483	35.033920	921.228149	-444.207458	240.222946	502.335266	-360.112000	-23.159216	500.364838	-458.694580	225.576294	69.832886	-438.296631	-36.844040	84.103851	-373.749725	330.402374	1371.948608	-325.503357	-14.162996	1386.126587	-330.042633	156.932083	1394.141968	-294.701172	181.574600	1679.623535	-442.394501	370.046326	1113.825195	-411.581390	-84.133759	1152.552856	-338.783264	342.419891	881.365479	-311.213318	-105.393402	896.219910	-326.335907	130.369690	1019.327698	452.860779	-192.078918	951.468994	484.143707	-19.106035
-345.645538	222.166977	918.381165	-326.128113	36.415810	921.245117	-444.472107	241.078522	502.330139	-359.601898	-22.532450	500.363098	-458.754761	225.659790	69.831924	-438.246429	-36.717941	84.298378	-374.725616	331.907837	1371.772583	-325.790680	-12.514040	1386.367065	-330.663940	158.513306	1394.134033	-295.403870	183.475449	1679.583740	-443.720306	371.628143	1113.787964	-411.227814	-82.836975	1152.626953	-340.843842	343.688995	881.040222	-310.383270	-104.262489	896.548035	-326.713379	131.790131	1019.360107	452.549225	-191.682495	951.438354	484.539764	-18.858742
-346.030212	223.494461	918.373352	-326.291595	37.802204	921.294556	-444.670563	241.868637	502.254089	-359.776428	-22.531317	500.548523	-458.728088	225.757477	69.878960	-438.418182	-36.575848	84.563248	-375.698334	333.343689	1371.655640	-325.993744	-10.899433	1386.547363	-331.305725	160.095428	1394.195313	-296.127838	185.366684	1679.548096	-444.992767	373.171143	1113.657227	-410.630890	-81.365242	1152.653931	-342.785767	345.128815	880.544373	-309.911316	-104.943176	897.572937	-327.052856	133.182571	1019.386047	452.147980	-191.024582	951.427490	484.805237	-18.035603
-346.339020	224.955200	918.435425	-326.312164	39.142490	921.368469	-444.820770	242.532944	502.196503	-360.740051	-23.182072	500.952515	-458.715729	225.834229	69.853432	-439.219208	-36.738556	85.066254	-376.659149	334.857086	1371.509277	-326.230530	-9.274120	1386.737183	-331.956024	161.706665	1394.234619	-296.885468	187.280899	1679.490112	-446.323578	374.816528	1113.577271	-410.344879	-80.175949	1152.742310	-344.857361	346.359955	880.181641	-309.175232	-103.743477	898.046204	-327.309875	134.592087	1019.462219	452.270538	-190.669922	951.607971	485.762238	-18.053181
-346.591644	226.148682	918.435242	-326.106689	40.192036	921.649414	-445.072388	243.402161	502.200775	-360.297760	-22.629713	501.135651	-458.794922	225.954498	69.890297	-439.270477	-36.663746	85.345818	-377.629089	336.329010	1371.321533	-326.521545	-7.610406	1386.951050	-332.576263	163.336990	1394.185913	-297.645294	189.192810	1679.458618	-447.633972	376.494934	1113.464355	-410.045715	-78.879265	1152.903687	-346.933807	347.679871	879.775330	-308.469116	-102.345680	898.358826	-327.480194	135.868393	1019.611694	452.242279	-190.635574	951.575439	486.710083	-18.594872
-347.156799	227.620239	918.409241	-326.543640	41.949253	921.482422	-445.275909	244.242401	502.134705	-359.521942	-21.577148	500.998596	-458.819427	226.011505	69.884697	-438.963623	-36.437527	85.519989	-378.638702	337.874176	1371.124756	-326.765564	-5.955451	1387.135132	-333.238953	164.988983	1394.223877	-298.424713	191.136826	1679.402710	-448.947937	378.106293	1113.339355	-409.802643	-77.573555	1153.047363	-348.937195	349.047821	879.379761	-307.727142	-100.833817	898.646484	-327.915771	137.424637	1019.510925	452.093781	-190.258453	951.506531	487.341492	-18.370024
-347.657684	229.020630	918.384521	-326.717285	43.365627	921.495728	-445.485901	245.009750	502.085052	-359.201996	-20.935432	501.053436	-458.861084	226.112030	69.849434	-439.062653	-36.351437	85.784538	-379.589539	339.393250	1370.965332	-327.087219	-4.314176	1387.291260	-333.871307	166.650146	1394.216919	-299.224670	193.063843	1679.351074	-450.266968	379.735596	1113.279541	-409.564087	-76.284439	1153.121216	-351.025208	350.417877	878.944397	-307.008972	-99.349823	898.975525	-328.271912	138.867264	1019.505981	451.845154	-189.412491	951.587219	487.691345	-17.272856
-348.001770	230.506790	918.412354	-326.789459	44.757797	921.598755	-445.757050	245.892456	502.054810	-358.663971	-20.263332	501.157288	-458.910278	226.285553	69.918465	-439.074738	-36.228767	86.042000	-380.610901	340.917633	1370.780884	-327.431549	-2.612707	1387.423340	-334.543243	168.310745	1394.181763	-300.045837	195.010712	1679.303711	-451.579254	381.388458	1113.101563	-409.346802	-74.902931	1153.264404	-352.956757	351.709747	878.585632	-306.380890	-97.968269	899.252808	-328.572388	140.348007	1019.578552	451.855347	-189.324036	951.574768	488.545349	-17.581776
-348.200378	232.294632	918.396912	-326.915741	46.268536	921.638306	-446.039581	246.744110	502.075958	-357.835144	-19.156610	501.051758	-458.902527	226.413910	69.909103	-438.808624	-36.041061	86.237923	-381.599609	342.492798	1370.579834	-327.691040	-0.906383	1387.565063	-335.143951	170.019943	1394.165405	-300.892487	196.980469	1679.251465	-452.885132	383.002014	1112.988892	-409.207092	-73.519386	1153.303223	-355.005585	353.075684	878.168335	-305.769775	-96.349014	899.492798	-328.767029	142.022446	1019.592712	451.755859	-188.698639	951.587891	489.188477	-16.966078
-348.623688	233.613419	918.356995	-327.017792	47.578838	921.795593	-446.322296	247.477768	502.087830	-357.492249	-18.703686	501.251923	-458.924744	226.525635	69.914444	-438.997650	-35.996883	86.601868	-382.597015	344.075012	1370.427124	-327.966248	0.806528	1387.734863	-335.858276	171.727219	1394.181519	-301.747711	198.936386	1679.239624	-454.231781	384.588745	1112.885742	-409.000519	-72.046028	1153.391602	-357.005249	354.401215	877.754272	-305.173553	-94.752884	899.840149	-329.115631	143.447693	1019.655884	451.782318	-188.321686	951.576660	489.917725	-16.676414
-349.139252	234.998825	918.289978	-327.194763	48.938091	921.878357	-446.676849	248.359314	502.014313	-356.812897	-17.863432	501.285797	-459.045929	226.637375	69.885422	-438.933044	-35.861549	86.920151	-383.611237	345.663147	1370.224243	-328.362366	2.521222	1387.910767	-336.551758	173.450912	1394.217896	-302.632996	200.913147	1679.210938	-455.573944	386.098450	1112.703125	-408.866760	-70.575516	1153.501709	-358.906586	355.743866	877.416016	-304.549103	-93.183670	900.094788	-329.529266	144.907806	1019.667053	451.941803	-187.895248	951.592896	490.793152	-16.517799
-349.793823	236.254578	918.273315	-327.446960	50.335468	922.005066	-446.900146	249.137665	501.882233	-356.183014	-17.209759	501.429169	-459.049011	226.754150	69.888420	-438.816254	-35.692249	87.224289	-384.619507	347.278900	1370.050049	-328.682587	4.263398	1388.054199	-337.270905	175.173813	1394.217407	-303.520996	202.901031	1679.207275	-456.966217	387.597839	1112.624023	-408.784790	-69.147339	1153.604492	-360.887421	357.048096	877.026245	-303.993500	-91.475868	900.397400	-329.990967	146.331024	1019.719849	452.131927	-187.444565	951.612854	491.649017	-16.244469
-350.420410	237.499069	918.240173	-327.700836	51.706738	922.104065	-447.172516	249.950134	501.786377	-355.036011	-15.982658	501.407715	-459.107971	226.855896	69.869370	-438.706970	-35.603603	87.480942	-385.641754	348.914490	1369.915405	-329.011169	6.024600	1388.208008	-337.991058	176.921249	1394.155396	-304.443542	204.866745	1679.187988	-458.341156	389.047272	1112.482178	-408.717468	-67.627251	1153.714722	-362.809906	358.499908	876.685852	-303.507477	-89.756927	900.737854	-330.448700	147.726929	1019.751648	452.407043	-186.948792	951.663269	492.627258	-15.985271
-351.028900	238.814377	918.238953	-327.930115	53.125042	922.250122	-447.335022	250.664780	501.632172	-354.499725	-15.610476	501.612457	-459.082733	226.973389	69.884453	-438.789032	-35.559502	87.887428	-386.689545	350.557800	1369.701538	-329.415619	7.793250	1388.318481	-338.619507	178.678497	1394.223267	-305.368958	206.864059	1679.170288	-459.738251	390.461487	1112.298584	-408.644470	-66.183128	1153.865967	-364.680389	359.866486	876.300903	-303.031799	-88.172127	900.952698	-330.898865	149.188141	1019.823730	452.771820	-186.530136	951.771606	493.651794	-15.693112
-351.625000	240.230606	918.186890	-328.205322	54.584217	922.323181	-447.835693	251.667786	501.664093	-353.830200	-14.942855	501.699432	-459.185791	227.064041	69.839531	-438.551239	-35.367340	88.207970	-387.787750	352.200623	1369.501831	-329.786835	9.567559	1388.447998	-339.412598	180.407227	1394.165649	-306.307068	208.881546	1679.148438	-461.134796	391.830811	1112.156494	-408.646088	-64.596848	1153.903809	-366.496582	361.248627	875.941650	-302.612579	-86.311043	901.264099	-331.370880	150.703979	1019.834778	453.012726	-186.023895	951.792053	494.603943	-15.414959
-352.197968	241.475250	918.090393	-328.422852	55.964912	922.448059	-447.905426	252.303772	501.530090	-353.069702	-14.333488	501.794861	-459.081757	227.126587	69.848778	-438.581390	-35.320446	88.650192	-388.847351	353.871613	1369.330811	-330.305878	11.337771	1388.582642	-340.109497	182.188828	1394.140991	-307.250488	210.896759	1679.139648	-462.540131	393.128998	1111.955566	-408.695465	-63.089046	1153.963501	-368.221741	362.621918	875.572327	-302.228485	-84.655365	901.431763	-331.819519	152.147461	1019.849121	453.276337	-185.518005	951.821716	495.559509	-15.039788
-352.768463	242.926590	918.096130	-328.683716	57.471443	922.567444	-448.377563	253.286972	501.445465	-352.022583	-13.463927	501.798645	-459.212311	227.211014	69.846420	-438.387207	-35.146107	89.036659	-389.929810	355.528625	1369.104858	-330.731232	13.151083	1388.687256	-340.834503	184.006577	1394.114990	-308.207672	212.932281	1679.124390	-463.931702	394.422058	1111.761841	-408.678040	-61.456810	1154.057373	-369.928833	364.053009	875.147766	-301.864960	-83.018646	901.729187	-332.299072	153.694351	1019.914795	453.584045	-184.859116	951.900574	496.468933	-14.655371
-353.338959	244.343872	918.074585	-328.875946	58.901436	922.707520	-448.813568	254.143875	501.431366	-350.774475	-12.446161	501.876190	-459.222748	227.308426	69.859451	-437.992249	-34.964928	89.399597	-391.040405	357.231171	1368.914673	-331.148865	14.938996	1388.835083	-341.572113	185.770737	1394.170898	-309.175690	214.970230	1679.125000	-465.322266	395.682404	1111.536255	-408.780060	-59.899994	1154.121704	-371.553162	365.441803	874.804077	-301.615082	-81.303024	901.993469	-332.780029	155.209213	1019.979126	453.917450	-184.404144	951.968994	497.560822	-14.350182
-353.966370	245.809189	918.050781	-329.230194	60.385815	922.851807	-449.187805	254.862762	501.333099	-349.719421	-11.671855	502.011414	-459.236206	227.452225	69.820198	-437.927460	-34.918488	89.888481	-392.169250	358.894562	1368.744995	-331.672089	16.713923	1388.960693	-342.344208	187.579453	1394.179199	-310.147186	217.016068	1679.141113	-466.742859	396.879517	1111.323608	-408.921143	-58.229710	1154.141602	-373.233551	366.880341	874.373230	-301.296509	-79.536369	902.237915	-333.319611	156.780487	1020.039978	454.336548	-183.794418	952.030029	498.617004	-13.844309
-354.392548	247.038315	918.039185	-329.175964	61.369232	923.347778	-449.625916	255.813736	501.280792	-348.878601	-11.327483	502.323181	-459.298157	227.591553	69.800766	-437.925232	-34.862537	90.483833	-393.289398	360.628998	1368.549561	-332.184021	18.531981	1389.109009	-343.117950	189.348206	1394.184570	-311.119629	219.087814	1679.125000	-468.097687	398.037323	1111.086060	-409.041840	-56.642067	1154.298096	-374.643616	368.436066	874.033691	-301.066803	-77.681015	902.483582	-333.757416	158.141663	1020.293030	454.789246	-183.186401	952.082336	499.739563	-13.376041
-355.167450	248.633087	918.010193	-329.729858	63.182888	923.227417	-450.099976	256.731750	501.240967	-347.598785	-10.608129	502.381500	-459.426270	227.850388	69.809784	-437.702820	-34.796146	91.083633	-394.424164	362.329224	1368.363892	-332.730774	20.332001	1389.248779	-343.944214	191.156418	1394.171631	-312.094757	221.128235	1679.125488	-469.497009	399.232605	1110.843994	-409.227448	-55.047432	1154.427612	-376.192627	369.882507	873.622742	-300.903442	-76.018219	902.728210	-334.402771	159.813614	1020.218018	455.248718	-182.553223	952.172119	500.848633	-12.917519
-355.767242	250.012146	917.966797	-330.006927	64.696686	923.375244	-450.565857	257.725098	501.144165	-346.300018	-9.844239	502.530426	-459.642761	228.061157	69.776062	-437.499237	-34.744007	91.677055	-395.561493	364.047028	1368.155396	-333.220123	22.160521	1389.408081	-344.733612	192.963913	1394.132935	-313.082031	223.237762	1679.131836	-470.847626	400.373627	1110.638062	-409.427124	-53.408115	1154.499023	-377.762665	371.331024	873.414734	-300.780792	-74.218277	902.987549	-334.954468	161.364059	1020.275208	455.782837	-181.826279	952.237793	501.970734	-12.300406
-356.460663	251.421494	917.913086	-330.341278	66.024612	923.578918	-450.985046	258.670624	501.009888	-344.797424	-9.019538	502.699036	-459.706970	228.277969	69.735077	-437.208710	-34.635880	92.219604	-396.765442	365.764282	1367.950317	-333.778290	23.905605	1389.525269	-345.546387	194.794678	1394.162720	-314.066956	225.312424	1679.109497	-472.194824	401.546204	1110.378662	-409.671753	-51.793461	1154.566528	-379.229095	372.845367	872.991821	-300.688416	-72.438751	903.225220	-335.560516	162.871658	1020.351807	456.313477	-181.223221	952.304871	503.157837	-11.836252
-357.098480	252.836411	917.947998	-330.673157	67.512093	923.762207	-451.474884	259.618347	500.958313	-343.309601	-8.080393	502.762451	-459.834320	228.515335	69.770134	-436.894073	-34.581116	92.908066	-397.943298	367.465729	1367.810059	-334.329285	25.768738	1389.665161	-346.336578	196.629608	1394.219727	-315.051971	227.411926	1679.106079	-473.456970	402.664734	1110.133057	-409.938538	-50.158611	1154.727783	-380.547974	374.461700	872.658752	-300.690369	-70.760162	903.469666	-336.164459	164.400375	1020.466919	456.883423	-180.430038	952.420166	504.305847	-11.219360
-357.731903	254.281479	917.899597	-330.997833	68.912720	923.978577	-451.970856	260.719971	500.904175	-341.793579	-7.252352	502.937347	-459.948639	228.644760	69.742157	-436.522980	-34.553570	93.605942	-399.155396	369.193542	1367.634033	-334.734253	27.645029	1389.875122	-347.217743	198.421722	1394.308472	-316.033264	229.505447	1679.075195	-474.743408	403.793365	1109.913696	-410.207367	-48.537819	1154.868530	-381.867401	375.969513	872.335266	-300.617432	-68.983566	903.752380	-336.735168	165.964172	1020.551941	457.819702	-179.753448	952.728455	505.834015	-10.779195
-358.363129	255.651230	917.900208	-331.382599	70.395592	924.179260	-452.220123	261.427460	500.767151	-340.426270	-6.881170	503.186035	-459.937103	228.716537	69.726097	-436.506073	-34.658504	94.394028	-400.338165	370.921112	1367.459961	-335.459045	29.390543	1389.992798	-348.105560	200.195892	1394.237305	-317.026794	231.628860	1679.062134	-476.017334	404.996887	1109.670776	-410.572205	-46.923187	1155.019287	-383.237091	377.514526	872.034973	-300.705109	-67.208466	903.963684	-337.350464	167.495346	1020.656067	458.509857	-179.088333	952.823853	507.112732	-10.215704
-359.024567	257.036652	917.847595	-331.778198	71.785568	924.423523	-452.835022	262.540192	500.736298	-338.678680	-6.177845	503.433838	-460.107269	228.846298	69.719414	-436.069397	-34.685467	95.229134	-401.550140	372.597778	1367.335449	-335.955566	31.248259	1390.207764	-349.018799	202.029556	1394.263672	-318.035065	233.735199	1679.045410	-477.247162	406.197571	1109.464355	-410.872894	-45.266502	1155.155029	-384.519897	379.055084	871.745117	-300.823669	-65.499138	904.290771	-337.980560	169.038681	1020.752380	459.237091	-178.351624	952.893250	508.383820	-9.642332
-359.649078	258.473724	917.851501	-332.150635	73.181015	924.671448	-452.960205	263.027130	500.543732	-336.814301	-5.269066	503.508179	-459.989014	228.909744	69.694527	-435.745850	-34.707253	96.042992	-402.785950	374.254303	1367.177368	-336.442413	33.085529	1390.406128	-349.907166	203.818634	1394.324829	-319.031738	235.877563	1679.012573	-478.473389	407.384033	1109.228394	-411.242218	-43.694241	1155.359863	-385.695770	380.559174	871.497070	-301.018188	-63.823528	904.523621	-338.604553	170.576691	1020.881897	459.952332	-177.570572	952.987610	509.687683	-9.049133
-360.189636	259.783020	917.835083	-332.423737	74.237778	925.183899	-453.371735	263.821350	500.481323	-335.043213	-4.508770	503.756714	-460.051819	229.001556	69.680519	-435.415314	-34.826225	96.945518	-403.988037	375.951111	1367.020630	-336.632538	35.068428	1390.785400	-350.800568	205.644958	1394.372925	-320.019531	237.991974	1678.975830	-479.670593	408.649139	1108.972534	-411.575714	-42.013535	1155.617920	-386.849609	382.053314	871.216187	-301.235626	-62.077965	904.783264	-339.256165	172.011307	1021.135193	460.781433	-176.796677	953.063293	511.025421	-8.443045
-360.799683	261.151978	917.827148	-332.836273	75.625450	925.455200	-453.060211	263.973389	500.195068	-332.832306	-3.597294	503.976685	-459.716888	229.075348	69.685585	-434.949341	-34.864063	97.858551	-405.195068	377.644745	1366.996948	-337.261566	36.868874	1390.960571	-351.754364	207.423615	1394.360107	-321.025024	240.098404	1678.935669	-480.804413	409.912231	1108.806152	-411.987488	-40.413086	1155.791016	-387.935577	383.602478	870.984436	-301.474396	-60.493134	905.038452	-339.907654	173.526550	1021.269714	461.560059	-175.983353	953.115173	512.382751	-7.844390
-361.469360	262.584137	917.787170	-333.326569	76.962654	925.687866	-453.385345	264.608917	500.037537	-330.958344	-3.065878	504.273285	-459.696106	229.155838	69.636261	-434.720398	-35.046413	98.969109	-406.455109	379.282318	1366.755005	-337.879578	38.605507	1391.160889	-352.682587	209.132645	1394.408813	-322.030579	242.203979	1678.878540	-481.949707	411.212616	1108.559448	-412.434296	-38.848774	1155.922607	-388.966095	385.156769	870.812805	-301.718292	-58.568497	905.361816	-340.594574	175.045471	1021.366455	462.412598	-175.221664	953.176025	513.745239	-7.217613
-362.099121	264.021667	917.763611	-333.819244	78.400414	925.927002	-453.872589	265.499634	500.022400	-328.848145	-2.128221	504.510742	-459.827179	229.300491	69.609154	-434.357605	-35.208450	99.969810	-407.673553	380.898407	1366.621338	-338.483856	40.304363	1391.410278	-353.669556	210.901230	1394.416504	-323.026978	244.317169	1678.855835	-483.064667	412.528656	1108.347534	-412.882813	-37.261349	1156.079346	-389.978943	386.683167	870.581055	-302.041931	-56.951988	905.470093	-341.277924	176.610580	1021.475647	463.267029	-174.473007	953.193848	515.171936	-6.609210
-362.690765	265.377625	917.733032	-334.259399	79.697311	926.211853	-454.304352	266.238129	499.922241	-326.528351	-1.419128	504.689850	-459.961060	229.432938	69.607986	-433.785339	-35.296024	101.059036	-408.910889	382.494415	1366.506348	-339.203247	42.043957	1391.593262	-354.603607	212.597031	1394.541138	-324.000336	246.401047	1678.816162	-484.168182	413.889069	1108.178467	-413.363556	-35.701771	1156.290894	-390.918457	388.139862	870.404846	-302.468842	-55.357647	905.731323	-341.949188	178.086288	1021.604858	464.118073	-173.705032	953.296570	516.846191	-5.728500
-363.442535	266.865143	917.674072	-334.899017	81.457581	926.191101	-454.498291	266.858276	499.773895	-324.110992	-0.373139	504.897034	-459.844360	229.535126	69.606331	-432.589569	-34.830452	101.973625	-410.142120	384.116913	1366.383179	-339.933868	43.737148	1391.754639	-355.533691	214.333786	1394.675415	-324.993652	248.455521	1678.803833	-485.237274	415.258789	1107.938354	-413.874878	-34.222866	1156.519775	-391.790070	389.638062	870.269836	-302.825714	-53.683182	906.059937	-342.628021	179.745255	1021.561951	465.027893	-173.025589	953.306152	518.354858	-5.194331
-363.936646	268.138000	917.662903	-335.278107	82.378075	926.785278	-455.397125	268.055542	499.843018	-322.000732	0.380252	505.225739	-460.236328	229.777084	69.641724	-431.786713	-34.718410	103.191551	-411.421417	385.709991	1366.324829	-340.562683	45.447540	1392.060791	-356.528748	216.082474	1394.714478	-325.970886	250.496094	1678.791260	-486.274536	416.635895	1107.786377	-414.386536	-32.708916	1156.736694	-392.632935	391.148376	870.127014	-303.305786	-52.018768	906.193665	-343.346863	181.116653	1021.855835	465.879791	-172.324814	953.302002	519.810730	-4.661538
-364.649689	269.574707	917.646851	-335.912750	84.025902	926.841003	-455.849609	268.880280	499.770355	-319.731842	1.016332	505.540802	-460.345978	229.937286	69.659210	-431.484375	-35.172161	104.432991	-412.708344	387.254120	1366.259033	-341.254944	47.140472	1392.313843	-357.590302	217.759415	1394.805176	-326.935211	252.458008	1678.780762	-487.315338	418.042206	1107.705444	-414.913055	-31.188101	1156.925049	-393.549652	392.710754	870.015625	-303.765686	-50.337173	906.475891	-344.071289	182.698959	1021.876465	466.779327	-171.403305	953.305664	521.151672	-4.065067
-365.107330	270.728760	917.670166	-336.267975	84.884521	927.486938	-456.080475	269.577759	499.690704	-317.481415	1.907150	505.956787	-460.327454	230.053162	69.695908	-431.121765	-35.424850	105.656731	-413.923645	388.854767	1366.227905	-341.937469	48.808228	1392.557739	-358.621674	219.472687	1394.881348	-327.895782	254.427551	1678.801270	-488.311951	419.462250	1107.527832	-415.438599	-29.730577	1157.157715	-394.293915	394.220459	870.015320	-304.276855	-48.825684	906.646667	-344.768951	183.987991	1022.211670	467.638153	-170.572006	953.295959	522.538696	-3.517546
-365.834747	272.141327	917.646790	-336.924255	86.449692	927.543274	-456.304138	270.173859	499.613098	-314.511627	3.433002	505.754791	-460.307526	230.160797	69.668098	-430.159027	-35.459133	106.912788	-415.192322	390.457855	1366.183105	-342.536163	50.545952	1392.883667	-359.639099	221.144745	1395.022461	-328.841980	256.292664	1678.781006	-489.271881	420.850311	1107.401123	-415.935730	-28.222340	1157.451050	-394.983398	395.703064	870.043579	-304.855011	-47.271248	906.936218	-345.487610	185.522720	1022.226868	468.417053	-169.651855	953.311340	523.870605	-2.823003
-366.368378	273.324860	917.652283	-337.432404	87.664612	927.917053	-456.557404	270.718842	499.497192	-311.987427	4.662067	505.891449	-460.330505	230.310989	69.733307	-429.268005	-35.554058	107.977463	-416.444305	392.035400	1366.212769	-343.324432	52.204041	1393.106934	-360.679718	222.815308	1395.197632	-329.778503	258.117126	1678.791992	-490.225098	422.216064	1107.352417	-416.454803	-26.705740	1157.683472	-395.779877	397.351044	869.983704	-305.396423	-45.839375	907.111755	-346.180695	186.894577	1022.415588	469.138763	-168.676376	953.291504	525.135559	-2.003069
-366.894867	274.459259	917.657776	-337.895081	88.476929	928.551514	-456.964600	271.449707	499.467194	-309.770721	5.663498	506.114197	-460.375366	230.361832	69.707993	-428.877411	-35.867580	109.447281	-417.698364	393.589355	1366.224487	-344.150757	53.854572	1393.321289	-361.737244	224.450531	1395.283325	-330.698090	259.907349	1678.766968	-491.201233	423.664673	1107.256470	-416.999176	-25.317875	1157.983276	-396.347717	398.851379	870.053528	-305.959961	-44.312813	907.351013	-346.947510	188.153076	1022.732117	469.892670	-167.652374	953.253296	526.418884	-1.181067
-367.455963	275.682800	917.693176	-338.413727	89.690384	928.887573	-457.444489	272.195923	499.409149	-307.312347	6.861830	506.372955	-460.429199	230.264069	69.647736	-428.293121	-36.072689	110.805023	-418.967438	395.113770	1366.229248	-344.941437	55.480633	1393.540283	-362.831085	226.105087	1395.397339	-331.598145	261.621552	1678.749390	-492.157318	425.059204	1107.142700	-417.610809	-23.944391	1158.237671	-396.825439	400.266235	870.198792	-306.622589	-42.754860	907.648865	-347.656403	189.507126	1022.917786	470.609894	-166.540619	953.217773	527.646240	-0.322712
-368.162415	277.009918	917.655457	-339.021240	91.257645	928.932861	-457.671753	272.706543	499.298676	-304.706390	8.296279	506.537231	-460.471863	230.553268	69.724068	-427.380371	-36.141300	112.135834	-420.206818	396.655670	1366.231934	-345.757904	57.121330	1393.755249	-363.960632	227.705566	1395.418457	-332.438721	263.155334	1678.851074	-493.103699	426.511963	1107.081665	-418.197113	-22.409840	1158.399780	-397.492157	401.870850	870.152832	-307.140839	-41.282677	907.708862	-348.341309	191.005966	1022.919495	471.280701	-165.440765	953.196289	528.862915	0.544417
-368.628601	277.995270	917.644653	-339.493286	91.996429	929.562073	-458.157135	273.647247	499.319458	-302.053131	9.967452	506.414856	-460.597504	230.557098	69.728821	-426.224548	-36.031712	113.269691	-421.461853	398.135712	1366.298218	-346.481171	58.768982	1393.977173	-365.062134	229.278885	1395.523315	-333.314575	264.859344	1678.700439	-494.051331	427.965271	1107.012817	-418.791443	-21.038483	1158.549316	-397.936859	403.335297	870.278137	-307.740936	-39.836540	907.936401	-349.092346	192.157013	1023.222778	471.971619	-164.299408	953.157471	530.039978	1.520226
-369.213959	279.181671	917.632446	-340.024567	93.038116	929.937195	-458.460266	274.073761	499.213501	-299.472656	11.413113	506.559998	-460.570343	230.566086	69.673538	-425.408997	-36.004265	114.671570	-422.756042	399.600525	1366.347778	-347.439880	60.269852	1394.106445	-366.164001	230.795197	1395.645874	-334.122467	266.408081	1678.658447	-494.957825	429.390320	1106.941162	-419.424622	-19.694643	1158.787231	-398.474365	404.962189	870.343689	-308.424896	-38.412563	908.028503	-349.836578	193.444824	1023.400696	472.637451	-163.173035	953.107727	531.230591	2.480314
-369.775879	280.293732	917.632385	-340.506012	94.097076	930.292114	-458.732635	274.549072	499.165741	-297.043457	12.799503	506.759247	-460.553192	230.643280	69.676704	-424.692047	-36.042824	116.035736	-423.989807	401.084808	1366.385864	-348.039856	61.944244	1394.421021	-367.200958	232.341248	1395.824585	-334.891693	267.777802	1678.694214	-495.854645	430.849335	1106.849243	-419.998108	-18.179522	1158.937378	-398.874542	406.502716	870.481567	-308.981171	-37.139427	908.202820	-350.528137	194.693237	1023.574036	473.306122	-161.955887	953.039551	532.388245	3.464220
-370.321899	281.402374	917.598572	-340.979553	95.198158	930.602783	-459.284302	275.315826	499.158997	-295.244873	13.793203	507.681549	-460.764679	230.786850	69.682693	-424.159088	-36.017834	117.524651	-425.214264	402.554260	1366.402466	-348.849762	63.479885	1394.602539	-368.269348	233.847275	1395.930420	-335.654785	269.322052	1678.484863	-496.714203	432.283691	1106.768677	-420.643585	-16.786131	1159.023071	-399.137665	407.929321	870.658508	-309.643402	-35.752594	908.312134	-351.210327	195.956436	1023.708252	473.880768	-160.718872	953.046570	533.446106	4.474884
-370.889343	282.436462	917.578003	-341.465973	96.259605	930.858582	-459.487854	275.822174	499.035980	-292.374908	15.599418	507.316650	-460.753021	230.827835	69.694336	-423.030060	-35.707294	118.729256	-426.466797	403.981079	1366.430664	-349.992157	64.909149	1394.599487	-369.375824	235.310318	1395.946411	-336.397766	270.713440	1678.366333	-497.561890	433.734711	1106.751953	-421.341522	-15.430982	1159.084961	-399.462799	409.460022	870.778137	-310.223389	-34.361679	908.404602	-351.876160	197.132874	1023.821960	474.466888	-159.474136	953.007568	534.538452	5.596911
-371.430603	283.548737	917.560059	-341.892700	97.293655	931.163574	-459.976929	276.566956	499.025787	-290.905029	16.348883	508.372864	-460.883087	230.890015	69.735458	-422.614990	-35.536919	120.254707	-427.581268	405.424164	1366.480469	-350.973907	66.360878	1394.580444	-370.411987	236.751114	1395.926880	-337.119873	272.050049	1678.257202	-498.379883	435.138733	1106.665405	-422.020844	-14.032552	1159.161133	-399.823975	410.996857	870.858154	-310.830078	-33.212223	908.531555	-352.541901	198.349014	1023.961914	475.046417	-158.168716	953.015015	535.582458	6.717521
-371.989990	284.614471	917.524292	-342.388428	98.300064	931.430725	-460.090942	276.905518	498.945007	-290.102936	15.163754	510.540436	-460.782806	230.931854	69.684082	-422.744781	-35.666313	122.183464	-428.749207	406.772797	1366.499268	-351.969421	67.775932	1394.638672	-371.452789	238.140213	1395.955322	-337.808655	273.315430	1678.143555	-499.140381	436.558899	1106.544067	-422.782532	-12.728215	1159.188965	-400.140839	412.617981	871.029053	-311.477753	-31.907942	908.596130	-353.217926	199.521973	1024.072632	475.573822	-156.841949	952.992004	536.558350	7.832621
-372.481964	285.584137	917.511292	-342.775146	99.359070	931.735046	-460.553192	277.543243	498.905243	-286.789490	18.871449	509.151489	-460.927643	231.022125	69.698975	-420.865021	-34.586643	122.809578	-429.894196	408.088135	1366.435669	-352.860413	69.127846	1394.741333	-372.482880	239.511993	1395.977295	-338.509460	274.561188	1678.012207	-499.915192	437.962769	1106.427979	-423.684784	-11.578827	1159.272217	-400.384918	414.154541	871.138733	-311.876892	-28.930893	908.079773	-353.841614	200.682358	1024.213501	476.129669	-155.462021	953.017395	537.486755	9.011008
-373.023010	286.600555	917.481140	-343.212830	100.352516	931.971924	-461.016876	278.182922	498.894104	-283.858643	21.193220	508.294434	-461.053741	231.126740	69.713654	-419.474152	-33.752495	123.812691	-430.911560	409.416840	1366.432861	-353.736298	70.470848	1394.823364	-373.497253	240.835419	1395.976807	-339.223450	275.764496	1677.885254	-500.644684	439.362427	1106.396362	-424.492737	-10.234518	1159.273438	-400.730560	415.753632	871.213318	-312.533264	-27.702642	908.128235	-354.505737	201.802933	1024.313843	476.542572	-154.167267	953.004089	538.316284	10.266245
-373.580383	287.613312	917.436218	-343.684845	101.369247	932.189392	-461.281891	278.629395	498.855286	-282.677917	22.076038	509.458984	-460.994720	231.129150	69.705414	-418.962952	-33.237644	125.147522	-431.901123	410.733521	1366.409180	-354.904572	71.723396	1394.651855	-374.464783	242.135712	1395.991211	-339.900085	276.873962	1677.750244	-501.360138	440.781036	1106.299316	-425.349335	-8.893196	1159.185547	-400.981812	417.302094	871.327271	-313.161957	-26.610289	908.219788	-355.178467	202.934128	1024.395874	476.999298	-152.792648	952.996094	539.119568	11.590485
-374.049408	288.447845	917.371704	-344.104858	102.218163	932.515259	-461.658691	279.113098	498.768219	-280.910614	23.411608	509.851563	-461.108948	231.230270	69.706429	-418.227295	-32.659405	126.409492	-432.787140	411.974915	1366.388916	-355.843536	73.014763	1394.677612	-375.418610	243.356567	1395.954712	-340.595428	278.015137	1677.615234	-502.021759	442.237427	1106.226440	-426.150055	-7.578422	1159.016113	-401.194275	418.844666	871.403992	-313.810547	-25.560966	908.410583	-355.797974	203.957230	1024.516968	477.309906	-151.487015	953.037903	539.776184	12.858454
-374.570953	289.404236	917.355896	-344.492035	103.175133	932.730713	-461.978577	279.620148	498.736481	-279.061310	24.918655	510.138153	-461.107941	231.257370	69.675209	-417.324768	-31.875900	127.480370	-433.742279	413.197998	1366.334961	-356.961792	74.163246	1394.568848	-376.385101	244.563568	1395.959106	-341.286530	279.104431	1677.496338	-502.656860	443.618591	1106.106689	-427.040039	-6.278292	1158.895264	-401.447052	420.436890	871.458740	-314.495605	-24.617559	908.405762	-356.423035	205.012161	1024.613647	477.643921	-150.088669	953.061584	540.352295	14.149741
-375.088165	290.281036	917.293701	-344.944641	104.050049	932.923645	-462.276520	280.059174	498.642670	-277.364746	26.147488	510.481262	-461.090485	231.281128	69.655777	-416.497040	-31.064716	128.683319	-434.656647	414.362152	1366.322632	-357.842865	75.312393	1394.602295	-377.330109	245.723267	1395.940796	-341.972046	280.141083	1677.371460	-503.234955	445.019531	1106.027832	-427.907867	-4.916389	1158.775757	-401.658905	421.925354	871.504883	-315.214264	-23.502155	908.516785	-357.061218	206.000168	1024.673828	477.788300	-148.767197	953.110168	540.801941	15.486884
-375.579895	291.166534	917.251465	-345.371643	104.922577	933.108948	-462.630371	280.585144	498.570221	-275.618408	27.485041	510.864197	-461.154358	231.317856	69.640755	-415.620148	-30.196455	129.771194	-435.440887	415.559448	1366.267944	-358.790680	76.459404	1394.567627	-378.182281	246.841019	1395.932129	-342.660889	281.183594	1677.225464	-503.732971	446.403900	1105.954224	-428.757294	-3.614691	1158.614868	-401.763336	423.423065	871.563293	-315.848785	-22.515781	908.533020	-357.632813	206.982513	1024.739380	477.992371	-147.413208	953.095703	541.207214	16.847876
-376.063385	292.029175	917.187195	-345.816833	105.769051	933.285828	-462.996735	281.116699	498.523865	-273.975098	28.834126	511.193604	-461.179901	231.392944	69.620338	-416.205597	-30.324331	131.723724	-436.323456	416.647217	1366.263306	-359.982971	77.480743	1394.510132	-379.147217	247.908890	1395.928955	-343.339783	282.143616	1677.134644	-504.251465	447.791779	1105.860352	-429.721954	-2.423061	1158.506470	-401.965576	424.906219	871.560120	-316.539215	-21.284853	908.747925	-358.237579	207.942490	1024.790039	478.043884	-146.169144	953.187012	541.602173	18.075706
-376.461487	292.742218	917.121216	-346.203735	106.503456	933.535706	-463.194122	281.519592	498.450928	-272.479401	30.011898	511.578705	-461.168396	231.393219	69.613350	-416.376526	-31.915976	132.726852	-437.095551	417.729156	1366.287231	-361.098358	78.464218	1394.391113	-380.031647	248.969910	1395.900024	-344.025604	283.089111	1677.031128	-504.694824	449.155884	1105.780518	-430.681976	-1.209750	1158.399536	-402.112152	426.374756	871.589355	-317.289398	-20.553169	908.756165	-358.833008	208.802628	1024.874878	478.053925	-144.544571	953.296326	541.624023	19.544054
-376.949921	293.586487	917.093750	-346.690460	107.314346	933.734985	-463.039490	281.667999	498.392151	-270.833954	31.546204	511.760040	-460.869263	231.271576	69.570343	-415.423737	-30.919312	133.651627	-437.860291	418.808411	1366.275635	-362.198273	79.413094	1394.343140	-380.885315	249.972595	1395.909912	-344.690796	284.031036	1676.906616	-505.106781	450.519226	1105.753784	-431.665466	-0.033500	1158.255493	-402.187195	427.794800	871.595886	-318.129974	-19.630135	908.777161	-359.447662	209.728607	1024.954712	477.863403	-142.527588	953.398315	541.213013	21.532913
-377.317200	294.340179	917.054626	-347.128113	108.040108	933.928589	-463.572083	282.295349	498.378845	-268.902039	33.107437	511.381104	-460.989838	231.380417	69.587601	-414.402710	-29.586205	134.545090	-438.522797	419.832886	1366.278931	-363.107910	80.411224	1394.309814	-381.718170	250.951889	1395.880005	-345.375519	284.899536	1676.799683	-505.493042	451.848267	1105.712280	-432.638763	1.169250	1158.117676	-402.346802	429.199768	871.569214	-318.901123	-18.703882	908.874023	-359.994415	210.566467	1025.026123	478.012573	-142.129181	953.465637	542.666260	22.463884
-377.750458	295.230774	917.065674	-347.639435	108.822441	934.062927	-463.911346	282.846344	498.333221	-267.408386	34.615524	511.523193	-460.972382	231.347977	69.582680	-413.721344	-28.428598	135.436325	-439.242767	420.829987	1366.264526	-364.115082	81.287636	1394.397339	-382.543579	251.898315	1395.905640	-346.040100	285.782227	1676.662231	-505.775482	453.060883	1105.614624	-433.610229	2.373359	1157.964355	-402.861267	431.136841	871.692810	-319.686249	-17.834681	908.876709	-360.583893	211.443359	1025.097534	477.870575	-141.001862	953.581543	543.120117	23.494076
-378.128143	295.934021	916.996582	-348.093994	109.500229	934.178345	-464.247284	283.327728	498.300415	-266.488983	35.732468	512.448853	-460.869690	231.068634	69.533997	-413.570374	-27.348581	136.413681	-439.874237	421.764221	1366.252930	-365.191254	82.188995	1394.353516	-383.296143	252.800400	1395.801880	-346.690186	286.565369	1676.513672	-506.154968	454.423218	1105.599731	-434.635956	3.497035	1157.888306	-402.596802	432.079742	871.536011	-320.514160	-16.890879	908.874695	-361.101257	212.213425	1025.115234	477.696320	-139.645859	953.622314	543.317871	24.789511
-378.515228	296.620117	916.944336	-348.638763	110.131073	934.287476	-463.864777	283.189148	498.117645	-265.310303	36.838245	512.655884	-460.529419	231.049316	69.484985	-413.226990	-26.280333	137.115875	-440.469574	422.638245	1366.162964	-366.200256	82.957870	1394.288452	-384.060791	253.633804	1395.732056	-347.328369	287.376251	1676.380249	-506.382507	455.637299	1105.451294	-435.627716	4.583396	1157.748901	-403.126434	434.021484	871.599792	-321.397247	-16.168688	908.947754	-361.644989	212.940521	1025.138672	477.391449	-137.771301	953.656982	542.952026	26.522785
-378.827332	297.243011	916.876526	-348.952850	110.663551	934.445251	-464.046631	283.518127	498.042206	-263.760712	38.699383	512.630615	-460.496094	231.054611	69.450859	-412.625275	-25.030752	137.476685	-441.065399	423.492920	1366.109497	-367.140259	83.749466	1394.216187	-384.794678	254.413818	1395.670166	-347.938171	288.129120	1676.209229	-506.636810	456.905731	1105.309937	-436.631622	5.699246	1157.452881	-403.188629	435.404175	871.533569	-322.235413	-15.288944	909.017334	-362.065979	213.615936	1025.176270	476.868866	-135.379791	953.731262	541.822937	28.716124
-379.054779	297.816620	916.788452	-349.265991	111.146263	934.547302	-464.221710	283.844971	497.981628	-262.327484	40.416859	512.754761	-460.491486	231.126495	69.474609	-411.422913	-23.415703	137.776276	-441.549042	424.357819	1365.973511	-368.217133	84.437492	1394.040283	-385.515717	255.188965	1395.556641	-348.548706	288.875183	1676.044922	-506.837524	458.121796	1105.183960	-437.646088	6.819811	1157.255615	-403.083984	436.555206	871.358582	-323.134796	-14.684819	908.954834	-362.447113	214.221680	1025.177612	476.320343	-132.343964	953.783386	540.406250	31.357161
-379.391327	298.388763	916.708679	-349.774902	111.587234	934.576538	-464.502075	284.271759	497.889740	-260.408020	42.855942	512.763611	-460.548370	231.196518	69.441864	-406.744446	-17.203413	136.798126	-442.041718	425.184509	1365.894897	-369.151459	85.121788	1393.957764	-386.226868	255.957657	1395.542114	-349.114716	289.552979	1675.935181	-506.987671	459.331299	1105.001465	-438.662445	7.756114	1157.138550	-403.200684	437.971375	871.304016	-324.038330	-14.053370	908.901550	-362.921295	214.769409	1025.149170	476.464783	-134.402328	953.837769	544.928284	29.814384
-379.622253	298.800140	916.616882	-350.204254	111.963051	934.697205	-464.606293	284.595032	497.826691	-258.322235	45.744293	512.002747	-460.566864	231.283737	69.424042	-400.437927	-8.811110	135.549713	-442.500580	425.927826	1365.767212	-370.216583	85.766815	1393.934692	-386.975067	256.608093	1395.567261	-349.674103	290.224487	1675.859131	-507.057098	460.430206	1104.826782	-439.665100	8.720244	1156.911377	-403.284149	439.389221	871.246155	-324.984283	-13.531529	908.900330	-363.352844	215.255859	1025.156128	475.860535	-132.170303	953.924194	544.223450	31.742628
[truncated: 39 more rows]
[truncated: 40 more columns]
