# Supplementary material for: A dyadic stimulus set of audiovisual affective displays for the study of multisensory, emotional, social interactions
Source: Behav Res Methods. 2015 Nov 5;48(4):1285–95. doi: 10.3758/s13428-015-0654-4 (PMC5101291; doi:10.3758/s13428-015-0654-4)
Supplement: Supplementary file 1 — (ZIP 270 MB) [file 13428_2015_654_MOESM1_ESM.zip › supplementary_material_2_stimuli_set_files/E/E28.txt]

-380.392090	220.355698	917.449158	-372.241119	33.650120	915.010132	-467.609406	282.564819	500.597656	-436.294373	-17.087795	497.548401	-474.434357	305.656372	67.420937	-505.695435	-40.067944	77.719742	-402.171692	311.413635	1379.354736	-390.122131	-37.027008	1369.444580	-375.985718	132.908844	1389.145752	-367.118317	131.997803	1682.154419	-463.239746	358.706207	1120.646973	-480.598785	-79.236069	1132.305420	-357.287598	341.019165	887.952454	-382.115295	-82.135223	875.999817	-366.188019	126.145515	1015.711670	488.895325	4.376173	959.540283	505.133087	181.337006
-380.347290	220.272858	917.402893	-372.097687	33.588669	914.958618	-467.573364	282.587921	500.587891	-436.203247	-17.120098	497.377106	-474.443420	305.676056	67.420563	-505.641876	-40.063221	77.693962	-402.378204	311.412628	1379.226074	-390.018829	-37.026131	1369.489990	-375.994751	132.977081	1389.113647	-367.193787	132.176727	1682.145142	-463.374146	358.517639	1120.485474	-480.534943	-79.305191	1132.393188	-357.252625	341.319489	887.878357	-382.070374	-82.156113	876.060181	-366.124634	126.074425	1015.665955	488.790405	4.411367	959.549194	504.990875	181.341629
-380.335144	220.182892	917.356506	-371.996460	33.528481	914.909607	-467.509338	282.544403	500.528320	-436.134674	-17.058702	497.267334	-474.422974	305.659637	67.416496	-505.611176	-40.056076	77.683449	-402.581207	311.430939	1379.132813	-389.892273	-37.015556	1369.524414	-375.998718	133.028748	1389.125732	-367.268127	132.371933	1682.125854	-463.482727	358.382904	1120.341309	-480.472076	-79.315147	1132.455688	-357.200562	341.585266	887.795288	-381.980255	-82.080597	876.133362	-366.074982	126.002312	1015.618958	488.705292	4.400088	959.547546	504.869965	181.343582
-380.302155	220.132095	917.321228	-371.844574	33.427959	914.880127	-467.496887	282.610321	500.531982	-436.108856	-17.086884	497.244476	-474.447632	305.684875	67.422760	-505.598755	-40.085709	77.690300	-402.753113	311.468658	1379.034912	-389.788635	-36.991409	1369.585571	-376.148193	132.935272	1389.089355	-367.331909	132.537903	1682.123901	-463.581451	358.303650	1120.243774	-480.418365	-79.396408	1132.534302	-357.153046	341.844513	887.700439	-381.947693	-82.082001	876.202881	-366.010193	125.935074	1015.589478	488.571289	4.387141	959.538757	504.720978	181.337158
-380.269012	220.059418	917.297058	-371.694794	33.359749	914.855469	-467.438995	282.559113	500.468140	-436.135590	-17.116941	497.231476	-474.414917	305.683014	67.398987	-505.611908	-40.089622	77.695404	-402.952942	311.473175	1378.955566	-389.657990	-36.961746	1369.671753	-376.165619	133.001389	1389.110962	-367.402710	132.727112	1682.121948	-463.672668	358.269684	1120.122437	-480.363861	-79.418793	1132.579956	-357.100067	342.069977	887.622742	-381.913391	-82.057518	876.261902	-365.956665	125.868843	1015.568909	488.539032	4.393666	959.536743	504.622345	181.332138
-380.278290	220.009140	917.233337	-371.574005	33.281723	914.816589	-467.404938	282.558319	500.457703	-436.174194	-17.188099	497.254272	-474.385193	305.668427	67.392914	-505.625977	-40.103958	77.676666	-403.183197	311.463928	1378.887207	-389.552917	-36.969051	1369.706299	-376.089661	133.161697	1389.066284	-367.472473	132.893799	1682.076660	-463.737030	358.234894	1120.055908	-480.320251	-79.539558	1132.699219	-357.059265	342.375977	887.561035	-381.898804	-82.043724	876.363220	-365.897278	125.825226	1015.517395	488.444458	4.405802	959.522949	504.492523	181.314423
-380.278992	219.934616	917.209778	-371.446838	33.197098	914.794678	-467.416809	282.558075	500.446930	-436.108185	-17.185791	497.266846	-474.426636	305.682068	67.393890	-505.614899	-40.101398	77.675468	-403.350494	311.468140	1378.816528	-389.446167	-36.932102	1369.778931	-376.119965	133.197983	1389.073364	-367.536072	133.097504	1682.058838	-463.806091	358.266968	1119.985596	-480.246185	-79.616554	1132.783569	-357.008850	342.610321	887.520447	-381.918396	-82.047188	876.396729	-365.853058	125.752510	1015.496643	488.385590	4.402560	959.500183	504.400024	181.326050
-380.292847	219.881775	917.177795	-371.339508	33.159420	914.767334	-467.396698	282.516602	500.403778	-436.135101	-17.210464	497.283508	-474.386200	305.693115	67.413483	-505.659027	-40.144402	77.690910	-403.511780	311.474548	1378.778320	-389.303009	-36.887207	1369.840576	-376.277588	133.095566	1389.133423	-367.611542	133.291550	1682.104736	-463.897491	358.324188	1119.920898	-480.181061	-79.703873	1132.887817	-356.968872	342.876495	887.482422	-381.907135	-82.011337	876.464478	-365.808685	125.716064	1015.467285	488.262360	4.405420	959.496948	504.246765	181.294495
-380.303925	219.805862	917.138977	-371.177246	33.090527	914.727478	-467.452728	282.509674	500.401855	-436.123230	-17.187088	497.270660	-474.422180	305.688416	67.416428	-505.640778	-40.149006	77.664474	-403.716797	311.464447	1378.719360	-389.220612	-36.869682	1369.868286	-376.143646	133.319183	1389.156982	-367.661713	133.487366	1682.098877	-463.967865	358.402252	1119.822510	-480.104736	-79.804436	1132.982910	-356.951477	343.174683	887.446106	-381.940399	-82.046181	876.474121	-365.745300	125.651718	1015.429260	488.220032	4.412742	959.476074	504.146362	181.315384
-380.312439	219.794708	917.109009	-371.064514	33.053047	914.708008	-467.447632	282.436035	500.367340	-436.061310	-17.246155	497.307251	-474.403137	305.682404	67.410370	-505.646088	-40.161697	77.645271	-403.888367	311.462921	1378.686890	-389.134155	-36.825584	1369.943604	-376.177429	133.372482	1389.145142	-367.709747	133.687622	1682.107300	-464.056732	358.491333	1119.777100	-480.032166	-79.922592	1133.020508	-356.945068	343.438385	887.440735	-381.961792	-82.042076	876.447144	-365.704468	125.639053	1015.405762	488.131622	4.421656	959.457703	504.017792	181.308182
-380.366302	219.762482	917.083435	-370.960083	32.980785	914.691956	-467.483307	282.387573	500.322571	-436.039642	-17.254742	497.276459	-474.382111	305.675903	67.403641	-505.635406	-40.159195	77.644325	-404.032593	311.513550	1378.623169	-388.992004	-36.765022	1369.974854	-376.353241	133.258972	1389.149292	-367.763245	133.882950	1682.102051	-464.136536	358.610382	1119.724609	-479.939819	-80.018127	1133.048706	-356.963898	343.702332	887.398132	-381.956482	-82.054886	876.458130	-365.682861	125.600288	1015.385437	488.078125	4.369357	959.461731	503.951508	181.195511
-380.423950	219.722046	917.064026	-370.880188	32.936031	914.663452	-467.510925	282.342651	500.286346	-435.988953	-17.262608	497.244110	-474.375153	305.668030	67.389610	-505.630157	-40.157867	77.645699	-404.213898	311.514923	1378.571655	-388.951202	-36.763672	1369.961548	-376.247375	133.487595	1389.127441	-367.823181	134.086029	1682.102905	-464.218536	358.710144	1119.679810	-479.864410	-80.123672	1133.114746	-356.972961	343.974915	887.401550	-381.975128	-82.075218	876.440369	-365.669220	125.560349	1015.361267	487.987274	4.408676	959.462708	503.791260	181.199844
-380.461792	219.704041	917.023621	-370.786865	32.933327	914.626160	-467.542816	282.220490	500.252167	-437.316498	-18.395700	497.583618	-474.362091	305.661682	67.403221	-506.375244	-40.340389	77.861664	-404.362122	311.509033	1378.540161	-388.887451	-36.745712	1369.969604	-376.253967	133.554733	1389.138184	-367.866547	134.274597	1682.112671	-464.285706	358.790192	1119.672729	-479.790314	-80.173531	1133.145142	-356.993103	344.227051	887.407532	-381.999390	-82.113136	876.419189	-365.641174	125.558647	1015.322449	487.887390	4.426100	959.439148	503.662231	181.218216
-380.537842	219.700623	917.013000	-370.717682	32.894798	914.593140	-467.610199	282.202515	500.256104	-439.060364	-20.068619	498.082581	-474.322632	305.628082	67.393211	-507.387024	-40.644501	78.169662	-404.513397	311.533173	1378.536865	-388.796356	-36.682446	1369.998047	-376.289215	133.599274	1389.139526	-367.921021	134.466858	1682.111450	-464.381287	358.934601	1119.656982	-479.706573	-80.237106	1133.172241	-357.041077	344.476654	887.416931	-381.996887	-82.117050	876.438782	-365.638611	125.533951	1015.299988	487.809998	4.437304	959.437988	503.555573	181.232910
-380.610168	219.735626	916.988770	-370.637390	32.873775	914.568604	-467.393219	281.896423	500.127991	-435.579102	-17.006845	497.168823	-474.112244	305.559204	67.360069	-505.499908	-40.161011	77.611641	-404.655365	311.558655	1378.530029	-388.759216	-36.643665	1369.995483	-376.292542	133.664719	1389.124390	-367.975098	134.677658	1682.107300	-464.474304	359.014984	1119.659668	-479.636414	-80.298630	1133.179565	-357.065765	344.678009	887.410645	-381.971710	-82.119957	876.483459	-365.626434	125.549614	1015.274841	487.701050	4.442407	959.441406	503.453583	181.216873
-380.678162	219.694077	916.952393	-370.562164	32.864475	914.559448	-467.727234	282.135681	500.196411	-435.339630	-16.849169	497.125183	-474.301514	305.579559	67.356850	-505.425446	-40.151508	77.566231	-404.788391	311.589111	1378.524902	-388.692596	-36.601971	1369.959839	-376.287994	133.739410	1389.133423	-368.016449	134.888199	1682.128296	-464.573700	359.113281	1119.652588	-479.558411	-80.364342	1133.260132	-357.148468	344.882782	887.423096	-381.995178	-82.199959	876.409424	-365.621094	125.546341	1015.252075	487.570801	4.405332	959.430420	503.327881	181.216949
-380.785950	219.693024	916.944580	-370.523712	32.854149	914.548584	-467.840027	282.125092	500.186676	-435.524597	-17.009834	497.145508	-474.299988	305.572693	67.342949	-505.501038	-40.170094	77.589958	-404.945587	311.645050	1378.522461	-388.574158	-36.521381	1370.019165	-376.267395	133.828110	1389.128174	-368.042358	135.087982	1682.117188	-464.681732	359.206543	1119.662476	-479.468384	-80.386459	1133.314819	-357.216156	345.081818	887.430481	-381.996399	-82.202126	876.403503	-365.650085	125.547165	1015.242188	487.490295	4.359739	959.385498	503.254761	181.197021
-380.885864	219.681015	916.940002	-370.438568	32.876331	914.523254	-467.912872	282.115601	500.142303	-435.476440	-16.994179	497.165955	-474.268127	305.562775	67.338638	-505.548981	-40.196655	77.613289	-405.081726	311.733673	1378.526123	-388.535858	-36.456764	1369.953613	-376.436218	133.706070	1389.106079	-368.070465	135.258301	1682.082764	-464.805084	359.296509	1119.670654	-479.379669	-80.387878	1133.293579	-357.278625	345.260925	887.487427	-381.951813	-82.214012	876.388733	-365.671875	125.550148	1015.228638	487.359802	4.356401	959.389282	503.094116	181.192169
-380.992340	219.745239	916.936951	-370.410400	32.888344	914.493835	-468.033661	282.148956	500.154419	-435.430206	-17.038742	497.172821	-474.275543	305.573059	67.325836	-505.561676	-40.200092	77.621933	-405.234344	311.800385	1378.564941	-388.436188	-36.370438	1369.978394	-376.488678	133.788910	1389.039551	-368.121765	135.459778	1682.127930	-464.925903	359.357483	1119.669678	-479.307861	-80.408623	1133.330688	-357.359222	345.433014	887.519104	-381.951477	-82.287537	876.370300	-365.695709	125.582550	1015.210876	487.225067	4.330686	959.375061	502.986115	181.193695
-381.069977	219.793640	916.943420	-370.350433	32.917725	914.485779	-467.794556	281.863220	500.035400	-435.449585	-17.119993	497.145264	-474.099701	305.512787	67.284737	-505.591217	-40.203964	77.667198	-405.386688	311.844482	1378.557983	-388.339569	-36.293781	1369.989624	-376.474152	133.882584	1389.062622	-368.155884	135.746399	1682.046265	-465.066711	359.423126	1119.668091	-479.226532	-80.421272	1133.327393	-357.469330	345.663330	887.567688	-381.908356	-82.279388	876.327026	-365.710663	125.620789	1015.210632	487.103851	4.356113	959.354919	502.831421	181.188751
-381.161438	219.889023	916.941956	-370.319916	32.962093	914.467957	-468.168671	282.146606	500.144287	-435.369263	-17.096109	497.184784	-474.309021	305.573456	67.299332	-505.557465	-40.180641	77.646248	-405.575165	311.901672	1378.573975	-388.233978	-36.238239	1369.990234	-376.309021	134.172638	1389.039673	-368.185089	135.826920	1682.131104	-465.221802	359.473114	1119.675171	-479.145782	-80.399048	1133.333740	-357.571777	345.805695	887.622253	-381.902222	-82.336571	876.295776	-365.735504	125.688995	1015.200439	486.984100	4.340086	959.362854	502.719727	181.183517
-381.283264	219.869293	916.931213	-370.260315	32.969082	914.477722	-468.189087	282.167480	500.141998	-435.400757	-17.156460	497.193756	-474.263733	305.558624	67.299316	-505.603302	-40.240082	77.678146	-405.721832	311.995575	1378.592407	-388.108276	-36.110413	1370.010620	-376.491730	134.094574	1389.079590	-368.193726	135.979248	1682.091797	-465.395630	359.531891	1119.688477	-479.064453	-80.409164	1133.332397	-357.714050	345.981415	887.626282	-381.853210	-82.318909	876.313354	-365.766113	125.703178	1015.200073	486.852875	4.301474	959.361511	502.588257	181.159348
-381.399200	219.904175	916.906494	-370.245453	33.007271	914.470642	-468.290131	282.194641	500.110413	-435.372131	-17.133774	497.207977	-474.276001	305.588104	67.310211	-505.639648	-40.273624	77.677597	-405.886932	312.079224	1378.583740	-387.948425	-36.013611	1370.003296	-376.532745	134.190765	1389.064453	-368.218658	136.179993	1682.149658	-465.565735	359.600342	1119.690308	-478.952484	-80.435509	1133.372437	-357.848572	346.150452	887.637146	-381.821503	-82.343811	876.256958	-365.797791	125.757256	1015.182373	486.779724	4.283422	959.335571	502.505951	181.149307
-381.518188	219.906204	916.889587	-370.255432	33.040714	914.474854	-468.332733	282.181885	500.090668	-435.328583	-17.142338	497.187012	-474.251312	305.580872	67.307350	-505.620728	-40.259083	77.671867	-406.066193	312.185486	1378.579346	-387.821533	-35.907524	1370.017090	-376.530975	134.340912	1389.071411	-368.215515	136.421936	1682.081543	-465.751862	359.616516	1119.687012	-478.843719	-80.396965	1133.394165	-357.976379	346.258545	887.630310	-381.804840	-82.300720	876.233093	-365.839569	125.793358	1015.173889	486.678101	4.255237	959.318176	502.391876	181.126862
-381.635498	219.964172	916.877991	-370.248932	33.078613	914.469238	-468.097412	281.896301	499.971558	-435.294495	-17.156679	497.216034	-474.049103	305.509552	67.252327	-505.630249	-40.272591	77.648178	-406.237122	312.265503	1378.538208	-387.751923	-35.819450	1369.997681	-376.528168	134.460083	1389.088867	-368.227539	136.569153	1682.085083	-465.932709	359.649902	1119.674683	-478.747589	-80.442070	1133.433838	-358.152740	346.386169	887.607239	-381.755646	-82.266052	876.250366	-365.887848	125.851646	1015.164612	486.567780	4.217694	959.311401	502.248474	181.111343
-381.752472	219.974747	916.862427	-370.227020	33.123264	914.449097	-468.157043	281.916931	499.947998	-435.256622	-17.087887	497.158966	-474.080109	305.513489	67.244034	-505.613159	-40.268871	77.638412	-406.416534	312.326752	1378.534180	-387.679413	-35.747795	1370.001099	-376.388092	134.772354	1389.036377	-368.208954	136.649399	1682.150635	-466.126770	359.701355	1119.637817	-478.633453	-80.418663	1133.463257	-358.300476	346.449829	887.596741	-381.719269	-82.213844	876.210327	-365.925323	125.884842	1015.145813	486.447998	4.174069	959.260498	502.119659	181.069519
-381.894562	219.975449	916.834839	-370.269196	33.151531	914.462830	-468.220642	281.928650	499.913605	-435.242981	-17.113726	497.216736	-474.069061	305.517212	67.228119	-505.612244	-40.268566	77.641647	-406.574219	312.426483	1378.520508	-387.583405	-35.627319	1370.094238	-376.395691	134.896729	1389.062744	-368.189392	136.807648	1682.116211	-466.335938	359.722626	1119.624023	-478.535614	-80.394279	1133.480347	-358.489441	346.550934	887.598633	-381.662048	-82.169868	876.223145	-365.987213	125.928528	1015.135986	486.341217	4.238223	959.269287	501.968872	181.199814
-381.996582	220.015427	916.822205	-370.279358	33.187389	914.480713	-468.264954	281.957520	499.909668	-435.235321	-17.058348	497.190552	-474.089264	305.539459	67.239319	-505.635071	-40.274109	77.640228	-406.741180	312.522522	1378.476685	-387.505981	-35.552975	1370.074097	-376.424377	134.994293	1389.077026	-368.160431	136.977509	1682.117676	-466.558990	359.723877	1119.578247	-478.405731	-80.371094	1133.552246	-358.683624	346.638550	887.593872	-381.632568	-82.085014	876.226074	-366.039398	125.987877	1015.138367	486.262451	4.168698	959.280396	501.869934	181.133728
-382.103760	220.059921	916.849731	-370.278503	33.270561	914.468689	-468.345703	281.970490	499.906006	-435.251556	-17.061861	497.158600	-474.052032	305.528076	67.237541	-505.618958	-40.266987	77.699562	-406.919006	312.582977	1378.465698	-387.422516	-35.457302	1370.100586	-376.452057	135.079651	1389.081543	-368.117157	137.170471	1682.081299	-466.792786	359.805084	1119.563477	-478.273529	-80.361839	1133.575195	-358.885315	346.698273	887.593201	-381.546844	-81.998940	876.248657	-366.085114	126.036858	1015.145264	486.221680	4.125096	959.273560	501.758942	181.106110
-382.217316	220.082764	916.860962	-370.309479	33.335773	914.491516	-468.354034	281.977203	499.871613	-435.250275	-16.982279	497.148071	-474.026917	305.514130	67.228279	-505.616211	-40.266689	77.692230	-407.106018	312.697662	1378.429321	-387.351044	-35.353008	1370.114502	-376.453918	135.193451	1389.110718	-368.082001	137.300003	1682.114746	-467.006287	359.828156	1119.528076	-478.152374	-80.323967	1133.610596	-359.114258	346.782196	887.584412	-381.470398	-81.883217	876.259888	-366.135193	126.092827	1015.160095	486.119049	4.083446	959.269775	501.630524	181.038925
-382.311371	220.143082	916.867432	-370.334747	33.354923	914.513184	-468.451080	282.024750	499.881104	-435.344879	-16.961157	497.178528	-474.069153	305.511627	67.236786	-505.670807	-40.263046	77.683357	-407.278656	312.796906	1378.398071	-387.242828	-35.208706	1370.227295	-376.514130	135.278336	1389.095703	-368.034454	137.452103	1682.112305	-467.229279	359.842316	1119.513794	-478.047638	-80.308296	1133.650757	-359.367615	346.855957	887.540771	-381.391266	-81.735313	876.299500	-366.194153	126.144562	1015.174194	486.062500	4.027560	959.259583	501.531555	180.958908
-382.438904	220.231705	916.887451	-370.381165	33.446148	914.490234	-468.785431	282.305298	499.946045	-435.356171	-16.933615	497.152832	-474.215698	305.596405	67.241905	-505.665680	-40.269421	77.657585	-407.453033	312.891724	1378.374390	-387.172119	-35.114471	1370.284058	-376.536804	135.403122	1389.110352	-367.973999	137.586441	1682.116577	-467.454742	359.845154	1119.473999	-477.970062	-80.274918	1133.699463	-359.629639	346.904480	887.498657	-381.326263	-81.640938	876.333923	-366.259796	126.217400	1015.170410	486.015564	3.972389	959.266602	501.425995	180.915298
-382.524536	220.297028	916.892639	-370.441772	33.473690	914.509644	-468.627014	282.106232	499.829224	-435.369141	-16.868500	497.157990	-474.088348	305.547699	67.212364	-505.632568	-40.221336	77.660286	-407.609985	312.991180	1378.346313	-387.131714	-35.064560	1370.250366	-376.581726	135.511795	1389.088745	-367.923584	137.740143	1682.111816	-467.690582	359.821655	1119.398804	-477.865784	-80.267487	1133.732056	-359.853027	346.884155	887.456787	-381.220428	-81.497513	876.352539	-366.319519	126.273766	1015.181396	485.992462	3.947291	959.273315	501.344208	180.851410
-382.639099	220.401337	916.913269	-370.507172	33.613636	914.495850	-468.671967	282.166077	499.829102	-435.419586	-16.836069	497.145782	-474.038727	305.533691	67.187317	-505.652466	-40.219879	77.648651	-407.707062	313.115845	1378.310669	-387.022064	-34.916290	1370.320801	-376.814362	135.423004	1389.102661	-367.862701	137.954742	1682.065430	-467.936005	359.832672	1119.406128	-477.750977	-80.186531	1133.726685	-360.137054	346.904938	887.398499	-381.109589	-81.362381	876.356812	-366.389771	126.381439	1015.182739	485.967224	3.875873	959.255615	501.247711	180.775864
-382.759247	220.465118	916.931641	-370.555603	33.666199	914.504150	-468.765411	282.211975	499.841339	-435.455292	-16.755638	497.150940	-474.097809	305.568146	67.199188	-505.627625	-40.219727	77.645744	-407.843597	313.214081	1378.290161	-386.966187	-34.830383	1370.320313	-376.838898	135.540833	1389.122681	-367.793152	138.146393	1682.034302	-468.175537	359.853333	1119.397217	-477.655182	-80.158585	1133.763794	-360.445679	346.897919	887.345276	-380.973602	-81.182861	876.451904	-366.477112	126.437996	1015.196350	485.936890	3.850338	959.253723	501.136719	180.727966
-382.845856	220.506104	916.936584	-370.586517	33.725628	914.517334	-468.822479	282.224304	499.840515	-435.509735	-16.702789	497.188660	-474.084595	305.568970	67.212471	-505.661072	-40.222691	77.634323	-407.985352	313.284576	1378.274902	-386.920166	-34.721352	1370.394897	-376.698181	135.825287	1389.074097	-367.721497	138.326843	1682.003906	-468.399200	359.836334	1119.373901	-477.532806	-80.112701	1133.798340	-360.747162	346.914337	887.314148	-380.896545	-81.064705	876.439392	-366.536346	126.495514	1015.205505	485.918091	3.777496	959.238586	501.030182	180.656631
-382.957245	220.610764	916.951538	-370.682831	33.819973	914.521973	-468.899719	282.255707	499.830597	-435.591736	-16.724331	497.265472	-474.084045	305.565948	67.177322	-505.667816	-40.174747	77.616600	-408.103485	313.387695	1378.239014	-386.796814	-34.606640	1370.406128	-376.730103	135.957733	1389.071533	-367.656067	138.496613	1681.983643	-468.626099	359.797150	1119.354980	-477.411346	-80.051147	1133.849731	-361.049500	346.948242	887.259521	-380.778656	-80.940231	876.479370	-366.628540	126.591171	1015.214111	485.886322	3.705544	959.241638	500.928589	180.570496
-383.075439	220.674820	916.954712	-370.760132	33.897411	914.531982	-468.951355	282.324432	499.801422	-435.798981	-16.789385	497.483551	-474.112274	305.568817	67.184753	-505.786652	-40.202091	77.639320	-408.225464	313.492432	1378.195679	-386.723907	-34.481804	1370.458008	-376.770630	136.100555	1389.079956	-367.587219	138.649734	1681.974609	-468.875214	359.790741	1119.340942	-477.308105	-80.000778	1133.901245	-361.387726	346.907715	887.157715	-380.666138	-80.791550	876.508850	-366.705658	126.669144	1015.218628	485.852509	3.643726	959.261902	500.812378	180.518036
-383.176666	220.796326	916.988525	-370.835602	34.000629	914.528259	-469.024384	282.330261	499.765656	-435.812592	-16.717505	497.511444	-474.103149	305.581726	67.130844	-505.773773	-40.187771	77.656799	-408.336639	313.564819	1378.134277	-386.745392	-34.410404	1370.411499	-376.815125	136.233047	1389.074219	-367.521362	138.850861	1681.924805	-469.112000	359.751617	1119.292480	-477.217407	-79.943993	1133.922852	-361.729736	346.901489	887.058289	-380.562225	-80.678864	876.530090	-366.804657	126.762268	1015.234619	485.814056	3.588143	959.242981	500.703644	180.480011
-383.302917	220.836899	916.975098	-370.961609	34.073112	914.532288	-469.064941	282.383301	499.718262	-435.868225	-16.665913	497.469025	-474.080902	305.597565	67.127174	-505.797363	-40.185665	77.676201	-408.439056	313.671844	1378.093750	-386.690643	-34.313587	1370.442383	-376.871155	136.347855	1389.042480	-367.459686	138.972824	1681.950562	-469.348785	359.802490	1119.279663	-477.142670	-79.847717	1133.916748	-362.099365	346.838989	886.940735	-380.466064	-80.507141	876.510803	-366.898834	126.830139	1015.226746	485.789001	3.524219	959.231873	500.610260	180.417007
-383.371246	220.995285	917.008301	-371.042877	34.153919	914.562744	-469.143768	282.413940	499.720978	-435.893494	-16.636292	497.512421	-474.066956	305.581085	67.089569	-505.767029	-40.145512	77.661987	-408.542114	313.782623	1378.070923	-386.692810	-34.222153	1370.416504	-376.900940	136.443008	1389.029297	-367.379303	139.130646	1681.932251	-469.567932	359.792175	1119.234131	-477.057831	-79.783516	1133.975586	-362.462891	346.763550	886.833435	-380.344971	-80.326424	876.528259	-366.976471	126.947655	1015.258850	485.773621	3.404225	959.244385	500.523102	180.321442
-383.510132	221.033157	916.994385	-371.156006	34.217560	914.557739	-469.248566	282.472534	499.722168	-435.963593	-16.636374	497.496216	-474.093689	305.608765	67.096664	-505.808105	-40.154655	77.667046	-408.623016	313.870117	1378.042847	-386.696381	-34.110851	1370.481445	-376.943359	136.554871	1389.044678	-367.326538	139.308685	1681.996216	-469.792084	359.787994	1119.241211	-476.980804	-79.706741	1134.001831	-362.825958	346.672974	886.722351	-380.226929	-80.166794	876.584167	-367.071075	127.006592	1015.246216	485.785492	3.406309	959.252869	500.426727	180.301910
-383.609680	221.096481	916.992249	-371.272095	34.276237	914.600830	-469.300415	282.583252	499.750000	-435.988708	-16.577938	497.504669	-474.070801	305.596497	67.098167	-505.788391	-40.150387	77.657013	-408.695404	313.963837	1378.028442	-386.675415	-34.001205	1370.538452	-377.005524	136.654663	1389.089844	-367.253845	139.461685	1682.000244	-470.031097	359.809570	1119.228882	-476.939545	-79.584442	1134.030151	-363.219086	346.610504	886.631287	-380.105804	-79.974594	876.665039	-367.176239	127.090973	1015.266541	485.736023	3.310051	959.266052	500.349457	180.225113
-383.721527	221.139771	917.022095	-371.372955	34.359406	914.621948	-469.434082	282.814880	499.782928	-436.121246	-16.619982	497.569275	-474.113678	305.624542	67.126831	-505.845184	-40.164162	77.668320	-408.775726	314.063873	1377.993164	-386.667053	-33.912685	1370.593262	-377.026306	136.778900	1389.114136	-367.177429	139.616455	1682.007080	-470.277771	359.771851	1119.195923	-476.893097	-79.454659	1134.062988	-363.583984	346.564941	886.575012	-380.002289	-79.801949	876.749207	-367.265442	127.151169	1015.290283	485.712921	3.193514	959.269470	500.240417	180.063370
-383.783142	221.268524	917.055359	-371.481476	34.438686	914.646973	-469.480255	282.792084	499.767120	-436.153412	-16.556097	497.553864	-474.108765	305.618042	67.073334	-505.814209	-40.156761	77.655350	-408.847778	314.186523	1378.001099	-386.733429	-33.839542	1370.565063	-377.057831	136.863770	1389.128784	-367.110962	139.765457	1682.017334	-470.512756	359.798187	1119.190918	-476.872040	-79.382584	1134.143555	-363.980499	346.487122	886.534363	-379.896118	-79.628647	876.863159	-367.355804	127.248016	1015.319885	485.670349	3.107298	959.259277	500.149780	179.990662
-383.913666	221.294952	917.037048	-371.647919	34.482571	914.667480	-469.588562	282.985443	499.797394	-436.245911	-16.570435	497.596954	-474.161560	305.620575	67.098030	-505.842529	-40.163643	77.659637	-408.865967	314.273834	1377.980347	-386.738373	-33.731243	1370.698608	-377.107758	136.945404	1389.143799	-367.048981	139.908112	1682.036255	-470.727539	359.812469	1119.171387	-476.862793	-79.275085	1134.166138	-364.343201	346.427551	886.492798	-379.844360	-79.483353	876.922241	-367.469391	127.304146	1015.317505	485.636108	3.009979	959.259155	500.057281	179.957169
-384.018494	221.389816	917.071045	-371.778595	34.546886	914.696716	-469.675049	283.171021	499.810486	-436.251953	-16.559120	497.600433	-474.221588	305.676178	67.114990	-505.828674	-40.160297	77.655846	-408.913910	314.370453	1377.959229	-386.747681	-33.660915	1370.717651	-377.155945	137.049500	1389.131348	-366.975952	140.061752	1682.044189	-470.952728	359.814606	1119.192017	-476.852997	-79.131248	1134.221680	-364.748779	346.387695	886.423340	-379.749878	-79.360062	876.996155	-367.568451	127.381134	1015.347168	485.579315	2.988284	959.293152	499.958679	179.989059
-384.103790	221.443253	917.098022	-371.932190	34.615795	914.725525	-469.737213	283.296906	499.825073	-436.327148	-16.529041	497.573700	-474.226807	305.671478	67.095299	-505.820526	-40.106392	77.692787	-408.949646	314.487000	1377.942993	-386.818329	-33.582882	1370.761841	-377.161102	137.153412	1389.180908	-366.895050	140.213760	1682.062256	-471.172577	359.827667	1119.216309	-476.886261	-79.040611	1134.289429	-365.192047	346.324982	886.336243	-379.693024	-79.233727	877.119507	-367.679291	127.440018	1015.374146	485.558655	2.929434	959.288940	499.896271	179.911194
-384.215363	221.526855	917.114014	-372.095367	34.640041	914.747803	-469.815338	283.386200	499.842590	-436.372589	-16.510118	497.586212	-474.293274	305.713928	67.100227	-505.828674	-40.106831	77.691689	-408.941833	314.593353	1377.965576	-386.845001	-33.480225	1370.793579	-377.194519	137.230225	1389.178589	-366.823792	140.351898	1682.066772	-471.370026	359.826477	1119.234985	-476.920166	-78.899529	1134.306152	-365.605194	346.238007	886.257080	-379.661987	-79.164223	877.171570	-367.781281	127.496964	1015.389648	485.503723	2.812021	959.314758	499.799683	179.842636
-384.294281	221.594803	917.146301	-372.204956	34.717110	914.773438	-469.853577	283.345154	499.837646	-436.167023	-16.328590	497.197418	-474.249939	305.691254	67.093575	-505.662506	-40.068161	77.647598	-408.968872	314.691101	1377.941162	-386.893402	-33.430309	1370.779053	-377.206451	137.290039	1389.193115	-366.755951	140.483810	1682.063843	-471.579285	359.848999	1119.253662	-476.986542	-78.810600	1134.345703	-365.959717	346.121399	886.200317	-379.622131	-79.057930	877.251099	-367.885590	127.563545	1015.419556	485.415710	2.757455	959.328369	499.689728	179.772537
-384.409912	221.607574	917.149658	-372.395935	34.720833	914.811157	-469.915619	283.595673	499.869080	-436.219330	-16.295033	497.185333	-474.348053	305.730652	67.119415	-505.633087	-40.060730	77.637344	-408.969116	314.797943	1377.939087	-386.890076	-33.301136	1370.913818	-377.209961	137.384277	1389.186890	-366.675140	140.716675	1682.002319	-471.779083	359.885773	1119.269409	-477.052643	-78.707970	1134.402710	-366.312500	345.996826	886.113403	-379.594757	-78.938965	877.377686	-368.014038	127.587547	1015.437622	485.343109	2.658491	959.340576	499.601959	179.674805
-384.456299	221.701111	917.175476	-372.532135	34.782692	914.828430	-469.947723	283.646057	499.873108	-436.307312	-16.237751	497.202362	-474.377014	305.765778	67.135658	-505.654419	-40.049755	77.619644	-408.942596	314.895386	1377.912476	-386.953064	-33.225887	1370.923706	-377.230682	137.477570	1389.205444	-366.601379	140.761703	1682.084595	-471.962372	359.917847	1119.267944	-477.128174	-78.554871	1134.454834	-366.667023	345.949249	886.017334	-379.597321	-78.828369	877.459229	-368.113342	127.655296	1015.459961	485.290100	2.564144	959.325439	499.503418	179.583923
-384.593109	221.671478	917.161377	-372.735077	34.804836	914.834106	-470.037384	283.783112	499.881744	-436.406982	-16.183678	497.209259	-474.379242	305.785858	67.114967	-505.656281	-40.049377	77.611458	-408.946106	314.973572	1377.887817	-387.059204	-33.137745	1370.955566	-377.241058	137.572250	1389.214233	-366.529541	140.885666	1682.106934	-472.142242	359.947296	1119.289307	-477.226746	-78.461372	1134.518066	-367.021179	345.905914	885.941711	-379.594910	-78.738708	877.587708	-368.253876	127.660133	1015.452759	485.210999	2.454129	959.370361	499.414886	179.453552
-384.646881	221.742905	917.181274	-372.848572	34.813915	914.870789	-470.097321	283.832458	499.906525	-436.438416	-16.127346	497.207611	-474.410980	305.804565	67.106071	-505.625488	-40.004463	77.583313	-408.922424	315.067749	1377.849243	-387.112030	-33.073254	1371.008423	-377.270081	137.629288	1389.221680	-366.458588	141.031219	1682.110840	-472.292328	360.010590	1119.293701	-477.333862	-78.419434	1134.602051	-367.415009	345.860321	885.856873	-379.621948	-78.639755	877.690125	-368.363403	127.704514	1015.483765	485.122070	2.382907	959.337708	499.294647	179.415207
-384.711365	221.768753	917.184265	-373.058167	34.839481	914.886536	-470.112030	283.859711	499.899750	-436.586395	-16.143661	497.284760	-474.385803	305.804871	67.073837	-505.667664	-40.001934	77.616119	-408.871735	315.163147	1377.853516	-387.114471	-32.934608	1371.089111	-377.438812	137.517075	1389.276123	-366.389282	141.137741	1682.122803	-472.434479	360.084015	1119.315918	-477.450226	-78.334724	1134.665161	-367.770691	345.791290	885.772827	-379.697144	-78.606155	877.764160	-368.492950	127.729431	1015.492371	485.044739	2.276156	959.348816	499.232483	179.327667
-384.790833	221.793518	917.212891	-373.237885	34.847092	914.911316	-470.146271	283.891602	499.908386	-436.738617	-16.089935	497.229095	-474.407318	305.813629	67.075089	-505.709351	-39.995651	77.601379	-408.831268	315.256744	1377.805420	-387.233704	-32.881702	1371.084839	-377.451111	137.571289	1389.272217	-366.330383	141.273666	1682.107178	-472.538055	360.097687	1119.304321	-477.570587	-78.216507	1134.710205	-368.098846	345.780945	885.675781	-379.723694	-78.544922	877.880493	-368.628815	127.737656	1015.519653	485.014191	2.248852	959.374695	499.158997	179.262787
-384.859161	221.824905	917.211731	-373.430786	34.867470	914.939880	-470.182495	283.962128	499.924927	-436.862488	-16.087320	497.235657	-474.465393	305.855682	67.094513	-505.726593	-40.014809	77.615608	-408.783112	315.334839	1377.785767	-387.340118	-32.815685	1371.146973	-377.471741	137.645386	1389.296265	-366.253876	141.383301	1682.102295	-472.633209	360.163269	1119.297974	-477.710205	-78.147713	1134.760986	-368.389771	345.763672	885.579102	-379.857117	-78.531265	877.929382	-368.745178	127.773361	1015.531860	484.973236	2.212841	959.336975	499.093445	179.217041
-384.927216	221.878754	917.242554	-373.586578	34.848412	914.967712	-470.229950	284.000427	499.922699	-436.973297	-16.083372	497.244751	-474.532562	305.880188	67.098457	-505.761597	-40.018631	77.608513	-408.736053	315.424194	1377.752563	-387.456299	-32.735874	1371.188843	-377.517395	137.699753	1389.275757	-366.189972	141.499039	1682.084717	-472.719727	360.207001	1119.299683	-477.852234	-78.050346	1134.844116	-368.703003	345.725708	885.457214	-379.947174	-78.518311	877.994690	-368.879303	127.783134	1015.563538	484.908356	2.140437	959.362793	498.999359	179.144058
-385.021729	221.822937	917.222168	-373.769989	34.823822	914.968079	-470.263458	284.082245	499.935944	-437.049774	-16.074169	497.236115	-474.572174	305.892456	67.106339	-505.761444	-40.001602	77.591629	-408.696503	315.490997	1377.714966	-387.551208	-32.658794	1371.264404	-377.534943	137.727570	1389.274292	-366.114624	141.690613	1682.025635	-472.811737	360.246307	1119.283813	-477.990021	-77.947647	1134.906128	-368.974060	345.715942	885.365784	-380.120422	-78.541237	878.010071	-368.998230	127.750168	1015.551453	484.859924	2.096407	959.337036	498.935486	179.076996
-385.087219	221.814316	917.219971	-373.956543	34.809353	914.992798	-470.281342	284.072113	499.929230	-437.133484	-16.044834	497.235962	-474.550598	305.898438	67.094849	-505.757172	-40.000290	77.585541	-408.647614	315.536957	1377.691772	-387.718781	-32.632710	1371.285767	-377.392242	137.996521	1389.242310	-366.039551	141.796753	1682.016479	-472.860046	360.278992	1119.249390	-478.138794	-77.862373	1134.949341	-369.239502	345.711823	885.259949	-380.263672	-78.540764	878.090454	-369.114227	127.746834	1015.561707	484.785645	1.971219	959.318054	498.862274	178.967957
-385.172943	221.729263	917.197693	-374.108459	34.803940	915.019531	-470.281281	284.061493	499.912140	-437.210236	-16.054605	497.226166	-474.542633	305.893738	67.093933	-505.761810	-40.008202	77.547447	-408.587402	315.595123	1377.650513	-387.824829	-32.576183	1371.345459	-377.431183	138.045929	1389.236816	-365.953674	141.902298	1682.010620	-472.905884	360.334839	1119.238281	-478.309418	-77.774406	1134.991943	-369.420990	345.675934	885.165771	-380.429688	-78.534103	878.161743	-369.238342	127.723412	1015.564636	484.750854	1.894410	959.325989	498.820129	178.902695
-385.216248	221.731598	917.208679	-374.233490	34.726086	915.058594	-470.348602	284.122589	499.935486	-437.258484	-16.029421	497.211914	-474.565796	305.922729	67.066208	-505.711182	-39.996304	77.533951	-408.527802	315.666718	1377.624512	-387.926147	-32.527939	1371.383545	-377.476807	138.071564	1389.228149	-365.868683	142.001648	1682.011353	-472.947144	360.383942	1119.224731	-478.464142	-77.722679	1135.077515	-369.630463	345.658630	885.087219	-380.680573	-78.560005	878.175781	-369.337372	127.695389	1015.591248	484.700623	1.831754	959.323120	498.772644	178.804016
-385.299591	221.748230	917.199646	-374.398010	34.708229	915.054871	-470.453430	284.152863	499.970428	-437.408569	-16.071665	497.226563	-474.606323	305.920105	67.106987	-505.725189	-39.999592	77.537460	-408.447632	315.704102	1377.601440	-388.046722	-32.479755	1371.442383	-377.498688	138.104538	1389.223145	-365.786591	142.027374	1682.078857	-472.966339	360.445557	1119.219849	-478.640503	-77.649246	1135.128662	-369.777435	345.658142	885.033386	-380.894165	-78.555656	878.252319	-369.464844	127.692978	1015.585266	484.640930	1.725106	959.321838	498.721344	178.706070
-385.382324	221.676010	917.188965	-374.568848	34.686085	915.095703	-470.479614	284.120148	499.932922	-437.476349	-16.045544	497.207397	-474.599152	305.934814	67.099548	-505.729248	-39.992100	77.498871	-408.393127	315.773315	1377.570190	-388.144470	-32.448158	1371.504883	-377.505676	138.167572	1389.259277	-365.713806	142.203537	1682.005859	-472.966217	360.477264	1119.217163	-478.806244	-77.653694	1135.207153	-369.901184	345.651154	884.964783	-381.154541	-78.556602	878.311768	-369.587372	127.668434	1015.599976	484.597778	1.671637	959.333008	498.642914	178.614731
-385.463654	221.646255	917.185059	-374.741241	34.644436	915.109131	-470.518738	284.055237	499.925690	-437.541809	-16.027414	497.191132	-474.622223	305.942993	67.092171	-505.716919	-39.988899	77.492455	-408.328735	315.818481	1377.548218	-388.233612	-32.438999	1371.503662	-377.550446	138.195465	1389.275024	-365.638977	142.292999	1681.998535	-472.978027	360.546814	1119.206787	-479.002228	-77.609535	1135.289429	-370.040497	345.652161	884.887756	-381.447662	-78.584091	878.368042	-369.722107	127.636429	1015.605591	484.559723	1.528560	959.316833	498.626770	178.511490
-385.575806	221.607376	917.168213	-374.946167	34.635826	915.109924	-470.617493	284.158356	499.959656	-437.642822	-16.100210	497.179779	-474.666870	305.957214	67.100197	-505.769379	-40.011429	77.511253	-408.276733	315.850952	1377.531860	-388.305634	-32.401775	1371.585815	-377.576782	138.221634	1389.285034	-365.555634	142.287827	1682.081787	-472.946808	360.624695	1119.188721	-479.194946	-77.625061	1135.381836	-370.101044	345.646637	884.850098	-381.723999	-78.619118	878.431580	-369.862640	127.617905	1015.595703	484.511841	1.476061	959.357239	498.552612	178.376007
-385.713440	221.481934	917.134521	-375.176483	34.615829	915.121765	-470.631195	284.175415	499.938904	-437.694153	-16.070881	497.162537	-474.668121	305.957550	67.101494	-505.729828	-40.002605	77.500374	-408.248505	315.871063	1377.506592	-388.386627	-32.371719	1371.566528	-377.611725	138.260178	1389.292847	-365.467804	142.379456	1682.085571	-472.913910	360.702972	1119.187378	-479.394379	-77.586609	1135.446289	-370.175995	345.669006	884.778015	-382.020386	-78.675919	878.463440	-370.024628	127.565224	1015.582581	484.519043	1.373876	959.353821	498.559387	178.268143
-385.816986	221.497482	917.134521	-375.343689	34.574280	915.142944	-470.675812	284.127289	499.910522	-437.705200	-16.099266	497.187317	-474.679718	305.968414	67.125977	-505.714447	-39.990170	77.465340	-408.206726	315.918915	1377.488159	-388.470520	-32.352825	1371.594604	-377.638428	138.285065	1389.292725	-365.398041	142.459274	1682.079346	-472.851135	360.786591	1119.196533	-479.612640	-77.540474	1135.507935	-370.218719	345.701660	884.744446	-382.366516	-78.771225	878.461182	-370.162903	127.559921	1015.593506	484.442535	1.263263	959.357727	498.507385	178.183899
-385.919830	221.446365	917.123718	-375.514801	34.546898	915.151733	-470.728973	284.060913	499.900055	-437.784546	-16.084396	497.179688	-474.677643	305.926025	67.111786	-505.695038	-39.985336	77.457695	-408.172241	315.953674	1377.496826	-388.571045	-32.324574	1371.596680	-377.685577	138.275208	1389.280640	-365.319824	142.537003	1682.080811	-472.799500	360.835693	1119.153564	-479.805206	-77.512955	1135.590210	-370.213928	345.726044	884.704651	-382.704681	-78.858643	878.456421	-370.317017	127.526276	1015.594299	484.428833	1.157494	959.374207	498.486115	178.069031
-386.055176	221.386536	917.119751	-375.721558	34.523869	915.180481	-470.765228	284.088898	499.882751	-437.847687	-16.101603	497.179413	-474.694427	305.930389	67.112724	-505.715851	-40.021584	77.450668	-408.133636	315.961487	1377.473145	-388.681488	-32.334526	1371.610474	-377.758698	138.265961	1389.258545	-365.251770	142.599609	1682.072632	-472.745392	360.934723	1119.175049	-480.049255	-77.456833	1135.613159	-370.224701	345.737549	884.694580	-383.008728	-78.968666	878.494019	-370.482086	127.498535	1015.606140	484.415894	1.049658	959.351746	498.464386	177.976929
-386.154297	221.349625	917.138306	-375.884430	34.484898	915.202332	-470.792084	283.999146	499.854370	-437.895416	-16.105783	497.197174	-474.700378	305.933258	67.103378	-505.715637	-40.013840	77.414917	-408.114990	315.977753	1377.481689	-388.763885	-32.310192	1371.654541	-377.772736	138.294952	1389.286377	-365.174561	142.671860	1682.083252	-472.658142	361.004547	1119.176636	-480.269379	-77.395157	1135.638184	-370.180969	345.761505	884.686096	-383.333832	-79.071007	878.538086	-370.628693	127.457916	1015.627930	484.369446	0.938231	959.368225	498.419708	177.887192
-386.308411	221.301361	917.130798	-376.084076	34.469868	915.212769	-470.877747	284.022705	499.873352	-437.946899	-16.140118	497.216187	-474.704681	305.952393	67.095131	-505.701324	-40.026367	77.427620	-408.077423	315.998230	1377.482056	-388.837189	-32.324562	1371.702881	-377.795837	138.303741	1389.324463	-365.103333	142.725143	1682.080933	-472.588501	361.051422	1119.186890	-480.497223	-77.424301	1135.765625	-370.144775	345.784607	884.684814	-383.704834	-79.181686	878.589966	-370.787384	127.434212	1015.627563	484.363739	0.751544	959.385559	498.430695	177.567307
-386.461823	221.299103	917.162231	-376.299988	34.472229	915.225098	-470.955994	284.095154	499.909363	-438.045105	-16.175081	497.187347	-474.726898	305.958679	67.103920	-505.714691	-40.013420	77.418121	-408.035858	315.986328	1377.487671	-388.960266	-32.322678	1371.726196	-377.858856	138.302155	1389.293579	-365.023773	142.772461	1682.094116	-472.515839	361.128052	1119.189575	-480.740387	-77.422462	1135.826660	-370.092072	345.801788	884.684204	-384.045288	-79.253464	878.630005	-370.954010	127.421600	1015.647461	484.363800	0.653776	959.436035	498.401947	177.480042
-386.562866	221.250183	917.159424	-376.458832	34.401756	915.281616	-470.995789	284.068573	499.880524	-438.124603	-16.192720	497.221436	-474.735596	305.968781	67.057228	-505.717407	-40.021477	77.396843	-408.007233	315.991730	1377.481201	-389.012695	-32.331642	1371.748047	-377.880280	138.319733	1389.339355	-364.946228	142.833328	1682.085815	-472.408173	361.166870	1119.175293	-480.937927	-77.423157	1135.890625	-369.989349	345.837341	884.710205	-384.386139	-79.298531	878.681946	-371.097748	127.389557	1015.675903	484.363983	0.551129	959.447388	498.396393	177.388687
-386.719666	221.220428	917.161682	-376.647003	34.412052	915.272461	-471.070160	284.018585	499.842560	-438.159058	-16.177711	497.204315	-474.743866	305.977936	67.064209	-505.722870	-40.006073	77.411591	-407.973450	315.984131	1377.475342	-389.110870	-32.353680	1371.723022	-377.923004	138.317734	1389.359009	-364.879517	142.872971	1682.072266	-472.324188	361.210205	1119.182983	-481.168121	-77.499809	1135.964966	-369.878082	345.863770	884.745300	-384.737701	-79.347382	878.698242	-371.255035	127.372749	1015.670837	484.352356	0.414554	959.436951	498.379181	177.276398
-386.824097	221.220245	917.183228	-376.818481	34.388458	915.309692	-471.134644	283.990997	499.855164	-438.235809	-16.243006	497.229492	-474.756531	305.948364	67.069084	-505.717773	-40.016380	77.389000	-407.954987	315.988678	1377.495972	-389.174652	-32.333759	1371.765991	-377.948425	138.316238	1389.358154	-364.807007	142.909012	1682.064575	-472.248047	361.280731	1119.188843	-481.402832	-77.484055	1136.017334	-369.788818	345.839508	884.770874	-385.113220	-79.445168	878.685120	-371.400635	127.365097	1015.701050	484.318909	0.304968	959.461975	498.333466	177.180496
-386.943390	221.146423	917.184265	-376.973175	34.357079	915.348816	-471.149536	284.032837	499.848633	-438.281494	-16.238363	497.250824	-474.709930	305.952332	67.039825	-505.703674	-40.013359	77.384193	-407.960114	315.988098	1377.496338	-389.250092	-32.336445	1371.771973	-377.987183	138.292801	1389.327271	-364.721527	142.946823	1682.065674	-472.143921	361.304657	1119.222778	-481.622437	-77.514587	1136.072021	-369.641815	345.854401	884.828918	-385.486115	-79.529800	878.711243	-371.538818	127.330666	1015.721375	484.292633	0.198132	959.470947	498.286896	177.078705
-387.076447	221.115662	917.216003	-377.125275	34.317558	915.377014	-471.208618	284.019012	499.844086	-438.514282	-16.353916	497.475098	-474.772400	305.962524	67.046074	-505.805237	-40.069572	77.414146	-407.916473	315.989441	1377.551758	-389.319122	-32.343147	1371.757080	-378.159698	138.163345	1389.377075	-364.655151	142.974625	1682.057495	-472.052429	361.352234	1119.254150	-481.853516	-77.551514	1136.177368	-369.512878	345.842957	884.890564	-385.887543	-79.635963	878.743774	-371.678253	127.292740	1015.750977	484.273651	0.208446	959.526306	498.257996	177.206238
-387.158722	221.081131	917.222778	-377.286652	34.319798	915.393494	-471.247681	283.981934	499.812073	-438.543701	-16.392874	497.496124	-474.783264	305.961395	67.070053	-505.816498	-40.068024	77.378761	-407.914612	315.993866	1377.592407	-389.348022	-32.330067	1371.779419	-378.206451	138.141312	1389.386475	-364.579742	142.977676	1682.075806	-471.963928	361.404785	1119.316162	-482.056427	-77.503418	1136.218750	-369.394836	345.832001	884.965088	-386.225952	-79.741646	878.772766	-371.806458	127.276932	1015.763306	484.275421	0.096057	959.520752	498.234894	177.132950
-387.262695	221.084808	917.232056	-377.417206	34.283245	915.412048	-471.269379	283.890900	499.782257	-438.559753	-16.397984	497.513306	-474.759216	305.954102	67.060463	-505.801788	-40.063858	77.375336	-407.932129	315.969086	1377.650146	-389.412262	-32.362717	1371.759521	-378.105225	138.275360	1389.389893	-364.516052	142.996033	1682.065796	-471.881500	361.418304	1119.352173	-482.250763	-77.530884	1136.306519	-369.243073	345.781311	885.041504	-386.512421	-79.791458	878.854614	-371.938507	127.263252	1015.778748	484.300812	0.022290	959.533447	498.217163	177.103806
-387.400452	221.032623	917.237793	-377.579620	34.265049	915.424316	-471.281219	283.931335	499.781799	-438.593140	-16.344007	497.455933	-474.734192	305.945587	67.062981	-505.802155	-40.087578	77.363075	-407.933502	315.956543	1377.697144	-389.466278	-32.369823	1371.753662	-378.146332	138.282043	1389.414185	-364.442749	143.005814	1682.062256	-471.822876	361.459595	1119.394897	-482.356140	-77.446388	1136.322998	-369.130035	345.748352	885.092896	-385.860809	-79.183197	879.471436	-372.086243	127.230209	1015.787476	484.307800	-0.040205	959.555969	498.198761	177.044342
-387.511993	220.992722	917.215698	-377.765747	34.225121	915.442749	-471.369507	283.969666	499.792664	-438.726990	-16.475012	497.475616	-474.793610	305.965179	67.065361	-505.833130	-40.095245	77.378784	-407.945862	315.961670	1377.735107	-389.476196	-32.328064	1371.825684	-378.180267	138.283173	1389.439331	-364.354095	142.990814	1682.025146	-471.753418	361.450195	1119.436890	-482.548157	-77.478691	1136.358032	-368.969452	345.716461	885.164185	-386.200409	-79.266418	879.432861	-372.223816	127.208313	1015.784546	484.297638	-0.147951	959.554199	498.176086	176.967361
-387.606964	220.965958	917.208130	-377.917206	34.179092	915.467346	-471.410065	283.987213	499.778107	-438.751831	-16.456991	497.492706	-474.791962	305.941101	67.054008	-505.830383	-40.089237	77.365227	-407.952759	315.958984	1377.794312	-389.530426	-32.359261	1371.783569	-378.261597	138.249985	1389.434082	-364.280640	142.970245	1682.030029	-471.708099	361.465790	1119.493530	-482.720703	-77.471283	1136.420044	-368.846039	345.692719	885.257874	-386.571136	-79.343140	879.407104	-372.358429	127.185326	1015.794312	484.315613	-0.190133	959.551575	498.148773	176.941116
-387.712280	220.924423	917.201416	-378.047089	34.173584	915.473877	-471.426788	283.947083	499.755341	-438.864990	-16.515194	497.436584	-474.780670	305.934845	67.049126	-505.844940	-40.133141	77.354797	-407.963287	315.957153	1377.837036	-389.618622	-32.356323	1371.745850	-378.298706	138.231339	1389.461060	-364.200806	142.944138	1682.053589	-471.667725	361.482025	1119.550781	-482.914917	-77.497070	1136.446045	-368.677643	345.621399	885.373352	-386.949463	-79.444534	879.357056	-372.468262	127.167801	1015.793457	484.323517	-0.262149	959.589661	498.138458	176.848053
-387.792725	220.940857	917.209045	-378.197845	34.165737	915.485718	-471.464661	283.969971	499.760376	-438.945923	-16.511541	497.418182	-474.772400	305.932251	67.050209	-505.833618	-40.131508	77.350403	-407.971283	315.957153	1377.878662	-389.649078	-32.366318	1371.744873	-378.355927	138.186417	1389.463257	-364.126923	142.930328	1682.098389	-471.632172	361.470123	1119.590698	-483.082489	-77.558624	1136.503784	-368.538971	345.563019	885.488037	-387.298126	-79.538490	879.347778	-372.574829	127.170975	1015.802246	484.367432	-0.480155	959.563110	498.170532	176.542618
-387.877533	220.928329	917.218201	-378.345825	34.171333	915.485962	-471.505981	283.948120	499.758636	-439.000122	-16.554485	497.385956	-474.810059	305.941193	67.038841	-505.821381	-40.134880	77.313202	-407.966583	315.928314	1377.937500	-389.686523	-32.370132	1371.746948	-378.400513	138.183578	1389.511353	-364.045410	142.871719	1682.059814	-471.588287	361.442352	1119.636353	-483.244629	-77.550003	1136.513184	-368.398682	345.522430	885.605530	-387.623627	-79.605309	879.317139	-372.687256	127.159416	1015.806519	484.332489	-0.438362	959.567444	498.117371	176.739563
-387.940826	220.938858	917.217163	-378.471741	34.167469	915.502502	-471.539886	283.972839	499.776306	-439.025360	-16.509377	497.359436	-474.822571	305.976807	67.059822	-505.831848	-40.136143	77.310455	-407.991333	315.930847	1377.993042	-389.766846	-32.369125	1371.734741	-378.424774	138.156601	1389.528931	-363.989624	142.948273	1682.001099	-471.566254	361.451538	1119.678589	-483.413544	-77.615051	1136.517334	-368.274994	345.478210	885.703979	-387.934631	-79.681366	879.267700	-372.778046	127.168808	1015.813843	484.383667	-0.598210	959.538879	498.133667	176.444885
-388.062134	220.891388	917.237854	-378.624939	34.143818	915.522095	-471.559265	283.993134	499.766052	-439.079895	-16.500713	497.339569	-474.833405	305.978973	67.062744	-505.843384	-40.174480	77.284164	-407.999359	315.904327	1378.018066	-389.824646	-32.389973	1371.734497	-378.461700	138.157623	1389.516846	-363.897644	142.877914	1681.968506	-471.534271	361.481262	1119.734497	-483.556366	-77.673546	1136.542725	-368.131714	345.418274	885.822998	-388.217621	-79.736343	879.215149	-372.891937	127.132057	1015.831543	484.410400	-0.654637	959.555237	498.108978	176.374390
-388.167694	220.869431	917.231689	-378.818329	34.177006	915.501038	-471.598846	284.033112	499.766693	-439.147064	-16.487614	497.312225	-474.858002	305.986633	67.065582	-505.866425	-40.164078	77.271240	-408.022858	315.875977	1378.051880	-389.888000	-32.390976	1371.692017	-378.496765	138.154114	1389.526978	-363.841370	142.857849	1681.969238	-471.508423	361.471069	1119.760498	-483.700165	-77.673317	1136.552612	-368.019867	345.346130	885.916931	-388.472839	-79.793816	879.162476	-373.007507	127.126442	1015.814331	484.418243	-0.702248	959.560364	498.092041	176.362610
-388.248169	220.834946	917.241333	-378.942596	34.162693	915.525757	-471.624908	284.059265	499.763916	-439.203369	-16.507915	497.269592	-474.891388	305.972076	67.056938	-505.824219	-40.165230	77.237061	-408.039673	315.852295	1378.084961	-389.960266	-32.420689	1371.678467	-378.534363	138.115753	1389.513794	-363.736572	142.689514	1682.049072	-471.470490	361.464874	1119.795898	-483.836792	-77.662354	1136.537720	-367.885010	345.278168	886.012634	-388.725739	-79.816940	879.086121	-373.118347	127.107117	1015.832397	484.445221	-0.755628	959.558655	498.095154	176.284424
-388.316498	220.793304	917.258911	-379.041016	34.170616	915.533875	-471.631653	284.000061	499.741608	-439.285492	-16.485546	497.248840	-474.896606	305.969116	67.045029	-505.845245	-40.153587	77.252571	-408.070801	315.806030	1378.108521	-389.995056	-32.434353	1371.655762	-378.578400	138.094543	1389.512695	-363.667694	142.618378	1682.016968	-471.448120	361.467773	1119.835083	-483.976410	-77.689316	1136.544922	-367.800751	345.256073	886.082825	-388.958679	-79.857559	879.061157	-373.199921	127.083527	1015.845032	484.464966	-0.768520	959.582581	498.065033	176.232193
-388.398071	220.738327	917.256653	-379.154846	34.112408	915.535767	-471.659454	284.100464	499.750519	-439.315643	-16.426762	497.198822	-474.956055	306.014282	67.066444	-505.816833	-40.166687	77.192841	-408.118439	315.783875	1378.148560	-390.022705	-32.464848	1371.649658	-378.617767	138.055557	1389.503174	-363.570587	142.546631	1681.997070	-471.436432	361.494476	1119.871460	-484.101715	-77.675201	1136.520630	-367.719299	345.217316	886.172424	-389.158966	-79.861992	879.008362	-373.311554	127.026627	1015.846313	484.504883	-0.852040	959.565063	498.079102	176.197800
-388.445251	220.780136	917.264282	-379.257172	34.126049	915.531311	-471.651245	284.056061	499.739624	-439.480499	-16.533251	497.248993	-474.946136	306.003784	67.048058	-505.911743	-40.167130	77.190727	-408.170258	315.755096	1378.171387	-390.113464	-32.481407	1371.594238	-378.682709	138.027756	1389.492554	-363.491089	142.466232	1681.961182	-471.432648	361.500793	1119.898438	-484.227448	-77.703255	1136.536255	-367.660034	345.164276	886.252075	-389.363831	-79.864952	878.977539	-373.400757	127.044151	1015.849426	484.506226	-0.885218	959.596191	498.052277	176.132370
-388.528412	220.676208	917.237305	-379.354462	34.119877	915.505981	-471.674591	284.145782	499.734955	-439.541656	-16.518396	497.237000	-474.996704	306.019745	67.056320	-505.892365	-40.162052	77.184402	-408.246429	315.750214	1378.220093	-390.175995	-32.469795	1371.564453	-378.657043	138.026764	1389.488770	-363.416626	142.379471	1681.936890	-471.434204	361.517212	1119.942749	-484.365387	-77.728668	1136.518677	-367.626923	345.130737	886.328308	-389.569580	-79.857979	878.946594	-373.499573	126.988556	1015.824158	484.507416	-0.928739	959.600281	498.033386	176.089386
-388.573212	220.718811	917.236755	-379.434448	34.163464	915.483582	-471.663727	284.097626	499.716095	-439.545471	-16.498329	497.216400	-475.012146	306.025360	67.052422	-505.891846	-40.162239	77.182358	-408.318085	315.719360	1378.242676	-390.265930	-32.500748	1371.500000	-378.725983	137.992538	1389.443481	-363.329224	142.277863	1681.900146	-471.456696	361.513214	1119.977295	-484.497467	-77.721893	1136.458252	-367.611847	345.087891	886.363708	-389.750366	-79.897781	878.897827	-373.581635	127.017059	1015.814697	484.485260	-0.884348	959.568726	497.959961	176.304581
-388.633942	220.715851	917.229309	-379.537750	34.138645	915.477783	-471.712555	284.251526	499.749786	-439.648315	-16.506157	497.208710	-475.049225	306.046204	67.047516	-505.918915	-40.168556	77.185287	-408.359100	315.715546	1378.283081	-390.269623	-32.481621	1371.509399	-378.857880	137.866592	1389.451660	-363.254211	142.171844	1681.864014	-471.482880	361.502045	1120.010010	-484.607758	-77.752083	1136.415405	-367.592346	345.049652	886.439941	-389.886169	-79.877281	878.843994	-373.698364	126.999985	1015.811646	484.472473	-0.923496	959.611450	497.920471	176.245316
-388.678497	220.673447	917.202942	-379.602997	34.129902	915.478821	-471.673737	284.151611	499.720337	-439.669830	-16.529068	497.210907	-475.029022	306.067322	67.048538	-505.914276	-40.167446	77.186333	-408.434357	315.703094	1378.330200	-390.402100	-32.520531	1371.418335	-378.916992	137.835587	1389.433228	-363.182465	142.175003	1681.740112	-471.501068	361.491455	1120.036133	-484.706360	-77.757027	1136.375977	-367.554596	344.977173	886.498047	-390.002319	-79.878159	878.796692	-373.764679	126.987236	1015.800293	484.499817	-0.954243	959.592285	497.901428	176.247986
-388.746643	220.706390	917.207703	-379.670135	34.159397	915.454407	-471.657257	284.222931	499.733856	-439.698273	-16.533115	497.202240	-475.043274	306.058746	67.070068	-505.926544	-40.173573	77.125900	-408.523010	315.668518	1378.370117	-390.464294	-32.562851	1371.370361	-378.900146	137.915649	1389.455933	-363.095947	142.059662	1681.705933	-471.543671	361.484650	1120.090332	-484.788788	-77.771263	1136.357422	-367.549805	344.942596	886.572876	-390.121277	-79.863007	878.769104	-373.854675	127.001846	1015.792664	484.521545	-0.964636	959.578491	497.881256	176.233063
-388.801727	220.685608	917.209839	-379.716278	34.189281	915.441956	-471.598755	284.125854	499.670227	-439.706207	-16.478989	497.151001	-475.004242	306.073700	67.097244	-505.897461	-40.183289	77.127235	-408.590576	315.641571	1378.396851	-390.512024	-32.581455	1371.353394	-379.060089	137.834732	1389.484741	-363.010040	141.936249	1681.674927	-471.604889	361.492950	1120.152344	-484.859406	-77.771645	1136.322021	-367.582947	344.893158	886.621399	-390.200134	-79.838089	878.719299	-373.917511	126.998367	1015.788757	484.492615	-0.988528	959.597717	497.843719	176.146957
-388.863770	220.727020	917.206055	-379.764526	34.209690	915.425415	-471.592133	284.222839	499.707397	-439.701477	-16.472172	497.140411	-475.003082	306.050049	67.088936	-505.893799	-40.182980	77.126938	-408.698242	315.654022	1378.453369	-390.586212	-32.591339	1371.313965	-379.162689	137.802155	1389.434692	-362.928040	141.809067	1681.636963	-471.666290	361.471588	1120.186401	-484.920593	-77.722710	1136.272461	-367.615906	344.863342	886.690247	-390.260468	-79.790733	878.692261	-373.991333	127.022400	1015.780518	484.700317	-1.431856	959.591553	498.385468	175.596512
-388.907104	220.727875	917.230591	-379.796936	34.251408	915.442810	-471.647247	284.328857	499.701416	-439.694427	-16.492826	497.170532	-475.062134	306.090454	67.058136	-505.902161	-40.217255	77.135986	-408.788940	315.629791	1378.481567	-390.707642	-32.629482	1371.303589	-379.259277	137.803497	1389.463257	-362.817566	141.595657	1681.696777	-471.742920	361.467468	1120.220337	-485.000397	-77.696808	1136.239502	-367.677979	344.834381	886.730713	-390.311218	-79.717300	878.668457	-374.062897	127.038704	1015.804932	484.710052	-1.468448	959.588074	498.383301	175.573853
-388.956512	220.763351	917.235718	-379.852020	34.274868	915.438416	-471.616791	284.325653	499.711365	-439.742188	-16.533569	497.176453	-475.046173	306.083344	67.058495	-505.927490	-40.223896	77.143661	-408.873016	315.600159	1378.521851	-390.779175	-32.668373	1371.310791	-379.343353	137.777695	1389.500000	-362.750244	141.464813	1681.641724	-471.839294	361.467865	1120.269043	-485.042664	-77.708099	1136.263428	-367.735779	344.790222	886.790100	-390.371735	-79.673470	878.673889	-374.116882	127.062721	1015.805481	484.690430	-1.526768	959.582092	498.357422	175.502487
-389.007202	220.842010	917.267822	-379.887421	34.339417	915.444519	-471.617584	284.377502	499.715057	-439.747925	-16.537434	497.166412	-475.056213	306.088593	67.063690	-505.958191	-40.230663	77.148994	-408.962585	315.573639	1378.588135	-390.893524	-32.702019	1371.329102	-379.372070	137.858322	1389.543091	-362.688324	141.351578	1681.612061	-471.932129	361.478302	1120.309814	-485.105103	-77.716721	1136.286499	-367.821686	344.753387	886.859253	-390.395111	-79.601089	878.682434	-374.176849	127.120461	1015.826233	484.482880	-1.125226	959.585632	497.752686	176.019287
-389.004791	220.930023	917.301086	-379.877686	34.388214	915.463806	-471.646301	284.430054	499.741028	-439.686523	-16.462259	497.154938	-475.096039	306.106293	67.074219	-505.928925	-40.223942	77.137718	-409.059814	315.560486	1378.659424	-390.954132	-32.758884	1371.324097	-379.459961	137.843079	1389.595947	-362.616974	141.234406	1681.589111	-472.035736	361.463745	1120.380493	-485.134216	-77.652946	1136.251099	-367.922089	344.753204	886.933594	-390.420074	-79.525558	878.682861	-374.211609	127.179871	1015.856689	484.464569	-1.150439	959.588440	497.723480	176.020081
-389.015930	221.029922	917.338745	-379.906708	34.462097	915.460083	-471.637329	284.428101	499.746155	-439.699921	-16.463552	497.153442	-475.071320	306.095856	67.074493	-505.944061	-40.227478	77.140106	-409.179596	315.527161	1378.710083	-391.065125	-32.782719	1371.330444	-379.525787	137.868668	1389.632935	-362.561676	141.102966	1681.555908	-472.159180	361.495178	1120.436646	-485.159607	-77.671066	1136.251343	-368.036560	344.713470	887.010559	-390.423950	-79.476624	878.669678	-374.256470	127.242569	1015.876038	484.479034	-1.193478	959.576477	497.708313	175.963287
-389.044067	221.057037	917.343933	-379.891327	34.464321	915.465881	-471.628235	284.435028	499.747772	-439.724457	-16.483751	497.160828	-475.029785	306.081543	67.074448	-505.957123	-40.230503	77.143837	-409.276245	315.518219	1378.769775	-391.092346	-32.818649	1371.380615	-379.636383	137.851715	1389.630493	-362.504883	140.964569	1681.521851	-472.280121	361.532410	1120.505981	-485.166138	-77.656502	1136.228516	-368.165009	344.682953	887.059631	-390.364441	-79.402328	878.679138	-374.278503	127.259224	1015.883179	484.493073	-1.184995	959.601318	497.673950	175.964127
-389.116333	221.100784	917.356812	-379.954590	34.515762	915.462708	-471.696930	284.554993	499.772369	-439.675934	-16.426390	497.129822	-475.063660	306.112488	67.080002	-505.933228	-40.184425	77.150909	-409.343689	315.516541	1378.856201	-391.158630	-32.824268	1371.385986	-379.918762	137.656662	1389.624756	-362.467712	140.821289	1681.475586	-472.403778	361.561249	1120.572632	-485.178223	-77.663567	1136.225342	-368.291901	344.696503	887.127563	-390.310669	-79.317665	878.671936	-374.334290	127.299362	1015.886780	484.695465	-1.589703	959.593079	498.246704	175.407669
-389.126495	221.186920	917.378967	-379.948883	34.543232	915.466064	-471.677979	284.505981	499.725403	-439.736694	-16.427986	497.187653	-475.057617	306.093262	67.079590	-505.953278	-40.188210	77.153252	-409.471344	315.506104	1378.898560	-391.193237	-32.813843	1371.448608	-379.898163	137.762863	1389.683838	-362.408569	140.680649	1681.421387	-472.526367	361.593658	1120.643066	-485.160706	-77.668869	1136.176636	-368.486694	344.699463	887.147217	-390.246033	-79.253693	878.652161	-374.352875	127.346352	1015.901184	484.447113	-1.236770	959.595398	497.630981	175.917664
-389.148163	221.176788	917.359436	-379.957489	34.576645	915.474121	-471.692352	284.541168	499.740845	-439.730347	-16.364363	497.156921	-475.075348	306.098022	67.086494	-505.957397	-40.197762	77.126122	-409.588898	315.463318	1378.954224	-391.287384	-32.836765	1371.418335	-380.006378	137.732559	1389.694702	-362.381683	140.557816	1681.390625	-472.654785	361.629028	1120.691650	-485.171021	-77.676491	1136.172729	-368.620911	344.723633	887.211975	-390.166962	-79.196953	878.635498	-374.371368	127.373100	1015.895874	484.450806	-1.244240	959.577820	497.601379	175.904053
-389.171936	221.252136	917.399963	-379.956268	34.618988	915.482971	-471.742035	284.556854	499.741455	-439.730255	-16.380543	497.076752	-475.057434	306.092773	67.082634	-505.938141	-40.185310	77.145210	-409.691711	315.480560	1379.034058	-391.337463	-32.835400	1371.436279	-380.122711	137.700195	1389.705933	-362.406250	140.522552	1681.239746	-472.799286	361.665131	1120.772217	-485.133301	-77.729080	1136.126953	-368.809113	344.739624	887.244873	-390.057129	-79.140968	878.621277	-374.388458	127.416237	1015.921021	484.453735	-1.227666	959.584534	497.562775	175.919556
-389.206757	221.283798	917.392883	-379.976288	34.675606	915.491760	-471.719635	284.524109	499.719940	-439.727936	-16.353848	497.000183	-474.981049	306.066956	67.078201	-505.950226	-40.176220	77.172508	-409.796051	315.483215	1379.088013	-391.388458	-32.838993	1371.410400	-380.223846	137.675034	1389.762695	-362.350342	140.412201	1681.237671	-472.921448	361.713074	1120.827026	-485.090729	-77.740349	1136.046753	-368.987213	344.813965	887.284058	-389.971100	-79.079041	878.578857	-374.415283	127.469589	1015.921875	484.369537	-1.281470	959.605652	497.513275	175.892700
-389.226471	221.351685	917.398682	-379.947083	34.711620	915.484741	-471.802399	284.524139	499.736328	-439.692902	-16.281776	496.988953	-475.050568	306.129974	67.078880	-505.890564	-40.179390	77.139290	-409.897278	315.458618	1379.154785	-391.411804	-32.822197	1371.404541	-380.320587	137.667877	1389.766724	-362.354126	140.277359	1681.189941	-473.045807	361.739838	1120.893311	-485.048767	-77.785545	1136.011353	-369.179382	344.886108	887.327454	-389.830261	-79.024796	878.555054	-374.422333	127.516884	1015.922485	484.371613	-1.299585	959.599976	497.500885	175.864731
-389.223938	221.454544	917.421753	-379.919495	34.772175	915.478027	-471.885071	284.639740	499.775726	-439.680603	-16.271976	496.964539	-475.042938	306.125580	67.062653	-505.894806	-40.168835	77.166008	-410.013611	315.469208	1379.197754	-391.448547	-32.812275	1371.383301	-380.391815	137.692490	1389.759521	-362.321289	140.072266	1681.245117	-473.179749	361.802673	1120.949829	-484.989441	-77.807106	1135.926147	-369.384979	345.004089	887.371887	-389.731689	-78.973488	878.501343	-374.416779	127.583717	1015.931519	484.388702	-1.300626	959.564636	497.472351	175.873550
-389.284821	221.386932	917.376953	-379.958557	34.788086	915.476196	-471.897827	284.605774	499.742310	-439.666901	-16.229082	496.922729	-475.018311	306.116760	67.057228	-505.867432	-40.174179	77.130455	-410.118774	315.480194	1379.268188	-391.438049	-32.795578	1371.364624	-380.474670	137.699921	1389.765015	-362.313660	139.978500	1681.251465	-473.308044	361.846924	1121.003662	-484.913208	-77.810501	1135.865234	-369.576324	345.123962	887.397827	-389.573334	-78.937431	878.464355	-374.444946	127.582832	1015.906128	484.381165	-1.299366	959.564270	497.429871	175.878281
-389.287506	221.378098	917.365356	-379.947998	34.800461	915.490845	-471.950897	284.615021	499.741913	-439.661713	-16.218607	496.915649	-475.023285	306.114777	67.047974	-505.878357	-40.165066	77.157990	-410.229553	315.485199	1379.314331	-391.466797	-32.787754	1371.299683	-380.593140	137.687897	1389.751221	-362.305237	139.862274	1681.217285	-473.454834	361.899384	1121.071045	-484.842133	-77.848991	1135.799927	-369.770416	345.278107	887.435242	-389.452423	-78.912949	878.427124	-374.454346	127.598572	1015.909058	484.355438	-1.314902	959.560730	497.385223	175.874496
-389.347412	221.417725	917.367737	-379.971924	34.848560	915.474609	-471.972382	284.642670	499.751556	-439.648163	-16.169199	496.884033	-475.032928	306.124481	67.039093	-505.851227	-40.170540	77.121887	-410.315247	315.518768	1379.371216	-391.491394	-32.743359	1371.308105	-380.794403	137.577698	1389.798096	-362.311584	139.761520	1681.181396	-473.584534	361.975006	1121.125854	-484.760101	-77.837555	1135.713379	-369.946808	345.388885	887.460876	-389.316437	-78.896828	878.386047	-374.493958	127.634575	1015.901855	484.328552	-1.345853	959.566284	497.361420	175.890762
-389.356995	221.506744	917.405029	-379.944214	34.912697	915.472534	-472.045685	284.695862	499.778015	-439.705322	-16.204657	496.884216	-475.056976	306.132599	67.042435	-505.894043	-40.168758	77.158112	-410.444214	315.540924	1379.447388	-391.506042	-32.714573	1371.303833	-380.922302	137.586823	1389.792480	-362.305725	139.660812	1681.165039	-473.738281	362.070526	1121.203125	-484.688202	-77.841148	1135.657837	-370.110016	345.495728	887.500427	-389.189850	-78.888672	878.354736	-374.505890	127.691147	1015.921509	484.342621	-1.327878	959.572693	497.353455	175.845917
-389.352264	221.552048	917.425781	-379.948517	34.939114	915.489441	-472.030640	284.633362	499.740570	-439.671112	-16.181854	496.876526	-475.031830	306.124329	67.036186	-505.861847	-40.172985	77.124435	-410.580658	315.540375	1379.507568	-391.587128	-32.728695	1371.282959	-380.905701	137.753235	1389.759277	-362.305054	139.586258	1681.147461	-473.877594	362.169983	1121.264160	-484.589355	-77.858711	1135.612061	-370.293701	345.613739	887.522827	-389.040070	-78.864990	878.343018	-374.517792	127.723907	1015.941528	484.337585	-1.339524	959.540710	497.337006	175.843292
-389.378082	221.514648	917.393372	-379.954742	34.947678	915.508423	-472.067291	284.708313	499.768158	-439.615692	-16.144756	496.912170	-475.019409	306.114166	67.007545	-505.812439	-40.178368	77.126274	-410.683319	315.545868	1379.561768	-391.606445	-32.702881	1371.277466	-380.993958	137.802277	1389.854980	-362.311554	139.486603	1681.115723	-474.004089	362.263031	1121.316162	-484.501801	-77.898918	1135.585938	-370.478851	345.727966	887.537292	-388.896545	-78.852951	878.297607	-374.531097	127.737961	1015.934753	484.338409	-1.349590	959.541138	497.299408	175.844025
-389.430542	221.515778	917.400391	-380.004578	34.969254	915.509705	-472.059479	284.646423	499.731354	-439.661804	-16.176064	496.927643	-475.059052	306.159149	67.017998	-505.847565	-40.186829	77.134995	-410.786255	315.576141	1379.621582	-391.615845	-32.700737	1371.289063	-381.111053	137.801392	1389.849609	-362.325562	139.411682	1681.102295	-474.150269	362.368256	1121.406372	-484.412140	-77.844292	1135.520996	-370.665802	345.910034	887.581604	-388.741425	-78.799774	878.295959	-374.573029	127.746811	1015.937927	484.294647	-1.378351	959.517700	497.264862	175.878952
-389.457550	221.542831	917.384155	-379.997101	34.984135	915.526855	-472.147064	284.790100	499.782043	-439.639038	-16.169056	496.914490	-475.090942	306.177063	67.036263	-505.857574	-40.221489	77.141762	-410.879913	315.584473	1379.670288	-391.662109	-32.674805	1371.318604	-381.157227	137.865112	1389.866943	-362.373718	139.439529	1681.003296	-474.276062	362.487885	1121.457764	-484.336914	-77.857361	1135.514404	-370.859528	346.097961	887.635132	-388.597076	-78.780411	878.294983	-374.583862	127.787437	1015.938599	484.289856	-1.346794	959.528442	497.220245	175.891159
-389.500183	221.531570	917.399902	-380.007355	35.009819	915.542358	-472.151306	284.704346	499.752686	-439.624329	-16.161200	496.896881	-475.052277	306.166901	66.957237	-505.843994	-40.186638	77.133881	-410.973328	315.607910	1379.732544	-391.697876	-32.679939	1371.307983	-381.256592	137.872849	1389.885254	-362.387970	139.373901	1680.990356	-474.390442	362.599518	1121.513306	-484.231201	-77.810257	1135.473145	-371.056366	346.308044	887.673279	-388.411163	-78.749138	878.312805	-374.612061	127.796104	1015.954407	484.291748	-1.393060	959.492493	497.225098	175.874146
-389.542450	221.535370	917.402710	-380.062836	34.987766	915.572998	-472.185974	284.772980	499.773407	-439.631195	-16.220701	496.918182	-475.051666	306.165771	66.960747	-505.873901	-40.212929	77.177353	-411.039795	315.619904	1379.775757	-391.730682	-32.663059	1371.355591	-381.316040	137.888062	1389.921753	-362.399750	139.316681	1680.987793	-474.504333	362.704224	1121.578247	-484.155426	-77.824593	1135.470337	-371.223755	346.496613	887.711914	-388.272095	-78.699806	878.322937	-374.660858	127.801170	1015.971191	484.285645	-1.461723	959.480713	497.182831	175.691605
-389.572937	221.584549	917.424683	-380.069153	34.977432	915.588623	-472.212646	284.843475	499.796570	-439.630707	-16.226023	496.923157	-475.077148	306.199982	66.979500	-505.860016	-40.222622	77.149170	-411.111206	315.617004	1379.838623	-391.705292	-32.631268	1371.370483	-381.385345	137.917252	1389.950317	-362.407593	139.239517	1680.995850	-474.622009	362.818146	1121.642090	-484.065735	-77.794174	1135.444336	-371.398956	346.680206	887.736694	-388.123108	-78.653542	878.339355	-374.673004	127.819023	1015.989319	484.286407	-1.466277	959.480164	497.186920	175.666687
-389.628754	221.498825	917.424866	-380.105316	34.944691	915.607361	-472.212860	284.837708	499.767059	-439.634003	-16.275042	496.931183	-475.114258	306.222565	66.981247	-505.909576	-40.222019	77.189056	-411.174438	315.635162	1379.858398	-391.673767	-32.607304	1371.421143	-381.443024	137.942154	1389.977539	-362.427917	139.192368	1680.984009	-474.724030	362.922180	1121.699951	-483.977722	-77.798820	1135.442993	-371.534027	346.849640	887.768188	-387.970917	-78.608856	878.345337	-374.718170	127.770645	1015.998779	484.265564	-1.456750	959.491211	497.122162	175.672165
-389.676636	221.516678	917.419800	-380.139923	34.968224	915.619202	-472.202423	284.844757	499.743500	-439.556519	-16.250113	496.894501	-475.082855	306.217926	66.989708	-505.866394	-40.223618	77.154320	-411.211548	315.633667	1379.899048	-391.665588	-32.611809	1371.428223	-381.520538	137.932343	1389.982910	-362.449402	139.130127	1680.985962	-474.826263	363.049500	1121.772217	-483.904877	-77.800636	1135.451172	-371.695618	347.032196	887.794128	-387.793945	-78.551949	878.395874	-374.765320	127.800728	1016.002808	484.259674	-1.411086	959.461853	497.122589	175.878418
-389.719757	221.471008	917.431213	-380.176086	34.933285	915.636597	-472.202911	284.797668	499.723175	-439.531494	-16.324757	496.917786	-475.095581	306.216400	66.977089	-505.872314	-40.225010	77.162819	-411.277466	315.641754	1379.938965	-391.650391	-32.586876	1371.462158	-381.555084	137.965912	1390.026855	-362.472595	139.088593	1680.997559	-474.919647	363.147552	1121.825073	-483.819122	-77.807976	1135.449707	-371.845093	347.214233	887.806091	-387.626404	-78.495750	878.438721	-374.815735	127.763428	1016.018311	484.218170	-1.391916	959.465820	497.072632	175.929199
-389.746887	221.464478	917.448975	-380.205841	34.894882	915.667969	-472.207397	284.799927	499.720551	-439.527069	-16.336189	496.916046	-475.069244	306.198059	66.975327	-505.873352	-40.225166	77.164543	-411.333069	315.655853	1379.977173	-391.653015	-32.578732	1371.470581	-381.606323	137.997543	1390.057617	-362.481049	139.062637	1681.006958	-475.006287	363.298462	1121.890869	-483.756409	-77.814789	1135.493286	-371.989319	347.443024	887.836731	-387.468781	-78.475182	878.470520	-374.867249	127.746964	1016.045227	484.199585	-1.379207	959.475464	497.041382	175.913208
-389.796265	221.445969	917.430847	-380.275299	34.854832	915.677307	-472.208771	284.830597	499.741760	-439.517487	-16.327209	496.911011	-475.099548	306.215271	66.964493	-505.860260	-40.222145	77.161621	-411.363312	315.677063	1380.012939	-391.656555	-32.588886	1371.495728	-381.693420	137.996140	1390.047241	-362.505188	139.029709	1681.013428	-475.098663	363.402893	1121.963257	-483.666504	-77.819366	1135.494019	-372.145599	347.636780	887.866333	-387.324005	-78.440620	878.540710	-374.920258	127.731598	1016.040283	484.215332	-1.374560	959.464966	497.044373	175.957779
-389.845093	221.416611	917.448914	-380.316498	34.819603	915.704590	-472.210266	284.768219	499.734100	-439.528748	-16.409958	496.936890	-475.082031	306.176758	66.960968	-505.873993	-40.225170	77.172272	-411.412170	315.666809	1380.040039	-391.626923	-32.567219	1371.536743	-381.692474	138.011765	1390.090698	-362.518768	139.003815	1681.027222	-475.181885	363.518860	1122.001343	-483.587921	-77.887703	1135.588013	-372.295868	347.868164	887.884338	-387.177826	-78.374428	878.610535	-374.983795	127.703712	1016.064819	484.157471	-1.397934	959.439270	496.981445	175.936325
-389.881989	221.361526	917.430969	-380.372681	34.813801	915.713806	-472.141022	284.671661	499.695129	-439.548492	-16.435448	496.942627	-475.040894	306.162445	66.952560	-505.876434	-40.233711	77.153557	-411.451111	315.660889	1380.068604	-391.611053	-32.563858	1371.596802	-381.728302	137.999344	1390.129028	-362.493652	138.898254	1681.127197	-475.249268	363.612885	1122.061890	-483.530670	-77.878014	1135.589233	-372.439392	348.038666	887.893677	-387.032196	-78.361023	878.645142	-375.033173	127.686447	1016.060791	484.152832	-1.363644	959.458740	496.973267	175.976227
-389.918579	221.323563	917.438110	-380.416534	34.772793	915.721008	-472.204620	284.679413	499.727936	-439.574127	-16.516079	496.967194	-475.056976	306.169495	66.947853	-505.907471	-40.240875	77.166161	-411.478699	315.640015	1380.101929	-391.592651	-32.575157	1371.656982	-381.763336	138.014206	1390.152222	-362.508087	138.876862	1681.145020	-475.315704	363.707245	1122.103516	-483.450073	-77.889328	1135.651978	-372.556915	348.216583	887.889343	-386.881897	-78.312546	878.735046	-375.082458	127.646103	1016.068909	484.086914	-1.394215	959.463318	496.940430	175.984940
-389.954193	221.286148	917.460510	-380.460785	34.711384	915.738281	-472.223480	284.682770	499.742920	-439.805084	-16.611742	497.237305	-475.123230	306.188843	66.976898	-506.032104	-40.270039	77.192398	-411.483307	315.634216	1380.135254	-391.569672	-32.573360	1371.728760	-381.784424	138.023041	1390.189331	-362.510895	138.877884	1681.147461	-475.383118	363.772034	1122.165771	-483.382446	-77.898514	1135.680420	-372.710602	348.403107	887.881653	-386.738831	-78.314728	878.812622	-375.145691	127.592361	1016.091064	484.259674	-1.754495	959.436218	497.454468	175.501907
-389.985565	221.219818	917.467834	-380.486786	34.698212	915.734924	-472.172699	284.566040	499.710602	-439.611694	-16.601505	496.968811	-475.081787	306.175537	66.967041	-505.914673	-40.242363	77.175507	-411.526642	315.605774	1380.148193	-391.574463	-32.603588	1371.741943	-381.804199	138.016602	1390.204712	-362.502747	138.874878	1681.177490	-475.442566	363.867676	1122.206421	-483.307220	-77.916336	1135.757568	-372.842285	348.563324	887.879089	-386.596252	-78.274033	878.891052	-375.184174	127.546570	1016.094055	484.069366	-1.360218	959.443604	496.902313	176.004822
-390.046021	221.176437	917.463196	-380.526520	34.642323	915.750000	-472.191406	284.515381	499.710419	-439.596100	-16.585472	496.936615	-475.085785	306.173889	66.965530	-505.909546	-40.273766	77.178635	-411.534698	315.594513	1380.175659	-391.598816	-32.624363	1371.767944	-381.840637	138.011993	1390.240234	-362.499268	138.881897	1681.177612	-475.487152	363.937134	1122.242554	-483.265717	-77.989082	1135.801025	-372.950989	348.724823	887.863403	-386.490387	-78.278267	878.968567	-375.242981	127.508125	1016.100159	484.009979	-1.345579	959.457336	496.856812	176.042618
-390.095428	221.115143	917.459961	-380.560699	34.626041	915.742676	-472.220398	284.576935	499.747345	-439.595490	-16.608887	496.949768	-475.093964	306.177307	66.967293	-505.883392	-40.280262	77.149529	-411.542725	315.579529	1380.195557	-391.563934	-32.628677	1371.838379	-381.833466	138.023163	1390.273682	-362.485840	138.888412	1681.195557	-475.515656	363.980988	1122.240356	-483.185577	-77.983643	1135.807129	-373.056488	348.900452	887.872253	-386.316010	-78.241898	879.047058	-375.284424	127.467903	1016.094849	484.003326	-1.343560	959.442383	496.842682	176.057770
-390.122131	221.047424	917.473145	-380.563568	34.567055	915.773499	-472.188965	284.392609	499.689728	-439.678223	-16.658783	496.962860	-475.067780	306.175903	66.980278	-505.908630	-40.285812	77.156242	-411.539642	315.560516	1380.195557	-391.553802	-32.646893	1371.896729	-381.846161	138.012222	1390.298950	-362.495514	139.004410	1681.111328	-475.547089	364.033508	1122.274658	-483.125702	-78.054901	1135.893921	-373.152100	349.015839	887.872375	-386.229248	-78.266716	879.107422	-375.319183	127.414215	1016.118896	483.968781	-1.323631	959.409119	496.784088	176.077133
-390.163574	221.022690	917.472229	-380.609802	34.553535	915.763306	-472.162567	284.255463	499.647217	-439.680115	-16.668036	496.940735	-475.051056	306.103821	66.979927	-505.908020	-40.293598	77.135948	-411.528748	315.567505	1380.200439	-391.533875	-32.635357	1371.896606	-382.050842	137.788040	1390.301392	-362.432983	138.917236	1681.213867	-475.574280	364.068817	1122.312744	-483.052032	-78.091187	1135.913818	-373.237183	349.158051	887.858459	-386.109375	-78.281319	879.152649	-375.350616	127.390472	1016.112122	483.917480	-1.342091	959.420288	496.754272	176.070618
-390.211121	220.965118	917.481934	-380.651733	34.525547	915.761658	-472.193787	284.336365	499.678284	-439.678558	-16.668861	496.909485	-475.090668	306.111176	66.981728	-505.879883	-40.287109	77.130783	-411.551056	315.532410	1380.196167	-391.545471	-32.689156	1371.951416	-381.900146	137.950058	1390.281128	-362.403564	138.921143	1681.210205	-475.580017	364.110657	1122.309814	-483.004303	-78.152573	1135.975952	-373.304962	349.263733	887.859009	-386.030090	-78.325485	879.220520	-375.390839	127.342117	1016.115662	483.923401	-1.333900	959.424866	496.757721	176.075211
-390.253510	220.919449	917.485535	-380.692596	34.477047	915.787903	-472.206482	284.237305	499.678802	-439.878601	-16.752531	497.210876	-475.096832	306.118317	66.977104	-506.011902	-40.312740	77.147079	-411.537292	315.526428	1380.208496	-391.481506	-32.671356	1372.016235	-382.050110	137.776276	1390.353760	-362.407654	139.031052	1681.141479	-475.597931	364.145782	1122.326660	-482.936218	-78.223930	1136.044067	-373.393433	349.361328	887.840637	-385.926880	-78.349571	879.284058	-375.428894	127.307365	1016.130249	483.864655	-1.313537	959.442261	496.703705	176.104904
-390.315155	220.890091	917.501526	-380.722076	34.462711	915.781799	-472.230835	284.189362	499.664276	-439.755524	-16.716303	496.941162	-475.051941	306.090729	66.961235	-505.932831	-40.326782	77.137604	-411.552094	315.487732	1380.212280	-391.490417	-32.741848	1371.992554	-381.910583	137.934006	1390.334717	-362.335754	138.958405	1681.235474	-475.603760	364.177521	1122.315186	-482.878754	-78.278664	1136.100342	-373.431915	349.435577	887.841248	-385.830994	-78.377831	879.331116	-375.462921	127.276085	1016.133972	483.834442	-1.327817	959.419556	496.665161	176.099701
-390.347198	220.877823	917.495300	-380.749695	34.445393	915.782776	-472.240662	284.124878	499.659973	-439.832855	-16.766102	496.945862	-475.084351	306.114532	66.964508	-505.953156	-40.327587	77.103882	-411.526184	315.487274	1380.206787	-391.443390	-32.716248	1372.083740	-382.065277	137.753830	1390.371338	-362.321106	139.065277	1681.171875	-475.618683	364.207825	1122.328125	-482.807007	-78.351677	1136.115479	-373.500702	349.498566	887.799011	-385.747620	-78.433022	879.401489	-375.499298	127.265022	1016.132019	483.815002	-1.292861	959.427429	496.646759	176.161804
-390.407288	220.836960	917.498047	-380.776764	34.404285	915.769775	-472.271240	284.080811	499.644684	-439.823944	-16.728380	496.903198	-475.095123	306.119995	66.956459	-505.951385	-40.341881	77.113846	-411.548187	315.446075	1380.210449	-391.412079	-32.753044	1372.109131	-381.906677	137.918427	1390.346436	-362.256073	139.099228	1681.212524	-475.621094	364.214935	1122.331055	-482.771362	-78.409691	1136.137695	-373.542175	349.521149	887.780457	-385.710236	-78.493477	879.435120	-375.538300	127.217621	1016.126404	483.764282	-1.294346	959.430054	496.606384	176.123734
-390.450134	220.762924	917.489380	-380.791443	34.387421	915.771851	-472.242615	283.937317	499.574585	-440.038391	-16.826900	497.200867	-475.020752	306.082245	66.931335	-506.085724	-40.382050	77.121841	-411.534637	315.431061	1380.200073	-391.401794	-32.781174	1372.132202	-381.825378	137.919159	1390.405273	-362.161652	139.016617	1681.330200	-475.612823	364.204163	1122.324707	-482.720734	-78.473915	1136.180786	-373.597717	349.552246	887.734375	-385.639160	-78.550285	879.488037	-375.559357	127.179726	1016.122375	483.731201	-1.272789	959.424683	496.558685	176.150116
-390.483673	220.745911	917.516235	-380.828278	34.349312	915.787354	-472.243866	283.760529	499.552734	-440.036102	-16.845312	497.194092	-474.992859	306.073303	66.912918	-506.060364	-40.375874	77.118805	-411.538086	315.394775	1380.175049	-391.372925	-32.796646	1372.213623	-381.783966	137.919052	1390.430176	-362.103607	139.033264	1681.354126	-475.611389	364.180267	1122.316284	-482.669037	-78.538429	1136.223633	-373.609222	349.541443	887.744568	-385.593323	-78.625618	879.547241	-375.602631	127.145576	1016.144348	483.690704	-1.283204	959.445740	496.528046	176.146561
-390.541565	220.727158	917.515930	-380.850403	34.329033	915.786133	-472.266876	283.785217	499.551971	-440.102661	-16.881498	497.225037	-474.986603	306.071320	66.914642	-506.078613	-40.380100	77.124245	-411.500488	315.399536	1380.170532	-391.295898	-32.784107	1372.267700	-381.919617	137.738235	1390.528320	-362.035431	139.054260	1681.385254	-475.617371	364.153992	1122.321533	-482.629761	-78.652069	1136.304688	-373.652191	349.513458	887.729004	-385.560852	-78.680077	879.612488	-375.634247	127.127930	1016.142700	483.641022	-1.274892	959.444519	496.487640	176.179382
-390.601471	220.674973	917.520691	-380.872192	34.305107	915.796387	-472.337921	283.892334	499.585938	-439.964508	-16.839384	496.940033	-475.015808	306.054901	66.912491	-505.993073	-40.359955	77.108208	-411.513824	315.383667	1380.167847	-391.240295	-32.839325	1372.330811	-381.784180	137.890610	1390.458740	-361.987762	139.041077	1681.390747	-475.622070	364.128357	1122.319214	-482.590302	-78.704781	1136.371948	-373.658813	349.458160	887.713684	-385.539551	-78.755966	879.649414	-375.670746	127.095055	1016.149841	483.628448	-1.273361	959.423828	496.446014	176.174805
-390.649475	220.624176	917.509033	-380.893585	34.285553	915.802124	-472.321136	283.654602	499.529907	-439.900330	-16.787741	496.896576	-474.978241	306.025024	66.892525	-505.934723	-40.346375	77.094429	-411.448303	315.392609	1380.166382	-391.144043	-32.807457	1372.398804	-381.925690	137.707169	1390.508423	-361.910278	139.060791	1681.434326	-475.632446	364.101105	1122.311646	-482.544342	-78.751198	1136.392578	-373.675659	349.375244	887.686890	-385.511902	-78.851906	879.707214	-375.690247	127.071335	1016.145386	483.547516	-1.261397	959.409729	496.380798	176.197037
-390.684631	220.611145	917.530640	-380.893127	34.287521	915.804138	-472.334106	283.709106	499.543945	-440.122192	-16.921610	497.187561	-474.973785	306.023315	66.897690	-506.072357	-40.373310	77.116074	-411.461365	315.366577	1380.169800	-391.041718	-32.832535	1372.464355	-381.795074	137.844772	1390.456909	-361.838440	139.038757	1681.407471	-475.621704	364.048950	1122.297852	-482.521851	-78.860214	1136.480347	-373.688721	349.292511	887.679749	-385.533508	-78.939598	879.751892	-375.711761	127.057007	1016.157593	483.515991	-1.247541	959.416687	496.343781	176.204269
-390.734741	220.598694	917.530945	-380.911774	34.270576	915.793457	-472.349304	283.662659	499.535675	-440.171448	-16.948984	497.204865	-474.982239	306.020691	66.884613	-506.103516	-40.413372	77.128304	-411.405273	315.356018	1380.163696	-391.026703	-32.856098	1372.506470	-381.727112	137.863815	1390.500122	-361.769257	139.051361	1681.477417	-475.605713	363.982605	1122.304810	-482.496368	-78.961143	1136.524170	-373.703552	349.180695	887.675293	-385.502747	-79.020691	879.807861	-375.739014	127.038513	1016.151672	483.468842	-1.206020	959.401489	496.262177	176.270050
-390.802704	220.544266	917.523376	-380.925812	34.259346	915.806274	-472.347290	283.515411	499.467499	-439.981445	-16.804089	496.925110	-474.940582	306.007416	66.868889	-505.981171	-40.352829	77.091644	-411.367340	315.328369	1380.161987	-390.934998	-32.882851	1372.567993	-381.691864	137.838577	1390.511963	-361.735016	139.145279	1681.411011	-475.596619	363.909332	1122.300171	-482.462585	-78.990433	1136.604492	-373.680573	349.041107	887.647461	-385.521606	-79.145660	879.869995	-375.764832	127.020241	1016.152771	483.426422	-1.209533	959.391602	496.233917	176.244995
-390.835846	220.515869	917.538330	-380.937408	34.256069	915.812805	-472.381165	283.560120	499.469421	-440.005310	-16.811083	496.918732	-474.964966	306.028717	66.882362	-505.960907	-40.352036	77.098549	-411.312164	315.341461	1380.149170	-390.861694	-32.889450	1372.615479	-381.753693	137.834579	1390.481445	-361.639008	139.165253	1681.461060	-475.581818	363.851532	1122.297485	-482.431793	-79.090782	1136.681152	-373.681702	348.898743	887.647827	-385.509705	-79.289169	879.929871	-375.780212	127.001396	1016.162781	483.428925	-1.285468	959.381653	496.215851	176.029587
-390.876556	220.488998	917.546631	-380.941040	34.249081	915.828796	-472.433685	283.647583	499.513550	-440.021027	-16.782269	496.932648	-474.989410	306.034027	66.917915	-505.965942	-40.353767	77.096367	-411.243652	315.317535	1380.141235	-390.797607	-32.908401	1372.687256	-381.738922	137.847198	1390.496460	-361.538147	139.069321	1681.597656	-475.562042	363.772186	1122.287476	-482.399292	-79.177368	1136.766602	-373.670929	348.741608	887.641846	-385.520996	-79.373497	879.983704	-375.802612	126.990532	1016.174988	483.354553	-1.161569	959.384949	496.108368	176.286179
-390.935577	220.519958	917.567993	-380.949799	34.235249	915.842896	-472.475006	283.647400	499.502045	-440.091217	-16.838387	496.950165	-474.997040	306.040955	66.922394	-505.985626	-40.358276	77.103752	-411.188873	315.305389	1380.129883	-390.712738	-32.916599	1372.757568	-381.722687	137.796326	1390.456421	-361.456604	139.046051	1681.629761	-475.553162	363.694519	1122.295776	-482.399780	-79.234482	1136.817871	-373.650452	348.550995	887.635132	-385.513306	-79.523239	880.040527	-375.829315	126.998436	1016.192017	483.310455	-1.162523	959.385498	496.062347	176.318634
-390.968170	220.467148	917.571167	-380.933929	34.246918	915.858643	-472.455444	283.601440	499.487793	-440.234894	-16.935591	497.241211	-474.972870	306.003235	66.915504	-506.101715	-40.418411	77.135948	-411.151245	315.302643	1380.130493	-390.638916	-32.972347	1372.762695	-381.655518	137.808914	1390.490845	-361.377716	139.026550	1681.656250	-475.524323	363.587494	1122.271118	-482.370636	-79.302124	1136.901001	-373.634796	348.344421	887.655823	-385.561066	-79.662819	880.124084	-375.830383	126.987480	1016.200745	483.268036	-1.156815	959.386108	496.007385	176.357742
-391.013885	220.494522	917.585266	-380.952118	34.238102	915.865479	-472.513000	283.683746	499.490814	-440.129364	-16.880154	497.000031	-475.005066	306.026093	66.928696	-506.017487	-40.399403	77.118378	-411.075378	315.294128	1380.117432	-390.590912	-32.976162	1372.782227	-381.615784	137.784286	1390.479004	-361.304596	139.016006	1681.665283	-475.502899	363.502899	1122.278198	-482.369995	-79.383965	1136.941040	-373.596375	348.159576	887.658691	-385.559784	-79.799896	880.184753	-375.853668	126.994934	1016.210327	483.238159	-1.126125	959.387817	495.948151	176.392929
-391.033966	220.475922	917.584900	-380.963104	34.242867	915.869568	-472.511230	283.592560	499.473419	-440.293091	-16.960629	497.237854	-474.998505	306.007599	66.924194	-506.111847	-40.421230	77.138969	-411.036499	315.284271	1380.113647	-390.538208	-33.002563	1372.831299	-381.546509	137.787109	1390.484863	-361.236694	139.084961	1681.607056	-475.483368	363.413452	1122.253174	-482.334930	-79.466660	1137.023804	-373.589722	347.936798	887.660461	-385.616608	-79.957054	880.222473	-375.860352	126.991318	1016.211304	483.162170	-1.081808	959.355042	495.841827	176.434937
-391.062256	220.489319	917.613098	-380.971619	34.246857	915.876892	-472.539978	283.609283	499.481628	-440.311279	-16.984087	497.254974	-474.968903	306.014709	66.920113	-506.123199	-40.423870	77.142876	-410.978271	315.281769	1380.139404	-390.449677	-33.028515	1372.834839	-381.485291	137.783463	1390.529175	-361.196838	138.906281	1681.610474	-475.443512	363.335175	1122.266724	-482.318207	-79.557228	1137.099854	-373.549713	347.714539	887.670532	-385.647125	-80.103035	880.267456	-375.875061	126.990158	1016.228638	483.117706	-1.056963	959.358765	495.764465	176.460190
-391.088867	220.515961	917.620056	-380.986084	34.242340	915.884277	-472.499329	283.221527	499.382660	-440.163544	-16.899355	496.999878	-474.896576	305.975586	66.885521	-506.031952	-40.402370	77.121811	-410.928345	315.260803	1380.124023	-390.394501	-33.025093	1372.874878	-381.430481	137.747055	1390.546997	-361.148041	138.973343	1681.555786	-475.410675	363.239166	1122.276855	-482.315247	-79.661339	1137.161987	-373.533142	347.494049	887.686829	-385.695587	-80.234886	880.332458	-375.882660	127.002899	1016.234497	483.095276	-1.029174	959.337402	495.713501	176.500412
-391.094757	220.535767	917.640869	-380.982544	34.291218	915.868713	-472.574799	283.446259	499.450989	-440.197510	-16.881454	496.990540	-474.956238	305.993927	66.906708	-506.044647	-40.405418	77.121284	-410.864716	315.256714	1380.139282	-390.249695	-33.030567	1372.948364	-381.374329	137.736603	1390.543945	-361.038849	138.852036	1681.649414	-475.370972	363.142151	1122.263184	-482.292725	-79.711372	1137.233765	-373.505524	347.279297	887.710449	-385.737091	-80.391174	880.374023	-375.872772	127.018852	1016.235962	483.057281	-1.029302	959.331909	495.645599	176.531784
-391.107758	220.570679	917.669617	-380.969818	34.300266	915.886536	-472.599670	283.374817	499.457306	-440.186646	-16.837650	496.980957	-474.956665	305.994568	66.898972	-506.043060	-40.405117	77.116753	-410.778534	315.267303	1380.141479	-390.170959	-33.013668	1372.969971	-381.485474	137.532593	1390.581055	-360.968719	138.798401	1681.645264	-475.333405	363.059723	1122.266602	-482.256378	-79.803589	1137.287231	-373.490570	347.050415	887.727661	-385.759247	-80.507217	880.419067	-375.862000	127.037079	1016.258118	483.013763	-0.983109	959.343628	495.578705	176.543472
-391.110626	220.522766	917.658936	-380.969116	34.302631	915.893677	-472.592224	283.278473	499.416626	-440.258972	-16.879185	497.023895	-474.918365	305.982391	66.888771	-506.065002	-40.377388	77.117630	-410.724548	315.233551	1380.166748	-390.113129	-33.048923	1373.039917	-381.229431	137.709824	1390.571533	-360.887329	138.776871	1681.668945	-475.281494	362.928650	1122.249634	-482.231873	-79.931602	1137.390625	-373.453644	346.832428	887.720825	-385.838745	-80.658241	880.462402	-375.849609	127.024635	1016.255005	482.977661	-0.942099	959.340820	495.487701	176.587784
-391.110718	220.475861	917.670288	-380.969025	34.295296	915.921265	-472.606445	283.383942	499.445221	-440.283539	-16.851259	497.054565	-474.926544	305.971954	66.860031	-506.048065	-40.372604	77.111000	-410.629517	315.245605	1380.169678	-389.988068	-33.028122	1373.084717	-381.271973	137.517960	1390.610840	-360.841309	138.851395	1681.631104	-475.236420	362.848145	1122.252563	-482.219238	-80.060333	1137.476929	-373.407288	346.625519	887.728271	-385.888550	-80.800659	880.516052	-375.833435	127.007011	1016.272827	482.940887	-0.957904	959.321411	495.451416	176.613647
-391.083557	220.542435	917.690491	-380.950623	34.314812	915.925659	-472.662994	283.294922	499.420135	-440.254547	-16.807205	497.011902	-474.916321	305.977509	66.878220	-506.028168	-40.368382	77.103867	-410.541870	315.256012	1380.171997	-389.881561	-33.021889	1373.123779	-381.170074	137.469147	1390.630371	-360.728821	138.708313	1681.715820	-475.183655	362.723236	1122.273560	-482.169647	-80.108276	1137.517456	-373.335114	346.397186	887.708862	-385.948730	-80.986549	880.552368	-375.797852	127.041962	1016.283813	482.903656	-0.923274	959.310913	495.393097	176.661850
-391.086700	220.568161	917.709656	-380.945435	34.365063	915.911194	-472.639984	283.253113	499.408783	-440.304413	-16.759495	496.995056	-474.881622	305.967560	66.830200	-506.042145	-40.366596	77.089401	-410.495575	315.207703	1380.157349	-389.843750	-33.077362	1373.128784	-380.895081	137.647812	1390.588867	-360.648468	138.651291	1681.738525	-475.146240	362.622406	1122.263306	-482.160828	-80.232872	1137.587158	-373.306671	346.172424	887.703430	-386.025909	-81.166481	880.579407	-375.781769	127.063225	1016.284485	482.870178	-0.884860	959.308350	495.307159	176.698196
-391.090912	220.535004	917.701416	-380.965485	34.365833	915.913696	-472.683228	283.412994	499.443726	-440.367767	-16.748671	497.000549	-474.920227	305.981445	66.849274	-506.023987	-40.367466	77.094193	-410.388336	315.197205	1380.172363	-389.756866	-33.114124	1373.163086	-380.762421	137.645569	1390.645630	-360.561920	138.630859	1681.795776	-475.067566	362.500183	1122.244141	-482.125519	-80.297447	1137.654419	-373.252594	345.959381	887.687988	-386.050262	-81.343216	880.609558	-375.759796	127.053719	1016.278137	482.858917	-0.842620	959.312500	495.271088	176.727493
-391.105255	220.541458	917.734192	-380.957062	34.357708	915.936279	-472.716583	283.346893	499.427612	-440.382385	-16.737526	497.038849	-474.903595	306.003815	66.856430	-506.044647	-40.367317	77.085808	-410.291046	315.180054	1380.149170	-389.682556	-33.120422	1373.155884	-380.694946	137.585388	1390.616821	-360.493225	138.570755	1681.775146	-475.013031	362.412292	1122.250977	-482.109406	-80.361275	1137.684814	-373.219238	345.788055	887.682800	-386.108337	-81.529015	880.643921	-375.739410	127.050018	1016.303406	482.823975	-0.812909	959.327759	495.206451	176.769302
-391.082489	220.537262	917.730530	-380.949188	34.335899	915.943359	-472.703217	283.333435	499.441650	-440.397064	-16.659691	496.997253	-474.880341	305.996887	66.855766	-506.006317	-40.343628	77.130051	-410.184235	315.177094	1380.161255	-389.663147	-33.157532	1373.122925	-380.557037	137.569092	1390.619507	-360.421661	138.527679	1681.809204	-474.953674	362.335663	1122.240967	-482.089050	-80.471352	1137.765381	-373.176605	345.579315	887.663940	-386.167694	-81.692245	880.693359	-375.703094	127.043144	1016.302979	482.794800	-0.789514	959.318970	495.143555	176.797485
-391.053375	220.528931	917.746338	-380.930176	34.313381	915.961975	-472.766510	283.479370	499.474304	-440.443848	-16.636658	496.987396	-474.919891	306.009857	66.864838	-505.994568	-40.347527	77.087769	-410.060822	315.184235	1380.143799	-389.616699	-33.126934	1373.140381	-380.449585	137.532791	1390.591675	-360.339111	138.497055	1681.826294	-474.847595	362.239685	1122.239502	-482.080566	-80.539574	1137.781982	-373.123779	345.421082	887.669678	-386.206055	-81.837387	880.705017	-375.665649	127.029404	1016.318848	482.786102	-0.744228	959.325500	495.111176	176.836761
-391.076263	220.568115	917.771057	-380.950562	34.342319	915.940247	-472.776489	283.485931	499.499695	-440.468842	-16.657379	497.007385	-474.915527	306.008331	66.865021	-505.984863	-40.338657	77.124382	-409.961395	315.188995	1380.153809	-389.577087	-33.153122	1373.169556	-380.331146	137.481049	1390.576416	-360.252045	138.459869	1681.843506	-474.761719	362.162720	1122.238281	-482.080719	-80.619759	1137.822632	-373.078888	345.274719	887.658142	-386.241974	-81.999138	880.710327	-375.654541	127.040657	1016.316833	482.783081	-0.729179	959.316467	495.072968	176.867935
-391.016144	220.556274	917.783508	-380.902985	34.302532	915.964783	-472.761292	283.361420	499.476013	-440.534576	-16.628304	497.036316	-474.889008	306.000183	66.852760	-506.057648	-40.365944	77.137726	-409.854553	315.177521	1380.147949	-389.569824	-33.143963	1373.171997	-380.152252	137.439835	1390.614136	-360.160492	138.410889	1681.875732	-474.655518	362.134399	1122.245850	-482.056091	-80.671036	1137.810181	-373.012848	345.119049	887.663391	-386.233398	-82.143379	880.724304	-375.578522	127.021866	1016.333008	482.772034	-0.689483	959.321533	495.012543	176.924622
-390.991913	220.587372	917.799255	-380.902100	34.334618	915.946777	-472.785461	283.387451	499.488983	-440.541351	-16.617172	497.028076	-474.894562	305.970154	66.835396	-505.990662	-40.335304	77.109955	-409.742828	315.157593	1380.172607	-389.544922	-33.179230	1373.178955	-379.974548	137.423645	1390.599365	-360.059692	138.379364	1681.932251	-474.560883	362.079132	1122.254883	-481.997711	-80.728142	1137.852051	-372.967621	344.998474	887.658325	-386.265381	-82.321671	880.744080	-375.536102	127.035805	1016.328735	482.780457	-0.598388	959.323303	494.967682	176.980972
-390.972534	220.557419	917.810059	-380.879089	34.282711	915.954407	-472.770447	283.290466	499.463257	-440.602783	-16.642874	497.011261	-474.881256	305.956329	66.848396	-506.011993	-40.362907	77.107796	-409.602509	315.144897	1380.196899	-389.579102	-33.194588	1373.195068	-379.807007	137.376328	1390.570313	-359.966309	138.338989	1681.962769	-474.433289	362.040283	1122.265137	-481.983185	-80.789833	1137.852173	-372.882843	344.903381	887.637451	-386.241760	-82.457367	880.740662	-375.483978	126.995132	1016.334656	482.764587	-0.588174	959.314270	494.914795	177.032608
-390.931610	220.556015	917.818848	-380.859283	34.254658	915.964722	-472.792297	283.277222	499.481079	-440.651306	-16.634933	497.048584	-474.877563	305.930267	66.836143	-506.036194	-40.369415	77.110268	-409.473602	315.127655	1380.222778	-389.582794	-33.229313	1373.204834	-379.647308	137.328217	1390.542480	-359.870453	138.382462	1681.906128	-474.286011	362.037201	1122.291626	-481.977203	-80.829674	1137.872925	-372.812988	344.805328	887.648621	-386.224060	-82.599197	880.738220	-375.411835	126.982391	1016.339844	482.708984	-0.541222	959.320679	494.857941	177.083664
-390.924011	220.566193	917.852051	-380.818756	34.253445	915.965515	-472.817108	283.299164	499.496948	-440.577362	-16.569899	497.038239	-474.892151	305.934265	66.836937	-505.985870	-40.357494	77.096840	-409.310638	315.140472	1380.248169	-389.577179	-33.239773	1373.187378	-379.640076	137.092468	1390.541870	-359.750854	138.331573	1681.962280	-474.134979	362.006073	1122.339600	-481.938507	-80.867744	1137.855835	-372.729095	344.721161	887.613892	-386.189209	-82.769051	880.758911	-375.357513	126.973137	1016.353577	482.692780	-0.502750	959.318665	494.795776	177.121857
-390.879242	220.588684	917.866516	-380.803833	34.206432	915.981140	-472.800476	283.144745	499.462982	-440.583252	-16.575191	497.046204	-474.860565	305.924988	66.821823	-505.991058	-40.318756	77.090851	-409.172546	315.105316	1380.298706	-389.597595	-33.312950	1373.182007	-379.477875	137.015457	1390.505249	-359.633881	138.280670	1681.987427	-473.957855	362.021576	1122.364990	-481.909698	-80.850517	1137.840332	-372.641052	344.678589	887.608887	-386.161835	-82.939445	880.762817	-375.284515	126.962326	1016.364075	482.661346	-0.439927	959.318115	494.738007	177.189514
-390.838135	220.564163	917.898376	-380.757294	34.175400	915.994507	-472.798340	283.139069	499.480499	-440.617188	-16.582626	497.056946	-474.869812	305.928467	66.818535	-505.972076	-40.312592	77.110435	-409.033539	315.082153	1380.315552	-389.624054	-33.332462	1373.255127	-379.346161	136.924484	1390.462280	-359.468658	138.116074	1682.111938	-473.794342	362.055664	1122.396973	-481.909332	-80.866837	1137.862549	-372.503387	344.626434	887.604675	-386.071289	-83.057068	880.794373	-375.220856	126.926117	1016.384521	482.614380	-0.379656	959.340759	494.688934	177.220886
-390.798889	220.565781	917.923157	-380.741150	34.179504	915.989868	-472.803894	283.152374	499.503754	-440.610931	-16.576971	497.056183	-474.864258	305.932159	66.827888	-505.952301	-40.308594	77.107346	-408.875671	315.039032	1380.332886	-389.660034	-33.407124	1373.248047	-379.182617	136.858582	1390.451172	-359.326538	138.044205	1682.153076	-473.612244	362.072632	1122.402222	-481.876709	-80.877159	1137.842896	-372.375610	344.625916	887.573853	-386.032288	-83.166641	880.803955	-375.168213	126.913338	1016.391846	482.595703	-0.332794	959.329224	494.627258	177.260376
-390.745575	220.540039	917.921875	-380.710785	34.138210	916.009460	-472.775452	283.096497	499.486908	-440.611389	-16.577200	497.063782	-474.893219	305.936340	66.815971	-505.965759	-40.295074	77.095940	-408.732849	314.982849	1380.314087	-389.707062	-33.463608	1373.322388	-379.079620	136.778610	1390.401611	-359.158264	137.947815	1682.156982	-473.429932	362.131348	1122.397949	-481.888672	-80.880692	1137.850464	-372.201324	344.636200	887.591675	-385.985321	-83.316322	880.845520	-375.111389	126.890533	1016.399475	482.550018	-0.319300	959.304810	494.571106	177.360886
-390.701477	220.528122	917.944885	-380.702850	34.140812	916.015503	-472.731293	283.093781	499.509735	-440.580841	-16.556585	497.061890	-474.881195	305.944672	66.855850	-505.960846	-40.285450	77.114708	-408.563141	314.922394	1380.292236	-389.783966	-33.545818	1373.356323	-378.929749	136.707809	1390.415527	-359.008392	137.892136	1682.178955	-473.224792	362.188263	1122.408447	-481.875458	-80.867462	1137.888794	-372.017822	344.651367	887.556641	-385.925934	-83.411423	880.880798	-375.079987	126.874992	1016.413391	482.529877	-0.254811	959.284058	494.527466	177.420181
-390.652557	220.502151	917.948303	-380.675537	34.099819	916.011169	-472.735626	283.199127	499.560638	-440.584229	-16.579775	497.072632	-474.906494	305.943573	66.882492	-505.980469	-40.278320	77.148407	-408.400177	314.860962	1380.280151	-389.904236	-33.611378	1373.392090	-378.826233	136.649704	1390.419189	-358.834534	137.835632	1682.209595	-472.998749	362.225037	1122.404663	-481.904449	-80.889130	1137.890015	-371.835114	344.717621	887.530334	-385.854370	-83.494209	880.937988	-375.034729	126.836571	1016.412109	482.542572	-0.174645	959.300293	494.496277	177.472229
-390.577393	220.492615	917.972351	-380.638031	34.062370	916.010254	-472.688568	283.330688	499.602570	-440.597595	-16.556015	497.067749	-474.955139	305.973083	66.921631	-505.984222	-40.279182	77.146652	-408.256683	314.750122	1380.257935	-389.983643	-33.693623	1373.467285	-378.448242	136.777939	1390.448242	-358.708557	137.877762	1682.132813	-472.763733	362.259308	1122.394775	-481.919128	-80.861023	1137.887329	-371.652130	344.797394	887.510071	-385.787720	-83.604179	880.985229	-374.987427	126.797226	1016.424561	482.494385	-0.164893	959.287903	494.446686	177.516693
-390.497833	220.449280	917.981934	-380.568756	34.039295	916.009216	-472.613708	283.083160	499.546967	-440.599365	-16.555864	497.073547	-474.915955	305.962067	66.895386	-505.961273	-40.290508	77.155922	-408.103546	314.605286	1380.138428	-390.047180	-33.762627	1373.516846	-378.349457	136.698929	1390.444214	-358.553162	137.810257	1682.114746	-472.506226	362.305511	1122.354736	-481.932098	-80.896233	1137.911743	-371.423248	344.874603	887.470215	-385.705383	-83.716484	881.026001	-374.913605	126.757668	1016.428894	482.447906	-0.107167	959.281067	494.370239	177.595291
-390.431335	220.426071	917.983887	-380.539154	34.017193	915.994507	-472.525940	283.022705	499.525269	-440.532867	-16.579294	497.103882	-474.855499	305.897125	66.865280	-505.950317	-40.240383	77.137939	-407.903992	314.572723	1380.120117	-390.105499	-33.788052	1373.542358	-378.406830	136.449829	1390.460449	-358.380188	137.645538	1682.200073	-472.242859	362.391815	1122.348755	-481.940552	-80.901764	1137.894653	-371.185913	344.936493	887.486877	-385.604492	-83.805580	881.083679	-374.891327	126.722649	1016.425232	482.440826	-0.033152	959.268860	494.325073	177.652466
-390.369263	220.411270	917.981079	-380.509583	33.988895	915.976929	-472.431427	283.016388	499.546173	-440.483887	-16.559559	497.070251	-474.805145	305.906647	66.840942	-505.924744	-40.232922	77.131737	-407.681885	314.586365	1380.175049	-390.133423	-33.858124	1373.549072	-378.399689	136.359543	1390.407593	-358.199799	137.619492	1682.234375	-471.971436	362.451782	1122.363037	-481.956238	-80.909149	1137.920044	-370.939392	345.016357	887.477478	-385.519287	-83.901558	881.138123	-374.850189	126.691162	1016.415466	482.418884	-0.033814	959.230774	494.289886	177.697098
-390.282227	220.395447	917.969788	-380.443573	33.958786	915.962402	-472.417053	283.097412	499.563538	-440.492035	-16.620413	497.081024	-474.851166	305.926605	66.881927	-505.950134	-40.239307	77.142494	-407.491302	314.517365	1380.136475	-390.154022	-33.899776	1373.535278	-378.287231	136.263885	1390.345581	-358.040649	137.573471	1682.212524	-471.696381	362.498138	1122.350220	-481.976776	-80.936966	1137.901245	-370.695679	345.083130	887.471802	-385.397461	-83.976227	881.178894	-374.784546	126.664703	1016.403687	482.371399	0.026273	959.241455	494.223572	177.723145
-390.209473	220.436310	917.983032	-380.390686	33.945568	915.939148	-472.366455	283.279358	499.626251	-440.445740	-16.593397	497.031647	-474.864319	305.922882	66.917435	-505.915894	-40.236580	77.145630	-407.379456	314.328400	1380.019043	-390.193817	-33.978443	1373.544434	-378.017548	136.342621	1390.285889	-357.887421	137.530762	1682.184204	-471.458679	362.570892	1122.319458	-482.013550	-80.922516	1137.891724	-370.421143	345.140503	887.453613	-385.249481	-84.037987	881.280884	-374.732025	126.657532	1016.399658	482.675995	0.068812	959.476501	494.491455	177.770584
-390.125397	220.452164	917.997742	-380.336121	33.938461	915.915283	-472.256500	282.998871	499.551300	-440.355286	-16.594606	497.052551	-474.820679	305.904999	66.887070	-505.910858	-40.235481	77.147285	-407.167725	314.341125	1380.090576	-390.262360	-34.039536	1373.476440	-377.922729	136.242905	1390.277710	-357.725128	137.481918	1682.160645	-471.179565	362.588745	1122.316406	-482.052399	-80.971382	1137.870117	-370.157135	345.207642	887.435242	-385.143951	-84.116966	881.332825	-374.675781	126.639053	1016.396362	482.532227	0.130876	959.383911	494.333405	177.836594
-390.048035	220.411179	917.968506	-380.307892	33.921608	915.902527	-472.182953	282.971161	499.534698	-440.355164	-16.598335	497.032318	-474.781189	305.897705	66.893593	-505.910309	-40.235287	77.147469	-407.017639	314.196564	1380.014771	-390.290802	-34.083881	1373.469727	-377.842987	136.171234	1390.303467	-357.570740	137.439453	1682.128296	-470.919922	362.629791	1122.289917	-482.080994	-80.950394	1137.796387	-369.843842	345.234375	887.446838	-385.030640	-84.199921	881.379272	-374.626038	126.615875	1016.375732	482.301178	0.179745	959.242737	494.091461	177.882767
-389.978119	220.356613	917.960266	-380.258331	33.900959	915.902893	-472.144501	283.006897	499.557983	-440.341248	-16.604948	497.038330	-474.809937	305.907104	66.899399	-505.904877	-40.234001	77.147568	-406.840973	314.130646	1379.977783	-390.306366	-34.145164	1373.457275	-377.715088	136.076324	1390.281494	-357.421783	137.479675	1682.016113	-470.668304	362.663055	1122.283569	-482.110992	-80.960304	1137.780884	-369.551483	345.235138	887.467346	-384.941010	-84.262085	881.431152	-374.574738	126.581154	1016.372681	482.279755	0.216493	959.225647	494.050659	177.935928
-389.871735	220.395035	917.962158	-380.185120	33.868053	915.886597	-472.108612	282.982635	499.555389	-440.303009	-16.614756	497.039795	-474.790039	305.918060	66.893608	-505.900177	-40.232876	77.148720	-406.719849	314.061371	1379.974243	-390.324402	-34.161896	1373.452515	-377.617096	135.991455	1390.299194	-357.231354	137.337265	1682.055908	-470.404510	362.702148	1122.261963	-482.138641	-80.994354	1137.761230	-369.208649	345.245056	887.473999	-384.829620	-84.325447	881.475037	-374.500549	126.571709	1016.367065	482.236481	0.264606	959.215088	493.998840	177.999527
-389.766418	220.427277	917.993774	-380.089661	33.900845	915.869446	-472.182098	283.420013	499.687103	-440.342590	-16.677505	497.049194	-474.884338	305.940552	66.976517	-505.923859	-40.238270	77.158257	-406.568604	314.065704	1380.032837	-390.352264	-34.204693	1373.451904	-377.521057	135.931046	1390.301392	-357.076050	137.372330	1681.930664	-470.150116	362.726715	1122.244263	-482.150024	-80.943802	1137.691406	-368.866180	345.261169	887.498962	-384.718201	-84.395210	881.492981	-374.431824	126.576027	1016.377502	482.249268	0.327722	959.200378	493.981384	178.038544
-389.673920	220.524490	918.003296	-380.082245	33.913769	915.851440	-472.093964	283.201294	499.650177	-440.316162	-16.685972	497.021606	-474.819031	305.915070	66.952179	-505.910828	-40.235210	77.157509	-406.402802	314.005371	1380.010986	-390.346924	-34.249733	1373.407593	-377.520355	135.843384	1390.263672	-356.890472	137.288208	1681.860718	-469.876526	362.750488	1122.222656	-482.161835	-80.955002	1137.662231	-368.556976	345.303101	887.527527	-384.657959	-84.472824	881.491089	-374.378571	126.612076	1016.372742	482.231537	0.399738	959.204224	493.922546	178.110748
-389.574371	220.564041	918.048645	-379.982452	33.933167	915.834656	-472.080231	283.231445	499.699188	-440.208527	-16.598446	496.978821	-474.836121	305.919647	66.958763	-505.852661	-40.221882	77.141159	-406.306488	313.918121	1379.961792	-390.353027	-34.283203	1373.360474	-377.617218	135.633621	1390.255859	-356.677551	137.120850	1681.874634	-469.650757	362.807709	1122.209473	-482.170380	-80.935600	1137.600464	-368.248810	345.315887	887.565247	-384.593262	-84.548820	881.468018	-374.302490	126.607292	1016.389343	482.179291	0.416269	959.174072	493.880890	178.157150
-389.482422	220.594818	918.047241	-379.918152	33.894970	915.828979	-472.062866	283.235626	499.697632	-440.239227	-16.660360	497.006256	-474.857697	305.926849	66.960594	-505.889374	-40.230251	77.153069	-406.221313	313.887085	1380.055542	-390.378693	-34.385670	1373.347656	-377.438110	135.760895	1390.286499	-356.518005	137.065155	1681.820435	-469.423340	362.783936	1122.220337	-482.161438	-80.966820	1137.603394	-367.922577	345.278809	887.603516	-384.565460	-84.623329	881.462219	-374.229065	126.599724	1016.386292	482.191193	0.497115	959.192932	493.867340	178.211319
-389.378784	220.592255	918.051331	-379.818390	33.901684	915.837830	-472.044678	283.214661	499.719421	-440.167114	-16.641832	497.026245	-474.827271	305.889771	66.944443	-505.860199	-40.215473	77.169296	-406.091583	313.768036	1379.981323	-390.410431	-34.427334	1373.318726	-377.387268	135.714401	1390.322266	-356.345245	137.021866	1681.815430	-469.193359	362.771667	1122.211426	-482.163452	-80.954796	1137.557617	-367.629852	345.265503	887.666260	-384.532440	-84.662369	881.428528	-374.139709	126.603455	1016.394043	482.171295	0.502715	959.168457	493.834229	178.228897
-389.293182	220.630020	918.074341	-379.752716	33.897114	915.830078	-471.959839	282.988892	499.673004	-440.145294	-16.623398	497.013611	-474.749603	305.870087	66.930862	-505.873413	-40.218475	77.170570	-405.994141	313.731354	1380.008423	-390.410309	-34.444744	1373.308228	-377.395691	135.650131	1390.340820	-356.212799	137.078552	1681.690430	-468.977020	362.748535	1122.201172	-482.162354	-80.959328	1137.549805	-367.272980	345.191071	887.699768	-384.527710	-84.717155	881.398743	-374.057190	126.603043	1016.400879	482.126434	0.562171	959.150513	493.763916	178.298569
-389.207184	220.648117	918.081787	-379.708649	33.877182	915.845642	-471.975159	283.195526	499.720978	-440.082520	-16.636650	497.071259	-474.825287	305.896301	66.997459	-505.895386	-40.211727	77.204552	-405.883759	313.744934	1380.061401	-390.435608	-34.496025	1373.295898	-377.349731	135.625641	1390.371094	-356.033508	137.020294	1681.664307	-468.768616	362.704529	1122.201050	-482.152374	-80.927467	1137.490967	-366.956360	345.117096	887.733093	-384.518585	-84.732620	881.336060	-373.995850	126.604042	1016.412781	482.079559	0.629571	959.153992	493.714020	178.361160
-389.113403	220.630630	918.096375	-379.628815	33.894283	915.825989	-471.961700	283.118347	499.702209	-440.023132	-16.607645	497.041992	-474.810089	305.889801	66.991501	-505.894409	-40.211422	77.203369	-405.772369	313.719910	1380.088745	-390.427521	-34.542675	1373.251953	-377.389954	135.446243	1390.433350	-355.851715	136.924194	1681.611206	-468.578613	362.659729	1122.205200	-482.113953	-80.892731	1137.430786	-366.599152	345.046295	887.791199	-384.534515	-84.780396	881.263672	-373.908661	126.584717	1016.410034	482.037384	0.664020	959.134827	493.664917	178.424896
-388.991760	220.707367	918.131348	-379.529266	33.883469	915.851807	-471.943176	283.140900	499.775726	-439.940582	-16.619089	497.053284	-474.832977	305.894165	67.022316	-505.850861	-40.185963	77.183769	-405.763245	313.688904	1380.102539	-390.417175	-34.578983	1373.179443	-377.176605	135.552094	1390.393921	-355.667450	136.778030	1681.681396	-468.382050	362.578888	1122.167114	-482.111450	-80.872017	1137.361572	-366.306885	345.017853	887.849060	-384.569031	-84.794960	881.186157	-373.802521	126.611649	1016.440857	482.027527	0.709331	959.128601	493.613831	178.496567
-388.985840	220.696732	918.137329	-379.507904	33.893864	915.840393	-471.889008	282.903290	499.702179	-439.921021	-16.657118	497.005768	-474.777405	305.864441	66.963173	-505.870270	-40.189861	77.190834	-405.673950	313.672546	1380.126709	-390.342133	-34.576855	1373.187500	-377.241547	135.355331	1390.456909	-355.502350	136.717789	1681.661987	-468.209229	362.542114	1122.181030	-482.072571	-80.854179	1137.335571	-366.021027	344.954071	887.931091	-384.614349	-84.810349	881.096802	-373.758545	126.604660	1016.434937	482.022308	0.789944	959.134827	493.565765	178.531616
-388.912445	220.652283	918.135254	-379.437805	33.875336	915.843445	-471.902893	283.247070	499.797577	-439.865845	-16.693962	497.037476	-474.838654	305.877838	66.990997	-505.846222	-40.197533	77.181664	-405.623260	313.626373	1380.154175	-390.312927	-34.639294	1373.088745	-377.177399	135.323380	1390.470947	-355.367462	136.643707	1681.647339	-468.038147	362.432007	1122.169922	-482.050873	-80.871124	1137.305664	-365.717468	344.868347	887.997314	-384.666748	-84.813820	881.021790	-373.692657	126.575317	1016.436035	482.003418	0.859569	959.118042	493.504364	178.623062
-388.827911	220.765991	918.183472	-379.345459	33.903610	915.840088	-471.902252	283.296478	499.831848	-439.836975	-16.690159	497.018127	-474.836273	305.872833	67.046539	-505.829346	-40.202427	77.213448	-405.650665	313.454834	1380.106567	-390.286926	-34.706940	1373.027100	-377.013458	135.435150	1390.467163	-355.212769	136.556351	1681.649780	-467.893707	362.358582	1122.149658	-482.053589	-80.856468	1137.247192	-365.403259	344.742676	888.084961	-384.736389	-84.828979	880.903870	-373.618469	126.618851	1016.459778	481.967529	0.920371	959.134216	493.458984	178.683212
-388.789093	220.749496	918.174194	-379.299774	33.898495	915.820435	-471.832733	283.000122	499.761475	-439.789703	-16.683926	497.011932	-474.753204	305.847321	67.016258	-505.825043	-40.201679	77.214081	-405.608246	313.391235	1380.129150	-390.190582	-34.749630	1372.989014	-376.968231	135.418930	1390.509888	-355.089844	136.492249	1681.676392	-467.753754	362.276642	1122.157349	-482.019196	-80.879799	1137.224976	-365.112396	344.617126	888.154724	-384.799561	-84.795021	880.808594	-373.542145	126.604645	1016.441711	481.954315	0.989221	959.133606	493.408600	178.748764
-388.746063	220.772415	918.175476	-379.233398	33.918129	915.807678	-471.846344	283.356110	499.855713	-439.723206	-16.667286	497.013184	-474.859589	305.880798	67.052719	-505.792999	-40.194115	77.208168	-405.573761	313.377075	1380.164795	-390.140869	-34.785454	1372.882324	-377.036682	135.220718	1390.587646	-354.970947	136.462296	1681.707275	-467.606293	362.168579	1122.165161	-482.008698	-80.886024	1137.165283	-364.817505	344.491821	888.217651	-384.865479	-84.778992	880.712646	-373.476563	126.620331	1016.434753	481.877258	1.028046	959.078430	493.303650	178.806137
-388.683258	220.822937	918.214355	-379.136536	33.902046	915.822144	-471.834839	283.236816	499.833374	-439.644073	-16.624477	497.012695	-474.836304	305.873596	67.040840	-505.788818	-40.193192	77.204933	-405.542450	313.330719	1380.169678	-389.992554	-34.832153	1372.881470	-376.986938	135.194290	1390.610352	-354.891785	136.402283	1681.713867	-467.466583	362.090240	1122.184814	-481.957916	-80.893425	1137.125610	-364.554535	344.355194	888.270752	-384.949524	-84.747665	880.617554	-373.418213	126.625641	1016.463623	481.852753	1.103328	959.058899	493.254547	178.916397
-388.640289	220.802490	918.219971	-379.066681	33.922691	915.801392	-471.829102	283.311493	499.867828	-439.699615	-16.696178	497.016876	-474.860565	305.890869	67.009895	-505.836212	-40.204018	77.219070	-405.521576	313.270721	1380.201294	-389.945129	-34.878693	1372.835938	-376.937286	135.157745	1390.605469	-354.801514	136.367386	1681.731201	-467.367035	361.989838	1122.196777	-481.929596	-80.923508	1137.102295	-364.295990	344.214508	888.352295	-385.023621	-84.723465	880.528259	-373.348633	126.613739	1016.454590	481.863190	1.083466	959.062805	493.200623	178.788666
-388.575104	220.879318	918.252869	-378.955109	33.944508	915.806702	-471.825684	283.320282	499.884979	-439.588013	-16.645952	497.050415	-474.864288	305.891907	67.010010	-505.802704	-40.196323	77.210945	-405.505341	313.219879	1380.244629	-389.843506	-34.948135	1372.777222	-376.907379	135.110641	1390.604126	-354.716644	136.313034	1681.741943	-467.268158	361.873230	1122.190186	-481.898010	-80.931480	1137.055298	-364.064636	344.110840	888.445251	-385.073090	-84.686028	880.463745	-373.271667	126.650627	1016.474792	481.812775	1.212146	959.067383	493.142090	179.073563
-388.559204	220.884079	918.268127	-378.911469	33.965244	915.800964	-471.821320	283.313873	499.884796	-439.804138	-16.756720	497.326843	-474.838654	305.873566	67.051422	-505.950958	-40.230667	77.242935	-405.483856	313.164978	1380.253906	-389.772156	-35.021450	1372.721802	-376.830872	135.058548	1390.670898	-354.663879	136.387558	1681.688965	-467.184662	361.782135	1122.221191	-481.883240	-80.953918	1137.034912	-363.880737	343.988739	888.517822	-385.157440	-84.633621	880.364502	-373.232117	126.654221	1016.478455	481.844788	1.306707	959.041199	493.093811	179.154480
-388.505737	220.931625	918.280762	-378.813843	33.971329	915.784424	-471.769501	283.234802	499.885254	-439.548645	-16.653324	497.035950	-474.790100	305.858215	67.042526	-505.808014	-40.197517	77.213531	-405.463440	313.108734	1380.279785	-389.626526	-35.050232	1372.706055	-376.775909	134.999954	1390.706055	-354.574860	136.353592	1681.707031	-467.112579	361.673218	1122.219360	-481.839783	-80.949028	1136.962891	-363.699219	343.862427	888.605103	-385.197937	-84.569344	880.296326	-373.147400	126.668655	1016.475464	481.821930	1.292431	959.022339	493.006012	179.023972
-388.469971	220.878342	918.258545	-378.761688	34.014042	915.767700	-471.720947	283.181183	499.865479	-439.484314	-16.614342	497.019806	-474.777771	305.855286	67.059898	-505.808411	-40.197659	77.211098	-405.462708	313.030273	1380.304077	-389.546600	-35.132404	1372.637817	-376.601074	135.084152	1390.702515	-354.482025	136.306442	1681.731079	-467.038727	361.559814	1122.209961	-481.803772	-80.934570	1136.917480	-363.542603	343.707977	888.650024	-385.300537	-84.483025	880.182007	-373.077606	126.668190	1016.453247	481.791840	1.363152	958.991882	492.935150	179.097946
-388.397766	220.937347	918.272339	-378.656555	34.022926	915.763855	-471.699249	283.261383	499.895355	-439.640717	-16.679285	497.324860	-474.775391	305.847473	67.038742	-505.906281	-40.220295	77.231323	-405.437469	312.985962	1380.341309	-389.478394	-35.184887	1372.582031	-376.560577	135.003418	1390.700317	-354.375397	136.187408	1681.846924	-466.968109	361.467407	1122.215820	-481.763916	-80.917664	1136.867920	-363.358215	343.564728	888.714966	-385.322327	-84.412598	880.108398	-372.994415	126.694511	1016.458740	481.769714	1.473718	959.002075	492.878448	179.389664
-388.407776	220.921585	918.303284	-378.610077	34.075607	915.759277	-471.675690	283.246094	499.886963	-439.621429	-16.696716	497.343323	-474.771454	305.853333	67.021873	-505.952606	-40.231083	77.241539	-405.449310	312.912506	1380.357300	-389.400116	-35.234524	1372.558594	-376.483917	134.944199	1390.700562	-354.315277	136.259766	1681.756470	-466.924744	361.373138	1122.259155	-481.707275	-80.881561	1136.813232	-363.216705	343.380493	888.751770	-385.339447	-84.309036	880.004333	-372.957947	126.697952	1016.469910	481.708221	1.539339	958.957031	492.781219	179.412918
-388.339447	221.061447	918.339966	-378.518463	34.118504	915.726807	-471.639526	283.086304	499.839172	-439.303040	-16.538284	497.028412	-474.731628	305.850586	67.023361	-505.721527	-40.199341	77.216957	-405.402313	312.858826	1380.372925	-389.363281	-35.295795	1372.482788	-376.446594	134.844620	1390.675781	-354.194153	136.203934	1681.713867	-466.869263	361.248840	1122.265869	-481.680511	-80.887497	1136.740723	-363.071869	343.195129	888.795593	-385.387817	-84.233589	879.920105	-372.884644	126.753906	1016.472412	481.704376	1.563855	958.943298	492.736084	179.473129
-388.362244	221.042130	918.361572	-378.484009	34.112026	915.730530	-471.654816	283.270874	499.881134	-439.323334	-16.543446	497.019165	-474.742523	305.849243	67.036537	-505.760468	-40.208851	77.224098	-405.400085	312.799866	1380.393066	-389.303894	-35.353325	1372.415283	-376.332550	134.789520	1390.660278	-354.095398	136.192627	1681.720947	-466.830719	361.140808	1122.279907	-481.626587	-80.850952	1136.687378	-362.964142	343.055908	888.836060	-385.410309	-84.135628	879.790039	-372.860809	126.735657	1016.483154	481.737457	1.705583	958.916687	492.680145	179.591095
-388.315765	221.054489	918.358948	-378.385284	34.133617	915.720337	-471.611786	283.267639	499.876129	-439.286499	-16.557522	497.037567	-474.746582	305.847290	67.057335	-505.749542	-40.206032	77.224388	-405.356384	312.729431	1380.419800	-389.282928	-35.445229	1372.302734	-376.301453	134.716858	1390.621948	-353.975281	136.150833	1681.690186	-466.796021	361.023529	1122.298218	-481.587891	-80.812302	1136.600464	-362.857971	342.915771	888.880554	-385.397491	-84.036476	879.716858	-372.777588	126.752090	1016.475586	482.050385	1.725020	959.117493	492.943481	179.612930
-388.312195	221.048615	918.361145	-378.336792	34.168224	915.707092	-471.556458	283.186981	499.831573	-439.271240	-16.548672	497.029694	-474.699310	305.839508	67.077850	-505.768402	-40.210373	77.227051	-405.293701	312.647247	1380.440186	-389.198395	-35.520744	1372.225830	-376.268311	134.650848	1390.656616	-353.839661	136.117920	1681.671631	-466.776093	360.920654	1122.330322	-481.545380	-80.830032	1136.570435	-362.814697	342.786011	888.914795	-385.396393	-83.941002	879.607361	-372.741882	126.761162	1016.468994	482.060333	1.772376	959.104553	492.874634	179.702042
-388.301971	221.013550	918.360168	-378.262970	34.151192	915.706482	-471.593170	283.397919	499.890778	-439.283722	-16.578415	497.056824	-474.805115	305.884125	67.056252	-505.807831	-40.219440	77.236626	-405.291046	312.587067	1380.448730	-389.171509	-35.579662	1372.192505	-376.223755	134.583359	1390.687378	-353.669891	135.948059	1681.737427	-466.754578	360.834473	1122.354736	-481.510284	-80.796242	1136.480347	-362.758057	342.645996	888.962952	-385.366241	-83.820641	879.517700	-372.680756	126.739868	1016.466187	482.075287	1.854814	959.033020	492.801788	179.782837
-388.236603	221.099136	918.375366	-378.172974	34.205551	915.679199	-471.551544	283.255035	499.843445	-439.217529	-16.579649	497.050415	-474.729309	305.843506	67.034416	-505.778656	-40.212662	77.233337	-405.256226	312.538818	1380.478149	-389.081482	-35.645752	1372.135742	-376.180634	134.514496	1390.692627	-353.517914	135.907410	1681.713379	-466.735809	360.730255	1122.366577	-481.431366	-80.793839	1136.406738	-362.745422	342.523651	888.974609	-385.360748	-83.703522	879.447510	-372.609131	126.788445	1016.460632	482.083527	1.912325	959.039856	492.737244	179.831299
-388.244904	221.048904	918.368042	-378.148956	34.192429	915.700684	-471.539276	283.398712	499.870117	-439.258209	-16.581680	497.058838	-474.743744	305.847076	67.049271	-505.796814	-40.216877	77.235695	-405.256409	312.481659	1380.499146	-389.030182	-35.688309	1372.098389	-376.140289	134.481125	1390.694702	-353.376404	135.847931	1681.682739	-466.728790	360.659821	1122.389160	-481.371216	-80.759117	1136.327881	-362.735474	342.419617	889.006775	-385.272400	-83.571709	879.376038	-372.582916	126.774765	1016.465881	482.094666	2.003051	958.992554	492.665833	179.960663
-388.189789	221.088486	918.401855	-378.058624	34.193363	915.705444	-471.506195	283.308685	499.865967	-439.236420	-16.561810	497.060577	-474.739624	305.861603	67.051048	-505.782715	-40.198269	77.216644	-405.246552	312.424774	1380.528076	-388.960449	-35.739109	1372.034058	-376.097870	134.429886	1390.721924	-353.235992	135.782990	1681.641846	-466.738129	360.569519	1122.424927	-481.294159	-80.694290	1136.248169	-362.762634	342.323364	889.004089	-385.224945	-83.459366	879.288147	-372.531281	126.780563	1016.487305	482.159637	2.072553	958.967651	492.620300	180.038773
-388.145355	221.119965	918.402527	-378.002045	34.249542	915.678955	-471.506622	283.361816	499.907532	-439.189362	-16.541676	497.020294	-474.754333	305.851379	67.047890	-505.746582	-40.186535	77.241043	-405.238708	312.401550	1380.542847	-388.948700	-35.773643	1371.989746	-376.073730	134.374817	1390.662842	-353.121002	135.827942	1681.510620	-466.728882	360.503174	1122.436035	-481.230896	-80.713829	1136.165771	-362.775360	342.225342	889.023682	-385.133301	-83.331467	879.245667	-372.462341	126.811554	1016.472290	482.176605	2.115410	958.920105	492.551575	180.097198
-388.122437	221.124985	918.426453	-377.931396	34.251060	915.666016	-471.541504	283.407013	499.925079	-439.169525	-16.526657	497.083984	-474.808044	305.884399	67.057762	-505.768646	-40.191940	77.244713	-405.222748	312.366455	1380.572998	-388.919037	-35.824326	1371.921143	-375.961029	134.316391	1390.708130	-352.998291	135.775970	1681.478516	-466.735718	360.409637	1122.464111	-481.139801	-80.660057	1136.107422	-362.811005	342.147003	889.037292	-385.033020	-83.214714	879.190796	-372.420197	126.797668	1016.478149	481.915924	2.224591	958.705078	492.184662	180.213394
-388.089264	221.161026	918.429932	-377.909058	34.263649	915.671692	-471.484131	283.217590	499.897034	-439.213409	-16.531193	497.083282	-474.732697	305.845551	67.030434	-505.794617	-40.165405	77.242928	-405.200195	312.312683	1380.578979	-388.867523	-35.844807	1371.921143	-375.891571	134.232056	1390.713013	-352.892944	135.699219	1681.459961	-466.755127	360.352112	1122.470215	-481.082245	-80.659042	1136.045410	-362.869812	342.047729	889.036560	-384.902466	-83.091621	879.146057	-372.380249	126.823364	1016.481445	482.265778	2.299629	958.874634	492.431671	180.279709
-388.079895	221.058655	918.400208	-377.881927	34.220406	915.683899	-471.462250	283.238434	499.876526	-439.175018	-16.518785	497.081787	-474.702087	305.833862	67.077072	-505.764801	-40.157646	77.237122	-405.150635	312.289734	1380.575928	-388.799896	-35.889763	1371.892700	-375.863220	134.206589	1390.702759	-352.790680	135.643112	1681.443848	-466.784943	360.301880	1122.504272	-480.995514	-80.648499	1135.987305	-362.930389	341.982117	889.040771	-384.782013	-82.960327	879.090393	-372.347565	126.774399	1016.471375	482.306274	2.338257	958.850769	492.392273	180.360275
-388.065582	221.101883	918.431824	-377.841583	34.249973	915.683960	-471.470886	283.261749	499.899048	-439.143158	-16.513111	497.109894	-474.731293	305.859406	67.090576	-505.777435	-40.160969	77.239677	-405.081879	312.247559	1380.579834	-388.738068	-35.951637	1371.820313	-375.814148	134.177734	1390.702759	-352.682861	135.563599	1681.406494	-466.812927	360.248535	1122.506592	-480.914612	-80.590080	1135.928833	-363.014374	341.908539	889.038757	-384.653046	-82.888252	879.070862	-372.305023	126.796387	1016.485413	482.352356	2.423943	958.863403	492.299561	180.461472
-388.059631	221.069550	918.419983	-377.823517	34.271156	915.673950	-471.480286	283.374634	499.978729	-439.128204	-16.524164	497.090027	-474.738220	305.845734	67.095451	-505.762177	-40.162186	77.279358	-405.005280	312.208130	1380.565186	-388.628387	-35.987759	1371.811401	-375.735962	134.141434	1390.741089	-352.574707	135.502701	1681.408691	-466.829529	360.214813	1122.557739	-480.833893	-80.532608	1135.858887	-363.098206	341.839172	889.035522	-384.520538	-82.776260	879.053101	-372.275848	126.793182	1016.472656	482.092590	2.557336	958.619324	491.900208	180.566055
-388.009918	221.092102	918.436218	-377.821777	34.306622	915.680908	-471.478729	283.382660	499.988983	-439.106140	-16.541254	497.092743	-474.725433	305.841034	67.092392	-505.753845	-40.160526	77.281136	-404.913849	312.187408	1380.575195	-388.601044	-36.021164	1371.727295	-375.747864	134.017090	1390.727051	-352.450684	135.340912	1681.469971	-466.858521	360.188385	1122.584351	-480.770691	-80.487648	1135.799683	-363.235809	341.807770	889.006165	-384.410217	-82.662613	879.006409	-372.255188	126.814186	1016.484741	482.417938	2.563346	958.795166	492.123657	180.637726
-388.018585	220.984177	918.393005	-377.778503	34.267689	915.663574	-471.455750	283.281189	499.950653	-439.140808	-16.563065	497.105927	-474.716919	305.821381	67.086853	-505.770142	-40.164127	77.284935	-404.837158	312.121124	1380.602539	-388.546814	-36.059895	1371.740967	-375.676178	134.059708	1390.698853	-352.342621	135.276062	1681.499023	-466.890381	360.133850	1122.608154	-480.682343	-80.463638	1135.773315	-363.336029	341.749695	888.996033	-384.275177	-82.561134	878.987671	-372.215942	126.758430	1016.452271	482.508881	2.666523	958.814331	492.098358	180.720016
-387.926056	221.126099	918.443787	-377.689392	34.303734	915.670410	-471.462372	283.279968	499.974274	-439.100189	-16.538317	497.098755	-474.702118	305.833740	67.082466	-505.765289	-40.163017	77.282501	-404.738800	312.125580	1380.610718	-388.520782	-36.110317	1371.688354	-375.738342	133.910934	1390.677612	-352.242950	135.196259	1681.497681	-466.906860	360.129517	1122.650146	-480.601135	-80.405319	1135.698608	-363.472260	341.696533	888.965759	-384.118042	-82.461105	878.955627	-372.139587	126.823471	1016.482422	482.573975	2.761249	958.812866	492.035706	180.816437
-387.930969	221.110428	918.445190	-377.717194	34.310215	915.647095	-471.442108	283.244263	499.963470	-439.077911	-16.537935	497.130615	-474.692261	305.787964	67.072014	-505.771820	-40.156536	77.305527	-404.652313	312.078186	1380.656494	-388.494720	-36.141441	1371.652588	-375.692200	133.875061	1390.673462	-352.153259	135.115601	1681.494751	-466.927795	360.130219	1122.705688	-480.521515	-80.399902	1135.660400	-363.611603	341.682831	888.949341	-383.960968	-82.395096	878.945435	-372.146851	126.804840	1016.470398	482.279449	2.819662	958.584473	491.625580	180.894241
-387.905212	221.065033	918.437317	-377.665375	34.276554	915.666565	-471.433197	283.240753	499.958923	-439.060913	-16.524750	497.148407	-474.703949	305.816345	67.082878	-505.734039	-40.152882	77.309258	-404.569977	312.027100	1380.659180	-388.436829	-36.178879	1371.671265	-375.596710	133.889923	1390.686157	-352.068451	135.041504	1681.489136	-466.933594	360.109192	1122.727173	-480.446259	-80.309143	1135.601807	-363.751495	341.679962	888.939941	-383.826111	-82.296059	878.907471	-372.093811	126.782104	1016.474792	482.320251	2.909878	958.613159	491.560760	180.995850
-387.902374	221.052719	918.446045	-377.664307	34.290016	915.665588	-471.463562	283.290405	499.970093	-439.013458	-16.543306	497.109467	-474.726379	305.824677	67.088188	-505.711151	-40.147682	77.308250	-404.472748	312.001831	1380.703247	-388.434723	-36.210526	1371.637085	-375.609558	133.810089	1390.659668	-351.993713	134.962082	1681.474487	-466.951813	360.115295	1122.769409	-480.357483	-80.290375	1135.529785	-363.903717	341.690002	888.876953	-383.664734	-82.212341	878.886841	-372.077881	126.778084	1016.477112	482.684570	2.974337	958.803406	491.805847	181.091583
-387.881744	221.041885	918.463989	-377.609985	34.280373	915.668762	-471.442474	283.378876	499.974365	-438.997284	-16.531860	497.142700	-474.734772	305.826599	67.100151	-505.705750	-40.146393	77.306511	-404.378906	311.975677	1380.713867	-388.432617	-36.258335	1371.579956	-375.575165	133.757095	1390.651367	-351.913513	134.884689	1681.454346	-466.951019	360.106720	1122.806274	-480.282257	-80.235565	1135.454956	-364.023346	341.710724	888.854126	-383.517487	-82.125008	878.849670	-372.046936	126.761528	1016.488342	482.733887	3.012819	958.834656	491.761017	181.160660
-387.836456	221.066284	918.460205	-377.624420	34.275723	915.672913	-471.436981	283.380096	499.981506	-439.034698	-16.563316	497.139771	-474.735596	305.826935	67.097870	-505.770538	-40.164185	77.287956	-404.291321	311.972504	1380.757202	-388.439178	-36.298809	1371.541748	-375.548492	133.723511	1390.678833	-351.855072	134.898224	1681.377930	-466.954590	360.102966	1122.848267	-480.214264	-80.211220	1135.439575	-364.180878	341.735718	888.823486	-383.379608	-82.060669	878.837769	-372.007446	126.773689	1016.485962	482.749176	3.063305	958.854980	491.689728	181.194077
-387.813446	221.060608	918.455566	-377.575348	34.229710	915.670898	-471.408203	283.329468	499.980560	-439.030334	-16.559269	497.147522	-474.706482	305.817505	67.093002	-505.751953	-40.159840	77.283867	-404.202087	311.942535	1380.788452	-388.400421	-36.330566	1371.554321	-375.512329	133.673874	1390.694214	-351.780609	134.844162	1681.373169	-466.967163	360.118408	1122.892578	-480.112701	-80.187225	1135.366943	-364.311249	341.784912	888.824219	-383.207642	-82.010574	878.794800	-371.971863	126.750923	1016.482666	482.775574	3.133770	958.855225	491.632568	181.299927
-387.779877	221.041611	918.461426	-377.558044	34.244503	915.678162	-471.389618	283.319305	499.978973	-439.015228	-16.554081	497.149750	-474.707611	305.817902	67.092674	-505.744324	-40.158096	77.282684	-404.108582	311.943542	1380.805298	-388.403625	-36.327549	1371.557617	-375.458954	133.630585	1390.717773	-351.670837	134.690109	1681.480225	-466.968994	360.125244	1122.935669	-480.061951	-80.190331	1135.329956	-364.479828	341.854828	888.784180	-383.048279	-81.942207	878.793579	-371.930145	126.749390	1016.487488	482.825989	3.165529	958.871094	491.580963	181.353928
-387.769684	220.976990	918.444458	-377.575439	34.195091	915.662231	-471.383453	283.352386	500.003082	-439.031708	-16.560776	497.152222	-474.717896	305.821106	67.096474	-505.752441	-40.159973	77.284378	-404.056976	311.856232	1380.788574	-388.405670	-36.372837	1371.493164	-375.442596	133.593140	1390.713867	-351.626068	134.742920	1681.386475	-466.978912	360.142456	1122.957520	-479.962494	-80.127975	1135.270874	-364.597107	341.941101	888.787598	-382.876495	-81.885376	878.778931	-371.901794	126.693077	1016.467590	482.842865	3.249572	958.858032	491.520996	181.445114
-387.723907	220.978180	918.455872	-377.492371	34.186237	915.651062	-471.320618	283.259003	499.966583	-439.040741	-16.555355	497.153229	-474.661346	305.777283	67.076630	-505.772278	-40.148037	77.273560	-403.952301	311.871002	1380.839600	-388.414856	-36.386520	1371.443237	-375.408264	133.550919	1390.720825	-351.525330	134.675247	1681.325928	-466.960052	360.156097	1122.993164	-479.918823	-80.108498	1135.216919	-364.723328	342.030487	888.733826	-382.697601	-81.809280	878.744751	-371.840179	126.679230	1016.467957	482.827057	3.305975	958.886230	491.433441	181.559265
-387.683929	221.000015	918.496216	-377.466034	34.190132	915.659180	-471.371063	283.439575	500.024261	-439.006775	-16.557621	497.091522	-474.711914	305.792419	67.093506	-505.764435	-40.145782	77.272850	-403.879852	311.843475	1380.838745	-388.397339	-36.413498	1371.436035	-375.361084	133.531662	1390.744629	-351.403748	134.494125	1681.388184	-466.949951	360.214508	1123.031738	-479.856995	-80.106277	1135.149170	-364.843903	342.113495	888.705505	-382.554596	-81.754303	878.706055	-371.810791	126.674049	1016.492371	482.844818	3.359299	958.862976	491.376984	181.631897
-387.630859	220.976791	918.469666	-377.429352	34.147636	915.649719	-471.338409	283.354095	499.998352	-438.989044	-16.556839	497.125488	-474.691284	305.786316	67.085884	-505.749908	-40.142612	77.270905	-403.827698	311.810455	1380.855347	-388.405060	-36.443653	1371.385376	-375.312134	133.505676	1390.786255	-351.286438	134.449478	1681.378662	-466.947479	360.226654	1123.045410	-479.779175	-80.077774	1135.096924	-364.928833	342.173798	888.676147	-382.380798	-81.700897	878.700684	-371.745209	126.650597	1016.472229	482.854156	3.440671	958.877747	491.316620	181.719711
-387.603638	220.898804	918.442810	-377.417877	34.112091	915.637817	-471.292236	283.259918	499.988983	-439.015564	-16.573099	497.113678	-474.700470	305.789734	67.078415	-505.773193	-40.147991	77.275925	-403.764343	311.791260	1380.857056	-388.402863	-36.485523	1371.378052	-375.278656	133.452438	1390.797485	-351.202484	134.501663	1681.270630	-466.934509	360.266998	1123.062866	-479.712494	-80.038536	1135.032349	-365.013123	342.283112	888.663818	-382.203461	-81.655457	878.701050	-371.714203	126.601349	1016.451660	482.816467	3.443912	958.880371	491.244873	181.777206
-387.562195	220.898560	918.441895	-377.397308	34.105515	915.622375	-471.336487	283.423889	500.049805	-439.032379	-16.614624	497.169312	-474.730835	305.804840	67.102257	-505.788483	-40.151463	77.282532	-403.728546	311.733429	1380.857056	-388.393311	-36.522961	1371.312988	-375.213409	133.435318	1390.849121	-351.105621	134.461105	1681.247314	-466.927826	360.316162	1123.084473	-479.675446	-80.035110	1135.010620	-365.039459	342.347656	888.626099	-382.073425	-81.620308	878.683594	-371.691711	126.588554	1016.444336	482.811127	3.566607	958.858032	491.177734	181.907684
-387.532654	220.815247	918.414795	-377.363312	34.057140	915.625549	-471.282806	283.248413	499.993622	-439.036713	-16.620903	497.182098	-474.683960	305.791077	67.082077	-505.776764	-40.160507	77.253708	-403.679993	311.710632	1380.864746	-388.396088	-36.534878	1371.314819	-375.165375	133.390045	1390.870361	-350.967163	134.330109	1681.332520	-466.900909	360.353149	1123.110229	-479.630859	-80.018227	1134.957275	-365.094391	342.453003	888.617676	-381.917664	-81.557144	878.686340	-371.648224	126.539528	1016.431274	482.782043	3.626306	958.857910	491.078796	181.988068
-387.486511	220.881592	918.443665	-377.318420	34.069405	915.617981	-471.298859	283.240875	500.014130	-438.978485	-16.593927	497.168945	-474.691559	305.792603	67.129402	-505.762451	-40.145554	77.276627	-403.642029	311.682373	1380.861938	-388.359467	-36.535324	1371.334351	-375.175812	133.336105	1390.837524	-350.874481	134.387131	1681.211670	-466.888306	360.383392	1123.119385	-479.565155	-80.002495	1134.927612	-365.132965	342.545654	888.580383	-381.812775	-81.530495	878.692383	-371.633881	126.557907	1016.445068	482.748840	3.685527	958.862244	491.017120	182.084778
-387.467468	220.834610	918.427734	-377.302063	34.015934	915.618774	-471.311279	283.351379	500.059448	-439.009796	-16.625946	497.211884	-474.736420	305.817535	67.108414	-505.785370	-40.162434	77.256699	-403.616028	311.641144	1380.857422	-388.381348	-36.582394	1371.333008	-375.138702	133.335632	1390.858521	-350.765350	134.348953	1681.185791	-466.877014	360.448944	1123.124512	-479.529388	-80.023087	1134.923584	-365.169922	342.646454	888.570068	-381.720673	-81.487099	878.707703	-371.624817	126.515976	1016.438538	482.449188	3.831009	958.681335	490.647583	182.203857
-387.431183	220.830765	918.417480	-377.258240	34.009327	915.598328	-471.269165	283.407410	500.070770	-438.973511	-16.672480	497.210693	-474.743622	305.819336	67.113907	-505.804016	-40.155045	77.292091	-403.592072	311.617828	1380.862549	-388.380310	-36.620380	1371.290161	-375.089691	133.324844	1390.866211	-350.602936	134.207581	1681.237793	-466.851257	360.493286	1123.127808	-479.479187	-80.002335	1134.873779	-365.166016	342.750580	888.561401	-381.609283	-81.485832	878.713684	-371.587952	126.505608	1016.423462	482.386292	3.901251	958.658020	490.548584	182.275970
-387.384766	220.815430	918.420288	-377.242767	33.989609	915.605408	-471.233643	283.298767	500.039856	-438.908295	-16.669302	497.125000	-474.731598	305.801331	67.088219	-505.780426	-40.149372	77.289986	-403.589661	311.521301	1380.833618	-388.368835	-36.631207	1371.278931	-375.077332	133.277924	1390.855469	-350.492493	134.243759	1681.091919	-466.854004	360.533783	1123.141235	-479.439728	-80.015030	1134.856567	-365.162048	342.824524	888.545837	-381.530396	-81.435555	878.709961	-371.558014	126.488518	1016.428528	482.375763	3.979467	958.622253	490.486206	182.382355
-387.330902	220.844101	918.440247	-377.174500	33.987339	915.594788	-471.252472	283.361542	500.088959	-438.913605	-16.665932	497.118103	-474.720978	305.814301	67.134239	-505.781708	-40.149742	77.289452	-403.515533	311.565521	1380.896729	-388.373138	-36.637554	1371.222412	-375.031311	133.258560	1390.904297	-350.327820	134.121002	1681.156982	-466.796204	360.529755	1123.174194	-479.385315	-80.037407	1134.856201	-365.148743	342.904266	888.560913	-381.470703	-81.416801	878.719055	-371.521179	126.485085	1016.435669	482.322479	4.072520	958.653992	490.379333	182.465164
-387.319641	220.813324	918.423340	-377.164093	33.976967	915.577454	-471.250061	283.363983	500.096985	-438.869507	-16.679277	497.092499	-474.721893	305.821655	67.141273	-505.733765	-40.166939	77.269730	-403.534912	311.475159	1380.864258	-388.337830	-36.634087	1371.258911	-374.980042	133.239334	1390.929932	-350.219727	134.217117	1681.061890	-466.792908	360.562622	1123.172241	-479.347717	-80.001785	1134.806519	-365.122589	342.997437	888.576965	-381.414032	-81.422195	878.696228	-371.496124	126.464928	1016.416992	482.267792	4.155220	958.649597	490.292450	182.561203
-387.278564	220.849457	918.435791	-377.101501	33.952778	915.562561	-471.272491	283.385895	500.112427	-439.098511	-16.761068	497.410950	-474.763916	305.829468	67.135063	-505.889313	-40.187092	77.286125	-403.514343	311.439270	1380.859497	-388.297089	-36.669056	1371.204712	-374.931641	133.232437	1390.946045	-350.046631	134.164047	1681.008179	-466.763916	360.586060	1123.190186	-479.337708	-80.062111	1134.805054	-365.122772	343.076813	888.578735	-381.386871	-81.401352	878.680420	-371.451660	126.457458	1016.416443	482.228394	4.253065	958.653320	490.206177	182.660339
-387.265350	220.826141	918.428284	-377.079132	33.922092	915.578186	-471.253082	283.410187	500.110168	-439.070831	-16.738348	497.393402	-474.723633	305.821686	67.145065	-505.877502	-40.200310	77.295769	-403.505859	311.433258	1380.896729	-388.257965	-36.658730	1371.199463	-374.893555	133.209976	1390.921875	-349.890961	134.125198	1680.975220	-466.754669	360.605133	1123.211792	-479.297882	-80.085968	1134.780518	-365.088287	343.141846	888.602051	-381.331268	-81.411629	878.690002	-371.437164	126.443153	1016.421021	482.462708	4.308671	958.834534	490.434326	182.731140
-387.272156	220.820007	918.428223	-377.045502	33.923134	915.558716	-471.227295	283.331299	500.089874	-439.070648	-16.795336	497.425934	-474.764496	305.812103	67.137878	-505.908661	-40.191509	77.293983	-403.514740	311.424103	1380.903320	-388.246277	-36.679382	1371.137085	-374.823334	133.235504	1390.961182	-349.752441	134.094894	1680.955811	-466.735931	360.588623	1123.216553	-479.258179	-80.099716	1134.758179	-365.070313	343.224579	888.616455	-381.310211	-81.401016	878.664063	-371.419922	126.432800	1016.410767	482.087982	4.388373	958.633850	490.006592	182.783539
-387.281158	220.781235	918.411804	-377.020538	33.903706	915.568542	-471.242310	283.361053	500.092041	-439.063904	-16.814619	497.438873	-474.784119	305.818085	67.140671	-505.941345	-40.186737	77.328735	-403.536713	311.417480	1380.904907	-388.206757	-36.677219	1371.101196	-374.773010	133.225922	1390.953247	-349.602722	134.066010	1680.923462	-466.722565	360.612000	1123.224609	-479.234833	-80.093056	1134.772705	-364.995728	343.293335	888.661377	-381.354340	-81.410149	878.627075	-371.397095	126.420349	1016.406006	482.329132	4.459420	958.820007	490.232635	182.839798
-387.257172	220.753067	918.409180	-376.951477	33.866184	915.592285	-471.215637	283.331207	500.083649	-439.061432	-16.812172	497.448456	-474.773956	305.815002	67.138351	-505.941498	-40.186848	77.329323	-403.591522	311.437866	1380.916016	-388.170258	-36.673489	1371.127319	-374.699860	133.197800	1390.906250	-349.436798	133.940414	1680.982178	-466.715515	360.605682	1123.217041	-479.201813	-80.092850	1134.739990	-364.941559	343.342865	888.679321	-381.353668	-81.424194	878.624207	-371.363586	126.403435	1016.418152	482.313904	4.542616	958.861755	490.181763	182.923981
-387.254059	220.724045	918.388184	-376.946320	33.884579	915.558655	-471.204529	283.318024	500.076721	-438.998505	-16.767597	497.417786	-474.741699	305.810425	67.142090	-505.879517	-40.194210	77.339531	-403.570892	311.413605	1380.923340	-388.105316	-36.693924	1371.098999	-374.675415	133.210663	1390.934082	-349.311707	133.889679	1680.952637	-466.731812	360.605835	1123.238403	-479.180878	-80.132378	1134.743042	-364.893768	343.387238	888.690857	-381.391449	-81.429291	878.579102	-371.349548	126.391830	1016.389648	482.254639	4.594133	958.841797	490.071991	183.003342
-387.236877	220.735901	918.388367	-376.884186	33.856655	915.578674	-471.201691	283.243286	500.060516	-439.033417	-16.821503	497.463501	-474.704712	305.754822	67.141296	-505.902557	-40.200100	77.348701	-403.608398	311.432220	1380.919922	-388.048889	-36.665981	1371.093628	-374.661926	133.190247	1390.880371	-349.165863	133.882797	1680.927612	-466.713928	360.604431	1123.227539	-479.136841	-80.132660	1134.742920	-364.838745	343.422516	888.709167	-381.396088	-81.417824	878.558411	-371.310822	126.397079	1016.400024	482.203461	4.636099	958.835938	490.003876	183.054367
-387.201172	220.812881	918.406189	-376.840088	33.908924	915.551819	-471.212341	283.183105	500.059601	-438.961517	-16.815498	497.432892	-474.712921	305.751099	67.126671	-505.888519	-40.188553	77.368408	-403.643646	311.430908	1380.915894	-387.987183	-36.673740	1371.084351	-374.634796	133.173721	1390.846558	-349.051880	133.890518	1680.930420	-466.728516	360.602112	1123.220337	-479.068054	-80.111694	1134.701416	-364.763977	343.436707	888.744690	-381.427704	-81.456337	878.536865	-371.275208	126.438309	1016.395691	482.156372	4.702343	958.810303	489.911774	183.160034
-387.203186	220.765213	918.386108	-376.801849	33.892731	915.544189	-471.187500	283.153320	500.042938	-438.931030	-16.782127	497.436462	-474.711639	305.755829	67.146278	-505.898682	-40.190594	77.367622	-403.690338	311.417084	1380.906006	-387.940552	-36.669552	1371.090576	-374.644135	133.168503	1390.800171	-348.936005	133.866516	1680.919678	-466.722107	360.596619	1123.201172	-479.043304	-80.172020	1134.706177	-364.681763	343.457062	888.767090	-381.458344	-81.465416	878.478699	-371.258636	126.415054	1016.382141	482.138367	4.781620	958.819824	489.835022	183.204636
-387.202667	220.734436	918.372742	-376.736450	33.873035	915.540222	-471.188293	283.120819	500.029938	-438.943695	-16.791754	497.447876	-474.707275	305.754974	67.143745	-505.905548	-40.192532	77.369576	-403.726349	311.419739	1380.909546	-387.948792	-36.711899	1371.051636	-374.596985	133.188599	1390.819458	-348.826050	133.856415	1680.893066	-466.720673	360.585480	1123.182129	-479.008545	-80.216629	1134.739502	-364.612000	343.469452	888.785522	-381.494629	-81.485970	878.464355	-371.219116	126.398895	1016.372803	482.060486	4.839940	958.819946	489.723175	183.271820
-387.177826	220.752640	918.374878	-376.703003	33.897648	915.550964	-471.199829	283.193573	500.057892	-438.993103	-16.832739	497.460571	-474.702789	305.737305	67.140732	-505.928101	-40.209633	77.349121	-403.763977	311.410736	1380.913574	-387.807159	-36.674641	1371.132446	-374.622864	133.179703	1390.760010	-348.761261	133.941940	1680.810547	-466.714081	360.577026	1123.171631	-478.962219	-80.231598	1134.702515	-364.534302	343.477875	888.793823	-381.521606	-81.487984	878.420288	-371.194458	126.425079	1016.379761	482.017609	4.913690	958.811523	489.640839	183.363602
-387.203003	220.818390	918.408203	-376.661896	33.919136	915.545105	-471.200836	283.201202	500.064178	-438.920013	-16.819143	497.490051	-474.725189	305.759857	67.150917	-505.894257	-40.209763	77.321869	-403.823914	311.421051	1380.905396	-387.743835	-36.661221	1371.132446	-374.612701	133.174301	1390.734009	-348.657654	133.948761	1680.808350	-466.732269	360.525238	1123.169312	-478.960083	-80.261307	1134.713623	-364.497131	343.472321	888.811890	-381.610413	-81.515579	878.352539	-371.180786	126.452202	1016.392761	481.970825	4.978651	958.833252	489.526428	183.434158
-387.185791	220.853729	918.416016	-376.618134	33.970020	915.523743	-471.216400	283.217377	500.071381	-438.940491	-16.809082	497.420746	-474.755493	305.768890	67.150612	-505.887451	-40.208210	77.318886	-403.869934	311.411438	1380.901978	-387.693909	-36.660381	1371.131836	-374.601074	133.189438	1390.732300	-348.557556	133.947693	1680.785889	-466.722443	360.495880	1123.145630	-478.901672	-80.315033	1134.671631	-364.424866	343.454010	888.817993	-381.620148	-81.547066	878.313049	-371.140991	126.481819	1016.384888	481.892487	5.068297	958.800476	489.380310	183.535553
-387.210785	220.861557	918.415222	-376.582947	33.952885	915.539673	-471.167206	283.050446	500.012970	-438.964203	-16.815376	497.433258	-474.648499	305.735870	67.135765	-505.908020	-40.217880	77.363647	-403.930573	311.397736	1380.880859	-387.667755	-36.684040	1371.059814	-374.599670	133.196869	1390.682861	-348.420227	133.855896	1680.853638	-466.736481	360.447845	1123.118774	-478.877502	-80.324066	1134.649048	-364.342651	343.427612	888.831726	-381.677643	-81.590439	878.250793	-371.128601	126.490067	1016.391785	481.828827	5.149331	958.824829	489.263428	183.596039
-387.212952	220.867096	918.392273	-376.554779	33.968647	915.523804	-471.198059	283.017914	499.970001	-438.922089	-16.769104	497.445068	-474.658508	305.733459	67.123123	-505.886810	-40.213249	77.357201	-403.975525	311.414490	1380.893799	-387.578491	-36.639038	1371.063354	-374.618896	133.169205	1390.625366	-348.323242	133.868500	1680.841797	-466.731812	360.415802	1123.098389	-478.835846	-80.332497	1134.614868	-364.282990	343.430695	888.826050	-381.723480	-81.586769	878.196228	-371.103699	126.506844	1016.371094	481.737152	5.213482	958.800232	489.117065	183.698914
-387.236786	220.892380	918.397827	-376.514099	33.996975	915.499939	-471.214844	282.973419	499.960663	-438.920654	-16.759979	497.465790	-474.658783	305.737915	67.123535	-505.916870	-40.203491	77.347572	-404.012177	311.412201	1380.870972	-387.525848	-36.661083	1371.000854	-374.622101	133.154831	1390.547241	-348.237061	133.877518	1680.828979	-466.733154	360.378082	1123.067627	-478.797180	-80.417259	1134.618652	-364.231049	343.396729	888.833618	-381.737274	-81.617325	878.135193	-371.087677	126.522163	1016.361023	481.686371	5.309653	958.794067	489.015350	183.780228
-387.252258	220.919403	918.394592	-376.507446	34.034599	915.496765	-471.247406	283.000488	499.961487	-438.953888	-16.752922	497.464294	-474.676025	305.769196	67.139664	-505.933746	-40.199112	77.369858	-404.062683	311.407715	1380.868408	-387.475281	-36.653927	1370.979614	-374.595551	133.170914	1390.472412	-348.145477	133.885620	1680.831299	-466.740997	360.332123	1123.048218	-478.760559	-80.397049	1134.610840	-364.189514	343.364532	888.840393	-381.758240	-81.626564	878.078247	-371.077911	126.556595	1016.356262	481.607147	5.375263	958.796143	488.879608	183.852127
-387.230743	220.988968	918.421936	-376.463104	34.070515	915.495361	-471.270813	282.976990	499.986389	-438.932922	-16.733662	497.457764	-474.622498	305.752411	67.133377	-505.907166	-40.204773	77.337006	-404.102020	311.387878	1380.865845	-387.435883	-36.689888	1370.927979	-374.573975	133.176529	1390.465698	-348.058960	133.895660	1680.834351	-466.755310	360.266632	1123.036255	-478.739899	-80.416977	1134.544556	-364.122681	343.326508	888.873779	-381.783386	-81.644691	878.041870	-371.063782	126.594414	1016.371155	481.555939	5.462840	958.787537	488.785950	183.967773
-387.277313	220.933182	918.392029	-376.454254	34.094151	915.481445	-471.233765	282.835724	499.941925	-438.932892	-16.680161	497.464020	-474.582001	305.739471	67.119148	-505.916199	-40.195072	77.359352	-404.098022	311.361389	1380.876099	-387.371246	-36.709274	1370.904419	-374.571991	133.149994	1390.453247	-347.976837	133.896255	1680.829956	-466.754089	360.204254	1123.024536	-478.713257	-80.462944	1134.517090	-364.078552	343.276703	888.874084	-381.776184	-81.663750	877.988586	-371.047638	126.591736	1016.345581	481.477356	5.538311	958.781311	488.668701	184.043106
-387.286743	220.982819	918.386902	-376.436432	34.115894	915.462158	-471.260040	282.806702	499.923645	-438.944061	-16.687212	497.464966	-474.570709	305.735962	67.115135	-505.912903	-40.194099	77.360107	-404.122986	311.377380	1380.868652	-387.258484	-36.712490	1370.905762	-374.581573	133.147415	1390.372925	-347.895172	133.906952	1680.827148	-466.763062	360.150696	1123.027588	-478.664063	-80.444801	1134.476929	-364.033356	343.214478	888.880371	-381.767181	-81.681259	877.944946	-371.025208	126.622681	1016.331360	481.415131	5.652198	958.785095	488.545380	184.155197
-387.285675	221.010239	918.382202	-376.435974	34.178715	915.467712	-471.283234	282.838379	499.919983	-439.013397	-16.745651	497.475769	-474.549835	305.722107	67.086769	-505.946899	-40.202442	77.370300	-404.155762	311.400482	1380.843750	-387.258881	-36.716484	1370.849976	-374.528351	133.159225	1390.309937	-347.823792	133.918274	1680.828735	-466.779022	360.099548	1122.998291	-478.651428	-80.464638	1134.477661	-364.016083	343.152100	888.902527	-381.751434	-81.700768	877.924255	-371.029968	126.672722	1016.332397	481.326172	5.739291	958.777161	488.434052	184.228012
-387.330200	221.002640	918.393372	-376.422363	34.218800	915.456543	-471.314209	282.816193	499.922150	-439.022278	-16.671675	497.455658	-474.562408	305.727325	67.062790	-505.939240	-40.200771	77.361115	-404.162140	311.398315	1380.844360	-387.229889	-36.715790	1370.835449	-374.542328	133.184586	1390.285278	-347.745239	133.921509	1680.831299	-466.779724	360.054657	1122.992065	-478.608124	-80.438164	1134.454712	-364.022797	343.093506	888.901855	-381.756134	-81.721802	877.873474	-371.020752	126.681702	1016.329651	481.273163	5.803882	958.736267	488.348083	184.318268
-387.370789	221.056900	918.388062	-376.441528	34.235325	915.440552	-471.350403	282.859619	499.902893	-439.011505	-16.658834	497.446655	-474.560303	305.726685	67.065758	-505.932648	-40.199234	77.358910	-404.129059	311.368164	1380.831421	-387.147827	-36.720306	1370.820801	-374.532501	133.193817	1390.253052	-347.690857	134.036514	1680.743408	-466.798279	359.994843	1122.984863	-478.561798	-80.451118	1134.426392	-363.998169	343.024231	888.920471	-381.730042	-81.725105	877.862671	-371.027344	126.714264	1016.316467	481.151367	5.816113	958.745544	488.262665	184.333176
-387.378815	221.024704	918.351990	-376.422394	34.267281	915.422974	-471.330872	282.835815	499.875885	-438.989685	-16.642441	497.440491	-474.508087	305.712463	67.035202	-505.921082	-40.196514	77.355751	-404.121063	311.380341	1380.813232	-387.104797	-36.717838	1370.797119	-374.509979	133.213272	1390.206665	-347.611206	134.041245	1680.740112	-466.813690	359.950439	1122.991455	-478.550446	-80.444458	1134.426880	-363.978912	342.932953	888.938599	-381.680145	-81.699295	877.850525	-370.991669	126.727043	1016.286438	481.057281	5.949857	958.733398	488.136993	184.407883
-387.357971	221.119980	918.381470	-376.397125	34.290604	915.424072	-471.361816	282.838318	499.891968	-438.968964	-16.587175	497.416107	-474.514648	305.714417	67.033867	-505.905273	-40.192875	77.347801	-404.099335	311.392456	1380.788086	-387.050537	-36.724922	1370.780151	-374.467010	133.222977	1390.137207	-347.534973	134.038605	1680.750000	-466.815063	359.894073	1122.957764	-478.531891	-80.429268	1134.417480	-363.982635	342.836670	888.929993	-381.648346	-81.694794	877.810059	-370.965820	126.772026	1016.301270	481.245087	5.577508	958.705994	488.776306	183.808701
-387.378906	221.123306	918.367798	-376.391418	34.330498	915.405396	-471.336884	282.826294	499.889740	-438.957977	-16.567883	497.427734	-474.523438	305.708862	67.053322	-505.917328	-40.195755	77.348190	-404.057526	311.386963	1380.760986	-387.023895	-36.716057	1370.760986	-374.437836	133.234467	1390.118042	-347.462585	134.050827	1680.735474	-466.832245	359.826477	1122.954468	-478.526123	-80.399681	1134.365723	-364.010712	342.743378	888.910034	-381.613892	-81.680580	877.773438	-370.953217	126.793579	1016.282898	480.922913	6.120681	958.716858	487.978088	184.526627
-387.391022	221.165894	918.374573	-376.374908	34.365356	915.392273	-471.381195	282.862579	499.850800	-438.983643	-16.547255	497.433014	-474.506409	305.709259	67.063957	-505.927643	-40.198242	77.347221	-404.026642	311.393219	1380.744385	-387.003418	-36.731232	1370.705688	-374.414703	133.247849	1390.059814	-347.379578	134.057877	1680.716064	-466.856537	359.826202	1122.932861	-478.513702	-80.392166	1134.338013	-364.051788	342.624878	888.904480	-381.566467	-81.665817	877.770874	-370.933014	126.824539	1016.277649	480.822479	6.189122	958.691650	487.856018	184.685791
-387.416443	221.127014	918.345581	-376.365967	34.389393	915.373962	-471.398651	282.893036	499.857849	-438.987183	-16.544266	497.404144	-474.518677	305.713196	67.066574	-505.934418	-40.199848	77.347939	-404.004791	311.437103	1380.721191	-386.964447	-36.720669	1370.673584	-374.349243	133.278687	1390.047119	-347.293274	134.062683	1680.705200	-466.873230	359.800323	1122.919067	-478.485565	-80.384407	1134.322510	-364.111389	342.551239	888.856384	-381.530365	-81.623444	877.737244	-370.905884	126.826637	1016.250183	480.707672	6.222222	958.648865	487.746002	184.729889
-387.430145	221.093597	918.321045	-376.361389	34.363995	915.394592	-471.360168	282.854340	499.826263	-438.986603	-16.504566	497.386810	-474.449158	305.718903	67.045563	-505.897827	-40.196182	77.347855	-403.955414	311.445282	1380.690308	-386.945923	-36.723129	1370.599976	-374.320770	133.282700	1390.028931	-347.202667	134.050522	1680.677490	-466.893280	359.785278	1122.901978	-478.466797	-80.365616	1134.291260	-364.166138	342.445984	888.827698	-381.506317	-81.596542	877.726868	-370.896515	126.823151	1016.246948	480.304382	6.325770	958.449585	487.340057	184.812057
-387.432373	221.115128	918.317627	-376.348846	34.416874	915.372375	-471.381348	282.888336	499.837341	-438.991455	-16.536730	497.447784	-474.481445	305.734253	67.054054	-505.895630	-40.174881	77.348801	-403.895538	311.472565	1380.669800	-386.911438	-36.690182	1370.557251	-374.302826	133.303101	1390.005005	-347.090240	133.974899	1680.761719	-466.905975	359.742920	1122.901245	-478.428375	-80.341423	1134.285767	-364.227600	342.340393	888.816406	-381.463196	-81.560493	877.692078	-370.862457	126.852829	1016.230835	480.535706	6.431113	958.652649	487.505493	184.902359
-387.453461	221.176956	918.325684	-376.345703	34.466118	915.352173	-471.394379	282.897064	499.843933	-438.987244	-16.537357	497.445801	-474.520721	305.756714	67.056862	-505.917633	-40.162735	77.338943	-403.874756	311.502777	1380.626831	-386.891418	-36.638756	1370.570557	-374.277802	133.326996	1389.993652	-347.004883	133.945648	1680.724365	-466.921387	359.706207	1122.879761	-478.399475	-80.325386	1134.259277	-364.289948	342.235046	888.763062	-381.438416	-81.486969	877.664124	-370.846558	126.896339	1016.221924	480.458496	6.455394	958.664551	487.413330	184.947739
-387.440125	221.202789	918.324097	-376.324921	34.464340	915.352478	-471.417694	282.934113	499.864288	-439.016968	-16.488974	497.402893	-474.516937	305.740021	67.050743	-505.931549	-40.165951	77.335327	-403.842133	311.526489	1380.611084	-386.903442	-36.629147	1370.526367	-374.230774	133.360580	1390.024414	-346.942871	133.931778	1680.690674	-466.932617	359.678589	1122.837646	-478.385681	-80.299263	1134.271484	-364.366302	342.143341	888.712585	-381.399933	-81.441727	877.653381	-370.831970	126.909813	1016.221558	480.337952	6.602906	958.684326	487.232025	185.050110
-387.418732	221.229630	918.324768	-376.310944	34.473480	915.354980	-471.397827	282.915802	499.862366	-439.032806	-16.489540	497.423309	-474.515076	305.756500	67.057686	-505.929474	-40.165363	77.334541	-403.812836	311.545074	1380.570313	-386.925354	-36.610195	1370.496948	-374.105560	133.378922	1390.059814	-346.867859	133.924225	1680.666504	-466.949249	359.664490	1122.843750	-478.356598	-80.282715	1134.245239	-364.467194	342.058075	888.658752	-381.360352	-81.370354	877.629150	-370.821503	126.927971	1016.223938	480.249207	6.674684	958.677551	487.127777	185.115829
-387.471436	221.140640	918.269897	-376.328522	34.483391	915.330750	-471.390869	282.907623	499.826935	-439.011017	-16.498924	497.455811	-474.490936	305.729218	67.076035	-505.913635	-40.166691	77.374634	-403.767609	311.573273	1380.557251	-386.894928	-36.564293	1370.531982	-374.129608	133.387833	1390.013916	-346.852600	133.821503	1680.570557	-466.959747	359.663086	1122.801636	-478.358795	-80.224770	1134.178589	-364.573792	341.950226	888.603455	-381.355713	-81.315681	877.582947	-370.821167	126.908516	1016.180603	480.178680	6.777065	958.667236	487.018829	185.216721
-387.414795	221.200974	918.281250	-376.311310	34.506096	915.328186	-471.392578	282.912201	499.836548	-439.038574	-16.480831	497.417694	-474.509033	305.750519	67.041229	-505.921173	-40.168858	77.374245	-403.698547	311.603638	1380.526001	-386.852936	-36.522400	1370.502441	-374.186920	133.406235	1389.965454	-346.823547	133.907608	1680.458374	-466.968964	359.631317	1122.770874	-478.322327	-80.131325	1134.172729	-364.687775	341.883453	888.539001	-381.307281	-81.242081	877.539917	-370.791931	126.940018	1016.185791	480.093658	6.828355	958.653503	486.903107	185.291321
-387.395782	221.235703	918.265381	-376.291748	34.506027	915.326843	-471.422058	282.955902	499.854370	-438.997192	-16.463787	497.412415	-474.506470	305.742188	67.061516	-505.896790	-40.160187	77.400887	-403.657715	311.635803	1380.479614	-386.824127	-36.523647	1370.450562	-374.142731	133.424774	1389.963135	-346.728638	133.813721	1680.511475	-466.975555	359.604889	1122.754883	-478.323669	-80.041954	1134.122192	-364.770508	341.825897	888.470886	-381.295074	-81.177200	877.493958	-370.787933	126.964340	1016.178955	480.014984	6.933239	958.666321	486.773712	185.363480
-387.397827	221.200302	918.252930	-376.283936	34.507092	915.325134	-471.428955	282.962555	499.853424	-438.970428	-16.430843	497.387451	-474.512817	305.754547	67.016991	-505.926758	-40.162140	77.393196	-403.610321	311.685944	1380.454712	-386.812347	-36.473022	1370.437988	-374.186432	133.435989	1389.928345	-346.673187	133.788147	1680.496582	-466.997681	359.601837	1122.721558	-478.315369	-79.956306	1134.082642	-364.896179	341.784027	888.398987	-381.254761	-81.075554	877.486389	-370.766113	126.954460	1016.169800	479.917725	6.979945	958.662537	486.683228	185.409698
-387.388855	221.197098	918.230042	-376.294678	34.520630	915.318909	-471.379272	282.956573	499.830963	-438.933594	-16.390741	497.394501	-474.489288	305.755676	67.046242	-505.877625	-40.155670	77.391731	-403.544525	311.694916	1380.433838	-386.849335	-36.478542	1370.373413	-374.164154	133.456665	1389.927856	-346.680939	133.881836	1680.396240	-466.996124	359.576294	1122.712280	-478.312408	-79.914391	1134.049194	-364.984650	341.734161	888.357178	-381.245209	-81.010017	877.460510	-370.765900	126.967308	1016.155212	479.822083	7.026478	958.646118	486.559052	185.496918
-387.360657	221.216354	918.232910	-376.262848	34.527813	915.316711	-471.368256	282.947662	499.831390	-438.930786	-16.414553	497.435791	-474.480042	305.751099	67.047394	-505.922577	-40.161205	77.391655	-403.481964	311.739777	1380.402588	-386.881622	-36.449734	1370.354858	-374.162201	133.515030	1389.968018	-346.638153	133.884872	1680.377808	-467.002289	359.570374	1122.683716	-478.302917	-79.842918	1134.049438	-365.057983	341.695496	888.328918	-381.267059	-80.913673	877.417908	-370.743774	126.977623	1016.156372	479.729034	7.092674	958.647278	486.451477	185.549515
-387.337036	221.133881	918.178223	-376.263855	34.515278	915.335205	-471.332092	282.978638	499.824677	-438.907806	-16.379679	497.421021	-474.498230	305.756500	67.051559	-505.908600	-40.125725	77.357307	-403.447479	311.782043	1380.395752	-386.910004	-36.440063	1370.358398	-374.134338	133.523773	1389.978882	-346.615082	133.873444	1680.371826	-467.023010	359.570496	1122.673706	-478.323059	-79.767136	1134.033203	-365.145966	341.640594	888.282837	-381.266449	-80.829300	877.412354	-370.717102	126.968216	1016.136963	479.627472	7.144390	958.648193	486.331024	185.576416
-387.318817	221.166595	918.187500	-376.264374	34.521969	915.331787	-471.324036	282.977417	499.829956	-438.904114	-16.413918	497.427155	-474.499542	305.773529	67.047379	-505.897217	-40.114090	77.344978	-403.384186	311.798279	1380.372681	-386.881897	-36.405422	1370.327515	-374.162811	133.574905	1389.998901	-346.589233	133.867554	1680.360718	-467.025787	359.572998	1122.670654	-478.336212	-79.675934	1134.008179	-365.206451	341.638550	888.263184	-381.273956	-80.719612	877.375427	-370.707733	126.980209	1016.139709	479.548401	7.192336	958.613770	486.256531	185.658173
-387.312225	221.178635	918.179016	-376.281464	34.510483	915.323303	-471.326294	282.968903	499.802734	-438.899750	-16.365835	497.414886	-474.482208	305.744324	67.022766	-505.848145	-40.107895	77.342369	-403.311127	311.832916	1380.354980	-386.901123	-36.371548	1370.344849	-374.194397	133.587311	1389.949463	-346.587402	133.875565	1680.357300	-467.017609	359.572754	1122.636108	-478.357483	-79.597366	1133.960815	-365.268463	341.610046	888.210876	-381.334198	-80.626877	877.323853	-370.703491	126.979752	1016.130188	479.474213	7.233833	958.635986	486.172546	185.718353
-387.283325	221.143326	918.166077	-376.268494	34.504543	915.314270	-471.303009	282.981689	499.799164	-438.916626	-16.449694	497.444733	-474.467529	305.748108	67.034058	-505.866913	-40.104553	77.375565	-403.251251	311.858063	1380.319458	-386.908051	-36.363678	1370.289063	-374.246826	133.577896	1389.922485	-346.578033	133.882980	1680.340088	-467.021942	359.571838	1122.628540	-478.379211	-79.522888	1133.949341	-365.313477	341.583649	888.182251	-381.352753	-80.538284	877.299683	-370.676514	126.960510	1016.118530	479.361969	7.306718	958.632324	486.044769	185.807617
-387.259216	221.157898	918.161194	-376.282837	34.486095	915.325317	-471.284088	282.994324	499.803040	-438.864899	-16.436348	497.395996	-474.478149	305.759155	67.022141	-505.878540	-40.122475	77.392845	-403.170074	311.883575	1380.293945	-386.919830	-36.344349	1370.287109	-374.276245	133.595032	1389.912720	-346.565491	133.889709	1680.324097	-467.004730	359.623016	1122.600464	-478.413788	-79.429909	1133.898682	-365.383698	341.591888	888.132263	-381.388031	-80.401192	877.263550	-370.659027	126.965668	1016.120239	479.269348	7.344047	958.624695	485.921112	185.836212
-387.227509	221.065369	918.134399	-376.263062	34.454529	915.330261	-471.255249	282.977539	499.777618	-438.831268	-16.406265	497.390198	-474.433807	305.734589	67.028984	-505.872467	-40.121624	77.389816	-403.079803	311.941071	1380.309937	-386.954803	-36.355537	1370.214722	-374.255035	133.605927	1389.902954	-346.566956	133.886734	1680.320068	-466.975891	359.640808	1122.576538	-478.439941	-79.354836	1133.880371	-365.419128	341.586060	888.084351	-381.409363	-80.284470	877.217285	-370.632202	126.919617	1016.109375	479.178070	7.426939	958.641846	485.775116	185.910568
-387.165161	221.170120	918.147522	-376.240875	34.481430	915.328430	-471.267914	283.033386	499.807251	-438.787720	-16.373966	497.345032	-474.454315	305.751740	67.022202	-505.849487	-40.107979	77.404572	-403.020477	311.915314	1380.259033	-387.009949	-36.338779	1370.171997	-374.264832	133.611755	1389.898926	-346.569031	133.907288	1680.322266	-466.953308	359.671753	1122.580933	-478.474945	-79.257591	1133.864990	-365.426239	341.564484	888.056641	-381.436432	-80.178535	877.221497	-370.596619	126.975021	1016.115662	479.049225	7.465037	958.589905	485.657715	185.984985
-387.154144	221.092712	918.124512	-376.251495	34.451492	915.325623	-471.237946	282.989868	499.788635	-438.742859	-16.434469	497.399414	-474.453827	305.759521	67.003944	-505.850555	-40.107994	77.412621	-402.948914	311.916290	1380.236694	-387.018982	-36.346394	1370.170898	-374.322754	133.627533	1389.885254	-346.585938	133.895416	1680.316040	-466.920197	359.685699	1122.562134	-478.528198	-79.219856	1133.880127	-365.425385	341.587677	888.045837	-381.476868	-80.035431	877.213013	-370.591858	126.930862	1016.102295	478.940674	7.481438	958.582336	485.506653	186.028183
-387.144318	221.023544	918.091431	-376.286774	34.415554	915.334900	-471.233124	282.987000	499.771118	-438.742676	-16.440176	497.405396	-474.456421	305.759399	67.007370	-505.848969	-40.115688	77.391418	-402.885620	311.931732	1380.199829	-387.132233	-36.341957	1370.130493	-374.323303	133.644684	1389.892700	-346.596802	133.922470	1680.317139	-466.886169	359.731293	1122.539917	-478.586792	-79.107819	1133.877441	-365.445038	341.582977	888.006714	-381.553253	-79.949760	877.201660	-370.580902	126.899452	1016.087952	478.818634	7.551084	958.569641	485.348114	186.121506
-387.099915	221.023865	918.089661	-376.267609	34.374237	915.344727	-471.212585	282.972260	499.751526	-438.765594	-16.461916	497.433350	-474.461700	305.753876	67.021385	-505.863983	-40.087227	77.366600	-402.828735	311.945923	1380.194702	-387.112457	-36.322189	1370.167725	-374.358917	133.645401	1389.872681	-346.621552	133.928680	1680.308350	-466.832611	359.764374	1122.514404	-478.644653	-78.993973	1133.818237	-365.415863	341.646088	887.999268	-381.596527	-79.799400	877.201050	-370.560028	126.883163	1016.093262	478.709839	7.553599	958.526245	485.204559	186.190887
-387.058655	221.007355	918.063293	-376.282043	34.350616	915.347961	-471.219177	282.986267	499.770020	-438.736053	-16.438089	497.428101	-474.460388	305.770416	67.018990	-505.816620	-40.091854	77.369675	-402.760925	311.938538	1380.162964	-387.174896	-36.345215	1370.181885	-374.368286	133.644989	1389.854492	-346.646179	133.948242	1680.307373	-466.774200	359.794891	1122.511108	-478.713074	-78.910683	1133.811646	-365.355652	341.626526	887.961426	-381.656158	-79.705307	877.195129	-370.529175	126.876617	1016.079834	478.592987	7.619751	958.546265	485.052368	186.239624
-387.035370	220.965256	918.051819	-376.307007	34.319527	915.339050	-471.148224	282.971680	499.752380	-438.716827	-16.519585	497.410278	-474.450256	305.767456	67.019127	-505.840332	-40.098156	77.383301	-402.692719	311.938446	1380.148071	-387.199585	-36.337078	1370.173218	-374.393311	133.619766	1389.850098	-346.665649	133.954727	1680.302246	-466.695496	359.828400	1122.468872	-478.779816	-78.798683	1133.777710	-365.339966	341.657166	887.906860	-381.734924	-79.608437	877.168945	-370.517944	126.839188	1016.068298	478.433411	7.675024	958.576721	484.853699	186.302750
-386.970276	220.963287	918.069153	-376.263184	34.275799	915.356873	-471.175507	282.983276	499.769867	-438.691742	-16.497204	497.386688	-474.475037	305.763489	67.029526	-505.826233	-40.094677	77.379005	-402.618286	311.938538	1380.139038	-387.241486	-36.366425	1370.120239	-374.369843	133.636765	1389.863281	-346.684052	133.977951	1680.300049	-466.613037	359.851654	1122.455322	-478.829895	-78.754089	1133.782593	-365.285736	341.652924	887.883484	-381.812531	-79.510460	877.152039	-370.475281	126.814781	1016.087158	478.307770	7.761858	958.554993	484.670135	186.419739
-386.911560	220.972595	918.079041	-376.260895	34.270237	915.342041	-471.131195	282.970032	499.772156	-438.647125	-16.466017	497.345154	-474.448029	305.768494	67.019241	-505.857849	-40.105595	77.424751	-402.546967	311.936249	1380.112061	-387.277374	-36.381142	1370.079956	-374.375458	133.588730	1389.849609	-346.704285	133.993332	1680.295776	-466.518097	359.896667	1122.452271	-478.890472	-78.647827	1133.709106	-365.192139	341.665497	887.859680	-381.884155	-79.455284	877.143250	-370.448334	126.800018	1016.084961	478.140472	7.806657	958.579529	484.491394	186.484848
-386.856995	221.043945	918.094910	-376.279266	34.252190	915.356384	-471.105133	283.038055	499.800781	-438.601715	-16.483725	497.333344	-474.446472	305.767944	67.026550	-505.837006	-40.104870	77.419098	-402.488220	311.920288	1380.090942	-387.353333	-36.409592	1370.061035	-374.402527	133.569519	1389.823120	-346.736389	134.011307	1680.288818	-466.434174	359.930298	1122.442505	-478.980682	-78.593330	1133.695679	-365.137268	341.663116	887.775574	-381.990265	-79.392548	877.151184	-370.442871	126.821144	1016.101440	478.005981	7.861441	958.586731	484.341980	186.566360
-386.818634	220.929092	918.075073	-376.263611	34.166988	915.362610	-471.097656	283.018219	499.782623	-438.609589	-16.531252	497.381042	-474.472626	305.775574	67.028992	-505.868530	-40.112072	77.428673	-402.407227	311.911957	1380.055786	-387.398529	-36.412525	1370.121216	-374.429565	133.547974	1389.818359	-346.768066	134.014786	1680.294189	-466.326050	359.971619	1122.403809	-479.058014	-78.521126	1133.724854	-365.031494	341.669525	887.750854	-382.089325	-79.338104	877.147766	-370.415436	126.733505	1016.094666	477.882782	7.840379	958.536560	484.208496	186.557007
-386.805450	220.880386	918.040833	-376.277161	34.125404	915.356323	-471.059692	283.055389	499.802429	-438.466156	-16.437614	497.163147	-474.536407	305.828949	67.032166	-505.772034	-40.097523	77.384125	-402.328278	311.845947	1380.031860	-387.459198	-36.472496	1370.057617	-374.430267	133.541397	1389.838013	-346.803009	134.021698	1680.301514	-466.214172	359.983795	1122.372681	-479.159210	-78.523277	1133.747803	-364.923187	341.661713	887.713928	-382.218292	-79.312729	877.154358	-370.408600	126.702026	1016.073730	477.749146	7.828944	958.542480	484.109772	186.572464
-386.750305	220.846741	918.045776	-376.299286	34.060951	915.387207	-471.027130	283.031372	499.776123	-438.383484	-16.459637	497.146332	-474.503998	305.823669	67.005310	-505.759155	-40.127216	77.391068	-402.253876	311.804077	1380.004395	-387.502869	-36.494156	1370.068115	-374.453735	133.502930	1389.842285	-346.844849	134.013260	1680.287720	-466.074005	359.980774	1122.341797	-479.245941	-78.479179	1133.737427	-364.790619	341.688080	887.687561	-382.331757	-79.292496	877.151917	-370.389771	126.662437	1016.091431	477.617462	7.860899	958.568176	483.954895	186.630173
-386.721497	220.707321	918.020752	-376.298859	33.996620	915.405334	-470.933014	282.983795	499.746155	-438.298401	-16.456858	497.126221	-474.504852	305.821411	67.003067	-505.737244	-40.122875	77.389534	-402.180176	311.768494	1379.974121	-387.548889	-36.507420	1370.126587	-374.443481	133.466705	1389.850952	-346.835144	133.928986	1680.364258	-465.957916	360.001709	1122.321777	-479.333344	-78.436600	1133.718750	-364.667755	341.648010	887.647583	-382.444336	-79.286888	877.152893	-370.382019	126.581123	1016.088928	477.460419	7.863578	958.562805	483.797546	186.662598
-386.642151	220.713348	918.030273	-376.313080	33.930645	915.420898	-470.916870	282.960236	499.764313	-438.305939	-16.512949	497.112366	-474.491119	305.810059	67.012665	-505.771362	-40.130329	77.400902	-402.111359	311.747742	1379.952881	-387.528595	-36.539276	1370.139648	-374.448029	133.442032	1389.873779	-346.889526	133.926392	1680.357178	-465.801971	359.998077	1122.296753	-479.426025	-78.383080	1133.688110	-364.515869	341.627167	887.622986	-382.558075	-79.308189	877.147217	-370.354248	126.548805	1016.101990	477.344086	7.929027	958.599854	483.623810	186.701111
-386.589142	220.686523	918.049133	-376.327301	33.876389	915.428467	-470.885071	283.005859	499.804443	-438.265564	-16.521914	497.046234	-474.494781	305.845062	67.010345	-505.759460	-40.127502	77.400604	-402.056396	311.734131	1379.937012	-387.631775	-36.554955	1370.162964	-374.443542	133.396561	1389.860107	-346.936920	133.900589	1680.354492	-465.668579	360.011566	1122.286621	-479.537659	-78.403564	1133.686157	-364.416443	341.566559	887.546387	-382.675568	-79.324959	877.142029	-370.339813	126.498085	1016.115662	477.189728	7.926626	958.616211	483.460907	186.722778
-386.558411	220.628220	918.059143	-376.341858	33.772411	915.449646	-470.830109	282.948730	499.774475	-438.203186	-16.565964	497.017303	-474.490784	305.844543	67.006104	-505.789459	-40.134415	77.411842	-401.959869	311.656464	1379.892944	-387.632599	-36.633762	1370.119507	-374.481171	133.326172	1389.854126	-346.977081	133.889832	1680.338135	-465.523712	360.005493	1122.225098	-479.617676	-78.400826	1133.688232	-364.280792	341.496124	887.511719	-382.756775	-79.357285	877.116150	-370.336853	126.420135	1016.131897	477.035431	7.957593	958.601318	483.236542	186.809952
-386.516083	220.523743	918.011047	-376.394440	33.685291	915.448486	-470.786377	282.975586	499.766083	-438.051971	-16.566998	497.018066	-474.481232	305.833527	66.983124	-505.750916	-40.125340	77.408920	-401.881470	311.624237	1379.859253	-387.721039	-36.674583	1370.170898	-374.520020	133.271698	1389.839478	-347.018646	133.841125	1680.327515	-465.381439	360.024597	1122.185303	-479.727966	-78.429405	1133.692871	-364.272766	341.368469	887.337280	-382.876282	-79.407806	877.134888	-370.326813	126.344398	1016.105713	476.883881	7.991769	958.608704	483.038940	186.857559
-386.434479	220.529602	918.028442	-376.369324	33.580654	915.473145	-470.743988	282.951111	499.759277	-437.965851	-16.594675	496.988007	-474.479248	305.842102	66.965958	-505.727753	-40.119862	77.409767	-401.816956	311.542328	1379.836426	-387.810089	-36.767223	1370.124878	-374.523193	133.205765	1389.862671	-347.063843	133.810913	1680.336060	-465.272125	360.043121	1122.134644	-479.840088	-78.461449	1133.713989	-364.333984	341.149475	887.090149	-382.991547	-79.484749	877.136169	-370.297028	126.294655	1016.129395	476.702209	7.990864	958.602051	482.859070	186.827530
-386.365753	220.548019	918.071106	-376.386322	33.533512	915.480469	-470.712128	282.993317	499.756958	-437.890137	-16.623493	496.968658	-474.528687	305.865479	66.957954	-505.732574	-40.120899	77.415390	-401.727783	311.488434	1379.792847	-387.884308	-36.836205	1370.090698	-374.572723	133.118271	1389.858521	-347.114807	133.738739	1680.308838	-465.119263	360.008881	1122.097412	-479.934326	-78.506287	1133.739380	-364.189117	341.057526	887.042786	-383.052094	-79.580849	877.159668	-370.301575	126.255043	1016.157593	476.622711	7.887934	958.588440	482.612823	186.227509
-386.298279	220.491257	918.085693	-376.402618	33.401283	915.512573	-470.664154	282.956238	499.773682	-437.878235	-16.704189	496.975647	-474.492035	305.846405	66.969330	-505.786865	-40.133411	77.433502	-401.692291	311.449524	1379.765259	-388.004150	-36.863663	1370.127930	-374.615479	133.038528	1389.819458	-347.162445	133.663361	1680.311035	-464.953033	359.982208	1122.082275	-480.044098	-78.574364	1133.743652	-364.043457	340.944855	886.989075	-383.150055	-79.685905	877.192017	-370.283844	126.164764	1016.181824	476.472931	7.907344	958.562439	482.424957	186.282288
-386.244690	220.365631	918.085205	-376.442291	33.268929	915.546814	-470.566406	282.938660	499.759735	-437.779266	-16.776617	497.018433	-474.484619	305.897339	66.935928	-505.772736	-40.129932	77.440987	-401.577423	311.338806	1379.741699	-388.068604	-36.960686	1370.172729	-374.632721	132.950668	1389.859131	-347.223145	133.579193	1680.305176	-464.794891	359.931000	1122.055664	-480.139832	-78.651062	1133.803711	-363.858002	340.808228	886.984985	-383.232300	-79.787361	877.219055	-370.284973	126.048302	1016.199707	476.328705	7.867821	958.545410	482.286865	186.304764
-386.171753	220.310074	918.103333	-376.459534	33.107227	915.588745	-470.511841	282.982056	499.760773	-437.758606	-16.923973	497.050110	-474.489197	305.923828	66.945084	-505.822388	-40.141304	77.465439	-401.543793	311.280792	1379.714111	-388.164642	-37.029343	1370.167480	-374.619751	132.849930	1389.847168	-347.278992	133.479614	1680.305664	-464.635712	359.891266	1122.013062	-480.238098	-78.707619	1133.820068	-363.658844	340.610596	886.944458	-383.320618	-79.952408	877.237427	-370.277710	125.946297	1016.232056	476.209198	7.850149	958.550110	482.167816	186.250168
-386.130676	220.209045	918.118652	-376.495728	32.978024	915.607971	-470.420349	282.972900	499.750214	-437.579987	-17.016487	497.032867	-474.472961	305.955017	66.923775	-505.787659	-40.132927	77.473228	-401.456909	311.216156	1379.672485	-388.256683	-37.121033	1370.183960	-374.653320	132.729538	1389.812012	-347.379852	133.462280	1680.240234	-464.467316	359.800629	1121.954590	-480.355927	-78.772827	1133.806030	-363.485046	340.437195	886.898987	-383.373962	-80.105278	877.259705	-370.271912	125.828995	1016.248962	476.005005	7.876863	958.521912	481.946655	186.280777
-386.087799	220.058167	918.116089	-376.548737	32.821449	915.633301	-470.338928	282.972015	499.741760	-437.517853	-17.175232	497.042786	-474.461914	305.960449	66.913651	-505.834595	-40.143658	77.499374	-401.352570	311.136749	1379.633179	-388.383484	-37.226200	1370.199951	-374.665680	132.625702	1389.828613	-347.442871	133.320618	1680.252808	-464.285553	359.723602	1121.894531	-480.452576	-78.890762	1133.839233	-363.309143	340.263153	886.843994	-383.476959	-80.319496	877.287231	-370.280151	125.684280	1016.260742	475.827759	7.903562	958.538513	481.759491	186.334290
-386.032806	219.937347	918.127380	-376.602783	32.652359	915.653625	-470.232727	282.991180	499.733459	-437.367554	-17.340586	497.060944	-474.517029	306.048340	66.877594	-505.831085	-40.175190	77.524887	-401.256989	311.017700	1379.582642	-388.497711	-37.366779	1370.217896	-374.688171	132.506973	1389.850342	-347.519623	133.189163	1680.296509	-464.118347	359.600403	1121.835693	-480.572327	-78.984299	1133.902710	-363.144531	340.076172	886.776550	-383.530426	-80.512184	877.358154	-370.282806	125.537750	1016.276917	475.626923	8.076171	958.546814	481.652374	186.884811
-385.965027	219.765564	918.136047	-376.605560	32.433990	915.690979	-470.159637	283.020599	499.706238	-437.248535	-17.462460	497.062622	-474.550385	306.085754	66.894180	-505.886536	-40.196865	77.529198	-401.135498	310.974335	1379.606445	-388.604126	-37.502113	1370.225342	-374.696381	132.371338	1389.828003	-347.595032	133.013062	1680.311157	-463.895416	359.474609	1121.761475	-480.666077	-79.103661	1133.975830	-363.009277	339.849457	886.676208	-383.598328	-80.735802	877.427307	-370.276459	125.352570	1016.302856	475.440155	8.096784	958.560791	481.441498	186.909805
-385.904449	219.588394	918.135681	-376.663513	32.237778	915.706726	-470.047760	282.994812	499.702484	-437.058228	-17.668587	497.062561	-474.537506	306.102722	66.818825	-505.897705	-40.202709	77.550385	-401.020325	310.870026	1379.573608	-388.730347	-37.645340	1370.297485	-374.707672	132.222076	1389.843140	-347.674194	132.808533	1680.341064	-463.692322	359.362122	1121.671021	-480.768158	-79.203934	1134.025391	-362.799438	339.557373	886.618469	-383.724030	-80.962219	877.503174	-370.281494	125.167229	1016.311279	475.334015	7.987587	958.559631	481.166992	186.391159
-385.844116	219.339432	918.115967	-376.707458	31.916790	915.771606	-469.970459	282.978638	499.701080	-437.044739	-17.857801	497.317902	-474.550171	306.123138	66.813072	-506.022522	-40.240311	77.571381	-400.859894	310.726410	1379.516724	-388.857697	-37.758949	1370.371826	-374.665161	132.094879	1389.899902	-347.744385	132.592545	1680.347046	-463.494690	359.215057	1121.611694	-480.884613	-79.322327	1134.098022	-362.582336	339.233856	886.572083	-383.816193	-81.229317	877.601807	-370.261810	124.921822	1016.332886	475.144104	7.962859	958.541565	480.965118	186.366684
-385.759735	219.007568	918.069214	-376.755371	31.608227	915.813232	-469.811798	282.822998	499.647949	-436.772949	-17.968279	497.321625	-474.501129	306.133972	66.813148	-506.060242	-40.249237	77.595917	-400.678009	310.609528	1379.484985	-388.971130	-37.895954	1370.423706	-374.677338	131.928925	1389.892700	-347.810730	132.368561	1680.380371	-463.271027	359.059235	1121.542969	-480.994507	-79.438904	1134.175293	-362.399109	338.913269	886.505737	-383.893433	-81.481216	877.706909	-370.244720	124.640579	1016.330750	474.984467	7.974724	958.583313	480.786865	186.391235
-385.754028	218.637360	918.035706	-376.804932	31.249472	915.855469	-469.690247	282.676422	499.590424	-436.513550	-18.112152	497.310364	-474.504608	306.135681	66.761887	-506.065338	-40.251747	77.616936	-400.493256	310.469940	1379.422241	-389.152008	-38.051754	1370.499268	-374.629730	131.772476	1389.928589	-347.870728	132.114548	1680.407715	-463.027222	358.887726	1121.464600	-481.118652	-79.571785	1134.244263	-362.245636	338.627777	886.406616	-383.971680	-81.769333	877.795105	-370.228333	124.314827	1016.331055	474.802124	7.933871	958.596802	480.614258	186.423569
-385.698761	218.362228	918.048706	-376.846619	30.858807	915.940063	-469.655121	282.630188	499.609528	-435.993011	-18.171745	496.963501	-474.544861	306.156952	66.762756	-505.983582	-40.204365	77.626472	-400.270782	310.342957	1379.386108	-389.286316	-38.186089	1370.660278	-374.626373	131.562988	1389.912842	-347.940948	131.838440	1680.458740	-462.747284	358.721069	1121.371582	-481.255676	-79.736099	1134.314453	-362.076843	338.236237	886.277710	-384.073273	-82.091217	877.900024	-370.226105	124.014328	1016.380554	474.680786	7.901051	958.640259	480.487854	186.300964
-385.674042	217.998840	918.051514	-376.928375	30.352196	916.038757	-469.596497	282.433044	499.588531	-435.534210	-18.280842	496.907898	-474.539856	306.163818	66.682007	-505.872314	-40.180485	77.670509	-400.010956	310.195465	1379.316895	-389.468964	-38.364105	1370.735718	-374.598785	131.374161	1389.897339	-348.008820	131.536118	1680.497803	-462.435883	358.565125	1121.294556	-481.422943	-79.895264	1134.429321	-361.842133	337.781006	886.147827	-384.191498	-82.389023	878.035461	-370.248505	123.624596	1016.430908	474.532410	7.858910	958.660400	480.338318	186.254318
-385.553955	217.687469	918.075623	-376.970886	29.884842	916.163208	-469.479736	282.260895	499.590942	-435.168243	-18.491802	496.885437	-474.514771	306.153320	66.693825	-505.869751	-40.170826	77.719368	-399.790466	310.047089	1379.265503	-389.654907	-38.587543	1370.798218	-374.538696	131.143631	1389.946533	-348.052979	131.210251	1680.561646	-462.138062	358.436310	1121.217041	-481.588501	-80.038208	1134.512451	-361.690857	337.300873	885.988281	-384.310089	-82.738335	878.150696	-370.238617	123.277878	1016.508606	474.389282	7.849600	958.711243	480.189636	186.209579
-385.469788	217.301239	918.078186	-377.052765	29.414124	916.267944	-469.462097	282.091888	499.601501	-434.918213	-18.819550	497.178619	-474.531921	306.154907	66.668320	-506.026215	-40.195675	77.846207	-399.531891	309.876709	1379.205933	-389.846771	-38.729282	1370.944092	-374.505493	130.929382	1390.015137	-348.112549	130.891769	1680.649292	-461.788239	358.217773	1121.138184	-481.797150	-80.228233	1134.621216	-361.528015	336.866364	885.871765	-384.424988	-83.111748	878.296936	-370.221985	122.894646	1016.560791	474.158997	7.938636	958.746277	480.056854	186.628448
-385.323303	216.954407	918.090820	-377.114075	28.876181	916.417053	-469.383728	281.894623	499.635590	-434.509033	-19.102808	497.223328	-474.550842	306.161682	66.651711	-505.970276	-40.168777	77.928375	-399.223907	309.682068	1379.159546	-390.088440	-38.961529	1371.040894	-374.462372	130.701675	1390.080688	-348.164917	130.520004	1680.734131	-461.417664	357.975342	1121.078613	-481.987946	-80.335480	1134.732300	-361.362396	336.306641	885.660095	-384.523224	-83.500603	878.416504	-370.170105	122.513069	1016.640869	473.979340	7.896748	958.790710	479.882813	186.572479
-385.194733	216.589996	918.090149	-377.182800	28.325665	916.520203	-469.337158	281.644470	499.633270	-434.029968	-19.269535	497.084290	-474.572662	306.137146	66.634087	-505.833710	-40.106148	77.999619	-398.879364	309.482025	1379.113647	-390.363983	-39.199604	1371.088135	-374.385162	130.483200	1390.140381	-348.214478	130.143967	1680.814331	-461.008575	357.761139	1120.986328	-482.168884	-80.455223	1134.873657	-361.117279	335.650055	885.527283	-384.568237	-83.910835	878.593628	-370.119965	122.100098	1016.690063	473.883453	7.868011	958.813416	479.764069	186.500214
-385.041718	216.187469	918.131470	-377.224884	27.815744	916.666626	-469.304779	281.328766	499.655060	-433.807129	-19.580412	497.112244	-474.626007	306.154205	66.610039	-505.831635	-40.090034	78.128197	-398.519257	309.306244	1379.047729	-390.557983	-39.396744	1371.268433	-374.342499	130.247681	1390.174438	-348.256195	129.779449	1680.884033	-460.558777	357.579956	1120.858154	-482.394165	-80.563629	1134.982666	-360.954224	335.048859	885.386658	-384.600952	-84.311089	878.829285	-370.055786	121.688431	1016.783081	473.705109	7.792428	958.855713	479.605774	186.384659
-385.270020	215.352158	918.168335	-377.404053	27.139269	916.817566	-469.264282	280.973114	499.546326	-433.812744	-20.079327	497.474396	-474.632874	306.129944	66.585060	-505.982941	-40.109982	78.249329	-398.133759	309.067841	1378.952271	-390.735687	-39.670563	1371.458984	-374.327545	130.008728	1390.209106	-348.298340	129.413589	1680.973511	-460.069519	357.359528	1120.708252	-482.608124	-80.633385	1135.106445	-360.698273	334.318726	885.207336	-384.698151	-84.764717	879.024536	-370.240234	120.996239	1016.875000	473.562805	7.751959	958.851013	479.490143	186.353622
-386.464233	212.614990	917.814270	-377.922180	25.882467	917.032471	-469.014679	280.395416	499.093201	-433.887939	-20.647280	497.583618	-474.525421	306.038177	66.524353	-506.107117	-40.158123	78.391739	-397.738159	308.809998	1378.853027	-390.990021	-39.917496	1371.626343	-374.314087	129.759750	1390.237427	-348.290863	128.959229	1681.067261	-459.586609	357.115173	1120.643066	-482.814484	-80.787369	1135.301025	-360.507355	333.574127	885.030090	-384.829163	-85.269218	879.269958	-370.859863	119.351166	1016.778992	473.404419	7.686378	958.872742	479.342712	186.352554
-386.467255	211.878036	917.786316	-378.080872	25.148046	917.206238	-468.875214	279.874878	499.003815	-433.701935	-21.132715	497.701324	-474.456268	305.974548	66.504166	-506.135529	-40.175091	78.487640	-397.315582	308.542389	1378.740601	-391.262939	-40.161457	1371.826904	-374.279327	129.446091	1390.235718	-348.324585	128.556534	1681.134399	-459.029999	356.878723	1120.483765	-483.060608	-80.962791	1135.407959	-360.340759	332.792114	884.768921	-384.948944	-85.743752	879.465393	-370.921906	118.714264	1016.849609	473.276520	7.660996	958.912964	479.224640	186.254547
-386.381653	211.179443	917.736694	-378.217651	24.384796	917.337891	-468.820282	279.483276	498.958099	-433.562225	-21.562119	497.783203	-474.512421	305.959229	66.475540	-506.131500	-40.179932	78.545807	-396.855347	308.225677	1378.644531	-391.465485	-40.507706	1371.938721	-374.206665	129.117447	1390.336426	-348.356812	128.123215	1681.183105	-458.452606	356.635040	1120.346436	-483.330261	-81.179581	1135.590820	-360.104156	331.976532	884.557068	-385.109253	-86.254715	879.662903	-370.948395	118.066109	1016.890564	473.103729	7.645313	958.933289	479.071106	186.242722
-386.272797	210.470535	917.683655	-378.321442	23.688303	917.439209	-469.095856	279.368866	499.087585	-433.362488	-21.967894	497.828796	-474.730743	305.969727	66.516365	-506.099060	-40.221088	78.605728	-396.450256	307.912781	1378.487671	-391.690277	-40.867569	1372.078857	-374.107666	128.738708	1390.381104	-348.402283	127.733765	1681.234131	-457.819519	356.429932	1120.173462	-483.578491	-81.408379	1135.752441	-359.805145	331.153290	884.306885	-385.227753	-86.786942	879.881897	-370.917084	117.433846	1016.911133	472.950348	7.605304	958.990295	478.950134	186.161804
-386.193237	209.723129	917.606323	-378.470581	22.877094	917.520874	-469.094452	278.929901	499.106384	-433.202026	-22.241327	497.780151	-474.759399	305.927307	66.477737	-506.038971	-40.215046	78.606461	-395.978088	307.569550	1378.321045	-391.907257	-41.210266	1372.230835	-373.983856	128.351074	1390.382324	-348.451019	127.319099	1681.290527	-457.156067	356.130280	1119.953613	-483.755463	-81.591995	1135.877197	-359.492859	330.271820	884.040710	-385.634918	-88.154305	880.306152	-370.906799	116.726913	1016.907898	472.812622	7.547348	958.971497	478.838257	186.102188
-386.065735	208.927872	917.555603	-378.570251	21.979641	917.631836	-468.743561	278.061920	499.005554	-433.208130	-22.886700	497.855377	-474.540222	305.816223	66.444511	-506.119568	-40.313057	78.670105	-395.468964	307.150513	1378.143066	-392.117889	-41.603020	1372.381714	-373.904297	127.906876	1390.341064	-348.502716	126.897781	1681.305298	-456.430573	355.805786	1119.758057	-484.094849	-81.968544	1136.098877	-359.166443	329.423950	883.705444	-385.543518	-87.928139	880.339172	-370.901947	115.951981	1016.938660	472.616852	7.463157	958.994751	478.736572	186.036835
-385.943726	208.069901	917.452026	-378.742340	21.106302	917.705078	-468.685699	277.655426	499.004272	-433.175293	-23.603001	497.861115	-474.553772	305.758453	66.441994	-506.148987	-40.390461	78.721901	-394.955200	306.747192	1377.939575	-392.275604	-41.986332	1372.480957	-373.807831	127.466736	1390.304932	-348.530670	126.466927	1681.331665	-455.705200	355.493591	1119.510254	-484.344574	-82.273720	1136.289551	-358.812347	328.558685	883.327271	-385.739288	-88.468895	880.542358	-370.917633	115.162621	1016.922058	472.505402	7.365008	958.972961	478.628601	185.905716
-385.771393	207.157288	917.313782	-378.888977	20.221899	917.773621	-468.855896	277.287720	499.050140	-433.021820	-24.026390	497.770203	-474.730988	305.757477	66.413681	-506.052124	-40.475624	78.705811	-394.383148	306.241669	1377.671753	-392.466736	-42.481144	1372.626831	-373.725311	127.029106	1390.308350	-348.555511	126.038368	1681.332642	-454.950226	355.140167	1119.250244	-484.618317	-82.614288	1136.395142	-358.341400	327.600677	883.012756	-385.981659	-89.102516	880.729736	-370.898743	114.354805	1016.885925	472.408112	7.089254	958.957214	478.502319	185.294250
-385.624176	206.212662	917.202332	-379.055145	19.239641	917.834045	-468.808807	276.847534	499.012085	-432.872223	-24.590147	497.827026	-474.812653	305.725769	66.427422	-505.996307	-40.524693	78.717484	-393.803070	305.730530	1377.434204	-392.659058	-42.936752	1372.815186	-373.609894	126.516136	1390.301025	-348.567688	125.588676	1681.350220	-454.186096	354.697723	1118.945801	-484.896820	-83.034317	1136.548950	-357.852478	326.714203	882.679749	-386.245178	-89.743256	880.868958	-370.911987	113.463272	1016.860352	472.160431	7.089854	958.947449	478.365082	185.440933
-385.471069	205.192703	917.122803	-379.197815	18.333038	917.903992	-468.612732	276.326294	499.001678	-432.814880	-25.161348	497.831665	-474.860840	305.694641	66.409058	-505.964020	-40.602348	78.733818	-393.210236	305.222534	1377.153198	-392.927368	-43.458183	1372.893555	-373.491455	125.953079	1390.255371	-348.599396	125.113625	1681.366455	-453.360168	354.299072	1118.671631	-485.206146	-83.479836	1136.690674	-357.222443	325.672211	882.354736	-386.509521	-90.382324	880.993652	-370.860596	112.563385	1016.849731	472.013092	6.996622	958.955688	478.259460	185.388000
-384.982178	204.640762	917.055237	-379.243652	17.342194	917.974670	-468.456055	275.767212	499.052887	-432.795441	-25.733074	497.828796	-474.928864	305.674377	66.388855	-505.970123	-40.712132	78.732719	-392.631989	304.643402	1376.901001	-393.180939	-44.034069	1372.960083	-373.335602	125.393608	1390.224609	-348.621063	124.651810	1681.356201	-452.548828	353.833832	1118.340088	-485.496155	-83.961044	1136.870728	-356.537567	324.680237	882.079102	-386.830902	-91.111511	881.149292	-370.692810	111.829033	1016.857178	471.823120	6.921872	958.953186	478.136688	185.277206
-385.105316	203.179520	916.906982	-379.538391	16.154917	918.076538	-468.033997	275.112274	498.878174	-432.858612	-26.505213	497.933594	-474.874634	305.631744	66.378326	-506.019867	-40.823822	78.752655	-392.040100	304.032196	1376.581543	-393.359558	-44.608414	1373.105591	-373.257599	124.761017	1390.141357	-348.627441	124.164375	1681.379761	-451.731903	353.344696	1118.036499	-485.780609	-84.408134	1136.985474	-355.877167	323.669403	881.743958	-387.157104	-91.907074	881.291748	-370.842499	110.630104	1016.826050	471.685852	6.839763	958.928833	478.030121	185.192474
-384.976746	202.064789	916.771973	-379.770508	15.097862	918.148743	-468.225037	275.177704	498.999390	-432.935516	-27.184467	497.976288	-475.282806	305.719391	66.440392	-506.041443	-40.905930	78.734673	-391.488129	303.401611	1376.325195	-393.564789	-45.270531	1373.230225	-373.148315	124.120468	1390.071167	-348.634430	123.647415	1681.404541	-450.886749	352.813416	1117.660522	-486.080627	-85.009987	1137.163818	-355.166901	322.527771	881.373901	-387.436859	-92.739105	881.465698	-370.862518	109.633293	1016.790039	471.538452	6.820056	958.904358	477.885590	185.102600
-384.808838	200.902618	916.685547	-379.929840	13.932542	918.170959	-467.745331	274.472626	498.839874	-432.981506	-27.660524	497.894287	-475.361389	305.722015	66.424316	-506.008789	-40.971443	78.652176	-390.918274	302.680145	1376.042603	-393.778107	-45.923546	1373.409790	-372.972717	123.409424	1390.049194	-348.644409	123.160126	1681.449951	-450.007813	352.234344	1117.344727	-486.238281	-85.488052	1137.289551	-354.487915	321.342255	880.961670	-387.992188	-94.610573	881.868530	-370.832947	108.507767	1016.754578	471.373016	6.792586	958.870850	477.745422	185.057526
-384.644501	199.813065	916.611206	-380.105774	12.744650	918.254639	-467.232910	273.921539	498.863373	-433.030579	-28.277391	497.885101	-475.631317	305.813995	66.414833	-505.937347	-41.068722	78.617271	-390.362793	301.968750	1375.840576	-393.947205	-46.684025	1373.605347	-372.829559	122.696228	1390.103271	-348.660889	122.651627	1681.475464	-449.116852	351.657806	1117.057373	-486.633331	-86.158707	1137.534546	-353.825623	320.129730	880.601379	-388.121918	-94.476654	881.765015	-370.818756	107.431808	1016.756287	470.906219	6.715075	958.642273	477.271210	184.988953
-384.535675	198.626038	916.574707	-380.409271	11.663409	918.318787	-466.589722	273.419617	498.800751	-433.353546	-29.053652	497.934784	-475.727173	305.863647	66.428864	-506.058258	-41.232513	78.619614	-389.816406	301.167114	1375.583740	-394.118683	-47.424549	1373.801025	-372.767731	121.915352	1390.060669	-348.661011	122.122276	1681.513428	-448.196014	351.014740	1116.779907	-487.004578	-86.859009	1137.781860	-353.252380	318.886200	880.294373	-388.562897	-95.270363	881.877319	-370.895325	106.326752	1016.767273	471.011261	6.655700	958.797668	477.379242	184.963242
-384.421204	197.480911	916.546082	-380.664063	10.414513	918.423645	-465.745056	272.889801	498.713074	-433.358948	-29.522818	497.919556	-475.885040	305.921570	66.440376	-506.004822	-41.327545	78.596451	-389.267639	300.342865	1375.432861	-394.277100	-48.247673	1373.977661	-372.632568	121.086975	1390.030640	-348.685272	121.581505	1681.591553	-447.545013	350.704193	1116.673462	-487.355042	-87.538437	1137.970825	-354.560272	317.288635	878.990845	-389.042023	-96.273529	882.042908	-370.964142	105.177116	1016.804688	470.840454	6.599843	958.763916	477.232056	184.888535
-384.311066	196.201981	916.532776	-380.880157	9.194857	918.477478	-464.710785	272.331543	498.612610	-433.505035	-30.265759	497.960175	-476.065796	305.979248	66.492340	-506.086609	-41.448132	78.587463	-388.750458	299.469849	1375.263916	-394.486908	-49.137436	1374.182251	-372.460205	120.211586	1390.068848	-348.688782	121.012566	1681.701904	-446.640137	349.890259	1116.418823	-487.692841	-88.256203	1138.225952	-354.131592	315.888702	878.644226	-389.429565	-97.203217	882.283264	-370.973969	103.944435	1016.819702	470.658417	6.517089	958.710571	477.026611	184.838501
-384.203674	194.952255	916.551208	-381.083557	7.882103	918.605164	-463.753174	271.926849	498.524811	-433.440643	-30.803583	497.718903	-476.250000	306.038696	66.545891	-505.955841	-41.563217	78.543060	-388.177887	298.555634	1375.121704	-394.654999	-50.075493	1374.394287	-372.321045	119.336708	1390.161377	-348.686646	120.410667	1681.816406	-445.730560	348.988708	1116.270630	-488.037689	-88.963791	1138.495850	-353.577026	314.419525	878.344421	-389.805084	-98.079750	882.479370	-371.031433	102.701309	1016.893372	470.474640	6.423028	958.657043	476.869141	184.768631
-384.150635	193.654434	916.579834	-381.414978	6.664703	918.694214	-462.477905	271.265015	498.332306	-433.746338	-31.651793	497.982330	-476.332367	306.036377	66.541977	-506.068634	-41.646339	78.599960	-387.633484	297.581848	1374.970215	-394.839874	-50.988811	1374.673828	-372.184906	118.341843	1390.152222	-348.692291	119.754204	1681.924805	-444.886963	348.052856	1116.045776	-488.488342	-89.910217	1138.853516	-353.095093	312.974915	878.084351	-390.267822	-98.802933	882.610352	-371.143982	101.452812	1016.949036	470.309204	6.297185	958.602051	476.711670	184.624344
-384.092346	192.386902	916.625122	-381.699707	5.378139	918.828186	-461.098755	270.672729	498.124542	-433.940613	-32.466362	498.105438	-476.455109	306.060852	66.624847	-506.103149	-41.770725	78.601929	-387.027008	296.578644	1374.878662	-395.020386	-51.959167	1374.998169	-372.004791	117.317238	1390.216309	-348.725098	119.106911	1682.051758	-444.027710	347.012115	1115.911621	-488.841705	-90.766975	1139.213867	-352.610657	311.456146	877.847290	-390.765839	-99.920036	882.888245	-371.246826	100.201508	1017.037048	470.166779	6.203494	958.524109	476.575897	184.548859
-384.092499	191.007523	916.679871	-381.950958	4.006995	918.940186	-459.622070	270.151550	498.033447	-434.126740	-33.137268	498.178131	-476.460876	306.063202	66.695030	-506.085205	-41.916092	78.584732	-386.467377	295.506073	1374.750732	-395.146545	-52.992954	1375.250366	-371.916229	116.295708	1390.257446	-348.745667	118.428299	1682.199341	-443.237640	345.805145	1115.704468	-489.200714	-91.682648	1139.574707	-352.108521	309.906555	877.632690	-391.222107	-101.170845	883.200623	-371.347260	98.841309	1017.117310	470.005829	6.130123	958.434265	476.388031	184.528534
-384.102966	189.616623	916.725647	-382.304047	2.690295	919.044189	-458.141144	269.417725	497.847595	-436.103058	-35.394688	498.646790	-476.522766	306.061340	66.790405	-507.071075	-42.288334	78.910950	-385.889893	294.382843	1374.647583	-395.338593	-54.113319	1375.468506	-371.736023	115.192024	1390.353394	-348.786438	117.737450	1682.379761	-442.476715	344.661377	1115.551514	-489.581848	-92.663170	1139.905396	-351.555298	308.284485	877.518066	-391.737122	-102.429306	883.499695	-371.512665	97.497704	1017.190063	469.877258	6.046604	958.359436	476.238251	184.420349
-384.130249	188.193512	916.788818	-382.621887	1.253306	919.200745	-456.631409	268.934662	497.764954	-436.286591	-36.190151	498.689209	-476.659027	306.069336	66.967041	-507.121368	-42.407139	78.941208	-385.331512	293.258301	1374.553345	-395.484772	-55.196732	1375.814331	-371.611633	114.057991	1390.401001	-348.809631	116.941597	1682.506470	-441.792145	343.348511	1115.483032	-489.953278	-93.682274	1140.240601	-351.002014	306.643036	877.371460	-392.332550	-103.732826	883.806702	-371.679169	96.099007	1017.298828	469.763489	5.992793	958.290283	476.046112	184.363861
-384.056000	186.912491	916.864258	-382.886139	-0.065783	919.286926	-454.999054	268.343658	497.479919	-436.362579	-36.797794	498.730591	-476.712250	306.071442	67.134880	-507.025879	-42.450535	78.955894	-384.792267	292.063202	1374.466675	-395.692322	-56.370243	1376.112793	-371.468628	112.860313	1390.484741	-348.861389	116.170128	1682.656616	-441.078064	342.293121	1115.362305	-490.375183	-94.837814	1140.621338	-350.496948	304.875946	877.284729	-392.892212	-105.034721	884.103516	-371.778748	94.783195	1017.380371	469.637115	5.937976	958.257324	475.871979	184.222733
-384.080750	185.468475	916.923706	-383.243042	-1.517816	919.401367	-453.338379	267.837585	497.304199	-436.485931	-37.602299	498.745453	-476.696320	305.973572	67.318359	-507.013458	-42.543251	78.999001	-384.260315	290.771027	1374.380859	-395.864990	-57.616753	1376.417480	-371.272430	111.660591	1390.679565	-348.905334	115.343445	1682.797363	-440.507751	340.817810	1115.279053	-490.714417	-95.981613	1141.015503	-349.899933	303.087280	877.189026	-393.367188	-106.420700	884.478394	-371.984497	93.343521	1017.468933	469.533905	5.926584	958.175171	475.681244	184.218201
-384.087433	183.921127	916.908997	-383.576996	-3.032210	919.538635	-451.655487	267.299377	497.098511	-436.678314	-38.362190	498.776337	-476.708130	305.928619	67.501511	-507.023438	-42.626091	79.026184	-383.792358	289.548767	1374.332886	-395.980988	-58.869907	1376.657959	-371.174744	110.339836	1390.644287	-348.968384	114.455879	1682.920166	-439.912903	339.542328	1115.131226	-491.104004	-97.237442	1141.407349	-349.372101	301.360748	877.130005	-393.922791	-107.863930	884.810913	-372.154144	91.873154	1017.529297	469.449890	5.882650	958.123169	475.496185	184.148529
-384.100433	182.434402	916.928711	-383.907532	-4.463707	919.606079	-450.149200	267.030212	496.949829	-436.999908	-39.242439	498.920532	-476.790771	305.877380	67.737663	-507.103516	-42.753616	79.065079	-383.317352	288.195343	1374.238037	-396.156860	-60.166973	1376.930176	-371.073608	109.033371	1390.749756	-349.035034	113.512901	1683.021606	-439.317474	338.079376	1114.993042	-491.511505	-98.551682	1141.766113	-348.911804	299.552307	877.066956	-394.508850	-109.323814	885.064392	-372.339050	90.419968	1017.574341	469.331604	5.826910	958.043762	475.306763	184.077423
-384.053772	180.986099	916.957520	-384.258270	-5.940359	919.649231	-448.624756	266.620697	496.850464	-436.969757	-39.779293	498.864624	-476.768982	305.791504	67.922348	-507.063721	-42.829575	79.050476	-382.915100	286.824524	1374.147583	-396.379608	-61.551907	1377.083984	-370.954437	107.667931	1390.731689	-349.101685	112.553185	1683.114502	-438.819702	336.590454	1114.831787	-491.969635	-99.823082	1142.015137	-348.336029	297.675171	877.000671	-395.115265	-110.923126	885.326660	-372.504364	88.940147	1017.612183	469.241638	5.804355	958.024292	475.174164	184.088303
-384.042175	179.409027	916.909424	-384.598145	-7.578729	919.779175	-447.224091	266.247040	496.703766	-437.327393	-40.770367	498.924377	-476.553467	305.732086	68.120148	-507.781952	-43.270229	79.533676	-382.531494	285.463531	1374.088623	-396.504608	-62.927605	1377.206299	-370.856232	106.252243	1390.714478	-349.186798	111.567139	1683.229004	-438.406769	334.886597	1114.775757	-492.382568	-101.137947	1142.297241	-347.784515	295.798248	876.918274	-395.702698	-112.540146	885.577881	-372.694458	87.404732	1017.655090	469.168610	5.789579	957.972961	475.017120	184.138184
-384.050995	177.740784	916.856750	-384.917938	-9.174738	919.816223	-445.984833	265.938568	496.559174	-437.530334	-41.599033	498.976379	-476.424255	305.628815	68.187424	-507.353241	-43.645164	79.522240	-382.161743	284.017914	1373.967896	-396.678711	-64.301636	1377.430664	-370.741730	104.863083	1390.719849	-349.265259	110.494118	1683.260254	-437.887695	333.584167	1114.634033	-492.758179	-102.598701	1142.600586	-347.303955	293.883026	876.941711	-396.305481	-114.399979	885.824524	-372.876617	85.801620	1017.648926	469.117798	5.769782	957.987305	474.866394	184.062714
-384.052002	176.170837	916.753357	-385.311951	-10.797429	919.829834	-444.778870	265.508331	496.377747	-437.632996	-42.466385	499.050232	-476.351868	305.424591	68.316010	-506.801453	-43.835178	79.396492	-381.818146	282.588959	1373.868652	-396.770081	-65.708145	1377.530029	-370.653503	103.379951	1390.700195	-349.337555	109.370178	1683.271729	-437.496216	331.793182	1114.583984	-493.206024	-104.097328	1142.756714	-346.681519	291.890533	876.958557	-396.858765	-115.881805	885.915588	-373.073944	84.242599	1017.603394	469.049774	5.748389	957.982971	474.705688	184.071838
-383.955261	174.517654	916.682922	-385.614594	-12.507463	919.891724	-443.444672	264.820374	496.169312	-437.927582	-43.459900	499.129578	-476.203735	305.131531	68.323463	-507.110748	-43.378761	79.036514	-381.483887	281.126099	1373.806885	-397.331390	-67.074821	1377.575562	-370.563171	101.926094	1390.703247	-349.444763	108.241447	1683.280518	-437.020782	330.340027	1114.415283	-493.708099	-105.601273	1142.812622	-346.171295	289.891998	876.979675	-397.373779	-117.616440	886.000366	-373.247681	82.606758	1017.606628	469.010864	5.779761	958.002930	474.541107	184.130173
-383.974884	172.769196	916.549011	-385.965149	-14.229323	919.891418	-442.178192	264.002228	495.994995	-438.322601	-44.484238	499.183990	-476.103577	304.859070	68.351471	-507.247498	-43.550632	79.032043	-381.211365	279.617889	1373.644409	-397.458679	-68.513962	1377.677979	-370.558685	100.362144	1390.638306	-349.544067	107.023796	1683.270996	-436.604492	328.734436	1114.247803	-494.086548	-107.173752	1142.908081	-345.574188	287.915222	876.958801	-398.034637	-119.704964	886.099976	-373.431458	80.922348	1017.538513	468.971802	5.811296	958.042053	474.369965	184.098236
-383.952209	171.111969	916.481262	-386.313171	-15.927871	919.907288	-441.110260	263.445557	495.966949	-438.577148	-45.412704	499.117493	-476.152679	304.696747	68.482079	-507.345276	-43.747585	79.038437	-380.928314	278.076721	1373.547974	-397.296082	-70.209358	1377.538452	-370.554260	98.808807	1390.540039	-349.661194	105.728996	1683.243896	-436.212219	327.090790	1114.111938	-494.451416	-108.699631	1142.992920	-345.018738	285.842743	876.929810	-398.518829	-121.311386	886.067871	-373.657562	79.266548	1017.519592	468.927521	5.808293	958.079407	474.194183	184.149689
-383.823944	169.289764	916.317200	-386.542603	-17.827307	919.982971	-440.127502	262.752075	495.864624	-438.847321	-46.540367	499.246857	-476.529999	305.145142	69.082451	-507.253784	-43.895905	79.004524	-380.672577	276.497742	1373.422974	-397.459778	-71.702545	1377.532471	-370.534210	97.235825	1390.484375	-349.805634	104.440468	1683.232300	-435.829681	325.303650	1113.965332	-494.824432	-110.339523	1143.020508	-344.587311	283.856293	876.894653	-399.058685	-123.261108	886.104065	-373.788391	77.511688	1017.482788	468.896301	5.858661	958.142029	474.059357	184.199966
-383.891144	167.515396	916.209534	-386.919891	-19.569033	919.981018	-439.050476	261.792603	495.639679	-439.096375	-47.545319	499.295471	-476.543823	305.380066	69.590050	-507.249298	-44.041237	79.010925	-380.470459	274.888184	1373.323242	-397.679199	-73.318573	1377.460083	-370.563110	95.615776	1390.426758	-349.933777	103.032341	1683.174072	-435.419800	322.705536	1113.552368	-495.210541	-111.999008	1143.085083	-343.975830	281.953735	876.827637	-399.915924	-125.506851	886.045593	-374.030548	75.791550	1017.429565	468.874725	5.861631	958.192932	473.901642	184.198975
-383.869598	165.702209	916.103271	-387.209473	-21.390717	920.017029	-438.380005	261.389984	495.672394	-439.061829	-48.471802	499.000366	-476.628143	305.418945	69.873116	-507.133942	-44.217922	78.933388	-380.261292	273.219360	1373.218628	-398.318726	-74.753830	1377.417114	-370.664307	93.948692	1390.276001	-350.081970	101.615128	1683.156982	-435.016571	321.926788	1113.760742	-495.705017	-113.783417	1142.976807	-343.576599	279.948486	876.893677	-400.205139	-127.215889	886.008545	-374.208038	74.031509	1017.398376	468.814362	5.858819	958.276917	473.710083	184.175751
-383.889832	163.832840	916.007202	-387.545746	-23.225533	920.063965	-437.520172	260.690186	495.665649	-439.348022	-49.483120	498.999023	-476.654633	305.370636	70.111137	-507.126373	-44.424000	78.873840	-380.125916	271.561401	1373.133057	-398.209808	-76.562286	1377.302979	-370.706573	92.312592	1390.281616	-350.247467	100.097710	1683.068115	-434.678680	320.204895	1113.634644	-495.995331	-115.380638	1142.992310	-343.100891	277.971222	876.871582	-400.864746	-129.210190	885.862122	-374.423859	72.237343	1017.376953	468.779114	5.850343	958.346313	473.593933	184.211548
-383.982056	161.975647	915.882568	-387.891663	-24.991125	920.028198	-436.781982	259.882568	495.623016	-439.918121	-50.882439	499.331787	-476.634369	305.283661	70.359795	-507.232941	-44.620022	78.881119	-380.021698	269.878571	1373.048828	-398.834015	-78.092987	1377.247803	-370.813568	90.605957	1390.186768	-350.397644	98.526863	1682.997314	-434.353577	318.533142	1113.483521	-496.483429	-117.213448	1142.889404	-342.692780	276.013336	876.785278	-401.570801	-131.285645	885.666870	-374.634460	70.458580	1017.295105	468.735504	5.878972	958.385986	473.432220	184.251099
-384.006744	160.137909	915.795227	-388.193146	-26.853788	920.063416	-436.204773	259.237396	495.562775	-440.319763	-52.124863	499.412903	-476.637238	305.183472	70.602142	-507.329193	-44.839401	78.888588	-379.868317	268.109833	1372.934692	-399.183136	-79.806602	1377.172485	-370.969666	88.878014	1390.072388	-350.610352	96.925987	1682.925293	-433.972443	316.788849	1113.323242	-496.902802	-119.026581	1142.799927	-342.247986	274.236816	876.808716	-402.181793	-133.306320	885.539795	-374.819000	68.656990	1017.270569	468.684753	5.896331	958.442749	473.257599	184.266022
-384.166718	158.295624	915.690369	-388.568420	-28.704027	920.076294	-435.629150	258.432526	495.531281	-440.608551	-53.270088	499.123566	-476.699799	305.091278	70.905899	-507.316833	-45.060966	78.864090	-379.820618	266.372864	1372.861206	-399.489624	-81.542618	1377.073364	-371.131805	87.074364	1389.959595	-350.760223	95.283180	1682.915527	-433.706757	314.801697	1113.204834	-497.295685	-120.753983	1142.758057	-341.936462	272.212067	876.670288	-402.853973	-135.356018	885.430054	-375.071075	66.859787	1017.221802	468.639587	5.919665	958.483704	473.101013	184.311646
-384.332733	156.464035	915.672974	-388.879120	-30.400921	920.028015	-435.138916	257.599274	495.534668	-441.005066	-54.558037	499.178528	-476.644867	304.959137	71.152664	-507.342651	-45.337696	78.776543	-379.734314	264.536194	1372.750366	-399.765015	-83.314133	1376.983521	-371.373566	85.296928	1389.862305	-351.032074	93.546181	1682.826660	-433.301544	313.411896	1113.075562	-497.691956	-122.586891	1142.651489	-341.600677	270.252167	876.636841	-403.410095	-137.370834	885.268005	-375.309845	65.071907	1017.189514	468.540192	5.956849	958.544800	472.917175	184.330566
-384.546753	154.620499	915.605835	-389.107880	-32.198994	919.976318	-434.632904	256.737366	495.602783	-441.615204	-56.043091	499.345703	-476.606781	304.808167	71.465256	-509.296936	-46.222527	78.997513	-379.708679	262.631500	1372.668823	-399.762573	-85.303978	1376.857788	-371.505249	83.423409	1389.841187	-351.258240	91.737167	1682.759521	-432.998047	311.633789	1112.957642	-498.046997	-124.399239	1142.707886	-341.213623	268.474457	876.583679	-404.072937	-139.476303	885.121704	-375.543091	63.259254	1017.131287	468.454163	5.998635	958.622559	472.751831	184.423798
-384.856995	152.772873	915.553040	-389.446228	-33.918648	919.927368	-434.133545	255.756577	495.562134	-441.595490	-56.932545	498.856354	-476.497742	304.530060	71.790657	-508.778259	-46.082508	78.858643	-379.710754	260.734711	1372.607056	-400.477386	-87.070633	1376.887451	-371.816864	81.537697	1389.715698	-351.544983	89.922379	1682.725098	-432.722046	309.957214	1112.931274	-498.552643	-126.299881	1142.583252	-341.039948	266.552032	876.470520	-404.725922	-141.532501	884.981812	-375.862000	61.477207	1017.079712	468.365112	6.003981	958.635376	472.563721	184.433929
-385.130859	150.954407	915.556396	-389.638824	-35.708435	919.873352	-433.689178	254.757675	495.569763	-442.450378	-58.494205	499.206818	-476.419220	304.269165	72.140121	-509.107452	-46.469120	78.791847	-379.729919	258.792267	1372.564575	-400.799500	-88.987358	1376.809204	-372.014099	79.593819	1389.699829	-351.821625	88.038574	1682.700562	-432.495453	308.179962	1112.823486	-498.949951	-128.186127	1142.539307	-340.821503	264.852448	876.442139	-405.156647	-143.536972	884.944824	-376.155579	59.649410	1017.061707	468.241608	6.082288	958.661865	472.349640	184.509003
-385.529541	149.117752	915.567932	-389.885681	-37.404739	919.769104	-433.256348	253.713501	495.704681	-442.854279	-59.637875	499.073486	-476.338745	303.949829	72.541145	-509.161957	-46.799484	78.687004	-379.772736	256.741302	1372.523560	-401.090118	-90.961235	1376.730103	-372.318329	77.638451	1389.659058	-352.149231	86.059265	1682.652832	-432.239838	306.320740	1112.715698	-499.401154	-130.098679	1142.508545	-340.627533	262.993225	876.376709	-405.845642	-145.556427	884.854309	-376.499176	57.832481	1017.018738	468.078003	6.091324	958.684570	472.123413	184.525345
-386.004181	147.273529	915.558777	-390.116272	-39.204891	919.686951	-432.888702	252.741150	495.768890	-443.295105	-60.812984	499.123413	-476.274353	303.695496	72.891754	-509.220581	-47.088875	78.637871	-379.911194	254.703461	1372.471191	-401.397339	-92.963722	1376.649902	-372.607605	75.576546	1389.537109	-352.462830	84.090126	1682.643677	-432.040344	304.496460	1112.639038	-499.822540	-132.103043	1142.509766	-340.501465	261.148041	876.281006	-406.497925	-147.589951	884.712646	-376.841248	55.986271	1016.972351	467.945038	6.086130	958.752502	471.928680	184.593338
-386.416199	145.465561	915.580872	-390.308044	-40.924377	919.640991	-432.409943	251.550186	495.719299	-443.667389	-61.956169	499.143250	-476.072052	303.314911	73.151077	-509.381592	-47.373482	78.700890	-380.099335	252.645981	1372.467407	-401.692108	-95.049652	1376.615234	-372.864563	73.594566	1389.594482	-352.816711	81.992744	1682.692871	-431.963867	302.425476	1112.750244	-500.273041	-134.080231	1142.499268	-340.528931	259.299011	876.126038	-406.966003	-149.558792	884.701477	-377.212982	54.202076	1016.968689	467.794312	6.117861	958.796143	471.704803	184.556061
-386.973511	143.539612	915.582214	-390.574921	-42.809647	919.606995	-432.156616	250.727417	495.809875	-444.098724	-63.020908	499.022247	-476.080292	303.047577	73.502335	-509.450714	-47.621578	78.639748	-380.320679	250.509155	1372.488647	-401.491089	-97.315948	1376.537598	-373.236176	71.468239	1389.510132	-353.252869	79.942093	1682.645752	-431.792267	300.728149	1112.618408	-500.631989	-136.152054	1142.595215	-340.400543	257.548462	876.178833	-407.747192	-151.589142	884.562622	-377.662231	52.296272	1016.956543	467.610626	6.123082	958.838074	471.513489	184.608276
-387.553040	141.725220	915.609680	-390.794983	-44.661232	919.533508	-432.086090	251.322845	496.494232	-444.633331	-64.179253	499.156342	-476.500854	303.028290	74.084991	-509.681885	-47.894135	78.636002	-380.632385	248.369232	1372.492554	-402.142334	-99.267014	1376.545410	-373.506348	69.375069	1389.537720	-353.684204	77.780235	1682.688354	-431.713318	298.811279	1112.607544	-501.164551	-138.244125	1142.530396	-340.440735	255.670792	876.139282	-408.324341	-153.623169	884.519470	-378.119385	50.431641	1016.940552	467.474243	6.101207	958.837097	471.321075	184.658447
-388.206543	139.831802	915.647888	-391.088928	-46.399773	919.423889	-431.607513	250.268234	496.500519	-444.903107	-65.088448	499.083862	-476.224213	302.625549	74.433624	-509.674530	-48.062347	78.588676	-380.976532	246.178360	1372.534546	-402.294434	-101.445274	1376.477661	-373.810150	67.270180	1389.561523	-354.123810	75.584816	1682.754150	-431.725586	296.760742	1112.641235	-501.599609	-140.439789	1142.582764	-340.493713	253.999969	876.221680	-408.965546	-155.572052	884.468506	-378.621460	48.560246	1016.909058	467.292572	6.109737	958.858459	471.102173	184.638199
-388.882172	137.943344	915.703308	-391.358948	-48.261257	919.365234	-431.310638	249.513779	496.562866	-445.334412	-66.269241	499.090118	-476.266083	302.406708	74.839386	-509.807434	-48.266327	78.640572	-381.375824	243.993393	1372.546387	-402.471252	-103.630089	1376.408081	-374.092957	65.083778	1389.585938	-354.659424	73.343880	1682.757324	-431.745880	294.732208	1112.720459	-502.009613	-142.583664	1142.562500	-340.445404	252.134491	876.277771	-409.520905	-157.559662	884.328491	-379.130219	46.649223	1016.912048	467.084930	6.091062	958.888550	470.880798	184.629990
-389.629608	136.124374	915.776550	-391.746490	-50.068592	919.308167	-430.934998	248.675781	496.758270	-445.606903	-67.205711	499.031769	-476.259521	302.162231	75.277161	-509.871674	-48.442760	78.596832	-381.857788	241.801804	1372.650391	-402.553833	-105.864372	1376.323853	-374.436890	62.934998	1389.571655	-355.126221	70.993713	1682.856934	-431.854736	292.669891	1112.788574	-502.366302	-144.810913	1142.569702	-340.520660	250.275177	876.402527	-410.053833	-159.479141	884.295471	-379.768494	44.788876	1016.928772	466.908325	6.114002	958.921326	470.654388	184.653336
-390.373718	134.228149	915.818542	-392.072266	-51.889816	919.234192	-430.393036	247.626556	496.836792	-445.817963	-68.222839	499.075317	-476.005920	301.792053	75.608505	-509.915710	-48.628654	78.570877	-382.340515	239.579239	1372.784424	-402.669708	-108.119576	1376.194336	-374.760193	60.723885	1389.611816	-355.667206	68.693787	1682.956055	-432.015717	290.519653	1112.861328	-502.703430	-147.078735	1142.596924	-340.674530	248.465591	876.502563	-410.642639	-161.501648	884.217896	-380.357971	42.894070	1016.919373	466.731110	6.147409	958.921082	470.436554	184.703186
-391.232452	132.264526	915.913879	-392.481110	-53.651115	919.162903	-429.906067	246.757675	496.903748	-446.356903	-69.405853	499.027344	-475.774048	301.346100	76.030159	-510.111847	-48.919621	78.535103	-382.879456	237.343781	1372.953003	-402.708466	-110.385597	1376.177979	-375.110138	58.471863	1389.628784	-356.240967	66.339165	1682.982910	-432.222473	288.337219	1113.000854	-503.072693	-149.375793	1142.553833	-340.665039	246.623520	876.731689	-411.253754	-163.452148	884.080505	-381.037292	40.971127	1016.937439	466.529205	6.212512	958.958496	470.191132	184.777695
-392.034210	130.532303	916.004761	-392.905884	-55.415726	919.072815	-429.402435	245.815262	497.121246	-446.559845	-70.499725	498.974426	-475.625977	301.041107	76.462402	-510.133545	-49.101273	78.515419	-383.482880	235.108200	1373.101807	-402.692047	-112.633110	1376.112305	-375.507629	56.274387	1389.686646	-356.783966	63.945007	1683.136841	-432.503326	286.135620	1113.233398	-503.322723	-151.772522	1142.619629	-340.838654	244.831924	877.009155	-411.789764	-165.414764	883.981140	-381.732941	39.148170	1016.947998	466.348694	6.265996	958.969910	469.978760	184.841187
-392.994415	128.605759	916.129089	-393.325684	-57.256699	919.075134	-428.916931	244.844086	497.275757	-446.984161	-71.828011	498.917358	-475.441162	300.701996	76.890144	-510.324677	-49.382683	78.550323	-384.114655	232.798370	1373.347534	-402.779083	-114.961533	1375.997070	-375.799683	53.966610	1389.765747	-357.325317	61.461525	1683.331543	-432.849091	284.001038	1113.431030	-503.589569	-154.107620	1142.579956	-341.138641	242.963562	877.161194	-412.346191	-167.327209	883.866394	-382.516327	37.231419	1017.021851	466.128662	6.278661	958.976501	469.761078	184.854828
-393.865234	126.784485	916.275513	-393.746368	-58.965179	919.002258	-428.508392	243.914551	497.560699	-447.087402	-72.880264	498.917114	-475.274200	300.377411	77.447624	-510.387177	-49.664894	78.565514	-384.855225	230.521957	1373.604370	-402.343506	-117.449310	1375.766479	-376.189240	51.689857	1389.878296	-357.887939	59.011642	1683.385010	-433.224792	281.783875	1113.749146	-503.652039	-156.417313	1142.666870	-341.297241	241.191788	877.581482	-412.965240	-169.454727	883.731506	-383.268585	35.376030	1017.071350	465.957092	6.274378	958.977722	469.564423	184.835358
-394.828400	124.984543	916.439026	-394.212158	-60.659840	918.890259	-428.124146	243.096359	497.916809	-447.324371	-74.043480	498.861572	-475.077393	300.065765	78.066452	-510.510315	-49.942734	78.597923	-385.561005	228.150208	1373.885376	-402.321625	-119.785561	1375.674805	-376.589935	49.422604	1390.027100	-358.437408	56.504753	1683.525879	-433.467438	279.092621	1113.856812	-503.805725	-158.835098	1142.625488	-340.051941	239.620667	879.116272	-413.486786	-171.433334	883.582458	-384.067169	33.510086	1017.107666	465.807373	6.226154	958.990540	469.376129	184.784500
-395.841370	123.128151	916.658081	-394.629181	-62.481136	918.913879	-427.668701	242.186722	498.153595	-447.653046	-75.346428	498.779907	-474.832794	299.750031	78.617043	-510.643158	-50.208904	78.630692	-386.316071	225.839523	1374.201782	-402.416992	-122.137138	1375.553345	-376.986237	47.043938	1390.103760	-358.969177	53.893948	1683.745117	-433.983063	276.818268	1114.183960	-503.962158	-161.347412	1142.631714	-340.335541	237.787476	879.450562	-414.076874	-173.390900	883.407898	-384.915314	31.599689	1017.243835	465.641388	6.228402	959.030334	469.167480	184.786942
-396.935577	121.290085	916.847046	-395.153778	-64.187950	918.852661	-427.170319	241.263733	498.504059	-447.828369	-76.345406	498.689392	-474.634918	299.516266	79.153641	-510.674652	-50.437599	78.624306	-387.105713	223.441757	1374.516968	-402.359344	-124.477402	1375.480835	-377.396423	44.750034	1390.257813	-359.463837	51.245522	1683.847778	-434.500854	274.575592	1114.545166	-504.107849	-163.821365	1142.623779	-340.823639	236.030212	879.813354	-414.541504	-175.130310	883.186218	-385.795197	29.725082	1017.316284	465.452667	6.224878	959.015808	468.934723	184.823074
-398.076965	119.485947	917.092590	-395.639771	-65.939926	918.781067	-426.736969	240.443497	498.784882	-448.052887	-77.512657	498.632355	-474.413055	299.325928	79.814537	-510.817780	-50.722431	78.657265	-387.901642	221.091202	1374.890015	-402.287170	-126.884880	1375.431152	-377.816742	42.347767	1390.337402	-359.988007	48.638680	1683.989502	-435.080353	272.336487	1114.946411	-504.184937	-166.259399	1142.548828	-341.446503	234.249237	880.200256	-415.013123	-177.052032	882.980713	-386.703247	27.812325	1017.414429	465.268402	6.225737	959.048157	468.713257	184.829514
-399.247833	117.616219	917.301208	-396.084015	-67.739769	918.765930	-426.221649	239.546158	499.167542	-448.320160	-78.608734	498.577759	-474.111908	299.109528	80.467262	-510.895325	-50.926815	78.649216	-388.770721	218.687057	1375.234009	-402.352478	-129.238373	1375.251831	-378.283478	40.003483	1390.438354	-360.471252	46.002880	1684.090332	-435.720337	270.012390	1115.311890	-504.251282	-168.802612	1142.560791	-341.869965	232.442764	880.562378	-415.549164	-178.982910	882.768677	-387.577209	25.896564	1017.518738	465.090973	6.223867	959.032898	468.479431	184.863449
-400.474701	115.787659	917.582092	-396.669312	-69.487022	918.764648	-425.671234	238.666641	499.529083	-448.738586	-79.876778	498.572784	-473.872162	298.954529	81.137222	-511.071075	-51.179874	78.671585	-389.628052	216.265350	1375.594116	-402.280701	-131.654587	1375.170532	-378.765320	37.674793	1390.454468	-360.964630	43.408707	1684.133179	-436.367676	267.677979	1115.726074	-504.261627	-171.317734	1142.485352	-342.177765	230.635178	880.878845	-415.974609	-180.923691	882.534668	-388.540619	23.991381	1017.665405	464.958862	6.207836	959.035828	468.300842	184.834824
-401.786896	113.899788	917.824768	-397.240936	-71.248016	918.797913	-425.066376	237.657516	499.924286	-449.046783	-80.867676	498.419739	-473.620422	298.735168	81.856483	-511.207855	-51.445526	78.668083	-390.572144	213.910217	1375.979370	-402.237030	-134.052795	1375.145752	-379.108826	35.313587	1390.649170	-361.417603	40.727951	1684.238281	-437.050293	265.431244	1116.145386	-504.268799	-173.890640	1142.415283	-342.712158	228.819901	881.215149	-416.501495	-183.049225	882.414368	-389.541199	22.093723	1017.809814	464.825226	6.128741	959.034790	468.152191	184.732773
-403.161469	111.982536	918.075745	-397.821289	-72.970276	918.741394	-424.477539	236.719467	500.250366	-449.268433	-81.890709	498.422241	-473.320709	298.524994	82.536133	-511.221863	-51.616650	78.698853	-391.527740	211.482910	1376.337524	-402.246765	-136.449173	1375.021606	-379.555603	32.965340	1390.741699	-361.838257	37.876667	1684.404541	-437.833099	263.138519	1116.561035	-504.217896	-176.427933	1142.355591	-343.370300	227.035034	881.641113	-416.973572	-185.435364	882.236450	-390.553345	20.151215	1017.911438	464.724792	6.113450	959.042358	468.029633	184.714554
-404.535828	110.149132	918.318054	-398.447998	-74.704605	918.701294	-423.913574	235.954102	500.641357	-449.607452	-82.924370	498.316101	-473.080231	298.340790	83.221642	-511.295898	-51.828140	78.621597	-392.509338	209.064468	1376.728149	-402.177246	-138.897430	1374.880859	-380.032196	30.600031	1390.814209	-362.257416	35.132786	1684.500122	-438.680817	260.946014	1116.954956	-504.206665	-178.965347	1142.218872	-344.070618	225.265289	881.995483	-417.302826	-187.383774	882.006165	-391.599854	18.254335	1018.017761	464.654755	6.158401	959.036133	467.920715	184.730942
-405.946075	108.274910	918.602417	-399.062805	-76.448372	918.716248	-423.396637	235.158463	501.017792	-450.076508	-84.224922	498.273926	-472.866547	298.021454	83.997513	-511.480743	-52.060307	78.681602	-393.507965	206.691315	1377.077637	-402.018127	-141.256683	1374.693359	-380.451141	28.222898	1390.856323	-362.651642	32.011848	1684.597656	-439.504639	258.670624	1117.417969	-504.144257	-181.526932	1142.099609	-344.748596	223.494675	882.394653	-417.664490	-189.439514	881.723572	-392.703400	16.339819	1018.177002	464.535431	6.167473	959.037476	467.768005	184.774155
-407.493378	106.326439	918.806152	-399.728485	-78.142349	918.645325	-422.903717	234.271027	501.399994	-450.475983	-85.174416	498.191620	-472.596832	297.696320	84.732185	-511.570740	-52.309528	78.666252	-394.528442	204.299835	1377.451904	-401.924194	-143.630447	1374.546265	-380.916840	25.923258	1390.963501	-363.008362	29.212606	1684.630981	-440.403351	256.371368	1117.789063	-504.175049	-184.192322	1142.030151	-345.227722	221.589264	882.663269	-417.885468	-190.758209	881.299805	-393.821075	14.417355	1018.244873	464.496552	6.222161	959.058655	467.685730	184.802246
-409.086609	104.388771	919.034058	-400.415710	-79.821846	918.581116	-422.333893	233.280518	501.711395	-451.028625	-86.506775	498.168976	-471.983978	297.116974	85.468414	-511.849518	-52.623142	78.755096	-395.609314	201.940872	1377.796143	-401.781006	-145.985596	1374.343018	-381.373352	23.544901	1390.896362	-363.326447	26.402489	1684.653442	-441.354309	254.214142	1118.156006	-504.062775	-186.739151	1141.871826	-346.194855	219.852432	883.091736	-418.117737	-192.591049	881.023254	-394.979095	12.498739	1018.328735	464.429352	6.279142	959.051208	467.562866	184.868530
-410.710846	102.485161	919.277466	-401.097290	-81.485664	918.524963	-422.036316	232.507034	502.115204	-451.490112	-87.652794	498.053009	-472.064545	296.818298	86.269539	-512.055115	-52.874622	78.748955	-396.659363	199.579697	1378.157349	-401.593201	-148.342987	1374.153076	-381.790894	21.210621	1390.939941	-363.609009	23.556358	1684.682495	-442.441559	252.213196	1118.719238	-503.950073	-189.306656	1141.783936	-348.039459	218.475677	884.320313	-418.428650	-194.477188	880.761536	-396.157318	10.601982	1018.425049	464.405670	6.348331	959.066406	467.484497	184.876709
-412.285004	100.683052	919.529236	-401.812836	-83.147873	918.511536	-421.661133	231.628036	502.544281	-451.927795	-88.769775	497.985352	-471.893646	296.302429	87.034592	-512.237915	-53.161896	78.752426	-397.765015	197.257828	1378.508423	-401.495697	-150.680161	1373.918823	-382.257568	18.932648	1390.946777	-363.849823	20.695553	1684.775635	-443.455353	249.910629	1119.029175	-503.848450	-191.878403	1141.595215	-348.338715	216.465118	884.017334	-418.662964	-196.388947	880.507568	-397.348419	8.769202	1018.548767	464.363312	6.388639	959.054382	467.367859	184.948029
-413.979462	98.832603	919.776245	-402.535919	-84.789078	918.461792	-421.449188	230.773041	502.953186	-452.256866	-89.727104	497.874847	-471.642426	295.599884	87.817955	-512.372253	-53.386326	78.721680	-398.859344	194.952667	1378.851196	-401.348511	-152.942535	1373.756836	-382.665863	16.688190	1391.024292	-364.028290	18.271763	1684.611816	-444.560120	247.780029	1119.472778	-503.747101	-194.479935	1141.487061	-350.063843	215.052017	885.086121	-418.882111	-198.146652	880.280457	-398.561829	6.913554	1018.647827	464.362457	6.470367	959.049072	467.303833	184.965363
-415.696899	96.956573	920.017395	-403.245697	-86.438110	918.401550	-421.241699	229.778366	503.372650	-452.710297	-90.777740	497.901947	-471.113159	294.841400	88.536621	-512.602051	-53.634880	78.756645	-400.001129	192.658432	1379.251831	-401.057281	-155.210999	1373.551514	-383.158081	14.443498	1390.986328	-364.190918	15.215437	1684.739502	-445.627899	245.550888	1119.914673	-503.573883	-197.008377	1141.375366	-350.476624	213.006577	884.879517	-419.036133	-199.938934	880.095337	-399.766846	5.041205	1018.737244	464.337341	6.500187	959.024292	467.226624	185.065903
-417.469788	95.107140	920.275757	-404.022400	-88.050873	918.394775	-421.152374	228.901108	503.855896	-453.302002	-91.898323	497.791077	-470.791534	293.997467	89.183380	-512.870361	-53.913490	78.747017	-401.148712	190.360977	1379.620728	-400.806183	-157.436813	1373.400024	-383.537689	12.265606	1391.164551	-364.312561	12.466312	1684.629639	-446.820038	243.379593	1120.337891	-503.406647	-199.529129	1141.296997	-351.575531	211.304092	885.239685	-419.191254	-201.766937	879.904602	-401.028687	3.219473	1018.861572	464.320313	6.517681	959.019775	467.166443	185.054733
-419.262299	93.363144	920.583740	-404.871307	-89.648956	918.407349	-421.177521	227.914032	504.336060	-453.724701	-93.030693	497.501404	-470.834106	293.408173	89.639008	-513.017578	-54.173962	78.735062	-402.246094	188.107407	1380.027832	-400.467529	-159.624924	1373.235840	-384.010590	10.074062	1391.220337	-364.422272	9.451876	1684.749023	-448.051056	241.241699	1120.838379	-503.209229	-201.992020	1141.274780	-352.852478	209.633484	885.699768	-419.306244	-203.437546	879.765198	-402.345734	1.437927	1019.021057	464.319550	6.627962	959.005737	467.086304	185.201645
-421.088593	91.565758	920.899231	-405.659760	-91.212601	918.384399	-421.142914	226.828308	504.786224	-454.165192	-94.092918	497.395264	-470.116486	292.259155	90.303642	-513.242371	-54.493813	78.743050	-403.434326	185.908234	1380.414795	-400.047455	-161.660202	1373.124634	-384.451935	7.933165	1391.248779	-364.497467	6.626348	1684.737061	-449.293518	239.077850	1121.322876	-503.016541	-204.460236	1141.245483	-354.070953	207.901962	886.159363	-419.415253	-205.182083	879.613342	-403.617615	-0.369152	1019.163208	464.331085	6.706919	959.006897	467.026947	185.243759
-422.962677	89.708893	921.216003	-406.475891	-92.714272	918.359863	-421.291412	225.781876	505.284790	-454.565216	-95.059425	497.284088	-469.835083	291.313782	91.030502	-513.383240	-54.706440	78.695259	-404.594330	183.700348	1380.799927	-399.753571	-163.722168	1373.043091	-384.894135	5.760637	1391.319458	-364.566528	3.770032	1684.849121	-450.620209	236.918335	1121.763184	-502.844849	-206.947327	1141.218018	-355.383392	206.190247	886.641785	-419.561127	-206.908890	879.500000	-404.907410	-2.174017	1019.303162	464.364777	6.765204	959.000977	466.970917	185.297699
-424.792938	88.012337	921.523560	-407.329742	-94.251999	918.318481	-421.621674	224.809418	505.800140	-455.119873	-96.058472	497.075378	-469.763763	290.360565	91.781662	-513.637085	-55.009800	78.738716	-405.721344	181.515015	1381.246704	-399.499786	-165.874634	1372.902222	-385.340759	3.664751	1391.428589	-364.576904	0.883784	1684.817261	-451.952271	234.790085	1122.252563	-502.664032	-209.325287	1141.179932	-356.661713	204.491486	887.069824	-419.674957	-208.587479	879.432373	-406.189148	-3.923776	1019.429260	464.344330	6.897436	959.021484	466.849976	185.408508
-426.704010	86.217484	921.805969	-408.258850	-95.846756	918.358887	-421.872559	223.660568	506.242218	-455.671906	-97.072472	496.922974	-469.385101	289.169037	92.463547	-513.792114	-55.246792	78.707848	-406.877258	179.380173	1381.704590	-399.286011	-167.957260	1372.841064	-385.797180	1.525792	1391.413940	-364.567963	-1.886062	1684.775635	-453.376404	232.639404	1122.813354	-502.443115	-211.703156	1141.243530	-358.034241	202.835999	887.527832	-419.713470	-210.264496	879.323486	-407.550079	-5.692409	1019.584167	464.372803	7.011898	959.029175	466.776215	185.501953
-428.472961	84.529732	922.095093	-409.135834	-97.311172	918.330750	-422.238068	222.399597	506.750671	-456.043152	-97.942688	496.806854	-469.067657	287.963715	93.064957	-513.954773	-55.491543	78.715446	-407.974915	177.202332	1382.099365	-399.064423	-170.094223	1372.784912	-386.264282	-0.526843	1391.476318	-364.548279	-4.816656	1684.884888	-454.837158	230.557022	1123.284058	-502.255188	-214.152100	1141.308960	-359.455292	201.104782	888.019348	-419.701782	-211.901062	879.320740	-408.825714	-7.389268	1019.708801	464.402771	7.074475	959.019409	466.714264	185.561905
-430.554688	82.898582	922.580933	-410.101898	-98.696312	918.296997	-422.874451	221.387894	507.215546	-456.686829	-99.123901	496.680481	-468.972015	286.830688	93.795380	-514.217651	-55.768806	78.697128	-409.118439	175.106430	1382.518799	-398.860077	-172.056213	1372.731079	-386.619568	-2.620304	1391.583374	-364.528381	-7.609582	1684.927490	-456.574554	228.488876	1123.827759	-502.066833	-216.487335	1141.277954	-361.532349	199.408005	888.383606	-419.701050	-213.506943	879.288147	-410.306030	-9.117059	1019.928040	464.396637	7.193265	959.030579	466.621521	185.621292
-432.286041	81.818802	923.120117	-410.920715	-100.002228	918.321472	-423.518219	220.161865	507.752930	-457.132813	-99.939735	496.481842	-468.794464	285.541382	94.406830	-514.402161	-56.022705	78.700188	-410.227203	173.039932	1382.972290	-398.709686	-174.101074	1372.642090	-386.976227	-4.566149	1391.718506	-364.461273	-10.279134	1684.909302	-457.910065	226.133591	1124.250488	-501.848877	-218.833786	1141.304199	-362.295380	197.761505	888.895935	-419.724518	-215.144989	879.270264	-411.591583	-10.540941	1020.207764	464.407166	7.343093	959.017273	466.495148	185.807495
-433.710846	81.172691	923.737183	-411.760498	-101.143997	918.316223	-424.110107	218.796890	508.334778	-457.390930	-100.737061	496.421326	-468.477844	284.078125	94.859123	-514.525208	-56.270061	78.720245	-411.308441	170.934738	1383.358521	-398.422119	-176.122299	1372.553467	-387.344513	-6.558962	1391.807373	-364.399963	-13.060891	1684.982300	-459.296722	224.038101	1124.727783	-501.583191	-221.128845	1141.329102	-363.900513	196.166000	889.407471	-419.684113	-216.737915	879.298035	-412.804901	-11.748229	1020.516785	464.435028	7.480847	959.002869	466.406006	185.922150
-435.380585	79.905724	924.075928	-412.765900	-102.453674	918.334106	-424.861694	217.436859	508.739563	-457.967377	-101.703674	496.299774	-468.407776	282.646454	95.368874	-514.688904	-56.552624	78.696533	-412.361694	168.888000	1383.779785	-398.134857	-178.122192	1372.482178	-387.717896	-8.521577	1391.910767	-364.329712	-15.747880	1684.962646	-460.932251	222.088379	1125.310303	-501.344849	-223.459015	1141.381836	-365.617950	194.562271	889.843567	-419.693298	-218.337906	879.237976	-414.077454	-13.166658	1020.686218	464.428009	7.604820	959.009888	466.307098	186.035370
-437.237579	78.381699	924.375244	-413.849487	-103.752922	918.298706	-425.440613	215.754715	509.094147	-458.594727	-102.616081	496.117065	-467.944702	280.960236	95.702820	-514.877075	-56.781063	78.630737	-413.442444	166.850952	1384.110962	-397.923401	-180.110535	1372.413574	-388.027496	-10.477993	1392.027832	-364.228180	-18.404873	1684.960938	-462.638611	220.157043	1125.922729	-501.066101	-225.741882	1141.450439	-367.316528	192.955200	890.254944	-419.691589	-219.954224	879.192383	-415.429749	-14.705389	1020.803711	464.430542	7.763147	958.975769	466.188080	186.203751
-439.014252	76.836037	924.682373	-414.946136	-105.037735	918.313599	-425.935730	213.958344	509.187988	-459.096436	-103.477173	495.896179	-467.526642	279.225739	95.987701	-515.046814	-57.005116	78.632996	-414.458374	164.803070	1384.463379	-397.613739	-181.969711	1372.329468	-388.380402	-12.368027	1391.994629	-364.150879	-21.076988	1685.062256	-464.263885	218.172226	1126.458862	-500.795532	-227.997208	1141.386963	-369.168610	191.514862	890.671021	-419.621735	-221.526886	879.127747	-416.767792	-16.232059	1020.952332	464.419922	7.894928	958.959778	466.098785	186.361984
-440.747925	75.362473	924.998901	-416.077057	-106.339577	918.327881	-427.070435	212.478226	509.533844	-459.494690	-104.048332	495.162354	-467.445160	277.490173	96.338547	-515.085876	-57.166687	78.543419	-415.544067	162.810867	1384.804810	-397.214966	-183.883957	1372.247314	-388.677490	-14.325947	1392.025757	-364.073944	-23.458153	1684.912354	-466.174896	216.586380	1127.063354	-500.495575	-230.245544	1141.345703	-372.745209	189.999496	890.189209	-419.639282	-223.092361	879.021301	-418.140900	-17.744982	1021.108887	464.403046	8.107344	958.972778	466.017365	186.446915
-442.474304	73.873138	925.265442	-417.231232	-107.544762	918.327759	-428.173157	210.814697	509.802582	-459.942017	-104.700645	494.718445	-467.311554	275.552002	96.485580	-515.157410	-57.328583	78.508308	-416.524506	160.796722	1385.172974	-396.903900	-185.762527	1372.095947	-389.030334	-16.116379	1392.018799	-363.893250	-26.101570	1684.929688	-467.875336	214.633575	1127.558594	-500.141815	-232.407074	1141.321167	-374.794342	188.548309	890.426147	-419.601257	-224.806046	878.962891	-419.510681	-19.199366	1021.232300	464.396179	8.177897	958.940857	465.950897	186.577942
-444.123688	72.564651	925.622314	-418.355560	-108.704048	918.316772	-429.317780	209.016678	509.924103	-460.793915	-105.726532	494.671997	-467.183044	273.593994	96.677147	-515.492371	-57.590466	78.497765	-417.566315	158.791275	1385.420776	-396.592194	-187.597961	1371.935547	-389.264862	-17.974962	1392.050293	-363.771362	-28.585402	1684.922241	-469.559570	212.751526	1128.078491	-499.799255	-234.566193	1141.310181	-376.749756	187.253265	890.821899	-419.527557	-226.445480	878.942932	-420.821350	-20.595671	1021.393311	464.416840	8.327794	958.936279	465.878082	186.710236
-445.821930	71.092659	925.825134	-419.531281	-109.958084	918.361206	-430.771149	207.347061	510.129852	-462.098145	-107.272163	494.888306	-467.268829	271.472900	96.787254	-516.132996	-58.012035	78.548248	-418.511627	156.770279	1385.666138	-396.282593	-189.426468	1371.832153	-389.647705	-19.737154	1392.029785	-363.602905	-31.081135	1684.826416	-471.324097	210.871765	1128.574829	-499.449707	-236.735718	1141.307251	-378.811035	185.894424	891.144775	-419.467712	-227.995850	878.903137	-422.151428	-22.002626	1021.504517	464.402466	8.454539	958.935730	465.803955	186.818024
-447.388123	69.849327	926.122925	-420.702850	-111.080307	918.355835	-432.226624	205.494385	510.347992	-462.993652	-108.289696	494.901245	-467.271271	269.352356	96.831383	-516.477966	-58.246887	78.584366	-419.524048	154.873566	1385.974854	-395.921570	-191.141632	1371.729614	-389.960999	-21.574764	1392.003174	-363.441833	-33.495575	1684.777466	-473.078003	209.102478	1129.054199	-499.125153	-238.899200	1141.310669	-380.896149	184.711136	891.445801	-419.608002	-229.538651	878.771851	-423.416870	-23.314888	1021.636292	464.356934	8.565867	958.908875	465.751709	186.978531
-448.988373	68.581482	926.397949	-421.885223	-112.174271	918.355591	-433.763031	203.520081	510.412659	-463.519348	-108.750008	494.475494	-467.268219	267.026031	96.792633	-516.502441	-58.331650	78.571083	-420.440643	152.997498	1386.276367	-395.576172	-192.875412	1371.590210	-390.473511	-23.499504	1392.119629	-363.278076	-35.846260	1684.712402	-474.828461	207.305267	1129.480713	-498.740234	-241.023438	1141.232666	-383.057831	183.484726	891.656250	-419.775940	-231.128082	878.551392	-424.672180	-24.603977	1021.756042	464.325562	8.713637	958.903748	465.691711	187.081985
-450.597687	67.324158	926.710693	-423.084778	-113.230774	918.352356	-435.569275	201.570587	510.430267	-464.088196	-109.285110	494.444611	-467.391144	264.565674	96.711540	-516.573608	-58.434650	78.555672	-421.369171	151.091293	1386.546509	-395.218475	-194.611893	1371.478027	-390.637909	-25.090328	1392.074463	-363.183807	-38.013863	1684.630493	-476.549927	205.528748	1129.968506	-498.348602	-243.094345	1141.169556	-385.441559	182.737152	891.928345	-419.739532	-232.525024	878.444214	-425.910950	-25.887255	1021.889038	464.268921	8.826133	958.882874	465.628448	187.203857
-452.065308	66.355583	927.037842	-424.235992	-114.174232	918.338013	-437.183411	199.287567	510.365540	-464.247772	-109.317513	494.275635	-467.721985	262.120239	96.665054	-509.617584	-50.416451	76.932663	-422.298492	149.337662	1386.874268	-394.971466	-196.230072	1371.380371	-391.176117	-26.989439	1392.151733	-362.971283	-40.345703	1684.605713	-478.349060	203.631393	1130.556274	-497.984039	-245.214584	1141.129517	-387.675934	181.824402	892.134644	-419.677734	-233.895111	878.299500	-427.129944	-26.997837	1022.030823	464.255981	8.988028	958.844788	465.586334	187.351654
-453.699371	65.361526	927.344299	-425.853149	-114.906586	918.278870	-439.081085	197.052811	510.377930	-465.689056	-110.717125	494.099854	-467.535950	259.106171	96.278656	-505.755188	-45.852276	74.376305	-423.230072	147.567490	1387.107666	-394.714844	-197.837204	1371.232544	-391.476593	-28.689377	1392.144165	-362.780334	-42.574097	1684.536865	-480.058960	202.120361	1130.944336	-497.556396	-247.182053	1141.020630	-390.067902	180.767136	892.279602	-419.493042	-235.213654	878.219482	-428.484924	-28.022369	1022.118896	464.193817	9.175299	958.848267	465.504395	187.542496
-455.119324	64.301743	927.649963	-426.973022	-115.782433	918.254395	-441.161346	194.584366	510.322235	-466.299622	-111.252724	493.879547	-468.043365	256.380707	96.137627	-505.452393	-45.361073	74.016960	-424.108093	145.775955	1387.400757	-394.514587	-199.469589	1371.136353	-391.671326	-30.155817	1392.092041	-362.624420	-44.733715	1684.450684	-481.806091	200.474808	1131.408447	-497.171875	-249.126953	1140.883789	-392.362457	179.712296	892.504944	-419.457184	-236.581055	878.022217	-429.561310	-29.125103	1022.232788	464.133728	9.402048	958.835449	465.444794	187.770462
-456.543945	63.154415	927.839600	-428.011871	-116.722931	918.245850	-443.083466	191.943619	510.182892	-466.934692	-111.747063	493.504944	-468.134644	253.211777	95.770912	-505.946533	-46.097279	74.294121	-424.994843	144.137741	1387.695313	-394.371338	-200.988541	1370.968994	-392.052032	-31.814655	1392.107422	-362.452545	-46.894409	1684.310303	-483.313416	198.575897	1131.726440	-496.818695	-251.062973	1140.803589	-393.392700	178.827499	893.451843	-419.799500	-238.343613	877.313965	-430.641327	-30.232544	1022.303528	464.079559	9.613149	958.805786	465.384125	187.989822
-457.876282	62.337971	928.187866	-429.036530	-117.549660	918.297852	-445.113403	189.096558	509.923279	-468.580627	-113.231674	494.823730	-468.185883	249.827362	95.092743	-506.892517	-46.933487	74.562965	-425.792786	142.507828	1387.989380	-394.153809	-202.475967	1370.851929	-392.528473	-33.569706	1392.322632	-362.304016	-48.940205	1684.302734	-485.056305	196.951019	1132.218018	-496.466827	-253.062286	1140.753296	-395.791351	177.759415	893.582092	-419.627045	-239.172699	877.375183	-431.588623	-31.158731	1022.472534	464.341827	9.290124	958.774170	466.171417	187.302414
-459.157837	61.358364	928.442139	-430.014313	-118.351883	918.354309	-447.220917	186.268845	509.610199	-467.987915	-112.591873	494.410950	-468.362122	246.041824	94.389168	-506.349335	-46.822395	74.480080	-426.534607	140.923050	1388.313232	-394.026886	-203.927048	1370.726807	-392.766571	-34.905075	1392.191650	-362.147003	-50.980488	1684.236816	-486.754974	195.390778	1132.727295	-496.089600	-254.817734	1140.550049	-398.246552	176.690460	893.663208	-419.473663	-240.464539	877.192383	-432.576874	-32.118305	1022.608398	464.003113	9.938295	958.714233	465.434937	188.212021
-460.324188	60.659477	928.726501	-430.924347	-119.053383	918.338989	-449.307465	183.153824	509.239349	-468.895386	-113.063423	494.660645	-467.877777	241.589035	93.024910	-506.459961	-46.817913	74.324013	-427.314484	139.372742	1388.594116	-393.944366	-205.351089	1370.569580	-393.079987	-36.414383	1392.258545	-362.018280	-52.941895	1684.162598	-488.450562	193.889328	1133.196899	-495.750183	-256.540649	1140.361694	-400.652405	175.613876	893.749878	-419.342682	-241.834686	876.991089	-433.478424	-32.943142	1022.721680	463.897949	10.190775	958.680603	465.251923	188.550797
-461.468079	59.884686	928.972778	-431.783844	-119.686745	918.338867	-451.320984	180.087357	508.866180	-469.599945	-113.638618	494.459869	-468.398773	237.707428	92.407700	-506.638947	-47.006313	74.324615	-428.042877	137.889450	1388.869873	-393.971008	-206.733414	1370.417725	-393.478271	-37.835651	1392.267456	-361.916840	-54.906231	1684.036377	-490.189117	192.286072	1133.763550	-495.447693	-258.223328	1140.225830	-403.146729	174.533569	893.836731	-419.147034	-243.027054	876.837219	-434.355438	-33.745300	1022.825623	463.835114	10.348658	958.609924	465.265228	188.731277
-462.601501	59.243763	929.229004	-432.652252	-120.308426	918.326355	-453.385712	177.055862	508.462311	-469.143036	-113.036583	493.060852	-468.142090	232.748383	91.097633	-506.152405	-46.912487	74.249893	-428.682404	136.446808	1389.130615	-393.938568	-208.067535	1370.265503	-393.861389	-39.212879	1392.300293	-361.803223	-56.747555	1684.014526	-491.753662	190.915283	1134.133301	-495.150635	-259.891785	1140.063110	-405.490753	173.428818	894.021240	-418.935730	-244.185425	876.608887	-435.197754	-34.479458	1022.923706	464.046417	10.097564	958.540100	465.977295	188.151413
-463.735382	58.592415	929.425964	-433.509094	-120.902420	918.325195	-455.675140	174.074799	508.023712	-470.391876	-114.216904	492.917053	-468.964172	227.917007	90.062325	-506.641632	-47.238205	74.315834	-429.374298	135.082993	1389.430908	-393.964172	-209.309540	1370.109741	-394.167236	-40.586090	1392.339111	-361.720428	-58.632919	1683.859985	-493.385468	189.563156	1134.606934	-494.913483	-261.337830	1139.766113	-407.937836	172.274399	894.059753	-418.762787	-245.416428	876.382568	-436.010651	-35.161335	1022.996216	463.737640	10.685587	958.422668	465.436096	188.915421
-464.630432	58.230274	929.676758	-434.213623	-121.368172	918.307251	-457.860046	171.129517	507.729187	-471.254974	-114.999046	492.839630	-469.326935	222.768280	89.074043	-506.907440	-47.366203	74.246704	-429.987671	133.751862	1389.725098	-393.995148	-210.519501	1369.946899	-394.583038	-41.896366	1392.306274	-361.656952	-60.436146	1683.795166	-494.960510	188.140137	1135.082031	-494.700104	-262.748383	1139.493042	-410.220306	171.182938	894.223999	-418.509827	-246.577560	876.193787	-436.710999	-35.689957	1023.095215	463.602570	11.011101	958.332764	465.253174	189.342026
-465.643158	57.610504	929.854248	-435.020020	-121.934814	918.321167	-460.011139	168.199692	507.247925	-471.948975	-115.624214	492.722748	-469.646759	216.963608	87.784813	-507.016449	-47.443569	74.213562	-430.576996	132.500092	1390.052368	-394.170166	-211.690491	1369.733887	-394.982849	-43.143597	1392.323364	-361.612579	-62.110294	1683.787598	-496.513092	186.780426	1135.528809	-494.540833	-264.195831	1139.232056	-412.539978	170.015411	894.323853	-418.196381	-247.648590	875.989990	-437.468170	-36.332672	1023.169189	463.705627	10.927338	958.165649	465.730408	189.042480
-466.719177	56.868279	929.886169	-435.832062	-122.573853	918.339600	-461.967590	165.035172	506.815369	-472.399261	-116.043343	492.683868	-469.671600	211.133041	86.669846	-507.067932	-47.564869	74.165833	-431.158508	131.306854	1390.320801	-394.280853	-212.780472	1369.534302	-395.320404	-44.347061	1392.380493	-361.566467	-63.860233	1683.681641	-498.041534	185.408508	1136.014282	-494.412933	-265.411407	1139.017090	-414.902405	168.786301	894.435303	-417.978760	-248.792801	875.775269	-438.237183	-36.982719	1023.173218	463.679535	11.089196	958.018372	465.861481	189.148392
-467.615540	56.510242	930.148071	-436.503510	-122.953674	918.364136	-463.879700	161.993500	506.490143	-472.667114	-116.288368	492.669403	-470.437592	205.366837	85.638268	-507.017487	-47.565899	74.118752	-431.727844	130.130280	1390.575195	-394.377747	-213.898651	1369.355347	-395.685730	-45.520611	1392.442383	-361.556946	-65.534790	1683.654175	-499.485443	184.160797	1136.448242	-494.261383	-266.725098	1138.752686	-417.135498	167.596359	894.531555	-417.595490	-249.789108	875.660828	-438.926514	-37.448353	1023.299805	463.585052	11.296272	957.837769	465.828125	189.446838
-468.673645	55.941906	930.272095	-437.254089	-123.422646	918.376831	-465.594574	158.874207	506.059418	-473.040070	-116.673477	492.659637	-471.131012	199.267410	84.765541	-507.026794	-47.587864	74.011009	-432.267426	129.059799	1390.893677	-394.536926	-214.923141	1369.214844	-396.049316	-46.584892	1392.408569	-361.576569	-67.147697	1683.643677	-500.925690	182.951553	1136.937012	-494.201508	-267.739044	1138.424683	-419.409515	166.363297	894.658752	-417.412567	-250.898148	875.377625	-439.671204	-37.978901	1023.346375	463.493378	11.566669	957.686096	465.771210	189.697952
-469.792236	55.259319	930.356018	-438.053101	-123.945572	918.395630	-466.887299	155.519623	505.588867	-473.541168	-117.218155	492.592468	-472.002075	193.234589	83.969971	-507.154724	-47.672962	74.001495	-432.780334	127.983040	1391.217651	-394.901276	-215.923874	1368.990479	-396.393158	-47.645977	1392.482300	-361.597839	-68.700706	1683.635620	-502.263519	181.717850	1137.366211	-494.203156	-268.905884	1138.203247	-421.573883	165.178482	894.815186	-417.179626	-251.814606	875.202637	-440.432709	-38.561043	1023.371948	463.374725	11.822592	957.518555	465.689636	189.965805
-470.755585	54.812862	930.520630	-438.694153	-124.353149	918.433411	-468.060211	152.213638	505.225616	-473.002808	-116.556976	492.370880	-473.204132	186.973755	83.154434	-506.736633	-47.577644	73.896027	-433.302032	126.939590	1391.509155	-395.006805	-216.882080	1368.836426	-396.704041	-48.647102	1392.608154	-361.666199	-70.192047	1683.608154	-503.570160	180.559799	1137.800415	-494.121185	-269.869843	1137.941406	-423.652252	163.890823	895.030457	-416.896667	-252.757431	875.016479	-441.111908	-39.011578	1023.455322	463.344147	12.137249	957.360779	465.663086	190.299149
-471.721222	54.427589	930.700134	-439.347260	-124.671432	918.477539	-468.875458	148.730179	504.808594	-473.550415	-117.258270	492.268890	-474.591675	180.665817	82.322334	-506.996185	-47.688671	73.888634	-433.801758	125.970078	1391.802490	-395.192383	-217.814224	1368.608887	-397.056458	-49.606461	1392.651855	-361.769836	-71.615410	1683.658203	-504.853363	179.467026	1138.312744	-494.089264	-270.731323	1137.640137	-425.652374	162.595230	895.192688	-416.463470	-253.530670	874.989502	-441.801941	-39.393230	1023.549316	463.274628	12.432683	957.191650	465.599762	190.585068
-472.778320	53.976627	930.845276	-440.006989	-125.072464	918.531860	-469.633698	145.445770	504.450562	-473.373169	-117.148224	492.034485	-476.157654	174.296143	81.564102	-506.801086	-47.712730	73.851593	-434.269592	124.972122	1392.079346	-395.458191	-218.684509	1368.448853	-397.444550	-50.539921	1392.704834	-361.866791	-73.057671	1683.550537	-506.077057	178.502319	1138.753296	-494.102325	-271.614441	1137.311035	-427.589874	161.324646	895.503662	-416.078339	-254.306808	874.945129	-442.529022	-39.814865	1023.630920	463.214050	12.741130	956.991943	465.532776	190.893600
-473.752777	53.580574	930.962463	-440.632324	-125.435669	918.571533	-470.125305	142.055115	504.079681	-473.578369	-117.560631	492.165741	-478.021149	167.993851	80.905205	-506.903534	-47.821045	73.857788	-434.676514	123.999680	1392.306396	-395.706726	-219.458420	1368.308350	-397.812897	-51.399181	1392.760986	-362.033386	-74.373962	1683.577393	-507.257233	177.623718	1139.265015	-494.086609	-272.408752	1137.106201	-429.506317	160.035706	895.788391	-415.772949	-254.967133	874.892334	-443.204407	-40.186836	1023.692200	463.216888	13.093781	956.835876	465.512390	191.232834
-474.612122	53.089111	931.051025	-441.169678	-125.802284	918.635681	-470.488129	138.707718	503.659332	-474.024353	-118.255089	492.223724	-479.960693	161.490692	80.315628	-507.157166	-47.974335	73.855209	-435.158813	123.053017	1392.556396	-395.906403	-220.235840	1368.153809	-398.206726	-52.237400	1392.703369	-362.247375	-75.592339	1683.520996	-508.410950	176.950836	1139.798706	-494.129211	-273.150299	1136.902222	-431.280212	158.704681	896.169067	-415.587860	-255.764954	874.785217	-443.839325	-40.594749	1023.760437	463.256256	13.447098	956.700012	465.495239	191.582657
-475.538300	52.696648	931.156921	-441.724060	-126.224754	918.710510	-470.840790	135.471680	503.256714	-474.126251	-118.569626	492.190094	-482.460632	155.097870	79.833199	-507.069122	-47.987663	73.788040	-435.634277	122.207626	1392.818359	-396.115906	-220.985809	1368.025024	-398.566650	-53.052357	1392.737305	-362.369019	-76.963570	1683.459229	-509.461639	176.478409	1140.240479	-494.151520	-273.925934	1136.714722	-432.978760	157.340149	896.572510	-415.401276	-256.379547	874.669617	-444.508881	-40.975506	1023.841919	463.318176	13.684397	956.597656	465.517303	191.847549
-476.423981	52.385288	931.244629	-442.204315	-126.572327	918.717590	-471.033661	132.321396	502.848114	-474.334900	-119.026581	492.189484	-485.443878	148.643738	79.503983	-507.192352	-48.115902	73.782677	-436.174835	121.342522	1393.052612	-396.369720	-221.684570	1367.863647	-398.946838	-53.802311	1392.808960	-362.600372	-78.115440	1683.462524	-510.463806	176.173279	1140.726318	-494.186890	-274.579895	1136.471924	-434.600739	156.022141	897.027222	-415.256256	-257.059509	874.511719	-445.153839	-41.309025	1023.883667	463.413635	13.923731	956.492737	465.563354	192.171631
-477.241119	52.086884	931.296448	-442.702179	-126.914177	918.717834	-471.359161	129.414200	502.452026	-474.277405	-119.205093	492.004059	-488.633545	142.263641	79.286682	-507.167694	-48.197575	73.721245	-436.707031	120.514099	1393.294067	-396.649689	-222.343033	1367.705444	-399.393463	-54.503780	1392.814331	-362.853271	-79.270416	1683.414917	-511.443481	175.738251	1141.241943	-494.234955	-275.257141	1136.264648	-436.040771	154.796036	897.551880	-415.099213	-257.639618	874.332214	-445.772461	-41.623482	1023.904358	463.266907	14.755000	956.440247	464.805908	193.380508
-477.965179	51.704597	931.293152	-443.170563	-127.222183	918.680908	-471.476929	126.551949	502.144409	-474.517761	-119.733040	491.792236	-492.036591	135.793015	79.233963	-507.272980	-48.362503	73.705132	-437.268982	119.703690	1393.520996	-396.839294	-223.008896	1367.587280	-399.857666	-55.214497	1392.804199	-363.078735	-80.398041	1683.299927	-512.314941	175.756241	1141.691772	-494.304779	-275.881378	1135.994385	-437.368408	153.667709	898.110901	-414.998260	-258.084808	874.076843	-446.343292	-41.963497	1023.880798	463.406281	15.166493	956.459778	464.807587	193.768646
-478.696655	51.354954	931.349487	-443.685272	-127.503853	918.627014	-471.717651	123.882294	501.878235	-474.763733	-120.213959	491.689117	-495.545502	129.304260	79.285492	-507.434998	-48.535862	73.722618	-437.907043	118.963486	1393.719604	-397.042053	-223.585327	1367.455811	-400.309631	-55.840176	1392.790039	-363.345459	-81.448784	1683.260132	-513.112061	175.748398	1142.095825	-494.314545	-276.526001	1135.775635	-438.567596	152.733276	898.756592	-414.904114	-258.504547	873.870178	-446.929382	-42.316708	1023.875122	463.700287	15.495586	956.453308	464.973053	194.045135
-479.376862	51.089664	931.408142	-444.121399	-127.735718	918.590088	-471.901062	121.254250	501.722534	-474.912201	-120.558975	491.543182	-499.319946	122.894608	79.567421	-507.549835	-48.697613	73.736809	-438.555634	118.251579	1393.905884	-397.307434	-224.160339	1367.297729	-400.805054	-56.486572	1392.763062	-363.631470	-82.435181	1683.193604	-513.932800	175.817200	1142.559692	-494.329468	-277.088623	1135.507446	-439.687592	151.888855	899.257263	-414.862213	-258.975098	873.661987	-447.518127	-42.605717	1023.888672	463.928772	15.867077	956.535278	465.007202	194.422592
-480.001038	50.834961	931.491516	-444.549011	-127.957298	918.558289	-472.377197	118.823921	501.512482	-474.969421	-120.653786	491.463013	-503.486664	116.669937	79.855217	-507.635406	-48.872852	73.794342	-439.258240	117.507492	1394.095581	-397.579620	-224.725739	1367.096680	-401.281281	-57.007252	1392.837280	-363.928619	-83.372383	1683.171875	-514.670105	175.901688	1142.919312	-494.357239	-277.631439	1135.269897	-440.553040	151.212723	899.839905	-414.794678	-259.255676	873.499756	-448.065857	-42.897072	1023.915222	464.157074	16.116787	956.656860	465.105316	194.757111
-480.639160	50.448029	931.555786	-445.012756	-128.211227	918.545288	-472.670044	116.302719	501.281342	-475.296661	-121.011864	491.406342	-507.546753	110.295654	80.243881	-507.824036	-49.027073	73.805481	-439.989807	116.850159	1394.286621	-397.852173	-225.254242	1366.993164	-401.802307	-57.565788	1392.894531	-364.280426	-84.156059	1683.111450	-515.391235	175.984207	1143.329590	-494.379761	-278.162903	1135.058350	-441.139069	150.587097	900.573669	-414.750793	-259.528290	873.312439	-448.624969	-43.251278	1023.940552	464.441833	16.404238	956.814148	465.187225	195.068115
-481.137848	50.162514	931.676697	-445.388702	-128.456833	918.574463	-473.139099	113.863243	501.076569	-475.580750	-121.189919	491.398560	-511.805542	104.018166	80.831154	-507.903015	-49.056412	73.811493	-440.743988	116.227715	1394.485718	-398.073883	-225.716171	1366.875610	-402.417572	-58.148510	1392.898071	-364.578735	-85.013474	1683.113892	-516.109680	176.101883	1143.690674	-494.434723	-278.636627	1134.825195	-441.510651	150.136932	901.177856	-414.747040	-259.777832	873.130432	-449.138397	-43.574642	1024.023926	464.752777	16.735226	956.981506	465.312775	195.341446
-481.550751	49.959373	931.783447	-445.785095	-128.696899	918.568298	-473.744354	111.577187	501.046539	-475.783051	-121.227623	491.356934	-516.313965	97.945778	81.507599	-507.930084	-49.103172	73.765900	-441.518066	115.627563	1394.672241	-398.325775	-226.167114	1366.786865	-402.965820	-58.658298	1392.959839	-364.883942	-85.794937	1683.085449	-516.796387	176.179291	1144.061523	-494.460754	-279.110107	1134.666260	-441.732056	149.760071	901.868774	-414.752655	-259.961060	872.971008	-449.591339	-43.866486	1024.078003	465.018799	17.078768	957.108093	465.401611	195.790359
-481.913605	49.716862	931.922974	-446.172943	-128.964249	918.631348	-474.429535	109.236465	501.039215	-476.216614	-121.595490	491.458527	-520.514465	91.840263	82.165451	-508.099182	-49.175949	73.787643	-442.342987	115.004021	1394.898804	-398.646942	-226.590500	1366.736084	-403.491730	-59.109459	1393.065430	-365.252502	-86.513039	1683.137695	-517.484558	176.272308	1144.493286	-494.503937	-279.535675	1134.504883	-441.801147	149.481781	902.543701	-414.792908	-260.064667	872.797241	-450.032684	-44.178795	1024.186035	465.298584	17.483927	957.306580	465.431030	196.175400
-482.233002	49.512249	932.078552	-446.542419	-129.174728	918.666016	-475.263153	107.031792	500.922211	-476.357513	-121.573196	491.401520	-525.194336	85.896797	82.997871	-508.175751	-49.231808	73.781128	-443.197784	114.477745	1395.100586	-398.920380	-226.990417	1366.673828	-404.118713	-59.581345	1393.150024	-365.520660	-87.280205	1683.142700	-518.124939	176.464417	1144.883301	-494.534119	-279.929291	1134.341431	-441.576630	149.201035	903.292786	-414.832031	-260.140533	872.673828	-450.442169	-44.470459	1024.286377	465.614716	17.774590	957.468140	465.621704	196.424210
-482.504944	49.321289	932.156982	-446.920654	-129.384689	918.671997	-476.164429	104.930008	500.792053	-476.609253	-121.706261	491.521240	-529.789551	80.168983	83.943222	-508.316284	-49.378883	73.825279	-444.112396	113.931366	1395.359375	-399.312134	-227.431046	1366.627563	-404.733521	-60.010403	1393.219482	-365.865570	-87.910851	1683.156982	-518.756775	176.590179	1145.234619	-494.615936	-280.313995	1134.224243	-441.365326	149.076935	904.034363	-414.901764	-260.129944	872.572083	-450.816650	-44.728970	1024.332764	465.859375	18.002909	957.613342	465.748688	196.718597
-482.637878	49.297806	932.322998	-447.297607	-129.589554	918.701538	-477.207428	102.768974	500.834229	-476.560944	-121.537254	491.408997	-534.171204	74.419571	84.868889	-508.226013	-49.367664	73.829445	-444.993988	113.450394	1395.673950	-399.695496	-227.751831	1366.618164	-405.340332	-60.423073	1393.284058	-366.221985	-88.515190	1683.167236	-519.489807	177.020569	1145.780762	-494.723175	-280.618835	1134.092896	-442.295105	148.675903	904.089172	-414.991882	-260.079834	872.477173	-451.153229	-44.949417	1024.436890	466.130432	18.356117	957.758179	465.900208	197.058670
-482.744415	49.170998	932.413025	-447.652008	-129.879776	918.730530	-478.113770	100.485054	500.834351	-476.736572	-121.730927	491.506927	-538.875244	69.084900	85.955383	-508.288544	-49.482578	73.806633	-445.906006	112.973457	1396.008301	-400.002106	-228.099869	1366.607300	-405.956055	-60.811974	1393.463135	-366.605682	-89.083740	1683.185181	-520.049622	177.293701	1146.258545	-494.842896	-280.909943	1133.997925	-441.798645	148.054474	904.765198	-415.057983	-259.994080	872.432739	-451.442383	-45.218266	1024.501709	466.396698	18.773977	957.938965	466.008911	197.412766
-482.674927	49.270893	932.571716	-447.993103	-130.089783	918.816467	-478.755951	98.126129	500.782257	-476.662445	-121.629631	491.567291	-542.949585	63.570496	86.936142	-508.230011	-49.421783	73.771591	-446.791992	112.502281	1396.341431	-400.450439	-228.457199	1366.602661	-406.579468	-61.204628	1393.575073	-366.999115	-89.653236	1683.135132	-520.467896	177.421982	1146.668823	-495.007599	-281.153564	1133.902222	-441.176727	147.970963	905.634155	-415.133545	-259.863312	872.384094	-451.710144	-45.363110	1024.637817	466.640564	19.204262	958.067871	466.106537	197.802902
-482.602112	49.335236	932.700134	-448.324768	-130.241684	918.881165	-480.469940	97.037865	501.085205	-476.643127	-121.617706	491.549927	-547.994629	58.833527	88.123169	-508.153351	-49.376995	73.760910	-447.636139	112.041359	1396.702148	-400.971558	-228.747772	1366.625366	-407.257782	-61.588734	1393.671143	-367.411041	-90.147659	1683.177979	-520.868164	177.578995	1147.112061	-495.225830	-281.357605	1133.772949	-440.600098	148.003143	906.394287	-415.222717	-259.665863	872.363037	-451.958221	-45.490299	1024.746460	466.840424	19.510534	958.128052	466.268280	198.161118
-482.540192	49.377399	932.772949	-448.680420	-130.477203	918.893127	-481.473267	95.305725	500.980621	-476.821411	-121.889816	491.656311	-552.445801	54.142673	89.291443	-508.325134	-49.521858	73.810005	-448.442596	111.638191	1397.040771	-401.543365	-229.083191	1366.658081	-407.860931	-61.922066	1393.813721	-367.842621	-90.623222	1683.215576	-521.203857	177.741516	1147.452393	-495.489899	-281.489105	1133.674683	-440.040405	147.999619	907.110535	-415.322784	-259.431763	872.309692	-452.211029	-45.664810	1024.799194	467.015503	19.851448	958.210205	466.353271	198.465805
-482.505219	49.330956	932.796936	-449.080231	-130.724091	918.912598	-482.462616	93.433716	500.926910	-477.097595	-122.287292	492.639221	-556.773926	49.672585	90.584091	-508.428406	-49.562466	73.772308	-449.245880	111.294701	1397.376587	-402.112488	-229.399139	1366.674683	-408.500153	-62.274879	1393.923950	-368.329376	-91.080200	1683.239868	-521.478882	177.901627	1147.808105	-495.768951	-281.617828	1133.523682	-439.483948	148.032913	907.825195	-415.427734	-259.162506	872.197632	-452.454712	-45.852448	1024.827026	467.147614	20.258455	958.255676	466.424774	198.891785
-482.484406	49.181465	932.770569	-449.473969	-131.008011	918.925476	-483.427063	91.710709	500.847046	-476.794220	-121.917862	491.790222	-560.637756	45.018021	91.384338	-508.259491	-49.504200	73.745491	-449.963867	110.913765	1397.713135	-402.701904	-229.678482	1366.657349	-409.146271	-62.633835	1394.003418	-368.828857	-91.495987	1683.286865	-521.680908	178.097870	1148.254761	-496.112823	-281.677734	1133.349243	-438.915253	148.069321	908.452515	-415.497223	-258.804749	872.132019	-452.683563	-46.082603	1024.825317	467.334106	20.605059	958.267090	466.587341	199.217072
-482.316772	49.058605	932.726440	-449.810944	-131.227432	918.968750	-484.464050	90.078949	500.839813	-476.655060	-121.919548	491.675323	-564.470337	40.807964	92.366638	-508.259857	-49.596939	73.792625	-450.564453	110.543831	1397.959839	-403.425812	-230.045929	1366.604492	-409.728638	-63.007374	1394.129883	-369.365540	-91.908882	1683.348633	-521.832092	178.291367	1148.533813	-496.498016	-281.653259	1133.150757	-438.562653	148.049576	908.882141	-415.577850	-258.446106	872.120422	-452.845795	-46.254955	1024.835205	467.526520	21.020081	958.297363	466.677948	199.641342
-482.135651	48.987068	932.693787	-450.116608	-131.515610	918.986877	-485.695404	88.625496	500.750977	-476.818451	-122.269798	491.694122	-568.190857	37.117695	93.542480	-508.432617	-49.774162	73.872002	-451.065186	110.263695	1398.179199	-404.178070	-230.350113	1366.544312	-410.294037	-63.382896	1394.273804	-370.006226	-92.199806	1683.424683	-521.869568	178.484116	1148.812378	-496.915924	-281.595276	1132.934814	-437.929779	148.075806	909.509460	-415.687103	-258.107452	872.062683	-452.973694	-46.448666	1024.835938	467.707703	21.406191	958.291504	466.817932	199.976105
-481.905518	48.917801	932.633789	-450.418915	-131.818268	919.020935	-486.844452	87.112350	500.647400	-476.726807	-122.398956	491.768616	-571.772766	33.321259	94.227615	-508.432007	-49.797085	73.831451	-451.495239	109.903847	1398.352783	-404.927460	-230.694748	1366.501709	-410.821198	-63.728355	1394.402466	-370.578369	-92.550095	1683.481079	-521.908936	178.652344	1149.065186	-497.424622	-281.452820	1132.645142	-437.430420	148.087860	909.978943	-415.761200	-257.730560	871.958557	-453.062408	-46.624886	1024.830444	467.803833	21.847454	958.262939	466.865570	200.408463
-481.674011	48.857986	932.529724	-450.623962	-132.105576	919.039307	-488.054993	85.755859	500.592987	-476.741974	-122.670357	491.812134	-575.240723	30.184416	95.220627	-508.401276	-49.776871	73.844826	-451.794495	109.616470	1398.489380	-405.794189	-231.003601	1366.440796	-411.394531	-64.129044	1394.473999	-371.180725	-92.905327	1683.460083	-521.898621	178.798782	1149.230347	-497.942322	-281.332886	1132.417725	-437.115692	148.057419	910.252747	-415.847992	-257.280182	871.838135	-453.108734	-46.767517	1024.797119	467.913849	22.235203	958.233398	466.981323	200.779755
-481.425812	48.891106	932.447937	-450.816559	-132.277985	919.052185	-489.371674	84.566284	500.429413	-476.989410	-123.301590	492.662842	-578.356934	26.798590	95.693298	-508.634521	-49.941864	73.883789	-451.993561	109.344788	1398.575317	-406.679504	-231.354767	1366.386963	-411.923737	-64.462891	1394.523804	-371.757202	-93.339867	1683.557373	-521.831299	178.923706	1149.338257	-498.507019	-281.236450	1132.142456	-436.787140	148.013931	910.506653	-415.924835	-256.796906	871.794983	-453.144867	-46.822765	1024.771851	468.035614	22.641968	958.191956	467.051208	201.156754
-481.208282	48.843262	932.306763	-451.007019	-132.512848	919.032776	-490.761292	83.542473	500.299805	-476.685394	-123.367157	492.732880	-581.017578	23.933878	96.433807	-508.574799	-49.997940	73.880310	-452.092957	109.081627	1398.631104	-407.639191	-231.717117	1366.330933	-412.481171	-64.790779	1394.547974	-372.401917	-93.667068	1683.602661	-521.711731	179.093506	1149.451050	-499.159607	-280.988068	1131.877319	-436.490204	147.896469	910.711731	-416.008514	-256.354797	871.703247	-453.169403	-46.928406	1024.698364	468.170105	23.064974	958.114746	467.126770	201.554535
-480.965912	48.859558	932.177490	-451.148529	-132.730469	918.966309	-492.209717	82.618690	500.179352	-476.536469	-123.584869	492.660278	-583.675232	21.029549	96.591263	-508.490784	-49.948257	73.842590	-452.119293	108.819984	1398.666626	-408.710449	-232.059509	1366.236572	-413.053101	-65.143036	1394.561523	-373.103699	-93.838402	1683.680054	-521.511902	179.224014	1149.513428	-499.858337	-280.652222	1131.564209	-436.198853	147.760605	910.941589	-416.099579	-255.935028	871.559265	-453.159821	-47.022709	1024.606079	468.234558	23.477596	958.049744	467.185760	201.972260
-480.702087	48.822399	932.027161	-451.235046	-132.964432	918.963318	-493.783173	81.891708	500.004456	-476.179688	-123.568253	492.594299	-586.790344	19.078455	97.257286	-508.291779	-49.918221	73.807304	-452.053802	108.546135	1398.678711	-409.702301	-232.414963	1366.150879	-413.541412	-65.429733	1394.637329	-373.683197	-94.232956	1683.736938	-521.238403	179.374329	1149.551270	-500.558289	-280.284363	1131.312622	-436.030762	147.552658	910.965515	-416.144623	-255.353287	871.481689	-453.115204	-47.105064	1024.537964	468.273712	23.886457	957.997009	467.207581	202.401245
-480.510254	48.776875	931.833435	-451.328400	-133.211716	918.934570	-495.245239	81.248512	499.880402	-475.610687	-123.329376	491.517517	-589.118286	17.314390	97.777161	-508.139832	-50.014301	73.827774	-451.949402	108.358490	1398.679321	-410.772980	-232.776520	1366.087646	-414.019775	-65.757744	1394.671509	-374.305939	-94.531364	1683.752197	-520.898254	179.474030	1149.547241	-501.347351	-279.895752	1131.000488	-435.875641	147.339584	910.977478	-416.278778	-254.842346	871.387146	-453.097748	-47.181911	1024.434326	468.341766	24.286142	957.951660	467.258881	202.824036
-480.325073	48.743774	931.631592	-451.351105	-133.439651	918.906799	-496.808807	80.790634	499.821716	-475.363312	-123.633125	491.443481	-591.325073	15.420258	97.837769	-508.190674	-50.192673	73.871094	-451.762360	108.204674	1398.666626	-411.819977	-233.077255	1366.024536	-414.483093	-66.094002	1394.688477	-374.907318	-94.802589	1683.773438	-520.562500	179.560684	1149.549438	-502.149628	-279.410522	1130.661865	-435.767365	147.062378	910.874268	-416.408997	-254.323120	871.388916	-453.049805	-47.232948	1024.327759	468.359772	24.645355	957.880615	467.300171	203.185272
-480.177917	48.716194	931.447815	-451.376740	-133.649841	918.885742	-498.150452	80.237511	499.664825	-475.280334	-124.207230	491.495728	-593.344177	14.047231	98.033073	-508.343933	-50.340023	73.908836	-451.573975	108.028603	1398.612671	-412.952332	-233.390610	1365.929810	-414.876038	-66.372429	1394.718872	-375.495392	-95.063072	1683.775146	-520.133789	179.601059	1149.501099	-503.011658	-278.989075	1130.344849	-435.679962	146.816772	910.734619	-416.576721	-253.757034	871.311523	-453.024323	-47.276829	1024.233521	468.418030	25.111097	957.848022	467.353668	203.564301
-480.109406	48.640114	931.235474	-451.437103	-133.838776	918.852661	-499.613647	79.951622	499.608032	-474.992065	-124.558640	491.335022	-595.203430	13.218543	98.311646	-508.254059	-50.366901	73.864525	-451.357239	107.796982	1398.502808	-414.031860	-233.768066	1365.856201	-415.300659	-66.621063	1394.732300	-376.056519	-95.382484	1683.734131	-519.715271	179.722519	1149.413452	-503.914764	-278.429169	1130.126465	-436.195618	146.482010	910.251282	-416.765747	-253.208786	871.245056	-453.025055	-47.319157	1024.115845	468.469635	25.520994	957.767029	467.392975	203.985336
-480.106232	48.518238	931.037659	-451.459442	-134.052536	918.817383	-500.912018	79.649208	499.464050	-474.718353	-124.961098	491.097290	-596.408752	12.185650	97.953667	-508.317566	-50.491982	73.878189	-451.110565	107.604561	1398.381592	-415.155090	-234.018951	1365.775146	-415.722046	-66.864967	1394.678345	-376.657654	-95.578575	1683.716309	-519.253784	179.802261	1149.304077	-504.839325	-277.959869	1129.857300	-436.186432	146.252594	910.019043	-416.994171	-252.688156	871.232605	-453.017822	-47.395660	1024.001465	468.502869	25.929352	957.704895	467.446320	204.391891
-480.120117	48.446472	930.878662	-451.478912	-134.227158	918.799011	-502.111298	79.497261	499.370697	-474.395874	-125.262199	490.992401	-598.273987	11.997371	98.161880	-508.345825	-50.663860	73.876549	-450.833740	107.435005	1398.283936	-416.259766	-234.286728	1365.704224	-416.084412	-67.123970	1394.671265	-377.192505	-95.872253	1683.732300	-518.707947	179.792770	1149.194458	-505.767273	-277.364380	1129.622559	-435.988739	146.044800	909.855347	-417.226593	-252.058777	871.271240	-453.029083	-47.439716	1023.915649	468.579559	26.408251	957.656189	467.505951	204.850327
-480.182983	48.322193	930.769592	-451.513428	-134.362854	918.819214	-503.077911	79.288834	499.359558	-474.000214	-125.511971	490.925629	-599.177795	11.726463	97.927795	-508.407440	-50.745228	73.826851	-450.561676	107.300278	1398.189819	-417.172455	-234.552780	1365.616943	-416.371826	-67.293556	1394.762939	-377.645996	-96.302132	1683.845459	-518.122375	179.720047	1149.046875	-506.665009	-276.784332	1129.430054	-435.714661	145.864273	909.786133	-417.509277	-251.476685	871.358398	-453.075012	-47.497112	1023.874146	468.594330	26.864986	957.633789	467.554779	205.255371
-480.266052	48.291664	930.740356	-451.535187	-134.455063	918.850403	-504.117737	79.292610	499.393341	-473.662354	-125.857903	490.847412	-600.608826	12.433280	98.200371	-508.605560	-50.932442	73.843323	-450.306061	107.177383	1398.146240	-418.155182	-234.769638	1365.630249	-416.672089	-67.462753	1394.866089	-378.101501	-96.608368	1683.924805	-517.545349	179.779114	1148.958008	-507.621155	-276.245209	1129.321167	-435.479980	145.748444	909.716614	-417.876129	-250.878220	871.390686	-453.119934	-47.518791	1023.875977	468.565918	27.294914	957.616272	467.594055	205.764191
-480.456573	48.081932	930.688232	-451.581421	-134.603439	918.925354	-504.995483	79.405350	499.466400	-473.183380	-126.158112	490.748322	-601.153015	12.586353	97.757118	-508.720276	-51.121143	73.906876	-450.087677	107.092194	1398.103394	-419.026917	-234.930603	1365.632690	-416.972595	-67.622101	1394.950928	-378.540955	-96.967552	1684.042236	-516.998535	179.705917	1148.866699	-508.572083	-275.724396	1129.239014	-435.119598	145.603470	909.695129	-418.303741	-250.410889	871.447571	-453.204651	-47.614937	1023.886719	468.595825	27.689672	957.582336	467.691254	206.193085
-480.618347	47.960968	930.745911	-451.623413	-134.668167	919.032776	-505.592560	79.432800	499.498657	-472.623901	-126.377205	490.659332	-602.202576	13.886811	98.097443	-508.794312	-51.265194	73.944641	-449.891296	107.007668	1398.104370	-419.825775	-235.055466	1365.664063	-417.240845	-67.677460	1395.132813	-379.001923	-97.226761	1684.197632	-516.435608	179.603165	1148.757568	-509.480865	-275.105225	1129.219604	-434.796539	145.529373	909.613159	-418.822937	-249.811264	871.594543	-453.299744	-47.672722	1023.969910	468.645294	28.221174	957.592468	467.795258	206.660599
-480.877869	47.808487	930.788208	-451.706787	-134.767670	919.124084	-506.219849	79.704758	499.680756	-471.709351	-125.966064	490.729492	-602.278381	14.562433	97.629333	-508.642487	-51.238831	73.906212	-449.777344	106.978951	1398.130981	-420.585968	-235.173248	1365.767944	-417.519073	-67.740082	1395.316162	-379.365662	-97.594391	1684.290161	-515.842346	179.453430	1148.646606	-510.392273	-274.658386	1129.279053	-433.962555	145.518921	909.804443	-419.376007	-249.208405	871.788391	-453.454132	-47.758251	1024.036255	468.694794	28.679718	957.544189	467.918274	207.086456
-481.074615	47.808647	930.960449	-451.778564	-134.742508	919.248047	-506.667358	80.025360	499.857330	-470.769196	-125.743439	490.526398	-602.694824	15.983760	97.506943	-508.626343	-51.311028	73.895523	-449.669495	106.956528	1398.187866	-421.234283	-235.273621	1365.854858	-417.790466	-67.728561	1395.552490	-379.613556	-98.208031	1684.536621	-515.496338	179.481232	1148.644531	-511.267120	-274.055725	1129.451294	-434.062897	145.619064	909.630554	-419.946594	-248.622360	872.053162	-453.609741	-47.767136	1024.186157	468.747406	29.190256	957.543518	468.084747	207.569122
-481.414673	47.732136	931.167114	-451.891205	-134.757919	919.360474	-506.862793	80.427429	500.022980	-469.974182	-125.650536	490.426300	-603.232605	17.959232	97.710068	-508.708191	-51.472389	73.994476	-449.704529	107.047501	1398.305298	-421.844757	-235.248138	1366.001221	-418.087921	-67.689178	1395.725342	-379.969482	-98.625671	1684.687744	-515.134155	179.327744	1148.633789	-512.111450	-273.518677	1129.547119	-433.329590	145.712967	909.674988	-420.673065	-248.091965	872.264893	-453.840332	-47.850330	1024.344727	468.793915	29.679806	957.569824	468.247986	208.052811
-481.748993	47.646057	931.389221	-452.012390	-134.773270	919.517761	-507.079895	81.076584	500.309662	-469.139191	-125.512604	490.446106	-603.190125	19.883377	97.783768	-508.750153	-51.562305	74.074036	-449.777679	107.158356	1398.448120	-422.395172	-235.187012	1366.213745	-418.404327	-67.645424	1395.998413	-380.134338	-99.374802	1684.870117	-514.853027	179.250244	1148.646362	-512.940918	-273.014862	1129.850464	-432.993164	145.891357	909.690491	-421.402435	-247.491562	872.559387	-454.106049	-47.929398	1024.538086	468.769348	30.327433	957.653015	468.499847	209.161087
-482.151245	47.532681	931.593811	-452.180420	-134.793518	919.677490	-507.209930	81.817825	500.628906	-468.297913	-125.238029	490.618805	-602.750549	21.471813	97.389938	-508.758423	-51.528221	74.014687	-449.957916	107.257820	1398.623413	-422.819702	-235.105804	1366.416260	-418.738586	-67.538528	1396.295532	-380.377441	-99.880722	1684.948730	-514.654602	179.183334	1148.691772	-513.732544	-272.574249	1130.152100	-432.565521	146.096832	909.742249	-422.114105	-246.852737	872.868103	-454.385803	-48.005436	1024.719116	468.823792	30.648455	957.648560	468.521851	209.102081
-482.556732	47.446087	931.878540	-452.315186	-134.784286	919.854980	-507.159393	82.635712	500.904694	-467.540710	-125.041130	490.477112	-602.783813	24.046722	97.700882	-508.875397	-51.543102	74.081848	-450.208649	107.402702	1398.836060	-423.132263	-235.006195	1366.613892	-419.029999	-67.345596	1396.624023	-380.449097	-100.844254	1685.173462	-514.536011	179.116287	1148.746460	-514.490173	-272.245667	1130.552612	-432.066956	146.366852	909.874817	-423.489105	-246.649551	872.824524	-454.674805	-48.088898	1024.950684	468.811188	31.356205	957.667053	468.771423	210.260101
-482.933533	47.494576	932.167847	-452.467468	-134.710754	919.989929	-507.048401	83.512222	501.273621	-466.490051	-124.556107	490.598206	-601.881287	25.990305	97.358162	-508.786896	-51.441814	74.071709	-450.538055	107.616318	1399.075073	-423.415192	-234.841614	1366.907471	-419.337860	-67.149223	1396.913208	-380.669922	-101.314735	1685.210693	-514.522400	179.082535	1148.820557	-515.213806	-271.803040	1130.969482	-431.554169	146.685532	910.038269	-424.452362	-246.154419	873.044617	-454.982147	-48.104046	1025.164917	468.942657	31.962265	957.708435	468.990601	210.879807
-483.393005	47.338936	932.381836	-452.652130	-134.713150	920.167542	-506.689117	84.385033	501.625458	-465.546051	-124.154602	490.630768	-601.560913	28.812918	97.677277	-508.711029	-51.394127	74.138519	-450.875519	107.829750	1399.294312	-423.545410	-234.652771	1367.214233	-419.577698	-66.902458	1397.205078	-380.728790	-102.112732	1685.262085	-514.576965	179.086548	1148.884888	-515.819702	-271.405640	1131.415039	-431.008270	147.015472	910.267700	-425.494965	-245.652206	873.391235	-455.312317	-48.188828	1025.361450	468.994781	32.505474	957.712646	469.170685	211.370026
-483.840271	47.273354	932.668640	-452.824860	-134.663452	920.363159	-506.381592	85.522614	502.023651	-465.132751	-124.416656	490.631439	-600.764954	31.505775	97.712509	-509.000763	-51.457176	74.221252	-451.251923	108.014542	1399.516113	-423.695679	-234.381958	1367.509888	-419.804016	-66.672745	1397.426270	-380.702698	-103.488815	1685.460938	-514.661438	179.108902	1148.963745	-516.451538	-271.141571	1131.801880	-430.433044	147.407181	910.560974	-426.604523	-245.259521	873.540222	-455.664825	-48.237629	1025.606201	469.044373	33.127525	957.739441	469.323700	211.957001
-484.300964	47.181538	932.901855	-453.018524	-134.616058	920.539734	-505.930847	86.582497	502.327606	-464.329773	-124.171608	490.744263	-599.575623	33.866066	97.521774	-509.113342	-51.505676	74.363083	-451.668152	108.299156	1399.710693	-423.738068	-234.121078	1367.763306	-419.942444	-66.422607	1397.629761	-380.726013	-103.767860	1685.236572	-514.792480	179.109619	1149.055176	-517.016052	-270.858521	1132.256958	-429.752258	147.795349	910.905334	-427.666321	-244.807556	873.929993	-456.037659	-48.283722	1025.815796	469.030914	33.657623	957.736816	469.506287	212.538315
-484.722290	47.099228	933.163208	-453.226959	-134.500565	920.722717	-505.258514	87.620468	502.676056	-463.652954	-123.967125	490.783630	-598.283081	36.606869	97.367096	-509.170288	-51.529789	74.456757	-452.121155	108.628281	1399.935669	-423.724976	-233.824097	1367.980347	-420.093567	-66.162926	1397.754761	-380.718414	-104.525528	1685.196777	-515.005798	179.152115	1149.197998	-517.518860	-270.656433	1132.679932	-429.095245	148.191360	911.267456	-428.918152	-244.480377	873.963928	-456.405487	-48.309608	1026.042725	469.121124	34.243610	957.736450	469.682068	213.086853
-485.152313	47.128288	933.508484	-453.389465	-134.320389	920.869141	-504.563873	88.819252	503.070831	-462.930725	-123.681343	490.731323	-596.990417	39.687542	97.564003	-509.255096	-51.494896	74.497780	-452.550568	108.881752	1400.108276	-423.683746	-233.576935	1368.139404	-420.218811	-65.893608	1397.901855	-380.624725	-105.373779	1685.069580	-515.356018	179.311020	1149.370483	-518.000793	-270.451355	1133.076050	-428.929596	148.718536	911.529175	-430.018768	-244.029526	874.242737	-456.811249	-48.318668	1026.297119	469.196014	34.959934	957.759949	469.820831	213.724030
-485.609863	47.129715	933.722412	-453.569427	-134.131973	920.989258	-503.792725	90.108543	503.340637	-462.357483	-123.716011	491.782288	-595.248413	42.354412	97.233734	-509.559296	-51.630486	74.636246	-452.954376	109.065926	1400.207764	-423.629456	-233.283890	1368.189941	-420.356689	-65.597588	1398.019287	-380.658813	-106.104683	1684.890869	-515.612610	179.363358	1149.444458	-518.443359	-270.240234	1133.339478	-427.972321	149.202576	912.010376	-431.352386	-244.037201	874.376831	-457.216736	-48.276741	1026.472412	469.275452	35.612740	957.730957	469.983887	214.331497
-486.063019	47.169460	933.962158	-453.727478	-133.910477	921.086243	-502.829407	91.402740	503.592346	-461.111908	-122.656502	490.905518	-593.318481	45.240341	97.016129	-509.384399	-51.482708	74.680443	-453.368286	109.305061	1400.362793	-423.468170	-232.975220	1368.181152	-420.465546	-65.340240	1398.078369	-380.546844	-106.832695	1684.730103	-515.932373	179.533936	1149.601074	-518.892639	-270.136108	1133.650146	-427.402466	149.743423	912.482178	-432.504059	-243.472351	874.227783	-457.645996	-48.231770	1026.651978	469.239349	36.266914	957.712708	470.057129	214.954712
-486.486725	47.195587	934.097534	-453.874817	-133.681335	921.141357	-501.839203	92.683228	503.817596	-460.210236	-122.303795	490.782440	-591.045471	48.249207	96.748154	-509.338409	-51.383667	74.785599	-453.740784	109.588501	1400.489990	-423.300446	-232.698837	1368.154663	-420.615143	-65.153221	1398.042236	-380.434265	-107.517418	1684.526123	-516.304321	179.731873	1149.770020	-519.246216	-270.025330	1133.845337	-426.959503	150.350784	912.887451	-433.655579	-243.204376	874.117554	-458.045837	-48.156281	1026.758789	469.194702	36.842361	957.687988	470.096527	215.587967
-486.958496	47.176472	934.169434	-454.093719	-133.399643	921.187683	-500.897339	94.187958	504.020569	-459.369537	-121.964569	490.915283	-589.204956	51.686016	96.745964	-509.351410	-51.363663	74.920601	-454.137787	109.755508	1400.598267	-423.054749	-232.447403	1368.045776	-420.701996	-64.935898	1398.032715	-380.173248	-108.156120	1684.343750	-516.673279	179.903061	1149.854736	-519.599854	-269.999390	1134.004395	-426.548401	151.040726	913.334839	-434.884857	-242.927750	873.970215	-458.494446	-48.049866	1026.829224	469.221924	37.460289	957.656738	470.210663	216.179108
-487.316986	47.350079	934.336853	-454.229553	-133.081284	921.216675	-499.410706	95.451958	504.136780	-458.601257	-121.743423	490.937592	-586.360413	54.524460	96.141327	-509.448364	-51.327145	74.978615	-454.488312	109.897423	1400.715454	-422.837769	-232.187286	1367.892700	-420.824554	-64.738258	1397.988892	-380.003632	-108.854263	1684.182251	-517.090271	180.242798	1150.050781	-519.927063	-269.965332	1134.072388	-426.250977	151.732101	913.743225	-436.063293	-242.711685	873.741150	-458.909515	-47.900970	1026.942749	469.222443	38.199291	957.561951	470.317810	216.892212
-487.671661	47.527348	934.470764	-454.379150	-132.741608	921.242432	-498.578461	97.192795	504.343140	-457.470490	-121.175911	491.006287	-583.437805	57.706341	95.749153	-509.371674	-51.197613	75.060585	-454.861115	110.053009	1400.822144	-422.615295	-231.956390	1367.666016	-420.920990	-64.555573	1397.981079	-379.886719	-109.090332	1683.867188	-517.527649	180.543243	1150.276367	-520.235596	-269.879852	1134.057373	-425.973938	152.420029	914.175598	-437.286438	-242.541458	873.427917	-459.312164	-47.721809	1027.036499	469.259613	38.857841	957.463196	470.449188	217.590729
-488.090881	47.600319	934.467590	-454.544098	-132.452469	921.248047	-497.341766	98.692947	504.455780	-456.409576	-120.852570	490.987427	-580.206848	60.969860	95.261917	-509.258514	-50.980335	75.104774	-455.289673	110.175438	1400.940796	-422.437256	-231.760910	1367.475586	-421.062378	-64.408371	1397.899292	-379.684845	-109.587090	1683.672241	-517.927307	180.806778	1150.394775	-520.516785	-269.820496	1134.028931	-425.659271	153.099121	914.652222	-438.338257	-242.323059	873.180969	-459.730927	-47.550159	1027.052002	469.258148	39.611645	957.356384	470.607300	218.226578
-488.394562	47.938595	934.586365	-454.648804	-132.028671	921.221313	-495.937286	100.190521	504.558899	-455.190155	-120.395714	490.907318	-576.674377	64.408768	94.865417	-509.175262	-50.909874	75.164047	-455.680267	110.292122	1401.083740	-422.308624	-231.516342	1367.168091	-421.153168	-64.242226	1397.820435	-379.471252	-110.007706	1683.411133	-518.440918	181.195099	1150.660034	-520.755676	-269.774292	1133.926392	-425.732605	153.952927	915.033508	-439.456940	-242.166672	872.814514	-460.093750	-47.269703	1027.111206	469.193390	40.221794	957.229065	470.786713	218.840820
-488.683502	48.161060	934.666504	-454.784973	-131.651138	921.210999	-494.681610	101.743919	504.701263	-454.050995	-119.833351	490.886841	-572.751831	67.529083	93.997269	-509.003632	-50.769390	75.235512	-456.090912	110.459785	1401.219604	-422.200195	-231.269012	1366.861328	-421.262634	-64.095650	1397.720825	-379.252686	-110.350830	1683.131836	-518.897583	181.633286	1150.875366	-521.004333	-269.702789	1133.784912	-426.237091	154.813263	915.254761	-440.567474	-242.056656	872.400391	-460.466095	-47.045586	1027.160400	469.189301	40.864246	957.116516	471.065735	219.409882
-488.987793	48.256409	934.630920	-454.969666	-131.276672	921.156555	-493.353119	103.296753	504.770111	-453.034729	-119.141212	490.878906	-568.430298	70.998894	93.418495	-508.998474	-50.706104	75.254402	-456.475464	110.644203	1401.347290	-422.025299	-231.002014	1366.536987	-421.371735	-63.938370	1397.616821	-379.009613	-110.540291	1682.769653	-519.305115	181.934311	1151.089844	-521.180908	-269.612610	1133.590698	-425.816620	155.659470	915.752747	-441.587830	-241.938889	871.898499	-460.786285	-46.836735	1027.122559	469.181915	41.552788	956.893738	471.333191	220.054840
-489.312653	48.519772	934.657227	-455.151489	-130.843948	921.111633	-491.284241	104.280502	504.850189	-451.759125	-118.109627	490.772919	-563.456360	74.138741	92.518639	-508.882202	-50.593048	75.283607	-456.858154	110.805611	1401.484497	-421.972595	-230.767960	1366.197266	-421.460876	-63.753906	1397.566162	-378.786682	-110.747070	1682.474609	-519.789124	182.260513	1151.326416	-521.382935	-269.570557	1133.327759	-425.909790	156.611984	916.102966	-442.650330	-241.884048	871.339417	-461.126801	-46.541298	1027.120239	469.211914	42.337612	956.668884	471.701050	220.655045
-489.527985	48.824257	934.719238	-455.223297	-130.347504	921.039978	-489.901093	105.857231	505.006958	-450.725647	-117.224236	490.563690	-558.559265	77.399483	91.550781	-508.888336	-50.594917	75.334175	-457.216919	110.976349	1401.578613	-421.881592	-230.547455	1365.881104	-421.570862	-63.558601	1397.449219	-378.573486	-111.020042	1682.267090	-520.237305	182.689224	1151.544800	-521.510071	-269.478668	1133.096680	-426.097473	157.548050	916.408569	-443.606964	-241.843277	870.808533	-461.382477	-46.233780	1027.122803	469.130920	43.206001	956.439819	471.738037	221.567200
-489.699493	49.126854	934.789124	-455.237152	-129.953918	920.999817	-488.593536	107.469368	505.204163	-449.776825	-116.488907	490.591583	-553.653442	80.924408	90.865334	-508.986389	-50.610668	75.391396	-457.529358	111.132484	1401.680298	-421.847961	-230.313416	1365.522217	-421.715302	-63.394001	1397.345947	-378.380951	-111.141861	1681.996094	-520.721619	183.084290	1151.734009	-521.662292	-269.398041	1132.812012	-426.370911	158.578064	916.686218	-444.509125	-241.798874	870.304382	-461.601868	-45.964890	1027.147217	469.027771	44.116295	956.200073	471.854004	222.382446
-489.815399	49.422810	934.843689	-455.240906	-129.484131	920.932922	-487.133026	109.010918	505.421326	-448.812164	-115.657822	490.436920	-548.174255	84.288574	90.003029	-508.967468	-50.551491	75.431343	-457.839691	111.309860	1401.789795	-421.838074	-230.026627	1365.186279	-421.875610	-63.182793	1397.241577	-378.156067	-111.226730	1681.729858	-521.230713	183.550034	1152.006104	-521.807983	-269.284821	1132.570923	-426.728821	159.573929	916.931030	-445.398438	-241.789063	869.789917	-461.783875	-45.672260	1027.149292	468.950073	45.029839	955.915588	471.972443	223.355103
-489.850006	49.819160	934.929626	-455.192474	-128.942017	920.878052	-485.669891	110.567719	505.588562	-447.930145	-115.019798	490.243347	-542.358948	87.696472	89.175797	-508.964417	-50.557053	75.494392	-458.129852	111.517548	1401.873169	-421.864349	-229.747955	1364.846069	-422.033722	-62.969501	1397.119141	-377.909912	-111.345428	1681.468994	-521.750793	184.075836	1152.192139	-521.973206	-269.174927	1132.355835	-427.146667	160.621231	917.162354	-446.212708	-241.736954	869.362793	-461.917389	-45.308746	1027.173828	468.870422	45.986542	955.619568	472.080811	224.217072
-489.921844	50.172771	934.974915	-455.161591	-128.416840	920.819702	-484.224548	112.100288	505.828918	-447.157043	-114.488228	490.261658	-536.531006	91.161911	88.307724	-508.927399	-50.357342	75.551521	-458.383789	111.724670	1401.942871	-421.842133	-229.497208	1364.558472	-422.178101	-62.739632	1397.109863	-377.717010	-111.403038	1681.191895	-522.289429	184.470840	1152.383179	-522.110352	-268.981689	1132.133057	-427.565674	161.713730	917.346558	-447.061707	-241.775192	868.856384	-462.070038	-44.952812	1027.176392	468.830536	46.972084	955.258606	472.234558	225.190125
-489.942444	50.584248	935.000549	-455.014923	-127.915665	920.754700	-482.600250	113.568520	505.979797	-446.692017	-114.018829	490.201294	-530.587708	94.707466	87.570839	-508.798340	-50.093365	75.510445	-458.654999	111.996101	1402.017456	-421.853912	-229.214630	1364.309448	-422.273468	-62.495140	1397.021484	-377.550049	-111.332848	1680.838135	-522.835632	184.991455	1152.608276	-522.260925	-268.811127	1131.906494	-428.039246	162.808441	917.521301	-447.786530	-241.724899	868.406494	-462.153778	-44.569656	1027.167847	468.792358	47.996635	954.952148	472.393677	226.123825
-489.912476	50.995129	935.050903	-454.839417	-127.433853	920.704102	-480.954895	115.021034	506.154785	-446.559235	-113.661118	490.300964	-524.073914	98.100967	86.844093	-508.913605	-49.953857	75.523041	-458.914307	112.246758	1402.068848	-421.890106	-228.908768	1364.038330	-422.375275	-62.255619	1396.919067	-377.388489	-111.564949	1680.620361	-523.364441	185.444366	1152.749146	-522.398621	-268.645050	1131.727051	-428.543030	163.897568	917.631592	-448.477112	-241.701797	868.051697	-462.207611	-44.205067	1027.178955	468.828033	48.978302	954.573303	472.650787	227.108292
-489.844452	51.432266	935.087891	-454.627960	-126.919823	920.653870	-479.197144	116.355667	506.323120	-446.241669	-112.736397	490.409454	-517.686523	101.590233	86.090652	-508.953033	-49.882702	75.611549	-459.207245	112.569061	1402.104492	-421.983643	-228.565247	1363.804688	-422.501465	-61.942493	1396.836182	-377.230316	-111.532295	1680.401733	-523.921143	185.960327	1152.880005	-522.537964	-268.437897	1131.524048	-429.068848	164.990143	917.727234	-449.133759	-241.712585	867.637878	-462.199432	-43.799152	1027.181519	468.845093	50.016830	954.265015	472.820892	228.098694
-489.725586	51.926258	935.166687	-454.333099	-126.362358	920.624756	-477.383545	117.747307	506.522247	-446.371246	-112.319908	490.429291	-511.132050	105.050087	85.546669	-509.172485	-49.984943	75.664902	-459.435333	112.885117	1402.147217	-422.059052	-228.262039	1363.560059	-422.655884	-61.643078	1396.707275	-377.076721	-111.480164	1680.199219	-524.509521	186.552460	1153.079468	-522.704956	-268.204590	1131.340820	-430.198273	166.163300	917.555847	-449.696350	-241.669067	867.283569	-462.154053	-43.358757	1027.217285	468.903748	51.094635	954.005310	472.995514	229.081146
-489.582428	52.425526	935.258667	-454.041199	-125.800446	920.626892	-475.544952	119.109886	506.836548	-446.407867	-111.671402	490.470612	-504.565674	108.451004	85.146202	-509.326263	-49.993195	75.713409	-459.661713	113.253365	1402.214722	-422.171021	-227.928665	1363.376831	-422.813049	-61.314522	1396.687134	-376.950714	-111.424103	1680.027344	-525.054382	186.872299	1153.270142	-522.888306	-267.950470	1131.188843	-430.202698	167.242615	917.833862	-450.250397	-241.616867	867.004822	-462.089142	-42.903416	1027.274780	468.677551	52.169067	953.572693	472.879456	230.133835
-489.417633	52.917332	935.383667	-453.751770	-125.166809	920.655273	-473.557861	120.440361	507.094086	-446.409241	-110.923759	490.545746	-497.742737	111.689781	84.705063	-509.432343	-50.022118	75.783882	-459.852936	113.642502	1402.290527	-422.276001	-227.518524	1363.262329	-422.972626	-60.958614	1396.667725	-376.871735	-111.284279	1679.894165	-525.449707	187.540756	1153.356079	-523.040588	-267.668335	1131.037476	-430.825317	168.329285	917.894897	-450.672852	-241.478546	866.855957	-461.996490	-42.420357	1027.359497	469.101868	53.260223	953.617188	473.411133	231.177124
-489.231415	53.611633	935.526245	-453.482941	-124.476395	920.651245	-471.479523	121.851982	507.414795	-446.537140	-110.355469	490.764740	-490.876923	114.837173	84.434906	-509.577545	-50.083088	75.844421	-460.085999	114.115356	1402.373169	-422.475739	-227.099762	1363.187134	-423.075653	-60.545036	1396.687378	-376.789948	-111.155151	1679.814941	-525.920288	188.032166	1153.519897	-523.244751	-267.381195	1130.965210	-431.420349	169.433899	917.936707	-451.079987	-241.369751	866.695923	-461.888031	-41.829487	1027.433716	468.993561	54.413887	953.305664	473.337097	232.271851
-489.020782	54.212391	935.656250	-453.218567	-123.788483	920.705139	-469.316040	123.246071	507.714294	-446.628754	-109.789528	490.944366	-484.217255	118.012863	84.288528	-509.740234	-50.083263	75.832253	-460.216278	114.554306	1402.464233	-422.620209	-226.718384	1363.146606	-423.195618	-60.136654	1396.761108	-376.660889	-110.947708	1679.807251	-526.402466	188.605469	1153.660522	-523.404175	-267.046814	1130.945068	-432.029694	170.461670	917.968384	-451.435394	-241.254745	866.492920	-461.767456	-41.252003	1027.532349	469.441132	55.394897	953.451538	473.909546	233.280243
-488.812988	54.722893	935.766663	-452.969604	-123.067551	920.766663	-466.944611	124.608772	508.041138	-446.782135	-109.336838	491.086212	-477.581726	121.098152	84.208458	-509.722992	-49.905308	75.831543	-460.329773	115.060440	1402.546021	-422.774933	-226.217209	1363.149292	-423.277222	-59.731617	1396.791260	-376.629761	-110.748055	1679.758545	-526.802612	189.115265	1153.778442	-523.550903	-266.718567	1130.941895	-432.693542	171.603516	917.925964	-451.752075	-241.153198	866.356567	-461.609802	-40.683640	1027.621826	469.634918	56.474010	953.431580	474.150391	234.293289
-488.548065	55.465954	935.904297	-452.729095	-122.395737	920.824890	-464.485107	125.957390	508.349487	-446.934601	-108.940102	491.168549	-471.090607	124.037453	84.235237	-509.779327	-49.876671	75.832184	-460.429321	115.621994	1402.650269	-422.971710	-225.732025	1363.156982	-423.370422	-59.267170	1396.786743	-376.624573	-110.430435	1679.638306	-527.205688	189.707794	1153.954468	-523.720459	-266.389526	1130.937988	-433.277466	172.646225	917.927917	-451.984436	-241.003418	866.311707	-461.436554	-40.035511	1027.723267	469.903076	57.580994	953.495789	474.458099	235.374725
-488.262695	56.129791	936.031799	-452.466431	-121.727661	920.897644	-461.896332	127.357170	508.665039	-446.994385	-108.325142	491.288727	-464.658081	126.931664	84.344666	-509.813721	-49.826870	75.881226	-460.425903	116.176857	1402.744385	-423.180786	-225.210739	1363.158936	-423.489014	-58.749672	1396.811646	-376.664490	-110.215805	1679.678711	-527.554626	190.163116	1154.012329	-523.873108	-265.958740	1130.900635	-433.933167	173.699020	917.871704	-452.123108	-240.790207	866.323547	-461.226715	-39.414669	1027.826294	469.824829	58.653770	953.403625	474.363739	236.441238
-487.959564	56.754936	936.115784	-452.221832	-121.038620	920.953735	-459.160034	128.668320	508.969208	-447.426392	-108.093346	491.370850	-458.497192	129.778366	84.500633	-510.022369	-49.841518	75.939651	-460.354492	116.781670	1402.805542	-423.375946	-224.677750	1363.198853	-423.528931	-58.204151	1396.931885	-376.733307	-109.858101	1679.633789	-527.854370	190.681961	1154.150513	-524.058105	-265.494476	1130.907104	-434.510254	174.656311	917.834778	-452.228943	-240.589661	866.379944	-461.029602	-38.794350	1027.901001	470.388550	59.800667	953.724915	474.868439	237.562347
-487.531250	57.574360	936.266602	-451.894226	-120.350105	921.037537	-456.455109	130.132492	509.335175	-447.680695	-107.691765	491.406677	-452.527435	132.595215	84.793449	-510.028137	-49.756275	75.920532	-460.284485	117.429756	1402.887695	-423.564667	-224.085129	1363.287964	-423.579956	-57.621899	1396.941040	-376.831573	-109.485466	1679.641724	-528.134033	191.353271	1154.336182	-524.244446	-265.026855	1130.963379	-435.121521	175.563019	917.829468	-452.269928	-240.376785	866.438599	-460.767944	-38.101894	1028.024658	470.587982	60.936710	953.959534	475.038605	238.689896
-487.142303	58.328220	936.385437	-451.691895	-119.602234	921.092651	-453.651093	131.522659	509.768951	-447.855560	-107.329369	491.515045	-446.634521	135.191437	85.149826	-509.994507	-49.640835	75.896729	-460.138885	118.151207	1402.995361	-423.770325	-223.500336	1363.355225	-423.564209	-57.028343	1397.003296	-376.954102	-109.074188	1679.680420	-528.373962	191.931030	1154.443726	-524.386597	-264.520844	1131.041260	-435.766937	176.430511	917.738647	-452.267334	-240.134460	866.574219	-460.548553	-37.411198	1028.114380	470.849915	62.074413	954.190857	475.290283	239.828308
-486.713501	59.043175	936.420227	-451.530731	-118.887680	921.142456	-450.720947	132.855270	510.196411	-448.020447	-107.147171	491.571014	-440.809387	137.768600	85.548683	-509.967010	-49.638298	75.933517	-459.929077	118.857239	1403.103516	-423.975342	-222.845474	1363.413452	-423.559143	-56.425915	1397.067261	-377.111877	-108.709412	1679.842529	-528.527588	192.580627	1154.535156	-524.546814	-264.007385	1131.100098	-436.373596	177.250336	917.693848	-452.230713	-239.927460	866.686584	-460.327820	-36.716473	1028.161865	471.084534	63.243557	954.364136	475.531433	240.945511
-486.117004	59.796150	936.451294	-451.163208	-118.187965	921.190613	-447.809479	134.263275	510.528687	-448.128448	-106.958839	491.679291	-435.367615	140.274887	85.927155	-509.876740	-49.491268	75.875763	-459.628235	119.567169	1403.139038	-424.192902	-222.193420	1363.548706	-423.553375	-55.725082	1397.193481	-377.296143	-108.226974	1679.921631	-528.622742	193.289017	1154.606567	-524.711426	-263.346405	1131.142822	-436.908447	177.949890	917.645142	-452.128754	-239.632141	866.764221	-459.990967	-36.019337	1028.212280	471.049042	64.365807	954.298279	475.516937	242.109619
-485.537659	60.494759	936.449097	-450.927155	-117.458908	921.232788	-445.173676	135.992737	510.879150	-448.149750	-106.747231	491.802368	-430.280884	142.720337	86.442101	-509.656189	-49.233906	75.781166	-459.284332	120.388817	1403.171997	-424.490509	-221.449539	1363.629150	-423.533936	-55.032551	1397.223633	-377.473785	-107.683586	1680.000244	-528.690491	193.854095	1154.786377	-524.884583	-262.677399	1131.177979	-437.491180	178.677094	917.536804	-451.928223	-239.285080	866.888489	-459.692230	-35.320469	1028.240723	471.541534	65.668404	954.643616	475.921021	243.318115
-484.983490	61.251438	936.487976	-450.739960	-116.778923	921.287109	-442.184479	137.511200	511.200592	-448.178497	-106.465042	491.893951	-425.287140	145.084122	86.917595	-509.660095	-49.195332	75.791779	-458.959534	121.216896	1403.196411	-424.763672	-220.774246	1363.678345	-423.505341	-54.293362	1397.265381	-377.708221	-107.056267	1679.994385	-528.593750	194.687775	1154.670044	-524.990845	-262.044861	1131.176758	-438.003876	179.343521	917.447083	-451.668640	-238.890762	867.043396	-459.400635	-34.623821	1028.292480	471.665161	66.757103	954.721191	476.149597	244.580109
-484.299011	61.950012	936.529480	-450.432892	-116.200630	921.359863	-439.252380	139.234238	511.601196	-448.283478	-106.286194	492.056122	-420.459015	147.459152	87.446404	-509.660156	-49.217052	75.789642	-458.473297	122.078110	1403.206421	-425.069611	-219.990158	1363.747559	-423.475739	-53.563389	1397.296753	-377.961121	-106.465500	1680.099365	-528.450500	195.395386	1154.692749	-525.147644	-261.284271	1131.173218	-438.410675	179.990204	917.318604	-451.354584	-238.510239	867.153381	-459.010284	-34.001934	1028.357422	471.839813	68.113068	954.822021	476.263336	245.825500
-483.606110	62.609367	936.492065	-450.277008	-115.511253	921.415955	-436.340637	140.960831	511.897095	-448.583588	-106.252808	492.177765	-415.821747	149.695099	87.931229	-516.445251	-62.882942	89.104904	-458.042755	123.035408	1403.207397	-425.418732	-219.197189	1363.811157	-423.398224	-52.794827	1397.321533	-378.181458	-105.806274	1680.149414	-528.245300	196.218185	1154.731812	-525.288086	-260.453552	1131.137817	-438.838470	180.613190	917.190002	-451.035248	-238.127762	867.212830	-458.690277	-33.322083	1028.375854	471.982819	69.264740	954.869873	476.534027	247.059555
-482.798462	63.487099	936.511047	-450.133759	-114.740677	921.431702	-433.324768	142.585266	512.229858	-448.806519	-105.925392	492.248779	-411.147522	151.816010	88.389359	-516.265808	-62.088177	88.484108	-457.450470	123.957779	1403.188232	-425.718658	-218.410263	1363.891968	-423.330811	-51.943871	1397.402100	-378.430817	-105.096924	1680.180176	-527.912231	197.165802	1154.728638	-525.390015	-259.592621	1131.066772	-439.206329	181.219894	917.050659	-450.634399	-237.655670	867.327576	-458.345428	-32.550884	1028.400269	472.121704	70.618599	954.867188	476.694092	248.283707
-481.938995	64.115524	936.430725	-449.919495	-114.042007	921.443848	-430.420044	144.326233	512.575989	-449.064636	-105.646217	492.278076	-406.866394	153.994217	88.870903	-516.113586	-61.428638	87.936768	-456.839813	124.949760	1403.161255	-426.160828	-217.539093	1363.931763	-423.285309	-51.100899	1397.421143	-378.658325	-104.340309	1680.214966	-527.539673	197.902939	1154.609253	-525.514954	-258.678864	1131.088867	-439.446655	181.820129	916.862122	-450.193726	-237.229401	867.406311	-457.974548	-31.898743	1028.378784	472.190552	71.850983	954.887207	476.913635	249.544357
-480.982880	64.901855	936.353333	-449.691895	-113.291748	921.421692	-427.540833	145.989563	512.886597	-449.313843	-105.346642	492.330902	-402.968109	156.208542	89.378815	-516.059937	-61.231281	87.891815	-456.210052	125.972763	1403.063721	-426.614746	-216.625824	1364.073120	-423.190857	-50.232891	1397.433472	-378.880951	-103.566978	1680.251953	-526.991516	198.945938	1154.569214	-525.676758	-257.763763	1131.049438	-439.542725	182.401276	916.726624	-449.739441	-236.732574	867.472412	-457.561401	-31.163134	1028.340942	472.233917	73.152687	954.830566	477.076813	250.855240
-479.968506	65.731842	936.318481	-449.394287	-112.547859	921.451843	-424.505707	147.614822	513.127991	-449.625580	-105.219048	492.427582	-399.104492	158.368073	89.873093	-516.052429	-61.115704	87.865784	-455.493378	127.000412	1402.965698	-427.051056	-215.706528	1364.142456	-423.134857	-49.330513	1397.534180	-379.116150	-102.715294	1680.279297	-526.367126	200.002151	1154.499634	-525.798157	-256.742004	1130.990234	-439.540863	182.892746	916.599487	-449.155975	-236.076828	867.682312	-457.074524	-30.397764	1028.350098	472.334625	74.476616	954.793030	477.276520	252.141785
-478.903992	66.590401	936.296753	-449.032959	-111.800087	921.463013	-421.606720	149.184647	513.439636	-449.633484	-104.738373	492.630463	-395.667938	160.573059	90.346275	-515.855652	-60.931423	87.881821	-454.758881	128.141754	1402.852783	-427.568634	-214.721481	1364.292603	-423.086121	-48.362667	1397.550659	-379.360596	-101.838593	1680.304688	-525.651794	201.174652	1154.457031	-525.914917	-255.660797	1130.934448	-439.429688	183.414505	916.465149	-448.626434	-235.511093	867.872742	-456.588928	-29.641119	1028.358643	472.360260	75.782005	954.732971	477.459930	253.430069
-477.762756	67.530632	936.256531	-448.749939	-111.023499	921.486450	-418.792419	150.855728	513.656372	-449.775696	-104.488235	492.718750	-392.426147	162.730896	90.776596	-515.839050	-60.843220	87.891273	-453.987671	129.243561	1402.675781	-428.190125	-213.750916	1364.327393	-423.015656	-47.372955	1397.604736	-379.603119	-100.874451	1680.327881	-524.822510	202.327347	1154.284424	-526.065918	-254.558105	1130.905884	-439.168671	183.913498	916.279724	-448.064056	-234.878983	868.028259	-456.026520	-28.801439	1028.359985	472.412537	77.135567	954.610840	477.640961	254.763123
-476.598846	68.299988	936.103210	-448.407166	-110.299683	921.478516	-415.897583	152.441071	513.848083	-450.833862	-104.448601	492.645813	-389.348022	164.878357	91.143898	-515.814514	-60.587933	87.190468	-453.192596	130.415482	1402.569702	-428.740814	-212.714523	1364.490356	-422.969910	-46.399052	1397.643311	-379.849670	-99.898941	1680.349121	-523.900269	203.649261	1154.129150	-526.210571	-253.368988	1130.838013	-438.753204	184.353424	916.123230	-447.484070	-234.258438	868.153442	-455.484772	-28.040010	1028.295532	472.403961	78.490433	954.551025	477.773407	256.153534
-475.390900	69.182693	935.979858	-448.066833	-109.453003	921.468628	-413.146576	154.071991	514.028259	-450.867157	-104.206886	493.571472	-386.639923	167.030029	91.587303	-515.754883	-60.404427	87.089600	-452.344727	131.672546	1402.392334	-429.441711	-211.585007	1364.581055	-422.906464	-45.323994	1397.626953	-380.122559	-98.844688	1680.342529	-522.921448	205.083115	1153.975098	-526.244995	-251.958450	1130.733521	-438.727966	184.858154	915.773132	-445.997101	-233.322006	868.706299	-454.865234	-27.169336	1028.240112	472.368683	79.826241	954.435425	477.953125	257.446136
-474.119354	70.106522	935.878784	-447.669434	-108.704277	921.482361	-410.509521	155.825134	514.151550	-450.401184	-103.343842	492.865692	-384.376007	169.221771	91.870178	-515.370911	-60.113853	87.096573	-451.405334	132.893082	1402.207275	-430.110138	-210.492050	1364.701416	-422.805878	-44.252232	1397.636719	-380.398651	-97.696404	1680.278809	-521.731262	206.271667	1153.693481	-526.399292	-250.593719	1130.676758	-437.308960	185.250854	915.961365	-445.257172	-232.565338	868.889221	-454.198120	-26.321579	1028.208618	472.278442	81.213814	954.330811	478.041992	258.790192
-472.710510	71.112801	935.831787	-447.222565	-107.886154	921.493835	-407.834259	157.517380	514.245056	-450.272369	-102.870247	492.922394	-382.146759	171.358322	92.188087	-515.254761	-59.941513	87.091225	-450.388947	134.226593	1402.111206	-430.789124	-209.371841	1364.849854	-422.697418	-43.113068	1397.677612	-380.703339	-96.624779	1680.377808	-520.532715	207.637680	1153.499023	-526.742676	-249.390274	1130.713013	-436.190857	185.663010	915.861389	-445.509430	-232.111725	868.721863	-453.474701	-25.435503	1028.202637	472.266296	82.583458	954.187561	478.220001	260.140015
-471.223022	71.950951	935.644409	-446.750488	-107.085365	921.474854	-405.216553	159.233368	514.302490	-450.233093	-102.454208	492.965363	-380.286987	173.530533	92.483955	-515.139099	-59.783073	87.122917	-449.347107	135.574570	1401.967041	-431.484283	-208.179153	1365.002319	-422.589905	-41.940689	1397.720337	-381.011047	-95.425064	1680.434570	-519.236084	209.132584	1153.230713	-526.898682	-247.812180	1130.712280	-435.254150	186.235565	915.632690	-444.957520	-231.911453	868.611206	-452.692505	-24.585939	1028.114258	472.214417	84.035355	954.040039	478.297455	261.493896
-469.732147	73.018372	935.546021	-446.268982	-106.270821	921.465454	-402.628296	160.940170	514.398499	-450.130157	-102.036621	493.073975	-378.811707	175.663147	92.698395	-515.057190	-59.603615	87.148888	-448.304779	136.961639	1401.780884	-432.236755	-206.961060	1365.183105	-422.493347	-40.757290	1397.711548	-381.347992	-94.152367	1680.459961	-517.838257	210.514938	1152.976685	-527.194397	-246.331924	1130.713013	-433.631195	186.689606	915.524597	-444.287506	-231.104721	868.826782	-451.906403	-23.648233	1028.072510	472.184387	85.463257	953.930176	478.455475	262.941833
-468.136993	74.098549	935.435608	-445.781219	-105.386581	921.452393	-400.217590	162.694077	514.455444	-449.203644	-101.559639	493.221558	-377.445313	177.834152	92.935280	-514.696960	-59.311474	87.131966	-447.181122	138.422104	1401.599609	-432.971588	-205.642212	1365.381714	-422.529541	-39.711384	1397.767944	-381.723145	-92.811638	1680.498169	-516.311218	211.856094	1152.650879	-527.489441	-244.741196	1130.691162	-431.344452	187.265961	915.738342	-443.536224	-230.103729	869.249512	-451.052490	-22.666201	1028.022095	472.122772	86.942940	953.799561	478.543823	264.285980
-466.505157	74.970955	935.210815	-445.260925	-104.523590	921.454895	-397.873810	164.460938	514.470398	-448.911987	-101.062302	493.292664	-376.378937	179.890564	93.243744	-514.509033	-59.116760	87.123634	-446.006439	139.869797	1401.400757	-433.682800	-204.290100	1365.559814	-422.372375	-38.435726	1397.753418	-382.094635	-91.360466	1680.493530	-514.666565	213.334473	1152.278320	-527.729492	-242.996490	1130.594849	-429.296478	187.909225	915.678406	-441.767670	-228.321106	870.326355	-450.139099	-21.728954	1027.925293	472.091797	88.406662	953.656860	478.674255	265.758820
-464.771484	76.191696	935.119446	-444.690369	-103.558334	921.406677	-395.774170	166.294434	514.444031	-448.583740	-100.528275	493.256653	-375.544067	181.978455	93.275345	-514.344666	-58.902832	87.062523	-444.840729	141.339645	1401.178467	-434.488617	-202.921860	1365.752930	-422.023468	-36.945190	1397.747192	-382.481873	-89.992943	1680.640503	-512.897034	214.818726	1151.882935	-528.112427	-241.366623	1130.563232	-427.103729	188.649277	915.499268	-441.057404	-227.368393	870.708984	-449.170319	-20.660484	1027.864258	471.974792	89.843102	953.567383	478.727631	267.172119
-463.030212	77.223480	934.903076	-444.129181	-102.670128	921.392212	-393.632965	167.988922	514.392456	-448.174469	-99.974350	493.288330	-374.898376	183.921463	93.379448	-514.132568	-58.678097	87.038292	-443.608154	142.887695	1400.955811	-435.282104	-201.464905	1365.953247	-421.838623	-35.639320	1397.787842	-382.873596	-88.489143	1680.747314	-510.985199	216.301437	1151.418945	-528.434998	-239.616913	1130.603760	-424.776917	189.499435	915.370056	-440.348450	-226.378036	871.061890	-448.165100	-19.635860	1027.761353	471.905457	91.346252	953.405518	478.827240	268.688782
-461.200287	78.289070	934.726135	-443.478729	-101.634392	921.365601	-391.555573	169.671051	514.329041	-447.549438	-99.281349	493.364838	-374.476196	185.854218	93.434402	-513.851074	-58.393871	87.004776	-442.297302	144.499161	1400.749023	-436.027252	-200.014771	1366.098755	-421.691681	-34.302570	1397.749390	-383.294373	-86.961029	1680.894043	-509.029846	217.916763	1151.024902	-528.788757	-237.755630	1130.619629	-422.485077	190.364395	914.976318	-439.692932	-225.429123	871.464600	-447.089447	-18.553350	1027.670654	471.718750	92.855194	953.192749	478.820679	270.193542
-459.309143	79.424080	934.574097	-442.824249	-100.658218	921.384949	-389.537903	171.283295	514.233215	-447.113617	-98.793900	493.420166	-374.267273	187.739731	93.516998	-513.647095	-58.179775	87.027489	-441.033600	146.148773	1400.487549	-436.885132	-198.488831	1366.336426	-421.381927	-32.810505	1397.745972	-383.705872	-85.325150	1681.021362	-506.831360	219.518204	1150.554932	-529.191772	-235.874100	1130.647095	-419.707123	191.272141	914.856201	-439.011017	-224.383698	871.891113	-445.988464	-17.449581	1027.616455	471.475983	94.627167	953.089417	478.496490	272.004181
-457.327454	80.675285	934.438782	-442.086304	-99.642822	921.413940	-387.452789	172.694199	514.059326	-446.676758	-98.312500	493.453552	-374.081329	189.604904	93.434540	-513.538208	-58.025105	87.025459	-439.657776	147.796036	1400.255615	-437.622955	-196.962952	1366.622070	-421.069641	-31.294538	1397.857300	-384.163574	-83.676270	1681.168579	-504.527740	221.218063	1150.071045	-529.580200	-233.993469	1130.734375	-417.130341	192.212479	914.454285	-438.360779	-223.392426	872.373657	-444.812286	-16.268003	1027.575806	471.278168	96.330299	952.965576	478.377014	273.759247
-455.291992	81.800072	934.257324	-441.368988	-98.556351	921.403198	-385.610687	174.182220	513.854370	-443.631195	-95.200722	493.513855	-374.200439	191.285873	93.447975	-511.937744	-57.083267	86.772484	-438.210236	149.452744	1399.965820	-438.358826	-195.329880	1366.887207	-420.784637	-29.774982	1397.713745	-384.625519	-81.850945	1681.245239	-502.023529	222.895370	1149.543091	-530.009460	-231.991501	1130.743530	-414.141693	193.260223	914.261841	-437.772644	-222.270432	872.780518	-443.605621	-15.116271	1027.491089	470.787231	97.856979	952.622986	478.173828	275.364777
-453.205841	83.112427	934.098206	-440.581543	-97.515060	921.432678	-383.800446	175.499756	513.568909	-443.733154	-95.205612	493.595459	-374.399689	192.915710	93.267235	-512.119995	-57.045738	86.823509	-436.766754	151.147232	1399.703735	-439.141724	-193.684708	1367.142212	-420.375336	-28.178341	1397.806641	-385.115723	-80.062660	1681.393433	-499.490387	224.708389	1149.054077	-530.413696	-229.966660	1130.799683	-411.359497	194.307327	913.828796	-437.195648	-221.157700	873.210205	-442.364746	-13.873910	1027.439697	470.679993	99.558647	952.483643	478.257050	276.968872
-451.093964	84.420258	933.914673	-439.772369	-96.303711	921.382874	-382.036804	176.830460	513.357056	-443.152588	-94.492462	493.685120	-374.855499	194.609695	93.047058	-511.942017	-56.849308	86.830818	-435.207550	152.890381	1399.390503	-439.878937	-191.952454	1367.396729	-419.936279	-26.515818	1397.771606	-385.590088	-78.202545	1681.570801	-496.774689	226.455231	1148.471802	-530.788757	-227.819427	1130.886230	-408.191589	195.417236	913.617920	-436.927338	-220.648453	873.913757	-441.062378	-12.580182	1027.332397	470.479431	101.185883	952.407959	478.309662	278.543579
-448.974976	85.713776	933.725952	-438.900330	-95.164375	921.376221	-380.352356	178.018616	513.084900	-442.629333	-93.904335	493.774994	-375.350037	196.098145	92.877922	-511.883820	-56.686054	86.794853	-433.632721	154.688934	1399.068237	-440.550476	-190.132706	1367.554321	-419.515167	-24.877287	1397.727539	-386.073425	-76.235962	1681.684204	-493.958954	228.313721	1147.881348	-531.246155	-225.725159	1130.967529	-405.047028	196.533081	913.241699	-436.181885	-218.750061	874.007690	-439.741791	-11.298465	1027.246582	470.617126	102.892601	952.516113	478.737396	280.171356
-446.849976	87.112808	933.475403	-438.003296	-93.884720	921.297546	-378.842712	179.234451	512.684692	-442.456787	-93.683479	493.799561	-376.086609	197.461639	92.604134	-511.921478	-56.595840	86.833588	-431.932434	156.517914	1398.753784	-441.246552	-188.306259	1367.801025	-419.012024	-23.151785	1397.701660	-386.526886	-74.290764	1681.844604	-491.052155	230.192352	1147.306152	-531.616882	-223.532227	1131.014771	-401.906311	197.679657	912.801514	-435.714447	-217.334167	874.309021	-438.352539	-9.895168	1027.091187	470.430878	104.525330	952.451782	478.866516	281.842346
-444.519104	88.556763	933.266907	-436.969452	-92.609100	921.276428	-377.409973	180.314148	512.234619	-441.882690	-93.168884	493.756042	-376.845795	198.756470	92.285172	-511.822571	-56.460144	86.870956	-430.170197	158.368790	1398.396240	-442.007416	-186.474030	1368.022827	-418.425964	-21.332863	1397.733276	-386.998657	-72.267136	1681.982910	-488.014099	232.122726	1146.667480	-532.067139	-221.334183	1131.127319	-398.590485	198.819565	912.370972	-435.199219	-215.628891	874.502991	-436.867493	-8.464388	1026.988892	470.265289	106.254654	952.311890	479.027649	283.513062
-442.245636	90.050194	933.007080	-435.883240	-91.307045	921.250610	-375.990662	181.286819	511.815704	-441.242462	-92.652924	493.736877	-377.675232	199.937836	91.844589	-511.702606	-56.282887	86.852882	-428.330048	160.273468	1398.045044	-442.616760	-184.469482	1368.241943	-417.882202	-19.486261	1397.596069	-387.453156	-70.159721	1682.071411	-484.940582	234.157822	1146.048340	-532.416504	-219.002762	1131.159302	-395.350037	200.053482	911.876221	-434.750641	-214.166550	874.787842	-435.354736	-6.963284	1026.859009	470.009308	107.918221	952.196228	479.150909	285.136658
-439.964233	91.518440	932.704041	-434.790039	-89.870270	921.185120	-374.711945	182.160690	511.337677	-441.394257	-92.177048	494.292053	-378.653595	200.947128	91.324631	-511.901978	-56.252697	86.794495	-426.477814	162.196121	1397.666992	-443.196472	-182.422501	1368.487305	-417.302917	-17.583097	1397.521606	-387.876312	-67.999504	1682.169800	-481.752930	236.199585	1145.429932	-532.733521	-216.655350	1131.136963	-391.997742	201.261124	911.340027	-434.315521	-212.655060	875.090210	-433.809326	-5.408185	1026.686401	469.759155	109.721008	952.007019	479.236176	286.951202
-437.599945	93.191238	932.469116	-433.632751	-88.393211	921.130188	-373.679169	183.170319	510.763062	-439.918549	-91.145378	494.010651	-379.807007	201.931763	90.945740	-511.453979	-55.965939	86.837738	-424.548981	164.167465	1397.289673	-443.763947	-180.321762	1368.732910	-416.700623	-15.639869	1397.468994	-388.280731	-65.808945	1682.252197	-478.435516	238.190475	1144.682373	-533.007813	-214.272919	1131.209106	-388.161957	202.408371	910.963074	-434.039307	-211.240158	875.342773	-432.232117	-3.756066	1026.552612	469.387848	111.571915	951.692566	479.215851	288.800323
-435.174500	94.786316	932.169922	-432.412018	-86.923203	921.099915	-372.552612	183.857376	510.186523	-439.119537	-90.783531	493.980804	-380.895691	202.605637	90.244102	-511.430847	-55.832027	86.854050	-422.628540	166.170822	1396.904541	-444.359253	-178.145874	1368.878784	-416.096558	-13.678424	1397.322754	-388.690826	-63.521992	1682.323730	-475.150818	240.192184	1144.004028	-533.292114	-211.817001	1131.267090	-384.672638	203.648804	910.383057	-433.791351	-209.656708	875.527039	-430.569427	-2.097339	1026.401001	469.187469	113.401703	951.532043	479.383759	290.593201
-432.843933	96.493843	931.820007	-431.163757	-85.350868	921.003845	-371.449280	184.514191	509.384338	-438.915619	-90.528198	494.753601	-382.130341	203.239960	89.704567	-511.740936	-55.893681	87.003159	-420.658325	168.277435	1396.512695	-444.893982	-175.961502	1369.063232	-415.482117	-11.654152	1397.112183	-389.063934	-61.214230	1682.367432	-471.801666	242.364655	1143.318726	-533.526672	-209.265915	1131.208252	-381.192963	204.989563	909.795227	-433.512878	-208.209503	875.721191	-428.915314	-0.334762	1026.189575	469.004242	115.210381	951.355042	479.555573	292.355499
-430.285858	98.296013	931.544250	-429.805725	-83.669891	920.924500	-370.376251	184.936813	508.532654	-437.570709	-89.251755	494.761475	-383.222565	203.685745	88.937302	-511.350830	-55.624210	86.992722	-418.728882	170.414597	1396.091431	-445.323212	-173.748215	1369.524902	-414.752319	-9.560054	1397.049438	-389.388489	-58.840286	1682.370483	-468.431702	244.530991	1142.663696	-533.811401	-207.380600	1131.457275	-377.636749	206.257889	909.229065	-433.199860	-206.523285	875.930847	-427.140747	1.496940	1026.022827	468.805573	117.148598	951.102661	479.728394	294.242340
-427.790771	100.056160	931.122986	-428.391418	-81.958549	920.812256	-369.741180	185.778473	507.757385	-436.067413	-87.866684	494.682800	-384.599274	204.020218	88.161934	-510.890747	-55.287354	86.957344	-416.716919	172.592590	1395.653809	-445.812866	-171.251587	1369.160400	-413.995667	-7.329849	1396.823730	-389.707458	-56.421242	1682.344482	-465.018097	246.830521	1141.990234	-533.866760	-204.032364	1131.083008	-374.337769	207.709412	908.569641	-432.979797	-204.921799	875.945618	-425.324615	3.386157	1025.768799	468.709412	119.072212	950.865051	479.898254	296.158234
-425.326630	101.931580	930.727783	-426.994202	-80.207016	920.736755	-369.108490	186.445496	507.010315	-434.984772	-86.846512	494.679962	-385.839813	204.195465	87.312805	-510.716064	-55.102821	86.947289	-414.704773	174.845718	1395.214233	-446.200958	-168.720001	1369.208862	-413.219269	-5.089037	1396.635620	-389.993500	-53.887192	1682.294067	-461.602875	249.099609	1141.291870	-533.992493	-201.313446	1130.984741	-370.776794	209.039444	907.976440	-432.753845	-203.155884	875.882874	-423.507233	5.362818	1025.545654	468.519043	121.000832	950.527283	480.048187	298.029694
-422.697784	103.907089	930.347290	-425.425781	-78.363579	920.617371	-368.739655	187.161346	506.208466	-434.036316	-85.988960	494.582794	-387.109314	204.328598	86.465088	-510.591888	-54.933281	86.983589	-412.623932	177.203918	1394.860962	-444.854706	-163.881332	1368.389648	-412.464325	-2.723883	1396.396118	-390.229218	-51.360886	1682.202637	-458.135315	251.347641	1140.521851	-534.287048	-199.194763	1130.923462	-367.251160	210.678085	907.393005	-432.499207	-201.421738	875.953369	-421.580322	7.405786	1025.307373	468.468811	122.911278	950.132690	480.222656	299.941559
-420.098663	105.817268	929.880798	-423.867950	-76.467735	920.544922	-368.456940	187.803101	505.464722	-432.908264	-84.969849	494.609100	-388.290405	204.359711	85.406624	-510.431519	-54.782684	87.029434	-410.624481	179.685165	1394.542969	-445.109802	-161.233185	1368.321533	-411.616974	-0.369449	1396.095947	-390.446899	-48.766674	1682.111328	-454.679840	253.623810	1139.728638	-534.242249	-195.796875	1130.498047	-363.717529	212.229309	906.772888	-432.364227	-199.710754	875.814453	-419.602356	9.512233	1025.051147	468.332611	124.956299	949.671265	480.324402	301.914795
-417.305725	108.032349	929.509827	-422.134644	-74.441109	920.401489	-368.473236	188.490051	504.772217	-431.519318	-83.795471	494.519714	-389.381561	204.259460	84.264000	-510.139435	-54.535950	87.030510	-408.608978	182.226944	1394.157837	-445.405701	-158.634720	1368.205811	-410.784607	2.162671	1395.833130	-390.634552	-46.100174	1681.994507	-451.257751	255.948471	1139.030762	-534.419800	-193.466187	1130.533081	-360.143494	213.589996	906.140808	-432.260406	-197.865601	875.692017	-417.528473	11.753572	1024.804443	468.332855	126.886452	949.167053	480.450867	303.776154
-414.599976	110.143929	929.086060	-420.394745	-72.410103	920.276855	-368.426666	189.115906	503.736328	-430.242188	-82.723846	494.548157	-390.415314	204.080170	82.975136	-509.950043	-54.343807	87.047226	-406.649384	184.742294	1393.675415	-445.575989	-155.802582	1368.072998	-409.799500	4.701843	1395.621826	-390.876038	-43.356030	1681.780762	-447.880127	258.368073	1138.295410	-534.326233	-189.981415	1130.015381	-356.576141	215.152832	905.603271	-432.027893	-195.992691	875.478455	-415.467041	13.983692	1024.541504	468.300049	128.839508	948.566040	480.620178	305.720001
-411.836853	112.273117	928.584045	-418.562164	-70.327477	920.100037	-368.727234	189.913025	502.928772	-428.932007	-81.593231	494.457977	-391.509796	204.042206	81.565994	-509.771362	-54.111713	87.109734	-404.612885	187.297073	1393.159302	-445.599213	-152.927017	1367.896729	-409.021271	7.339145	1395.147583	-391.004852	-40.532688	1681.569458	-444.452057	260.773865	1137.538086	-534.278076	-186.946899	1129.688232	-352.999451	216.384476	905.007568	-431.955383	-194.146133	875.235474	-413.298096	16.262592	1024.212891	468.251404	130.739349	947.956665	480.689392	307.683014
-408.992706	114.579567	928.126953	-416.649353	-68.146141	919.927856	-368.947113	190.664490	502.040070	-427.534821	-80.356178	494.413269	-392.746918	204.103790	80.478653	-509.580414	-53.927818	87.053505	-402.547913	189.887390	1392.589844	-445.720337	-150.059143	1367.680420	-407.849640	10.061880	1394.915283	-391.076569	-37.659279	1681.297119	-441.086670	262.726440	1136.584106	-534.318359	-184.341522	1129.589233	-349.558105	217.632324	904.308777	-431.804749	-192.249298	874.997009	-411.070404	18.661577	1023.908264	468.398163	132.727188	947.341736	480.887085	309.542603
-406.059296	116.979485	927.668335	-414.592651	-65.816589	919.706116	-369.235657	189.799835	500.688782	-425.495087	-78.684723	494.199493	-393.169983	203.452393	78.827049	-509.108459	-53.560448	86.927078	-400.541595	192.722916	1392.139038	-445.670013	-147.019928	1367.354126	-406.952179	12.842142	1394.422729	-391.140137	-34.701233	1681.017212	-437.704742	265.451965	1135.828003	-534.215881	-181.272995	1129.219727	-346.476044	219.222656	903.699829	-431.642853	-190.146805	874.630554	-408.723267	21.155676	1023.576355	468.493011	134.584488	946.690063	481.031494	311.430786
-403.200806	119.371773	927.100830	-412.524261	-63.553879	919.497253	-369.675781	190.352173	499.735291	-424.424835	-77.520027	494.336456	-393.656433	202.542068	77.392677	-509.134399	-53.423164	86.943008	-398.579376	195.540787	1391.642944	-445.603088	-143.930893	1367.061035	-405.909637	15.675591	1393.927368	-391.171692	-31.711794	1680.711060	-434.259399	268.247406	1135.101074	-534.064819	-178.022293	1128.695068	-343.325012	220.922318	903.037048	-431.547577	-188.101990	874.202942	-406.402496	23.682062	1023.198975	468.669128	136.510315	946.069397	481.181488	313.318970
-400.177032	121.846809	926.476440	-410.364319	-61.255787	919.244934	-370.046844	190.795258	498.779602	-422.611298	-76.184601	493.914551	-393.356049	201.522659	76.262115	-508.854187	-53.167553	86.855438	-396.641418	198.497955	1391.149048	-445.415131	-140.769287	1366.694580	-404.838104	18.655664	1393.486694	-391.115234	-28.498489	1680.393433	-430.767975	271.022369	1134.378296	-533.848389	-174.824982	1128.307373	-339.794678	222.201050	902.389954	-431.369385	-186.054214	873.703430	-403.996765	26.278723	1022.771851	468.890472	138.407501	945.446533	481.303406	315.202301
-397.245209	124.434097	925.919006	-408.141937	-58.810741	918.968933	-370.592773	191.411804	497.829987	-420.966278	-74.826668	493.815643	-392.481720	200.758698	74.714546	-508.573151	-52.929131	86.841202	-394.695435	201.482010	1390.594116	-445.208801	-137.562943	1366.219971	-403.698669	21.731743	1393.056641	-391.084167	-25.378460	1680.030762	-427.275696	273.969604	1133.616211	-533.640808	-171.504532	1127.750000	-336.951019	224.258957	901.737671	-431.212097	-183.845276	873.213745	-401.578918	28.955656	1022.363342	469.214142	140.286316	944.934814	481.530090	317.024628
-394.216370	126.923584	925.291687	-405.813354	-56.391048	918.749329	-371.173584	192.180176	496.871185	-419.500427	-73.471107	493.262878	-392.526489	200.801743	73.515175	-508.438965	-52.770287	86.928307	-392.739166	204.573853	1390.063843	-444.930328	-134.323090	1365.794678	-402.582214	24.876560	1392.673584	-391.030243	-22.150398	1679.644165	-423.718506	277.010468	1132.815186	-533.346741	-168.069458	1127.168823	-333.726868	225.724854	901.074890	-430.999023	-181.621857	872.762634	-399.080750	31.640759	1021.950378	469.560516	142.233078	944.421387	481.648621	318.933228
-391.117706	129.629608	924.742920	-403.398163	-53.816696	918.461426	-371.734283	192.928497	496.021942	-417.786713	-72.039345	493.529602	-392.880585	201.098297	72.177002	-508.274658	-52.597282	87.003166	-390.799438	207.716232	1389.491943	-444.526794	-130.953094	1365.326294	-401.510254	28.049622	1392.161377	-390.954865	-18.879612	1679.320679	-420.170654	280.217896	1132.044067	-532.973267	-164.702072	1126.650513	-330.890442	227.186584	900.360046	-430.785248	-179.384430	872.194336	-396.585846	34.439465	1021.539795	469.946869	143.946671	943.917053	481.900879	320.757904
-388.074097	132.297607	924.251343	-400.931976	-51.161610	918.145386	-371.824554	193.541458	495.441071	-415.962677	-70.436577	493.427155	-393.157196	201.607361	71.380127	-508.026733	-52.345497	87.056999	-388.851532	210.922928	1388.918823	-444.080475	-127.513870	1364.892578	-400.393311	31.327747	1391.664673	-390.793884	-15.478653	1678.916260	-416.547485	283.462463	1131.334106	-532.542786	-161.061554	1125.986938	-328.172058	228.911224	899.662537	-430.446594	-176.942352	871.632446	-394.093933	37.212978	1021.141235	470.402679	145.771729	943.595581	482.113556	322.553314
-385.012695	134.937943	923.777588	-398.431335	-48.528305	917.867126	-371.437134	194.324371	495.285278	-414.228271	-68.842621	493.297852	-393.341339	202.002960	71.018585	-507.981262	-52.126099	87.166168	-386.877594	214.163177	1388.399658	-443.610565	-124.077446	1364.490967	-399.295044	34.693989	1391.345947	-390.635284	-12.108587	1678.714111	-413.007751	286.862305	1130.724365	-532.088867	-157.529465	1125.533691	-325.417969	230.594391	899.002502	-430.033722	-174.410446	871.158081	-391.558899	39.973030	1020.769958	470.888550	147.544250	943.260437	482.330383	324.379211
-382.053223	137.539108	923.466858	-396.000427	-45.924347	917.622986	-370.445160	195.449631	495.464478	-412.025513	-66.811172	492.685699	-393.486359	202.230835	70.690559	-507.682922	-51.792217	87.233391	-384.980896	217.472366	1387.944092	-443.106903	-120.613472	1364.164063	-398.232880	38.084362	1391.099487	-390.393311	-8.612288	1678.526489	-409.508728	290.107697	1130.016235	-531.621033	-153.932419	1124.993896	-322.632019	232.297485	898.388611	-429.622070	-171.800949	870.721680	-389.135132	42.631905	1020.494446	471.331360	149.301147	943.086975	482.487488	326.176666
-379.081909	140.238205	923.357239	-393.496948	-43.285576	917.388855	-369.173584	197.123962	495.879486	-409.783569	-64.889847	492.818970	-393.379089	202.731903	70.501633	-507.563354	-51.450054	87.312378	-383.135498	220.779404	1387.498657	-442.590637	-117.226448	1363.877319	-397.287231	41.474911	1390.894409	-390.095703	-5.050233	1678.450928	-406.063965	293.328918	1129.459106	-531.059937	-150.319290	1124.695557	-319.956970	234.469635	897.894958	-429.356567	-169.152237	870.666138	-386.715515	45.259411	1020.320374	471.914673	151.095108	942.991577	482.704987	328.106293
-376.367096	142.845917	923.377319	-391.110626	-40.561058	917.203247	-368.020050	199.293427	496.320618	-407.199890	-62.696484	492.512207	-392.917145	203.543289	70.512085	-507.342682	-51.153690	87.537415	-381.391968	224.044083	1387.162598	-442.064697	-113.774437	1363.771362	-396.208008	44.936401	1390.904419	-389.780151	-1.428315	1678.390137	-402.789825	296.540405	1128.993408	-530.416504	-146.476364	1124.343750	-317.194122	236.697525	897.535583	-428.967346	-166.390869	870.287476	-384.383850	47.829884	1020.233337	472.567596	152.874512	942.924500	483.004211	329.982605
-373.754730	145.350403	923.496338	-388.805573	-38.027016	917.122314	-366.983124	202.109497	496.704224	-404.410614	-60.376404	492.184265	-392.701996	204.518661	70.438789	-507.028595	-50.785568	87.909447	-379.769745	227.294418	1386.879883	-441.500244	-110.340096	1363.749390	-395.301483	48.218327	1390.707153	-389.426483	2.284516	1678.314941	-399.711670	299.755859	1128.699341	-529.861572	-142.683762	1124.316650	-314.319855	239.092545	897.336182	-429.484924	-163.520218	870.026489	-382.176086	50.261459	1020.247498	473.109589	154.623734	942.992310	483.216797	331.761383
-371.276611	147.913956	923.624268	-386.530487	-35.402130	916.967590	-365.934021	205.156021	497.039642	-401.294769	-58.090912	491.790955	-392.805145	205.681198	70.335449	-506.659271	-50.330555	88.201759	-378.237152	230.506653	1386.665771	-440.951843	-106.902443	1363.799683	-394.222076	51.498211	1390.645020	-389.069397	6.058610	1678.248047	-396.697052	302.862885	1128.400269	-529.255737	-138.895920	1124.422241	-311.357452	242.010223	897.298401	-429.499298	-160.546371	869.868774	-380.025513	52.720516	1020.227112	473.678436	156.336975	943.070007	483.478027	333.564667
-368.855774	150.619293	923.768188	-384.419495	-32.736183	916.791809	-364.544617	208.218185	497.120697	-397.725342	-55.709236	490.982452	-393.253662	206.833420	70.238510	-506.054016	-49.780033	88.511169	-376.841278	233.689285	1386.479614	-440.327454	-103.473396	1363.974243	-392.980133	54.784485	1390.586792	-388.664520	9.858709	1678.172729	-393.913879	306.022919	1128.164429	-528.567017	-134.966110	1124.553467	-308.301880	244.809998	897.333984	-429.418915	-157.391357	869.731873	-377.929169	55.249287	1020.203491	474.335663	158.194824	943.111572	483.798279	335.337982
-366.422272	153.527267	923.858459	-382.305023	-29.900082	916.584229	-363.173737	211.093719	497.130859	-393.985443	-53.580463	490.415863	-393.724854	207.944473	70.126740	-505.373657	-49.380814	89.076309	-375.499329	236.806839	1386.213623	-439.603088	-100.087090	1364.086670	-391.964081	58.014801	1390.394775	-388.240601	13.780880	1678.115967	-391.293610	309.291687	1127.909912	-527.940796	-131.121201	1124.740479	-305.226654	247.818069	897.444580	-429.317017	-154.167755	869.634949	-375.785645	57.974308	1020.137512	475.094025	160.475479	943.773682	483.938507	336.923767
-364.073212	156.483429	923.842285	-380.341919	-27.099648	916.297668	-361.627441	213.579849	496.894470	-390.107330	-51.749733	489.645691	-393.767548	208.658615	70.071991	-504.792725	-48.906570	89.502037	-374.232330	239.948776	1385.847900	-441.616974	-99.407257	1365.377319	-391.005127	61.249939	1390.087769	-387.780457	17.769455	1677.973877	-388.792725	312.662964	1127.545288	-527.303345	-127.189926	1125.027344	-302.131165	250.644592	897.466614	-429.110779	-150.769852	869.529907	-373.736023	60.721394	1019.979431	475.653717	162.169846	943.937683	484.249695	338.624756
-361.788483	159.496384	923.744995	-378.400238	-24.290051	915.988037	-360.098145	215.654816	496.607056	-386.132874	-50.092300	488.752167	-393.863617	209.210129	70.073936	-504.477753	-48.638714	90.839371	-372.981232	243.032791	1385.339844	-440.899536	-96.272537	1365.145020	-389.993286	64.444237	1389.706665	-387.308502	21.770912	1677.811157	-386.413147	316.069275	1127.069214	-526.705933	-123.430740	1125.193115	-298.914032	254.016312	897.353577	-428.982178	-147.484406	869.497864	-371.732239	63.534664	1019.770264	476.118958	163.783173	944.125610	484.554718	340.313538
-359.510651	162.489929	923.548584	-376.595245	-21.482550	915.668579	-358.462891	217.152954	496.259491	-382.013153	-48.467911	487.909851	-393.807190	209.484177	70.129128	-503.791046	-48.142494	91.680984	-371.765503	246.172134	1384.760376	-440.119232	-93.154633	1365.050781	-388.977966	67.557251	1389.232666	-386.809235	25.800188	1677.677612	-384.074890	319.537384	1126.468506	-526.092712	-119.625267	1125.305786	-295.704681	257.102966	897.181641	-428.804749	-144.005569	869.384460	-369.787201	66.385765	1019.508728	476.734283	165.475998	944.371582	484.957367	341.877075
-357.212555	165.509674	923.326965	-374.737885	-18.560694	915.300476	-357.015076	218.268234	495.984406	-377.844360	-46.861832	487.139282	-393.608582	209.572815	70.159966	-502.936829	-47.562244	92.804001	-370.625061	249.270157	1384.081787	-439.285858	-89.994843	1365.205078	-387.934601	70.673470	1388.878662	-386.261688	29.821562	1677.638794	-381.759125	323.008667	1125.866455	-525.529419	-115.927773	1125.277588	-292.549866	260.103668	896.974548	-428.631836	-140.493195	869.400391	-367.883087	69.300179	1019.208374	477.309235	167.053757	944.518616	485.339722	343.506866
-354.865662	168.486771	923.047607	-372.945953	-15.645823	914.925110	-355.700745	219.379379	495.933044	-373.778473	-45.314018	486.530365	-393.489044	209.639084	70.288261	-502.128754	-46.777672	93.907486	-369.454224	252.352859	1383.309326	-438.467438	-86.957596	1365.085815	-386.883911	73.762939	1388.548584	-385.710663	33.932846	1677.498047	-379.529419	326.411285	1125.081543	-524.985840	-112.238815	1125.237549	-289.354492	263.003754	896.683838	-428.294769	-136.839996	869.223816	-366.094452	72.229103	1018.874512	477.781555	168.599518	944.597900	485.771149	345.075439
-352.585358	171.366302	922.689697	-371.172272	-12.814697	914.595337	-354.821594	221.053970	495.807129	-369.596893	-43.621422	485.982849	-393.650909	209.899261	70.367531	-501.319550	-45.981079	95.159386	-368.398438	255.456863	1382.503296	-437.390686	-83.847862	1365.157837	-385.716064	76.853630	1388.212036	-385.093262	37.969345	1677.493408	-377.338440	329.854584	1124.296997	-524.438660	-108.732780	1125.115845	-286.449188	265.667755	896.366272	-427.816193	-133.244705	868.853210	-364.358917	75.136444	1018.526001	478.136536	170.036514	944.628662	486.130127	346.494263
-350.356995	174.311783	922.334595	-369.415985	-9.891041	914.223511	-353.733978	222.537704	495.751801	-365.377777	-41.751480	485.401001	-393.497437	209.949371	70.410583	-500.390411	-45.176079	96.483025	-367.356934	258.551910	1381.635742	-436.463013	-80.769585	1364.976196	-384.608826	79.953590	1387.930664	-384.413208	42.076469	1677.403564	-375.215424	333.195465	1123.428955	-523.885071	-105.227348	1124.855713	-283.557404	268.765564	895.970886	-427.330048	-129.627899	868.543152	-362.678894	78.101372	1018.155579	478.521545	171.368454	944.700317	486.626038	347.869934
-348.274750	177.098312	922.014404	-367.759888	-7.045732	913.946045	-352.598267	224.111816	495.694763	-363.486023	-41.686096	485.160431	-393.439941	210.174728	70.457764	-500.578674	-44.772018	98.106644	-366.357391	261.655060	1380.773926	-435.473450	-77.798424	1364.584839	-383.549500	83.056267	1387.503906	-383.701233	46.208069	1677.310303	-373.090088	336.421692	1122.613647	-523.292603	-101.892113	1124.557739	-280.850769	271.592834	895.492493	-426.814789	-125.967522	868.088928	-361.110352	80.977699	1017.850342	478.830902	172.738007	944.742310	487.058167	349.312866
-346.388000	179.753860	921.623535	-366.167297	-4.368676	913.705566	-351.448456	225.944489	495.672302	-359.159454	-39.836452	484.884155	-393.487518	210.477142	70.489708	-499.522034	-43.459053	99.545563	-365.421265	264.891571	1380.053711	-434.663849	-74.865494	1363.940430	-382.692169	86.152283	1386.978760	-382.923981	50.276077	1677.267334	-371.110565	339.614807	1121.828491	-522.691345	-98.579796	1124.092773	-278.346680	274.431091	894.974670	-426.304596	-122.396492	867.763184	-359.648651	83.760109	1017.530334	479.254364	174.107361	944.771667	487.611633	350.655518
-344.555328	182.375595	921.390991	-364.548523	-1.637052	913.598022	-350.131256	227.266266	495.501129	-354.620850	-38.112247	484.831726	-393.460907	210.819214	70.540184	-498.290344	-41.977131	101.363426	-364.522461	268.004852	1379.448120	-433.783203	-71.807449	1364.058960	-381.816742	89.207428	1386.578613	-382.109985	54.382309	1677.215698	-369.252167	342.674866	1121.197388	-522.093079	-95.307556	1123.872925	-276.245667	277.229858	894.386414	-425.771027	-118.749313	867.281677	-358.237854	86.540733	1017.353210	479.801086	175.680786	945.387085	488.052582	351.761292
-342.854065	184.852646	921.244629	-363.088654	0.812036	913.675781	-348.786804	228.966446	495.375702	-349.957764	-36.402752	484.883453	-393.461273	211.239090	70.648651	-496.958832	-40.501186	103.453056	-363.667358	271.117462	1379.069702	-432.942749	-68.772003	1363.401367	-380.919525	92.318153	1386.346680	-381.245331	58.393127	1677.310547	-367.467194	345.442963	1120.742554	-521.432190	-91.949615	1123.554199	-274.130219	279.675842	894.258789	-425.240570	-115.224014	866.945923	-356.939850	89.162071	1017.313965	479.717957	176.665298	944.963928	488.604553	353.202057
-341.142029	187.342972	921.174805	-361.568665	3.314667	913.816467	-347.584595	230.821152	495.260651	-345.170990	-35.158142	485.190857	-393.499481	211.725708	70.780365	-495.621429	-38.806419	105.814392	-362.892426	274.208832	1378.890503	-432.174591	-65.731392	1363.195923	-380.044708	95.444672	1386.357788	-380.337402	62.500889	1677.329102	-365.849274	348.013428	1120.386230	-520.814941	-88.826096	1123.416016	-272.167877	281.899200	893.892456	-424.689728	-111.508774	866.852844	-355.632721	91.811249	1017.342224	480.019928	178.081360	945.420288	489.084747	354.359833
-339.565826	189.798798	921.150269	-360.090515	5.664864	914.074829	-346.336487	232.432190	495.000458	-339.921112	-34.001965	485.507935	-393.403198	212.102310	70.846199	-494.032532	-37.075451	108.453911	-362.172913	277.280273	1378.858643	-431.461365	-62.683109	1363.146484	-379.194397	98.495117	1386.367554	-379.383057	66.449272	1677.473389	-364.370544	350.386169	1120.161011	-520.041687	-85.451263	1123.220581	-270.296692	284.291626	893.830078	-423.946533	-107.911690	866.535706	-354.440735	94.409615	1017.450867	480.193451	179.207413	945.419922	489.679321	355.586823
-338.010590	192.238342	921.143066	-358.639618	8.051177	914.391113	-345.255249	233.883057	494.873444	-334.563599	-33.152706	485.778442	-393.335419	212.326202	70.915291	-492.385040	-35.143990	111.226593	-361.489502	280.345276	1378.823853	-430.860779	-59.635876	1363.028320	-378.436890	101.562355	1386.282593	-378.451965	70.462456	1677.577637	-363.076538	352.721283	1120.029297	-519.368347	-82.058617	1123.130859	-268.669983	286.680145	893.604614	-423.331818	-104.384323	866.441650	-353.169037	97.027542	1017.601074	480.268066	180.106018	945.527344	490.401337	356.630890
-336.813873	194.633118	920.996704	-357.320221	10.332756	914.656616	-344.418030	235.276672	494.631989	-329.135773	-32.187321	486.019775	-393.362488	212.499695	71.058868	-490.378510	-33.075371	113.894791	-360.889069	283.402954	1378.839966	-430.142670	-56.505268	1363.189331	-377.520691	104.686600	1386.289673	-377.456482	74.413963	1677.598145	-361.931519	355.007111	1119.853882	-518.660522	-78.722610	1123.057129	-267.294678	289.020050	893.444763	-422.652161	-100.804169	866.326965	-352.033813	99.601135	1017.661621	480.820129	180.698227	945.657166	492.016113	357.229706
-335.627594	196.986465	920.833862	-356.110535	12.503923	914.994812	-343.804749	236.683258	494.494751	-323.804443	-31.519325	486.307068	-393.419159	212.662552	71.124115	-488.508118	-31.260685	116.895363	-360.302582	286.411591	1378.839111	-429.533752	-53.539295	1363.192871	-376.974854	107.730576	1386.117432	-376.421509	78.357864	1677.602783	-360.920013	357.150635	1119.625854	-517.997192	-75.592819	1123.092896	-266.094910	291.304810	893.301636	-421.931915	-97.248169	866.209900	-350.907593	102.144592	1017.753479	480.791504	181.683182	945.723816	492.618378	358.282837
-334.453552	199.462860	920.734375	-354.845886	14.756525	915.264282	-343.350220	237.710083	494.451019	-318.295776	-30.712601	486.513245	-393.346558	212.678452	71.181068	-486.544159	-29.328461	119.977676	-359.721588	289.437714	1378.822632	-428.991394	-50.534264	1363.343750	-376.339691	110.815346	1386.022949	-375.442444	82.243149	1677.615723	-360.104919	359.495178	1119.464478	-517.288269	-72.190811	1122.989746	-265.209686	293.398926	892.966248	-421.279236	-93.723755	866.264587	-349.756287	104.716682	1017.840149	480.986938	182.855377	945.914856	493.412140	359.373352
-333.234680	201.888641	920.712463	-353.565765	16.961542	915.606262	-342.827240	238.564423	494.538025	-312.809296	-30.104095	486.808472	-393.178741	212.630264	71.259659	-485.050232	-28.186808	124.380058	-359.196320	292.352905	1378.805420	-428.536926	-47.638611	1363.499390	-375.460815	113.801132	1386.168701	-374.450623	86.138687	1677.659302	-359.372589	361.595123	1119.206543	-516.571045	-68.760796	1122.962891	-264.053925	295.694855	892.929199	-420.323761	-90.182610	866.092957	-348.597443	107.239647	1018.000305	481.133575	183.837234	946.224182	494.254272	360.348175
-332.035339	204.116089	920.754028	-352.359772	18.968317	916.225769	-342.629791	239.493576	494.544739	-307.429413	-29.527481	487.272614	-393.184357	212.727127	71.345772	-483.120819	-26.637880	127.975334	-358.689484	295.302979	1378.791260	-427.932892	-44.776997	1363.606567	-374.734863	116.737129	1386.227051	-373.458282	89.889404	1677.695923	-358.771606	363.796936	1118.958374	-515.842285	-65.487465	1123.038574	-263.259949	297.760925	892.671936	-419.559357	-86.698036	866.265320	-347.585236	109.691856	1018.327515	481.549591	184.993591	946.666687	495.250916	361.534546
-330.953491	206.435410	920.660156	-351.038635	21.173344	916.273132	-342.383575	240.558350	494.550842	-301.931671	-28.917231	487.693451	-393.090881	212.800919	71.393227	-480.848175	-24.487017	131.028793	-358.175934	298.224731	1378.647949	-427.304565	-41.921154	1363.806885	-374.138885	119.668892	1386.280273	-372.518066	93.669655	1677.725586	-358.219910	365.981537	1118.574829	-515.146667	-62.302895	1123.160645	-262.305267	299.615295	892.639648	-418.701569	-83.255875	866.392273	-346.403717	112.026451	1018.304504	481.850220	185.865356	947.089783	496.373718	362.366852
-329.908844	208.637466	920.673157	-349.788727	23.130522	916.589844	-342.153687	241.689407	494.649445	-296.513702	-28.283543	488.212952	-393.007019	212.947220	71.429604	-478.373627	-22.405788	134.142944	-357.721344	301.107697	1378.377563	-426.833710	-39.202915	1364.005127	-373.535034	122.573433	1386.297485	-371.609131	97.417709	1677.792480	-357.866394	368.231079	1118.106812	-514.499329	-59.042515	1123.296631	-261.662048	301.459198	892.393616	-417.688446	-79.807449	866.566284	-345.409576	114.282425	1018.463928	482.071045	186.823990	947.423767	497.390869	363.274445
-328.911072	210.526611	920.538757	-348.543884	24.813330	917.117920	-341.926331	242.918884	494.521912	-291.634308	-28.009214	488.847534	-392.936310	213.093353	71.449577	-476.025024	-20.536160	137.300461	-357.262787	303.931152	1377.935303	-426.242828	-36.529179	1364.164673	-372.929718	125.358505	1386.221558	-370.731995	101.182236	1677.757446	-357.556854	370.598206	1117.568726	-513.792358	-55.894703	1123.379150	-261.285706	303.318756	891.860657	-416.689514	-76.453461	866.541138	-344.460724	116.437248	1018.656250	482.235870	187.844421	947.781494	498.477325	364.000275
-328.045227	212.509018	920.378418	-347.320099	26.734934	917.231384	-341.739166	244.166565	494.417358	-286.758606	-27.639090	489.386078	-392.939728	213.299118	71.410812	-473.464233	-18.423780	140.150970	-356.848083	306.782562	1377.352417	-425.748779	-33.991096	1364.374390	-372.335632	128.181961	1386.029663	-369.917542	104.924500	1677.731934	-357.368866	372.860840	1116.863892	-513.114441	-52.987484	1123.494873	-260.806305	305.128967	891.433167	-415.754822	-73.215836	866.728394	-343.476715	118.532043	1018.630981	482.364227	188.673447	948.143188	499.268829	365.024567
-327.365570	214.452438	920.108154	-346.155334	28.402922	917.145691	-341.573578	245.453918	494.363342	-282.151855	-27.242018	489.815369	-392.970673	213.488098	71.397018	-470.666992	-16.350548	142.727829	-356.418427	309.460724	1376.697998	-424.996643	-31.581379	1364.463013	-371.707855	130.888199	1385.835327	-369.136658	108.629150	1677.639404	-357.246460	375.154144	1116.065308	-512.430908	-49.974026	1123.489380	-260.554962	306.686188	890.850525	-414.653076	-69.952438	866.874512	-342.534393	120.421234	1018.455017	482.482574	189.524841	948.498657	500.228821	365.884460
-326.501709	216.242249	919.950012	-344.821442	30.103865	917.256287	-341.450928	246.464661	494.319641	-277.701050	-26.839176	490.293030	-393.020416	213.638519	71.414703	-467.427795	-14.117124	144.829483	-356.011017	312.113037	1376.025513	-424.239014	-29.200989	1364.541504	-371.069153	133.496719	1385.666016	-368.352539	112.268349	1677.578247	-357.159882	377.395538	1115.233398	-511.640198	-46.910912	1123.491089	-260.303497	308.597412	890.262085	-413.596466	-66.960808	867.001465	-341.582550	122.311241	1018.424011	482.502197	190.329361	948.914856	501.130676	366.660370
-325.546417	217.955627	919.831848	-343.336853	31.778112	917.401611	-341.161163	247.290009	494.260620	-273.623810	-26.348455	490.870758	-392.967865	213.693298	71.417732	-463.843445	-12.115596	146.571045	-355.641357	314.600983	1375.268188	-423.329712	-26.965448	1364.700562	-370.238464	135.984528	1385.585938	-367.582703	115.999680	1677.441040	-357.148529	379.664703	1114.408691	-510.850769	-44.175705	1123.589111	-260.190399	310.159119	889.611572	-412.464417	-63.911728	867.176880	-340.614624	124.153923	1018.423462	482.565887	191.225876	949.421265	502.016998	367.554901
-324.637299	219.533844	919.667969	-341.856537	33.321636	917.595703	-340.866669	247.942337	494.143982	-269.642181	-25.666759	491.359833	-392.861786	213.724335	71.449936	-459.534332	-9.774826	147.599319	-355.335022	317.103180	1374.582520	-422.475769	-24.734901	1364.890137	-369.611603	138.523178	1385.480957	-366.820618	119.522934	1677.529053	-357.223877	381.872711	1113.533936	-510.096649	-41.326748	1123.720947	-260.238281	311.768829	888.973206	-411.202637	-60.901180	867.351868	-339.621490	125.906639	1018.427124	482.672058	192.047211	949.871399	503.176270	368.013092
-323.876373	221.156494	919.453674	-340.458923	34.874115	917.740601	-340.717529	248.531097	494.101929	-266.119110	-25.168657	492.191437	-392.815765	213.752014	71.486137	-454.921478	-7.697661	148.174698	-355.124756	319.550110	1373.751343	-421.498413	-22.655020	1365.132690	-368.943634	140.976013	1385.424316	-366.080048	122.785896	1677.689453	-357.417389	383.912140	1112.553223	-509.279999	-38.896370	1124.018799	-260.391235	313.331665	888.210999	-410.079651	-58.050476	867.720276	-338.702972	127.679451	1018.382813	482.663177	192.915634	950.305664	503.845978	369.181610
-323.114868	222.649582	919.275635	-339.059021	36.180969	918.000183	-340.425323	249.205597	494.074493	-262.778656	-24.189436	492.903015	-392.712158	213.642303	71.499626	-449.949402	-5.762870	148.332001	-354.978790	321.984222	1372.990845	-420.489258	-20.588591	1365.419556	-368.434723	143.422745	1385.317993	-365.350708	126.531479	1677.638916	-357.740601	385.905060	1111.675903	-508.443542	-36.473930	1124.358398	-260.718262	314.982117	887.457520	-408.840637	-55.398624	868.159058	-337.834686	129.309799	1018.409973	482.809021	193.672089	950.667480	504.896729	369.690247
-322.393280	223.943954	919.118713	-337.679169	37.386578	918.531738	-340.133026	249.740189	493.967255	-259.453339	-23.106197	493.571533	-392.608917	213.594086	71.548798	-444.478912	-3.697701	147.867920	-354.938385	324.428223	1372.282959	-419.339691	-18.634142	1365.696899	-368.221954	145.774368	1385.044800	-364.634460	130.036285	1677.674561	-358.199982	387.806671	1110.834473	-507.531738	-34.337677	1124.676147	-261.294922	316.676819	886.490234	-407.720428	-52.886799	868.583496	-337.026886	130.924194	1018.580261	482.836029	194.561951	951.006042	505.682831	370.683105
-321.875824	225.268585	918.942383	-336.396332	38.662701	918.604492	-339.796295	250.284012	493.801147	-256.240784	-21.739902	494.239044	-392.536743	213.593216	71.562798	-438.722382	-1.938037	147.065475	-355.046722	326.756226	1371.627197	-417.983276	-16.641895	1366.245483	-367.752136	148.111694	1385.046753	-363.952087	133.463120	1677.761963	-358.781982	389.552795	1110.046265	-506.604584	-32.321419	1125.100098	-261.799774	318.006744	885.891113	-406.712097	-50.667816	869.276611	-336.180786	132.333176	1018.524292	482.979401	195.272568	951.273682	506.846375	370.965973
-321.233093	226.456512	918.835938	-335.104462	39.758499	918.960815	-339.351196	250.726227	493.779419	-253.133438	-20.111338	494.704285	-392.315857	213.494064	71.284409	-432.568298	-0.197823	145.918213	-355.307007	329.159912	1371.131104	-416.768158	-14.597055	1366.846191	-367.303162	150.403076	1385.049316	-363.267944	136.791763	1677.898193	-359.524933	391.144806	1109.351685	-505.614349	-30.458452	1125.633911	-262.286407	319.540283	885.505737	-405.612518	-48.516949	869.848206	-335.342560	133.707230	1018.638916	482.977966	196.091537	951.595276	507.702240	371.577881
-320.505157	227.674179	918.885559	-333.789764	40.871445	919.370605	-339.033081	251.253098	493.796783	-250.165466	-18.313711	495.147980	-392.328430	213.552490	71.401970	-425.977509	1.531246	144.291031	-355.602020	331.436951	1370.734375	-415.422150	-12.612248	1367.307739	-366.722321	152.707855	1385.260376	-362.597351	140.080994	1678.032471	-360.393097	392.661804	1108.733398	-504.524353	-28.750916	1126.192383	-262.901611	321.028046	885.019165	-404.242371	-46.481003	870.267090	-334.469666	135.052475	1018.856628	482.999634	196.855820	951.873596	508.550354	372.269043
-319.726013	228.815002	918.973694	-332.460785	41.880299	919.847168	-338.794556	251.715088	493.855530	-247.292252	-16.266691	495.753265	-392.259552	213.632828	71.446999	-419.066681	3.203314	142.345673	-356.056702	333.723389	1370.314819	-414.213654	-10.645365	1367.852173	-365.899658	154.971573	1385.535767	-361.905457	143.296692	1678.172729	-361.399933	393.977234	1108.009644	-503.383453	-27.323784	1126.891235	-263.388611	322.551758	884.572266	-402.982422	-44.673023	870.859741	-333.583649	136.323837	1019.124695	482.905853	197.809402	952.087891	509.116302	373.323639
-319.114838	229.845627	918.959229	-331.238800	42.869804	920.268127	-338.517700	252.102417	493.893433	-244.620941	-14.235343	496.412231	-392.156433	213.552582	71.499260	-411.781525	4.936451	140.175705	-356.483826	335.995453	1369.938354	-412.947632	-8.716819	1368.511108	-365.407410	157.188461	1385.575684	-361.221344	146.439377	1678.319336	-362.559357	395.314240	1107.345947	-502.222290	-26.014563	1127.608521	-263.950226	324.119446	884.111511	-401.858673	-43.200031	871.705994	-332.750000	137.546768	1019.319397	482.860901	198.488815	952.218872	509.951233	373.968597
-318.587616	230.926224	918.923340	-330.101227	43.811600	920.685364	-338.143005	252.389114	493.818359	-242.365082	-12.243116	497.050720	-391.944336	213.411880	71.553947	-404.313110	6.472122	137.793716	-356.956177	338.274780	1369.452637	-411.653351	-6.801979	1369.180298	-365.063751	159.379669	1385.557129	-360.580444	149.580353	1678.407227	-363.865417	396.732117	1106.789673	-501.008331	-24.836700	1128.279175	-264.537079	325.675323	883.646851	-400.484650	-41.740540	872.254395	-331.960205	138.776382	1019.503967	482.875519	199.209412	952.316040	510.778748	374.547485
-318.156555	231.827911	918.798523	-329.095367	44.605114	921.109985	-338.185852	253.051651	493.717316	-240.271912	-10.066803	497.589478	-391.989471	213.432159	71.617851	-396.416809	8.159668	134.891068	-357.398407	340.543243	1369.023682	-410.399994	-4.996105	1369.641724	-364.734528	161.446442	1385.418579	-359.938293	152.681702	1678.459473	-365.221802	397.949127	1106.109131	-499.741028	-23.847454	1128.979004	-265.050995	327.336609	883.064331	-399.250183	-40.729366	872.961670	-331.254913	139.893066	1019.648743	482.903381	199.910538	952.360962	511.614410	375.076538
-317.717010	232.725113	918.785400	-328.060822	45.356655	921.531494	-338.222900	253.494858	493.645782	-238.401505	-7.835130	498.098999	-392.004852	213.442902	71.623055	-388.111816	9.660961	131.899872	-357.892059	342.686218	1368.517334	-408.978180	-3.163877	1370.367798	-364.265503	163.511032	1385.471069	-359.308655	155.620255	1678.552002	-366.656097	399.208038	1105.379639	-498.414276	-23.012039	1129.686890	-265.875580	328.985840	882.482056	-398.049896	-40.109673	873.674744	-330.580048	140.926483	1019.844421	482.842804	200.582672	952.354309	512.353821	375.630157
-317.284546	233.736069	918.899475	-327.039368	46.225594	921.984802	-338.271240	253.952408	493.660919	-236.662994	-5.531404	498.577515	-391.995453	213.464874	71.716667	-379.350006	11.295228	128.330566	-358.376495	344.790161	1368.111206	-407.717377	-1.358641	1371.021851	-363.733093	165.489227	1385.602417	-358.733154	158.128998	1678.798340	-368.091003	400.466949	1104.719116	-497.145630	-22.518436	1130.358521	-267.019562	330.678558	881.411011	-396.972443	-39.614780	874.530823	-329.859406	142.021469	1020.124573	482.831696	201.127228	952.381042	513.257019	375.766235
-316.723938	234.674484	918.911011	-325.843689	47.117146	922.271667	-338.250305	254.196579	493.713196	-235.025528	-3.240271	499.032196	-391.944153	213.448624	71.758263	-370.756500	12.571685	125.466034	-358.852692	346.784271	1367.602905	-406.446014	0.338634	1371.616821	-363.121002	167.447464	1385.833984	-358.101379	161.003204	1678.910767	-369.425476	401.577148	1104.061035	-495.845642	-22.130411	1131.104980	-267.433014	331.881195	881.128845	-395.509430	-39.214874	875.146301	-329.144318	143.063843	1020.258362	482.792877	201.691315	952.363586	514.071960	376.209442
-316.258057	235.660248	918.969299	-324.792175	47.997837	922.563599	-338.330902	254.556870	493.800140	-233.567078	-0.828293	499.456055	-391.969849	213.471542	71.790825	-365.030029	15.890552	112.964302	-359.234222	348.729523	1367.072144	-405.115509	2.030387	1372.282715	-362.568939	169.346268	1385.949951	-357.462646	163.842651	1678.986084	-370.734589	402.719147	1103.378052	-494.482056	-21.574520	1131.770020	-267.856567	332.956024	880.878906	-394.178467	-39.051346	875.770813	-328.449890	144.098221	1020.426147	482.688904	202.350937	952.242737	514.778687	376.749451
-316.002777	236.401794	918.839844	-323.777985	48.657257	922.901245	-338.452057	254.964355	493.787537	-232.336685	1.615553	499.813690	-391.908691	213.377930	71.803139	-355.804993	17.216003	109.678734	-359.654358	350.619110	1366.495117	-403.849396	3.625597	1372.870972	-362.026123	171.233963	1386.029419	-356.817963	166.649109	1678.980347	-372.068176	403.905640	1102.638794	-492.918457	-22.162205	1132.854736	-268.547729	334.097931	880.531494	-392.853821	-39.086525	876.575806	-327.824371	145.013885	1020.524353	482.553772	202.953232	952.102173	515.520447	377.212677
-315.912323	237.072815	918.657532	-322.896881	49.320175	923.188782	-338.602814	255.281479	493.658112	-231.159531	3.909434	500.063965	-391.875641	213.311020	71.820953	-346.455688	18.488703	106.576988	-360.030853	352.453033	1365.887451	-402.659760	5.247525	1373.263306	-361.548523	173.100601	1385.889404	-356.154205	169.161575	1678.943115	-373.314026	405.100708	1101.895020	-491.257385	-19.695234	1132.134277	-268.944977	335.053619	879.894592	-391.371521	-39.454800	877.168823	-327.195129	145.891525	1020.582825	482.447083	203.528397	951.924194	516.263306	377.717255
-315.565826	237.790085	918.468445	-321.760651	49.882477	923.391541	-338.759827	255.651764	493.588287	-229.930283	6.394807	500.336029	-391.830322	213.224319	71.807190	-336.687592	20.121181	103.500359	-360.415344	354.206726	1365.245728	-401.314850	6.796110	1373.803955	-361.130432	174.828400	1385.722534	-355.513123	171.909119	1678.882446	-374.558655	406.362274	1101.207275	-489.594513	-17.575644	1131.636597	-269.927734	336.526825	879.472839	-389.897156	-39.987915	877.630005	-326.558197	146.707245	1020.576477	482.205078	204.207870	951.718689	516.908386	378.211548
-315.405151	238.521317	918.442322	-320.751587	50.561104	923.605652	-338.959930	255.894958	493.550934	-228.882965	8.863482	500.561310	-391.814392	213.232010	71.809029	-326.802826	21.782923	100.555504	-360.739166	355.853394	1364.715210	-399.995575	8.386714	1374.427856	-360.671356	176.517838	1385.625488	-354.842773	174.558685	1678.871948	-375.724945	407.534027	1100.579102	-486.176392	-14.618382	1129.410522	-270.567688	337.637085	879.148132	-388.327240	-40.470036	877.992798	-325.928864	147.501877	1020.671387	482.043060	204.907669	951.480713	517.613953	378.700653
-315.104065	239.239441	918.480164	-319.695862	51.096355	923.844849	-339.138367	256.091400	493.611969	-227.854385	11.122016	500.976532	-391.827942	213.242447	71.833534	-316.793640	23.403008	97.941505	-361.102661	357.424652	1364.241943	-398.762512	9.762528	1374.707886	-360.168427	178.121338	1385.644409	-354.187103	177.160675	1678.897949	-376.835388	408.581757	1099.972900	-484.549408	-14.351006	1129.935669	-271.181091	338.597748	878.772888	-386.901245	-41.122375	878.731873	-325.352509	148.203033	1020.799561	482.348053	206.095963	951.370850	518.479370	379.258545
-314.872681	239.854568	918.491699	-318.659454	51.623604	924.074768	-339.161652	256.055939	493.631592	-226.827393	13.703438	501.177094	-391.726837	213.157852	71.831451	-306.440063	25.130548	95.406677	-361.464386	358.897156	1363.768066	-397.308563	11.068769	1375.360107	-359.639404	179.653702	1385.704346	-353.505524	179.683167	1678.916748	-377.861328	409.617126	1099.431885	-483.220825	-14.860220	1130.693237	-271.819611	339.592682	878.521606	-385.454712	-41.854805	879.505615	-324.745514	148.854797	1020.915649	481.778656	206.589706	951.301331	519.166138	379.657593
-314.808929	240.386871	918.421387	-317.754669	52.189026	924.244141	-339.264160	256.176910	493.630554	-225.970169	15.971940	501.527222	-391.614288	213.087738	71.842239	-296.164154	26.857075	93.181297	-361.811371	360.337372	1363.303833	-396.227112	12.522344	1375.825439	-359.151215	181.150009	1385.740967	-352.831482	182.171692	1678.903320	-378.839569	410.565643	1098.879517	-481.861847	-15.165384	1131.362305	-272.397339	340.502960	878.249451	-383.883026	-42.445068	880.306702	-324.266327	149.495377	1020.961853	481.072998	206.948502	951.086060	519.763000	380.018585
-314.785980	240.929932	918.346252	-316.871338	52.706852	924.423950	-339.547852	256.465393	493.623840	-224.575317	18.346466	501.939117	-391.612823	213.018433	71.862381	-284.501251	29.189728	91.096512	-362.188690	361.740204	1362.790894	-394.858643	13.821804	1376.453369	-358.711182	182.638382	1385.654785	-352.143097	184.556900	1678.892944	-379.827759	411.504272	1098.342407	-480.444275	-15.550962	1132.095947	-273.171661	341.568817	877.762085	-382.449036	-43.273323	881.124878	-323.782593	150.123535	1021.013489	481.361572	207.678909	950.556580	520.815796	380.750610
-314.843872	241.455017	918.240356	-316.068298	53.258987	924.576294	-339.613586	256.562653	493.543701	-223.504471	20.345078	502.377594	-391.496277	212.913666	71.823380	-274.134491	31.104870	89.479332	-362.570221	362.981110	1362.284668	-393.608246	15.035495	1376.871460	-358.244690	184.101440	1385.552734	-351.472229	186.990585	1678.856323	-380.771179	412.384613	1097.800781	-479.002441	-15.934413	1132.896606	-273.777100	342.556000	877.422302	-380.841919	-44.111534	881.978516	-323.384399	150.762695	1021.035339	481.382233	208.475677	950.303650	521.674011	381.320740
-314.845764	242.035416	918.203003	-315.199432	53.705002	924.753845	-339.826813	256.851379	493.511139	-222.157867	22.478874	502.747253	-391.451630	212.863937	71.775864	-263.716797	33.118320	88.124893	-362.945404	364.223297	1361.756104	-392.247681	16.204416	1377.389771	-357.784485	185.480927	1385.431519	-350.758087	189.327240	1678.772461	-381.669647	413.191528	1097.185303	-477.513855	-16.432264	1133.613281	-274.450928	343.507080	876.938416	-379.298584	-45.324947	882.871887	-322.964844	151.350403	1021.101746	481.143066	209.234421	949.941528	522.369202	381.901123
-314.951355	242.499252	918.172791	-314.443787	54.189529	924.892273	-340.000366	257.016174	493.482941	-220.828354	24.530443	503.175781	-391.412231	212.802063	71.769730	-253.345291	35.187977	87.027885	-363.426117	365.445190	1361.408203	-390.354980	17.158350	1378.050537	-357.292511	186.804199	1385.476074	-350.086243	191.645508	1678.752563	-382.487244	413.950073	1096.720337	-476.041290	-16.948294	1134.457153	-274.781860	344.207886	876.884399	-377.681122	-45.935921	883.683899	-322.656403	151.877716	1021.152649	480.920166	210.004974	949.677124	523.194641	382.411102
-315.030792	242.970718	918.230713	-313.683319	54.685543	925.122375	-340.187225	257.243500	493.511169	-219.294846	26.475273	503.676941	-391.359375	212.794266	71.768959	-242.903778	37.355221	86.294418	-363.799103	366.463531	1360.919800	-389.560028	18.391630	1378.414185	-356.868591	187.959274	1385.496338	-349.367859	193.818253	1678.762085	-383.259735	414.572388	1096.221436	-474.738617	-17.590443	1135.214111	-275.055573	345.004456	877.022644	-376.156342	-46.792160	884.544189	-322.355988	152.417007	1021.291504	480.740082	210.603134	949.473938	523.998779	382.886414
-315.065033	243.264801	918.263977	-313.114258	54.616257	925.623596	-340.428680	257.460938	493.527679	-217.912354	28.298439	504.261261	-391.327667	212.786484	71.820160	-232.724518	39.585239	85.793198	-364.288452	367.518097	1360.535400	-387.715790	19.312109	1379.143433	-356.438049	189.094864	1385.560913	-348.706543	196.063690	1678.814453	-384.093842	415.378632	1095.825562	-473.173523	-18.074354	1135.995239	-276.070740	345.804169	876.224609	-374.521667	-47.681198	885.462463	-322.217133	152.741959	1021.540466	480.620087	211.390839	949.252747	524.854980	383.291809
-315.151398	243.623779	918.308594	-312.494843	55.045063	925.920227	-340.682343	257.686096	493.552216	-216.339569	30.016106	504.886780	-391.328339	212.770966	71.819824	-222.597336	41.903568	85.477386	-364.743530	368.493713	1360.182007	-386.503143	20.337734	1379.631104	-355.959198	190.241241	1385.690918	-348.012054	198.124878	1678.880493	-384.826813	415.964264	1095.466431	-473.988373	-23.679993	1141.311523	-276.651917	346.565247	875.862732	-373.103638	-48.479519	886.841248	-321.987640	153.239151	1021.704041	480.884247	211.937256	949.294983	526.132629	383.603058
-315.442902	244.155334	918.275818	-311.809265	55.970852	925.842041	-340.960754	257.969543	493.566742	-214.317184	32.193966	505.521210	-391.330444	212.774841	71.795288	-212.498337	44.373783	85.509972	-365.244202	369.432526	1359.823853	-385.224609	21.272581	1380.229126	-355.510925	191.329803	1385.691528	-347.320251	200.216354	1678.912842	-385.611298	416.496307	1095.016724	-472.526825	-24.346874	1142.218018	-277.202332	347.303131	875.455261	-371.457581	-49.334969	887.849243	-321.682739	153.912109	1021.659485	480.685089	212.550903	949.084656	526.944519	384.008698
-315.695282	244.524399	918.255737	-311.285614	56.435349	926.030212	-341.188049	258.146729	493.518707	-212.143372	33.874962	506.262085	-391.266632	212.727249	71.750374	-202.534073	46.953644	85.740692	-365.735779	370.328400	1359.388916	-384.011017	22.229040	1380.719360	-355.127411	192.377228	1385.662354	-346.615662	202.238602	1678.926270	-386.316223	416.910065	1094.648071	-470.976135	-24.665890	1142.963135	-277.777039	348.108734	874.974365	-369.732391	-50.316830	888.849365	-321.493164	154.409180	1021.744812	480.385834	213.242493	948.927551	527.597107	384.401031
-315.942017	244.933960	918.258301	-310.757141	56.904827	926.233704	-341.475739	258.284729	493.482880	-210.284729	35.894081	506.758148	-391.226990	212.673355	71.734100	-192.945068	49.528313	86.083939	-366.277435	371.200287	1359.079102	-382.770233	23.098652	1381.209229	-354.733582	193.434708	1385.708130	-345.933441	204.166489	1678.951782	-387.082458	417.302948	1094.263428	-469.530579	-25.189569	1143.686157	-278.269257	348.760712	874.577393	-368.059113	-51.223038	889.705261	-321.336090	154.923752	1021.846130	480.235107	213.850479	948.690369	528.418091	384.791351
-316.168518	245.417236	918.333923	-310.310059	57.361423	926.435791	-341.730804	258.289337	493.471100	-208.205536	37.707607	507.279388	-391.275604	212.273849	71.620735	-183.454468	52.344646	86.679642	-366.762695	371.989929	1358.799561	-381.478790	23.912458	1381.799683	-354.302246	194.360550	1385.853394	-345.294617	206.068512	1678.980591	-387.775696	417.506622	1093.865112	-468.040253	-25.710094	1144.418213	-278.596619	349.443665	874.479980	-366.403564	-52.104641	890.613953	-321.214661	155.431854	1021.984314	480.023224	214.597427	948.469543	529.173950	385.226166
-316.482117	245.708481	918.393799	-309.928223	57.704464	926.698608	-342.065186	258.282654	493.514404	-205.738358	39.368404	507.860504	-390.867859	212.695221	71.654884	-175.061005	54.884945	88.289810	-367.314087	372.772522	1358.544189	-380.231476	24.782940	1382.498657	-353.840515	195.281021	1386.057251	-344.637848	208.218704	1678.993408	-388.542969	417.796478	1093.623901	-466.533081	-26.127184	1145.145874	-279.149170	350.029633	874.110718	-364.399261	-52.976532	891.720642	-321.155701	155.828934	1022.144348	479.893402	215.364777	948.304504	529.923767	385.663910
-316.867096	246.042908	918.472900	-309.571320	58.075500	926.914551	-342.462555	258.288574	493.582764	-203.435944	41.176411	508.507996	-391.134674	212.501587	71.757813	-166.859924	57.400497	89.162498	-367.844269	373.509735	1358.309082	-379.001038	25.575794	1383.000244	-353.441559	196.107040	1386.181519	-344.027039	209.550507	1679.161499	-389.312134	417.937561	1093.375732	-465.050446	-26.665180	1145.929932	-279.630127	350.601837	873.870056	-362.809723	-53.862751	892.560791	-321.154572	156.224136	1022.291321	479.736725	216.021729	948.112854	530.792542	386.130585
-317.140503	246.203232	918.513672	-309.373932	57.898632	927.459961	-342.721344	258.064270	493.561890	-201.307938	42.834949	509.226776	-390.989502	212.339005	71.736450	-157.761993	60.093754	88.819382	-368.374268	374.202606	1358.133301	-377.824249	26.296782	1383.556396	-353.059387	196.941467	1386.352783	-343.423706	211.231323	1679.300171	-390.094116	418.007568	1093.058105	-463.623901	-27.188442	1146.674561	-280.104309	351.176422	873.741211	-361.273956	-54.790066	893.418884	-321.295837	156.450363	1022.566040	479.564819	216.816223	947.695618	531.385315	386.740509
-317.554993	246.341476	918.479797	-309.127258	58.185627	927.680908	-342.967712	257.989075	493.566071	-198.865540	44.539585	509.885986	-390.939819	212.244705	71.740334	-150.844330	61.896854	91.245621	-368.832031	374.845032	1357.917114	-376.673645	26.974367	1384.063354	-352.712280	197.735138	1386.370239	-342.828552	213.244385	1679.255493	-390.858765	418.091034	1092.780029	-462.139008	-27.752544	1147.397705	-280.652069	351.618378	873.292114	-359.516998	-55.657551	894.359009	-321.325256	156.775482	1022.658936	479.265961	218.172348	947.878845	531.517883	387.519440
-317.994049	246.552307	918.501465	-308.854462	58.503204	927.900940	-343.504669	258.182678	493.604919	-196.485046	46.067951	510.480347	-390.986603	212.223526	71.690811	-143.764557	64.599808	92.513191	-369.267731	375.454254	1357.669312	-375.569153	27.611885	1384.471558	-352.354309	198.509506	1386.402222	-342.228058	214.782501	1679.295898	-391.633789	418.092499	1092.512817	-460.569122	-28.240978	1148.101685	-281.300476	352.173920	872.803528	-357.244843	-56.401562	895.459656	-321.399567	157.117355	1022.776978	478.682526	218.187149	947.496399	532.526428	388.010498
-318.392548	246.763885	918.536682	-308.374115	59.077499	927.895691	-343.973816	258.235718	493.646606	-193.726837	47.687832	511.167999	-390.963898	212.122208	71.636368	-136.900574	67.363472	93.750526	-369.690521	376.048859	1357.446655	-374.263916	28.328968	1384.984985	-351.989075	199.237671	1386.479980	-341.607849	216.153641	1679.419800	-392.426422	418.025421	1092.229858	-459.165466	-28.759998	1148.797729	-281.833771	352.561188	872.450623	-355.972870	-57.193890	896.079956	-321.255646	157.466339	1022.802124	478.491180	218.879578	947.440063	533.290710	388.311798
-318.769623	246.887299	918.579834	-308.097198	59.287468	928.105286	-344.309021	258.000305	493.652191	-191.541473	49.298054	511.958588	-390.864349	211.998764	71.626030	-117.738571	83.960220	90.649673	-370.100037	376.573547	1357.201782	-373.153656	28.929363	1385.428955	-351.642914	199.895157	1386.600098	-341.058472	217.540573	1679.458984	-393.162689	417.934906	1091.943237	-457.687988	-29.305193	1149.436890	-282.418823	352.885315	872.372009	-354.284607	-57.912529	896.802368	-321.323334	157.694839	1022.924255	478.247040	220.169052	947.511108	533.571777	388.845306
-319.141479	246.900238	918.651062	-308.040680	59.085537	928.559814	-344.606750	257.816437	493.695496	-188.442398	50.643238	512.663452	-390.774902	211.909302	71.623901	-119.991760	73.568932	103.410614	-370.464020	377.107239	1357.189819	-372.102814	29.493576	1385.843018	-351.256104	200.552139	1386.805664	-340.535919	219.038345	1679.462891	-393.924255	417.735809	1091.744629	-456.264374	-29.716011	1149.933350	-282.925323	353.102081	872.061951	-352.491272	-58.697090	897.587219	-321.584534	157.773315	1023.170776	478.100464	220.121414	947.621521	535.257751	388.582184
-319.497375	246.928192	918.705566	-307.781860	59.195572	928.833740	-345.064087	257.795532	493.775482	-185.564301	52.140068	513.327454	-390.793091	211.864655	71.618896	-106.598038	88.972862	93.305267	-370.874512	377.461060	1356.871582	-370.937836	30.007015	1386.281494	-350.971710	201.142502	1386.997681	-340.004425	220.293701	1679.489868	-394.671173	417.650299	1091.523682	-454.837402	-30.290861	1150.567749	-283.662964	353.339905	871.916199	-350.713440	-59.325413	898.380859	-321.666718	157.932114	1023.327942	477.549408	220.771393	948.004028	535.946167	388.510223
-319.870453	246.875870	918.739136	-307.525391	59.322594	929.085632	-345.511322	257.631500	493.868683	-182.760910	53.412930	514.162048	-390.821777	211.797089	71.587204	-101.773643	91.748558	94.420143	-371.239960	377.862640	1356.655518	-369.966553	30.552553	1386.689819	-350.687164	201.665741	1387.064575	-339.473999	221.437134	1679.497559	-395.430725	417.482666	1091.252563	-453.432556	-30.799784	1151.197632	-284.345581	353.536652	871.718262	-349.039246	-59.958923	899.161438	-321.774078	158.059357	1023.462219	477.692749	220.638016	947.230835	537.538208	388.579437
-320.342529	246.928406	918.793152	-307.308258	59.485737	929.300171	-345.907928	257.508881	493.869446	-179.782333	54.879604	515.140625	-390.835632	211.733093	71.563393	-97.255188	94.226616	95.674759	-371.649597	378.211700	1356.419800	-368.914124	31.043777	1387.143433	-350.399506	202.210709	1387.109985	-338.913300	222.530243	1679.523315	-396.163696	417.469421	1091.068604	-452.061218	-31.208994	1151.696533	-284.990173	353.660858	871.119385	-347.237274	-60.461990	899.875000	-321.946259	158.222229	1023.590149	477.625092	221.709625	947.168945	537.753906	389.076813
-320.735992	246.827011	918.756958	-307.080383	59.640354	929.532043	-346.188385	257.201660	493.848236	-176.820114	56.031128	515.751953	-390.623108	211.548950	71.500641	-93.285927	96.561523	97.022774	-372.042999	378.500763	1356.158447	-367.912384	31.399715	1387.478394	-350.107269	202.746399	1387.228882	-338.354950	223.559830	1679.531250	-396.917175	417.366669	1090.838623	-450.672607	-31.675232	1152.284424	-285.875793	353.760773	870.915283	-345.523010	-61.004875	900.673340	-322.039886	158.370102	1023.680847	477.949554	222.763687	947.082825	538.371643	389.823730
-321.062439	246.839401	918.806824	-306.742737	59.771286	929.797852	-346.647491	257.049347	493.872772	-174.105209	57.185143	516.682861	-390.466949	211.402390	71.431267	-89.661491	98.979591	98.133438	-372.481750	378.787811	1355.940918	-366.852509	31.834911	1387.879028	-349.789581	203.213547	1387.286377	-337.810425	224.445221	1679.504395	-397.681549	417.062714	1090.547607	-449.281891	-32.107540	1152.868774	-286.607880	353.843079	870.641113	-343.705353	-61.471466	901.425903	-322.121674	158.523697	1023.827271	478.040344	223.564011	947.030396	538.977173	390.318939
-321.413879	246.820267	918.885742	-306.420349	59.891731	930.040466	-347.035736	256.822876	493.995453	-171.396011	58.350891	517.515564	-390.711548	211.486618	71.403580	-86.201462	101.203865	99.234665	-372.926270	379.009918	1355.764771	-365.935486	32.157356	1388.201782	-349.507141	203.585846	1387.375610	-337.262054	225.259598	1679.591553	-398.324768	416.598419	1090.213257	-447.893829	-32.531704	1153.276001	-286.636932	353.576904	871.333313	-341.571472	-61.818512	902.145996	-322.221588	158.628311	1023.978149	477.947266	224.008240	946.962463	539.712036	390.741882
-321.628204	246.808640	918.905273	-305.932129	59.978554	930.255371	-347.260956	256.440674	494.047150	-168.786865	59.445244	518.524841	-390.601990	211.339798	71.403152	-83.358780	103.149948	100.115044	-373.387146	379.188110	1355.546387	-364.959839	32.508636	1388.591431	-349.204224	203.935425	1387.505737	-336.722626	226.209869	1679.500244	-399.147064	416.458282	1090.045410	-446.592529	-32.915932	1153.737061	-287.721191	353.604095	870.460938	-339.977661	-62.148079	902.603455	-322.241455	158.727386	1024.078857	477.402191	224.560867	946.680542	540.109985	391.212799
-321.892975	246.653259	918.899658	-305.510925	60.040459	930.490540	-347.461700	256.031036	494.045105	-166.236099	60.585747	519.318054	-390.495911	211.221741	71.371216	-80.880882	104.821571	101.161880	-373.896057	379.345917	1355.350586	-363.885925	32.827099	1389.001221	-348.959930	204.231903	1387.599243	-336.196594	227.001755	1679.485962	-399.899017	415.919189	1089.791260	-445.358734	-33.454712	1154.253540	-288.044098	353.276886	870.925781	-338.514038	-62.352539	903.081665	-322.270813	158.773804	1024.179321	477.280853	225.021851	946.636230	540.651978	391.448181
-322.303223	246.544876	918.870850	-305.148224	60.073799	930.714722	-347.818359	255.627151	494.070526	-163.645370	61.598503	520.138550	-390.421722	211.099884	71.338890	-78.552658	106.476059	102.057251	-374.420990	379.495056	1355.189209	-362.935608	33.014015	1389.256836	-348.743561	204.478897	1387.626099	-335.685272	227.692062	1679.461670	-400.802338	415.213898	1089.651001	-444.143433	-33.808853	1154.601807	-288.752228	353.140503	870.671692	-336.960632	-62.618332	903.650269	-322.324921	158.836533	1024.268921	477.125732	225.640656	946.657776	541.281860	391.932159
-322.715973	246.535995	918.967407	-304.802734	60.200649	930.931213	-348.163666	255.294403	494.060577	-160.905838	62.756172	521.006104	-390.354309	210.968857	71.296028	-76.289619	108.012878	102.936806	-374.986877	379.575989	1355.051636	-361.896362	33.232815	1389.592285	-348.515381	204.726547	1387.632202	-335.177612	228.211716	1679.492432	-401.616302	415.321442	1089.456665	-442.899109	-34.299969	1155.155273	-290.056763	353.188049	869.658569	-335.530823	-62.900593	904.255981	-322.355316	158.928818	1024.423828	476.933960	226.214462	946.682007	541.348694	391.955017
-323.110779	246.466293	919.026123	-304.393341	60.306000	931.172791	-348.467133	255.059082	494.092041	-158.388168	63.837490	521.815002	-390.303864	210.840866	71.253807	-74.524071	109.273376	103.574249	-375.510193	379.638397	1355.123901	-360.930420	33.399433	1389.856201	-348.239655	204.984039	1387.684692	-334.673889	228.882767	1679.387695	-402.435028	414.626495	1089.308716	-441.776062	-34.735580	1155.566528	-290.328461	352.893402	870.342163	-334.008881	-62.980106	904.738037	-322.355103	159.011444	1024.569824	476.717957	226.642517	946.735352	541.471008	391.746613
-323.441071	246.361008	919.034363	-303.845093	60.468441	931.370361	-348.748047	254.787094	494.130402	-155.802902	64.882080	522.573181	-390.417511	210.852112	71.195213	-72.323685	110.578712	104.413559	-376.197937	379.622131	1354.894531	-359.914459	33.574169	1390.181030	-347.908966	205.206573	1387.779541	-334.166626	229.568878	1679.368774	-403.420502	413.913177	1089.213989	-440.568726	-35.251205	1156.069824	-290.962494	352.755798	870.299194	-332.632568	-63.113663	905.267456	-322.302216	159.102310	1024.664307	476.646423	226.506012	946.694580	542.557861	392.279510
-323.712341	246.212128	919.046143	-303.248199	60.525311	931.577515	-349.065277	254.477661	494.190491	-153.265671	65.975563	523.326599	-390.230713	210.717438	71.193596	-71.250488	111.230927	105.056328	-376.875031	379.611847	1354.880005	-358.866058	33.669796	1390.391724	-347.567108	205.395782	1387.924927	-333.644409	230.020584	1679.349243	-404.280457	413.567169	1089.161499	-439.380127	-35.605007	1156.321045	-291.677551	352.734833	870.282532	-331.062744	-63.138332	905.711548	-322.214600	159.117783	1024.763672	476.426270	226.865753	946.742371	542.838440	392.334595
-324.032898	246.153534	919.117432	-302.669281	60.627453	931.777832	-349.300995	254.161026	494.181854	-150.684372	66.922165	523.945984	-390.226593	210.642487	71.239792	-70.131416	111.875534	105.577660	-377.586456	379.572906	1354.887939	-357.811676	33.771988	1390.580811	-347.313721	205.482666	1387.939087	-333.127747	230.391083	1679.322754	-405.230865	412.956085	1089.206665	-438.196350	-36.097317	1156.757202	-292.264496	352.625305	870.322266	-329.666077	-63.101753	906.130859	-322.159607	159.162262	1024.891602	476.204620	227.182938	946.808167	543.178040	391.891632
-324.315155	245.972473	919.137329	-302.017242	60.691952	931.975464	-349.399994	253.799210	494.145905	-148.422012	67.894951	524.603333	-390.063660	210.458466	71.187172	-77.427750	99.251488	117.594032	-378.357391	379.473999	1354.912964	-356.689301	33.807709	1390.799561	-347.046875	205.546616	1387.954712	-332.600159	230.692444	1679.283936	-406.227264	412.380981	1089.254517	-437.068054	-36.467201	1156.898315	-292.913055	352.562469	870.326477	-328.170929	-63.039337	906.468933	-322.041931	159.153900	1024.991455	474.248199	226.869614	948.002686	542.658081	390.481964
-324.641998	245.908844	919.170654	-301.343811	60.805653	932.132874	-349.632080	253.486633	494.147369	-146.055481	68.670738	525.263611	-389.993134	210.360855	71.161987	-76.450188	99.742256	117.958847	-379.167480	379.351288	1354.897217	-355.482422	33.794239	1390.954712	-346.799591	205.591049	1387.911255	-332.073395	230.924408	1679.185791	-407.318939	411.528717	1089.371338	-435.860962	-36.923168	1157.181641	-293.573120	352.525238	870.381165	-326.691772	-62.944756	906.843750	-321.925415	159.195663	1025.080811	470.944153	225.838730	949.828857	541.657837	388.731415
-324.992157	245.779022	919.144165	-300.667694	60.892975	932.247070	-349.742981	253.212631	494.110748	-143.885818	69.661919	525.726196	-389.882874	210.239182	71.131424	-75.786720	100.049431	118.167709	-380.022034	379.179291	1354.909668	-354.359924	33.748180	1391.071655	-346.513977	205.614365	1387.867920	-331.552643	231.086182	1679.114502	-408.340149	411.335907	1089.403076	-434.699066	-37.383461	1157.409668	-294.462463	352.555176	869.840881	-325.358551	-62.884960	907.189087	-321.790070	159.203415	1025.120483	470.685760	226.458694	950.025452	541.991150	388.040741
-325.296753	245.606140	919.137878	-299.959442	60.980148	932.359192	-349.886475	253.070313	494.069916	-141.751389	70.504608	526.261780	-389.806671	210.163284	71.111244	-75.421036	98.311523	119.837608	-380.936707	378.979340	1354.930542	-353.130493	33.671204	1391.154785	-346.223724	205.596725	1387.835571	-331.035187	231.215225	1679.062134	-409.478851	410.717010	1089.467529	-433.533600	-37.760323	1157.709229	-295.107544	352.394470	869.882324	-323.941986	-62.644085	907.484863	-321.628174	159.177628	1025.168701	471.063873	227.248032	950.520813	542.413696	388.413147
-325.583435	245.397644	919.140808	-299.173492	61.054249	932.504211	-350.008087	252.978088	494.043121	-139.744049	71.422379	526.726501	-389.746735	210.081345	71.081833	-74.623466	99.688034	118.927338	-381.816406	378.699585	1354.958984	-351.871246	33.615910	1391.260742	-345.924347	205.550858	1387.880981	-330.527161	231.197571	1679.134033	-410.559631	410.086121	1089.531128	-432.347748	-38.298439	1157.974243	-295.378174	352.039551	870.846680	-322.549408	-62.515015	907.832947	-321.447266	159.133316	1025.235107	469.460907	226.612610	950.468201	542.318481	389.282898
-325.794189	245.263824	919.173645	-298.300568	61.142750	932.667053	-350.108704	252.908905	494.068176	-137.896301	72.316719	527.197571	-389.731049	210.044785	71.079208	-74.344215	99.492126	118.916794	-382.811951	378.388885	1355.002930	-350.519562	33.463749	1391.398315	-345.569000	205.510574	1388.011963	-329.992950	231.281540	1679.026733	-411.695801	409.459961	1089.543945	-431.161957	-38.716343	1158.171387	-295.985962	351.884247	871.093384	-321.260590	-62.227051	908.044067	-321.203674	159.120895	1025.324219	468.640961	225.364639	948.899536	543.186035	389.654205
-325.929474	245.007401	919.210571	-297.402740	61.099625	932.834839	-349.778320	252.542648	494.034241	-136.041870	73.223366	527.593018	-389.506714	209.873367	71.071037	-74.019714	99.032494	118.937943	-383.756531	378.085144	1355.044800	-349.180511	33.332489	1391.520752	-345.277710	205.378189	1388.053101	-329.455017	231.182190	1678.949463	-412.935486	408.737457	1089.655273	-429.944550	-39.231358	1158.462280	-296.556030	351.638580	871.359436	-320.028137	-62.057709	908.288330	-320.922363	158.981079	1025.416748	471.621918	225.398666	946.743225	545.176636	390.538818
-326.123352	244.788986	919.230774	-296.515411	61.164516	932.927979	-350.062775	252.628967	494.052826	-134.338715	74.049553	527.967590	-389.590637	209.861664	71.092827	-73.917198	98.418655	118.897591	-384.733582	377.670746	1355.149536	-347.790192	33.095871	1391.543701	-344.982422	205.232605	1388.063477	-328.921509	231.018524	1678.902344	-414.173431	407.888702	1089.734741	-428.717499	-39.644321	1158.579712	-297.175720	351.699951	871.513550	-318.738251	-61.751125	908.485840	-320.628937	158.889526	1025.469360	475.371063	226.506912	945.623596	546.899048	391.154358
-326.283417	244.606720	919.260498	-295.598633	61.242302	932.980957	-349.774323	252.208771	493.993866	-132.761490	74.685074	528.183777	-389.330048	209.664597	71.070229	-74.108444	97.569572	118.776108	-385.692688	377.195892	1355.210327	-346.352661	32.907330	1391.695557	-344.695618	205.055435	1388.045776	-328.402161	230.825195	1678.856689	-415.399811	407.243622	1089.765869	-427.452637	-40.212753	1158.810791	-297.858704	351.798126	871.271301	-317.430603	-61.421280	908.596802	-320.305908	158.794144	1025.508057	474.666382	226.891647	945.823486	546.811462	390.763000
-326.419586	244.423981	919.254395	-294.587402	61.265446	933.008911	-350.037445	252.246338	493.960602	-131.235336	75.336258	528.287903	-389.368713	209.627350	71.059174	-74.359711	96.754166	118.604851	-386.636810	376.715302	1355.223511	-344.906952	32.637917	1391.746826	-344.347412	204.866135	1388.059692	-327.870087	230.557861	1678.812988	-416.643829	406.511841	1089.828247	-426.177399	-40.725777	1158.911133	-298.595245	351.901398	871.331604	-316.257690	-61.113678	908.689453	-319.895874	158.675934	1025.518677	474.023010	227.123703	945.963135	546.798218	390.361816
-326.522369	244.183609	919.241333	-293.618774	61.277916	933.047485	-349.994751	252.061493	493.883514	-129.924850	75.776787	528.406067	-389.298645	209.567520	71.017570	-75.116974	95.760391	118.467628	-387.601013	376.186493	1355.268799	-343.452209	32.350842	1391.796753	-343.913483	204.613007	1388.082153	-327.300018	230.177124	1678.748169	-417.746735	405.587219	1089.801025	-424.877686	-41.258987	1159.082153	-298.662903	351.973511	871.869812	-315.084259	-60.783772	908.743042	-319.485199	158.539047	1025.530640	473.960999	227.589127	946.024292	546.963989	390.050507
-326.548889	244.010300	919.245483	-292.638367	61.295059	933.068176	-349.926453	251.913345	493.860626	-128.739456	76.118034	528.394714	-389.207428	209.493088	70.964058	-76.168762	94.601517	118.280350	-388.487457	375.586731	1355.317627	-341.954559	32.065044	1391.837769	-343.617340	204.368103	1388.041504	-326.762573	229.749130	1678.723267	-418.965118	404.869202	1089.910889	-423.517914	-41.867878	1159.282349	-299.369995	352.023224	872.028198	-313.912384	-60.393570	908.769531	-319.025452	158.420990	1025.543823	474.581635	228.732193	945.944336	547.273804	389.738800
-326.772491	243.427979	919.176025	-291.574860	61.134228	933.143494	-349.822632	251.726608	493.762238	-127.620552	76.301659	528.371155	-389.095123	209.443726	70.940659	-77.488510	93.430305	118.082466	-389.397675	375.001892	1355.358154	-340.420013	31.674322	1391.870239	-343.270721	204.066849	1388.084717	-326.222656	229.248901	1678.713623	-420.130310	404.026184	1090.004395	-422.138977	-42.501820	1159.379883	-300.045074	352.146332	872.199463	-312.750183	-60.126312	908.783203	-318.607056	158.074677	1025.545044	473.444550	227.471161	945.823975	547.330322	389.381500
-326.924255	242.933899	919.093994	-290.616608	61.000778	933.147156	-349.629150	251.543915	493.722290	-126.717278	76.283981	528.302673	-388.959259	209.363510	70.909645	-79.035912	92.024704	117.815857	-390.220001	374.346283	1355.520996	-338.954193	31.319168	1391.950073	-342.796753	203.850159	1388.093628	-325.662598	228.650772	1678.686279	-421.295074	403.279480	1090.116455	-420.741943	-43.200157	1159.603149	-300.780914	352.167358	872.358887	-311.628723	-59.823067	908.721680	-318.218994	157.758514	1025.504639	473.031982	227.306778	945.654663	547.404663	389.154938
-326.998993	242.665878	919.104431	-289.598511	60.984985	933.156372	-349.540131	251.343079	493.696747	-125.817459	76.394547	528.232239	-388.897400	209.290176	70.958961	-80.786049	90.681435	117.535851	-391.143158	373.661133	1355.516968	-337.354614	30.982822	1392.034790	-342.470062	203.341293	1388.197510	-325.140381	228.028519	1678.696167	-422.494934	402.412140	1090.242310	-419.263184	-43.774601	1159.598267	-301.591003	352.244171	872.533569	-310.544556	-59.587673	908.617981	-317.773193	157.561874	1025.515137	472.706726	227.167435	945.544983	547.552185	388.795776
-327.066345	242.411194	919.143250	-288.561432	60.936100	933.151794	-349.360687	251.141876	493.671082	-124.788734	76.560989	527.517883	-388.786957	209.195892	70.955826	-82.651489	89.122314	117.143929	-391.968964	372.887543	1355.619141	-335.495697	30.712610	1392.084961	-342.061890	203.041794	1388.127808	-324.561371	227.204376	1678.708984	-423.681366	401.592834	1090.342529	-417.727417	-44.462147	1159.718628	-302.297974	352.298767	872.685486	-309.403137	-59.294071	908.485291	-317.269897	157.339523	1025.538086	472.420746	226.952637	945.489258	547.740112	388.383881
-326.853729	242.518524	919.227234	-287.468506	61.009068	933.108154	-349.213104	250.954483	493.734344	-123.905495	76.511177	527.314880	-388.646179	209.076111	70.929955	-84.846893	87.369751	116.791130	-392.713440	372.116821	1355.701904	-333.432648	30.433622	1392.162720	-341.623718	202.573959	1388.124390	-323.979065	226.480469	1678.631226	-424.848114	400.817932	1090.502075	-416.111176	-45.145847	1159.784912	-302.954224	352.377319	872.907349	-308.250061	-58.990421	908.329834	-316.617188	157.313354	1025.564819	472.195343	226.875366	945.392883	547.911438	388.024323
-326.671997	242.464661	919.250671	-286.401184	60.974785	933.095825	-349.147644	250.841644	493.760345	-123.260124	76.380684	527.740051	-388.589630	209.047668	70.922447	-87.250076	85.451561	116.429359	-393.445190	371.332428	1355.811890	-331.911102	29.985905	1392.075928	-341.159454	202.141495	1388.169189	-323.378845	225.627747	1678.645386	-425.967041	399.802582	1090.623535	-414.550171	-45.895962	1159.820313	-303.729370	352.391174	873.073853	-307.174286	-58.729282	908.079163	-316.002747	157.202072	1025.573120	472.077881	226.930161	945.257690	547.950012	387.657349
-326.690155	242.128387	919.246155	-285.419434	60.874912	933.064453	-349.024017	250.644623	493.712402	-122.379257	76.237312	526.885071	-388.465942	208.955505	70.863075	-89.799545	83.373978	116.162643	-394.150238	370.461823	1355.905884	-330.251099	29.544210	1392.015503	-340.709442	201.557281	1388.212280	-322.747681	224.668991	1678.622559	-427.093750	398.851440	1090.786621	-412.854919	-46.587471	1159.848145	-304.431091	352.364410	873.186829	-306.005951	-58.574371	907.843811	-315.481781	156.933670	1025.561646	471.292999	227.259476	945.617981	547.623718	387.055756
-326.686096	241.722260	919.222961	-284.366211	60.660835	932.991089	-348.949554	250.552917	493.680847	-121.870064	75.758469	527.215759	-388.361145	208.911194	70.802032	-92.795685	81.040649	115.855965	-394.749237	369.633240	1356.027100	-328.637085	29.055305	1391.971924	-340.247162	200.961685	1388.285645	-322.116272	223.639618	1678.671753	-428.188385	397.933777	1090.951050	-411.192230	-47.345032	1159.788574	-305.262817	352.377655	873.356445	-304.856934	-58.332859	907.593018	-314.906128	156.558746	1025.521362	471.087097	227.285629	945.740723	547.899170	385.565430
-326.694916	241.219330	919.199402	-283.433990	60.509243	932.944946	-348.790894	250.380096	493.616150	-121.043198	75.350571	526.365601	-388.252686	208.865723	70.784668	-95.840637	78.637306	115.784271	-395.380951	368.651245	1356.132935	-327.044495	28.459412	1391.888306	-339.755096	200.407944	1388.327759	-321.466003	222.469421	1678.736816	-429.265594	396.905487	1091.154785	-409.505737	-48.191395	1159.878906	-305.957031	352.272278	873.506104	-303.751434	-58.261444	907.280457	-314.443634	156.181061	1025.489258	472.514801	228.068481	945.597717	548.329834	385.495026
-326.700165	240.770691	919.201355	-282.456970	60.273281	932.882690	-348.741760	250.228806	493.557770	-120.398369	74.820335	526.197266	-388.162720	208.834579	70.758324	-99.026909	75.994736	115.658516	-395.963531	367.706238	1356.323364	-325.328339	27.937805	1391.889404	-339.248749	199.737610	1388.367676	-320.817139	221.238403	1678.738892	-430.343811	395.913300	1091.369385	-407.815460	-48.967827	1159.750488	-306.783295	352.231506	873.723938	-302.559845	-58.161793	907.040161	-313.931366	155.765518	1025.465454	472.564758	228.630402	945.640808	548.026733	385.699005
-326.712097	240.294846	919.219482	-281.569702	60.076584	932.774048	-348.727936	250.054642	493.511902	-119.996422	74.089676	526.444641	-388.101349	208.823730	70.712601	-102.571724	73.187302	115.385185	-396.478699	366.742554	1356.474609	-323.709503	27.333248	1391.763550	-338.782837	199.048920	1388.344482	-320.190369	219.801254	1678.865234	-431.329224	394.835358	1091.545410	-406.070038	-49.823139	1159.799194	-307.469269	352.069855	873.877625	-301.430298	-58.171410	906.760254	-313.421600	155.339706	1025.431641	472.755920	229.036774	945.732605	548.056030	385.317444
-326.596924	239.856720	919.223450	-280.648590	59.912231	932.689331	-348.666748	249.875259	493.493225	-119.237717	73.288597	525.633667	-388.009460	208.744247	70.651039	-106.318909	70.213661	115.344833	-396.978088	365.669312	1356.646240	-322.148895	26.704590	1391.652466	-338.176941	198.395309	1388.423584	-319.500793	218.282379	1678.927002	-432.278656	393.743988	1091.757080	-404.348572	-50.622459	1159.702881	-308.169678	351.879852	874.050476	-300.240326	-58.126549	906.757874	-312.872040	154.964264	1025.398071	473.106415	229.729462	945.690308	548.113586	385.170258
-326.423401	239.434189	919.268799	-279.644562	59.605587	932.662231	-348.616791	249.685150	493.502991	-118.673828	72.478897	525.239441	-387.941803	208.728821	70.637672	-110.194733	66.928505	115.330040	-397.389404	364.645416	1356.807129	-320.505676	26.117582	1391.659912	-337.571686	197.717621	1388.462402	-318.833832	216.631165	1678.959351	-433.157349	392.612274	1091.965820	-402.572723	-51.533432	1159.664429	-308.956207	351.726440	874.317139	-299.064972	-58.130913	906.453003	-312.256470	154.527573	1025.413330	476.463531	234.285431	945.025085	548.856079	384.820831
-326.186584	239.033875	919.333191	-278.749420	59.415470	932.592285	-348.558380	249.395111	493.491333	-117.971184	71.683525	524.979431	-387.871002	208.695313	70.583694	-114.029686	63.580860	115.366013	-397.753174	363.594666	1356.947876	-318.845825	25.453829	1391.570068	-336.884094	197.063110	1388.494385	-318.122162	214.900436	1679.008911	-433.963013	391.442627	1092.153320	-400.792603	-52.391769	1159.593140	-309.483276	351.417114	874.590149	-297.861542	-58.200562	905.771179	-311.641602	154.143631	1025.419434	475.056824	225.813263	938.364075	552.231567	386.463593
[truncated: 13 more rows]
[truncated: 40 more columns]
