# Supplementary material for: A dyadic stimulus set of audiovisual affective displays for the study of multisensory, emotional, social interactions
Source: Behav Res Methods. 2015 Nov 5;48(4):1285–95. doi: 10.3758/s13428-015-0654-4 (PMC5101291; doi:10.3758/s13428-015-0654-4)
Supplement: Supplementary file 1 — (ZIP 270 MB) [file 13428_2015_654_MOESM1_ESM.zip › supplementary_material_2_stimuli_set_files/F/F01.txt]

-625.831238	106.717896	880.367126	-599.943604	-54.739956	876.481201	-691.039917	133.639847	501.790161	-648.241150	-116.304794	506.934814	-679.419495	128.115784	89.330559	-634.003296	-118.333290	89.960396	-629.865967	188.490692	1382.692017	-585.033752	-155.760254	1372.385010	-575.699219	29.037640	1396.905762	-555.528809	28.189579	1664.494385	-682.054871	278.056915	1143.293091	-614.884888	-253.761368	1137.057739	-564.148438	291.450256	897.326599	-497.495026	-222.376755	897.105103	-574.097229	29.992212	970.507263	556.813965	-63.134331	934.491882	578.340393	91.101501
-625.833252	106.570396	880.385315	-599.781982	-54.855568	876.503540	-691.455139	133.708313	501.908173	-648.222595	-116.425377	507.000122	-679.688354	128.087219	89.334641	-633.948792	-118.361732	89.984772	-630.307434	188.354233	1382.798462	-585.122620	-155.918030	1372.422485	-575.940369	28.913809	1396.931641	-555.222473	27.983297	1664.287720	-682.559570	277.723022	1143.260498	-614.816345	-253.850815	1137.042480	-564.757568	291.411316	897.291138	-497.410583	-222.325531	897.140381	-574.070190	29.894152	970.548279	557.340515	-62.969334	934.668030	578.521301	91.312645
-625.816895	106.419579	880.410034	-599.633362	-55.002579	876.523804	-691.187073	133.534760	501.880798	-648.215027	-116.529724	507.015900	-679.608276	128.182571	89.315689	-633.936707	-118.445732	90.011475	-630.755981	188.181396	1382.716797	-585.231445	-156.083038	1372.417603	-576.195862	28.779633	1396.904419	-554.899353	27.756954	1664.056519	-683.057617	277.458862	1143.245117	-614.763245	-253.993225	1137.052979	-565.322144	291.311188	897.212708	-497.328613	-222.277237	897.173706	-574.044006	29.764824	970.593567	557.821411	-62.818634	934.718567	578.741211	91.542297
-625.817749	106.275200	880.424683	-599.459900	-55.149818	876.534424	-691.323059	133.484909	501.938538	-648.236206	-116.639839	507.068146	-679.719788	128.187180	89.311745	-634.095459	-118.522522	90.017487	-631.208801	187.994965	1382.691406	-585.336060	-156.221420	1372.441284	-576.436829	28.648687	1396.934692	-554.565796	27.566336	1663.838379	-683.611938	277.202484	1143.242065	-614.703857	-254.079453	1137.054810	-565.775208	290.955994	897.183411	-497.225372	-222.247055	897.229004	-574.021545	29.647394	970.631714	558.468933	-62.574409	934.830933	578.967590	91.808990
-625.797241	106.179543	880.450195	-599.288391	-55.216091	876.542847	-690.984863	133.324127	501.927612	-648.136597	-116.696182	507.104309	-679.592224	128.286285	89.282249	-633.974670	-118.601166	90.066780	-631.639160	187.852158	1382.717651	-585.399658	-156.340652	1372.459106	-576.655273	28.538761	1396.947998	-554.188721	27.352381	1663.600586	-684.127930	276.958008	1143.232544	-614.630127	-254.203445	1137.058105	-566.327209	290.785065	897.130798	-497.131714	-222.212830	897.286438	-573.989990	29.582310	970.674927	559.041626	-62.241280	934.887451	579.101318	92.155930
-625.768555	106.058105	880.476807	-599.104370	-55.318146	876.569702	-690.883240	133.194839	501.982391	-648.143555	-116.802589	507.152649	-679.566406	128.356552	89.271889	-633.992432	-118.693848	90.093384	-632.057800	187.676880	1382.716064	-585.466492	-156.451767	1372.476318	-576.886353	28.450933	1396.973877	-553.845886	27.134382	1663.361450	-684.628052	276.656433	1143.190186	-614.528625	-254.492401	1137.199097	-566.912231	290.776642	897.079407	-497.025024	-222.186462	897.345093	-573.948303	29.497030	970.727539	559.639465	-62.073864	934.955261	579.269897	92.398056
-625.758667	105.989937	880.508789	-598.968994	-55.391502	876.573120	-690.875427	133.109116	502.038910	-648.177368	-116.925751	507.173706	-679.842041	128.590210	89.419678	-634.087036	-118.787079	90.104149	-632.493469	187.506744	1382.736206	-585.527039	-156.585693	1372.491699	-577.117554	28.317770	1396.976685	-553.521667	26.934559	1663.122070	-685.135803	276.379089	1143.152466	-614.475647	-254.644547	1137.195435	-567.452087	290.628021	897.076965	-496.929199	-222.199356	897.388245	-573.936584	29.428974	970.770508	560.163757	-61.841869	935.046753	579.273499	92.739937
-625.773560	105.870384	880.525513	-598.809692	-55.499676	876.597168	-691.020447	133.116013	502.135681	-648.161682	-117.067482	507.223053	-679.977966	128.619308	89.410164	-633.994629	-118.934311	90.121758	-632.914917	187.354233	1382.742798	-585.581909	-156.743927	1372.482422	-577.329712	28.227234	1396.980591	-553.158813	26.715403	1662.916382	-685.681946	276.103851	1143.153320	-614.400085	-254.786896	1137.175781	-568.063660	290.619507	897.087524	-496.810730	-222.196976	897.429138	-573.925171	29.350344	970.814636	560.737366	-61.783745	935.059204	579.463806	92.689491
-625.752869	105.770546	880.566284	-598.666199	-55.535477	876.598999	-690.900818	132.997864	502.177399	-648.141357	-117.168465	507.256989	-679.983459	128.720474	89.397919	-634.029297	-119.047302	90.153397	-633.328857	187.197647	1382.744629	-585.618347	-156.860962	1372.506470	-577.532471	28.123484	1396.982666	-552.768860	26.492064	1662.709473	-686.226990	275.803864	1143.161133	-614.321533	-254.913040	1137.157104	-568.584290	290.479431	897.095947	-496.687653	-222.204285	897.470703	-573.903748	29.280298	970.861267	561.306702	-61.640816	935.120789	579.521362	92.850243
-625.795715	105.676613	880.587341	-598.561157	-55.631470	876.621765	-690.801880	132.951477	502.212189	-648.184021	-117.293098	507.320923	-680.109497	128.771072	89.386589	-634.109924	-119.196648	90.170586	-633.744812	187.054153	1382.752930	-585.664734	-156.974442	1372.495728	-577.746460	28.029501	1396.988281	-552.371277	26.268883	1662.490479	-686.746277	275.572021	1143.173706	-614.231812	-255.108307	1137.177856	-569.128906	290.320404	897.114014	-496.581848	-222.217773	897.502991	-573.931824	29.210842	970.906555	561.735229	-61.380199	935.109070	579.325012	93.395004
-625.819641	105.585793	880.625244	-598.437805	-55.707272	876.660767	-690.667480	132.889984	502.203735	-648.238586	-117.473419	507.375397	-680.151733	128.823196	89.360764	-634.102051	-119.401688	90.190117	-634.140564	186.917786	1382.780640	-585.697998	-157.091568	1372.518799	-577.961182	27.929958	1396.983032	-551.995544	26.020868	1662.216309	-687.288879	275.297363	1143.156494	-614.127686	-255.267166	1137.196655	-569.649658	290.117615	897.117798	-496.466492	-222.257736	897.541260	-573.950134	29.151279	970.972046	562.236633	-61.511993	935.062622	579.570374	93.087257
-625.878540	105.493538	880.667725	-598.334534	-55.765961	876.692627	-690.535767	132.816803	502.231689	-648.233215	-117.578278	507.418213	-680.235291	128.869186	89.359261	-634.087158	-119.513893	90.214478	-634.550903	186.753281	1382.801636	-585.708740	-157.187759	1372.528931	-578.171387	27.850775	1396.991577	-551.627930	25.955784	1661.973877	-687.845947	275.099243	1143.194824	-614.034241	-255.397934	1137.224854	-570.245178	289.988525	897.128967	-496.366394	-222.292038	897.595093	-573.993530	29.097116	971.035339	562.611938	-61.341461	935.046753	579.492310	93.490532
-625.940369	105.422531	880.731873	-598.250061	-55.821693	876.733459	-690.329712	132.737793	502.262115	-648.299194	-117.740318	507.491150	-680.232361	128.967896	89.342545	-634.343689	-119.686951	90.322639	-634.948547	186.626511	1382.851807	-585.719116	-157.246078	1372.549927	-578.371094	27.794106	1397.019775	-551.195374	25.710796	1661.805176	-688.369934	274.838348	1143.214478	-613.925049	-255.536743	1137.266724	-570.761292	289.821045	897.147705	-496.248596	-222.326370	897.644287	-574.041870	29.044510	971.111938	563.090210	-61.131363	934.988464	579.569763	93.699570
-626.023254	105.272804	880.763245	-598.160034	-55.922829	876.776123	-690.112671	132.690704	502.253510	-648.329956	-117.866371	507.566132	-680.238403	129.022171	89.312202	-634.094788	-119.761475	90.241051	-635.332336	186.483307	1382.909058	-585.728333	-157.347794	1372.579834	-578.554382	27.699696	1397.030762	-550.776428	25.530901	1661.555298	-688.874939	274.605927	1143.276489	-613.801514	-255.719177	1137.328857	-571.327393	289.775299	897.194519	-496.135406	-222.384277	897.704224	-574.096375	28.957071	971.171082	563.524658	-61.052296	934.953430	579.793213	93.619675
-626.137634	105.157677	880.801270	-598.124573	-56.013218	876.802063	-689.882324	132.645676	502.257385	-648.359497	-117.988541	507.613434	-680.241943	129.081451	89.330109	-634.595398	-119.987518	90.435188	-635.744019	186.363327	1382.945313	-585.731628	-157.414703	1372.573364	-578.760315	27.629538	1397.048828	-550.347961	25.296919	1661.359497	-689.421448	274.350677	1143.283081	-613.694641	-255.845657	1137.346191	-571.901794	289.642731	897.249878	-496.037140	-222.461121	897.745911	-574.191589	28.873161	971.225098	563.808960	-60.781269	934.923706	579.779297	94.096329
-626.244080	105.082008	880.827576	-598.085815	-56.067726	876.816956	-689.648254	132.615952	502.265533	-648.314697	-118.098465	507.641541	-680.247864	129.172638	89.317841	-634.781372	-120.195320	90.523186	-636.116577	186.222168	1382.986450	-585.713013	-157.485733	1372.566895	-578.922546	27.549156	1397.042480	-549.872864	25.091587	1661.117188	-689.929382	274.109222	1143.311279	-613.576843	-255.985489	1137.378906	-572.422058	289.467712	897.277649	-495.945526	-222.503708	897.775940	-574.274536	28.827166	971.264954	564.198425	-60.681087	934.926086	580.047974	94.047600
-626.313232	104.974808	880.847961	-598.019531	-56.155594	876.850464	-689.395081	132.575348	502.248169	-648.272278	-118.155121	507.686676	-680.231201	129.212448	89.301659	-634.713501	-120.295990	90.492805	-636.484619	186.105377	1383.003784	-585.675659	-157.547379	1372.592163	-579.091187	27.468824	1397.031372	-549.369812	24.881958	1660.895752	-690.465515	273.911926	1143.390259	-613.446167	-255.940018	1137.260376	-572.934875	289.286682	897.316162	-495.837616	-222.564758	897.786987	-574.337524	28.758184	971.315796	564.542542	-60.400467	934.911926	580.234253	94.344032
-626.483032	104.825172	880.852417	-598.017700	-56.254330	876.864380	-689.179260	132.549469	502.229523	-648.270874	-118.276222	507.715485	-680.210938	129.273727	89.287628	-634.740723	-120.461525	90.501839	-636.838440	186.011444	1383.101563	-585.666260	-157.615662	1372.605225	-579.246521	27.395422	1397.012573	-548.834534	24.696325	1660.620117	-690.991333	273.673920	1143.436523	-613.329041	-256.052582	1137.253174	-573.500366	289.238129	897.338074	-495.746124	-222.617004	897.808411	-574.466003	28.672792	971.341309	564.794861	-60.113766	934.861755	580.376526	94.691330
-626.591248	104.749596	880.873474	-598.003540	-56.332458	876.871277	-688.933411	132.526855	502.193359	-648.250671	-118.407547	507.741333	-680.242615	129.345184	89.299576	-634.690918	-120.560410	90.424400	-637.227295	185.874741	1383.067993	-585.641418	-157.681519	1372.589966	-579.402405	27.333941	1396.999634	-548.275513	24.492935	1660.337402	-691.500244	273.505310	1143.484619	-613.186584	-256.217072	1137.314819	-574.064575	289.120667	897.370667	-495.675812	-222.658890	897.823120	-574.571350	28.605541	971.378662	564.996338	-59.828465	934.840393	580.517639	94.972977
-626.728149	104.663567	880.882874	-598.005371	-56.423122	876.880737	-688.742981	132.487793	502.207428	-648.234558	-118.484398	507.776123	-680.301025	129.380814	89.286766	-634.657166	-120.668808	90.373352	-637.604004	185.746765	1383.098999	-585.594604	-157.732071	1372.591187	-579.566040	27.266468	1396.977295	-547.680725	24.295696	1660.037476	-692.018921	273.303223	1143.465454	-613.033752	-256.508759	1137.466919	-574.593994	289.043213	897.404236	-495.605469	-222.723129	897.842773	-574.691589	28.539188	971.407776	565.187195	-59.462738	934.814575	580.619568	95.339020
-626.885437	104.551910	880.893127	-598.020813	-56.497562	876.893494	-688.581421	132.501419	502.204834	-648.231445	-118.615456	507.809235	-680.158813	129.213882	89.092033	-634.472351	-120.803123	90.414238	-637.983643	185.642639	1383.118896	-585.555603	-157.760559	1372.609253	-579.712280	27.232449	1396.961548	-547.017151	24.117796	1659.717773	-692.504822	273.096924	1143.522217	-612.886047	-256.587128	1137.472656	-575.128235	289.012909	897.436157	-495.531555	-222.754471	897.861755	-574.828979	28.472115	971.438782	565.392517	-59.096771	934.792542	580.769226	95.748558
-627.025208	104.415634	880.906677	-598.034119	-56.589474	876.916077	-688.430603	132.500031	502.175964	-648.266052	-118.769020	507.897095	-680.378845	129.491562	89.261581	-634.524536	-120.923668	90.413338	-638.381958	185.550400	1383.146118	-585.541199	-157.788803	1372.614136	-579.874878	27.215488	1396.950562	-546.362854	23.896225	1659.344482	-693.031250	272.931244	1143.526733	-612.755981	-256.699127	1137.501099	-575.666199	288.893250	897.464050	-495.480225	-222.780991	897.863647	-574.960388	28.383574	971.477905	565.501648	-58.586948	934.752258	580.767700	96.469421
-627.221252	104.319550	880.906921	-598.093689	-56.639191	876.913818	-688.285034	132.514923	502.160614	-648.284485	-118.911613	507.912994	-680.394104	129.579086	89.264473	-634.494568	-121.055786	90.397041	-638.761902	185.461060	1383.148315	-585.533325	-157.832993	1372.585693	-580.023499	27.183441	1396.894409	-545.599915	23.791018	1658.998047	-693.539246	272.749969	1143.542725	-612.625610	-256.868439	1137.573975	-576.216125	288.804077	897.453003	-495.432922	-222.832321	897.848511	-575.134521	28.333614	971.494568	565.736450	-58.273293	934.710388	581.018982	96.586960
-627.364746	104.205048	880.895630	-598.144165	-56.748863	876.911011	-688.232300	132.581863	502.161469	-648.310181	-119.045937	507.935394	-680.460815	129.658508	89.237022	-634.619629	-121.190475	90.398926	-639.134338	185.378738	1383.139771	-585.509155	-157.858322	1372.565552	-580.152222	27.147890	1396.830444	-544.843384	23.649988	1658.619263	-694.058777	272.543243	1143.565308	-612.497314	-256.949188	1137.574463	-576.718018	288.698944	897.437378	-495.396515	-222.870010	897.800598	-575.277039	28.239511	971.505127	565.816467	-57.773727	934.660828	580.971985	97.349747
-627.476929	104.126404	880.883545	-598.191162	-56.790329	876.915405	-688.163147	132.610199	502.139252	-648.345642	-119.204376	507.974884	-680.530884	129.706345	89.207863	-634.631836	-121.329117	90.394516	-639.484192	185.285049	1383.115601	-585.489807	-157.898193	1372.526855	-580.257385	27.133158	1396.768188	-544.025513	23.526556	1658.194336	-694.577820	272.354126	1143.519409	-612.387878	-257.016479	1137.529053	-577.299011	288.649780	897.437256	-495.343079	-222.858475	897.755371	-575.407043	28.195490	971.520874	565.980164	-57.373333	934.629761	581.029358	97.732880
-627.604797	104.041779	880.871094	-598.269531	-56.819000	876.895752	-688.031494	132.600677	502.129883	-648.393433	-119.379333	507.961395	-680.579529	129.806305	89.157257	-634.649231	-121.484871	90.400734	-639.809692	185.200790	1383.092896	-585.449341	-157.934143	1372.473633	-580.355713	27.088560	1396.694824	-543.179443	23.425112	1657.761230	-695.075989	272.201904	1143.520264	-612.285645	-257.084045	1137.493164	-577.901978	288.617004	897.400024	-495.313690	-222.881866	897.690552	-575.553284	28.139467	971.522217	566.140869	-56.997520	934.603516	581.093079	98.151054
-627.750916	103.940971	880.862549	-598.360657	-56.879555	876.880615	-688.140442	132.635895	502.151520	-648.434326	-119.561310	507.968262	-680.545959	129.616119	88.933586	-634.628357	-121.599930	90.370171	-640.131531	185.118011	1383.071167	-585.416992	-157.966095	1372.409180	-580.448547	27.074688	1396.631592	-542.289978	23.329088	1657.287720	-695.632690	271.945709	1143.494507	-612.211060	-257.156494	1137.437256	-578.476318	288.548340	897.358643	-495.306732	-222.888565	897.618042	-575.718201	28.060005	971.528931	566.279602	-56.618336	934.596008	581.142517	98.515442
-627.891235	103.807312	880.808899	-598.428894	-56.987141	876.893005	-688.122864	132.652115	502.136810	-648.473450	-119.752197	507.987854	-680.803101	129.979950	89.100273	-634.804199	-121.746574	90.322701	-640.431458	185.051239	1383.063843	-585.373779	-157.996567	1372.355347	-580.540039	27.047867	1396.565430	-541.375061	23.268143	1656.822998	-696.116455	271.771179	1143.509399	-612.154602	-257.035767	1137.227295	-579.030029	288.386871	897.322205	-495.308289	-222.868225	897.514465	-575.872742	27.985271	971.526306	566.493958	-56.149097	934.595398	581.201416	98.979401
-628.070862	103.726082	880.810303	-598.554077	-57.044395	876.901123	-688.004456	132.682449	502.120026	-648.467102	-119.905251	508.009888	-680.832581	130.105637	89.076508	-634.767151	-121.885544	90.360016	-640.680786	184.954208	1383.065674	-585.305542	-158.045273	1372.304688	-580.603210	27.042955	1396.493652	-540.400208	23.217630	1656.340210	-696.608643	271.577606	1143.475586	-612.040588	-257.281555	1137.358154	-579.590393	288.322662	897.314880	-495.320679	-222.823410	897.463074	-576.059387	27.926588	971.544312	566.810852	-55.707443	934.642273	581.354309	99.464088
-628.254822	103.622643	880.798218	-598.665039	-57.127453	876.908325	-687.991821	132.694473	502.094299	-648.511108	-120.097824	508.080933	-680.881714	130.182938	89.043457	-634.845093	-122.017494	90.356682	-640.935242	184.880142	1383.079590	-585.279297	-158.074936	1372.274780	-580.683105	27.014734	1396.425171	-539.423462	23.221622	1655.785889	-697.110718	271.421112	1143.499023	-612.038757	-257.125824	1137.184082	-580.257813	288.263855	897.289917	-495.358063	-222.773621	897.366638	-576.246399	27.854351	971.556702	567.053589	-55.204098	934.680115	581.469177	99.922867
-628.459106	103.528412	880.794617	-598.789795	-57.222401	876.918030	-687.980469	132.719147	502.090607	-648.525208	-120.239052	508.078796	-680.971497	130.278336	89.003349	-634.874939	-122.165031	90.347244	-641.182068	184.787018	1383.098999	-585.262085	-158.115158	1372.221069	-580.731018	26.990845	1396.343628	-538.367554	23.184767	1655.292725	-697.621948	271.261810	1143.523438	-612.013306	-257.156952	1137.131226	-580.920715	288.219147	897.255493	-495.433105	-222.729736	897.293518	-576.441284	27.779959	971.570984	567.324524	-54.678524	934.728821	581.633911	100.427872
-628.706421	103.376480	880.796021	-598.965210	-57.348839	876.943298	-688.159607	132.799850	502.107727	-648.617188	-120.432701	508.119629	-681.169434	130.344040	89.013428	-634.947815	-122.291451	90.325272	-641.405334	184.719086	1383.123535	-585.200684	-158.141190	1372.175049	-580.777344	26.964705	1396.252441	-537.268188	23.170797	1654.725952	-698.115234	271.094604	1143.588501	-611.943726	-257.414948	1137.269287	-581.612305	288.187164	897.228333	-495.504547	-222.649078	897.237122	-576.664490	27.669617	971.587585	567.650513	-54.102436	934.774231	581.845703	100.955162
-628.885742	103.320084	880.819336	-599.110291	-57.377197	876.939514	-688.169556	132.827621	502.115112	-648.638428	-120.589424	508.124756	-681.225403	130.425385	88.986046	-634.973511	-122.414551	90.298141	-641.613037	184.611038	1383.145386	-585.196472	-158.168716	1372.118896	-580.796387	26.911552	1396.136108	-536.120972	23.181589	1654.129761	-698.598633	270.983307	1143.680542	-611.953796	-257.411377	1137.205933	-582.220398	287.984894	897.201965	-495.576843	-222.566132	897.172913	-576.854553	27.614910	971.609131	567.974731	-53.421883	934.778015	582.071106	101.615334
-629.144104	103.194885	880.830688	-599.309875	-57.469749	876.939697	-688.183899	132.863419	502.115234	-648.690369	-120.752556	508.138062	-681.363770	130.498856	88.979111	-635.015137	-122.540550	90.281898	-641.819946	184.528519	1383.173706	-585.166077	-158.222275	1372.086304	-580.834045	26.895195	1396.024780	-534.919800	23.224794	1653.497559	-699.088684	270.820251	1143.718628	-611.981384	-257.396698	1137.187134	-582.876953	287.898987	897.160706	-495.689911	-222.479004	897.103760	-577.091003	27.512650	971.617615	568.426941	-52.923141	934.823547	582.570557	101.876999
-629.358459	103.106239	880.828430	-599.506287	-57.564178	876.960205	-688.230652	132.897141	502.095978	-648.755615	-120.882446	508.132874	-681.415283	130.595993	88.943535	-635.111389	-122.673111	90.241554	-642.011047	184.452759	1383.188232	-585.138184	-158.279633	1372.013672	-580.883240	26.859543	1395.909668	-533.649292	23.249533	1652.809448	-699.561829	270.685852	1143.818359	-612.041504	-257.389099	1137.152466	-583.579163	287.780884	897.111938	-495.797729	-222.408340	897.041870	-577.306335	27.436296	971.629883	568.727783	-52.176830	934.869080	582.719421	102.886780
-629.567566	103.056496	880.851501	-599.698059	-57.625603	876.963745	-688.276367	132.901794	502.095947	-648.825134	-121.002289	508.136566	-681.497131	130.660126	88.930321	-635.050903	-122.791351	90.228371	-642.175964	184.380768	1383.214233	-585.135498	-158.321106	1371.977783	-580.915039	26.833176	1395.816284	-532.328003	23.296310	1652.088379	-699.984985	270.553192	1143.869873	-612.132080	-257.344910	1137.119873	-584.310242	287.826782	897.089600	-495.948578	-222.302155	896.981201	-577.513123	27.371849	971.646240	569.149719	-51.417343	934.905212	583.026733	103.629456
-629.797180	102.985962	880.875977	-599.887756	-57.691303	876.979736	-688.305420	132.912949	502.091492	-648.872253	-121.106728	508.183990	-681.549866	130.739777	88.940704	-635.084595	-122.912163	90.250481	-642.316345	184.311783	1383.224121	-585.084961	-158.357452	1371.949463	-580.953918	26.809288	1395.745728	-530.928101	23.346722	1651.347778	-700.449585	270.380249	1143.911499	-612.245178	-257.266479	1137.100220	-585.012146	287.782349	897.060852	-496.105133	-222.227692	896.944092	-577.731567	27.306484	971.669800	569.529236	-50.717571	934.948853	583.343994	104.326988
-630.057739	102.823738	880.880127	-600.087341	-57.830196	876.991943	-688.371277	132.897171	502.061340	-648.984802	-121.248314	508.229279	-681.596863	130.770630	88.937920	-635.086975	-122.991241	90.239639	-642.458740	184.235886	1383.256592	-585.048096	-158.379379	1371.927979	-581.094482	26.743622	1395.825684	-529.478149	23.374031	1650.564941	-700.935181	270.250641	1144.028442	-612.375305	-257.203064	1137.113892	-585.729858	287.665161	897.017883	-496.286377	-222.138718	896.940552	-577.964600	27.174780	971.678223	569.887085	-49.991226	934.956238	583.694275	105.101501
-630.347473	102.715790	880.888977	-600.349915	-57.931919	877.001526	-688.486755	132.903931	502.061798	-649.160950	-121.414925	508.227112	-681.633057	130.856567	88.921143	-635.196411	-123.112640	90.264198	-642.619629	184.177307	1383.261719	-585.031982	-158.419525	1371.894287	-581.099915	26.704798	1395.736084	-527.963867	23.407145	1649.694458	-701.409302	270.133759	1144.094604	-612.536194	-257.157532	1137.119995	-586.393005	287.552795	896.952881	-496.499268	-222.055725	896.915527	-578.243042	27.076418	971.688049	570.280823	-49.175152	934.937683	584.082092	105.903435
-630.607178	102.597420	880.878662	-600.601196	-58.029865	877.008240	-688.560059	132.859161	502.039520	-649.295471	-121.517914	508.263824	-681.695801	130.858246	88.903275	-635.234985	-123.240059	90.251984	-642.738586	184.123154	1383.275024	-585.030273	-158.440628	1371.880493	-581.096497	26.687685	1395.645996	-526.345459	23.403683	1648.782104	-701.876282	269.997009	1144.132935	-612.743469	-257.091064	1137.111816	-587.158142	287.487305	896.901550	-496.722992	-221.976761	896.895386	-578.489258	26.982409	971.681824	570.697693	-48.587360	934.925110	584.614868	106.236115
-630.866943	102.474304	880.868286	-600.855530	-58.106068	876.990112	-688.663391	132.852921	502.060486	-649.513672	-121.676178	508.259308	-681.809570	130.878235	88.884834	-635.236206	-123.320534	90.199059	-642.872559	184.066757	1383.269531	-585.018860	-158.462936	1371.849487	-581.074951	26.696043	1395.536255	-524.655518	23.447559	1647.789795	-702.347412	269.883118	1144.201050	-612.947449	-257.014221	1137.104492	-587.859131	287.452911	896.840027	-496.968781	-221.873413	896.871338	-578.748779	26.880438	971.668701	571.008362	-47.696117	934.878784	584.839600	107.450279
-631.164612	102.363853	880.844604	-601.167358	-58.214668	876.982056	-688.766663	132.843658	502.038544	-649.731201	-121.842194	508.273804	-681.888550	130.941559	88.900902	-634.885315	-123.201012	89.983459	-643.009155	184.052719	1383.244141	-585.028503	-158.492584	1371.821411	-581.063782	26.688929	1395.371094	-522.927979	23.314255	1646.684326	-702.859070	269.753296	1144.219971	-613.184937	-256.996521	1137.109863	-588.639526	287.457214	896.738281	-497.275848	-221.835953	896.831726	-579.035400	26.780289	971.645081	571.437134	-46.889091	934.833740	585.239075	108.265732
-631.428589	102.255203	880.795288	-601.460693	-58.320484	876.961060	-688.820496	132.775116	501.991486	-649.916748	-121.913544	508.277435	-681.961914	130.994141	88.887932	-634.872375	-123.292618	89.952843	-643.152283	184.029053	1383.198486	-585.036438	-158.519714	1371.789429	-581.079041	26.716606	1395.272705	-521.107788	23.230930	1645.490112	-703.329773	269.664154	1144.243774	-613.436035	-256.760437	1136.946167	-589.375000	287.352875	896.624329	-497.556976	-221.737579	896.783081	-579.309692	26.683609	971.607666	571.703613	-46.191437	934.787903	585.581360	108.998871
-631.692688	102.163307	880.795166	-601.743896	-58.395462	876.967285	-689.031982	132.778152	502.012238	-650.178650	-122.062126	508.280487	-682.046814	130.999527	88.869637	-635.264221	-123.620781	90.141029	-643.250977	183.979614	1383.163940	-585.033936	-158.524185	1371.772339	-581.051880	26.725918	1395.163696	-519.062012	23.367920	1644.327881	-703.798767	269.543793	1144.239136	-613.692749	-256.762115	1136.983643	-590.119080	287.321899	896.518982	-497.842285	-221.688538	896.764587	-579.578247	26.600897	971.608582	572.099365	-45.336369	934.697266	585.941406	109.830505
-631.970215	102.007988	880.817139	-602.034302	-58.504299	876.994080	-689.249817	132.790497	502.015137	-650.354797	-122.109642	508.282623	-682.229553	131.005219	88.882469	-635.304626	-123.747063	90.131760	-643.348389	183.963211	1383.122437	-585.046692	-158.549591	1371.769287	-581.017883	26.733814	1395.059570	-517.048767	23.197842	1643.007813	-704.268433	269.406982	1144.241943	-613.967834	-256.708069	1137.020874	-590.914734	287.262695	896.439758	-498.195129	-221.646881	896.775146	-579.853333	26.471701	971.629272	572.405945	-44.608498	934.652710	586.285889	110.554024
-632.287231	101.889671	880.844971	-602.343384	-58.603821	877.011230	-689.423950	132.765854	502.028687	-650.653809	-122.240524	508.354492	-682.349670	131.034103	88.851532	-635.372131	-123.823013	90.132698	-643.482300	183.931152	1383.058838	-585.062256	-158.544022	1371.773804	-580.962463	26.790277	1394.938965	-514.931458	23.102966	1641.611206	-704.712708	269.319061	1144.258789	-614.223938	-256.723602	1137.088623	-591.598083	287.093628	896.336731	-498.548706	-221.607544	896.818237	-580.152283	26.361801	971.646179	572.683167	-43.899975	934.582336	586.571228	111.326088
-632.590637	101.755806	880.847778	-602.687439	-58.704506	877.026917	-689.609009	132.806763	502.010132	-651.031067	-122.405075	508.357971	-682.524963	131.035461	88.833405	-635.401306	-123.956993	90.133759	-643.557678	183.933716	1383.011841	-585.049011	-158.563660	1371.734863	-580.893005	26.835680	1394.784424	-512.765076	22.943949	1640.081055	-705.196045	269.192413	1144.230591	-614.484253	-256.930847	1137.294678	-592.348816	287.073853	896.232300	-498.946838	-221.650223	896.864685	-580.454895	26.247648	971.646790	572.984253	-43.162323	934.510071	586.886108	112.066048
-632.927734	101.661812	880.845032	-603.041260	-58.831348	877.044861	-689.689392	132.839111	502.026611	-651.422241	-122.542519	508.395874	-682.756531	131.039658	88.833130	-635.484619	-124.047791	90.115799	-643.636353	183.929550	1382.953979	-585.018188	-158.564667	1371.706665	-580.820923	26.942829	1394.625488	-510.459015	22.902588	1638.535767	-705.681946	269.093597	1144.274048	-614.795410	-256.909973	1137.356079	-593.128052	287.016663	896.109924	-499.353119	-221.698090	896.904968	-580.781372	26.148081	971.646240	573.266785	-42.580692	934.470032	587.280945	112.383400
-633.266846	101.581100	880.811462	-603.404541	-58.921474	877.024841	-689.676025	132.894760	501.983673	-651.726013	-122.628319	508.389709	-682.679993	130.842667	88.666946	-635.493286	-124.110550	90.087700	-643.719788	183.959244	1382.867065	-584.943665	-158.594971	1371.694946	-580.696716	27.038671	1394.449707	-508.089172	22.768196	1636.875000	-706.192139	269.053131	1144.291504	-615.139893	-256.633759	1137.252075	-593.898132	286.946869	895.960876	-499.735291	-221.747635	896.921692	-581.110718	26.068903	971.610352	573.458557	-41.899162	934.444153	587.485046	113.048737
-633.622009	101.440887	880.803101	-603.771851	-59.043785	877.018677	-689.788452	133.000061	501.958893	-652.039185	-122.759888	508.407501	-682.933105	130.819931	88.638107	-635.473633	-124.198273	90.074615	-643.767456	183.984009	1382.793823	-585.093140	-158.494949	1371.786621	-580.568726	27.100708	1394.252808	-505.664551	22.613234	1635.133057	-706.674194	268.919800	1144.300293	-615.508179	-256.661896	1137.316650	-594.701477	286.924408	895.796265	-500.135559	-221.810333	896.974731	-581.450562	25.940811	971.594299	573.650513	-41.023361	934.378906	587.628357	114.166664
-633.986389	101.344734	880.801392	-604.147949	-59.151165	876.990051	-689.837952	133.043549	501.958069	-652.300354	-122.847435	508.398376	-683.231506	130.783493	88.616600	-635.648071	-124.295609	90.045647	-643.792480	184.026794	1382.738159	-585.065430	-158.421402	1371.777222	-580.385254	27.180847	1394.018921	-503.172272	22.405846	1633.272339	-707.188293	268.787292	1144.320190	-615.858887	-256.934113	1137.632813	-595.461304	286.797272	895.673584	-500.566559	-221.880173	897.077332	-581.792480	25.825958	971.568420	573.819458	-40.383167	934.374023	587.825684	114.782333
-634.370300	101.234840	880.829712	-604.551880	-59.264252	876.975952	-689.827393	133.134537	501.945831	-652.579041	-122.931236	508.362488	-683.497986	130.735382	88.610107	-635.686829	-124.381798	90.031097	-643.787109	184.082611	1382.713379	-585.028870	-158.339844	1371.769775	-580.184998	27.264595	1393.836304	-500.623352	22.207603	1631.358154	-707.670654	268.638458	1144.352661	-616.272400	-256.942017	1137.775269	-596.252136	286.743683	895.636597	-501.025238	-222.031113	897.157471	-582.158203	25.690701	971.565430	573.984558	-39.747337	934.404297	588.024170	115.422356
-634.753906	101.106552	880.867981	-604.961609	-59.353485	876.983459	-689.817627	133.198547	501.978943	-652.786621	-123.004646	508.341766	-683.729675	130.689514	88.632843	-635.714417	-124.462296	90.058350	-643.763794	184.123032	1382.707397	-584.992554	-158.265350	1371.789429	-579.957581	27.372873	1393.673340	-497.983307	21.942678	1629.355713	-708.156372	268.504639	1144.451294	-616.695984	-256.889679	1137.868042	-597.039978	286.590302	895.578308	-501.536407	-222.205673	897.253967	-582.532959	25.563477	971.580383	574.214783	-39.177883	934.397034	588.326477	115.753731
-634.969116	101.216347	880.932007	-605.364441	-59.321556	876.976685	-689.774902	133.257843	502.023102	-652.950867	-123.065300	508.310852	-683.932129	130.660110	88.646690	-635.798767	-124.531418	90.046333	-643.716675	184.192780	1382.677734	-584.945374	-158.188522	1371.815796	-579.726746	27.519060	1393.491699	-495.294342	21.677895	1627.261353	-708.752258	268.419586	1144.552490	-617.095581	-256.839142	1137.954224	-597.692383	286.111786	895.508179	-502.077972	-222.352158	897.328430	-582.844238	25.547085	971.614319	574.390503	-38.526089	934.413025	588.481812	116.400139
-635.221375	101.280739	880.979675	-605.797913	-59.319767	876.940125	-689.719727	133.314148	502.048187	-653.119080	-123.158943	508.250519	-684.148987	130.613342	88.648514	-635.860718	-124.636566	90.044830	-643.676331	184.273163	1382.659302	-584.921631	-158.099045	1371.814453	-579.513000	27.605465	1393.279785	-492.562500	21.407017	1625.068848	-708.965515	268.208282	1144.767212	-617.584900	-256.730682	1138.014648	-599.101563	286.992249	895.535706	-502.665955	-222.539597	897.464050	-583.166687	25.491478	971.616028	574.509521	-37.912571	934.397461	588.581848	117.067719
-635.761902	101.015694	880.958740	-606.322998	-59.474327	876.966248	-689.734619	133.410095	502.029358	-653.305664	-123.326874	508.219818	-684.430237	130.558472	88.639961	-636.034302	-124.718559	90.015755	-643.599854	184.371918	1382.612183	-584.849182	-157.991074	1371.821655	-579.276062	27.682610	1393.001465	-489.777374	21.097576	1622.794434	-709.460510	268.060577	1144.807495	-618.025635	-256.968018	1138.355225	-599.997986	286.999939	895.498047	-503.284180	-222.749054	897.564880	-583.655334	25.324154	971.598755	574.581665	-37.182690	934.387634	588.527893	118.009262
-636.379822	100.632393	880.940918	-606.867554	-59.685959	877.010071	-689.793701	133.523727	502.017548	-653.465637	-123.465652	508.231293	-684.728699	130.497467	88.642387	-636.140747	-124.779022	90.017189	-643.476624	184.504028	1382.583496	-584.742798	-157.842514	1371.804810	-579.004028	27.726917	1392.729492	-487.000916	20.711662	1620.436646	-710.000305	267.945923	1144.930786	-618.500183	-256.973999	1138.525146	-600.910645	286.932312	895.448547	-503.929565	-222.986572	897.617371	-584.178589	25.095615	971.584900	574.664612	-36.588703	934.368225	588.525452	118.685623
-636.811951	100.518036	880.987183	-607.369873	-59.815605	877.036926	-689.811951	133.571121	502.060486	-653.563904	-123.570900	508.219604	-684.933960	130.497726	88.666168	-636.307922	-124.879509	90.008400	-643.272217	184.611755	1382.560547	-584.602478	-157.700958	1371.747681	-578.731567	27.772602	1392.443970	-484.168701	20.397186	1618.128052	-710.514648	267.865417	1145.038940	-618.989563	-256.999237	1138.698975	-601.812744	286.835144	895.436096	-504.591766	-223.267273	897.672241	-584.617554	24.951004	971.611145	574.787598	-35.960766	934.327454	588.551331	119.327431
-637.269226	100.331238	881.031921	-607.868530	-59.933922	877.058472	-689.843201	133.586227	502.092377	-653.564087	-123.675735	508.176941	-685.173218	130.473938	88.693405	-636.403687	-124.979256	89.996849	-643.020691	184.763901	1382.510864	-584.438049	-157.548294	1371.689331	-578.449097	27.769228	1392.173584	-481.342010	20.005535	1615.760010	-711.044128	267.769562	1145.224854	-619.502991	-257.069550	1138.897095	-602.815918	286.796234	895.398743	-505.301025	-223.617554	897.761475	-585.055298	24.785124	971.628662	574.881104	-35.342236	934.296875	588.521240	119.985245
-637.680725	100.263145	881.089844	-608.383118	-59.985771	877.068176	-689.888000	133.639954	502.158783	-653.521118	-123.734802	508.123444	-685.661316	130.423843	88.893105	-636.478943	-125.074364	89.965919	-642.657227	184.915146	1382.494507	-584.237976	-157.396454	1371.622803	-578.071960	27.830862	1391.848389	-478.508820	19.572418	1613.380127	-711.590637	267.799805	1145.419434	-620.013733	-257.110565	1139.060303	-603.478516	286.111542	895.267151	-505.991455	-223.929504	897.825439	-585.489502	24.679138	971.653076	574.954773	-34.682987	934.256897	588.431030	120.724197
-638.101990	100.156708	881.130798	-608.897339	-60.078197	877.103333	-689.977295	133.679001	502.207001	-653.367676	-123.766922	508.043030	-685.955994	130.451080	88.906128	-636.522766	-125.166641	89.967522	-642.204651	185.059357	1382.435547	-583.978088	-157.319595	1371.548584	-577.578003	28.121090	1391.638062	-475.720093	19.097942	1610.979858	-712.102295	267.798004	1145.609741	-620.548340	-257.112976	1139.189453	-604.210693	285.460541	895.175232	-506.750061	-224.249420	897.848999	-585.933777	24.559473	971.682556	575.075317	-34.101330	934.249634	588.494873	121.005859
-638.624451	99.996597	881.184570	-609.429626	-60.186165	877.135071	-690.122498	133.742783	502.274628	-653.215393	-123.843361	508.008240	-685.816772	130.618484	88.737846	-636.681091	-125.311348	89.950478	-641.686584	185.257172	1382.394287	-583.684021	-157.190430	1371.450073	-577.098328	28.213343	1391.211426	-472.943268	18.709488	1608.602539	-712.586975	267.800537	1145.798584	-621.112000	-257.124542	1139.301392	-605.263489	285.428711	895.159119	-507.548950	-224.600845	897.841919	-586.441956	24.415539	971.718018	575.076477	-33.287045	934.196533	588.236572	122.100052
-639.168945	99.893845	881.239929	-610.036194	-60.228638	877.157898	-690.230469	133.735962	502.311981	-653.029968	-123.882896	507.900543	-686.048096	130.625961	88.739349	-636.790100	-125.478851	89.938858	-641.038147	185.490128	1382.358154	-583.402954	-157.034821	1371.303833	-576.620239	28.266260	1390.771606	-470.166626	18.249001	1606.245972	-713.053467	267.840393	1145.999878	-621.719177	-257.187897	1139.437866	-606.362183	285.383423	895.224426	-508.369110	-224.995560	897.841003	-587.002625	24.314064	971.752441	575.054504	-32.630112	934.177490	588.120422	122.742485
-639.689880	99.851295	881.322205	-610.676636	-60.209473	877.172913	-690.419617	133.684006	502.410156	-652.794617	-123.953300	507.828674	-686.200378	130.646637	88.782967	-636.834778	-125.669434	89.944489	-640.333679	185.732925	1382.345703	-583.095032	-156.858459	1371.119873	-576.116882	28.317652	1390.244507	-467.405884	17.740894	1603.893799	-713.433777	267.897430	1146.241333	-622.375427	-257.008667	1139.381226	-607.997925	286.102081	895.223694	-509.249054	-225.432373	897.762451	-587.553467	24.242786	971.791870	575.063965	-31.943727	934.157227	587.956726	123.428246
-640.212891	99.708282	881.359131	-611.278503	-60.231171	877.185181	-690.584473	133.594849	502.488861	-652.444519	-123.814255	507.810699	-686.408142	130.819855	88.881638	-636.860840	-125.924728	89.917664	-639.532227	185.973999	1382.319702	-582.775940	-156.685150	1370.949707	-575.565735	28.324095	1389.590576	-464.670044	17.240299	1601.593872	-713.844360	267.968628	1146.521240	-623.125427	-257.674377	1139.621216	-609.123657	285.909302	895.240295	-510.212219	-225.889404	897.736389	-588.096558	24.134672	971.809814	575.063416	-31.283138	934.154419	587.789612	124.171997
-640.749573	99.541199	881.400696	-611.848938	-60.291695	877.195129	-690.743164	133.461884	502.541199	-652.339050	-124.068382	507.796570	-686.513733	130.807816	88.921425	-637.447998	-126.269875	89.889259	-638.659424	186.217758	1382.337769	-582.501648	-156.563507	1370.723145	-574.987854	28.374117	1388.981445	-461.981140	16.716862	1599.297607	-714.388245	268.161102	1146.863037	-623.850769	-257.840149	1139.730713	-610.392029	285.753998	895.239197	-511.190643	-226.268707	897.619019	-588.637207	23.999981	971.831299	574.964111	-30.683182	934.182312	587.561584	124.795609
-641.301758	99.396111	881.419128	-612.454102	-60.364208	877.201050	-690.968018	133.340363	502.581116	-652.194702	-124.316383	507.795990	-687.004639	130.616577	89.136185	-638.011169	-126.661278	89.876038	-637.697449	186.471146	1382.352905	-582.164734	-156.367844	1370.442383	-574.399902	28.364599	1388.537476	-459.357849	16.187492	1597.076904	-714.727356	268.262329	1147.234009	-624.550476	-257.831787	1139.753418	-611.617615	285.597656	895.265076	-512.199585	-226.726425	897.492798	-589.181213	23.880041	971.829834	574.928528	-30.168158	934.205017	587.459961	124.968826
-641.814087	99.291756	881.431946	-613.051697	-60.374775	877.252197	-692.308105	133.574677	502.835052	-652.051025	-124.598526	507.816803	-687.383484	130.339157	89.157272	-638.122803	-127.018013	89.877754	-636.654297	186.705261	1382.334717	-581.846130	-156.145844	1370.172852	-573.787476	28.409092	1388.110229	-456.775269	15.646070	1594.934082	-715.007813	268.479828	1147.707520	-625.243774	-257.854706	1139.753906	-613.038452	285.668274	895.379089	-513.269348	-227.248779	897.298584	-589.719055	23.830507	971.854492	574.739014	-29.421305	934.271790	586.999878	126.021950
-642.401672	99.244019	881.453430	-613.673035	-60.367508	877.313538	-692.935425	133.555389	502.932434	-651.929810	-124.915787	507.848145	-687.391724	130.358139	89.085907	-638.231689	-127.405624	89.898880	-635.528687	186.970810	1382.372070	-581.703613	-155.778702	1369.771973	-573.120911	28.469341	1387.664795	-454.270538	15.100406	1592.880371	-715.263672	268.730194	1148.168945	-625.952393	-257.902496	1139.730713	-614.381958	285.528961	895.348694	-514.357605	-227.718567	897.060913	-590.306274	23.830210	971.887939	574.618042	-28.788639	934.333313	586.681213	126.663712
-642.989502	99.236763	881.519653	-614.302368	-60.357788	877.389221	-693.198120	133.447403	502.980957	-651.763123	-125.276863	507.947174	-687.422729	130.211456	89.127182	-638.447205	-127.882172	89.929787	-634.301392	187.226715	1382.423706	-581.104492	-155.789139	1369.472046	-572.610291	28.357561	1387.115967	-451.783356	14.540933	1590.918701	-715.461365	268.973480	1148.645142	-626.677246	-257.856995	1139.734741	-615.715393	285.455994	895.418762	-515.508667	-228.210159	896.840210	-590.866028	23.836863	971.938721	574.515015	-28.295603	934.407776	586.412231	127.170517
-643.579529	99.265144	881.570190	-615.015503	-60.296284	877.478821	-692.888367	133.161545	502.967957	-651.579224	-125.610443	507.986725	-687.130554	130.049774	89.140755	-638.673035	-128.444565	89.918282	-633.124512	187.416382	1382.482788	-580.831360	-155.717331	1369.208862	-571.767944	28.599913	1386.867554	-449.483215	13.967830	1589.056030	-715.610962	269.240204	1149.149536	-627.411926	-257.916168	1139.737671	-617.095215	285.388916	895.491394	-516.744141	-228.689606	896.534119	-591.473145	23.884624	971.990479	574.391113	-27.797909	934.466370	586.093018	127.699463
-644.115662	99.263298	881.630920	-615.671204	-60.272511	877.588196	-693.453857	133.247055	503.118622	-651.395569	-125.969734	508.041199	-687.528809	129.849686	89.313965	-638.774292	-128.921707	89.929512	-631.894836	187.603439	1382.620850	-580.520264	-155.570129	1368.839722	-570.967041	28.673820	1386.544556	-447.222076	13.405616	1587.301270	-715.713989	269.572021	1149.735229	-628.171326	-257.932556	1139.669067	-618.613037	285.506317	895.712708	-518.019531	-229.177505	896.210327	-592.028503	23.903841	972.058533	574.276550	-27.283989	934.536011	585.762451	128.268936
-644.630676	99.259979	881.739563	-616.412598	-60.179482	877.764343	-693.679565	133.248322	503.200226	-651.219482	-126.324615	508.116669	-687.789307	129.696259	89.414810	-638.925476	-129.461929	89.946701	-630.661438	187.761841	1382.748901	-580.145020	-155.464432	1368.462402	-570.177124	28.701633	1386.250244	-445.029053	12.819542	1585.668823	-715.814148	269.941742	1150.373657	-628.934387	-257.866547	1139.542969	-619.938477	285.448975	895.842651	-519.338501	-229.732346	895.798706	-592.596008	23.948076	972.176086	574.141663	-26.782835	934.607361	585.397461	128.720779
-645.205566	99.275986	881.807983	-617.227173	-60.122009	877.886169	-693.721313	133.243881	503.222046	-651.046570	-126.655731	508.141907	-687.972046	129.626205	89.477890	-639.064575	-130.034698	89.938683	-629.412415	187.957382	1382.910400	-579.829834	-155.342255	1368.083984	-569.490173	28.429464	1385.765991	-442.932617	12.215993	1584.117920	-715.862549	270.328156	1151.037964	-629.701782	-257.835541	1139.428711	-621.320496	285.416962	895.954468	-520.753357	-230.211258	895.436096	-593.192627	23.978090	972.231201	573.990234	-26.383299	934.674744	585.070129	129.175262
-645.688538	99.322876	881.874023	-618.029785	-60.030060	878.005798	-693.858643	133.306274	503.278809	-650.878113	-127.069923	508.220154	-688.175720	129.528061	89.560196	-639.309387	-130.667557	89.874466	-628.161133	188.083160	1383.072021	-579.472046	-155.280411	1367.737183	-568.670776	28.397371	1385.439575	-440.923187	11.629315	1582.683228	-715.818420	270.672943	1151.715210	-630.525513	-257.731689	1139.360229	-622.719482	285.431366	896.033936	-522.220703	-230.726013	895.039063	-593.729004	24.023098	972.281311	573.890015	-26.044653	934.715210	584.852295	129.275116
-646.106873	99.379852	881.989136	-618.808105	-59.946514	878.185974	-694.023193	133.370621	503.342468	-650.643311	-127.420761	508.315521	-688.375488	129.449677	89.630516	-639.377380	-131.267349	89.850632	-626.973694	188.169174	1383.240234	-579.168274	-155.219330	1367.392212	-567.802673	28.455389	1385.254395	-439.022064	11.020446	1581.341675	-715.746582	271.053009	1152.392334	-631.347534	-257.657074	1139.299194	-624.062256	285.541870	896.119751	-523.772522	-231.264923	894.556274	-594.227295	24.063726	972.388977	573.631042	-25.550753	934.742798	584.334412	130.160522
-646.452942	99.338989	882.117371	-619.646362	-59.776924	878.605347	-695.181335	133.875122	503.573059	-650.560608	-127.756172	508.361023	-689.404846	129.295990	89.914635	-639.528442	-131.827362	89.822884	-625.762207	188.244232	1383.421143	-578.869690	-155.197693	1367.097534	-566.960144	28.463737	1385.115112	-437.168732	10.454168	1580.112549	-715.657715	271.447784	1153.059937	-632.170837	-257.505005	1139.238647	-625.425903	285.657867	896.189270	-525.358154	-231.774139	894.149109	-594.783203	24.190962	972.644775	573.463867	-25.141359	934.759827	583.980774	130.561157
-646.774780	99.321320	882.233826	-620.377625	-59.812420	878.812866	-695.640137	134.083694	503.679321	-650.519958	-128.068359	508.473877	-689.770447	129.186783	89.979301	-639.546448	-132.329529	89.802559	-624.569519	188.300079	1383.556641	-578.532349	-155.198395	1366.809204	-566.179749	28.356890	1384.908813	-435.369507	9.929658	1579.005127	-715.518433	271.831787	1153.745483	-633.027771	-257.147339	1139.022705	-626.790039	285.837280	896.350586	-526.996704	-232.297195	893.690430	-595.207703	24.136082	972.765747	573.272156	-24.735714	934.750916	583.620605	130.986237
-647.176392	99.463142	882.367981	-621.251587	-59.796730	878.726868	-695.681580	134.127197	503.735321	-650.557617	-128.315369	508.531128	-689.851990	129.131561	90.031136	-639.700134	-132.901794	89.749802	-623.381714	188.318588	1383.816650	-578.164246	-155.324509	1366.620117	-565.418518	28.209370	1384.684937	-433.739563	9.311977	1577.911011	-715.312805	272.145203	1154.469360	-633.863220	-256.978394	1139.048218	-628.092285	286.220856	896.517822	-528.688721	-232.791504	893.227844	-595.633667	24.006308	972.711121	573.061340	-24.330351	934.750671	583.275696	131.440857
-647.274902	99.255890	882.485962	-621.757813	-59.960510	879.149231	-695.469849	134.078918	503.724701	-650.625183	-128.516403	508.642578	-689.923157	129.104614	90.069435	-639.692871	-133.355515	89.695526	-622.211731	188.333817	1384.034424	-577.971191	-155.261047	1366.269775	-564.700806	27.984808	1384.550049	-432.169098	8.745871	1576.920044	-715.070435	272.473206	1155.181885	-634.700562	-257.072083	1139.178101	-629.316284	286.484406	896.662537	-530.443481	-233.226791	892.829651	-595.935669	23.899477	972.977539	572.931274	-24.045494	934.726990	583.129456	131.445282
-647.472473	99.187050	882.570740	-622.410095	-60.083515	879.327393	-695.156921	134.034195	503.696350	-650.778442	-128.687729	508.718872	-689.476929	129.039902	89.951897	-639.748169	-133.716522	89.646286	-621.009644	188.313828	1384.224854	-577.648743	-155.333115	1366.049194	-564.002136	27.723249	1384.307373	-430.617371	8.263743	1576.020264	-714.777039	272.820831	1155.800903	-635.528564	-256.841461	1139.165527	-630.562927	286.910736	896.855103	-532.169678	-233.728561	892.391785	-596.252136	23.763947	973.065369	572.652100	-23.490202	934.716919	582.638245	132.307724
-647.619812	99.189354	882.629517	-623.071899	-60.169220	879.464355	-695.123169	134.080688	503.684387	-650.982483	-128.769043	508.787506	-689.597168	128.996613	89.984398	-639.807556	-133.960907	89.554802	-619.853821	188.311401	1384.330933	-577.392029	-155.410400	1365.840576	-563.295166	27.475637	1384.119873	-429.218384	7.638041	1575.120728	-714.477356	273.191589	1156.420898	-636.414978	-256.641846	1139.155518	-631.593628	287.174347	896.881042	-534.004822	-234.266449	891.908264	-596.537659	23.659500	973.115967	572.435181	-23.111609	934.690369	582.319031	132.751495
-647.723816	99.191025	882.671326	-623.731812	-60.243477	879.544495	-695.151733	134.201767	503.683838	-651.250671	-128.686890	508.788025	-689.702454	128.942871	89.979836	-639.980835	-134.168747	89.454475	-618.695618	188.276596	1384.441772	-577.164673	-155.550064	1365.634399	-562.584412	27.202759	1383.874634	-427.857880	7.140814	1574.326904	-714.159241	273.551575	1156.999634	-637.268921	-256.491028	1139.135254	-632.737000	287.705780	896.986633	-535.836670	-234.730286	891.394836	-596.792358	23.528185	973.127441	572.202576	-22.740442	934.660461	582.000183	133.155533
-647.757141	99.194763	882.678955	-624.366394	-60.289555	879.594666	-695.518250	134.497650	503.761322	-651.581299	-128.524170	508.780121	-689.943176	128.872940	90.029755	-640.253052	-134.229843	89.341476	-617.537170	188.220657	1384.526245	-576.930786	-155.704910	1365.424072	-561.958557	26.916882	1383.654053	-426.592773	6.572041	1573.576660	-713.780518	273.903046	1157.562378	-638.141541	-256.117523	1138.942261	-633.687195	288.207245	897.086121	-537.610474	-235.165161	890.908325	-596.987915	23.404821	973.102112	571.951111	-22.378225	934.650024	581.633667	133.583969
-647.708984	99.228600	882.713379	-624.911743	-60.278263	879.579651	-695.181519	134.477646	503.687653	-651.865479	-128.245636	508.777191	-689.810120	128.939377	90.044411	-640.471436	-134.181381	89.219872	-616.416138	188.132553	1384.593018	-576.748230	-155.940369	1365.237061	-561.263000	26.624578	1383.477905	-425.389404	6.014775	1572.856689	-713.380371	274.216614	1158.047607	-638.947998	-256.185364	1139.075928	-634.602661	288.732758	897.133850	-539.494751	-235.609451	890.374146	-597.105164	23.272675	973.062378	571.663574	-21.994514	934.631897	581.277649	133.967972
-647.729675	99.299782	882.718994	-625.509644	-60.280586	879.534546	-694.976746	134.516907	503.658630	-652.125793	-128.015182	508.726379	-689.792358	128.958939	90.008156	-640.733093	-134.039551	89.067650	-615.299744	188.020599	1384.550171	-576.573730	-156.155746	1365.007202	-560.612244	26.284851	1383.260986	-424.247253	5.464190	1572.220459	-712.902283	274.543457	1158.481323	-639.804810	-256.018860	1139.002075	-635.366333	289.272217	897.156372	-541.324341	-236.036469	889.848083	-597.271240	23.155415	972.987610	571.357788	-21.635265	934.617126	580.925415	134.310867
-647.751282	99.413536	882.727417	-626.085754	-60.275921	879.472778	-694.905579	134.671463	503.645416	-652.117920	-127.517372	508.618958	-689.812988	128.997665	90.009453	-640.853821	-133.811981	88.938446	-614.211121	187.863907	1384.519409	-576.441528	-156.396927	1364.772217	-559.926147	25.973986	1383.053711	-423.174316	4.815442	1571.578613	-712.425537	274.796936	1158.818237	-640.629578	-255.942993	1138.867065	-636.165405	289.936646	897.145813	-543.138306	-236.488510	889.321472	-597.434631	23.054541	972.908997	570.989380	-21.345688	934.603027	580.537476	134.635208
-647.644470	99.483032	882.702026	-626.530457	-60.272251	879.417603	-695.086853	134.978531	503.650757	-651.999023	-126.942314	508.486725	-690.076050	129.026581	90.010071	-640.927246	-133.451309	88.776459	-613.120483	187.741119	1384.457764	-576.141113	-156.820435	1364.575684	-559.285828	25.573606	1382.826782	-422.094666	4.322662	1571.006226	-711.869568	275.110443	1159.170654	-641.382568	-255.826202	1138.773926	-636.765564	290.531372	897.104309	-544.933777	-236.894043	888.714050	-597.497131	22.951149	972.828064	570.647827	-21.038763	934.581909	580.173218	134.975174
-647.486938	99.535904	882.660645	-626.972046	-60.274574	879.368774	-695.094788	135.283356	503.633453	-651.726929	-126.339119	508.375092	-689.963928	129.154144	90.011658	-640.820862	-132.979706	88.669662	-612.039429	187.564911	1384.351563	-576.009888	-157.127533	1364.301392	-558.642578	25.211609	1382.592896	-421.141846	3.714284	1570.427734	-711.280090	275.428711	1159.468628	-642.137390	-255.782425	1138.636475	-637.268616	291.194611	897.085693	-546.726685	-237.339508	888.161804	-597.545410	22.835340	972.747498	570.281372	-20.713558	934.565552	579.804810	135.287323
-647.312500	99.607758	882.565125	-627.403503	-60.282955	879.261353	-694.986511	135.551804	503.568359	-651.373840	-125.722923	508.227478	-689.978821	129.235031	89.969940	-640.670959	-132.409729	88.582695	-610.992493	187.344986	1384.195923	-575.897461	-157.413162	1364.020752	-557.996521	24.826298	1382.309570	-420.156494	3.207171	1569.925537	-710.684753	275.709351	1159.678955	-642.915894	-255.797546	1138.457031	-637.760620	291.923157	897.007385	-548.497498	-237.717667	887.545105	-597.589905	22.719381	972.614685	569.856506	-20.440174	934.555054	579.445496	135.557007
-647.206421	99.673447	882.487549	-627.793274	-60.324657	879.140808	-694.745117	135.837341	503.482025	-650.992920	-125.118797	508.099854	-689.966980	129.296890	89.956985	-640.491821	-131.813400	88.541214	-609.925110	187.123444	1384.005371	-575.775696	-157.695114	1363.715088	-557.364075	24.453596	1381.992310	-419.247681	2.651841	1569.430054	-710.031311	276.021576	1159.881104	-643.666016	-255.771454	1138.220337	-638.098267	292.547577	896.850952	-550.233582	-238.128571	886.965881	-597.659912	22.590734	972.489014	569.518250	-20.266331	934.548401	579.208191	135.425217
-647.053528	99.667328	882.389771	-628.121399	-60.353703	879.034424	-694.409607	136.060577	503.385803	-650.744934	-124.546097	508.011108	-690.066650	129.344101	89.971016	-640.385376	-131.193619	88.552139	-608.901978	186.907715	1383.860352	-575.666443	-158.006897	1363.425781	-556.754150	24.071178	1381.748901	-418.365356	2.129164	1568.965942	-709.334412	276.331573	1160.008911	-644.407043	-255.659042	1137.939697	-638.352905	293.260315	896.753662	-551.946106	-238.549423	886.306641	-597.699829	22.454027	972.369934	569.031006	-19.877851	934.553406	578.670044	136.154556
-646.765991	99.668236	882.263428	-628.383423	-60.409706	878.941101	-694.018066	136.298126	503.339813	-650.531311	-124.005371	507.930511	-690.147644	129.329163	89.959793	-640.348633	-130.488235	88.594063	-607.893250	186.650986	1383.703369	-575.544189	-158.298584	1363.085938	-556.120667	23.641165	1381.484863	-417.511047	1.575790	1568.540039	-708.568054	276.615143	1160.130127	-645.098877	-255.704880	1137.757935	-638.464294	293.930695	896.631287	-553.609070	-238.934662	885.743347	-597.659485	22.310799	972.251526	568.662231	-19.575750	934.538696	578.345276	136.474426
-646.495850	99.644875	882.155029	-628.633972	-60.444416	878.857117	-693.499512	136.454575	503.275269	-650.407471	-123.587112	507.925964	-690.107056	129.322083	89.950050	-640.658386	-129.870758	88.631989	-606.927368	186.414856	1383.537964	-575.456604	-158.615982	1362.786621	-555.540039	23.267199	1381.265137	-416.707794	1.050489	1568.155273	-707.753418	276.856537	1160.255981	-645.766785	-255.955475	1137.696289	-638.504333	294.616089	896.530396	-555.185730	-239.354019	885.192688	-597.625916	22.168526	972.148193	568.216919	-19.305452	934.525574	577.969543	136.816101
-646.229797	99.639618	882.067993	-628.810120	-60.502274	878.827576	-693.130188	136.588486	503.232269	-650.064880	-123.127480	507.894318	-690.074890	129.271606	90.002686	-640.989807	-129.320984	88.668617	-605.896912	186.133179	1383.411377	-575.353821	-158.951767	1362.501709	-554.953857	22.824728	1381.017700	-415.966888	0.533259	1567.789673	-706.900085	277.135864	1160.369019	-646.419434	-256.056091	1137.546265	-638.448425	295.238098	896.439087	-556.778198	-239.761627	884.586609	-597.572083	22.059763	972.088196	567.717590	-19.004164	934.517517	577.581604	137.105820
-645.901855	99.638527	882.004333	-628.875610	-60.539536	878.813232	-692.358032	136.591690	503.161774	-649.480835	-122.610535	507.799530	-689.958862	129.231598	90.012825	-641.066040	-128.826996	88.760757	-604.966187	185.836136	1383.296997	-575.254395	-159.316010	1362.242676	-554.406311	22.460083	1380.802734	-415.231262	-0.004240	1567.473633	-706.018555	277.378571	1160.485718	-647.031128	-256.124603	1137.379272	-638.232239	295.861969	896.402710	-558.302673	-240.132065	884.120361	-597.454407	21.968512	972.057007	567.264038	-18.738169	934.551147	577.226318	137.341125
-645.405518	99.694084	881.950256	-628.819702	-60.468586	878.800598	-691.662354	136.610809	503.085876	-648.883057	-122.167877	507.700806	-689.837891	129.197098	90.044098	-641.179932	-128.475281	88.765884	-604.018616	185.556641	1383.231812	-575.209229	-159.630981	1362.035889	-553.841370	22.013643	1380.650146	-414.556763	-0.512566	1567.190552	-705.038757	277.559784	1160.612305	-647.616394	-256.259003	1137.263672	-637.865540	296.502991	896.407959	-559.760986	-240.490250	883.665100	-597.219177	21.941248	972.043823	566.847473	-18.445837	934.567627	576.814941	137.663834
-644.923401	99.723061	881.883545	-628.686096	-60.415340	878.804749	-691.189331	136.624832	503.033722	-648.294983	-121.972618	507.596558	-689.776733	129.092865	90.033783	-640.743835	-128.262390	88.845078	-603.157227	185.248993	1383.167603	-575.129700	-159.998444	1361.824707	-553.359741	21.611877	1380.522339	-413.939148	-1.015038	1566.941895	-704.070190	277.744232	1160.731567	-648.240662	-256.180298	1137.027954	-637.337830	297.064514	896.420532	-561.166992	-240.865479	883.228821	-596.957092	21.931427	972.033752	566.394958	-18.247824	934.609192	576.439880	137.929504
-644.276978	100.001633	881.871094	-628.387451	-60.247871	878.811340	-690.795410	136.687637	503.075653	-647.744873	-121.961090	507.542206	-689.652527	129.033508	90.047798	-640.334839	-128.178665	88.854164	-602.282166	184.925949	1383.185303	-575.052368	-160.336853	1361.623169	-552.864502	21.201347	1380.452148	-413.407043	-1.594781	1566.700439	-703.059875	277.926239	1160.889282	-648.779968	-256.424805	1137.028931	-636.766907	297.597107	896.485596	-562.495483	-241.229156	882.858948	-596.552368	22.069977	972.062317	565.921509	-18.020491	934.615417	576.026978	138.133102
-643.789978	100.016579	881.809143	-628.061829	-60.137333	878.809204	-690.647339	136.801926	503.061340	-647.681091	-122.439201	507.488983	-689.664368	128.964752	90.091995	-640.046570	-128.167023	88.906364	-601.493225	184.668350	1383.220459	-574.987366	-160.616760	1361.480225	-552.416565	20.749619	1380.360596	-412.866333	-2.017019	1566.534180	-702.020508	278.101532	1161.090454	-649.343079	-256.379425	1136.852051	-636.032043	298.093231	896.586975	-563.763428	-241.574677	882.497131	-596.186890	22.123850	972.048157	565.392822	-17.744947	934.619995	575.545227	138.395767
-643.186218	100.088837	881.800720	-627.571960	-60.049183	878.845886	-689.998230	136.661163	502.983978	-647.376160	-122.877884	507.475800	-689.349609	128.991730	90.083138	-639.825012	-128.224884	88.927971	-600.704041	184.326004	1383.263672	-574.898987	-160.950897	1361.334106	-552.016235	20.362396	1380.354614	-412.404327	-2.501706	1566.393555	-700.964050	278.259094	1161.257202	-649.841614	-256.627197	1136.904175	-635.165283	298.533752	896.724060	-564.956543	-241.905151	882.174438	-595.699951	22.195503	972.088440	564.912231	-17.548252	934.654175	575.082581	138.668259
-642.536255	100.205841	881.796021	-627.011169	-59.952785	878.863831	-689.607422	136.677063	502.941101	-646.851929	-123.078743	507.452637	-689.167542	129.008224	90.089485	-639.508118	-128.295151	88.940018	-600.031433	183.917175	1383.414795	-574.901794	-161.439270	1361.220093	-551.206665	20.709961	1381.101563	-412.035675	-2.988210	1566.291138	-699.920044	278.418671	1161.383301	-650.377197	-256.623444	1136.786743	-634.206787	298.966217	896.897827	-566.061401	-242.263397	881.859131	-595.162354	22.285709	972.124695	564.506165	-17.347452	934.733948	574.653259	138.894958
-641.774231	100.305847	881.739563	-626.324036	-59.900028	878.866638	-689.481323	136.836502	502.966064	-646.160767	-123.152084	507.445099	-689.143188	128.953506	90.034302	-639.063354	-128.321075	88.977196	-599.313293	183.729401	1383.536377	-574.838440	-161.636047	1361.115601	-551.261230	19.606867	1380.385132	-411.739624	-3.464234	1566.238403	-698.868103	278.577637	1161.615234	-650.842041	-256.908447	1136.853638	-633.132996	299.354156	897.084412	-567.100525	-242.581161	881.616638	-594.490173	22.371450	972.120239	564.007874	-17.203232	934.814392	574.184387	139.066483
-641.008789	100.361427	881.715698	-625.565552	-59.846760	878.888672	-689.100464	136.846436	502.980469	-645.425842	-123.133415	507.431671	-688.995728	128.982498	89.995003	-638.607605	-128.332779	89.005547	-598.681824	183.479233	1383.712891	-574.792419	-161.935364	1361.045166	-550.943542	19.173611	1380.395874	-411.497894	-3.908035	1566.255127	-697.791382	278.696320	1161.798584	-651.286621	-257.044403	1136.790894	-631.818420	299.666840	897.350098	-567.996521	-242.878708	881.429077	-593.795471	22.443455	972.147827	563.497559	-17.021826	934.858093	573.672729	139.247086
-640.164795	100.461563	881.688110	-624.718506	-59.787357	878.882263	-688.721436	136.849121	502.979065	-645.058044	-123.275246	507.394012	-688.851990	129.047333	89.986061	-638.406860	-128.287384	89.032326	-598.084412	183.226730	1383.938232	-574.728699	-162.208374	1360.955444	-550.632690	18.839140	1380.526123	-411.326355	-4.342399	1566.335327	-696.705933	278.848694	1161.942749	-651.695740	-257.054749	1136.688110	-630.453125	299.950836	897.604492	-568.791504	-243.174057	881.196411	-593.022705	22.527994	972.161987	563.008606	-16.857351	934.930176	573.200317	139.445358
-639.109070	100.709007	881.697510	-623.759216	-59.671017	878.857666	-688.146912	136.738739	502.976105	-644.415833	-123.233223	507.341858	-688.600708	129.065613	89.939476	-637.957275	-128.192337	89.076324	-597.572388	182.954376	1384.104248	-574.671936	-162.515732	1360.851440	-550.332397	18.497458	1380.668823	-411.220276	-4.764894	1566.465942	-695.658936	278.956757	1162.081787	-652.083008	-257.190125	1136.585815	-628.926758	300.196808	897.916687	-569.522949	-243.464142	880.956177	-592.120850	22.653963	972.200989	562.665039	-16.893921	935.028320	572.898987	139.126663
-638.149597	100.628281	881.617493	-622.721252	-59.740562	878.858154	-687.471985	136.577271	502.931244	-643.874146	-123.254463	507.291351	-688.320313	129.070633	89.937531	-637.618591	-128.062943	89.115410	-597.069153	182.663315	1384.284668	-574.582825	-162.834335	1360.762695	-550.035400	18.222937	1380.782715	-411.187958	-5.159436	1566.670288	-694.612366	279.033966	1162.180420	-652.343994	-257.483429	1136.577271	-627.232971	300.364838	898.177673	-570.064392	-243.769485	880.757263	-591.198425	22.636478	972.192444	562.125427	-16.641117	935.095337	572.196716	139.724716
-637.256592	100.433784	881.507996	-621.646606	-59.868683	878.809692	-687.074524	136.498703	502.900085	-643.324890	-123.195915	507.291382	-688.113281	129.100479	89.961533	-637.307678	-127.887566	89.169052	-596.640686	182.450058	1384.503052	-574.476685	-163.112106	1360.663452	-549.762695	17.929508	1380.959229	-411.231110	-5.554678	1566.942627	-693.553894	279.165253	1162.255737	-652.599060	-257.467468	1136.419067	-625.459961	300.581482	898.499573	-570.554077	-244.055435	880.531006	-590.293091	22.547377	972.145142	561.659119	-16.507362	935.183105	571.711792	139.896866
-636.299927	100.335434	881.428833	-620.575012	-59.955593	878.772522	-686.711670	136.458511	502.891022	-642.766907	-123.093384	507.315979	-687.862000	129.045670	89.989334	-636.950806	-127.695122	89.248337	-596.247192	182.240097	1384.748779	-574.356262	-163.373184	1360.599731	-549.466492	17.652422	1381.113037	-411.381104	-5.988250	1567.275146	-692.520569	279.231049	1162.319580	-652.804443	-257.608398	1136.314819	-623.508850	300.709808	898.815674	-570.919250	-244.309296	880.342346	-589.354614	22.499149	972.118042	561.299011	-16.477215	935.237854	571.417175	139.593933
-635.169128	100.343719	881.367920	-619.406860	-59.997715	878.690063	-686.264465	136.357285	502.901093	-642.284912	-123.096848	507.358551	-687.470703	129.037689	90.010307	-636.780884	-127.515617	89.290970	-595.888489	181.993439	1384.973755	-574.236267	-163.627258	1360.551758	-549.199097	17.400743	1381.294678	-411.534515	-6.309142	1567.772949	-691.479370	279.243652	1162.373901	-652.930786	-257.733795	1136.206665	-621.525696	300.848511	899.132202	-571.122925	-244.557587	880.179382	-588.288208	22.469446	972.081970	560.841431	-16.218552	935.348694	570.748291	140.144241
-634.048950	100.289612	881.282776	-618.159180	-60.071499	878.618835	-685.822998	136.217499	502.905579	-641.729553	-123.022087	507.409698	-687.162842	128.915604	90.022453	-636.370056	-127.215996	89.219810	-595.561829	181.769806	1385.194702	-574.065125	-163.943359	1360.502197	-548.952881	17.170591	1381.475098	-411.860870	-6.677983	1568.330322	-690.436890	279.270660	1162.377319	-652.994629	-257.902679	1136.127930	-619.365417	300.912506	899.436646	-571.208374	-244.749908	880.013306	-587.205444	22.433508	972.045837	560.493958	-16.271780	935.429871	570.409546	139.807556
-632.891296	100.233994	881.161987	-616.916809	-60.128002	878.560974	-685.311157	135.992813	502.832672	-641.162598	-122.989830	507.473297	-686.843384	128.731247	90.039398	-636.511230	-127.204117	89.462669	-595.255859	181.566757	1385.374268	-573.880615	-164.183395	1360.463379	-548.693176	16.936268	1381.674805	-412.158264	-6.925714	1569.007446	-689.370178	279.209015	1162.265137	-652.977905	-257.958527	1135.957520	-617.073975	300.909149	899.752747	-571.146912	-244.943237	879.856628	-586.098267	22.424278	971.994446	560.047546	-16.092377	935.477539	569.821899	140.384750
-631.648865	100.226181	881.047546	-615.592957	-60.149696	878.479248	-684.435181	135.631302	502.789154	-640.543762	-122.820099	507.461884	-686.398682	128.485703	90.026009	-636.422791	-127.074394	89.501007	-594.991516	181.369431	1385.541260	-573.665283	-164.405289	1360.415039	-548.397583	16.732332	1381.903076	-412.575623	-7.263824	1569.741577	-688.281006	279.154175	1162.131226	-652.863708	-258.076813	1135.814819	-614.727112	300.957245	900.034790	-570.975769	-245.119553	879.691040	-584.929016	22.435661	971.943604	559.664856	-16.038683	935.502075	569.321289	140.456970
-630.502930	100.252144	880.961487	-614.276489	-60.254559	878.395935	-683.768738	135.530258	502.875336	-640.051147	-122.782005	507.552307	-686.175171	128.237152	90.097458	-636.469543	-126.971725	89.522957	-594.792419	181.135803	1385.672974	-573.452209	-164.694580	1360.394287	-548.126099	16.624891	1382.111938	-413.034088	-7.430733	1570.617310	-687.204407	279.080292	1161.972168	-652.696045	-258.131592	1135.620728	-612.248657	300.969269	900.310669	-570.740540	-245.284866	879.499573	-583.795837	22.426413	971.899231	559.379822	-16.204649	935.583496	569.026001	140.030823
-629.109375	100.401863	880.852966	-612.920776	-60.137123	878.289124	-682.933533	135.245041	502.881653	-639.648132	-122.793091	507.621613	-685.835571	128.010391	90.165634	-636.158691	-126.730461	89.420517	-594.586426	180.910400	1385.785522	-573.227478	-164.929123	1360.380981	-547.878601	16.444664	1382.341919	-413.559967	-7.614884	1571.578369	-686.066040	279.035217	1161.758301	-652.432190	-258.232300	1135.477661	-609.706055	300.908722	900.542114	-570.465637	-245.418732	879.311340	-582.521667	22.540531	971.834045	558.979614	-15.993855	935.598999	568.416321	140.607712
-627.880188	100.356941	880.811218	-611.538391	-60.235466	878.339478	-682.151428	135.019058	502.900970	-639.224731	-122.742882	507.722107	-685.614197	127.876564	90.223915	-636.010559	-126.615814	89.497818	-594.404907	180.696472	1385.940552	-572.983704	-165.152481	1360.394165	-547.578186	16.329254	1382.658081	-414.145935	-7.816915	1572.639893	-684.924011	278.944702	1161.580566	-652.057922	-258.364960	1135.346680	-607.010254	300.802185	900.846313	-570.010620	-245.526138	879.162598	-581.321960	22.546310	971.880432	558.781555	-16.096254	935.612671	568.169128	140.209244
-626.582825	100.418465	880.813538	-610.180969	-60.218311	878.338989	-681.413147	134.845200	502.899933	-639.028870	-122.866943	507.879242	-685.407654	127.782562	90.276909	-636.355713	-126.702866	89.757408	-594.230652	180.520645	1386.093262	-572.718628	-165.368362	1360.477295	-547.332825	16.208754	1382.988770	-414.791016	-7.972106	1573.800659	-683.726013	278.812897	1161.356445	-651.624878	-258.478394	1135.272949	-604.310364	300.707886	901.111816	-569.711731	-245.694611	878.966492	-580.097961	22.586491	971.924255	558.406311	-15.955392	935.588623	567.589722	140.660492
-625.241455	100.421593	880.803528	-608.750488	-60.218067	878.357849	-680.682373	134.711319	502.977844	-638.671875	-122.803406	507.972748	-685.227234	127.627068	90.322472	-636.250000	-126.582222	89.811943	-594.086975	180.365005	1386.276489	-572.454224	-165.578674	1360.562256	-547.073364	16.090698	1383.351440	-415.530365	-8.097657	1575.049927	-682.490173	278.604706	1161.082520	-651.062012	-258.495605	1135.129395	-601.561646	300.650787	901.481018	-568.789734	-245.709030	878.928223	-578.809509	22.615351	971.968323	558.140137	-15.936575	935.597351	567.173340	140.708084
-624.007324	100.456970	880.811096	-607.396423	-60.272560	878.369385	-680.208496	134.639374	503.032288	-638.221680	-122.731636	508.080383	-685.188904	127.541008	90.404701	-635.963928	-126.483727	89.867393	-593.964233	180.200272	1386.457275	-572.205444	-165.795547	1360.678833	-546.790344	16.000690	1383.726929	-416.275665	-8.189163	1576.393921	-681.246277	278.403412	1160.873901	-650.409668	-258.615356	1135.038452	-598.683899	300.328979	901.582703	-568.276917	-245.847870	878.728882	-577.585327	22.627527	972.006165	557.875183	-15.987964	935.590698	566.747131	140.736343
-622.730530	100.503143	880.821411	-606.086975	-60.260571	878.356934	-679.807129	134.701797	503.144714	-637.895447	-122.715736	508.199554	-685.190002	127.440735	90.470039	-635.921814	-126.357620	89.958008	-593.857727	180.024567	1386.656372	-571.920349	-165.966980	1360.815796	-546.552856	15.920122	1384.125854	-417.153900	-8.255519	1577.783203	-679.986084	278.199158	1160.594849	-649.660095	-258.575165	1134.867920	-595.828735	300.130035	901.935608	-567.083984	-245.804977	878.766541	-576.344482	22.644953	972.026917	557.622681	-16.017210	935.561035	566.379761	140.721115
-621.360229	100.622322	880.817810	-604.681824	-60.280865	878.338013	-679.701782	134.923843	503.332062	-637.482666	-122.586143	508.307190	-685.271851	127.271935	90.506409	-635.701904	-126.218712	90.034523	-593.746643	179.890350	1386.734253	-571.626892	-166.102982	1360.962646	-546.257263	15.850362	1384.519043	-418.071808	-8.310326	1579.259521	-678.671326	277.984894	1160.324585	-648.861328	-258.654968	1134.862427	-592.882080	299.871307	902.229797	-566.351501	-245.930618	878.611816	-575.025452	22.684101	972.044250	557.396057	-16.048817	935.502197	566.106262	140.682968
-620.165649	100.723114	880.801514	-603.337952	-60.380943	878.298828	-678.083008	134.501724	503.207611	-636.925232	-122.409164	508.374054	-684.518005	127.334862	90.462669	-635.603027	-126.090042	90.089218	-593.598694	179.777023	1386.846924	-571.286072	-166.244461	1361.120605	-546.019653	15.801732	1384.843872	-419.016266	-8.198898	1580.854370	-677.324219	277.757660	1160.051392	-647.897339	-258.602600	1134.733032	-589.925598	299.606110	902.536621	-564.881104	-245.901306	878.660828	-573.802734	22.698227	972.035156	557.147766	-16.107782	935.416077	565.747742	140.667969
-618.814636	100.808220	880.790405	-601.993835	-60.378616	878.231995	-677.634033	134.544800	503.246033	-636.388367	-122.257378	508.411896	-684.512817	127.292595	90.559380	-635.446106	-125.948868	90.174957	-593.463501	179.672318	1386.985474	-570.983459	-166.388428	1361.285156	-545.781250	15.721354	1385.214844	-420.046692	-8.143231	1582.518555	-675.984863	277.599701	1159.825806	-646.966858	-258.652374	1134.660645	-586.963745	299.326904	902.834473	-563.801147	-245.941589	878.566589	-572.501892	22.701860	972.016479	556.930725	-16.154781	935.402954	565.411377	140.656982
-617.505066	100.938774	880.794373	-600.598633	-60.475422	878.235718	-677.246704	134.697922	503.331055	-635.808105	-122.126663	508.506134	-684.543274	127.343597	90.679390	-635.253540	-125.781509	90.240089	-593.279663	179.597763	1387.155396	-570.623047	-166.472641	1361.467163	-545.625977	15.435983	1385.482788	-421.165283	-8.076048	1584.257568	-674.579834	277.327698	1159.595093	-645.929321	-258.629608	1134.632080	-583.891724	298.965088	903.242554	-562.377075	-245.918060	878.588928	-571.194580	22.730213	972.038452	556.768005	-16.175478	935.388489	565.169739	140.637146
-616.198181	100.984512	880.781982	-599.197937	-60.519073	878.231934	-676.218201	134.558640	503.332581	-635.211182	-121.981941	508.563416	-684.005371	127.296036	90.621910	-635.170654	-125.636024	90.351585	-593.125610	179.428467	1387.366333	-570.235596	-166.622849	1361.662964	-545.281372	15.513556	1386.056519	-422.276733	-7.899059	1586.131714	-673.264832	277.155731	1159.449951	-644.756714	-258.573242	1134.549438	-580.369995	297.577240	903.478577	-560.676025	-245.851959	878.733582	-569.911316	22.748920	972.058716	556.605591	-16.199471	935.340027	564.941528	140.661667
-614.816589	101.115601	880.759338	-597.819824	-60.582752	878.195984	-675.379333	134.505920	503.317108	-634.692810	-121.898300	508.658905	-683.818359	127.447075	90.738876	-635.145203	-125.489555	90.431534	-592.921509	179.287369	1387.575806	-569.862732	-166.715240	1361.854126	-545.055176	15.375305	1386.394409	-423.493744	-7.727107	1588.086792	-671.793030	276.956726	1159.157837	-643.596375	-258.551819	1134.463257	-577.541138	297.627808	903.931030	-558.709106	-245.763138	878.937622	-568.602722	22.763149	972.059021	556.347839	-16.241377	935.261108	564.677002	140.620316
-613.564941	101.237480	880.732178	-596.468994	-60.656204	878.192017	-674.792236	134.608154	503.348236	-634.059326	-121.696846	508.731842	-683.618530	127.456871	90.794006	-634.954224	-125.380173	90.486275	-592.702698	179.180313	1387.755249	-569.470337	-166.778656	1362.015869	-544.765320	15.315862	1386.680420	-424.800079	-7.579344	1590.050903	-670.343689	276.735626	1158.904175	-642.355957	-258.503723	1134.328125	-574.545166	297.447449	904.318054	-556.784851	-245.653534	879.030640	-567.366516	22.813473	972.069214	556.131409	-16.220190	935.181946	564.407227	140.620773
-612.331543	101.279526	880.643433	-595.171509	-60.660816	878.143311	-674.006653	134.572983	503.330292	-633.545898	-121.558731	508.793793	-683.340820	127.450294	90.819366	-634.711792	-125.264320	90.582687	-592.459229	179.089783	1387.881470	-569.054688	-166.822510	1362.216553	-544.507446	15.089237	1386.834473	-426.103088	-7.305470	1592.119141	-668.898865	276.569275	1158.618530	-641.101685	-258.543488	1134.240845	-571.616028	297.192230	904.688721	-554.849548	-245.567368	879.166382	-566.135803	22.865408	972.013672	555.974243	-16.296526	935.155823	564.220093	140.604584
-611.106750	101.357742	880.526855	-593.906860	-60.697033	878.108215	-673.250977	134.619720	503.305847	-633.184692	-121.518417	508.918457	-683.131042	127.450600	90.812027	-634.535217	-125.149574	90.685181	-592.227051	179.037094	1387.991943	-568.655579	-166.862701	1362.361328	-544.190735	15.062552	1387.105713	-427.518219	-7.039496	1594.221802	-667.448181	276.415375	1158.331421	-639.803528	-258.546722	1134.063721	-568.569092	296.831116	905.051575	-552.732056	-245.429749	879.267517	-564.933960	22.935616	971.953857	555.791138	-16.248108	935.080139	563.988586	140.659317
-609.874634	101.566139	880.495728	-592.660156	-60.644634	878.044861	-672.583923	134.629959	503.385345	-632.837158	-121.475578	509.007141	-682.906677	127.466187	90.857559	-634.427795	-125.001541	90.761436	-591.944824	178.963547	1388.074219	-568.236023	-166.926437	1362.484985	-543.860657	15.067717	1387.405884	-428.957611	-6.785578	1596.381104	-665.966248	276.248962	1158.005981	-638.496582	-258.582184	1133.933228	-565.514282	296.404449	905.363525	-550.494141	-245.290146	879.386536	-563.741150	23.043228	971.926147	555.563171	-16.271032	934.998962	563.733398	140.723404
-608.692627	101.688728	880.425598	-591.438843	-60.568222	877.966675	-671.925537	134.664536	503.433990	-632.551880	-121.456345	509.112274	-682.640015	127.530220	90.945328	-634.413452	-124.898712	90.873947	-591.650513	178.908966	1388.143066	-567.833984	-166.970078	1362.606934	-543.530212	15.061157	1387.678955	-430.411011	-6.495563	1598.579468	-664.522278	276.152466	1157.708252	-637.105408	-258.585297	1133.703369	-562.488159	295.953491	905.718994	-548.113464	-245.177765	879.577881	-562.567383	23.143349	971.863281	555.330200	-16.281218	934.892944	563.461365	140.683334
-607.441895	101.850616	880.390442	-590.175354	-60.508030	877.933533	-672.143799	135.113571	503.667206	-632.273804	-121.379135	509.245331	-682.596619	127.296921	90.950638	-634.383301	-124.708481	90.967415	-591.326538	178.880722	1388.184937	-567.453796	-166.956787	1362.702026	-543.194153	15.079908	1388.020264	-431.998840	-6.177803	1600.789917	-663.013123	276.002625	1157.387817	-635.727661	-258.604340	1133.505493	-559.433472	295.455231	906.052124	-545.578674	-244.972290	879.780151	-561.346130	23.252827	971.843689	555.142761	-16.260599	934.851318	563.217468	140.675415
-606.195557	102.057091	880.402039	-588.925842	-60.368034	877.891296	-670.575378	134.716949	503.585358	-631.967529	-121.283554	509.304688	-681.769226	127.403069	90.938225	-634.341309	-124.486626	91.098747	-590.968018	178.855118	1388.227295	-567.049255	-166.936005	1362.786499	-542.806458	15.163378	1388.315308	-433.569580	-5.877872	1603.035645	-661.537842	275.874756	1157.074951	-634.243530	-258.607025	1133.274048	-556.460571	294.969635	906.408936	-542.885071	-244.756241	880.073914	-560.133179	23.391083	971.843445	554.982788	-16.255455	934.859985	562.976685	140.680115
-605.078125	102.077705	880.311646	-587.725098	-60.305450	877.822815	-669.747375	134.640549	503.533508	-631.303650	-120.931213	509.297668	-681.289063	127.450310	90.961479	-634.052368	-124.197647	91.207451	-590.625977	178.845459	1388.212280	-566.665894	-166.943863	1362.849365	-542.467224	15.243778	1388.561035	-435.242188	-5.587946	1605.241211	-660.096619	275.764893	1156.723511	-632.793091	-258.584595	1133.093384	-553.462036	294.495087	906.716675	-540.179810	-244.544861	880.339478	-558.995056	23.462713	971.771667	554.889343	-16.404175	934.878845	562.895630	140.182190
-603.937683	102.289322	880.292786	-586.555298	-60.257286	877.751953	-669.176392	134.676804	503.589417	-630.628052	-120.499664	509.301819	-680.770386	127.455658	91.036728	-633.702881	-123.852501	91.317261	-590.271240	178.859772	1388.166138	-566.302307	-166.877762	1362.925781	-542.137451	15.357123	1388.770996	-436.886383	-5.194970	1607.500000	-658.669739	275.679016	1156.338501	-631.339050	-258.580933	1132.829468	-550.631348	294.127045	906.998474	-537.352051	-244.287292	880.653015	-557.862793	23.564491	971.736816	554.642029	-16.278559	934.893066	562.443970	140.628006
-602.883301	102.363396	880.232666	-585.382874	-60.182713	877.659912	-668.631531	134.742645	503.626617	-630.368835	-120.306923	509.394531	-680.682495	127.445915	91.232857	-633.771790	-123.418457	91.449959	-589.897034	178.873596	1388.126587	-565.936890	-166.842941	1363.012817	-541.817810	15.485277	1388.971191	-438.609406	-4.817904	1609.673218	-657.249756	275.609192	1155.946655	-629.813354	-258.549805	1132.628174	-547.715149	293.618866	907.282776	-534.437866	-243.994278	880.988708	-556.757813	23.646797	971.663879	554.495789	-16.292816	934.904663	562.166687	140.631012
-601.688721	102.530739	880.202942	-584.215027	-60.033283	877.564087	-667.795471	134.721558	503.642151	-629.875977	-119.998596	509.323120	-680.339050	127.307785	91.320702	-633.579773	-122.941124	91.480484	-589.534790	178.921066	1388.034180	-565.560974	-166.766693	1363.079834	-541.518188	15.592344	1389.172729	-440.329193	-4.477057	1611.824951	-655.851990	275.552979	1155.568604	-628.287415	-258.515839	1132.364502	-544.897095	293.008636	907.548340	-531.482178	-243.704010	881.358215	-555.589905	23.759542	971.607727	554.336487	-16.371500	934.931030	561.871399	140.570404
-600.720215	102.624519	880.182861	-583.085083	-60.081795	877.467896	-667.008362	134.709106	503.644867	-629.283508	-119.655014	509.277710	-679.919556	127.095673	91.419029	-633.540527	-122.438721	91.537155	-589.153870	178.983185	1387.964966	-565.196106	-166.659027	1363.155640	-541.321289	15.426682	1389.239380	-442.120605	-4.106901	1613.928711	-654.477844	275.486053	1155.203125	-626.789307	-258.438049	1132.133545	-542.079773	292.405762	907.805542	-528.460815	-243.403290	881.794250	-554.543457	23.773375	971.550964	554.115173	-16.433771	934.907837	561.488159	140.543915
-599.604492	102.868393	880.163086	-581.936340	-59.910042	877.300415	-666.140259	134.660324	503.681702	-628.470764	-119.154472	509.148895	-679.604370	126.830612	91.520432	-633.352783	-121.941803	91.628914	-588.805969	179.009079	1387.877319	-564.818604	-166.582001	1363.215332	-540.984497	15.565714	1389.464355	-443.889221	-3.737610	1615.998535	-653.071472	275.383148	1154.785889	-625.244873	-258.370575	1131.902588	-539.526123	292.270294	908.053650	-525.390564	-243.067047	882.222168	-553.427124	23.901611	971.465820	553.933716	-16.515911	934.916260	561.172180	140.485001
-598.598633	102.851288	880.095886	-580.844116	-59.837540	877.175720	-665.121460	134.595276	503.618530	-627.653015	-118.719818	509.012512	-679.224976	126.377464	91.433662	-632.628601	-121.169319	91.380859	-588.448486	179.042648	1387.754761	-564.448364	-166.501801	1363.305664	-540.648254	15.710741	1389.685547	-445.658722	-3.354652	1618.024658	-651.760498	275.379791	1154.466187	-623.685974	-258.281708	1131.665405	-536.712769	291.388031	908.289978	-522.258362	-242.678421	882.717285	-552.400940	23.915041	971.379456	553.743652	-16.612001	934.926453	560.835632	140.459335
-597.508545	103.012215	880.019897	-579.709473	-59.673859	877.059143	-664.078613	134.552185	503.566193	-626.848877	-118.319252	508.885590	-679.010681	126.094193	91.425949	-632.710083	-120.685623	91.420372	-588.090881	179.101395	1387.628540	-564.053040	-166.397659	1363.388428	-540.317200	15.909122	1389.914917	-447.359619	-2.983366	1619.999268	-650.432617	275.399811	1154.069580	-622.152039	-258.213196	1131.492310	-534.153015	290.963593	908.489685	-519.106323	-242.231522	883.237549	-551.339111	24.058567	971.303955	553.587952	-16.650831	934.913147	560.482056	140.439087
-596.506042	103.156410	879.918396	-578.603210	-59.611877	876.947388	-662.874451	134.475403	503.410156	-626.052612	-118.016045	508.815247	-678.966675	126.019928	91.606438	-633.205933	-120.487488	91.711731	-587.747375	179.176071	1387.442383	-563.693420	-166.324570	1363.469238	-539.985779	16.072456	1390.103027	-449.164368	-2.602580	1621.837402	-649.116638	275.274719	1153.512329	-620.561523	-258.192657	1131.322510	-531.689758	290.584290	908.621094	-516.004700	-241.823212	883.762756	-550.325134	24.173599	971.213257	553.401245	-16.712170	934.904236	560.122375	140.402054
-595.307251	103.589241	879.876953	-577.497070	-59.313728	876.758545	-661.760437	134.439377	503.368134	-625.252136	-117.644318	508.733948	-678.757385	125.817245	91.632736	-633.067932	-120.224190	91.743553	-587.410828	179.261780	1387.260132	-563.315308	-166.246475	1363.541382	-539.673279	16.275101	1390.285767	-450.911346	-2.183025	1623.641968	-647.865662	275.263367	1153.101807	-619.002075	-258.074768	1131.088989	-529.295715	290.188538	908.724548	-512.795227	-241.378220	884.324524	-549.256470	24.422117	971.134644	553.296021	-16.870371	934.872986	559.893982	139.926682
-594.415771	103.556541	879.792786	-576.477722	-59.190342	876.649170	-660.936401	134.585175	503.367798	-624.745178	-117.629646	508.744781	-678.397583	125.458611	91.579506	-633.017822	-120.003471	91.790558	-587.069824	179.350204	1387.094849	-562.945984	-166.139984	1363.634644	-539.389526	16.413540	1390.511963	-452.551575	-1.822934	1625.443359	-646.623047	275.226990	1152.670776	-617.449219	-257.955017	1130.898438	-526.954041	289.765106	908.803223	-509.636322	-240.895905	884.860291	-548.353821	24.478251	971.058716	552.994568	-16.756037	934.821106	559.351929	140.346802
-593.357666	103.688576	879.742249	-575.435913	-59.013050	876.596619	-659.636169	134.442993	503.332062	-624.183289	-117.609299	508.818573	-677.998413	125.437386	91.634758	-632.942261	-119.897713	91.804474	-586.750305	179.448410	1386.965454	-562.547058	-166.027496	1363.748413	-539.107483	16.515760	1390.739014	-454.269226	-1.380366	1627.106445	-645.450623	275.177399	1152.237305	-615.819153	-257.808685	1130.692261	-524.675720	289.208221	908.904724	-506.406708	-240.428146	885.518250	-547.388794	24.618700	971.041443	552.786316	-16.786808	934.813904	558.960510	140.289505
-592.378296	103.784798	879.711060	-574.409302	-58.887096	876.551147	-659.340271	134.745697	503.501617	-623.748840	-117.649460	508.899170	-678.096497	125.296875	91.786484	-632.884521	-119.856140	91.879173	-586.470215	179.571609	1386.844727	-562.131226	-165.870224	1363.886719	-538.884705	16.583534	1390.916870	-455.874451	-1.025560	1628.764893	-644.239563	275.034729	1151.816284	-614.262207	-257.654266	1130.533813	-522.531982	288.757141	909.027954	-503.231812	-239.989487	886.143555	-546.461243	24.723835	971.033264	552.507568	-16.803108	934.784973	558.528992	140.304337
-591.400513	103.932541	879.703186	-573.439148	-58.758385	876.555908	-658.989136	134.997177	503.671143	-623.328918	-117.688042	508.949951	-678.077393	125.228355	91.899055	-632.855469	-119.861992	91.921288	-586.178467	179.708954	1386.734375	-561.725525	-165.707718	1364.027832	-538.642273	16.681129	1391.119385	-457.493805	-0.633739	1630.315308	-643.145508	274.961395	1151.471313	-612.675049	-257.541595	1130.466553	-520.542664	288.421387	909.102539	-500.091919	-239.550629	886.827332	-545.541931	24.860826	971.053467	552.200073	-16.840435	934.786804	558.087708	140.267181
-590.531250	104.012482	879.744995	-572.526672	-58.577641	876.580994	-658.515442	135.223328	503.780396	-622.832947	-117.755676	509.088226	-678.280396	125.422752	92.169533	-632.810730	-119.886818	92.047737	-585.886719	179.835907	1386.627197	-561.313660	-165.534653	1364.195557	-538.384766	16.790836	1391.309937	-459.114258	-0.160098	1631.750854	-642.049561	274.852844	1151.087036	-611.040588	-257.318481	1130.326172	-518.608704	287.988342	909.175842	-496.919556	-239.073303	887.538879	-544.685059	24.988796	971.100403	551.906128	-16.940651	934.847290	557.671570	140.166016
-589.548950	104.187584	879.808472	-571.549438	-58.407276	876.634521	-658.032349	135.373169	503.816925	-622.313721	-117.694588	509.158020	-677.980164	125.192642	92.071777	-632.424500	-119.740173	91.960022	-585.658386	179.940063	1386.539551	-560.961426	-165.377625	1364.369751	-538.150452	16.954178	1391.511108	-460.663208	0.270966	1633.177368	-641.006409	274.758240	1150.773071	-609.440002	-257.184235	1130.352417	-516.803406	287.587860	909.270386	-493.867859	-238.684586	888.296326	-543.749268	25.149426	971.176697	551.584473	-17.000608	934.867737	557.264465	140.112808
-588.688171	104.263947	879.849548	-570.639038	-58.407440	876.700134	-657.497070	135.467789	503.884583	-621.809082	-117.595444	509.188232	-677.894592	125.138138	92.085327	-632.329529	-119.688538	91.986275	-585.431335	180.075516	1386.429565	-560.636047	-165.227554	1364.569092	-537.916931	17.095152	1391.683228	-462.202057	0.685898	1634.535645	-640.069092	274.686249	1150.500122	-607.899231	-257.114258	1130.424316	-515.101685	287.278534	909.335632	-490.838989	-238.198181	889.109802	-542.881409	25.209618	971.236511	551.239441	-17.044174	934.869873	556.831055	140.084076
-587.855103	104.390472	879.896667	-569.817627	-58.319164	876.777344	-657.099304	135.590424	503.956635	-621.009827	-117.292831	509.107269	-677.852112	125.125641	92.175888	-631.974731	-119.602661	92.039528	-585.254211	180.216827	1386.385864	-560.299011	-165.060165	1364.775879	-537.690125	17.233620	1391.871704	-463.699646	1.106765	1635.839111	-639.156555	274.539703	1150.220947	-606.359375	-256.908539	1130.327393	-513.513672	286.964630	909.460571	-487.852020	-237.723267	889.903320	-542.046265	25.331966	971.295166	550.953918	-17.086746	934.879700	556.437500	140.028732
-587.085999	104.539764	879.987488	-569.015442	-58.218296	876.834656	-656.625610	135.634506	504.017578	-620.744507	-117.302605	509.181946	-677.742188	125.063599	92.241539	-631.995544	-119.522667	92.097847	-585.044434	180.369125	1386.376099	-559.992188	-164.849030	1364.980469	-537.480835	17.346151	1392.070190	-465.169373	1.509388	1637.105469	-638.290283	274.399658	1149.993652	-604.869507	-256.780212	1130.381836	-512.047791	286.696411	909.622925	-484.973511	-237.235321	890.731628	-541.266724	25.443966	971.371948	550.628540	-17.135437	934.876404	556.013611	139.987183
-586.194153	104.911102	880.116028	-568.243408	-58.027004	876.872192	-655.963074	135.477737	503.923004	-619.816101	-116.806473	509.078949	-677.536804	125.061676	92.278252	-631.545227	-119.394684	92.119728	-584.868835	180.488419	1386.348389	-559.690857	-164.655716	1365.178223	-537.278137	17.507782	1392.274902	-466.604370	1.869020	1638.362427	-637.486450	274.283875	1149.794312	-603.433655	-256.827362	1130.499146	-510.608307	286.325592	909.852539	-482.145630	-236.723587	891.571899	-540.442871	25.642803	971.460144	550.330688	-17.127825	934.848877	555.612915	139.971588
-585.445862	104.985085	880.161499	-567.493591	-57.960476	876.872131	-655.812744	135.713348	504.221069	-619.557678	-116.743919	509.163605	-677.594360	124.978638	92.368416	-631.442688	-119.279480	92.155762	-584.678955	180.616348	1386.298950	-559.368164	-164.436523	1365.378296	-537.096191	17.657930	1392.475220	-468.033752	2.294931	1639.550537	-636.806580	274.202698	1149.644165	-602.021118	-256.731384	1130.531616	-509.349670	286.103577	909.989563	-479.408508	-236.270203	892.401123	-539.669922	25.690149	971.473999	550.000000	-17.178610	934.841370	555.209351	139.935867
-584.819580	104.999367	880.193420	-566.779846	-57.926575	876.868896	-655.396729	135.554153	504.050018	-619.402405	-116.694458	509.300293	-677.439941	124.931206	92.359001	-631.502197	-119.213806	92.221069	-584.521851	180.769730	1386.272705	-559.081482	-164.265610	1365.588257	-536.915283	17.840492	1392.641724	-469.457062	2.705696	1640.659546	-636.144409	274.052094	1149.401489	-600.704285	-256.502991	1130.513428	-508.146057	285.800354	910.054382	-476.805389	-235.740219	893.160828	-538.977356	25.716888	971.479309	549.633118	-17.179348	934.819153	554.810730	139.917419
-584.276794	104.912735	880.165222	-566.152832	-57.903294	876.895447	-655.316162	135.800323	504.259338	-619.116028	-116.599220	509.383026	-677.400879	124.876297	92.457001	-631.415527	-119.137535	92.287285	-584.351685	180.927490	1386.212769	-558.735718	-164.079147	1365.805054	-536.764648	18.008533	1392.820068	-470.803833	3.178334	1641.753418	-635.599792	274.087769	1149.203613	-599.389832	-256.424957	1130.567627	-507.192291	285.493042	909.904358	-474.231842	-235.242447	894.003113	-538.349121	25.742188	971.459961	549.272949	-17.231592	934.809692	554.417664	139.884125
-583.672852	105.026047	880.173096	-565.539978	-57.799309	876.890991	-655.115234	135.839493	504.283539	-618.797974	-116.481560	509.401428	-677.283020	124.823166	92.466553	-631.290833	-119.049614	92.301033	-584.181396	181.078659	1386.119751	-558.374451	-163.942108	1366.011230	-536.579712	18.205114	1392.977905	-472.189758	3.632971	1642.722412	-635.080566	274.036530	1149.007813	-598.100037	-256.387726	1130.695068	-506.232300	285.270172	909.907104	-471.786072	-234.714340	894.751465	-537.731812	25.846718	971.458252	548.935486	-17.281322	934.820740	554.064758	139.818848
-583.021484	105.402756	880.169373	-564.980164	-57.590477	876.691101	-654.933411	135.886627	504.344269	-618.504517	-116.397888	509.353302	-677.204956	124.771652	92.501892	-631.211060	-118.993324	92.306732	-584.038574	181.231033	1386.028442	-558.051453	-163.768341	1366.173950	-536.412109	18.344830	1393.101929	-473.530609	4.051864	1643.686279	-634.628479	273.977539	1148.784180	-596.927795	-256.342957	1130.765625	-505.347076	285.120544	909.919250	-469.419159	-234.151093	895.558105	-537.089111	26.009033	971.344727	548.582092	-17.330975	934.792786	553.674316	139.767960
-582.556274	105.280701	880.056824	-564.467407	-57.549713	876.468445	-654.741516	135.870453	504.346985	-618.189331	-116.301064	509.308716	-677.147766	124.702316	92.537956	-631.212524	-118.967896	92.279442	-583.898926	181.369232	1385.914063	-557.704346	-163.589462	1366.280762	-536.244202	18.472078	1393.210327	-474.852478	4.449867	1644.626831	-634.220276	273.935425	1148.559814	-595.799072	-256.194702	1130.699829	-504.624756	285.054291	909.840637	-467.190399	-233.615204	896.243530	-536.522217	25.927738	971.147095	548.244873	-17.366781	934.778564	553.308411	139.738190
-581.924805	105.302757	880.019714	-563.721619	-57.608776	876.429504	-654.388306	135.885269	504.388611	-617.827026	-116.276917	509.315887	-677.022034	124.665726	92.628494	-631.175598	-118.927971	92.301819	-583.765625	181.493027	1385.833740	-557.351563	-163.435059	1366.377075	-536.019958	18.624601	1393.307617	-476.116180	4.866341	1645.510864	-633.822021	273.959320	1148.361206	-594.676208	-256.143951	1130.689453	-503.942017	285.057373	909.822144	-465.010834	-233.043488	896.981689	-535.859924	25.929939	971.119019	547.964478	-17.364761	934.774048	552.970032	139.734558
-581.380005	105.357178	879.989014	-563.081604	-57.612545	876.419373	-654.070618	135.837570	504.369873	-617.427307	-116.213387	509.346405	-676.877075	124.602982	92.678802	-631.072266	-118.913109	92.353889	-583.640686	181.623245	1385.738403	-557.011902	-163.275925	1366.485474	-535.840454	18.779139	1393.393066	-477.411957	5.158797	1646.337402	-633.495605	273.984131	1148.172974	-593.633972	-256.115265	1130.773560	-503.355774	285.021820	909.718506	-463.007538	-232.489929	897.627075	-535.291931	25.984922	971.107666	547.664001	-17.375593	934.773926	552.632324	139.715302
-580.859741	105.383820	879.955383	-562.451721	-57.621647	876.443970	-653.728210	135.855331	504.361084	-617.168335	-116.227219	509.383118	-676.956604	124.726883	92.892265	-631.036072	-118.867813	92.389404	-583.515198	181.752197	1385.609741	-556.680847	-163.146179	1366.586548	-535.681641	18.932915	1393.462158	-478.572021	5.603376	1647.241943	-633.214905	274.034729	1147.997314	-592.626160	-256.218719	1130.892334	-502.881195	285.048920	909.574219	-461.142883	-231.900269	898.323059	-534.745850	26.047745	971.113464	547.291870	-17.425514	934.780273	552.261169	139.697937
-580.421387	105.415878	879.921387	-561.891113	-57.575550	876.433655	-653.365601	135.866608	504.331787	-616.966003	-116.232544	509.397675	-676.874878	124.652214	92.922249	-631.031677	-118.836914	92.420517	-583.416382	181.889084	1385.494507	-556.333008	-163.005020	1366.706543	-535.522156	19.094278	1393.541748	-479.789520	6.052369	1647.983521	-632.951294	274.037201	1147.751221	-591.673157	-256.152527	1130.897583	-502.477539	285.130951	909.432800	-459.339294	-231.329300	898.897156	-534.235901	26.129498	971.086121	546.951172	-17.407406	934.749695	551.893188	139.707031
-579.956787	105.505798	879.934021	-561.322083	-57.481415	876.427917	-652.680420	135.505234	504.098785	-616.740967	-116.195244	509.440918	-676.610657	124.606239	92.874512	-631.041870	-118.775856	92.439148	-583.316956	182.053558	1385.371582	-556.002686	-162.863083	1366.787476	-535.389526	19.213326	1393.619263	-480.953705	6.427484	1648.706665	-632.715576	274.088043	1147.539185	-590.774231	-256.089539	1130.927856	-502.178192	285.252594	909.261475	-457.700256	-230.748642	899.459106	-533.723022	26.234295	971.090820	546.605286	-17.432161	934.754333	551.476624	139.672943
-579.600891	105.542557	879.924133	-560.852722	-57.403606	876.421021	-652.527344	135.771561	504.224670	-616.556152	-116.191399	509.477966	-676.738220	124.510139	92.948204	-631.013977	-118.735580	92.470390	-583.241760	182.181488	1385.253540	-555.656250	-162.746826	1366.858521	-535.288696	19.364080	1393.683472	-482.047363	6.730066	1649.424438	-632.528564	274.173462	1147.317627	-589.919312	-255.915436	1130.858276	-501.954132	285.390686	909.065613	-456.168427	-230.200699	899.909241	-533.302734	26.320518	971.078674	546.273315	-17.494116	934.772583	551.099243	139.594254
-579.241516	105.590904	879.899902	-560.365967	-57.346867	876.391724	-652.158752	135.741440	504.185669	-616.318665	-116.177139	509.502869	-676.672363	124.480507	92.949669	-631.041687	-118.748428	92.487480	-583.180176	182.286148	1385.122070	-555.349426	-162.622986	1366.907715	-535.204041	19.484528	1393.700317	-483.135712	7.106481	1650.050171	-632.365540	274.277863	1147.148804	-589.094299	-255.886948	1130.816162	-501.781219	285.566071	908.921875	-454.767975	-229.639893	900.313721	-532.875183	26.399721	971.049500	545.982361	-17.581230	934.754456	550.755127	139.532913
-578.842346	105.655815	879.875427	-559.913025	-57.244030	876.377014	-651.760254	135.719406	504.117218	-616.120789	-116.158463	509.477417	-676.545654	124.465599	93.010529	-630.967529	-118.731010	92.458679	-583.164429	182.413986	1385.022827	-555.063721	-162.501221	1366.936523	-535.136047	19.605284	1393.715942	-484.196747	7.464250	1650.623535	-632.266296	274.300293	1146.949951	-588.369812	-255.813782	1130.765381	-501.765259	285.743378	908.659790	-453.520935	-229.103455	900.686523	-532.457642	26.500845	971.032898	545.635681	-17.645563	934.734985	550.372070	139.477921
-578.412903	105.736710	879.853210	-559.393677	-57.129421	876.338257	-651.388306	135.756332	504.110138	-615.854980	-116.126183	509.470123	-676.460144	124.451065	93.069046	-630.931763	-118.731155	92.461388	-583.146912	182.525406	1384.919312	-554.734802	-162.391052	1366.987793	-535.087158	19.720737	1393.772217	-485.193939	7.858855	1651.119629	-632.198792	274.372498	1146.826904	-587.631287	-255.774780	1130.795776	-501.890411	285.964081	908.367310	-452.350739	-228.545044	901.051147	-532.005310	26.607265	971.010925	545.342468	-17.695820	934.737183	549.993774	139.457718
-578.015259	105.782913	879.849548	-558.878845	-57.026539	876.325989	-651.038391	135.783737	504.091766	-615.643250	-116.114189	509.481720	-676.349121	124.473442	93.120293	-630.880920	-118.698242	92.512497	-583.154480	182.595993	1384.808228	-554.447815	-162.281479	1367.055664	-535.031677	19.843000	1393.855225	-486.114746	8.169218	1651.711670	-632.181030	274.461121	1146.724243	-586.975708	-255.612747	1130.806274	-502.109894	286.192871	908.058838	-451.310211	-228.060242	901.359497	-531.574768	26.701002	971.012695	545.048401	-17.751600	934.740479	549.625610	139.426498
-577.672119	105.851547	879.869446	-558.428284	-56.978539	876.323425	-650.652527	135.744232	504.028748	-615.434082	-116.101898	509.494873	-676.253906	124.464722	93.113060	-630.912048	-118.744560	92.528465	-583.167419	182.684357	1384.736694	-554.180542	-162.191757	1367.157959	-534.999878	19.954857	1393.900024	-487.068787	8.498123	1652.114014	-632.189209	274.556641	1146.613647	-586.348877	-255.527283	1130.866821	-502.386047	286.400787	907.772034	-450.442230	-227.597366	901.612305	-531.206604	26.766888	971.032532	544.707947	-17.788467	934.739868	549.249084	139.421753
-577.368958	105.874611	879.881104	-558.006104	-56.924175	876.301331	-650.294983	135.613800	503.967224	-615.197144	-116.104866	509.498657	-675.963501	124.236801	92.931068	-630.868469	-118.716454	92.552887	-583.235168	182.752060	1384.681763	-553.942993	-162.091400	1367.268555	-534.963196	20.079720	1393.966553	-487.873138	8.817782	1652.638184	-632.237000	274.634155	1146.525513	-585.801392	-255.402756	1130.917725	-502.663055	286.649170	907.555847	-449.628815	-227.127731	901.822754	-530.863953	26.811203	971.035095	544.409424	-17.801365	934.738159	548.920715	139.398163
-577.085938	105.885323	879.875427	-557.576843	-56.896507	876.273621	-649.931213	135.590958	503.942780	-614.960266	-116.078758	509.506744	-676.037292	124.257133	92.990852	-630.796021	-118.695564	92.537308	-583.291382	182.843185	1384.633545	-553.702271	-161.998856	1367.369507	-534.952820	20.194771	1394.033691	-488.697662	9.155276	1653.060547	-632.320374	274.711914	1146.458374	-585.239319	-255.297256	1130.975586	-503.132782	286.950500	907.220642	-448.963776	-226.682938	901.982239	-530.531311	26.848093	971.027283	544.130005	-17.857126	934.761475	548.592712	139.356140
-576.803223	105.930870	879.856934	-557.192749	-56.869022	876.221741	-649.583252	135.584885	503.886475	-614.758545	-116.083084	509.517792	-675.991272	124.300896	93.010582	-630.755310	-118.676651	92.538651	-583.372864	182.906433	1384.586670	-553.516968	-161.950760	1367.461914	-534.970215	20.313768	1394.063354	-489.492432	9.500815	1653.381958	-632.447937	274.783020	1146.381348	-584.803894	-255.158417	1131.032104	-503.659363	287.270721	906.939087	-448.461273	-226.298950	902.089905	-530.218994	26.885502	971.000427	543.835999	-17.842916	934.745605	548.233093	139.323105
-576.572815	105.965919	879.838379	-556.865967	-56.861828	876.167969	-649.282898	135.624252	503.856323	-614.635071	-116.115990	509.484406	-675.924377	124.253220	92.969704	-630.837219	-118.699844	92.544006	-583.524841	182.993607	1384.525879	-553.242554	-161.911331	1367.469849	-535.001160	20.393742	1394.074463	-490.229065	9.744244	1653.761353	-632.636108	274.873413	1146.292847	-584.373291	-255.011826	1131.045776	-504.239929	287.565887	906.575684	-448.049072	-225.953400	902.136475	-529.953125	26.906218	970.969299	543.549377	-17.847649	934.724854	547.881592	139.320541
-576.345764	106.006584	879.809265	-556.551331	-56.845562	876.143982	-649.027649	135.672440	503.806458	-614.486023	-116.123108	509.484650	-676.181091	124.449997	93.171600	-630.715271	-118.641434	92.508263	-583.673401	183.056808	1384.443359	-553.066406	-161.830002	1367.522827	-535.030334	20.471666	1394.087646	-490.952148	10.062501	1654.012817	-632.863098	274.945648	1146.219482	-583.980957	-255.051224	1131.194092	-504.963531	287.846436	906.155823	-447.738556	-225.620895	902.145813	-529.705383	26.954008	970.951416	543.266174	-17.862885	934.709778	547.544617	139.297165
-576.060486	106.047455	879.810669	-556.224609	-56.823132	876.121887	-648.759644	135.701569	503.788361	-614.412048	-116.161552	509.496368	-676.129883	124.478401	93.194763	-630.771179	-118.628349	92.514244	-583.816956	183.100433	1384.371338	-552.988831	-161.764404	1367.655273	-535.078979	20.567329	1394.142822	-491.624939	10.264930	1654.323242	-633.130737	275.054718	1146.175659	-583.672363	-254.959869	1131.185791	-505.844269	288.267303	905.744202	-447.527313	-225.309418	902.105347	-529.437256	26.976381	970.956238	542.925537	-17.904318	934.693298	547.175354	139.250961
-575.827759	106.034691	879.796387	-555.912842	-56.798069	876.111572	-648.683289	135.736023	503.829712	-614.283264	-116.122826	509.526123	-676.001221	124.232979	93.029274	-630.756592	-118.618385	92.587906	-583.969055	183.148804	1384.328613	-552.708008	-161.696686	1367.650879	-535.115784	20.651485	1394.230347	-492.231079	10.579076	1654.646973	-633.398376	275.052002	1146.086792	-583.376587	-254.816132	1131.240479	-506.636169	288.560547	905.386780	-447.407257	-225.018799	902.041321	-529.192139	26.999632	970.954224	542.620361	-17.907696	934.671814	546.828735	139.247360
-575.642822	105.975098	879.776550	-555.630432	-56.823254	876.101318	-648.374817	135.717621	503.799316	-614.189087	-116.116425	509.565094	-676.099121	124.304359	93.070045	-630.744202	-118.567726	92.616501	-584.150024	183.211639	1384.271484	-552.533203	-161.618301	1367.708740	-535.187134	20.745533	1394.313599	-492.846436	10.892444	1654.866089	-633.778564	275.127075	1146.013916	-583.110535	-254.681061	1131.264038	-507.519501	288.684570	904.989014	-447.389221	-224.782501	901.942871	-528.980957	26.982218	970.947388	542.219849	-17.918171	934.641602	546.402893	139.257172
-575.447510	105.922546	879.768555	-555.355591	-56.870880	876.100403	-648.003601	135.644073	503.732300	-614.129089	-116.166885	509.588196	-675.858215	124.207687	92.995560	-630.779480	-118.578560	92.635315	-584.332031	183.278503	1384.179077	-552.350525	-161.567200	1367.730835	-535.254639	20.855373	1394.333008	-493.425476	10.933587	1655.144775	-634.176514	275.217010	1145.952637	-582.868469	-254.578217	1131.272949	-508.545227	289.136292	904.616821	-447.437012	-224.587555	901.812256	-528.779602	26.949684	970.955750	541.842651	-17.888451	934.580688	546.003296	139.278961
-575.260254	105.853401	879.727051	-555.066528	-56.905369	876.088501	-647.529907	135.544159	503.646179	-613.992432	-116.183083	509.652252	-675.717224	124.223862	92.997444	-630.698608	-118.535957	92.655807	-584.507080	183.332703	1384.097046	-552.163635	-161.472244	1367.730347	-535.333862	20.955494	1394.400879	-493.963135	11.237628	1655.382446	-634.664795	275.371033	1145.933838	-582.679626	-254.538086	1131.296265	-509.654968	289.329071	904.157166	-447.604126	-224.419189	901.610840	-528.570557	26.934362	970.939575	541.479126	-17.904955	934.538269	545.588440	139.346390
-575.117004	105.800903	879.690247	-554.808533	-56.987518	876.048645	-647.708435	135.725906	503.688110	-613.824341	-116.185493	509.654846	-675.927124	124.141396	93.034096	-630.687195	-118.511276	92.667000	-584.677063	183.403656	1384.005371	-552.017517	-161.449951	1367.740723	-535.414490	21.051773	1394.391724	-494.535187	11.582150	1655.548340	-635.127319	275.431580	1145.854492	-582.552002	-254.498825	1131.310059	-510.701660	289.560425	903.721741	-447.904449	-224.305405	901.368347	-528.397278	26.886988	970.911438	541.142456	-17.854450	934.475525	545.168457	139.413055
-574.949829	105.783340	879.665955	-554.563293	-57.045048	876.008606	-647.328491	135.605453	503.615143	-613.710754	-116.214539	509.605896	-675.829407	124.141441	93.003189	-630.714111	-118.515343	92.595573	-584.888184	183.431519	1383.920044	-551.908386	-161.426071	1367.721436	-535.376526	21.166586	1394.206543	-495.094269	11.671068	1655.722656	-635.633728	275.401306	1145.741943	-582.473145	-254.446625	1131.325195	-511.930450	289.853210	903.288513	-448.275848	-224.263138	901.068604	-528.227600	26.852522	970.893555	540.788696	-17.837389	934.422119	544.723511	139.453583
-574.861084	105.664009	879.630188	-554.341492	-57.138809	875.962280	-647.122925	135.583969	503.576447	-613.573975	-116.282860	509.596375	-675.726990	124.044525	92.990585	-630.752747	-118.549881	92.601051	-585.100769	183.459106	1383.830688	-551.782471	-161.400253	1367.716309	-535.358154	21.197006	1394.278931	-495.577515	11.919878	1655.916992	-636.192261	275.445007	1145.725464	-582.419617	-254.530228	1131.380859	-513.103333	290.010132	902.843140	-448.723419	-224.208145	900.776306	-528.088318	26.768038	970.858215	540.395020	-17.763771	934.309326	544.207886	139.541840
-574.725403	105.592773	879.607239	-554.134888	-57.154015	875.931274	-646.988831	135.483704	503.546509	-613.398376	-116.303497	509.550110	-675.708374	123.992081	92.968422	-630.697937	-118.523407	92.610161	-585.285461	183.518372	1383.768066	-551.648865	-161.335876	1367.710327	-535.427002	21.271908	1394.295410	-496.086853	12.153799	1656.082764	-636.768066	275.440430	1145.706055	-582.406250	-254.555191	1131.426758	-514.358215	290.217316	902.410767	-449.216858	-224.151978	900.517395	-527.939758	26.733932	970.839783	539.949219	-17.722301	934.233643	543.704834	139.589066
-574.617310	105.507202	879.565796	-553.954529	-57.162647	875.880798	-646.864075	135.431686	503.541260	-613.247620	-116.371307	509.553925	-675.668457	123.913094	92.936668	-630.738708	-118.535339	92.595222	-585.439514	183.565079	1383.699829	-551.512329	-161.292038	1367.729980	-535.590820	21.394125	1394.189941	-496.569305	12.387089	1656.237549	-637.326355	275.434387	1145.663940	-582.413086	-254.610992	1131.481812	-515.717590	290.544495	902.007324	-449.750458	-224.161179	900.238647	-527.809326	26.697168	970.799011	539.455872	-17.586042	934.124329	543.145996	139.703247
-574.489197	105.453224	879.512939	-553.777100	-57.190277	875.846252	-647.362427	135.640213	503.653381	-613.157227	-116.456413	509.545624	-675.966492	123.807358	92.990997	-630.748230	-118.521446	92.626854	-585.603821	183.585495	1383.613892	-551.397217	-161.259659	1367.740356	-535.682861	21.453768	1394.165649	-497.039490	12.617678	1656.410400	-637.912964	275.384369	1145.573730	-582.476807	-254.618027	1131.529175	-517.136597	291.081421	901.558044	-450.413361	-224.219116	899.874573	-527.684204	26.674549	970.765625	538.946167	-17.450245	934.028992	542.569275	139.838928
-574.428223	105.428032	879.467957	-553.663208	-57.180504	875.793518	-646.941223	135.431458	503.522369	-613.029053	-116.502098	509.508820	-675.974915	124.018677	93.129555	-630.794739	-118.547592	92.623154	-585.805847	183.634460	1383.528442	-551.306946	-161.250519	1367.759644	-535.790466	21.532978	1394.150635	-497.504272	12.853497	1656.528687	-638.592590	275.373230	1145.521851	-582.584106	-254.661682	1131.572510	-518.559082	291.400665	901.123718	-451.121490	-224.315079	899.521057	-527.601563	26.674158	970.718445	538.446045	-17.322266	933.951233	541.962585	139.948120
-574.372681	105.372734	879.391785	-553.555847	-57.225849	875.753296	-646.534607	135.212296	503.424408	-612.919800	-116.555542	509.498505	-675.697327	124.041153	93.067116	-630.809631	-118.541748	92.647675	-586.009521	183.658905	1383.442993	-551.216187	-161.222305	1367.778442	-535.878906	21.600281	1394.149536	-497.952484	13.096425	1656.650635	-639.249512	275.413086	1145.449707	-582.720520	-254.757690	1131.648926	-520.021362	291.659424	900.732605	-451.991089	-224.504608	899.102905	-527.528015	26.655138	970.662476	537.955566	-17.211411	933.851501	541.361511	140.098358
-574.320190	105.362473	879.370422	-553.473267	-57.191174	875.701477	-646.228271	134.977402	503.352509	-612.825745	-116.637039	509.491425	-675.491089	123.980743	92.998146	-630.795349	-118.535728	92.613037	-586.227783	183.698715	1383.355835	-551.136230	-161.225510	1367.790649	-535.973145	21.673262	1394.142456	-498.391846	13.344752	1656.764282	-639.943970	275.415161	1145.395630	-582.912842	-254.852371	1131.709351	-521.375122	291.859070	900.315186	-452.869781	-224.682968	898.719543	-527.466309	26.656584	970.628479	537.429138	-17.018328	933.680115	540.735718	140.283386
-574.344238	105.375328	879.345337	-553.475708	-57.162716	875.647705	-646.055237	134.808121	503.299896	-612.816223	-116.737846	509.461090	-675.315979	123.922089	92.947952	-630.776550	-118.575668	92.611488	-586.421448	183.727280	1383.288818	-551.087830	-161.223541	1367.813232	-536.083740	21.709906	1394.138916	-498.820923	13.561871	1656.870483	-640.702576	275.368866	1145.392090	-583.142395	-254.942886	1131.749146	-522.809509	292.155457	899.904907	-453.765808	-224.894226	898.322083	-527.459595	26.668581	970.581482	536.933716	-16.763336	933.483643	540.089722	140.535553
-574.381470	105.321083	879.317322	-553.477051	-57.170681	875.590088	-646.732239	134.960480	503.426178	-612.800171	-116.813934	509.427032	-675.633911	123.811905	92.988121	-630.781555	-118.587151	92.578926	-586.626770	183.763153	1383.229858	-551.043396	-161.217468	1367.830933	-536.177368	21.725698	1394.133179	-499.244324	13.784819	1656.977539	-641.444153	275.396515	1145.371094	-583.382935	-255.028671	1131.827881	-524.135559	292.039185	899.470093	-454.702881	-225.136063	897.961365	-527.455994	26.632473	970.529846	536.485168	-16.553276	933.332275	539.468689	140.751297
-574.415588	105.279686	879.312012	-553.470215	-57.123131	875.539063	-646.989136	134.901550	503.486450	-612.809875	-116.858940	509.375977	-675.651855	123.775299	92.943710	-630.786987	-118.580124	92.548172	-586.863647	183.773071	1383.143188	-550.981750	-161.222061	1367.903564	-536.284424	21.791430	1394.174316	-499.626038	14.015567	1657.095093	-642.191040	275.327423	1145.334839	-583.658752	-255.074448	1131.965454	-525.634155	292.552124	899.153748	-455.710388	-225.395004	897.616333	-527.435364	26.624664	970.488464	536.059692	-16.333809	933.199951	538.871521	140.949860
-574.494934	105.198654	879.293579	-553.466614	-57.163319	875.537415	-647.018982	134.752609	503.450531	-612.821350	-116.910446	509.380829	-675.571472	123.741646	92.909958	-630.769714	-118.587074	92.564758	-587.112854	183.796814	1383.052246	-550.950562	-161.220734	1367.952393	-536.328430	21.822891	1394.332397	-499.983398	14.222424	1657.176270	-642.954102	275.320526	1145.253052	-583.979187	-255.186035	1132.094604	-526.902710	292.570862	898.743530	-456.773376	-225.736298	897.239136	-527.448303	26.596458	970.467834	535.620178	-16.027445	932.999512	538.236450	141.194351
-574.588135	105.082092	879.252319	-553.445557	-57.250584	875.566101	-647.237366	134.726563	503.427246	-612.918274	-117.006798	509.382843	-675.572815	123.745117	92.875626	-630.849976	-118.616089	92.541565	-587.350281	183.800919	1382.958496	-550.890564	-161.236649	1368.050903	-536.545959	21.909052	1394.250977	-500.351349	14.448236	1657.251709	-643.677551	275.261261	1145.172241	-584.301514	-255.212051	1132.217163	-528.325867	293.100372	898.467957	-457.833435	-226.088715	896.872192	-527.469421	26.562916	970.453674	535.208618	-15.800119	932.777710	537.621094	141.389481
-574.625977	105.006424	879.264709	-553.356323	-57.324913	875.634949	-647.356934	134.606934	503.407104	-612.957703	-117.020500	509.378479	-675.564697	123.711372	92.849525	-630.851563	-118.612778	92.536591	-587.617798	183.821564	1382.882813	-550.886963	-161.290405	1368.133789	-536.681213	21.987278	1394.270996	-500.713806	14.668760	1657.334229	-644.248962	275.211243	1145.301758	-584.642090	-255.262619	1132.361084	-529.645630	293.142700	898.025024	-458.907928	-226.463272	896.540405	-527.463684	26.546211	970.500488	534.869263	-15.586111	932.620361	537.050110	141.569656
-574.639648	104.775383	879.238586	-553.179077	-57.508953	875.803955	-647.417114	134.447830	503.355377	-613.000305	-117.087242	509.424805	-675.472351	123.735146	92.806007	-630.871155	-118.623398	92.548088	-587.904236	183.866119	1382.813110	-550.854431	-161.319916	1368.235718	-536.782104	22.026632	1394.306763	-501.035492	14.885914	1657.408081	-644.937561	275.149811	1145.266479	-584.975708	-255.212540	1132.388672	-531.045532	293.573425	897.734741	-460.043579	-226.847977	896.246887	-527.439880	26.486229	970.590210	534.631653	-15.366935	932.507690	536.530823	141.744217
-574.753174	104.697220	879.277039	-553.147461	-57.575634	875.813477	-647.611084	134.318192	503.390900	-613.087708	-117.117073	509.431641	-675.447754	123.716469	92.782051	-630.818542	-118.643326	92.562843	-588.192505	183.853104	1382.761475	-550.859619	-161.369843	1368.345703	-536.885437	22.066963	1394.351440	-501.341888	15.097080	1657.503174	-645.660278	275.061768	1145.244873	-585.357117	-255.357544	1132.549561	-532.304626	293.786530	897.449036	-461.173737	-227.286789	895.892334	-527.473938	26.431025	970.611023	534.434021	-15.208451	932.399902	536.010437	141.915314
-574.924377	104.632355	879.302063	-553.164429	-57.654480	875.825073	-647.848877	134.223740	503.396423	-613.219788	-117.155701	509.433807	-675.466858	123.679031	92.729530	-630.837402	-118.634590	92.526154	-588.507751	183.859894	1382.709351	-550.862793	-161.391113	1368.476807	-536.924377	22.071943	1394.510498	-501.665649	15.257151	1657.587891	-646.356812	275.043884	1145.203491	-585.744263	-255.472763	1132.747559	-533.565002	294.092468	897.175293	-462.360535	-227.700790	895.622009	-527.558044	26.387333	970.624573	534.244080	-15.020966	932.299988	535.550293	142.027252
-575.150513	104.528252	879.314148	-553.215088	-57.733253	875.827026	-648.149414	134.160828	503.428955	-613.390320	-117.260361	509.461792	-675.321777	123.419357	92.500160	-630.881409	-118.675453	92.513840	-588.808716	183.865524	1382.631226	-550.841309	-161.435364	1368.600586	-537.066589	22.122000	1394.529053	-501.970154	15.427326	1657.669556	-647.037842	274.934753	1145.159180	-586.141968	-255.749268	1133.044312	-534.651917	294.219086	896.948425	-463.506256	-228.193741	895.332581	-527.668335	26.334024	970.619385	534.089966	-14.911945	932.236450	535.145813	142.083817
-575.354431	104.402557	879.309875	-553.228271	-57.808010	875.849304	-648.391968	134.077103	503.396637	-613.483826	-117.310226	509.504303	-675.350708	123.433586	92.466934	-630.845642	-118.670944	92.521500	-589.091858	183.867004	1382.564819	-550.779053	-161.445587	1368.753052	-537.334717	22.205828	1394.429443	-502.248627	15.600928	1657.749756	-647.735596	274.849701	1145.171265	-586.534973	-255.899750	1133.290527	-536.005066	294.535767	896.591919	-464.656342	-228.635818	895.052429	-527.768311	26.294188	970.623047	534.019226	-14.778532	932.196167	534.771912	142.168945
-575.632202	104.309631	879.267029	-553.327759	-57.847603	875.817261	-648.639526	134.003922	503.367126	-613.639954	-117.376999	509.504913	-675.342529	123.434952	92.418274	-630.869324	-118.671463	92.520584	-589.374817	183.863892	1382.486816	-550.728455	-161.463074	1368.856934	-537.499512	22.260994	1394.414551	-502.544434	15.793499	1657.794678	-648.410706	274.834290	1145.174927	-586.916504	-256.046539	1133.489502	-537.068237	294.614380	896.290771	-465.859497	-229.201645	894.758606	-527.935059	26.278492	970.575378	533.949524	-14.640267	932.134827	534.439575	142.289398
-575.886719	104.231094	879.222290	-553.424500	-57.923145	875.801636	-648.862610	133.914688	503.343567	-613.752136	-117.436157	509.482544	-675.308533	123.459602	92.380386	-630.867249	-118.680855	92.444138	-589.679077	183.862503	1382.379639	-550.677490	-161.467529	1368.954346	-537.646423	22.304808	1394.396484	-502.846924	15.951071	1657.825439	-649.091125	274.794861	1145.118774	-587.285278	-256.246704	1133.725830	-538.327881	294.970673	896.034180	-466.957123	-229.680145	894.514954	-528.091187	26.256672	970.535706	533.954102	-14.559030	932.090149	534.184570	142.397049
-576.142090	104.128105	879.186157	-553.497131	-57.975838	875.765625	-649.180725	133.865112	503.353882	-613.861938	-117.500870	509.458923	-675.547424	123.709908	92.531677	-630.882935	-118.721008	92.416222	-589.993530	183.859222	1382.289795	-550.617432	-161.487427	1369.031006	-537.794128	22.350952	1394.398438	-503.144592	16.097103	1657.881714	-649.723511	274.721130	1145.047974	-587.617310	-256.470306	1133.951172	-539.286621	295.283539	895.947144	-468.097900	-230.255920	894.245056	-528.246765	26.222370	970.494873	533.976868	-14.485143	932.059875	533.955872	142.464890
-576.370483	104.121918	879.169922	-553.612061	-57.961685	875.729492	-649.420959	133.802292	503.367950	-613.927917	-117.535248	509.404785	-675.500732	123.740784	92.506622	-630.896362	-118.723732	92.392876	-590.302856	183.884644	1382.216431	-550.596130	-161.460083	1369.109253	-537.773315	22.372911	1394.547607	-503.441650	16.235554	1657.951660	-650.303894	274.715546	1145.035645	-587.932129	-256.679413	1134.121216	-540.310303	295.413605	895.745300	-469.189148	-230.771027	894.052917	-528.413147	26.241732	970.466064	534.067139	-14.368972	932.036926	533.743286	142.585052
-576.711060	104.069260	879.141418	-553.826477	-57.939255	875.631409	-649.737549	133.700974	503.366669	-614.004944	-117.596405	509.353912	-675.282043	123.491852	92.279739	-630.883423	-118.752930	92.393127	-590.606812	183.876053	1382.152588	-550.522583	-161.442825	1369.174805	-537.905396	22.424221	1394.547974	-503.744141	16.380400	1658.041748	-651.028748	274.633453	1144.954956	-588.246033	-256.923004	1134.337646	-541.456238	295.526245	895.352844	-470.278076	-231.360672	893.767700	-528.646423	26.223206	970.385498	534.173462	-14.248250	932.020081	533.575745	142.658432
-577.075684	103.991249	879.116333	-554.006775	-57.967587	875.598022	-650.131287	133.597107	503.400513	-614.138489	-117.688301	509.326996	-675.352783	123.479492	92.250175	-630.892151	-118.784798	92.361183	-590.918762	183.862411	1382.050415	-550.461243	-161.429611	1369.253174	-538.036804	22.460285	1394.543701	-504.076904	16.563187	1658.087769	-651.555847	274.475708	1144.944702	-588.561890	-257.167664	1134.532104	-542.365112	295.793701	895.341736	-471.292236	-231.881027	893.549133	-528.892944	26.211874	970.344604	534.281250	-14.149937	932.007874	533.406555	142.798004
-577.379150	103.854492	879.088989	-554.067200	-58.111900	875.645996	-650.523193	133.749786	503.504517	-614.247253	-117.699242	509.328522	-675.390869	123.464317	92.232430	-630.912231	-118.774384	92.349899	-591.219604	183.847229	1381.950928	-550.420288	-161.442459	1369.318237	-538.189026	22.516130	1394.550537	-504.422913	16.667427	1658.199829	-652.233643	274.438446	1144.809937	-588.850342	-257.397186	1134.727051	-543.273804	295.897675	895.141846	-472.296570	-232.479355	893.360901	-529.089783	26.167238	970.357422	534.378662	-14.040810	932.012329	533.296387	142.938004
-577.710999	103.773529	879.079468	-554.216614	-58.137486	875.630432	-650.755005	133.665039	503.467621	-614.320251	-117.759636	509.321472	-675.358337	123.492767	92.183586	-630.898621	-118.792892	92.358131	-591.497131	183.842407	1381.873169	-550.339355	-161.417572	1369.388672	-538.298279	22.584179	1394.548706	-504.781860	16.798363	1658.304688	-652.816406	274.378998	1144.749268	-589.085999	-257.647736	1134.931396	-544.149658	296.047943	894.974487	-473.207062	-233.086166	893.162170	-529.319824	26.154549	970.339294	534.576782	-13.872862	932.009155	533.248230	143.097336
-577.919373	103.960831	879.134827	-554.354065	-58.057755	875.602966	-650.798889	133.318176	503.319763	-614.436523	-117.808372	509.303589	-675.294861	123.539459	92.101822	-630.915161	-118.784157	92.322868	-591.798950	183.837662	1381.780029	-550.292786	-161.426849	1369.459595	-538.467285	22.644999	1394.521240	-505.197693	16.921431	1658.436523	-653.455383	274.341980	1144.684570	-589.364807	-257.777710	1135.001587	-545.143188	296.104462	894.652100	-474.129272	-233.641159	892.973511	-529.503479	26.252678	970.358765	534.725159	-13.717509	932.019714	533.166504	143.214539
-578.444824	103.656029	879.090271	-554.610657	-58.216751	875.583984	-651.262268	133.470078	503.369904	-614.649658	-117.932426	509.287231	-675.378601	123.519951	92.067299	-631.034424	-118.840057	92.324440	-592.082947	183.820343	1381.724243	-550.290222	-161.447174	1369.496582	-538.632263	22.658957	1394.513916	-505.644836	17.037216	1658.582764	-654.042908	274.223236	1144.655396	-589.616394	-258.268524	1135.278320	-545.855530	296.167816	894.613220	-475.049561	-234.210709	892.781250	-529.863831	26.104124	970.311890	534.859131	-13.563575	932.029907	533.100220	143.348541
-578.872986	103.523262	879.088928	-554.831482	-58.278976	875.574951	-651.505066	133.393906	503.369293	-614.804138	-118.023735	509.258850	-675.362549	123.509056	92.054039	-631.081970	-118.863678	92.259842	-592.348694	183.789307	1381.685303	-550.182495	-161.459061	1369.528198	-538.931580	22.680513	1394.368286	-506.118561	17.156570	1658.758545	-654.618774	274.085083	1144.671509	-589.817749	-258.536652	1135.458008	-546.584106	296.209412	894.532471	-475.868744	-234.809174	892.640015	-530.166748	26.054119	970.296448	535.026428	-13.362719	932.015930	533.050476	143.526657
-579.251953	103.480408	879.127502	-555.032837	-58.310802	875.577148	-651.605103	133.080917	503.239471	-614.930908	-118.075653	509.239349	-675.270020	123.571648	92.029701	-631.075134	-118.875000	92.225540	-592.658203	183.756500	1381.672729	-550.183960	-161.457169	1369.573730	-538.887085	22.657370	1394.565918	-506.641357	17.248177	1658.960938	-655.218140	274.033569	1144.702026	-590.026917	-258.812683	1135.627075	-547.513062	296.239288	894.374451	-476.640625	-235.380371	892.528442	-530.457336	26.036308	970.316284	535.174255	-13.185560	932.038269	533.008789	143.704681
-579.642944	103.466110	879.158569	-555.296387	-58.311157	875.574097	-652.121582	133.282013	503.436462	-615.108887	-118.156700	509.203888	-675.394958	123.554535	92.048820	-631.162842	-118.886040	92.210571	-592.920898	183.729599	1381.667480	-550.145874	-161.461105	1369.623901	-539.045044	22.674419	1394.606934	-507.178070	17.370228	1659.177612	-655.767822	273.906921	1144.705200	-590.229126	-259.084473	1135.816162	-548.219482	296.242981	894.354553	-477.313751	-235.887161	892.411682	-530.776367	26.039904	970.326599	535.302185	-12.975528	932.055786	532.966431	143.935883
-580.091309	103.357452	879.162170	-555.545044	-58.383472	875.583923	-652.538940	133.241913	503.465485	-615.462891	-118.397415	509.266296	-675.452454	123.557716	92.019318	-631.286499	-118.930473	92.220131	-593.131653	183.691513	1381.678711	-550.045349	-161.476852	1369.689819	-539.373291	22.692139	1394.451294	-507.750153	17.486715	1659.359863	-656.277771	273.785492	1144.716064	-590.413025	-259.348328	1136.011841	-548.781433	296.272949	894.488953	-477.997101	-236.397690	892.347778	-531.112427	26.001133	970.326416	535.405884	-12.758910	932.079895	532.899109	144.145889
-580.545959	103.252472	879.143311	-555.822449	-58.447914	875.588074	-652.827271	133.142593	503.442963	-615.746948	-118.485588	509.281555	-675.467529	123.569839	91.986938	-631.380798	-118.945541	92.233658	-593.424866	183.644806	1381.661499	-550.001221	-161.454483	1369.776855	-539.543030	22.712692	1394.475708	-508.365112	17.557915	1659.628418	-656.830200	273.650604	1144.723022	-590.604126	-259.598724	1136.210938	-549.381531	296.139801	894.452942	-478.633636	-236.931900	892.294067	-531.465881	25.972830	970.312012	535.465210	-12.539166	932.120422	532.831116	144.354996
-580.761780	103.403160	879.198120	-556.043640	-58.377228	875.583191	-653.066162	133.020889	503.461731	-615.855774	-118.504303	509.256744	-675.642883	123.797997	92.069069	-631.454712	-118.951149	92.217987	-593.681885	183.608353	1381.648804	-549.975342	-161.424637	1369.846802	-539.693970	22.736765	1394.510864	-509.004578	17.686743	1659.855957	-657.333069	273.540436	1144.798218	-590.765076	-259.798126	1136.397461	-550.083862	296.016296	894.286133	-479.183990	-237.384857	892.251465	-531.693665	26.044714	970.342102	535.544983	-12.253941	932.144165	532.757385	144.636398
-581.165894	103.298386	879.199524	-556.321106	-58.427094	875.595154	-653.399170	132.949005	503.461456	-616.011902	-118.588181	509.249481	-675.658569	123.821030	92.034073	-631.431396	-118.953934	92.206558	-593.981873	183.589066	1381.669800	-549.904419	-161.406113	1369.908325	-539.850098	22.727528	1394.556885	-509.671783	17.729664	1660.148682	-657.832581	273.419250	1144.823853	-590.877991	-260.076904	1136.574707	-550.654480	295.881927	894.308350	-479.668671	-237.836639	892.246033	-532.032776	26.003693	970.346741	535.629089	-11.995646	932.159302	532.700623	144.900925
-581.825317	103.030312	879.160156	-556.706726	-58.616169	875.608276	-653.792053	132.860123	503.424896	-616.281677	-118.682968	509.258484	-675.719482	123.817566	91.981331	-631.517639	-118.996201	92.199501	-594.266541	183.539795	1381.715088	-549.911011	-161.417267	1369.968506	-540.058838	22.725595	1394.560303	-510.365631	17.784908	1660.415527	-658.268188	273.227417	1144.841553	-591.018738	-260.329254	1136.739502	-551.156189	295.978973	894.526001	-480.161377	-238.278168	892.216125	-532.522339	25.874739	970.316711	535.651855	-11.726106	932.118225	532.605896	145.187241
-582.102722	103.252670	879.251404	-556.996521	-58.513859	875.601685	-654.018188	132.736816	503.443604	-616.454651	-118.735947	509.181305	-675.681885	123.866096	91.915855	-631.509216	-119.016411	92.159653	-594.541199	183.512222	1381.772705	-549.889709	-161.395645	1370.008789	-540.219849	22.704010	1394.592651	-511.091492	17.858942	1660.670288	-658.705078	273.099243	1144.894531	-591.117737	-260.549103	1136.878174	-551.607544	295.855255	894.566711	-480.585602	-238.701157	892.221252	-532.813965	25.973988	970.364685	535.700378	-11.452856	932.102661	532.548218	145.499283
-582.546692	103.184059	879.249207	-557.256531	-58.604343	875.594543	-654.289795	132.598068	503.390656	-616.609009	-118.787170	509.164154	-675.675720	123.853271	91.870285	-631.487000	-119.012985	92.104073	-594.809570	183.477325	1381.819580	-549.861206	-161.374420	1370.059692	-540.376770	22.707170	1394.624756	-511.797363	17.902983	1660.924438	-659.169312	273.001221	1144.949341	-591.178894	-260.593109	1136.875366	-551.992798	295.606750	894.593262	-480.922058	-239.080627	892.221680	-533.154785	25.934725	970.354065	535.753906	-11.147498	932.058716	532.467041	145.804855
-582.967896	103.109154	879.242004	-557.594543	-58.653049	875.599060	-654.588501	132.497589	503.353912	-616.851563	-118.881210	509.136627	-675.694275	123.854637	91.821815	-631.507202	-119.019478	92.097336	-595.151245	183.447678	1381.835693	-549.887817	-161.349380	1370.118652	-540.389160	22.707151	1394.830078	-512.542908	17.965746	1661.183594	-659.615540	272.854950	1144.996948	-591.251282	-260.759918	1136.996704	-552.396240	295.433960	894.626038	-481.196136	-239.374512	892.253235	-533.515137	25.902363	970.343933	535.718384	-10.810403	932.010498	532.331604	146.115173
-583.621094	102.738159	879.170715	-557.971008	-58.855202	875.617065	-654.994873	132.465256	503.272858	-617.134949	-118.953392	509.136536	-675.768555	123.850502	91.785034	-631.557068	-119.049461	92.037392	-595.404663	183.405319	1381.844727	-549.850342	-161.333786	1370.180786	-540.766418	22.729362	1394.679199	-513.245605	18.007618	1661.423828	-660.065674	272.791443	1145.046753	-591.293152	-261.081299	1137.270264	-552.908875	295.155762	894.486389	-481.433319	-239.660919	892.296265	-533.988037	25.741037	970.295654	535.701172	-10.480223	931.953125	532.192383	146.460388
-583.932312	103.001419	879.247009	-558.373108	-58.681904	875.523987	-655.420532	132.389267	503.349274	-617.304565	-118.970947	509.084473	-675.768738	123.891563	91.754425	-631.518311	-119.057793	92.041908	-595.739502	183.376068	1381.873413	-549.914612	-161.305450	1370.213501	-540.784668	22.720751	1394.915771	-513.955627	18.061188	1661.647949	-660.452698	272.626160	1145.025879	-591.307495	-261.265503	1137.403320	-553.226624	294.954407	894.516052	-481.604004	-239.958862	892.351440	-534.308716	25.845140	970.277588	535.661316	-10.107393	931.887756	532.030396	146.780579
-584.341492	102.934036	879.275024	-558.694275	-58.695583	875.554749	-655.750366	132.272797	503.344116	-617.577942	-119.049179	509.097198	-675.757690	123.902603	91.693123	-631.560730	-119.101959	92.035156	-596.045044	183.337769	1381.879150	-549.984558	-161.300781	1370.274048	-541.032104	22.704069	1394.985718	-514.663757	18.102571	1661.873779	-660.839050	272.489746	1145.038940	-591.325928	-261.423645	1137.516357	-553.556641	294.754883	894.578613	-481.740540	-240.193085	892.394653	-534.665894	25.828819	970.302856	535.647583	-9.684872	931.839355	531.877991	147.163498
-584.755371	102.832565	879.295349	-558.950928	-58.801178	875.630493	-656.070190	132.147827	503.346130	-617.795288	-119.045601	509.088287	-675.760681	123.922867	91.654694	-631.526917	-119.087234	91.997253	-596.336121	183.311661	1381.918701	-550.002869	-161.289841	1370.319702	-541.472168	22.685511	1394.841675	-515.305298	18.108337	1662.065796	-661.190857	272.334167	1145.029175	-591.300720	-261.553802	1137.598267	-553.748169	294.658295	894.791321	-481.794922	-240.355927	892.463501	-535.018494	25.790066	970.355103	535.622742	-9.311302	931.783936	531.687317	147.542740
-585.220581	102.792023	879.292908	-559.332275	-58.865150	875.609009	-656.491333	132.016174	503.316040	-618.137085	-119.151932	509.083099	-675.852905	123.945831	91.612419	-631.569885	-119.129089	91.975609	-596.752502	183.273880	1381.919678	-550.170593	-161.293747	1370.349487	-541.541016	22.667978	1395.062500	-515.949829	18.127811	1662.224121	-661.636963	272.214355	1145.011597	-591.283264	-261.521942	1137.513306	-554.091064	294.301361	894.650208	-481.799286	-240.551422	892.496216	-535.417542	25.749495	970.333069	535.579834	-8.996671	931.710693	531.519897	147.891663
-585.669922	102.764206	879.284668	-559.673218	-58.894310	875.571289	-656.950623	131.936859	503.314697	-618.454407	-119.214539	509.024292	-675.918640	123.960220	91.540527	-631.631714	-119.137207	91.913094	-597.090759	183.226852	1381.932373	-550.270447	-161.281357	1370.387207	-542.048218	22.662827	1394.873657	-516.571777	18.156597	1662.340088	-661.960938	272.065216	1144.959229	-591.263855	-261.614319	1137.567749	-554.240234	294.165070	894.813416	-481.764893	-240.680344	892.518982	-535.789063	25.732809	970.300232	535.549988	-8.617972	931.636047	531.308655	148.215454
-586.269653	102.400284	879.187439	-560.035828	-59.073078	875.557739	-657.341919	131.842712	503.205444	-618.790344	-119.286110	509.030060	-675.787170	123.843040	91.381447	-631.636230	-119.130943	91.855095	-597.483093	183.200043	1381.927612	-550.449158	-161.293365	1370.410278	-542.347778	22.662420	1394.886230	-517.102905	18.189262	1662.437500	-662.282715	271.940247	1144.912354	-591.210205	-261.875732	1137.727783	-554.409180	293.958160	894.854797	-481.636749	-240.730255	892.606750	-536.224487	25.576056	970.221924	535.539978	-8.271963	931.559570	531.090759	148.577148
-586.635559	102.347610	879.189636	-560.333496	-59.108219	875.565857	-657.711731	131.706512	503.163483	-619.145447	-119.293785	509.038116	-675.743408	123.857880	91.327782	-631.676819	-119.175339	91.833138	-597.893433	183.149506	1381.933350	-550.630432	-161.298157	1370.464600	-542.651123	22.668800	1394.895874	-517.613403	18.205873	1662.510132	-662.676086	271.835175	1144.864380	-591.188782	-261.773743	1137.617188	-554.649109	293.633698	894.727234	-481.450714	-240.787491	892.663391	-536.546936	25.553169	970.222473	535.560547	-7.914664	931.493713	530.871338	148.920486
-586.846069	102.548096	879.239929	-560.592285	-59.060963	875.561890	-658.097290	131.587601	503.185638	-619.537415	-119.376823	509.036621	-675.903564	124.058159	91.392929	-631.748474	-119.180031	91.791908	-598.337646	183.100723	1381.918457	-550.900391	-161.295242	1370.498657	-543.010376	22.637505	1394.918579	-518.083313	18.218620	1662.541016	-663.017456	271.665131	1144.808594	-591.160034	-261.814453	1137.622925	-554.797852	293.417114	894.728210	-481.258636	-240.804565	892.771973	-536.794861	25.628794	970.252991	535.492310	-7.554698	931.406616	530.618591	149.212860
-587.442505	102.184654	879.198364	-560.917542	-59.274551	875.566711	-658.574524	131.487488	503.125824	-619.950195	-119.494354	509.075958	-675.939636	124.107758	91.366432	-631.826172	-119.199287	91.753952	-598.764893	183.045197	1381.917847	-551.157349	-161.295044	1370.563477	-543.355164	22.636724	1394.946655	-518.488403	18.241470	1662.568115	-663.233337	271.518768	1144.796265	-591.117432	-261.837769	1137.626831	-554.895081	293.192139	894.748901	-480.954498	-240.773819	892.879639	-537.225464	25.437906	970.218384	535.484863	-7.241518	931.366272	530.377869	149.480423
-587.856445	102.129654	879.220947	-561.251587	-59.264942	875.557312	-659.101074	131.416946	503.154053	-620.034790	-119.366486	509.027222	-676.002258	124.151634	91.343918	-631.728210	-119.203613	91.745903	-599.282349	182.996613	1381.909302	-551.503113	-161.331757	1370.614746	-543.506104	22.622669	1395.185547	-518.854126	18.258114	1662.564575	-663.531921	271.405029	1144.719971	-591.049927	-262.023773	1137.766357	-554.994080	292.949554	894.778992	-480.624817	-240.694199	893.050964	-537.578003	25.420431	970.216248	535.518738	-6.973915	931.353455	530.134216	149.714310
-588.211731	102.104126	879.238647	-561.544312	-59.286129	875.543640	-659.555237	131.321274	503.174042	-620.378662	-119.400520	509.006714	-675.843201	124.031769	91.170677	-631.829163	-119.237839	91.718895	-599.774292	182.966782	1381.899414	-551.859070	-161.342712	1370.634888	-543.903198	22.615751	1395.203735	-519.203125	18.291349	1662.524902	-663.846313	271.249878	1144.604370	-591.023926	-261.871460	1137.594482	-555.094910	292.722107	894.779663	-480.270813	-240.572098	893.151733	-537.898438	25.394133	970.216919	535.472290	-6.694971	931.319641	529.832092	150.033554
-588.573242	102.069542	879.234253	-561.815857	-59.313202	875.519226	-659.977966	131.244720	503.150269	-620.904907	-119.597740	509.043732	-675.903198	124.039803	91.143501	-632.018555	-119.252548	91.677803	-600.262817	182.899460	1381.876465	-552.196899	-161.369293	1370.666138	-544.303589	22.602894	1395.218750	-519.502441	18.321005	1662.449097	-664.163208	271.136017	1144.502075	-590.977783	-262.031860	1137.681274	-555.145569	292.486511	894.785217	-479.858917	-240.432236	893.310852	-538.209106	25.373604	970.199768	535.444336	-6.490419	931.261353	529.611572	150.284256
-588.956177	102.036713	879.215820	-562.105591	-59.348988	875.482300	-660.506287	131.149872	503.153992	-621.122864	-119.571732	508.994690	-676.045593	124.148277	91.193329	-631.986633	-119.305168	91.648796	-600.788330	182.858810	1381.828247	-552.541687	-161.423813	1370.681152	-544.716370	22.591043	1395.242065	-519.776428	18.341808	1662.368286	-664.487854	270.966888	1144.410767	-590.957947	-261.856079	1137.509033	-555.186462	292.283997	894.804565	-479.385345	-240.244720	893.451782	-538.533203	25.352077	970.166626	535.446716	-6.277530	931.250305	529.380737	150.474503
-589.347168	101.961311	879.219055	-562.417114	-59.350159	875.466187	-660.972107	131.100784	503.176697	-621.233398	-119.452751	508.920929	-676.055359	124.183403	91.147400	-631.910583	-119.291359	91.595184	-601.352234	182.804199	1381.797729	-552.906067	-161.461151	1370.720581	-545.145020	22.591509	1395.255859	-520.033508	18.371298	1662.288818	-664.806580	270.835846	1144.288086	-590.909851	-261.812653	1137.458130	-555.193726	292.040619	894.835144	-478.878296	-239.998871	893.666077	-538.870300	25.325262	970.154114	535.415222	-6.049847	931.238647	529.109985	150.691788
-589.759949	102.009491	879.229431	-562.781982	-59.290104	875.336670	-661.330994	131.020035	503.184479	-621.521606	-119.501923	508.884857	-676.019836	124.200523	91.106354	-631.886536	-119.278198	91.596535	-601.839172	182.767166	1381.764771	-553.315063	-161.492157	1370.759644	-545.578064	22.593931	1395.284790	-520.253662	18.396166	1662.206055	-665.085571	270.669952	1144.200439	-590.867554	-261.783752	1137.419556	-555.197632	291.805054	894.857666	-478.357117	-239.724243	893.891113	-539.214478	25.318008	970.079346	535.390564	-5.821856	931.246033	528.882446	150.921677
-590.168762	102.053696	879.255127	-563.156189	-59.251102	875.196228	-661.756897	130.957001	503.212036	-621.745667	-119.455505	508.837433	-676.005310	124.138580	90.986076	-631.822510	-119.313980	91.560532	-602.329285	182.710617	1381.765015	-553.661804	-161.523972	1370.835815	-546.239685	22.562719	1395.136475	-520.499023	18.416199	1662.114990	-665.390747	270.497192	1144.125366	-590.841003	-261.734131	1137.362671	-555.189575	291.574005	894.916504	-477.812927	-239.467041	894.126099	-539.555664	25.280714	970.005188	535.397400	-5.588423	931.234192	528.661743	151.169281
-590.524109	102.034180	879.267273	-563.403015	-59.312492	875.185547	-662.105957	130.839218	503.192627	-621.955139	-119.479286	508.835663	-676.038330	124.140495	90.964310	-631.829773	-119.302475	91.544838	-602.901062	182.647568	1381.767456	-554.110046	-161.545059	1370.868652	-546.476501	22.547174	1395.354736	-520.729004	18.448668	1662.026611	-665.717163	270.307922	1144.034058	-590.838135	-261.681824	1137.283203	-555.152344	291.330383	894.982178	-477.248627	-239.164642	894.348999	-539.858887	25.250727	970.006348	535.347595	-5.313087	931.267456	528.394043	151.420593
-590.876526	101.978683	879.294067	-563.620178	-59.378006	875.214417	-662.465332	130.781616	503.222168	-622.132568	-119.415627	508.839691	-676.055847	124.232658	90.986725	-631.822205	-119.305443	91.546883	-603.406250	182.623917	1381.750732	-554.506348	-161.568100	1370.879883	-546.872681	22.533907	1395.375732	-520.936218	18.495861	1661.948242	-666.034668	270.192352	1143.970337	-590.784973	-261.645996	1137.247925	-555.131836	291.086670	895.051208	-476.669922	-238.826584	894.588013	-540.168823	25.217806	970.043030	535.365601	-5.024889	931.302368	528.156067	151.700348
-591.249634	101.953407	879.286377	-563.870422	-59.441143	875.223267	-662.875793	130.757477	503.211426	-622.332092	-119.486832	508.821747	-676.090454	124.245522	90.976616	-631.861450	-119.308609	91.514252	-603.920227	182.567719	1381.723022	-554.906921	-161.617554	1370.894897	-547.306763	22.531017	1395.348511	-521.152039	18.533472	1661.853149	-666.355652	270.021851	1143.855591	-590.791931	-261.577759	1137.149414	-555.104065	290.885651	895.115662	-476.084808	-238.439774	894.861389	-540.497925	25.207317	970.049133	535.294800	-4.759573	931.331848	527.891602	151.975250
-591.574402	101.940231	879.318420	-564.100891	-59.509144	875.233337	-663.282532	130.767273	503.217926	-622.496826	-119.487030	508.800690	-676.148743	124.272278	90.959030	-631.880310	-119.324257	91.494835	-604.395142	182.523743	1381.719360	-555.271240	-161.685547	1370.913086	-547.955566	22.512995	1395.162109	-521.373718	18.561234	1661.753906	-666.685730	269.875214	1143.762939	-590.795593	-261.515259	1137.091309	-555.101074	290.660004	895.200806	-475.500580	-238.040894	895.091064	-540.804871	25.169100	970.081848	535.191528	-4.502929	931.383240	527.599060	152.325287
-591.851135	101.904144	879.322998	-564.314880	-59.527954	875.265564	-663.612488	130.742752	503.196716	-622.675598	-119.494644	508.816681	-676.194275	124.291473	90.944695	-631.971375	-119.374870	91.490524	-604.924316	182.507217	1381.736206	-555.681519	-161.716644	1370.895996	-548.161682	22.513512	1395.344849	-521.584412	18.597702	1661.672241	-667.013672	269.726135	1143.694824	-590.786987	-261.449493	1137.007080	-555.065186	290.410309	895.289429	-474.870880	-237.599045	895.377136	-541.090088	25.165197	970.115112	535.076721	-4.156816	931.463928	527.271362	152.669357
-592.228394	101.855797	879.332153	-564.591248	-59.592201	875.326660	-663.915100	130.732620	503.246979	-622.854797	-119.505005	508.827911	-676.233582	124.357857	90.964676	-632.015686	-119.350433	91.478935	-605.348083	182.445877	1381.742432	-556.008301	-161.717529	1370.939697	-548.752625	22.501740	1395.222290	-521.802246	18.626829	1661.614624	-667.363647	269.614716	1143.669556	-590.786865	-261.412476	1136.942505	-555.079468	290.193359	895.420471	-474.298248	-237.129105	895.657593	-541.454773	25.154692	970.163330	534.899170	-3.858475	931.549500	526.926758	152.986603
-592.612244	101.751106	879.337158	-564.873657	-59.649639	875.355347	-664.210083	130.684814	503.242859	-623.030640	-119.528870	508.829224	-676.297058	124.414429	90.940262	-632.031555	-119.374596	91.486618	-605.893982	182.387573	1381.747070	-556.410278	-161.739090	1370.979248	-548.988892	22.503553	1395.422485	-522.031738	18.660976	1661.555420	-667.733948	269.469940	1143.615234	-590.809875	-261.346313	1136.903198	-555.072449	289.992676	895.543091	-473.776184	-236.679276	895.912109	-541.816467	25.106476	970.190125	534.671204	-3.538650	931.619568	526.617859	153.257278
-592.953857	101.697113	879.339050	-565.153381	-59.687336	875.384888	-664.437561	130.605316	503.205109	-623.246765	-119.557190	508.833099	-676.325928	124.446220	90.914696	-632.097229	-119.396187	91.477303	-606.345154	182.360229	1381.778931	-556.742249	-161.730072	1371.040527	-549.403564	22.483614	1395.429077	-522.281189	18.685900	1661.487793	-668.088989	269.323059	1143.585815	-590.805420	-261.247406	1136.859131	-555.035034	289.836761	895.771973	-473.216370	-236.184937	896.222900	-542.168884	25.083534	970.221436	534.453247	-3.314996	931.705505	526.398376	153.404968
-593.242554	101.738968	879.369934	-565.416443	-59.648018	875.395508	-664.653259	130.560471	503.188293	-623.319397	-119.546738	508.795441	-676.346558	124.488754	90.901131	-632.108154	-119.376785	91.462585	-606.798645	182.329483	1381.777832	-557.093750	-161.729538	1371.059448	-549.810547	22.455381	1395.438110	-522.521606	18.718369	1661.428833	-668.432251	269.218231	1143.550537	-590.839905	-261.201050	1136.811157	-555.059448	289.554932	895.847107	-472.712128	-235.669403	896.519043	-542.497925	25.108593	970.263977	534.246826	-3.059706	931.766235	526.188110	153.564056
-593.595947	101.719856	879.363464	-565.717407	-59.663368	875.415039	-664.886719	130.558456	503.189331	-623.502258	-119.614975	508.806274	-676.265320	124.449860	90.823006	-632.150696	-119.346519	91.461784	-607.251831	182.296753	1381.799194	-557.425476	-161.712997	1371.079956	-550.185791	22.450499	1395.442505	-522.771545	18.764977	1661.390625	-668.800232	269.110840	1143.530762	-590.855164	-261.123169	1136.768921	-555.131531	289.380249	895.983643	-472.222687	-235.115662	896.807678	-542.854675	25.112988	970.281250	533.987061	-2.818091	931.838806	525.956970	153.794479
-593.978882	101.697868	879.366150	-566.029968	-59.684170	875.422668	-665.162537	130.641632	503.230255	-623.616272	-119.635475	508.783264	-676.301636	124.500793	90.820961	-632.111084	-119.350693	91.449600	-607.677368	182.270660	1381.834473	-557.727600	-161.713654	1371.082642	-550.568726	22.453403	1395.448486	-523.019165	18.800299	1661.357910	-669.171814	269.043579	1143.505005	-590.853271	-261.035492	1136.737671	-555.185425	289.226379	896.128906	-471.727936	-234.603714	897.119568	-543.222717	25.106815	970.293823	533.579590	-2.536360	931.872559	525.545410	154.150024
-594.359802	101.677406	879.375061	-566.322876	-59.738594	875.438721	-665.438843	130.601196	503.203857	-623.749573	-119.634010	508.774200	-676.366394	124.496353	90.799553	-632.127502	-119.389587	91.438698	-608.111572	182.235138	1381.856445	-558.055237	-161.732010	1371.108032	-550.963318	22.447794	1395.464478	-523.321716	18.820906	1661.327271	-669.558044	268.996674	1143.536621	-590.892456	-260.976715	1136.697266	-555.233032	289.039063	896.266663	-471.292725	-234.061691	897.361023	-543.594116	25.086365	970.319153	533.103577	-2.189758	931.891235	525.048340	154.531372
-594.728638	101.624039	879.392273	-566.626099	-59.758831	875.446716	-665.663391	130.557571	503.188690	-623.893188	-119.662369	508.756622	-676.358337	124.554756	90.818123	-632.281311	-119.409576	91.432770	-608.555786	182.193588	1381.882202	-558.388794	-161.735077	1371.127075	-551.343018	22.441292	1395.493774	-523.624939	18.854580	1661.301880	-669.910889	268.924988	1143.536621	-590.923462	-260.883179	1136.658813	-555.298218	288.913818	896.501343	-470.875336	-233.507599	897.613464	-543.952026	25.056046	970.340149	532.581909	-1.819049	931.922729	524.575195	154.884155
-595.068359	101.619263	879.430054	-566.915710	-59.720051	875.470886	-665.825317	130.492081	503.185425	-623.961182	-119.627701	508.711548	-676.337463	124.627884	90.802299	-632.199341	-119.364151	91.411919	-608.982605	182.138687	1381.912720	-558.710327	-161.727386	1371.133545	-551.713501	22.444403	1395.521484	-523.931396	18.894529	1661.305664	-670.555725	268.983887	1143.381592	-590.976318	-261.093353	1136.776245	-555.386597	288.768829	896.661743	-470.469238	-232.968124	897.918213	-544.297180	25.072109	970.383240	532.064941	-1.417930	931.913330	524.098389	155.230545
-595.446167	101.594772	879.448059	-567.218872	-59.735821	875.500732	-666.105347	130.523056	503.178345	-624.138245	-119.695541	508.723328	-676.425842	124.643021	90.790550	-632.187500	-119.348953	91.410713	-609.377441	182.124557	1381.944092	-558.984436	-161.723801	1371.187134	-552.288757	22.439831	1395.385620	-524.248413	18.918497	1661.296387	-670.964417	268.922638	1143.401733	-590.985596	-260.694275	1136.588257	-555.564026	288.544556	896.668274	-470.102905	-232.480988	898.159363	-544.657715	25.072330	970.414185	531.497375	-1.012593	931.893188	523.561218	155.701889
-595.868774	101.532753	879.451172	-567.539978	-59.782566	875.523743	-666.372864	130.540909	503.174561	-624.289490	-119.709625	508.697113	-676.436218	124.632027	90.761452	-632.286926	-119.399429	91.439148	-609.835327	182.092606	1381.930542	-559.311096	-161.738007	1371.214111	-552.701233	22.424082	1395.376587	-524.581604	18.963829	1661.248169	-671.354614	268.854309	1143.415527	-591.084778	-260.872528	1136.725464	-555.719360	288.429291	896.791992	-469.805084	-231.901993	898.408203	-545.050110	25.049093	970.433899	530.913269	-0.616169	931.893616	523.016052	156.070160
-596.205444	101.520103	879.461304	-567.821106	-59.805965	875.544067	-666.640991	130.532120	503.178192	-624.371216	-119.636589	508.686096	-676.523438	124.689507	90.746994	-632.294678	-119.405098	91.411911	-610.295471	182.070526	1381.975464	-559.671936	-161.750854	1371.226196	-552.866333	22.421019	1395.537109	-524.903137	18.983858	1661.231567	-671.723267	268.786255	1143.394897	-591.148193	-260.783783	1136.676392	-555.904053	288.335724	896.891846	-469.496094	-231.347260	898.640198	-545.377441	25.045879	970.455750	530.397217	-0.241588	931.937378	522.486877	156.447372
-596.521729	101.527573	879.486633	-568.128784	-59.737194	875.543884	-666.801392	130.510559	503.177368	-624.475464	-119.630783	508.674042	-676.484924	124.752617	90.773010	-632.269165	-119.388290	91.402679	-610.743958	182.044937	1381.995728	-559.990173	-161.734314	1371.250977	-553.207642	22.394361	1395.570801	-525.212280	18.975338	1661.247314	-672.111450	268.744324	1143.375000	-591.187500	-260.666138	1136.643677	-556.092346	288.281189	896.984375	-469.290436	-230.863693	898.836609	-545.702026	25.070486	970.473877	529.901611	0.177646	931.968811	521.966064	156.860275
-596.866028	101.531990	879.496399	-568.435364	-59.726460	875.532837	-666.996338	130.464554	503.180756	-624.637695	-119.654312	508.617432	-676.510071	124.821175	90.770836	-632.291321	-119.384178	91.367439	-611.239807	182.024887	1382.032104	-560.299622	-161.750046	1371.298218	-553.582581	22.370314	1395.551270	-525.543640	18.990082	1661.242798	-672.505493	268.664368	1143.401733	-591.276794	-260.562622	1136.595093	-556.289734	288.320526	897.239075	-469.102203	-230.333572	899.031372	-546.036377	25.073137	970.476990	529.398987	0.589826	931.982483	521.422607	157.238266
-597.246460	101.520607	879.518433	-568.725525	-59.746910	875.551392	-667.283142	130.502197	503.190094	-624.792664	-119.617538	508.608154	-676.575073	124.853195	90.763252	-632.315796	-119.409523	91.363136	-611.671204	181.979156	1382.049683	-560.610229	-161.741364	1371.316650	-553.918945	22.346321	1395.531372	-525.847351	19.021244	1661.215088	-672.957397	268.647675	1143.432739	-591.300720	-260.256500	1136.561768	-556.578064	288.123688	897.122009	-468.926270	-229.766586	899.202393	-546.383057	25.073380	970.501038	528.861389	0.946836	932.012634	520.851929	157.587646
-597.646301	101.506821	879.533569	-569.026367	-59.737942	875.571350	-667.542603	130.481522	503.204681	-625.003052	-119.672821	508.595703	-676.638550	124.944466	90.762154	-632.326477	-119.408737	91.361008	-612.146362	181.964691	1382.038208	-560.901917	-161.720703	1371.359985	-554.262207	22.330664	1395.536377	-526.152954	19.041143	1661.195068	-673.353577	268.550476	1143.411865	-591.427185	-260.133179	1136.517822	-556.877075	288.119873	897.186340	-468.819214	-229.263733	899.324951	-546.746216	25.094437	970.522583	528.353088	1.310410	932.033752	520.332886	157.908264
-597.939636	101.521317	879.566101	-569.251770	-59.751583	875.580688	-667.796082	130.451935	503.231049	-625.129272	-119.663818	508.586975	-676.655396	125.003876	90.750549	-632.371643	-119.408775	91.338341	-612.630859	181.919342	1382.048828	-561.198608	-161.725845	1371.392212	-554.637817	22.359905	1395.563721	-526.444336	19.056664	1661.170166	-673.736877	268.536865	1143.401489	-591.560913	-260.023071	1136.474121	-557.229431	288.119781	897.250000	-468.793030	-228.824295	899.427917	-547.027527	25.092049	970.552246	527.856689	1.766138	932.074402	519.734497	158.354919
-598.257141	101.508263	879.566956	-569.506897	-59.734024	875.597107	-668.043152	130.443649	503.205139	-625.386414	-119.729614	508.610992	-676.701294	125.088272	90.729439	-632.333191	-119.416412	91.352371	-613.091492	181.917526	1382.067505	-561.497070	-161.717087	1371.397705	-554.993347	22.387001	1395.568848	-526.691895	19.079987	1661.127808	-674.135498	268.484528	1143.357056	-591.699036	-259.916321	1136.445801	-557.557800	288.150909	897.307068	-468.785339	-228.335815	899.525879	-547.330933	25.115021	970.566650	527.365967	2.080053	932.118652	519.161987	158.722168
-598.586975	101.438141	879.546204	-569.738953	-59.771519	875.602417	-668.215576	130.359344	503.127594	-625.557678	-119.663719	508.606415	-676.718689	125.141853	90.681007	-632.317871	-119.417885	91.321671	-613.605713	181.886154	1382.046265	-561.785583	-161.712021	1371.420410	-555.388367	22.397921	1395.574585	-526.934998	19.095886	1661.082764	-674.561462	268.358978	1143.284912	-591.869812	-259.769165	1136.392212	-557.838318	288.274353	897.474243	-468.803436	-227.889343	899.579956	-547.626221	25.096643	970.562927	526.883484	2.425681	932.197205	518.599976	159.060577
-598.896973	101.410973	879.543518	-569.971375	-59.775349	875.606628	-668.512451	130.377243	503.170258	-625.811340	-119.740746	508.609253	-676.769531	125.220070	90.677353	-632.402588	-119.465324	91.319550	-614.087769	181.862335	1382.061646	-562.098328	-161.725128	1371.407349	-555.795471	22.393312	1395.588867	-527.167114	19.111858	1661.013428	-674.973389	268.316376	1143.294800	-592.034729	-259.661377	1136.354370	-558.226563	288.302551	897.481812	-468.875885	-227.476166	899.641479	-547.919983	25.099068	970.571777	526.470154	2.603891	932.282959	518.222290	159.170792
-599.198486	101.400452	879.568787	-570.203552	-59.764717	875.601929	-668.788391	130.352875	503.178741	-625.978821	-119.726624	508.567993	-676.811646	125.292198	90.653587	-632.382874	-119.446846	91.258057	-614.571350	181.875397	1382.042236	-562.392334	-161.708649	1371.404297	-556.164185	22.398012	1395.577637	-527.357239	19.134706	1660.940674	-675.396484	268.336334	1143.287842	-592.174133	-259.528992	1136.305908	-558.573792	288.300781	897.486694	-468.950256	-227.047485	899.684265	-548.199890	25.095585	970.587341	526.106140	2.894444	932.351746	517.777710	159.455521
-599.513000	101.430740	879.595520	-570.449219	-59.735226	875.575317	-669.083252	130.279221	503.183685	-626.211304	-119.745316	508.577545	-676.844543	125.361397	90.647247	-632.343262	-119.455917	91.276321	-615.023621	181.845901	1382.061401	-562.713806	-161.741821	1371.417236	-556.541870	22.413324	1395.572876	-527.557861	19.156658	1660.848633	-675.859741	268.242310	1143.266357	-592.377930	-259.415527	1136.231079	-558.999390	288.353943	897.437561	-469.082642	-226.609558	899.709839	-548.480469	25.110155	970.588318	525.716003	3.214859	932.410583	517.280823	159.758499
-599.846497	101.404671	879.610657	-570.696838	-59.757534	875.562866	-669.360352	130.236618	503.208832	-626.369446	-119.666000	508.522217	-676.863037	125.403503	90.615959	-632.306824	-119.481949	91.221642	-615.507507	181.808456	1382.042725	-562.992859	-161.765091	1371.413086	-556.912720	22.439114	1395.562012	-527.751587	19.161541	1660.745605	-676.320251	268.240662	1143.257324	-592.603394	-259.101013	1136.030273	-559.474060	288.404694	897.413635	-469.298004	-226.259918	899.696411	-548.766418	25.090467	970.587585	525.337219	3.548473	932.446716	516.814392	160.062683
-600.135071	101.425865	879.633484	-570.883240	-59.734825	875.570007	-669.755981	130.236542	503.223572	-626.595886	-119.640289	508.518616	-676.973328	125.509369	90.616310	-632.336548	-119.492653	91.197990	-615.973328	181.762100	1382.005981	-563.268066	-161.747269	1371.450562	-557.266785	22.475210	1395.553711	-527.907043	19.191908	1660.654785	-676.734741	268.219666	1143.202026	-592.763489	-259.265564	1136.218994	-559.957153	288.542847	897.383789	-469.536591	-225.949081	899.708679	-549.011780	25.125101	970.605103	525.015930	3.863849	932.497620	516.349487	160.298416
-600.460266	101.425606	879.634155	-571.099060	-59.753330	875.568542	-670.063232	130.215057	503.226929	-626.877930	-119.738037	508.527252	-677.065613	125.602104	90.569427	-632.413574	-119.528587	91.218620	-616.404358	181.748657	1381.981567	-563.542419	-161.738876	1371.447754	-557.648071	22.535542	1395.539429	-528.051819	19.219700	1660.544434	-677.197510	268.159637	1143.119263	-592.980835	-259.165558	1136.191895	-560.456726	288.601288	897.310425	-469.792633	-225.647125	899.674744	-549.280151	25.139208	970.602783	524.654053	4.103587	932.536682	515.873901	160.516357
-600.811340	101.348831	879.612610	-571.341064	-59.804520	875.567078	-670.355835	130.184418	503.191956	-627.079407	-119.743423	508.504333	-677.139648	125.712158	90.541878	-632.366455	-119.511948	91.187263	-616.917175	181.732712	1381.959473	-563.826050	-161.782455	1371.492676	-558.011719	22.548502	1395.537231	-528.207397	19.244137	1660.435181	-677.679077	268.149780	1143.112061	-593.253906	-259.013031	1136.140015	-561.002380	288.676849	897.236450	-470.100647	-225.367935	899.606323	-549.570129	25.113506	970.586975	524.284485	4.321620	932.545227	515.371216	160.732880
-601.099976	101.317146	879.608643	-571.532715	-59.842327	875.565735	-670.555908	130.125214	503.180786	-627.227539	-119.633911	508.490051	-677.089844	125.856499	90.500610	-632.405457	-119.581467	91.150940	-617.377258	181.705673	1381.906250	-564.110657	-161.792542	1371.476929	-558.383301	22.545240	1395.526367	-528.353638	19.262106	1660.305176	-678.182312	268.142853	1143.074951	-593.491150	-258.928436	1136.129272	-561.518799	288.746918	897.136047	-470.432007	-225.107666	899.534912	-549.806519	25.102823	970.581726	523.963013	4.563680	932.494690	514.914978	160.950867
-601.362854	101.346092	879.615540	-571.758972	-59.792057	875.526245	-670.804321	130.072342	503.160583	-627.376770	-119.531075	508.432892	-677.285706	125.950874	90.436752	-632.540710	-119.680481	91.221092	-617.821472	181.695206	1381.864990	-564.358154	-161.804001	1371.491699	-558.757446	22.576328	1395.523193	-528.496094	19.284485	1660.183594	-678.650269	268.170959	1143.029053	-593.745361	-258.840149	1136.093018	-562.069153	288.856598	897.037231	-470.802307	-224.872986	899.440918	-550.042542	25.126152	970.562805	523.680664	4.771677	932.448853	514.495667	161.116150
-601.641052	101.271065	879.602356	-571.939148	-59.817341	875.528442	-671.036499	130.057449	503.183624	-627.610840	-119.591476	508.407196	-677.306458	126.073410	90.440628	-632.686157	-119.733017	91.267715	-618.256287	181.673920	1381.844116	-564.590881	-161.817505	1371.504150	-559.097839	22.603579	1395.527466	-528.652832	19.319399	1660.083008	-679.159546	268.197876	1143.022217	-594.015930	-258.705780	1136.061890	-562.706238	289.052917	896.937256	-471.171967	-224.670563	899.350342	-550.273743	25.108099	970.556580	523.452332	4.976005	932.384399	514.125183	161.291153
-601.948669	101.266441	879.603821	-572.145935	-59.782795	875.515808	-671.300659	130.083847	503.174103	-627.846680	-119.694412	508.406403	-677.545471	126.295799	90.548897	-632.425293	-119.656044	91.081673	-618.687805	181.639786	1381.795532	-564.827332	-161.847351	1371.507202	-559.410828	22.635725	1395.518799	-528.822998	19.337910	1659.999023	-679.658447	268.162872	1142.976440	-594.263977	-258.633820	1136.056641	-563.276001	289.124695	896.823914	-471.593994	-224.521530	899.248962	-550.524170	25.140186	970.547546	523.220886	5.202031	932.258057	513.766113	161.414764
-602.290588	101.268471	879.620911	-572.366394	-59.801285	875.507141	-671.515564	130.056824	503.189789	-628.121277	-119.689133	508.424957	-677.610046	126.375824	90.535362	-632.406311	-119.639893	91.043068	-619.123657	181.634430	1381.770386	-565.051147	-161.841400	1371.502930	-559.720886	22.643902	1395.495117	-529.011719	19.354809	1659.936279	-680.115356	268.138123	1142.937622	-594.540344	-258.589661	1136.055908	-563.840576	289.187317	896.728516	-472.031464	-224.377274	899.141418	-550.786987	25.147678	970.543823	522.961548	5.366871	932.126770	513.356079	161.573669
-602.351440	101.569565	879.697998	-572.475281	-59.668346	875.501038	-671.748596	130.048447	503.260620	-628.365479	-119.744560	508.391907	-677.572266	126.439720	90.509926	-632.943848	-119.886597	91.291092	-619.525330	181.609940	1381.748779	-565.264221	-161.879639	1371.522461	-560.021484	22.650961	1395.510620	-529.217773	19.378422	1659.903442	-680.586731	268.137939	1142.916382	-594.797852	-258.541687	1136.040039	-564.510681	289.345062	896.640686	-472.507141	-224.317307	899.035706	-550.902893	25.295080	970.594727	522.715332	5.550646	931.931641	512.999084	161.730026
-602.659546	101.550430	879.714417	-572.679932	-59.656239	875.504578	-671.922729	129.993973	503.259766	-628.694275	-119.932724	508.446564	-677.572876	126.489700	90.480087	-632.605164	-119.725975	91.067497	-619.879272	181.596771	1381.759766	-565.436218	-161.899139	1371.557495	-560.288818	22.685209	1395.520264	-529.430969	19.401211	1659.900391	-681.049683	268.065216	1142.875854	-595.072266	-258.288635	1135.914063	-565.148499	289.506897	896.568848	-472.962341	-224.268295	898.913025	-551.157043	25.308884	970.603027	522.550842	5.738046	931.733276	512.719727	161.833771
-603.156128	101.269440	879.672546	-572.929932	-59.771362	875.511841	-672.180359	130.009537	503.224518	-628.902954	-119.799545	508.439850	-677.668518	126.463577	90.435738	-633.043213	-119.920967	91.273560	-620.209656	181.604019	1381.737061	-565.594299	-161.884338	1371.555298	-560.561218	22.695576	1395.537231	-529.685913	19.433609	1659.893066	-681.249451	267.847351	1143.020020	-595.322693	-258.292542	1135.912964	-565.768738	289.590393	896.486816	-473.463043	-224.206970	898.799500	-551.501587	25.205376	970.569946	522.313293	5.875412	931.449768	512.426208	161.942245
-603.300049	101.432121	879.702148	-573.094666	-59.678482	875.490906	-672.392334	129.976822	503.239441	-629.107300	-119.840858	508.397583	-677.886597	126.554016	90.464272	-633.126648	-119.975990	91.246788	-620.567810	181.590500	1381.700806	-565.734741	-161.903198	1371.559814	-560.814453	22.714500	1395.513794	-529.962097	19.467278	1659.901367	-682.004639	268.032349	1142.904419	-595.587891	-258.291626	1135.921875	-566.454041	289.682770	896.391296	-473.999420	-224.213623	898.661682	-551.678833	25.292770	970.585266	522.112610	6.065779	931.087891	512.139221	162.037567
-603.690247	101.328812	879.680969	-573.288025	-59.746365	875.463745	-672.571228	129.988754	503.202484	-629.207703	-119.656792	508.389252	-677.862305	126.592415	90.428963	-633.093506	-119.994118	91.232292	-620.853943	181.569733	1381.682007	-565.811707	-161.914246	1371.574341	-561.021729	22.742903	1395.501465	-530.234680	19.513714	1659.944336	-682.178467	267.841187	1143.056274	-595.789246	-258.494965	1136.089233	-567.139221	289.818848	896.308716	-474.508545	-224.235809	898.529175	-551.959900	25.251492	970.554749	521.935791	6.139840	930.705872	511.897949	162.092087
-604.037964	101.207924	879.665405	-573.500183	-59.768410	875.454834	-672.687073	129.937302	503.176361	-629.440063	-119.647438	508.350494	-677.945740	126.598801	90.412468	-633.230896	-120.008118	91.241501	-621.146240	181.539337	1381.672607	-565.889771	-161.907440	1371.575928	-561.222473	22.757238	1395.506958	-530.506592	19.560284	1659.992188	-682.634766	267.773438	1143.072754	-596.070435	-258.325287	1135.960449	-567.830200	289.970551	896.219849	-475.088318	-224.253540	898.360291	-552.241455	25.217110	970.541321	521.732910	6.236586	930.306702	511.650604	162.139633
-604.344604	101.180412	879.658875	-573.700928	-59.801086	875.447388	-672.801575	129.959686	503.167480	-629.597778	-119.641396	508.358887	-678.037537	126.757294	90.486443	-633.241638	-120.052933	91.243942	-621.418884	181.518280	1381.652466	-565.936646	-161.908249	1371.600830	-561.424927	22.749626	1395.507813	-530.798462	19.588615	1660.059814	-683.084900	267.786652	1143.118164	-596.299438	-258.390930	1136.014282	-568.526245	290.020782	896.116089	-475.660828	-224.294266	898.201294	-552.501587	25.209129	970.535828	521.539795	6.299592	929.914795	511.404358	162.169510
-604.626404	101.177910	879.656982	-573.909912	-59.781502	875.423584	-672.934082	129.930710	503.145569	-629.816406	-119.700630	508.367462	-678.063110	126.774918	90.465553	-633.374023	-120.082893	91.232315	-621.667908	181.494873	1381.682861	-565.970093	-161.910782	1371.624634	-561.620728	22.759497	1395.515015	-531.097656	19.639669	1660.087402	-683.502686	267.713745	1143.150513	-596.506287	-258.651520	1136.231812	-569.222717	290.103210	896.064819	-476.231720	-224.407181	898.081970	-552.746643	25.222216	970.522644	521.250427	6.341302	929.489746	511.163727	162.189758
-604.906372	101.225525	879.681763	-574.172852	-59.714558	875.401794	-673.082642	129.910782	503.137207	-630.002136	-119.680862	508.333130	-678.005859	126.699310	90.394638	-633.416016	-120.083946	91.232292	-621.893982	181.467712	1381.695679	-566.022522	-161.895142	1371.636963	-561.775696	22.753588	1395.541870	-531.382324	19.639015	1660.168457	-683.919250	267.619812	1143.218872	-596.703064	-258.740540	1136.307983	-569.958557	290.230560	896.012085	-476.791534	-224.495636	897.928284	-553.002991	25.260019	970.519104	520.900269	6.309528	929.073303	510.904602	162.153549
-605.183716	101.199692	879.670837	-574.391357	-59.688992	875.389343	-673.223572	129.916962	503.136230	-630.225830	-119.762505	508.332214	-678.090942	126.806175	90.466606	-633.433960	-120.088692	91.257240	-622.115784	181.443192	1381.723999	-566.035889	-161.864365	1371.662964	-561.945129	22.778269	1395.555176	-531.661865	19.676613	1660.257813	-684.338806	267.602661	1143.294678	-596.914734	-258.793671	1136.347412	-570.644897	290.338898	895.962219	-477.388702	-224.631714	897.775940	-553.248474	25.274303	970.505798	520.539978	6.238658	928.690125	510.656036	162.099350
-605.465271	101.146545	879.643433	-574.579834	-59.752651	875.378723	-673.367126	129.902939	503.108612	-630.364502	-119.786469	508.336517	-678.135864	126.795525	90.463089	-633.385803	-120.084709	91.235832	-622.346619	181.408951	1381.741333	-566.057678	-161.868942	1371.661011	-562.099609	22.782520	1395.562622	-531.939758	19.699627	1660.322144	-684.776550	267.614258	1143.345459	-597.086548	-258.866364	1136.407959	-571.322754	290.369141	895.859131	-477.952698	-224.810349	897.611755	-553.478760	25.247431	970.483337	520.200623	6.175325	928.325928	510.448975	162.021545
-605.716003	101.144806	879.639282	-574.803101	-59.756165	875.338196	-673.505249	129.894974	503.068604	-630.579956	-119.826927	508.293976	-678.117920	126.771614	90.411690	-633.523560	-120.125832	91.182190	-622.557922	181.407745	1381.750610	-566.075073	-161.862762	1371.650024	-562.255432	22.791151	1395.579468	-532.226379	19.732643	1660.376953	-685.141602	267.619385	1143.394409	-597.267944	-258.928589	1136.449097	-572.016479	290.455353	895.778198	-478.463745	-225.025436	897.439331	-553.709412	25.231260	970.459167	519.656311	6.060962	927.980774	510.151886	161.925674
-605.941895	101.110413	879.647278	-575.010498	-59.751995	875.348083	-673.605957	129.844971	503.044739	-630.733887	-119.834579	508.271515	-678.131836	126.781471	90.429359	-633.535034	-120.132019	91.166733	-622.755798	181.363998	1381.761841	-566.098755	-161.861023	1371.646362	-562.390747	22.799597	1395.592163	-532.475464	19.796444	1660.401611	-685.566772	267.590637	1143.469360	-597.412720	-259.008453	1136.489380	-572.736267	290.574615	895.716858	-478.986908	-225.258987	897.287781	-553.914490	25.224897	970.463135	519.176453	5.967702	927.723999	509.922119	161.815948
-606.156677	101.116997	879.676147	-575.199585	-59.744637	875.359558	-673.733826	129.810516	503.055603	-630.897522	-119.865242	508.275360	-677.818542	126.579689	90.278069	-633.506958	-120.162727	91.165977	-622.946533	181.346054	1381.780029	-566.119934	-161.873184	1371.692993	-562.513916	22.825954	1395.587646	-532.721008	19.806513	1660.492432	-685.972900	267.561707	1143.534912	-597.547302	-259.078674	1136.575806	-573.410461	290.604492	895.635437	-479.526123	-225.557907	897.128662	-554.102844	25.230433	970.478027	518.655518	5.821343	927.564209	509.671509	161.716339
-606.384644	101.105949	879.675903	-575.410889	-59.735962	875.367126	-673.893799	129.796173	503.043945	-631.083923	-119.864151	508.295959	-677.926331	126.677826	90.308563	-633.508484	-120.145821	91.142433	-623.148682	181.327637	1381.794800	-566.158691	-161.866013	1371.688843	-562.638916	22.824516	1395.602661	-532.969910	19.850277	1660.552734	-686.372375	267.566589	1143.605591	-597.708984	-259.145111	1136.607544	-574.072998	290.656769	895.527588	-480.067596	-225.863098	896.938599	-554.310547	25.240517	970.476440	518.020874	5.647553	927.411621	509.430573	161.540512
-606.613220	101.065224	879.673889	-575.617981	-59.774090	875.374329	-674.075867	129.767593	503.045227	-631.275635	-119.901375	508.305511	-678.087463	126.781715	90.371391	-633.530945	-120.180275	91.162247	-623.337769	181.305237	1381.808838	-566.203491	-161.872711	1371.685303	-562.755615	22.824787	1395.615234	-533.202393	19.867950	1660.600098	-686.736450	267.538483	1143.666870	-597.870483	-259.057983	1136.535400	-574.746155	290.733643	895.462769	-480.529266	-226.141205	896.750366	-554.503174	25.216532	970.468384	517.353760	5.497854	927.302429	509.154083	161.437408
-606.795715	101.029793	879.690308	-575.769714	-59.777618	875.373474	-674.258484	129.777557	503.095001	-631.401733	-119.893852	508.333496	-677.952271	126.695793	90.291832	-633.480042	-120.181450	91.171501	-623.492004	181.275925	1381.846558	-566.221313	-161.872955	1371.683472	-562.885864	22.835268	1395.616577	-533.406677	19.909340	1660.648682	-687.070557	267.532227	1143.722534	-597.943298	-259.341797	1136.716187	-575.352844	290.775024	895.399780	-480.964172	-226.472519	896.610046	-554.648926	25.199356	970.467651	516.826233	5.424897	927.283508	508.947205	161.363190
-606.997681	100.987541	879.680847	-575.931274	-59.819630	875.380371	-674.420166	129.718964	503.062347	-631.552368	-119.913757	508.329224	-677.855957	126.560020	90.217430	-632.878601	-119.926956	90.835052	-623.621521	181.262833	1381.855835	-566.257751	-161.880066	1371.683350	-562.978821	22.840027	1395.643188	-533.601074	19.976851	1660.652832	-687.430115	267.493713	1143.774536	-598.100952	-259.198517	1136.598389	-575.943542	290.827301	895.327271	-481.356262	-226.754196	896.445190	-554.810364	25.180067	970.457153	516.241577	5.296192	927.282227	508.772522	161.274887
-607.217651	100.970581	879.686951	-576.082153	-59.876286	875.383057	-674.636475	129.733490	503.101807	-631.592957	-119.847298	508.316925	-678.031677	126.682381	90.282593	-633.268066	-120.139717	91.072701	-623.762817	181.262131	1381.870117	-566.310303	-161.885193	1371.668823	-563.098572	22.839430	1395.622681	-533.806152	19.986847	1660.718628	-687.779236	267.433685	1143.805298	-598.219299	-259.259338	1136.610229	-576.586365	290.881287	895.233032	-481.758759	-227.090103	896.277649	-554.980225	25.159061	970.454712	515.580383	5.043242	927.313904	508.560150	161.122299
-607.449158	100.918312	879.691528	-576.252930	-59.940762	875.380859	-674.850830	129.707794	503.083008	-631.821533	-119.956802	508.331268	-678.063721	126.670624	90.268494	-633.394592	-120.152176	91.023544	-623.910034	181.266434	1381.860718	-566.345764	-161.903915	1371.649902	-563.193420	22.826889	1395.612549	-533.999939	20.026318	1660.738525	-688.097473	267.409027	1143.859985	-598.330139	-259.411926	1136.663208	-577.171082	290.902771	895.159180	-482.144745	-227.425354	896.136169	-555.155640	25.115559	970.445007	515.053772	4.892297	927.441956	508.369385	161.013138
-607.427124	101.148483	879.754272	-576.328125	-59.832745	875.372437	-674.942200	129.638702	503.093353	-631.934204	-119.939049	508.290985	-678.009766	126.653580	90.272118	-633.314148	-120.176003	90.993423	-624.032288	181.238983	1381.882935	-566.410461	-161.908356	1371.651489	-563.286377	22.820761	1395.607788	-534.177979	20.065643	1660.772339	-688.399170	267.378082	1143.900879	-598.402283	-259.693542	1136.846802	-577.755798	290.995178	895.095947	-482.518982	-227.791550	896.045593	-555.195190	25.215151	970.480652	514.500427	4.704513	927.595825	508.179810	160.841217
-607.482544	101.244392	879.773254	-576.434265	-59.790066	875.369141	-675.068054	129.587341	503.139160	-632.059814	-119.954666	508.298737	-677.989197	126.667725	90.280144	-633.224426	-120.127007	90.978058	-624.146057	181.229263	1381.881470	-566.452271	-161.915756	1371.641724	-563.352234	22.821535	1395.619995	-534.350159	20.097939	1660.813965	-688.677185	267.363800	1143.959351	-598.511780	-259.743469	1136.882690	-578.310669	291.019653	895.024658	-482.881805	-228.175659	895.940247	-555.273621	25.259003	970.488892	513.993408	4.480473	927.798096	508.024231	160.648453
-607.575134	101.308365	879.810913	-576.551208	-59.766666	875.375916	-675.210876	129.552002	503.144714	-632.046143	-119.893669	508.263306	-677.963318	126.659286	90.252594	-633.058472	-120.124420	90.931145	-624.232605	181.207275	1381.902954	-566.513977	-161.931641	1371.652100	-563.416565	22.811052	1395.618164	-534.530701	20.085793	1660.826294	-688.977356	267.341553	1143.998535	-598.640808	-259.655853	1136.767212	-578.817688	291.035828	894.905273	-483.200623	-228.582916	895.801636	-555.372925	25.279243	970.510010	513.505798	4.185712	928.049622	507.861816	160.390533
-607.625854	101.390579	879.819153	-576.637390	-59.722576	875.359314	-675.341492	129.506302	503.138977	-632.156982	-119.915764	508.263123	-677.791992	126.514038	90.157799	-632.821960	-119.978256	90.733139	-624.329041	181.187622	1381.877197	-566.523071	-161.949249	1371.644897	-563.472290	22.810404	1395.613770	-534.674927	20.152420	1660.873535	-689.248962	267.307098	1143.997925	-598.759155	-259.701904	1136.816650	-579.299316	291.058624	894.791199	-483.497101	-228.917175	895.689453	-555.438049	25.319571	970.505676	513.068909	3.914643	928.314392	507.717224	160.112213
-607.750366	101.413193	879.829163	-576.763733	-59.695454	875.329285	-675.514893	129.502457	503.152466	-632.290833	-119.927864	508.252625	-677.794495	126.506859	90.135284	-632.832275	-119.976692	90.712097	-624.394958	181.168243	1381.866333	-566.550049	-161.965805	1371.667358	-563.537537	22.798859	1395.604370	-534.849304	20.175905	1660.914917	-689.480835	267.321106	1144.020386	-598.854797	-259.806244	1136.864258	-579.754944	291.116455	894.726257	-483.747253	-229.258011	895.608765	-555.545471	25.324711	970.489502	512.693237	3.599155	928.600159	507.568329	159.835251
-607.871582	101.400612	879.810974	-576.858276	-59.718754	875.333618	-675.638000	129.494827	503.153992	-632.394836	-119.961525	508.243317	-677.792847	126.509972	90.155342	-632.833984	-120.013443	90.724541	-624.433899	181.178818	1381.870239	-566.563599	-161.953781	1371.673584	-563.571777	22.796953	1395.618042	-535.003906	20.206102	1660.969727	-689.690002	267.263580	1144.026978	-598.952271	-259.906372	1136.919556	-580.201904	291.182556	894.666077	-484.004242	-229.647995	895.534790	-555.655762	25.325071	970.482605	512.366089	3.272268	928.896606	507.454620	159.551453
-607.981995	101.424431	879.817078	-576.962280	-59.710522	875.312012	-675.739319	129.482605	503.174225	-632.546814	-119.996338	508.249634	-677.783142	126.515144	90.135139	-632.826660	-120.019363	90.692337	-624.503662	181.156250	1381.862427	-566.577637	-161.968155	1371.673828	-563.634155	22.795355	1395.606567	-535.168213	20.234612	1661.004150	-689.886597	267.294037	1144.049683	-599.049744	-260.005096	1136.963867	-580.625732	291.220886	894.609924	-484.250610	-229.986511	895.478638	-555.754089	25.327925	970.471985	512.056946	2.925098	929.183228	507.351166	159.236893
-608.097839	101.409348	879.823486	-577.078369	-59.715130	875.305603	-675.863403	129.441483	503.153290	-632.671509	-120.040283	508.216675	-677.798523	126.521973	90.140930	-632.947937	-120.040787	90.694191	-624.551270	181.158585	1381.861938	-566.595337	-161.991455	1371.663086	-563.662292	22.768482	1395.608154	-535.342041	20.259727	1661.046387	-690.081970	267.323792	1144.068848	-599.170593	-260.115906	1136.994019	-580.970764	291.215088	894.548767	-484.457092	-230.318695	895.437256	-555.860962	25.312784	970.468628	511.781921	2.575407	929.471924	507.279663	158.908417
-608.225037	101.381439	879.832458	-577.149475	-59.741142	875.320618	-675.973511	129.428497	503.190613	-632.723938	-120.085510	508.224304	-677.803162	126.522041	90.159569	-632.828491	-120.031212	90.710770	-624.578613	181.136398	1381.845947	-566.603333	-161.987152	1371.669067	-563.692627	22.762846	1395.613647	-535.498718	20.278080	1661.111206	-690.222656	267.286011	1144.089722	-599.222534	-260.478638	1137.244385	-581.310364	291.214111	894.477417	-484.652222	-230.624252	895.441772	-555.954163	25.303356	970.477478	511.585358	2.253981	929.714417	507.256317	158.580627
-608.343933	101.324837	879.833191	-577.259216	-59.726696	875.317444	-676.042297	129.408661	503.184174	-632.809265	-120.057831	508.220337	-677.779541	126.498711	90.123550	-632.894470	-120.031738	90.699959	-624.609741	181.119873	1381.833252	-566.597229	-161.991882	1371.700317	-563.711121	22.766848	1395.634644	-535.650452	20.298946	1661.173218	-690.382202	267.253387	1144.092163	-599.281677	-260.563019	1137.295288	-581.615967	291.215546	894.408936	-484.816284	-230.911362	895.456238	-556.056885	25.286465	970.471436	511.414734	1.921546	929.953918	507.235474	158.261475
-608.452271	101.284988	879.822571	-577.313904	-59.750912	875.330566	-676.099670	129.354980	503.181030	-632.897827	-120.081322	508.235962	-677.766479	126.457375	90.100304	-632.953186	-120.034081	90.693481	-624.650940	181.113022	1381.827759	-566.583679	-161.994400	1371.716553	-563.727051	22.759092	1395.637939	-535.820496	20.308735	1661.236694	-690.500000	267.219360	1144.096436	-599.364807	-260.696533	1137.366333	-581.910950	291.239594	894.334900	-484.981506	-231.200500	895.454956	-556.134460	25.281658	970.469849	511.258942	1.579185	930.176208	507.230103	157.962387
-608.579590	101.265968	879.821045	-577.403076	-59.791851	875.332092	-676.197571	129.343521	503.156891	-632.970703	-120.121147	508.229218	-677.754700	126.466827	90.076653	-632.970886	-120.071228	90.677811	-624.649048	181.091232	1381.802246	-566.592407	-161.981476	1371.734619	-563.745605	22.746149	1395.628906	-535.969482	20.311768	1661.283569	-690.610779	267.207886	1144.104736	-599.431274	-260.829803	1137.430664	-582.176392	291.234283	894.255615	-485.114960	-231.522903	895.475464	-556.225891	25.264984	970.462524	511.160797	1.238307	930.389099	507.253540	157.631577
-608.702209	101.243530	879.818726	-577.462036	-59.805294	875.317505	-676.213745	129.277115	503.129333	-633.010681	-120.139191	508.236511	-677.738831	126.440002	90.064384	-632.967773	-120.071594	90.678886	-624.666626	181.096359	1381.768188	-566.589294	-161.990097	1371.741333	-563.753967	22.748455	1395.639404	-536.123108	20.324806	1661.334473	-690.704468	267.214203	1144.100708	-599.493958	-260.950623	1137.512695	-582.382996	291.214478	894.201477	-485.237732	-231.804459	895.471252	-556.310242	25.256090	970.451111	511.084534	0.830059	930.573853	507.301819	157.289352
-608.812439	101.237961	879.820374	-577.545288	-59.810463	875.318909	-676.223328	129.266815	503.137756	-633.057983	-120.145706	508.227112	-677.682922	126.436470	90.075638	-632.982544	-120.078094	90.679802	-624.655029	181.088409	1381.754028	-566.564270	-161.968109	1371.750122	-563.738525	22.757566	1395.625366	-536.270752	20.330990	1661.399536	-690.767395	267.163788	1144.092529	-599.538208	-261.032837	1137.531738	-582.557922	291.224243	894.146179	-485.329742	-232.060699	895.480347	-556.392761	25.259706	970.446533	511.059601	0.427945	930.721252	507.405396	156.939438
-608.903503	101.232895	879.832214	-577.598572	-59.842052	875.320313	-676.285583	129.230316	503.143646	-633.085022	-120.167648	508.184418	-677.634949	126.429886	90.053772	-632.983521	-120.099815	90.674065	-624.668701	181.094681	1381.744629	-566.532959	-161.976563	1371.755737	-563.731079	22.750391	1395.622925	-536.440979	20.301731	1661.428955	-690.834290	267.161804	1144.099854	-599.557739	-261.164337	1137.599731	-582.694153	291.192230	894.104797	-485.400848	-232.288071	895.481812	-556.459351	25.244368	970.450806	511.078369	0.038695	930.845398	507.510986	156.594269
-609.000549	101.142357	879.810608	-577.637756	-59.869167	875.322632	-676.375183	129.179352	503.106964	-633.142456	-120.161316	508.177917	-677.686951	126.417297	90.037537	-633.045837	-120.091385	90.650261	-624.656128	181.081116	1381.747803	-566.520081	-161.957520	1371.754028	-563.716858	22.736057	1395.621338	-536.570618	20.328846	1661.518188	-690.881348	267.115814	1144.078125	-599.633850	-261.032562	1137.463745	-582.816345	291.144623	894.050903	-485.453033	-232.505386	895.483826	-556.524780	25.214962	970.438599	511.078217	-0.279083	930.924438	507.588226	156.308975
-609.069397	101.108925	879.816528	-577.691895	-59.918961	875.345886	-676.470825	129.157379	503.133484	-633.166870	-120.202995	508.190033	-677.709351	126.385460	90.053635	-633.052612	-120.091743	90.653748	-624.630005	181.079636	1381.704956	-566.491150	-161.943176	1371.772339	-563.685242	22.741148	1395.639771	-536.705383	20.348028	1661.561035	-690.899780	267.107971	1144.086670	-599.611023	-261.344177	1137.673340	-582.893860	291.112640	894.015381	-485.498108	-232.704758	895.545410	-556.579346	25.187666	970.449768	511.095337	-0.645764	931.031738	507.688751	155.945343
-609.143555	101.097908	879.824097	-577.740967	-59.907497	875.342224	-676.502808	129.159821	503.128174	-633.165771	-120.197372	508.223907	-677.675964	126.418762	90.069313	-633.001709	-120.085876	90.667595	-624.609375	181.072678	1381.705933	-566.436951	-161.940399	1371.801270	-563.652039	22.753302	1395.632568	-536.837036	20.325281	1661.657959	-690.910217	267.051758	1144.082397	-599.621948	-261.441986	1137.739014	-582.938171	291.053650	893.991516	-485.511078	-232.863907	895.609741	-556.626526	25.190758	970.445862	511.183807	-1.002740	931.111206	507.809875	155.616592
-609.202759	101.038857	879.804077	-577.784790	-59.939556	875.356445	-676.494080	129.106796	503.105957	-633.240601	-120.200684	508.207886	-677.663513	126.441109	90.051064	-632.976624	-120.081772	90.667343	-624.596802	181.056061	1381.668091	-566.401062	-161.898682	1371.813599	-563.617798	22.763683	1395.644165	-536.991577	20.312128	1661.715698	-690.908813	267.009613	1144.021606	-599.610718	-261.516174	1137.818970	-582.957031	290.994263	893.945496	-485.521606	-233.039444	895.638184	-556.675903	25.169722	970.440918	511.176239	-1.407281	931.187256	507.860596	155.257507
-609.269531	101.010506	879.799988	-577.819458	-59.986347	875.348694	-676.571716	129.122223	503.096191	-633.243835	-120.215904	508.208008	-677.699707	126.432098	90.048019	-633.008423	-120.089874	90.656929	-624.579834	181.057724	1381.614380	-566.348816	-161.885620	1371.821777	-563.570618	22.774570	1395.617676	-537.133362	20.306789	1661.756104	-690.904846	267.010010	1143.990112	-599.584900	-261.606171	1137.861450	-582.946106	290.924408	893.905823	-485.500183	-233.170776	895.669067	-556.718933	25.138447	970.431641	511.227783	-1.831387	931.263550	507.952118	154.895874
-609.339294	100.917397	879.761414	-577.848877	-60.056892	875.333740	-676.569702	129.132263	503.074829	-633.259949	-120.234154	508.213654	-677.669495	126.446732	90.030411	-633.013611	-120.126778	90.644608	-624.540894	181.080994	1381.589844	-566.298523	-161.857254	1371.823486	-563.519043	22.784250	1395.612549	-537.277283	20.295689	1661.820313	-690.878174	266.994507	1143.958618	-599.540344	-261.666931	1137.883179	-582.940002	290.873016	893.863647	-485.492310	-233.303070	895.677124	-556.757202	25.082531	970.399048	511.300812	-2.211955	931.335083	508.058319	154.536331
-609.361755	100.899689	879.753174	-577.871948	-60.054699	875.324890	-676.559265	129.101334	503.076233	-633.303162	-120.244736	508.197327	-677.670410	126.447151	90.041939	-632.913086	-120.081085	90.639153	-624.504395	181.054489	1381.542480	-566.248657	-161.837799	1371.813354	-563.442505	22.804071	1395.607056	-537.422974	20.279966	1661.881714	-690.844421	266.917999	1143.899048	-599.499146	-261.702240	1137.883911	-582.856079	290.787598	893.824524	-485.440765	-233.389359	895.690430	-556.771973	25.076494	970.387268	511.396606	-2.529487	931.403381	508.147980	154.175446
-609.404419	100.841652	879.753540	-577.893982	-60.107533	875.318359	-676.576843	129.075150	503.040741	-633.290955	-120.272812	508.175385	-677.690857	126.442566	90.017044	-632.975342	-120.105797	90.607376	-624.455872	181.049789	1381.506226	-566.177917	-161.825485	1371.799316	-563.380859	22.813093	1395.592773	-537.575378	20.254126	1661.955078	-690.804688	266.913605	1143.870361	-599.441772	-261.721008	1137.899292	-582.775940	290.672455	893.799133	-485.375824	-233.470200	895.700073	-556.800476	25.022736	970.382568	511.488586	-2.895368	931.455505	508.238800	153.847031
-609.422913	100.819496	879.746216	-577.899231	-60.131981	875.310425	-676.595398	129.061295	503.043365	-633.356567	-120.275970	508.197052	-677.678101	126.451546	90.029251	-632.978394	-120.126785	90.604767	-624.435242	181.043289	1381.466187	-566.137329	-161.807938	1371.780640	-563.284668	22.835449	1395.608887	-537.719543	20.209227	1662.018311	-690.737305	266.893829	1143.826660	-599.376892	-261.749634	1137.895264	-582.686646	290.574799	893.784607	-485.321198	-233.528824	895.687744	-556.804565	25.003654	970.371643	511.594452	-3.246040	931.509033	508.324982	153.558533
-609.434692	100.784058	879.729126	-577.928467	-60.150349	875.304504	-676.591431	129.058350	503.051544	-633.341736	-120.272110	508.169830	-677.688660	126.441582	90.040260	-632.934265	-120.124313	90.614227	-624.359253	181.042145	1381.428101	-566.094482	-161.794739	1371.776489	-563.196655	22.827730	1395.623779	-537.862183	20.179184	1662.091064	-690.651062	266.833038	1143.753296	-599.303101	-261.707062	1137.868408	-582.521729	290.438538	893.744263	-485.248383	-233.545868	895.677551	-556.813904	24.982021	970.355408	511.686005	-3.592136	931.550476	508.395172	153.221710
-609.445862	100.754478	879.725586	-577.907166	-60.171902	875.312561	-676.589355	129.031555	503.037964	-633.364868	-120.281952	508.193909	-677.659668	126.434868	90.019890	-632.995178	-120.137245	90.647820	-624.316772	181.044144	1381.390137	-565.999695	-161.784927	1371.768311	-563.105286	22.861380	1395.616333	-537.991455	20.152695	1662.162109	-690.573547	266.743988	1143.684082	-599.213257	-261.713501	1137.898804	-582.334534	290.302490	893.710754	-485.157623	-233.527161	895.672546	-556.796631	24.973337	970.352051	511.842316	-3.902501	931.578247	508.519745	152.903488
-609.456177	100.720505	879.711853	-577.889893	-60.207561	875.303894	-676.617737	129.062531	503.037720	-633.390198	-120.269051	508.187958	-677.660706	126.415359	90.012611	-632.885925	-120.108307	90.632744	-624.265442	181.065430	1381.339600	-565.917419	-161.756409	1371.744873	-563.038330	22.900406	1395.592041	-538.135071	20.143042	1662.195435	-690.468872	266.706360	1143.605957	-599.141724	-261.463226	1137.707397	-582.135620	290.167480	893.680237	-485.053864	-233.512772	895.602905	-556.787537	24.948898	970.338074	511.951019	-4.125795	931.606506	508.540558	152.698212
-608.935242	101.133453	879.628235	-577.760803	-59.999584	875.248169	-676.463562	128.966187	503.057983	-633.363953	-120.269211	508.173737	-677.556274	126.419708	89.990105	-632.919495	-120.101265	90.604134	-624.211853	181.055588	1381.283447	-565.847168	-161.747437	1371.724121	-562.969299	22.916817	1395.578491	-538.300781	20.086290	1662.258545	-690.375732	266.667847	1143.520508	-599.039307	-261.588348	1137.825439	-581.906921	290.006927	893.632568	-484.990814	-233.471298	895.589539	-556.476990	25.176731	970.278259	512.067078	-4.279435	931.614868	508.483704	152.617691
-609.458435	100.650497	879.687683	-577.878296	-60.271835	875.285095	-676.599731	128.991745	502.977325	-633.491272	-120.351593	508.217133	-677.609253	126.404228	89.996803	-633.056396	-120.137466	90.610184	-624.185486	181.056732	1381.230347	-565.747253	-161.720856	1371.674805	-562.859558	22.944103	1395.560303	-538.467102	20.010685	1662.364380	-690.263062	266.598572	1143.452759	-598.933411	-261.467590	1137.767578	-581.662964	289.813446	893.582703	-484.859528	-233.384918	895.558716	-556.758789	24.893232	970.306458	512.198242	-4.501848	931.627197	508.502991	152.488358
-609.511597	100.542343	879.650085	-577.864990	-60.311657	875.270691	-676.622498	128.986313	503.010956	-633.513428	-120.379601	508.213806	-677.599487	126.405884	90.003700	-632.955566	-120.141525	90.602592	-624.118713	181.044479	1381.188843	-565.642090	-161.712769	1371.634521	-562.760681	22.984127	1395.547119	-538.639709	19.993483	1662.421875	-690.129395	266.514282	1143.349365	-598.803162	-261.372101	1137.711304	-581.445190	289.652252	893.545044	-484.738190	-233.289352	895.502380	-556.764587	24.852854	970.273071	512.395020	-4.716835	931.653809	508.605072	152.259186
-609.461731	100.516945	879.629272	-577.843872	-60.353146	875.257080	-676.648254	128.981369	502.991852	-633.563354	-120.401848	508.213470	-677.607422	126.405014	89.997368	-632.973633	-120.143654	90.575348	-624.070496	181.073471	1381.149536	-565.550476	-161.675781	1371.577759	-562.666687	22.987177	1395.522339	-538.839905	19.911783	1662.534180	-689.988708	266.394684	1143.288330	-598.664307	-261.330139	1137.675293	-581.185303	289.419861	893.517761	-484.587982	-233.182648	895.462830	-556.724121	24.817503	970.254028	512.520325	-4.962705	931.665649	508.678192	152.030167
-609.429260	100.499710	879.611023	-577.823059	-60.372963	875.248840	-676.691101	128.986755	503.023193	-633.622681	-120.421745	508.200958	-677.637085	126.391479	89.994270	-633.063171	-120.156540	90.573975	-624.009949	181.074753	1381.074097	-565.437134	-161.651535	1371.484741	-562.562683	23.010218	1395.485229	-539.068909	19.812466	1662.592529	-689.849487	266.300415	1143.158081	-598.512939	-261.218201	1137.605713	-580.942139	289.218811	893.478760	-484.392609	-233.070023	895.408386	-556.673218	24.807035	970.230713	512.715149	-5.212377	931.681213	508.818665	151.785263
-609.401123	100.396751	879.581665	-577.770691	-60.412415	875.233215	-676.712524	128.943146	502.984528	-633.636169	-120.450783	508.233215	-677.655212	126.392639	90.005089	-633.015259	-120.155685	90.586830	-623.922729	181.086533	1381.018555	-565.312256	-161.603378	1371.400269	-562.433167	23.057631	1395.465454	-539.285400	19.810183	1662.743530	-689.690308	266.218628	1143.083496	-598.337585	-261.086731	1137.498169	-580.668274	289.005920	893.440918	-484.158112	-232.922119	895.374207	-556.614319	24.755123	970.199768	512.899475	-5.432114	931.691895	508.958435	151.564804
-609.355286	100.348610	879.547485	-577.727051	-60.459316	875.240417	-676.726868	128.973129	502.993591	-633.833496	-120.694756	508.280548	-677.627136	126.396629	89.990868	-633.162720	-120.144760	90.615257	-623.877319	181.086792	1380.959595	-565.176819	-161.587875	1371.326782	-562.318115	23.099495	1395.416504	-539.547180	19.768902	1662.874146	-689.547974	266.111969	1142.965820	-598.134583	-260.997345	1137.410156	-580.367615	288.758850	893.416504	-483.876160	-232.719330	895.360718	-556.551819	24.734713	970.177795	513.050781	-5.650706	931.721619	509.090820	151.330154
-609.332031	100.321159	879.539246	-577.703613	-60.480198	875.225769	-676.782410	128.965790	503.001434	-633.958923	-120.807724	508.318634	-677.636108	126.393631	89.974907	-633.158630	-120.155983	90.624092	-623.796997	181.108032	1380.936401	-564.996948	-161.560944	1371.240601	-562.181763	23.103504	1395.357788	-539.840759	19.718493	1662.992798	-689.412476	265.992157	1142.857910	-597.911499	-260.902679	1137.269165	-580.065491	288.531067	893.382507	-483.523224	-232.478867	895.389099	-556.495422	24.713949	970.153015	513.253052	-5.882556	931.723206	509.273987	151.138626
-609.350098	100.224342	879.531433	-577.693665	-60.565395	875.215637	-676.828613	128.988266	502.988800	-634.100891	-120.927856	508.339783	-677.676208	126.377144	89.973717	-633.348389	-120.210037	90.650215	-623.731934	181.092529	1380.897705	-564.815918	-161.546326	1371.171387	-562.047913	23.117399	1395.301636	-540.173645	19.668402	1663.133301	-689.265869	265.901154	1142.784302	-597.648438	-260.775909	1137.108154	-579.796387	288.304749	893.390808	-483.110565	-232.171371	895.463257	-556.466003	24.635359	970.130005	513.395325	-6.129519	931.701660	509.429657	150.910675
-609.221436	100.302719	879.541504	-577.647644	-60.534817	875.202087	-676.816162	128.966507	503.004883	-634.162109	-120.925308	508.360962	-677.688599	126.361557	89.971222	-633.215942	-120.203186	90.645943	-623.668884	181.088654	1380.885620	-564.560181	-161.532181	1371.111816	-561.919373	23.131720	1395.265747	-540.523438	19.630867	1663.311890	-689.139038	265.785034	1142.777466	-597.386963	-260.463593	1136.803101	-579.505737	288.092590	893.408203	-482.609253	-231.724991	895.552368	-556.350342	24.661577	970.118469	513.569824	-6.359268	931.691040	509.607758	150.720200
-609.109497	100.299019	879.539978	-577.598511	-60.546413	875.204712	-676.809326	128.930679	503.028687	-634.290283	-121.026917	508.373352	-677.674133	126.371323	89.994621	-633.237244	-120.197334	90.616646	-623.565063	181.091019	1380.913818	-564.262024	-161.488480	1371.076538	-561.773315	23.126587	1395.266968	-540.886353	19.592251	1663.493896	-688.974243	265.702454	1142.733887	-597.134399	-260.271210	1136.634766	-579.191040	287.861145	893.421936	-481.994019	-231.159836	895.755188	-556.236816	24.648397	970.106079	513.766174	-6.559578	931.691345	509.802338	150.523254
-609.082947	100.266945	879.537048	-577.599915	-60.573956	875.195435	-676.890686	128.951157	503.026337	-634.395874	-121.077248	508.391846	-677.682678	126.347336	90.009880	-633.256958	-120.210861	90.626595	-623.491150	181.058777	1380.896484	-563.950500	-161.456268	1371.079224	-561.643494	23.137968	1395.248047	-541.268921	19.539589	1663.659668	-688.831604	265.624115	1142.705566	-596.923706	-260.007568	1136.482300	-578.867554	287.621613	893.410217	-481.174072	-230.460281	896.107788	-556.175415	24.618708	970.080383	513.952332	-6.761519	931.662598	509.997345	150.303177
-609.007202	100.204765	879.519592	-577.579346	-60.592003	875.191589	-676.950928	128.959290	503.017059	-634.522400	-121.143204	508.399139	-677.710938	126.340210	90.005592	-633.296448	-120.199211	90.613655	-623.394043	181.065231	1380.908447	-563.562195	-161.422806	1371.050659	-561.529419	23.142195	1395.239258	-541.673950	19.498482	1663.847656	-688.649414	265.558777	1142.716797	-596.810364	-259.661896	1136.369385	-578.539063	287.355530	893.405823	-480.202087	-229.553284	896.542358	-556.083008	24.584158	970.051697	514.134460	-6.967711	931.661865	510.157806	150.086273
-608.939636	100.125618	879.491943	-577.546753	-60.626236	875.178345	-676.978821	128.995148	503.022247	-634.540405	-121.038612	508.396606	-677.689575	126.345085	90.016586	-633.343445	-120.194061	90.603348	-623.298401	181.030060	1380.900391	-563.155090	-161.415924	1371.033569	-561.375061	23.184515	1395.240112	-542.066101	19.453014	1664.047119	-688.452759	265.479645	1142.692871	-596.742065	-259.415436	1136.364502	-578.235291	287.193054	893.443420	-478.849518	-228.396927	897.258240	-555.986145	24.538654	970.011902	514.361206	-7.150086	931.648499	510.355652	149.904526
-608.834595	100.137077	879.499573	-577.526123	-60.626480	875.190308	-677.051025	129.026840	503.049896	-634.600342	-121.050529	508.394165	-677.716125	126.336243	90.028862	-633.249146	-120.193626	90.625763	-623.185181	181.031128	1380.930664	-562.748291	-161.386795	1371.010254	-561.211792	23.176668	1395.266113	-542.464844	19.432028	1664.252686	-688.253540	265.421753	1142.700073	-596.827087	-258.800323	1136.105835	-577.915588	287.012634	893.525146	-477.207520	-227.069870	898.093140	-555.885498	24.534620	970.006958	514.609375	-7.340626	931.672363	510.537109	149.702637
-608.764282	100.060577	879.483826	-577.500061	-60.686798	875.201172	-677.096619	129.036591	503.050079	-634.730591	-121.161156	508.430481	-677.823303	126.291809	90.006279	-633.251587	-120.198364	90.650581	-623.067139	181.007233	1380.963989	-562.367188	-161.405792	1370.985840	-561.076782	23.184961	1395.276245	-542.861145	19.397701	1664.461670	-688.069885	265.336182	1142.711304	-596.973328	-258.195648	1135.830078	-577.590820	286.821869	893.628296	-474.977600	-224.846985	899.065247	-555.798157	24.479826	969.988037	514.808044	-7.527505	931.674255	510.695557	149.528915
-608.727966	99.903061	879.461731	-577.486389	-60.787155	875.197571	-677.156860	129.085541	503.050903	-634.812134	-121.137962	508.431335	-677.867737	126.258911	90.039268	-633.228516	-120.219772	90.640419	-622.945618	180.977005	1381.009277	-562.060852	-161.405060	1370.923706	-560.889282	23.149557	1395.298950	-543.239563	19.354416	1664.665039	-687.844788	265.229797	1142.725220	-597.135437	-257.403046	1135.447876	-577.242004	286.641449	893.740967	-472.416748	-223.055908	900.380493	-555.732117	24.366421	969.957825	514.985413	-7.755732	931.654358	510.843018	149.327377
-608.595642	99.868515	879.465454	-577.439087	-60.820313	875.200928	-677.157715	129.094772	503.084534	-634.862610	-121.080910	508.439117	-677.837585	126.285034	90.058159	-633.251221	-120.238724	90.648125	-622.753357	180.945496	1381.068359	-561.817078	-161.465851	1370.901978	-560.695862	23.120665	1395.322021	-543.595398	19.339386	1664.863647	-687.615906	265.118439	1142.742310	-597.300476	-256.500946	1134.968750	-576.844971	286.466187	893.869507	-469.465210	-221.073746	901.922852	-555.606934	24.319855	969.947754	515.202515	-8.004951	931.672058	511.038788	149.065338
-608.475220	99.852303	879.466980	-577.361450	-60.873581	875.213562	-677.148621	129.127319	503.112091	-634.970703	-121.090637	508.465454	-677.829285	126.284866	90.036789	-633.240051	-120.205467	90.640083	-622.564819	180.907547	1381.100708	-561.668518	-161.532120	1370.848145	-560.493530	23.059710	1395.345215	-543.930481	19.330853	1665.072754	-687.428040	265.031830	1142.769409	-597.441223	-255.499908	1134.415161	-576.479431	286.337463	893.977966	-465.965454	-218.920090	903.824402	-555.489624	24.284197	969.947510	515.409546	-8.204699	931.653137	511.206696	148.822586
-608.340637	99.835037	879.461426	-577.272766	-60.909035	875.215332	-677.126343	129.120483	503.085175	-635.086609	-121.141365	508.479065	-677.851440	126.273575	90.032379	-633.246216	-120.227913	90.623871	-622.375000	180.859970	1381.130371	-561.591248	-161.639130	1370.810303	-560.298401	22.985394	1395.344971	-544.279419	19.279751	1665.190430	-687.230591	264.991821	1142.814941	-597.500000	-254.802704	1133.972290	-576.159607	286.248871	894.088745	-462.123322	-216.671539	905.951111	-555.353760	24.255764	969.935913	515.597778	-8.448160	931.639526	511.368378	148.592255
-608.223999	99.826675	879.438354	-577.215698	-60.912182	875.173706	-677.170776	129.143707	503.078705	-635.191345	-121.104576	508.477966	-677.887695	126.231705	90.007278	-633.260071	-120.217445	90.608734	-622.124390	180.804840	1381.134766	-561.597168	-161.775513	1370.761719	-560.109802	22.899265	1395.353149	-544.539917	19.307270	1665.352661	-687.004028	264.982452	1142.853882	-597.545959	-254.277802	1133.535645	-575.849609	286.176819	894.160583	-458.126587	-214.290222	908.262756	-555.230530	24.232979	969.889771	515.789734	-8.663328	931.614685	511.544647	148.390900
-608.072876	99.841614	879.430359	-577.127502	-60.935242	875.164063	-677.190491	129.145874	503.076050	-635.214966	-120.973160	508.501190	-677.902161	126.226959	90.007500	-633.306396	-120.220001	90.611320	-621.856384	180.768799	1381.184326	-561.672668	-161.908356	1370.713745	-559.916626	22.715023	1395.282227	-544.782410	19.305811	1665.496704	-686.767822	264.919006	1142.914917	-597.566406	-254.135147	1133.068726	-575.519836	286.122498	894.265259	-453.768463	-211.889099	911.035828	-555.077515	24.218910	969.867920	516.014404	-8.872678	931.602112	511.712280	148.188843
-607.933777	99.844360	879.431702	-577.047058	-60.939030	875.141541	-677.150513	129.158463	503.073700	-635.276733	-120.920166	508.499695	-677.862366	126.238388	90.030975	-633.134705	-120.204605	90.616638	-621.529846	180.708252	1381.237305	-561.784912	-162.093582	1370.665161	-559.747131	22.668776	1395.422974	-544.973267	19.299528	1665.605469	-686.513855	264.931000	1142.946289	-597.468811	-254.317139	1132.686279	-575.175354	286.069519	894.384155	-449.619049	-209.817123	913.974915	-554.932251	24.197952	969.843994	516.250427	-9.069915	931.622986	511.885254	147.978973
-607.767700	99.902199	879.444397	-576.956665	-60.915428	875.122559	-677.150269	129.153793	503.101288	-635.392212	-120.936729	508.504791	-677.848999	126.242340	90.030815	-633.163757	-120.203758	90.608994	-621.218323	180.679016	1381.264526	-561.972473	-162.242218	1370.610840	-559.594055	22.527775	1395.450806	-545.172119	19.252552	1665.665527	-686.252563	264.986389	1143.017456	-597.200806	-254.566528	1132.446167	-574.822205	286.028320	894.496460	-445.748260	-208.308472	917.057312	-554.772766	24.208055	969.829712	516.460388	-9.279364	931.624878	512.056335	147.773346
-607.586304	99.963745	879.438049	-576.857605	-60.908627	875.086365	-677.188416	129.176376	503.120911	-635.502258	-120.995964	508.483826	-677.861816	126.240051	90.043671	-633.247925	-120.206528	90.586403	-620.868958	180.619431	1381.328003	-562.203125	-162.400513	1370.564697	-559.445801	22.389109	1395.485229	-545.279846	19.272385	1665.778198	-685.949341	265.027985	1143.110718	-596.734558	-255.061462	1132.402710	-574.459290	285.991791	894.603943	-442.177856	-207.167145	920.219055	-554.602844	24.210127	969.798035	516.682312	-9.504847	931.605591	512.238403	147.570999
-607.405396	99.979454	879.428406	-576.739685	-60.889359	875.060791	-677.220703	129.197647	503.147919	-635.523560	-120.933517	508.503540	-677.864258	126.239365	90.030548	-633.218079	-120.200371	90.610687	-620.487793	180.560776	1381.373535	-562.452393	-162.514160	1370.536133	-559.292297	22.253099	1395.533081	-545.357239	19.270407	1665.856323	-685.633240	265.051086	1143.236084	-596.165344	-255.914230	1132.564087	-574.124207	286.010376	894.715759	-438.837128	-206.336761	923.587097	-554.420776	24.210445	969.768005	516.881409	-9.716634	931.620972	512.424500	147.312637
-607.172302	99.984573	879.410828	-576.608887	-60.881439	875.050293	-677.251892	129.224838	503.148895	-635.562805	-120.932175	508.518311	-677.899048	126.223251	90.061447	-633.067078	-120.205681	90.599167	-620.086060	180.517212	1381.408203	-562.736633	-162.542877	1370.466675	-559.151794	22.114426	1395.568237	-545.396729	19.258484	1665.923218	-685.276672	265.073029	1143.314209	-595.473572	-257.169556	1132.847534	-573.752747	286.035645	894.804443	-435.472534	-205.545731	927.238586	-554.217957	24.201309	969.746216	517.086853	-9.899525	931.611084	512.604919	147.135513
-606.976501	100.017731	879.371094	-576.516418	-60.877281	875.012817	-677.289917	129.244980	503.144867	-635.623779	-120.927475	508.528564	-677.920593	126.211121	90.043839	-633.197388	-120.207504	90.593323	-619.692505	180.484634	1381.426636	-563.000122	-162.530182	1370.346436	-559.020874	21.993071	1395.593262	-545.426270	19.228569	1665.957764	-684.871704	265.191772	1143.416504	-594.744019	-258.728271	1133.219971	-573.439941	286.138977	894.863647	-431.885620	-204.502701	931.380920	-554.029236	24.205158	969.690186	517.307373	-10.058174	931.579041	512.788696	146.967331
-606.702881	100.064934	879.340271	-576.385559	-60.823727	875.010803	-677.243042	129.255493	503.177246	-635.592285	-120.790474	508.521790	-677.903687	126.217079	90.052551	-633.160828	-120.237823	90.573769	-619.304443	180.447601	1381.455444	-563.281128	-162.471405	1370.228638	-558.900024	21.864899	1395.631714	-545.424805	19.178963	1665.968140	-684.420532	265.340393	1143.497437	-593.990540	-260.686249	1133.697998	-573.067688	286.261139	894.927917	-428.087097	-203.145905	936.079346	-553.796143	24.244928	969.661743	517.474304	-10.268082	931.561890	512.950378	146.759827
-606.446411	100.017265	879.330322	-576.146057	-60.755093	875.095520	-677.202209	129.286652	503.194122	-635.956787	-121.535118	508.653839	-677.859497	126.234390	90.057266	-633.423462	-120.259148	90.628700	-618.893372	180.396088	1381.503296	-563.503601	-162.396835	1370.128052	-558.780273	21.778938	1395.651733	-545.385864	19.141022	1665.974121	-683.954224	265.467651	1143.605835	-593.143921	-262.744690	1134.225464	-572.712769	286.405090	894.977417	-424.132904	-201.438965	941.345947	-553.566406	24.305676	969.704041	517.698547	-10.398932	931.566895	513.142944	146.590668
-605.965088	99.784744	879.298157	-575.505859	-60.516609	875.405090	-676.986694	129.260223	503.110687	-635.353455	-120.751213	508.491638	-677.736877	126.274391	90.036354	-632.924194	-120.213554	90.564339	-618.505310	180.354187	1381.545044	-563.687073	-162.291321	1370.065186	-558.640991	21.657875	1395.671143	-545.331299	19.098068	1665.976685	-683.459290	265.568451	1143.696411	-592.247253	-264.707886	1134.615479	-572.325195	286.556549	895.012390	-420.193268	-199.358871	947.044495	-553.149170	24.528568	969.889771	517.941406	-10.558455	931.574585	513.384644	146.399643
-605.994019	100.146797	879.350342	-575.994934	-60.641758	875.202026	-677.112000	129.367645	503.198975	-635.462097	-120.843987	508.493958	-677.863220	126.242752	90.069008	-633.120483	-120.249329	90.557968	-618.107849	180.275436	1381.576294	-563.821533	-162.206955	1370.046509	-558.516357	21.525993	1395.678589	-545.252380	19.024523	1665.951050	-682.922058	265.755005	1143.789795	-591.337280	-266.592926	1135.124756	-571.921265	286.763489	895.042603	-416.265503	-197.021698	953.140259	-553.239319	24.410692	969.757813	518.188416	-10.738040	931.613586	513.605713	146.225632
-605.739746	100.249191	879.365723	-575.895447	-60.572353	875.171631	-677.061096	129.424408	503.232971	-635.371887	-120.826286	508.477509	-677.883972	126.234085	90.065445	-633.035889	-120.245567	90.547646	-617.772583	180.182907	1381.636963	-563.963135	-162.158661	1370.070068	-558.390503	21.367691	1395.697998	-545.186401	18.966606	1665.942139	-682.399048	265.939545	1143.906006	-590.421082	-268.295502	1135.746948	-571.495483	287.002655	895.090942	-412.473816	-194.433197	959.499207	-553.040710	24.437130	969.744385	518.461182	-10.853697	931.622925	513.869385	146.067810
-605.436340	100.362206	879.358215	-575.721313	-60.515369	875.143616	-676.895935	129.489227	503.234772	-635.309265	-120.760933	508.483734	-677.868469	126.236977	90.073654	-633.120850	-120.237701	90.544167	-617.463440	180.072357	1381.653564	-564.064270	-162.137390	1370.188477	-558.263123	21.233236	1395.703247	-545.091675	18.911470	1665.941895	-681.850769	266.060211	1143.972778	-589.439209	-269.761200	1136.410156	-571.016174	287.291046	895.136475	-408.858215	-191.695984	966.023926	-552.790710	24.480513	969.724121	518.705994	-11.050252	931.652039	514.117981	145.933685
-605.142334	100.432434	879.343140	-575.546204	-60.431862	875.127136	-676.759338	129.527481	503.235504	-635.191833	-120.712570	508.504089	-677.849365	126.250114	90.100998	-632.939087	-120.238243	90.547646	-617.144653	179.953644	1381.686401	-564.109253	-162.106522	1370.371338	-558.137451	21.054459	1395.750488	-545.021362	18.827366	1665.928223	-681.213684	266.137573	1144.011597	-588.371094	-271.052765	1137.141357	-570.531860	287.608856	895.182678	-405.406616	-188.915924	972.651062	-552.550659	24.530054	969.707458	518.958557	-11.200534	931.658691	514.368835	145.797913
-604.736084	100.698593	879.382202	-575.334900	-60.286057	875.088684	-676.489746	129.578430	503.243134	-635.225952	-120.793098	508.530243	-677.747070	126.283264	90.086838	-633.099854	-120.247429	90.557556	-616.845581	179.815811	1381.719238	-564.131165	-162.078705	1370.612793	-558.019653	20.859756	1395.815308	-544.920715	18.814751	1665.987549	-680.642578	266.268158	1144.081177	-587.368774	-272.061920	1137.894043	-570.043640	287.969727	895.230713	-402.168304	-185.770035	979.365479	-552.252197	24.640270	969.716614	519.190002	-11.366035	931.670410	514.613708	145.674469
-604.528076	100.496078	879.320374	-574.933228	-60.218895	875.040955	-676.329834	129.646927	503.195923	-635.050171	-120.662689	508.480988	-677.776062	126.274902	90.088966	-632.988525	-120.240715	90.533035	-616.566589	179.631409	1381.735352	-564.155945	-162.087723	1370.891113	-557.889282	20.670963	1395.873047	-544.902344	18.778988	1665.994873	-680.064636	266.372711	1144.134155	-586.260376	-272.750854	1138.616089	-569.508362	288.269348	895.290894	-399.078583	-183.068832	985.859009	-551.949097	24.633389	969.659607	519.422058	-11.537703	931.688782	514.890686	145.482574
-603.901733	101.365601	879.859436	-574.490845	-59.712933	874.913208	-676.136353	129.679733	503.320068	-634.794434	-120.566788	508.439148	-677.796204	126.272202	90.111656	-632.965088	-120.248077	90.566391	-616.285034	179.444321	1381.720337	-564.092590	-162.081650	1371.233765	-557.733276	20.479639	1395.941895	-544.838562	18.829897	1666.083008	-679.506531	266.417572	1144.174561	-585.192749	-273.254700	1139.376343	-568.936401	288.583923	895.332031	-396.190125	-180.250290	992.145935	-551.494568	24.868807	969.918640	519.659790	-11.706365	931.700439	515.176025	145.306335
-604.444397	101.263779	879.662170	-575.300964	-60.485538	874.456726	-676.227844	129.898376	503.332642	-635.074829	-120.757469	508.547607	-677.927917	126.264603	90.157059	-633.141541	-120.238792	90.584160	-616.001404	179.236359	1381.710449	-563.976990	-162.125397	1371.603027	-557.589478	20.284843	1396.021362	-544.823242	18.904926	1666.174072	-678.961304	266.500092	1144.247925	-584.174927	-273.413055	1140.141113	-568.309204	288.945465	895.432556	-393.532379	-177.410995	998.160278	-551.829956	24.269896	969.459045	519.957031	-11.833120	931.734314	515.508484	145.158005
-604.227722	100.823624	879.457275	-574.824341	-60.417709	874.554138	-675.988098	129.965286	503.242249	-634.924011	-120.672592	508.559723	-677.894043	126.283676	90.177727	-633.037354	-120.203468	90.582146	-615.768982	179.033829	1381.691406	-563.870117	-162.198151	1371.971069	-557.407043	20.099678	1396.092163	-544.840454	19.010817	1666.254883	-678.427063	266.492157	1144.247437	-583.127502	-273.428070	1140.811279	-567.721741	289.309021	895.498962	-390.979858	-174.795776	1003.660461	-551.513184	24.325008	969.407166	520.235535	-11.966354	931.762939	515.810303	145.036423
-603.814270	101.178391	879.402588	-574.528320	-60.238781	874.533875	-675.790588	130.062424	503.283783	-634.802246	-120.582466	508.565765	-677.909546	126.278839	90.183563	-633.071594	-120.210266	90.589966	-615.553833	178.818176	1381.648193	-563.692566	-162.330521	1372.338623	-557.209839	19.910963	1396.153076	-544.907715	19.172602	1666.338135	-677.876892	266.485840	1144.255981	-582.063110	-273.238129	1141.343018	-567.064026	289.664886	895.565308	-388.565186	-172.489273	1008.542114	-551.149170	24.581234	969.366394	520.536011	-12.062948	931.790527	516.147644	144.917435
-602.961975	102.414108	879.842712	-574.072510	-59.598209	874.477478	-675.467834	130.108429	503.470703	-634.544434	-120.431274	508.477966	-677.848083	126.300751	90.197144	-632.960632	-120.201080	90.606255	-615.320801	178.583679	1381.618530	-563.492493	-162.474030	1372.678467	-557.021301	19.747667	1396.236938	-545.008484	19.390944	1666.441528	-677.393066	266.421021	1144.213867	-580.987976	-272.847656	1141.737671	-566.369751	289.952271	895.648804	-386.323486	-170.288208	1012.796692	-550.579041	25.111361	969.609924	520.838928	-12.181733	931.840759	516.473572	144.816528
-603.087524	101.834137	879.741943	-573.918091	-59.817097	874.486694	-675.331970	130.240463	503.402557	-634.558655	-120.502060	508.577820	-677.881653	126.333252	90.239502	-632.986572	-120.153854	90.642227	-615.110291	178.374268	1381.584839	-563.229248	-162.613647	1372.978516	-556.833862	19.611378	1396.327271	-545.116760	19.687246	1666.550293	-676.926147	266.365387	1144.153198	-579.892822	-272.373901	1141.974121	-565.666870	290.279114	895.752441	-384.215790	-168.333313	1016.286743	-550.503906	24.860804	969.533142	521.129211	-12.266818	931.893860	516.811218	144.720612
-603.025940	101.574112	879.781311	-573.673706	-59.834877	874.487488	-675.124756	130.291779	503.368866	-634.468933	-120.483330	508.627258	-677.893982	126.340088	90.262459	-633.035339	-120.132858	90.663086	-614.934326	178.171082	1381.528931	-562.919739	-162.787415	1373.234375	-556.684814	19.467039	1396.398926	-545.343628	19.983395	1666.606689	-676.508911	266.389221	1144.092773	-578.779602	-271.754822	1142.073242	-564.990112	290.520386	895.826233	-382.236786	-166.586502	1018.931580	-550.314819	24.755680	969.536987	521.378479	-12.390302	931.918518	517.130676	144.607208
-602.790344	101.618706	879.833496	-573.397705	-59.789749	874.491882	-674.932007	130.359985	503.362518	-634.383972	-120.489052	508.684204	-677.904663	126.344231	90.253098	-633.021057	-120.094101	90.674187	-614.807983	178.026245	1381.462402	-562.625854	-162.933090	1373.377808	-556.548706	19.376934	1396.450562	-545.558472	20.436108	1666.746582	-676.103210	266.354462	1144.021729	-577.676819	-271.030945	1141.957642	-564.306580	290.778290	895.888489	-380.423309	-165.056503	1020.782593	-550.040955	24.786268	969.558411	521.641235	-12.466785	931.938049	517.473877	144.525192
-602.525574	101.569130	879.761963	-573.120911	-59.778721	874.489807	-674.755005	130.398407	503.397186	-634.238403	-120.469666	508.727631	-677.894531	126.372963	90.297760	-633.013245	-120.097252	90.681198	-614.694275	177.869629	1381.400757	-562.332642	-163.059280	1373.427002	-556.408691	19.287996	1396.501709	-545.841064	20.865509	1666.812622	-675.733154	266.268280	1143.899536	-576.470947	-270.205933	1141.639648	-563.595581	290.973236	895.929382	-378.657623	-163.760864	1021.891724	-549.739014	24.817211	969.506714	521.925476	-12.555077	931.971130	517.811523	144.431290
-602.186340	101.685226	879.917419	-572.779846	-59.690739	874.510986	-674.591309	130.446228	503.452881	-634.077454	-120.425034	508.741333	-677.899963	126.358246	90.300537	-632.893738	-120.086525	90.695198	-614.584290	177.737137	1381.345337	-561.994690	-163.178436	1373.375366	-556.291077	19.258663	1396.512695	-546.097595	21.442329	1666.942749	-675.336731	266.128967	1143.721069	-575.284912	-269.452087	1141.248413	-562.840698	291.089294	895.994934	-377.171143	-162.696823	1021.985229	-549.422302	24.837395	969.608093	522.233948	-12.592196	931.987915	518.175110	144.405060
-601.812256	101.673935	879.900330	-572.376587	-59.748905	874.489929	-674.393555	130.451614	503.449188	-633.885925	-120.399994	508.756470	-677.862915	126.377083	90.331627	-632.812866	-120.039490	90.675385	-614.534119	177.631744	1381.285400	-561.638672	-163.254166	1373.263550	-556.179688	19.221100	1396.518677	-546.442383	22.000389	1666.973022	-674.970703	266.046356	1143.591919	-574.054749	-268.557739	1140.724487	-562.109924	291.183746	896.029602	-375.890625	-161.945190	1021.102356	-549.052002	24.802568	969.596558	522.532166	-12.659976	932.031616	518.536682	144.353058
-601.435181	101.615768	879.906860	-571.931091	-59.815388	874.485046	-674.113281	130.461502	503.452576	-633.661682	-120.383049	508.779419	-677.838623	126.376419	90.311935	-632.816895	-120.069923	90.671822	-614.531189	177.529587	1381.222290	-561.261658	-163.335327	1373.076050	-556.031128	19.240131	1396.496948	-546.735962	22.674204	1667.055664	-674.597961	265.989349	1143.420654	-572.834167	-267.744812	1140.101807	-561.383301	291.229858	896.103394	-374.724945	-161.349304	1019.622681	-548.671387	24.743616	969.609924	522.870361	-12.694355	932.083679	518.894775	144.319672
-601.056213	101.543762	879.891785	-571.479248	-59.848972	874.469604	-673.862915	130.407990	503.447632	-633.416321	-120.333145	508.778473	-677.770142	126.351463	90.334404	-632.730957	-120.025078	90.680504	-614.544556	177.447968	1381.182251	-560.792664	-163.415558	1372.835449	-555.910461	19.309515	1396.452026	-547.095825	23.335102	1667.065430	-674.257202	265.910767	1143.277832	-571.550049	-266.858429	1139.406128	-560.635864	291.297791	896.218384	-373.860962	-161.110962	1017.177612	-548.287170	24.702557	969.606934	523.170593	-12.787165	932.136963	519.256836	144.250702
-600.672424	101.526207	879.879028	-571.030945	-59.886990	874.434204	-673.581604	130.353973	503.451233	-633.169922	-120.305679	508.784515	-677.700073	126.351089	90.340439	-632.703552	-120.025444	90.688126	-614.621460	177.366562	1381.164307	-560.347412	-163.491837	1372.536011	-555.746948	19.416613	1396.380859	-547.382996	24.096249	1667.112305	-673.923096	265.835480	1143.149292	-570.319702	-266.086090	1138.697632	-559.916565	291.324371	896.302429	-373.233887	-161.070129	1014.090576	-547.898865	24.671028	969.594421	523.467163	-12.834089	932.167419	519.621033	144.137619
-600.278259	101.506302	879.846802	-570.576599	-59.906891	874.414673	-673.333740	130.282089	503.428772	-632.916382	-120.275238	508.799835	-677.667603	126.307922	90.317322	-632.626343	-120.025047	90.716537	-614.717590	177.320801	1381.202271	-559.839050	-163.505966	1372.235718	-555.597839	19.540018	1396.284424	-547.695068	24.865160	1667.117798	-673.663025	265.778320	1143.047852	-569.071838	-265.304901	1137.988525	-559.158875	291.247101	896.385742	-372.803589	-161.365372	1010.378113	-547.513062	24.664949	969.583740	523.749634	-12.886679	932.195618	519.966309	144.082657
-599.898560	101.491745	879.811218	-570.119995	-59.878967	874.372864	-673.162903	130.199493	503.442993	-632.657349	-120.311180	508.835968	-677.682495	126.242783	90.306892	-632.589294	-120.028107	90.703079	-614.900208	177.243134	1381.146851	-559.337341	-163.499710	1371.897949	-555.449341	19.692816	1396.195190	-548.041565	25.663477	1667.050049	-673.412476	265.700562	1142.938477	-567.869812	-264.579895	1137.255005	-558.419678	291.176575	896.511414	-372.653687	-161.839630	1006.083618	-547.126587	24.680861	969.557678	524.040405	-12.987343	932.221252	520.349365	144.046967
-599.471008	101.438972	879.750854	-569.556885	-59.902515	874.332092	-672.911255	130.112061	503.419006	-632.416748	-120.433403	508.853912	-677.638611	126.222725	90.324127	-632.684998	-120.060860	90.750824	-615.087891	177.189758	1381.158447	-558.746704	-163.447815	1371.551025	-555.298523	19.901363	1396.112793	-548.261597	26.501078	1667.035278	-673.158508	265.594025	1142.839478	-566.651550	-263.882599	1136.536499	-557.728455	291.140503	896.650635	-372.732666	-162.550232	1001.281494	-546.669373	24.678968	969.521179	524.401794	-13.039867	932.267517	520.751038	143.963135
-599.096191	101.382484	879.648560	-568.984985	-59.896835	874.233582	-672.629333	130.029953	503.405121	-632.080139	-120.485306	508.856598	-677.558167	126.212982	90.303932	-632.644592	-120.082039	90.763222	-615.299622	177.138840	1381.184326	-558.113403	-163.339859	1371.152832	-555.138733	20.095720	1396.019775	-548.494873	27.358885	1666.959961	-672.924988	265.457336	1142.767456	-565.449829	-263.148956	1135.837646	-557.033752	291.076233	896.797424	-373.213623	-163.505722	995.952942	-546.219543	24.698807	969.428467	524.795593	-13.099473	932.310974	521.167969	143.897293
-598.339355	102.128448	879.783264	-568.250854	-59.548309	873.992920	-672.399292	129.970337	503.518860	-631.636841	-120.376869	508.789124	-677.579224	126.158600	90.293930	-632.508362	-120.073868	90.728401	-615.561279	177.128983	1381.196899	-557.452820	-163.203857	1370.801392	-554.973938	20.304499	1395.944336	-548.710815	28.199360	1666.879883	-672.721008	265.296143	1142.674194	-564.257690	-262.600189	1135.221924	-556.301819	290.955841	896.965698	-373.943939	-164.690201	990.245483	-545.513794	25.007963	969.401611	525.173584	-13.156787	932.323669	521.583191	143.829056
-598.043762	101.118904	879.465454	-567.284485	-59.733566	874.329773	-672.076355	129.858109	503.329468	-631.309448	-120.395927	508.855682	-677.487610	126.132484	90.280266	-632.538879	-120.084496	90.735130	-615.831665	177.116257	1381.242920	-556.736084	-163.043243	1370.457031	-554.804749	20.518803	1395.873169	-548.904175	29.060543	1666.791992	-672.585754	265.127625	1142.604126	-563.148315	-262.079773	1134.677002	-555.621216	290.815796	897.200378	-375.178406	-165.728638	984.279602	-545.030762	24.934185	969.448853	525.566772	-13.183554	932.336670	521.993774	143.785446
-597.623474	101.136505	879.405945	-566.695984	-59.658669	874.301392	-671.840637	129.778351	503.355927	-631.000549	-120.416565	508.875153	-677.405762	126.118477	90.273544	-632.445923	-120.090622	90.769257	-616.091309	177.118958	1381.296631	-556.011597	-162.796036	1370.137817	-554.610046	20.766851	1395.819824	-549.069885	29.942131	1666.682495	-672.476440	264.886658	1142.542114	-561.939331	-261.397491	1134.148438	-554.951172	290.709137	897.473450	-376.575195	-167.910568	977.831848	-544.551819	25.034109	969.412842	525.934509	-13.233872	932.369690	522.431763	143.722275
-597.220398	101.101936	879.153809	-566.107788	-59.636902	874.261353	-671.610901	129.758926	503.347717	-630.708862	-120.446304	508.924042	-677.374634	126.118805	90.314560	-632.442078	-120.102875	90.833199	-616.365417	177.143753	1381.379761	-555.230225	-162.569031	1369.882690	-554.411377	21.008398	1395.761963	-549.239319	30.853710	1666.576172	-672.436279	264.632568	1142.504761	-560.798096	-260.906494	1133.694702	-554.349670	290.669403	897.727112	-378.395721	-169.967224	971.283325	-544.037292	25.198786	969.250977	526.330444	-13.294300	932.407043	522.900635	143.640549
-596.850525	101.071068	879.093079	-565.442688	-59.528481	874.249146	-671.465881	129.692993	503.377197	-630.355225	-120.477020	508.961273	-677.326904	126.061211	90.291885	-632.485718	-120.112877	90.833366	-616.676086	177.162048	1381.422241	-554.350464	-162.358704	1369.673462	-554.212952	21.269306	1395.741089	-549.289917	31.631542	1666.503296	-672.456848	264.318115	1142.407227	-559.686218	-260.359955	1133.309448	-553.726807	290.578247	897.986755	-380.531799	-172.379959	964.587891	-543.552673	25.331892	969.223206	526.757019	-13.352607	932.480103	523.354126	143.565918
-596.541016	101.144142	879.120667	-565.013794	-59.382206	874.454712	-671.297485	129.685638	503.392548	-630.040100	-120.527855	508.998993	-677.303711	126.076782	90.298851	-632.590759	-120.107803	90.852859	-616.985718	177.146698	1381.474243	-553.418945	-162.111420	1369.486328	-553.986206	21.510815	1395.731934	-549.306396	32.401661	1666.381592	-672.796509	264.407532	1142.255737	-558.452209	-259.175537	1132.942261	-553.091309	290.475098	898.306763	-382.927368	-175.180161	957.811218	-543.236511	25.563337	969.355286	527.157898	-13.471644	932.546448	523.758850	143.478027
-596.199829	101.248962	879.097595	-564.344910	-59.328808	874.349121	-671.035461	129.613083	503.405304	-629.646118	-120.539154	509.044037	-677.200134	126.078987	90.288925	-632.550903	-120.097069	90.906250	-617.252136	177.153854	1381.525513	-552.542419	-161.810593	1369.299927	-553.723877	21.795776	1395.727417	-549.313721	33.174355	1666.334229	-672.940063	264.094452	1142.149658	-557.379822	-258.470642	1132.583984	-552.481750	290.429871	898.615295	-385.791016	-178.409897	950.889587	-542.710083	25.674553	969.280640	527.583923	-13.579301	932.637512	524.250549	143.333572
-595.857849	101.253410	879.098633	-563.621643	-59.206841	874.360168	-670.813782	129.559540	503.406921	-629.244873	-120.591393	509.089081	-677.121704	126.071678	90.319000	-632.611206	-120.106705	90.957062	-617.518677	177.176010	1381.536133	-551.480957	-161.541626	1369.101074	-553.435120	22.092590	1395.723145	-549.303345	33.928757	1666.254395	-673.136963	263.764954	1142.018677	-556.443237	-257.781860	1132.307251	-551.936523	290.412384	898.907715	-388.802643	-181.945282	944.142029	-542.207520	25.829966	969.294128	528.005005	-13.601744	932.710205	524.692993	143.277466
-595.497437	101.371452	879.103271	-562.864929	-59.093376	874.363220	-670.556519	129.526901	503.384613	-628.729858	-120.475395	509.076294	-677.056458	126.083992	90.310295	-632.603149	-120.072357	90.942162	-617.818054	177.200562	1381.504639	-550.368591	-161.314255	1369.023071	-553.101074	22.389629	1395.719971	-549.335815	34.674133	1666.185059	-673.346252	263.359406	1141.889893	-555.566040	-257.244385	1132.240479	-551.388977	290.406647	899.240112	-392.064423	-185.875656	937.584839	-541.691895	26.028250	969.311035	528.426392	-13.609384	932.752686	525.120056	143.281967
-595.178711	101.435326	879.124878	-562.137146	-58.943497	874.366455	-670.244934	129.469757	503.378754	-628.193420	-120.342819	509.057892	-676.995056	126.086868	90.324837	-632.574036	-120.042496	90.956177	-618.097351	177.229645	1381.490112	-549.267578	-161.054352	1368.902832	-552.750488	22.727570	1395.721558	-549.319763	35.697231	1666.024658	-673.626526	262.999878	1141.773315	-554.781921	-256.339233	1131.884888	-550.942139	290.424316	899.493469	-395.652588	-190.085724	931.140503	-541.195984	26.216915	969.330200	528.923950	-13.687189	932.853882	525.627625	143.165848
-594.852112	101.532433	879.143921	-561.337280	-58.734516	874.349182	-669.955261	129.379425	503.368927	-627.617920	-120.281136	508.976532	-676.922791	126.082047	90.321976	-632.443726	-120.005913	91.025436	-618.391418	177.254837	1381.469727	-548.125977	-160.831345	1368.774414	-552.389648	23.087822	1395.731689	-549.257874	36.450569	1665.969482	-673.870544	262.545013	1141.624146	-554.055115	-255.591019	1131.728027	-550.536987	290.522095	899.771790	-399.561829	-194.589966	925.129578	-540.669006	26.455225	969.341125	529.384521	-13.722340	932.973450	526.044922	143.119415
-594.557739	101.614296	879.176636	-560.608704	-58.539146	874.368469	-669.687012	129.371033	503.370972	-627.545532	-120.857391	509.336670	-676.812866	126.108116	90.377060	-632.607788	-119.976486	91.128235	-618.657227	177.283401	1381.452271	-546.882690	-160.602524	1368.684326	-551.976868	23.424870	1395.755737	-549.128540	37.078766	1665.976440	-674.151917	262.190613	1141.469238	-553.410095	-254.979980	1131.669922	-550.199463	290.645966	900.041199	-403.713440	-199.238632	919.365479	-540.190369	26.683907	969.375427	529.874756	-13.727860	933.058105	526.510193	143.079056
-594.441345	101.976326	879.237488	-560.178040	-58.460300	874.085754	-669.541504	129.361862	503.410461	-626.961304	-120.920830	509.119263	-676.821167	126.069046	90.366203	-632.592590	-119.925194	91.162666	-618.928101	177.320862	1381.402832	-545.620117	-160.440247	1368.553711	-551.561707	23.757633	1395.767700	-549.029297	37.747818	1665.918335	-674.487183	261.831787	1141.323242	-552.870178	-254.492538	1131.615601	-549.883911	290.783417	900.333923	-408.271454	-204.108200	913.740845	-539.806274	26.795046	969.225769	530.252258	-13.735741	933.131592	526.879028	143.101715
-594.171387	102.164276	879.247192	-559.478577	-58.176941	874.036377	-669.333618	129.327347	503.433502	-626.669312	-120.995247	509.372864	-676.723938	126.043526	90.346252	-632.699219	-119.925140	91.193375	-619.198181	177.346603	1381.345337	-544.252258	-160.219803	1368.423218	-551.133972	24.079189	1395.764160	-548.944336	38.450527	1665.868652	-674.802185	261.447449	1141.185181	-552.417480	-254.365540	1131.784668	-549.618530	290.934235	900.583191	-413.052582	-208.983734	908.681091	-539.323242	27.099794	969.202881	530.673157	-13.699141	933.227844	527.208008	143.196228
-593.631958	102.604668	879.329163	-558.623047	-57.751842	873.983154	-668.994324	129.268356	503.467346	-626.167480	-120.960991	509.389313	-676.614136	126.091331	90.383430	-632.739197	-119.894890	91.257416	-619.399109	177.351868	1381.290039	-542.825684	-159.975037	1368.281250	-550.601685	24.449852	1395.753418	-548.686035	38.980400	1665.878662	-675.082947	260.929565	1141.023071	-552.125366	-254.122192	1131.808594	-549.429077	291.174805	900.824463	-417.989960	-213.954773	904.031860	-538.663940	27.519089	969.233398	531.115479	-13.630507	933.326843	527.590820	143.245361
-593.391846	102.698090	879.285828	-557.836548	-57.514610	873.940552	-668.715332	129.201248	503.450775	-625.178223	-118.964066	509.257843	-676.500977	126.141747	90.375305	-632.365601	-119.802628	91.077492	-619.585938	177.351227	1381.249390	-541.389404	-159.769989	1368.124756	-550.054260	24.822935	1395.714844	-548.528442	39.504784	1665.854004	-675.184082	259.653168	1140.707397	-551.944946	-254.154099	1131.985840	-549.276489	291.442688	900.994873	-423.121490	-218.862061	899.857788	-538.148804	27.817829	969.182251	531.530762	-13.510874	933.412231	527.911682	143.353027
-593.040588	102.466202	879.165833	-556.562012	-57.383713	874.002625	-667.507385	128.825699	503.165070	-624.754150	-119.939835	509.348328	-675.962402	126.298431	90.316833	-632.561890	-119.799171	91.206253	-619.772644	177.360397	1381.175903	-539.853149	-159.507645	1367.973633	-549.471619	25.200281	1395.682983	-548.393127	40.050056	1665.801025	-675.494507	259.147186	1140.548462	-551.993164	-254.240646	1132.180542	-549.246338	291.752838	901.209961	-428.271790	-223.713074	896.247742	-537.440857	28.076262	969.177734	531.879822	-13.439346	933.482666	528.220032	143.443817
-592.937988	102.554794	879.127563	-555.915649	-57.223576	873.917053	-666.683044	128.578461	503.017883	-624.388855	-120.174133	509.377045	-675.567261	126.418571	90.280945	-632.711670	-119.820465	91.271797	-619.948914	177.364197	1381.110229	-538.316162	-159.272400	1367.815552	-548.857178	25.577261	1395.633179	-548.255798	40.672668	1665.760864	-675.848999	258.683533	1140.439209	-552.218994	-254.483459	1132.420898	-549.265198	292.090759	901.392639	-433.494171	-228.462677	893.096130	-537.003357	28.318527	969.083252	532.214294	-13.343484	933.553833	528.512939	143.529144
-592.708557	102.701660	879.110718	-555.157410	-56.995090	873.834106	-666.336243	128.487808	502.997437	-623.883362	-120.174454	509.451721	-675.383972	126.484711	90.288544	-632.772034	-119.783913	91.351028	-620.137756	177.331650	1381.028809	-536.699097	-158.987381	1367.719360	-548.166016	25.982286	1395.609497	-547.927856	41.090111	1665.817749	-676.191101	258.288940	1140.342407	-552.584229	-254.924347	1132.776245	-549.427673	292.451141	901.532654	-438.711243	-233.135620	890.546631	-536.478455	28.602625	969.014832	532.576355	-13.225617	933.658813	528.822998	143.643265
-592.429993	102.852676	879.097839	-554.349915	-56.716156	873.811279	-667.897278	128.943268	503.350586	-623.134827	-119.998993	509.430725	-676.224792	126.240761	90.407051	-632.584961	-119.743141	91.391472	-620.243286	177.366684	1380.990479	-535.130127	-158.761734	1367.556396	-547.471375	26.366697	1395.594482	-547.580505	41.485092	1665.846313	-676.578064	257.942566	1140.276001	-553.151489	-255.563965	1133.193115	-549.664734	292.805603	901.672302	-443.826782	-237.662598	888.481201	-535.920837	28.944492	968.983154	532.941895	-13.114511	933.770081	529.135193	143.788666
-592.171570	103.084564	879.083130	-553.596558	-56.411072	873.757813	-668.266724	129.072968	503.467499	-622.885376	-120.189499	509.551849	-676.274963	126.203873	90.404640	-632.848206	-119.736343	91.447723	-620.315430	177.373672	1380.953979	-533.489868	-158.488678	1367.465698	-546.755554	26.747377	1395.568237	-547.210449	41.868080	1665.892212	-676.952393	257.651642	1140.217529	-553.848816	-256.306183	1133.677979	-549.960205	293.170654	901.815125	-448.848907	-242.030670	886.837891	-535.388733	29.316420	968.931763	533.292847	-12.952150	933.854553	529.466980	143.943497
-591.933411	103.255623	879.046631	-552.795227	-56.128777	873.697388	-668.123413	129.008377	503.437164	-622.247925	-120.000290	509.546753	-676.180664	126.254356	90.397003	-632.730591	-119.692085	91.480988	-620.318359	177.388382	1380.909424	-531.882446	-158.239655	1367.342163	-546.018677	27.141218	1395.501221	-546.742493	42.168652	1665.967651	-677.287170	257.375061	1140.151001	-554.752380	-257.159149	1134.175171	-550.351990	293.557434	901.875244	-453.558899	-246.141113	885.626953	-534.845154	29.672321	968.865234	533.617371	-12.770403	933.908142	529.761475	144.146103
-591.551880	103.666763	879.082947	-552.002808	-55.720364	873.634827	-667.972717	128.945251	503.496429	-621.667847	-119.979652	509.574493	-676.112122	126.297943	90.415421	-632.598816	-119.686195	91.525284	-620.181641	177.465332	1380.942383	-530.227234	-157.955124	1367.293457	-545.222351	27.507153	1395.474365	-546.345520	42.545151	1665.999390	-677.610046	257.064972	1140.123291	-555.777039	-258.226563	1134.870361	-550.855774	293.964508	901.932739	-458.028687	-249.973953	884.774780	-534.238770	30.126558	968.841248	533.891418	-12.563457	933.956726	530.011597	144.384903
-591.121704	104.093781	879.155884	-551.199829	-55.267094	873.588318	-667.807312	128.899017	503.563385	-621.060852	-119.965927	509.573792	-676.009033	126.345810	90.433189	-632.502380	-119.648430	91.582138	-620.010010	177.537598	1380.940674	-528.711609	-157.699463	1367.230347	-544.394775	27.859499	1395.456543	-545.679871	42.800110	1666.137695	-677.906250	256.834595	1140.172119	-556.967041	-259.415344	1135.531494	-551.440308	294.347809	901.911255	-462.095062	-253.518875	884.277039	-533.600525	30.591974	968.843994	534.173584	-12.335375	933.986511	530.190002	144.702057
-590.785950	104.402084	879.200562	-550.450562	-54.876957	873.565186	-667.721375	128.881516	503.566925	-620.857666	-120.221382	509.685089	-675.954590	126.368256	90.414330	-632.784058	-119.676262	91.676353	-619.770691	177.580490	1380.907715	-527.184631	-157.399429	1367.235107	-543.533447	28.175711	1395.463745	-545.216248	43.041225	1666.177368	-678.228943	256.733246	1140.221069	-558.249695	-260.762299	1136.359619	-552.099976	294.749481	901.918701	-465.868164	-256.842773	884.045349	-533.032410	31.009539	968.839783	534.481750	-12.114931	934.036499	530.464966	144.934875
-590.517761	104.538979	879.215881	-549.654968	-54.595901	873.546265	-667.642944	128.857208	503.579254	-619.889465	-119.816322	509.617828	-675.872009	126.367729	90.428726	-632.543335	-119.625938	91.673637	-619.423279	177.652283	1380.868652	-525.797852	-157.113922	1367.219604	-542.686340	28.494598	1395.468018	-544.675354	43.364784	1666.212769	-678.556824	256.700439	1140.338013	-559.591858	-262.301453	1137.257690	-552.876282	295.084778	901.869202	-469.314484	-259.935547	884.005859	-532.468689	31.337767	968.816895	534.753906	-11.875412	934.085815	530.665466	145.224792
-590.291870	104.629921	879.178345	-548.929443	-54.311028	873.524902	-667.494202	128.809387	503.561462	-619.357971	-119.811836	509.674561	-675.850159	126.367920	90.397850	-632.656067	-119.639595	91.761032	-618.873230	177.751343	1380.915405	-524.447266	-156.867889	1367.291992	-541.804810	28.790472	1395.500488	-543.877869	43.494835	1666.347290	-678.835571	256.759125	1140.484741	-561.114258	-264.191010	1138.148682	-553.720947	295.455383	901.749512	-472.424286	-262.906708	884.205750	-531.944824	31.674704	968.757446	535.098450	-11.658588	934.141418	530.963196	145.479843
-590.121521	104.768593	879.186340	-548.259949	-54.019238	873.531860	-667.353149	128.783264	503.569611	-618.809998	-119.702759	509.708557	-675.781067	126.410240	90.415833	-632.711121	-119.615540	91.834053	-618.282837	177.867004	1380.925781	-523.271240	-156.618820	1367.398438	-540.917725	29.075449	1395.533447	-543.141357	43.692444	1666.446045	-679.067627	256.903412	1140.660156	-562.328613	-265.836792	1139.182129	-554.638794	295.807556	901.597839	-475.242737	-265.636139	884.639343	-531.468689	32.029999	968.731995	535.443542	-11.430928	934.189636	531.259033	145.752701
-589.998169	104.895882	879.162842	-547.633850	-53.786144	873.493347	-667.292358	128.749466	503.570740	-618.244141	-119.494591	509.681946	-675.674194	126.454178	90.441910	-632.679321	-119.602562	91.879265	-617.506226	178.007660	1380.968262	-522.186279	-156.395218	1367.554810	-540.024536	29.266439	1395.591553	-542.413269	43.843086	1666.523804	-679.160522	256.999603	1140.871826	-563.398499	-267.406250	1140.229492	-555.636719	296.114777	901.374573	-477.669495	-268.300781	885.246643	-531.014648	32.348099	968.658508	535.762146	-11.202611	934.184021	531.558960	145.966507
-589.824646	105.037041	879.171875	-546.962036	-53.519005	873.463806	-667.191040	128.724640	503.585999	-617.651794	-119.525711	509.709473	-675.659729	126.482018	90.468155	-632.625366	-119.570183	91.909760	-616.692444	178.141541	1380.994263	-521.259094	-156.245819	1367.706299	-539.120361	29.427349	1395.616089	-541.659729	44.058952	1666.546753	-679.228699	257.234070	1141.098511	-564.389160	-269.026367	1141.360840	-556.756104	296.419495	901.098206	-480.106049	-270.984344	885.747986	-530.529358	32.672150	968.613708	536.100525	-10.935317	934.166809	531.838440	146.252304
-589.660339	105.166542	879.168396	-546.406433	-53.247871	873.450684	-667.104065	128.718872	503.614960	-617.214050	-119.470993	509.755981	-675.443604	126.372772	90.370644	-632.723511	-119.558647	91.969292	-615.756653	178.270554	1381.059204	-520.492859	-156.186035	1367.919922	-538.218750	29.548248	1395.634888	-540.705872	44.131733	1666.637451	-679.195068	257.519135	1141.379150	-565.186401	-270.426636	1142.415649	-557.921326	296.684052	900.759521	-481.704590	-273.234894	886.604675	-530.093628	32.988674	968.565491	536.481384	-10.671487	934.167297	532.179260	146.483139
-589.488892	105.270561	879.175720	-545.823303	-53.022022	873.441223	-666.986450	128.708191	503.626251	-616.784912	-119.464592	509.833984	-675.517029	126.517944	90.467529	-633.074341	-119.625206	92.194145	-614.639343	178.378876	1381.078125	-519.741821	-156.145370	1368.154053	-537.273254	29.651449	1395.659546	-539.913452	44.272774	1666.631714	-679.102234	257.951660	1141.688721	-565.831604	-271.753601	1143.474487	-559.248169	296.927307	900.365662	-483.022247	-275.448456	887.475769	-529.648193	33.268055	968.527588	536.825989	-10.460784	934.145081	532.522278	146.670914
-589.247192	105.393829	879.177856	-545.274597	-52.791225	873.462280	-666.929749	128.713547	503.641296	-616.357117	-119.348732	509.844666	-675.342529	126.410332	90.355820	-632.787720	-119.521599	92.095711	-613.617249	178.518997	1381.092041	-519.242188	-156.078568	1368.355713	-536.458679	29.690365	1395.617676	-538.945068	44.402290	1666.679688	-678.919373	258.412994	1141.970337	-566.320313	-272.878082	1144.369995	-560.613953	297.114777	899.882874	-483.826569	-277.588257	888.398743	-529.192505	33.552738	968.505859	537.126404	-10.295108	934.110107	532.841492	146.882813
-589.037720	105.500618	879.176636	-544.793884	-52.600521	873.444824	-666.891113	128.738495	503.633575	-616.095032	-119.395264	509.901581	-675.504700	126.564888	90.471535	-633.343262	-119.668419	92.392128	-612.396912	178.639374	1381.088623	-518.679993	-156.007263	1368.565063	-535.590149	29.734577	1395.568115	-537.983887	44.533588	1666.672607	-678.631714	258.864410	1142.255493	-566.664612	-273.722961	1145.155273	-561.986023	297.283081	899.308167	-483.908417	-279.401917	889.364502	-528.770081	33.784225	968.457947	537.486023	-10.134521	934.066101	533.201965	147.107300
-588.755066	105.611900	879.168091	-544.284729	-52.450207	873.417114	-666.773804	128.742798	503.635773	-615.762146	-119.335831	509.946014	-675.309387	126.515877	90.391693	-633.400269	-119.634499	92.477402	-611.146179	178.702148	1381.070435	-518.174377	-156.009872	1368.751831	-534.761902	29.760674	1395.563965	-537.098694	44.705330	1666.591309	-678.290771	259.427826	1142.576172	-566.887512	-274.484039	1145.855347	-563.413940	297.453430	898.723572	-483.851776	-281.127075	890.298462	-528.299316	33.982731	968.403381	537.906982	-9.948875	934.038269	533.623779	147.298309
-588.439026	105.721550	879.150452	-543.871643	-52.311100	873.399902	-666.702454	128.779556	503.670898	-615.474792	-119.381523	510.006042	-675.296265	126.536789	90.400780	-632.979187	-119.413177	92.275803	-609.883545	178.789063	1381.070190	-517.719849	-156.009033	1368.896240	-533.927551	29.740583	1395.517334	-536.057434	44.771118	1666.569702	-677.750427	259.918182	1142.853882	-567.002014	-275.078979	1146.430542	-564.890320	297.651276	898.052856	-483.431305	-282.767548	891.101807	-527.855469	34.155910	968.349121	538.313171	-9.753095	934.017700	533.976013	147.509811
-588.060608	105.771599	879.114807	-543.481018	-52.185333	873.393982	-666.609314	128.817856	503.695221	-615.210876	-119.275734	510.029968	-675.309326	126.549477	90.407845	-632.833130	-119.351402	92.256264	-608.594238	178.870850	1380.982178	-517.306885	-155.989349	1369.019775	-533.112915	29.740299	1395.453003	-535.077515	44.926670	1666.477173	-677.167175	260.563721	1143.175293	-567.018250	-275.531219	1146.862305	-566.355286	297.771881	897.291748	-482.668427	-284.220062	891.839417	-527.415466	34.284286	968.301941	538.745056	-9.576114	933.996887	534.373108	147.671341
-587.648315	105.829521	879.088013	-543.085876	-52.149067	873.361694	-666.555237	128.862244	503.692413	-614.967346	-119.186432	510.031464	-675.277283	126.562820	90.402565	-632.852478	-119.336472	92.280685	-607.321655	178.956314	1380.914917	-516.922852	-156.022552	1369.144043	-532.306580	29.735487	1395.397095	-533.958984	44.984005	1666.457764	-676.560486	261.197723	1143.391602	-566.910156	-275.864655	1147.151855	-567.827332	297.980896	896.517029	-481.522949	-285.461243	892.520081	-526.952454	34.340607	968.246948	539.089172	-9.458734	933.975342	534.719116	147.797928
-587.192444	105.842049	879.040039	-542.701050	-52.123386	873.336304	-666.476440	128.918396	503.708221	-614.808960	-119.114639	510.073883	-675.248901	126.575829	90.410088	-632.862000	-119.308502	92.278160	-606.080200	179.040802	1380.794434	-516.594116	-156.068817	1369.233765	-531.460754	29.711010	1395.332275	-532.922974	45.127476	1666.337036	-675.757813	261.826324	1143.587524	-566.632629	-276.067749	1147.291870	-569.332031	298.137695	895.736023	-480.091003	-286.580597	893.112488	-526.480469	34.371586	968.187683	539.541748	-9.265309	933.948608	535.121643	147.975845
-586.656555	105.968231	878.967224	-542.382324	-52.034893	873.279053	-666.321716	129.012634	503.742645	-614.624695	-119.023300	510.073547	-675.251526	126.637642	90.443054	-633.350220	-119.473495	92.608948	-604.862427	179.095001	1380.618042	-516.330261	-156.120819	1369.313843	-530.627014	29.725111	1395.261963	-531.766113	45.195652	1666.276367	-674.892883	262.443634	1143.756958	-566.258362	-276.185760	1147.334595	-570.754700	298.296021	894.891052	-478.415283	-287.525635	893.650940	-525.992737	34.451077	968.099609	539.931396	-9.147727	933.906494	535.529297	148.094086
-586.092468	105.969460	878.881348	-542.060547	-52.080055	873.203369	-666.132935	129.084259	503.699707	-614.634338	-119.086487	510.119324	-675.220825	126.615044	90.426285	-633.466370	-119.519020	92.643585	-603.707458	179.169479	1380.379272	-516.087219	-156.252869	1369.348511	-529.801880	29.742126	1395.187866	-530.625671	45.274296	1666.194580	-673.983398	263.020508	1143.926025	-565.795715	-276.173889	1147.206055	-572.194031	298.546448	894.058105	-476.427460	-288.279022	894.186462	-525.487122	34.392101	967.995544	540.315979	-9.029357	933.824097	535.910034	148.232635
-585.581177	106.041481	878.836121	-541.812073	-52.118336	873.156738	-666.017578	129.173233	503.720673	-614.274841	-118.713905	510.001221	-675.270203	126.608765	90.434525	-633.145325	-119.440369	92.579033	-602.750916	179.204056	1380.090454	-515.959473	-156.335678	1369.354980	-529.034058	29.752220	1395.132813	-529.460144	45.414169	1666.097900	-673.019470	263.513000	1143.991211	-565.192322	-276.158966	1147.033691	-573.582275	298.798157	893.268494	-474.246277	-288.867004	894.589233	-525.030640	34.361015	967.921387	540.749207	-8.923048	933.751953	536.305725	148.393600
-584.944031	106.089783	878.785950	-541.552246	-52.149258	873.119263	-665.864441	129.296021	503.754303	-614.506409	-118.878479	510.118347	-675.381409	126.708450	90.531914	-633.325256	-119.462837	92.597351	-601.727966	179.252777	1379.811523	-515.748962	-156.439636	1369.363037	-528.248962	29.778139	1395.065796	-528.187500	45.477673	1666.054321	-672.056824	263.974152	1144.119385	-564.457886	-275.951782	1146.791748	-574.773193	299.156799	892.602905	-471.799835	-289.305511	895.103027	-524.523315	34.297997	967.858521	541.219604	-8.813377	933.720581	536.746033	148.494873
-584.274597	106.126854	878.709839	-541.299255	-52.224716	873.054871	-665.590454	129.414108	503.752899	-614.640686	-118.874771	510.143494	-675.346436	126.713959	90.575111	-633.250977	-119.463631	92.595238	-600.844910	179.308670	1379.484741	-515.540894	-156.504883	1369.348389	-527.515869	29.825945	1395.013184	-526.947266	45.639355	1665.925781	-671.150146	264.349762	1144.214844	-563.689758	-275.683472	1146.479370	-575.937988	299.552246	891.923828	-469.186951	-289.579346	895.526062	-523.980469	34.201782	967.759888	541.685181	-8.714128	933.703735	537.148804	148.551987
-583.666565	106.162567	878.636780	-541.089539	-52.316864	873.024902	-665.385925	129.540649	503.806580	-614.750366	-118.811089	510.181732	-675.339661	126.676506	90.579834	-633.144836	-119.451836	92.565018	-600.043579	179.319992	1379.161255	-515.307068	-156.560944	1369.339111	-526.778076	29.836098	1394.929932	-525.611572	45.679058	1665.843262	-670.332703	264.677368	1144.220337	-562.815613	-275.412537	1146.186523	-576.935913	299.907501	891.335266	-466.488373	-289.733582	895.951782	-523.495300	34.116611	967.680603	542.150208	-8.598883	933.641663	537.551514	148.638977
-582.957336	106.297302	878.598755	-540.906982	-52.344597	872.963074	-665.054138	129.668884	503.834320	-614.972656	-118.779266	510.210205	-675.317993	126.649376	90.611198	-633.126282	-119.446350	92.550011	-599.335815	179.429550	1378.840942	-515.040161	-156.563919	1369.340820	-526.063782	29.900335	1394.841431	-524.267517	45.783203	1665.690430	-669.546875	264.876648	1144.127808	-561.899475	-275.052460	1145.844604	-577.648010	300.367767	890.808472	-463.541534	-289.579987	896.485718	-522.945923	34.048515	967.596252	542.624512	-8.516865	933.615173	537.981873	148.764481
-582.192383	106.327126	878.525391	-540.692505	-52.400681	872.910278	-664.705994	129.748779	503.800507	-615.215332	-118.646332	510.231934	-675.285156	126.556671	90.566071	-632.880310	-119.408356	92.499031	-598.599609	179.587753	1378.502686	-514.724854	-156.507874	1369.322510	-525.378113	29.975967	1394.764526	-522.866028	45.908638	1665.542725	-668.858887	264.950562	1143.988892	-560.928284	-274.658936	1145.563110	-578.053650	300.776306	890.451599	-460.561066	-289.312317	896.991638	-522.355591	33.935799	967.498047	543.082642	-8.451416	933.576111	538.439575	148.842194
-581.464844	106.422554	878.455811	-540.455200	-52.486027	872.855957	-664.525146	129.938019	503.866089	-615.526978	-118.577385	510.305908	-675.277161	126.490860	90.593063	-632.798950	-119.399605	92.464539	-597.909546	179.743958	1378.208374	-514.341797	-156.460236	1369.338257	-524.673645	30.084679	1394.634033	-521.443054	46.034927	1665.349365	-668.181641	264.811768	1143.750977	-559.903320	-274.308929	1145.293335	-578.075073	301.190887	890.247986	-457.553925	-288.902039	897.521057	-521.758545	33.852245	967.393860	543.542603	-8.440130	933.580933	538.883301	148.882797
-580.627380	106.456337	878.342529	-540.228577	-52.598938	872.804260	-664.245667	130.051315	503.891907	-615.832703	-118.409630	510.337128	-675.300842	126.463684	90.630577	-632.602661	-119.352013	92.425461	-597.234131	179.983292	1377.948120	-514.018555	-156.312210	1369.324341	-524.009460	30.240461	1394.520142	-519.998169	46.167015	1665.144287	-667.621460	264.513550	1143.493042	-558.852905	-273.874268	1144.926758	-577.675964	301.584442	890.186096	-454.359833	-288.246216	898.132629	-521.105530	33.723610	967.266174	543.985107	-8.400462	933.599487	539.285706	148.949539
-579.812195	106.480087	878.296082	-539.967529	-52.713169	872.765015	-664.061340	130.152954	503.923798	-616.222778	-118.268364	510.397125	-675.314880	126.395744	90.650261	-632.435974	-119.323906	92.377823	-596.538696	180.241791	1377.752075	-513.596252	-156.162933	1369.334595	-523.279480	30.369995	1394.434326	-518.495789	46.320259	1664.914307	-667.151550	264.143890	1143.213501	-557.757874	-273.508392	1144.682129	-576.812195	301.957886	890.371338	-451.194580	-287.433258	898.775085	-520.451416	33.570194	967.181519	544.476746	-8.384604	933.637329	539.703613	148.948364
-578.927307	106.592987	878.234619	-539.703430	-52.770206	872.703186	-663.921448	130.277344	504.003937	-616.596802	-118.101120	510.442474	-675.318176	126.356575	90.744713	-632.222839	-119.269142	92.330421	-595.869690	180.500031	1377.623413	-513.152710	-155.990738	1369.337769	-522.529541	30.534941	1394.280151	-516.988892	46.512218	1664.617432	-666.771057	263.704803	1142.929810	-556.645630	-273.063263	1144.385376	-575.527832	302.266266	890.694214	-447.951904	-286.545471	899.457886	-519.748291	33.470390	967.073608	545.005920	-8.331155	933.668518	540.163086	148.962082
-578.081604	106.633537	878.156006	-539.435303	-52.879337	872.644592	-663.640625	130.364792	504.051117	-616.930054	-117.931252	510.516968	-675.202637	126.343216	90.793396	-631.921021	-119.238831	92.316948	-595.203491	180.753052	1377.416626	-512.714905	-155.823212	1369.298462	-521.844727	30.709888	1394.146118	-515.426941	46.702538	1664.335205	-666.419861	263.244232	1142.572510	-555.476440	-272.687225	1144.124512	-573.631104	302.574219	891.244629	-444.607239	-285.456512	900.233582	-519.047363	33.334991	966.949890	545.508362	-8.309382	933.717224	540.640564	148.960968
-577.157349	106.675781	878.048096	-539.120178	-52.971012	872.593872	-663.488586	130.461761	504.111694	-617.406860	-117.878143	510.590607	-675.155273	126.270073	90.846115	-631.859924	-119.207375	92.326042	-594.494446	180.942734	1377.268066	-512.189026	-155.668488	1369.259155	-521.100464	30.893337	1393.989136	-513.811768	46.868759	1664.078003	-666.149048	262.793884	1142.209351	-554.368103	-272.244995	1143.869019	-571.423340	302.926575	891.824158	-441.265503	-284.108582	901.042725	-518.290649	33.220600	966.817261	545.966858	-8.291513	933.733582	541.104187	148.952606
-576.305176	106.701927	878.003052	-538.789429	-53.107124	872.577148	-663.412964	130.558029	504.202789	-617.870850	-117.842079	510.689880	-675.110413	126.198524	90.955254	-631.761841	-119.210052	92.359238	-593.826843	181.124741	1377.133911	-511.614136	-155.527588	1369.232300	-520.340820	31.106619	1393.810669	-512.338501	47.222713	1663.710571	-665.934937	262.374847	1141.825684	-553.284119	-271.795990	1143.577393	-568.999512	303.306976	892.518005	-438.014832	-282.829742	901.862427	-517.563599	33.078999	966.733215	546.431213	-8.316275	933.801941	541.566101	148.884186
-575.379700	106.696487	877.908447	-538.442505	-53.166454	872.510437	-663.260925	130.650131	504.297638	-618.170532	-117.668785	510.767639	-674.908447	126.000359	90.968712	-631.628235	-119.183113	92.329132	-593.125732	181.277527	1376.989624	-511.019440	-155.348984	1369.202881	-519.561279	31.271917	1393.651001	-510.621704	47.373444	1663.438477	-665.657715	261.968811	1141.488403	-552.226440	-271.410034	1143.384277	-566.461792	303.698883	893.294617	-434.734253	-281.295441	902.580322	-516.785950	32.950336	966.597168	546.955505	-8.307035	933.872864	542.000610	148.924164
-574.517578	106.734123	877.826599	-538.084534	-53.238224	872.445984	-663.105835	130.726486	504.393860	-618.433716	-117.514992	510.848022	-674.870239	125.920937	91.085716	-631.441650	-119.146500	92.366310	-592.432983	181.451004	1376.861816	-510.448364	-155.195419	1369.185059	-518.773499	31.448631	1393.484009	-509.029114	47.721180	1663.052979	-665.298340	261.588074	1141.128174	-551.203552	-270.961945	1143.061768	-563.722168	304.042694	894.057617	-431.410522	-279.702484	903.466370	-516.039856	32.845291	966.470032	547.409241	-8.336398	933.917236	542.490723	148.903381
-573.630249	106.771065	877.718750	-537.706909	-53.320965	872.374939	-662.967102	130.777664	504.497192	-618.672058	-117.388054	510.916046	-674.830078	125.840286	91.184532	-631.286377	-119.130608	92.376541	-591.691223	181.613373	1376.806396	-509.898376	-155.076889	1369.155029	-517.996765	31.587820	1393.309570	-507.389282	48.007294	1662.700073	-664.924194	261.339020	1140.847534	-550.188721	-270.464325	1142.719360	-560.858093	304.314362	894.839233	-428.155365	-278.183777	904.490662	-515.297852	32.736641	966.337952	547.806580	-8.345169	933.947083	542.935242	148.857178
-572.768921	106.821640	877.648254	-537.280640	-53.391071	872.313721	-662.845154	130.790131	504.603607	-618.825623	-117.256767	510.963348	-674.856812	125.748550	91.300644	-631.214783	-119.106735	92.368156	-590.983704	181.782654	1376.693726	-509.356506	-154.989151	1369.093750	-517.199097	31.736763	1393.137695	-505.676392	48.264465	1662.375244	-664.367859	261.172089	1140.592041	-549.264160	-269.996277	1142.316040	-558.323547	305.018188	895.786560	-425.046753	-276.589355	905.491272	-514.559143	32.640236	966.235718	548.244141	-8.345772	933.950012	543.444153	148.829971
-571.916077	106.835197	877.546204	-536.872437	-53.464878	872.248413	-662.689331	130.876144	504.683868	-618.945862	-117.187897	511.011383	-674.822144	125.674820	91.407173	-631.181519	-119.084152	92.407898	-590.244080	181.925507	1376.621826	-508.772888	-154.901840	1369.016113	-516.398804	31.900461	1392.969971	-504.085175	48.699451	1661.950928	-663.628845	261.164642	1140.415405	-548.318542	-269.568634	1141.991211	-555.589661	305.637329	896.675293	-421.978363	-275.030731	906.551880	-513.828308	32.538818	966.112122	548.720093	-8.362847	934.017456	543.952576	148.759476
-571.126770	106.879303	877.520203	-536.452515	-53.511459	872.240417	-662.551758	130.971725	504.849884	-618.946777	-117.101685	511.080261	-674.755981	125.614532	91.527206	-631.031555	-119.065460	92.484787	-589.453796	182.058517	1376.600464	-508.122406	-154.813049	1368.985596	-515.560425	32.048943	1392.835938	-502.280182	48.894241	1661.636719	-662.761536	261.226410	1140.322021	-547.318665	-268.933868	1141.517212	-552.714478	306.057800	897.557068	-418.818390	-273.741028	908.088501	-513.145020	32.469109	966.064392	549.210327	-8.425564	934.064514	544.508362	148.633194
-570.420410	106.832352	877.446289	-536.056152	-53.565247	872.200623	-662.434326	131.091904	504.967102	-618.894958	-117.051643	511.148407	-674.691467	125.557182	91.649193	-630.961060	-119.001289	92.539787	-588.760986	182.219589	1376.570313	-507.625885	-154.731750	1368.914673	-514.812744	32.187145	1392.673706	-500.656189	49.308517	1661.265015	-661.704468	261.540833	1140.240479	-546.444153	-268.386993	1141.095581	-550.146301	306.880798	898.505737	-415.855469	-272.105347	909.185791	-512.531372	32.373474	965.982666	549.634033	-8.453840	934.107971	544.987366	148.590881
-569.748840	106.881493	877.422729	-535.645447	-53.605831	872.181763	-662.315918	131.203461	505.114655	-618.524353	-116.780350	511.090668	-674.643982	125.497269	91.763695	-630.758545	-118.969345	92.575668	-587.918091	182.352585	1376.585938	-507.019623	-154.640640	1368.846924	-513.992188	32.324078	1392.553467	-498.905518	49.589310	1660.916748	-660.575745	261.843292	1140.228638	-545.600586	-267.819153	1140.744751	-547.198242	307.408936	899.314880	-412.993134	-270.251068	910.104675	-511.939087	32.322571	965.942078	549.964783	-8.502701	934.099915	545.415039	148.550552
-569.071228	106.937767	877.435486	-535.208191	-53.578140	872.172913	-661.784302	131.133072	505.173920	-618.516296	-116.845345	511.221863	-674.438293	125.523666	91.853554	-630.829895	-118.937538	92.666786	-587.110657	182.456787	1376.602905	-506.490479	-154.601013	1368.780029	-513.218872	32.462830	1392.474976	-497.227905	49.926865	1660.585815	-659.328369	262.344940	1140.283203	-544.766418	-267.185211	1140.332275	-544.544861	308.180634	900.243958	-410.203003	-268.182220	910.815247	-511.348328	32.297615	965.933228	550.330017	-8.494009	934.130798	545.815186	148.541779
-568.462830	106.896721	877.400024	-534.757507	-53.618443	872.156372	-661.554688	131.210587	505.276794	-618.366943	-116.925392	511.316376	-674.326538	125.530197	92.002495	-630.936890	-118.943039	92.757393	-586.224060	182.565506	1376.642090	-505.916321	-154.561707	1368.711548	-512.420044	32.548100	1392.372925	-495.562073	50.272308	1660.259888	-657.971802	262.879547	1140.336670	-543.916687	-266.512207	1139.896118	-541.712708	308.926025	901.077332	-407.485413	-266.103424	911.605835	-510.791626	32.233704	965.896484	550.737183	-8.511708	934.163025	546.212585	148.509384
-567.933411	106.939407	877.422180	-534.347656	-53.590080	872.166687	-661.365173	131.288269	505.413849	-618.167358	-116.887077	511.361481	-674.309570	125.537590	92.109970	-630.879700	-118.911339	92.813026	-585.362488	182.669647	1376.663818	-505.416077	-154.551056	1368.656738	-511.697327	32.654068	1392.268311	-493.955933	50.654716	1659.893311	-656.466431	263.578766	1140.424805	-543.066284	-265.816223	1139.463257	-538.820068	309.616730	901.818237	-405.004700	-263.963745	912.198853	-510.311340	32.233864	965.910156	551.060120	-8.545550	934.178101	546.606628	148.481720
-567.390625	107.071037	877.458191	-533.900879	-53.538651	872.170227	-661.208984	131.324921	505.516541	-617.923157	-116.860565	511.433716	-674.235474	125.492447	92.216194	-630.875427	-118.885849	92.908386	-584.451538	182.763321	1376.719727	-504.844940	-154.507904	1368.600342	-510.948761	32.726673	1392.189575	-492.246277	50.915688	1659.595459	-654.947937	264.337128	1140.476929	-542.214600	-265.078705	1139.041870	-535.836548	310.147552	902.478821	-402.634705	-261.902313	912.925659	-509.818237	32.279369	965.933472	551.376404	-8.565619	934.214661	546.955872	148.459122
-566.894470	107.286331	877.539673	-533.489807	-53.380402	872.202271	-661.049622	131.344376	505.663269	-617.625610	-116.824043	511.475494	-674.172119	125.497810	92.333923	-630.809204	-118.845970	93.002625	-583.468506	182.869659	1376.768066	-504.240875	-154.480911	1368.594971	-510.192810	32.752716	1392.138062	-490.671204	51.259201	1659.250854	-653.301025	265.170654	1140.550171	-541.331543	-264.283081	1138.659546	-533.168945	311.011566	903.157471	-400.449371	-259.622253	913.358887	-509.369507	32.413338	965.995605	551.705322	-8.551277	934.232910	547.339661	148.481827
-566.410950	107.538528	877.624756	-533.077454	-53.197746	872.247437	-660.851074	131.354462	505.776398	-617.363953	-116.811600	511.553894	-674.065918	125.455711	92.470894	-630.739258	-118.784081	93.108681	-582.492188	182.935638	1376.831543	-503.753632	-154.455719	1368.525391	-509.469086	32.825096	1392.066406	-489.008545	51.466866	1658.963867	-651.515625	265.896027	1140.622559	-540.425415	-263.422119	1138.286499	-530.369751	311.661530	903.699158	-398.413330	-257.463287	913.899841	-508.936005	32.584381	966.069946	551.953735	-8.591924	934.228027	547.668884	148.455948
-566.184143	107.563171	877.667603	-532.729248	-53.167618	872.292725	-660.706848	131.313385	505.842804	-617.169495	-116.843895	511.674408	-673.957336	125.420677	92.569099	-630.686951	-118.790802	93.235725	-581.534546	183.009857	1376.920776	-503.199615	-154.431625	1368.483887	-508.730408	32.897861	1392.016113	-487.461243	51.742104	1658.639160	-649.694946	266.696503	1140.669922	-539.522400	-262.584442	1137.897583	-527.617371	312.057098	903.988647	-396.493164	-255.218460	914.277222	-508.646240	32.644699	966.111023	552.255310	-8.643249	934.264771	548.008179	148.435074
-566.354309	107.099304	877.578857	-532.485229	-53.388817	872.345337	-660.639771	131.308487	505.844574	-616.996460	-116.843307	511.789368	-674.018677	125.413086	92.723747	-630.729675	-118.776245	93.352234	-580.574768	183.061554	1376.984375	-502.631348	-154.356812	1368.430786	-507.994629	32.929420	1391.947754	-485.825989	51.901340	1658.364990	-647.812256	267.589233	1140.739868	-538.626526	-261.676941	1137.516235	-525.192566	312.721863	904.302734	-394.735870	-252.956482	914.501770	-508.563843	32.506676	966.060181	552.539368	-8.652501	934.309021	548.321167	148.405518
-565.960144	107.412773	877.676025	-532.086853	-53.130566	872.356873	-660.445251	131.230286	505.981293	-616.689392	-116.813377	511.874023	-673.732727	125.244347	92.771477	-630.564392	-118.735214	93.488350	-579.618652	183.135712	1377.074341	-502.027344	-154.303253	1368.398438	-507.246857	33.021324	1391.872559	-484.304871	52.127911	1658.075195	-645.822632	268.300751	1140.765991	-537.687439	-260.710693	1137.085693	-522.739014	313.175934	904.466614	-393.113678	-250.696350	914.679626	-508.186920	32.738609	966.126465	552.870911	-8.612404	934.350098	548.692200	148.421021
-566.070923	107.192398	877.636230	-531.854370	-53.183338	872.373535	-660.360596	131.144196	506.001648	-616.476990	-116.820122	511.962555	-673.760620	125.231758	92.917389	-630.515625	-118.689140	93.576752	-578.628357	183.243210	1377.187012	-501.401672	-154.212936	1368.348267	-506.458344	33.125107	1391.778687	-482.721161	52.200481	1657.843750	-643.858582	269.238251	1140.897339	-536.766357	-259.701050	1136.701782	-520.378784	313.571686	904.574890	-391.662659	-248.515564	914.811096	-508.087799	32.736382	966.089417	553.170837	-8.612887	934.366333	549.027344	148.390427
-565.978210	107.237953	877.663940	-531.557800	-53.147541	872.389832	-660.239563	131.094894	506.112122	-616.298035	-116.874535	512.078430	-673.477783	125.024757	92.895264	-630.540527	-118.699593	93.684914	-577.717773	183.362900	1377.258057	-500.846008	-154.122345	1368.254272	-505.706268	33.247662	1391.634766	-481.266663	52.373634	1657.589233	-641.786011	269.968201	1140.991943	-535.916809	-258.720123	1136.243530	-518.119324	313.949493	904.632874	-390.387451	-246.032593	914.598816	-507.883148	32.824566	966.103943	553.437195	-8.565192	934.362488	549.333679	148.390472
-565.936951	107.310326	877.696106	-531.310913	-53.041809	872.378479	-660.106445	130.971680	506.146179	-616.137756	-116.866455	512.116699	-673.534363	125.066154	93.033699	-630.545471	-118.676506	93.777275	-576.842041	183.486923	1377.311890	-500.277161	-154.041748	1368.149292	-505.024902	33.359081	1391.567505	-479.791809	52.467407	1657.369263	-639.712646	270.775299	1141.132324	-535.181824	-257.773529	1135.892212	-515.894409	314.201111	904.646057	-389.329895	-242.913071	913.864990	-507.727600	32.945251	966.107178	553.667847	-8.590853	934.343079	549.630615	148.369522
-565.935608	107.320595	877.715027	-531.087158	-52.974056	872.399902	-659.999817	130.911072	506.217102	-616.001526	-116.966209	512.197388	-673.377869	124.975128	93.104691	-630.563660	-118.682579	93.881767	-575.948975	183.610352	1377.435059	-499.639679	-153.953644	1368.086670	-504.280853	33.498955	1391.483887	-478.297882	52.483276	1657.204346	-637.654663	271.452637	1141.187134	-534.324158	-256.742310	1135.474976	-513.678040	314.428650	904.577820	-388.354553	-240.625076	913.605774	-507.604095	33.047169	966.118347	553.975525	-8.559658	934.361572	549.968567	148.401932
-565.921204	107.335159	877.764648	-530.868042	-52.934677	872.436035	-659.862610	130.840775	506.296722	-615.863403	-117.012054	512.292175	-673.264282	124.957451	93.185005	-630.540344	-118.650154	93.979607	-575.004639	183.759216	1377.547241	-499.006012	-153.821304	1368.002441	-503.595947	33.619255	1391.437744	-476.938843	52.594620	1657.028564	-635.553650	271.998444	1141.245117	-533.487671	-255.548569	1134.877075	-511.613403	314.650543	904.509827	-387.526184	-238.390686	913.218994	-507.469513	33.123913	966.150024	554.319580	-8.513986	934.399353	550.336975	148.430344
-565.993774	107.319176	877.824768	-530.736816	-52.860382	872.478271	-659.781128	130.800537	506.368225	-615.415466	-116.077370	512.138428	-673.161499	124.910797	93.259071	-630.345276	-118.635826	94.011505	-574.122681	183.912872	1377.644897	-498.409637	-153.709396	1367.941772	-502.895325	33.766949	1391.401978	-475.584564	52.609634	1656.895752	-633.542419	272.554199	1141.309937	-532.717407	-254.619324	1134.629028	-509.521973	314.776581	904.421753	-386.890961	-236.107941	912.807251	-507.411102	33.205261	966.184692	554.624939	-8.525429	934.427124	550.674133	148.443893
-566.039978	107.345215	877.888977	-530.598755	-52.809025	872.527405	-659.803894	130.826355	506.514801	-615.327209	-116.340286	512.271851	-673.149048	124.889992	93.432732	-630.418884	-118.662773	94.187019	-573.286377	184.040558	1377.742065	-497.795044	-153.582031	1367.851318	-502.193939	33.924572	1391.352783	-474.175964	52.547737	1656.820313	-631.582703	273.039795	1141.352295	-531.961060	-253.563278	1134.167603	-507.495941	314.802307	904.357971	-386.350464	-233.857681	912.254456	-507.335358	33.290581	966.224854	554.917236	-8.531817	934.444153	551.027100	148.430313
-566.161072	107.337898	877.996765	-530.534180	-52.775890	872.623352	-660.006592	130.916016	506.730469	-614.817505	-115.392258	512.084595	-673.201965	124.906960	93.656502	-630.118713	-118.668579	94.239128	-572.383423	184.253708	1377.885254	-497.074738	-153.435806	1367.788940	-501.488403	34.069901	1391.370361	-472.945221	52.617344	1656.760986	-629.694275	273.387909	1141.425171	-531.201721	-252.523697	1133.848511	-505.571564	314.776062	904.237793	-386.039337	-231.653854	911.659180	-507.322205	33.355804	966.304626	555.215942	-8.502594	934.454529	551.360229	148.455322
-566.263428	107.317703	878.154419	-530.492676	-52.719906	872.763306	-659.869934	130.933075	506.888245	-615.479797	-117.794632	512.893250	-672.898987	124.830429	93.765900	-630.783569	-118.800812	94.670227	-571.566589	184.458664	1378.001465	-496.383606	-153.269089	1367.805176	-500.799438	34.241413	1391.406006	-471.681335	52.604179	1656.770996	-627.979004	273.750580	1141.420044	-530.478149	-251.430405	1133.501221	-503.765930	314.662262	904.144287	-385.868713	-229.443405	911.024292	-507.312225	33.413124	966.432556	555.527832	-8.456675	934.450378	551.716309	148.500107
-566.476807	107.295403	878.347900	-530.514099	-52.716747	872.949341	-659.884277	130.995529	507.094330	-615.302612	-117.677200	512.959106	-672.752502	124.925858	94.079208	-630.742981	-118.843262	94.862518	-570.785828	184.665680	1378.117798	-495.757904	-153.139633	1367.801270	-500.132477	34.385239	1391.474854	-470.520966	52.656727	1656.784790	-626.354553	273.970184	1141.415894	-529.854370	-250.497681	1133.260254	-502.008484	314.434906	904.077576	-385.765045	-226.714508	910.194702	-507.378204	33.462032	966.595154	555.840088	-8.435534	934.467834	552.080200	148.493622
-566.703308	107.224548	878.585754	-530.567505	-52.725876	873.153259	-659.972839	131.117004	507.306274	-615.405701	-118.080589	513.312378	-672.693787	125.001076	94.384773	-630.875488	-118.986374	95.142776	-570.051147	184.849014	1378.317261	-495.057953	-152.993759	1367.865234	-499.472687	34.521225	1391.579102	-469.234436	52.538494	1656.959229	-624.927551	274.246063	1141.520508	-529.156555	-249.472183	1133.031738	-500.474213	314.137360	903.950562	-386.069977	-225.182388	909.577820	-507.450439	33.466057	966.782349	556.162354	-8.394332	934.509949	552.445251	148.497284
-566.917908	107.182121	878.884338	-530.661865	-52.711487	873.442261	-659.977112	131.183044	507.588440	-615.379028	-118.194901	513.599548	-672.599243	125.147758	94.770882	-630.872131	-119.054710	95.407448	-569.284912	185.055878	1378.524780	-494.304565	-152.807800	1367.984619	-498.856018	34.675426	1391.770630	-468.141663	52.560448	1657.075684	-623.578613	274.390350	1141.559814	-528.547363	-248.404495	1132.871582	-499.039154	313.797852	903.925842	-386.415924	-223.116135	908.870544	-507.539368	33.495731	967.043457	556.529846	-8.376713	934.548706	552.839539	148.518555
-567.157227	107.115295	879.226013	-530.774292	-52.729263	873.777771	-660.003235	131.305481	507.907959	-615.351135	-118.276344	513.870605	-672.715637	125.464996	95.251526	-630.714050	-119.132339	95.714462	-568.597473	185.260345	1378.805664	-493.635193	-152.648514	1368.158813	-498.232758	34.826736	1391.978516	-467.088226	52.601273	1657.268555	-622.388184	274.378784	1141.659302	-527.981262	-247.503586	1132.854370	-497.706787	313.239929	903.885925	-386.934143	-221.113144	908.117859	-507.643311	33.502216	967.346008	556.847290	-8.371962	934.562195	553.199707	148.551849
-567.430725	106.995399	879.601746	-530.929260	-52.776188	874.166748	-660.095581	131.427063	508.287750	-615.344238	-118.322037	514.180847	-672.411865	125.359642	95.449760	-630.574158	-119.219467	96.010910	-567.903137	185.482803	1379.107666	-492.916687	-152.487732	1368.409302	-497.652771	35.001980	1392.279419	-465.968048	52.514877	1657.555420	-621.349548	274.383850	1141.772949	-527.447449	-246.556061	1132.816528	-496.585510	312.706329	903.892334	-387.622314	-219.195602	907.404907	-507.776520	33.479771	967.687195	557.189819	-8.315460	934.566772	553.591858	148.588791
-567.739685	106.926025	880.000366	-531.199829	-52.776237	874.600952	-660.081421	131.490417	508.608093	-615.449402	-118.385414	514.531250	-672.272156	125.289719	95.763435	-630.500244	-119.328735	96.327187	-567.286438	185.702225	1379.452881	-492.243622	-152.314270	1368.706543	-497.069061	35.151569	1392.587280	-464.932678	52.529976	1657.847778	-620.433472	274.294434	1141.974487	-526.931274	-245.617844	1132.927979	-495.556976	312.028564	903.969788	-388.410553	-217.327240	906.684448	-507.960968	33.503876	968.051331	557.528687	-8.281681	934.575073	553.987122	148.603500
-568.094788	106.903358	880.460327	-531.542542	-52.758965	875.072937	-660.224609	131.471832	508.957184	-615.637695	-118.554047	514.959229	-672.174561	125.194695	96.160034	-630.455444	-119.468536	96.690033	-566.628479	185.857010	1379.852539	-491.514374	-152.117523	1369.062866	-496.486969	35.296162	1392.922363	-463.960175	52.460239	1658.167725	-619.623779	274.161926	1142.249756	-526.493469	-244.550613	1132.999878	-494.728333	311.316742	904.163330	-389.347900	-215.550430	906.001343	-508.194183	33.541260	968.461487	557.934326	-8.225792	934.627869	554.400635	148.616928
-568.523315	106.934891	880.977051	-531.901062	-52.790627	875.547180	-660.327148	131.398560	509.378998	-615.806824	-118.664177	515.379272	-672.203613	125.398865	96.682098	-630.332581	-119.640900	97.031013	-566.031738	186.016449	1380.319458	-490.879883	-151.948959	1369.473389	-495.948730	35.413406	1393.299561	-462.976929	52.464420	1658.524414	-618.967834	273.923950	1142.560181	-526.111572	-243.857941	1133.422607	-494.068420	310.600159	904.336304	-390.382141	-213.851486	905.399719	-508.458649	33.564381	968.895935	558.350708	-8.176213	934.681396	554.800903	148.697601
-568.981628	107.000458	881.520630	-532.378113	-52.780628	875.988770	-660.480652	131.257858	509.790039	-616.046936	-118.804024	515.740479	-672.039185	125.348793	97.051216	-630.333313	-119.859245	97.358063	-565.493896	186.158218	1380.740967	-490.272339	-151.769287	1369.881714	-495.395508	35.533581	1393.681152	-462.128082	52.426384	1658.866455	-618.442627	273.689453	1142.970581	-525.788147	-242.970825	1133.772095	-493.596222	309.778961	904.556580	-391.589905	-212.294861	904.811401	-508.774750	33.574226	969.320557	558.686035	-8.185097	934.708191	555.180176	148.698868
-569.372253	106.998268	882.057556	-532.751892	-52.770103	876.474243	-660.658875	131.146881	510.162720	-616.054382	-118.718109	516.042297	-671.753967	125.280937	97.443275	-630.091736	-120.064682	97.617867	-565.015381	186.282578	1381.200928	-489.709320	-151.600861	1370.344604	-494.874847	35.642342	1394.064087	-461.345978	52.460052	1659.215332	-617.978882	273.279419	1143.337891	-525.427673	-241.991180	1134.179199	-493.258362	308.899994	904.798340	-392.854462	-210.834991	904.278320	-509.032837	33.584648	969.773804	559.006836	-8.162786	934.743530	555.576904	148.697693
-569.762207	107.026863	882.565186	-533.214172	-52.784107	876.960144	-660.924683	131.025146	510.615601	-616.187500	-118.714935	516.394287	-671.475464	125.230125	97.784714	-629.950562	-120.289612	97.879059	-564.531311	186.402267	1381.736450	-489.158081	-151.489700	1370.776123	-494.372986	35.759052	1394.457520	-460.556671	52.434608	1659.579102	-617.672363	272.943298	1143.774902	-525.180420	-241.177368	1134.612427	-493.105713	308.081909	905.092773	-394.190094	-209.461624	903.774231	-509.331116	33.590218	970.211182	559.389771	-8.146951	934.770386	556.020142	148.709747
-570.173889	107.053207	883.023560	-533.681519	-52.785427	877.388550	-661.223938	130.947815	511.032196	-616.398438	-118.742996	516.750671	-671.327209	125.148926	98.084221	-629.733337	-120.514053	98.152451	-564.058411	186.536758	1382.251465	-488.582092	-151.351883	1371.274658	-493.930542	35.874306	1394.828125	-459.804260	52.430527	1659.955200	-617.481628	272.463074	1144.226440	-524.978149	-240.286728	1135.085205	-493.023315	307.169403	905.424133	-395.605621	-208.171204	903.344299	-509.635803	33.602982	970.591614	559.764771	-8.108902	934.838562	556.439392	148.721375
-570.564575	107.120079	883.483215	-534.084167	-52.807735	877.800903	-661.430847	130.815155	511.379852	-616.632813	-118.778694	517.111450	-670.940369	124.862541	98.095306	-629.651062	-120.766403	98.367455	-563.704468	186.619583	1382.717651	-488.098785	-151.261963	1371.692383	-493.515259	35.989197	1395.202881	-459.070892	52.343651	1660.322998	-617.408569	272.031464	1144.691528	-524.989014	-239.515533	1135.338623	-493.029236	306.248718	905.750366	-397.003387	-207.083954	902.905273	-509.912598	33.621075	970.971741	560.118774	-8.133282	934.890930	556.830017	148.739777
-570.999146	107.186798	883.930847	-534.539429	-52.785248	878.184387	-661.659790	130.760727	511.746613	-616.850525	-118.853561	517.432007	-670.792725	124.842384	98.294647	-629.514954	-121.075157	98.603867	-563.380493	186.737900	1383.196899	-487.630341	-151.173141	1372.073364	-493.139648	36.055309	1395.545654	-458.444397	52.318161	1660.643677	-617.471252	271.611176	1145.116455	-525.037720	-238.926666	1135.763916	-493.181305	305.317688	906.073303	-398.385162	-206.030914	902.561646	-510.233765	33.652431	971.330017	560.472046	-8.149075	934.926880	557.226807	148.686676
-571.343506	107.217331	884.315308	-534.877075	-52.757885	878.541626	-661.847778	130.702469	512.080139	-617.073608	-118.845551	517.736450	-670.660706	124.864777	98.539253	-629.291260	-121.343506	98.822258	-563.073242	186.818100	1383.622803	-487.166626	-151.021774	1372.449585	-492.788513	36.154781	1395.843994	-457.914520	52.364956	1660.900513	-617.590210	271.175018	1145.483032	-525.101868	-238.778824	1136.320313	-493.383057	304.467957	906.356812	-399.877258	-205.122421	902.196167	-510.490295	33.688374	971.660522	560.823364	-8.144304	934.969604	557.621094	148.665955
-571.667786	107.234276	884.632385	-535.214539	-52.726616	878.847534	-661.889160	130.605011	512.313477	-617.263611	-118.921936	517.994629	-670.638794	125.175377	98.931007	-629.147400	-121.620453	98.999420	-562.844543	186.906631	1384.021484	-486.752777	-150.922791	1372.731567	-492.518463	36.251225	1396.113403	-457.394135	52.334961	1661.175293	-617.822693	270.677704	1145.830200	-525.281555	-238.457062	1136.660278	-493.601318	303.464142	906.673035	-401.382629	-204.351654	901.798523	-510.725311	33.726780	971.925659	561.129272	-8.174229	934.973511	558.011780	148.641251
-571.892395	107.193481	884.920288	-535.415649	-52.680336	879.158508	-662.096741	130.565094	512.489746	-617.431946	-118.972893	518.223389	-670.551086	125.266403	99.118195	-628.985779	-121.904121	99.121590	-562.676575	186.976639	1384.353394	-486.378906	-150.848679	1372.963867	-492.273285	36.309700	1396.327637	-456.890015	52.219624	1661.426270	-618.158813	270.243500	1146.146729	-525.531494	-238.165573	1136.973022	-493.965118	302.644928	906.913391	-402.853088	-203.726059	901.381165	-510.889923	33.764301	972.199707	561.441895	-8.190715	934.984436	558.350952	148.633301
-572.154541	107.171494	885.120728	-535.609009	-52.678085	879.389954	-662.379333	130.491943	512.613708	-617.573303	-119.050201	518.391235	-670.544617	125.338150	99.243141	-628.879395	-122.170097	99.215286	-562.526978	187.054382	1384.633667	-486.049011	-150.780396	1373.126221	-492.061646	36.372097	1396.526611	-456.573608	52.217205	1661.551392	-618.531677	269.895416	1146.380737	-525.798767	-238.066132	1137.197510	-494.369446	301.817078	907.098572	-404.323639	-203.166046	900.982361	-511.068451	33.803524	972.388733	561.741089	-8.204802	934.982056	558.674561	148.591309
-572.415894	107.106964	885.265686	-535.827698	-52.679455	879.604309	-662.656555	130.480820	512.700867	-617.685608	-119.186943	518.548767	-670.562561	125.397903	99.281685	-628.822021	-122.416748	99.259483	-562.430298	187.144333	1384.842529	-485.763000	-150.700943	1373.221191	-491.886505	36.438412	1396.649658	-456.230347	52.154266	1661.655396	-618.951111	269.517456	1146.556396	-526.113525	-237.777649	1137.198730	-494.872314	301.118439	907.250671	-405.754059	-202.788040	900.523438	-511.263092	33.835041	972.542053	562.075500	-8.228055	935.008789	559.031128	148.536377
-572.667358	107.050606	885.331482	-536.008667	-52.709866	879.733765	-662.908997	130.444839	512.679199	-617.724182	-119.297348	518.589478	-670.578613	125.505592	99.233704	-628.718323	-122.676460	99.204048	-562.411682	187.227356	1384.966797	-485.500305	-150.646591	1373.228760	-491.767242	36.482731	1396.719604	-455.915344	52.022766	1661.720093	-619.501038	269.215332	1146.744019	-526.423706	-237.783646	1137.307129	-495.466919	300.453278	907.323364	-407.150696	-202.481384	900.003601	-511.438721	33.857716	972.615540	562.367310	-8.272656	935.005066	559.346802	148.495758
-572.931213	107.017555	885.325439	-536.247070	-52.745564	879.795044	-663.184814	130.434738	512.604309	-617.701599	-119.417694	518.529846	-670.666870	125.579269	99.050606	-628.760376	-122.945137	99.032921	-562.457031	187.295914	1385.011597	-485.339752	-150.613342	1373.181030	-491.665955	36.530888	1396.675903	-455.716888	51.932461	1661.677002	-620.082031	268.901398	1146.810547	-526.750366	-237.839752	1137.336792	-496.082336	299.836426	907.297607	-408.515808	-202.312515	899.503052	-511.636780	33.881218	972.613525	562.635986	-8.298248	935.000671	559.676147	148.443695
-573.191101	106.946892	885.208679	-536.462585	-52.830303	879.768188	-663.410339	130.380875	512.419861	-617.603516	-119.538986	518.330261	-670.737793	125.636986	98.774765	-628.808472	-123.167877	98.741707	-562.507324	187.342682	1384.984863	-485.207214	-150.595917	1373.065552	-491.608154	36.575363	1396.542725	-455.606812	51.827988	1661.536621	-620.680054	268.647614	1146.814697	-527.078918	-237.925064	1137.317871	-496.721619	299.296265	907.227478	-409.838593	-202.257294	898.946106	-511.826996	33.877384	972.513489	562.844055	-8.314258	934.982544	559.956299	148.393341
-573.425842	106.912598	885.038391	-536.701050	-52.893028	879.643982	-663.522156	130.340820	512.083252	-617.451965	-119.676498	518.017517	-670.719055	125.410034	98.196281	-628.941772	-123.287216	98.369438	-562.552246	187.369598	1384.864014	-485.124664	-150.545364	1372.843506	-491.580200	36.611916	1396.339844	-455.572266	51.705833	1661.286865	-621.280334	268.414490	1146.712891	-527.397583	-238.197388	1137.352905	-497.446014	298.880463	907.059509	-411.212708	-202.347275	898.385071	-512.017700	33.864014	972.341675	563.107910	-8.367551	935.012451	560.304321	148.347397
-573.667175	106.850266	884.736755	-536.947388	-52.953651	879.386963	-663.532959	130.359360	511.589813	-617.131836	-119.654472	517.450867	-671.149170	125.648613	97.872917	-629.050903	-123.333092	97.905151	-562.615845	187.409576	1384.652222	-485.074615	-150.522263	1372.530884	-491.582123	36.674049	1396.006470	-455.617828	51.545593	1660.930054	-622.125916	268.452911	1146.502319	-527.751404	-238.338318	1137.229248	-498.198059	298.460449	906.799683	-412.409271	-202.577362	897.803284	-512.218567	33.837029	972.039124	563.397278	-8.399067	935.075806	560.621704	148.272522
-573.872498	106.811081	884.296875	-537.168030	-53.046021	878.998596	-663.498474	130.389328	510.863190	-616.555420	-119.160614	516.487671	-671.482483	125.483078	97.112465	-628.987671	-123.300591	97.270103	-562.739929	187.452469	1384.300903	-485.114410	-150.484955	1372.088745	-491.630707	36.660545	1395.538818	-455.747498	51.369331	1660.468018	-622.735046	268.187988	1146.179077	-528.140625	-238.474289	1136.977661	-498.999542	298.200165	906.382568	-413.573334	-202.943039	897.124634	-512.403870	33.800735	971.609497	563.624512	-8.490359	935.142822	560.898010	148.172180
-574.091125	106.676170	883.636108	-537.361389	-53.200947	878.461609	-663.360535	130.318802	509.989685	-616.401428	-118.712181	515.720459	-671.467041	124.968590	96.090508	-629.205750	-123.217476	96.574036	-562.881653	187.465347	1383.810425	-485.194702	-150.483185	1371.526733	-491.755829	36.674713	1394.943848	-455.992279	51.166027	1659.892944	-623.245850	267.718933	1145.833862	-528.591980	-238.566391	1136.537842	-499.908356	298.008301	905.874573	-414.614349	-203.351959	896.396240	-512.606812	33.732307	971.003235	563.882996	-8.570323	935.188049	561.201660	148.099640
-574.267944	106.565994	882.842896	-537.539368	-53.294453	877.761108	-663.204956	130.220581	509.198242	-616.589844	-118.825699	515.109375	-671.621521	124.561142	95.187477	-629.525208	-123.009842	95.948425	-563.016602	187.496353	1383.194946	-485.295929	-150.460831	1370.893188	-491.935089	36.686874	1394.277222	-456.195801	50.916073	1659.334961	-623.872131	267.539734	1145.257324	-529.031372	-238.746902	1136.046631	-500.747345	297.906158	905.193665	-415.564545	-203.879044	895.601196	-512.803162	33.678566	970.261658	564.124084	-8.673007	935.254028	561.522461	147.986053
-574.411987	106.511665	881.975281	-537.644226	-53.407204	876.981140	-663.171509	129.995560	508.309814	-616.906189	-119.256561	514.546082	-671.771973	124.127853	94.532585	-630.048645	-122.764626	95.432869	-563.209412	187.513748	1382.487183	-485.446594	-150.449524	1370.184204	-492.169373	36.716965	1393.520386	-456.612549	50.790627	1658.650269	-624.541138	267.539978	1144.564331	-529.564514	-238.701660	1135.220703	-501.685577	297.805634	904.374634	-416.444183	-204.437592	894.681580	-512.979309	33.639744	969.459167	564.351990	-8.790546	935.331177	561.822083	147.876801
-574.566589	106.437523	880.999878	-537.754456	-53.477879	876.059692	-663.261353	129.696350	507.503876	-617.100586	-120.040314	514.251831	-672.077515	123.876389	94.075180	-630.337585	-122.498962	94.988869	-563.456116	187.585617	1381.681396	-485.751740	-150.464798	1369.361938	-492.476807	36.746136	1392.706543	-457.017822	50.546959	1658.004639	-625.230530	267.551453	1143.798706	-530.027283	-238.959030	1134.477905	-502.717957	297.773071	903.340027	-417.214752	-205.170486	893.678894	-513.193665	33.589798	968.548096	564.567566	-8.856174	935.346497	562.111633	147.801270
-574.638428	106.459518	880.064636	-537.830017	-53.473366	875.137329	-663.469238	129.389343	506.908661	-617.222351	-120.038849	513.673340	-671.998230	123.225624	93.411339	-630.511108	-122.211922	94.482422	-563.761414	187.644714	1380.774414	-486.050720	-150.502487	1368.550415	-492.788818	36.728638	1391.930908	-457.412384	50.318100	1657.427856	-625.907898	267.649445	1142.818359	-530.477173	-239.459335	1133.814453	-503.745392	297.766846	902.231934	-418.012054	-205.853928	892.614929	-513.367981	33.583847	967.668762	564.817444	-8.927382	935.371277	562.423157	147.709991
-574.658325	106.368149	879.112000	-537.798584	-53.542233	874.275879	-663.805115	129.057755	506.521149	-617.415222	-119.909134	513.181030	-672.234253	123.154099	93.294876	-630.691895	-121.952812	94.108032	-564.072632	187.708069	1379.892700	-486.386475	-150.563583	1367.703247	-493.171387	36.730469	1391.215454	-457.808868	50.055984	1656.943848	-626.507996	267.756592	1141.892700	-530.891479	-239.757950	1132.932983	-504.862671	297.788696	900.962402	-418.753357	-206.661346	891.429321	-513.508118	33.534218	966.828613	565.069641	-9.005289	935.430847	562.709229	147.624481
-574.683533	106.339203	878.299866	-537.827759	-53.415951	873.440369	-664.444824	128.782333	506.394806	-617.676575	-119.679443	512.887695	-672.355347	122.886795	93.060463	-630.856934	-121.758606	93.791336	-564.450256	187.823318	1378.985596	-486.788940	-150.597778	1366.945923	-493.625458	36.718910	1390.580811	-458.319855	49.881851	1656.496826	-627.076843	267.960632	1140.841187	-531.314819	-239.879089	1131.863159	-506.085968	297.952454	899.599976	-419.437195	-207.435410	890.224304	-513.649170	33.547516	966.061462	565.374817	-9.061281	935.449768	563.013062	147.581253
-574.663696	106.368195	877.669922	-537.798218	-53.296448	872.709595	-665.002991	128.470871	506.349640	-617.850525	-119.664101	512.528625	-672.411072	122.791489	92.924911	-630.947327	-121.629150	93.559601	-564.900879	187.945221	1378.107422	-487.266846	-150.714798	1366.228760	-494.061096	36.538986	1389.939331	-458.758301	49.641880	1656.178467	-627.652100	268.152069	1139.847168	-531.584839	-240.502197	1131.197388	-507.352600	297.956757	898.212891	-420.189911	-208.350830	889.041321	-513.748779	33.540695	965.446045	565.591492	-9.179250	935.441345	563.275696	147.482803
-574.613403	106.304008	877.190674	-537.703003	-53.250298	872.225647	-665.429382	128.299240	506.388062	-618.047058	-119.545578	512.397278	-672.521545	122.892570	92.872879	-630.975586	-121.572075	93.421928	-565.372009	188.035233	1377.304443	-487.736298	-150.839584	1365.641602	-494.616272	36.628254	1389.629150	-459.265045	49.459641	1655.962646	-628.147888	268.356445	1138.879028	-531.857361	-240.906876	1130.497070	-508.634430	298.058838	896.844849	-420.926483	-209.273056	887.939941	-513.799622	33.515373	965.023743	565.805359	-9.299774	935.458679	563.529663	147.361160
-574.591125	106.195656	876.952148	-537.609314	-53.253616	871.982178	-665.762939	128.192001	506.463989	-618.320740	-119.301620	512.598206	-672.479370	122.958214	92.766365	-631.013062	-121.575798	93.391411	-565.865234	188.166855	1376.703491	-488.228729	-150.962173	1365.236084	-495.146790	36.528862	1389.399048	-459.794800	49.320847	1655.858398	-628.650574	268.545898	1138.133911	-532.025757	-241.195297	1129.942993	-510.053741	298.118958	895.549744	-421.677216	-210.302765	886.938965	-513.817444	33.461655	964.818115	566.051575	-9.394701	935.477722	563.808655	147.283279
-574.623718	106.098335	876.970947	-537.558105	-53.257992	872.000732	-665.995178	128.185944	506.599121	-618.449829	-119.250366	512.693176	-672.484924	123.150398	92.729912	-630.940674	-121.646088	93.438240	-566.376709	188.224838	1376.267456	-488.794495	-151.091873	1365.030151	-495.700134	36.472488	1389.335449	-460.314178	49.120773	1655.879883	-629.113770	268.705444	1137.513184	-532.175842	-241.490234	1129.593140	-511.556335	298.180420	894.422180	-422.510040	-211.435440	886.142456	-513.857117	33.424923	964.858582	566.309265	-9.501908	935.493286	564.097412	147.170395
-574.675110	106.074615	877.211243	-537.527710	-53.260521	872.193420	-666.004028	128.225983	506.692017	-618.579651	-119.443161	512.790222	-672.546692	123.335030	92.729942	-630.925659	-121.771591	93.545723	-566.991760	188.252899	1376.043701	-489.384979	-151.200821	1365.057617	-496.288147	36.378151	1389.431274	-460.941711	48.971416	1655.991821	-629.583557	268.740662	1137.178467	-532.298279	-241.754288	1129.581299	-513.191284	298.227539	893.413147	-423.501953	-212.689163	885.571350	-513.890503	33.401695	965.086548	566.522400	-9.631044	935.505432	564.338501	147.054428
-574.785461	105.963768	877.566101	-537.485352	-53.385899	872.580017	-665.856934	128.298859	506.766144	-618.665161	-119.679863	513.027832	-672.549744	123.521996	92.754456	-630.912415	-121.916817	93.717613	-567.619873	188.190567	1376.040527	-490.007843	-151.313980	1365.333618	-496.896912	36.309536	1389.704346	-461.644653	48.895401	1656.188232	-630.044800	268.661224	1137.138794	-532.419861	-241.833740	1129.783691	-514.887573	298.244965	892.677979	-424.328003	-213.865982	885.274780	-513.925232	33.341385	965.453186	566.741150	-9.714462	935.538635	564.543152	146.939484
-574.904602	105.872742	878.064575	-537.496521	-53.485023	873.127197	-665.590149	128.395096	506.861237	-618.706726	-119.826973	513.289429	-672.536743	123.670799	92.836632	-630.824707	-122.084167	93.899834	-568.215637	188.116028	1376.290771	-490.602844	-151.434311	1365.788452	-497.510040	36.231125	1390.089111	-462.306458	48.703522	1656.485229	-630.517395	268.424530	1137.353394	-532.546265	-241.871597	1130.292114	-516.719421	298.255371	892.151367	-425.174164	-215.095184	885.273010	-513.989929	33.302399	965.971436	567.048706	-9.797868	935.597900	564.806030	146.801315
-575.003967	105.823860	878.658813	-537.447876	-53.607410	873.723877	-664.515686	128.259781	506.764587	-618.705078	-119.903389	513.555725	-671.939880	123.716606	92.716843	-630.750732	-122.211929	94.101059	-568.888245	188.012177	1376.685181	-491.254913	-151.505264	1366.437988	-498.138855	36.128185	1390.614136	-463.031342	48.535942	1656.856445	-631.062500	268.126770	1137.784424	-532.729675	-241.909943	1131.046997	-518.689819	298.301453	891.847229	-426.040344	-216.326538	885.506653	-514.047058	33.246155	966.579346	567.301636	-9.887155	935.639160	565.000549	146.734253
-575.106506	105.811615	879.257141	-537.458374	-53.674561	874.250671	-665.000244	128.510681	507.024384	-618.720154	-120.033722	513.835144	-672.253052	123.684479	92.895264	-630.663635	-122.382698	94.290092	-569.553284	187.894547	1377.232544	-491.946503	-151.607376	1367.215698	-498.786987	36.033489	1391.174072	-463.819580	48.400517	1657.250977	-631.661255	267.791321	1138.360596	-532.999573	-241.959641	1131.988281	-520.650024	298.259949	891.737244	-426.797577	-217.572388	885.989197	-514.139648	33.178715	967.160950	567.541748	-9.993090	935.650024	565.195923	146.630157
-575.278564	105.832489	879.796753	-537.543457	-53.744152	874.777832	-665.060059	128.647430	507.250580	-618.669495	-120.130005	514.074158	-672.312500	123.738571	93.051620	-630.630615	-122.522964	94.537453	-570.139648	187.771744	1377.904053	-492.575012	-151.703079	1368.037842	-499.461304	35.948879	1391.756104	-464.752533	48.369865	1657.712524	-632.443359	267.471741	1139.056641	-533.299927	-241.954880	1132.979248	-522.695374	298.240356	891.730957	-427.468903	-218.824081	886.664246	-514.282837	33.162605	967.700439	567.764343	-10.066848	935.645447	565.351868	146.528336
-575.457153	105.779686	880.279602	-537.649109	-53.867645	875.338013	-664.922058	128.718109	507.457764	-618.702454	-120.325500	514.408569	-672.291565	123.804497	93.244583	-630.645630	-122.658424	94.754982	-570.814697	187.626312	1378.510376	-493.225891	-151.771973	1368.939941	-500.099487	35.870914	1392.410400	-465.599487	48.203403	1658.197144	-633.235291	267.198914	1139.894531	-533.701660	-241.705414	1133.815796	-524.734192	298.230652	891.863037	-428.008484	-219.990692	887.414734	-514.464844	33.124435	968.236633	567.983459	-10.209517	935.672729	565.540527	146.407440
-575.657776	105.765831	880.760864	-537.828430	-53.942936	875.852173	-664.771362	128.772644	507.679199	-618.609192	-120.375267	514.623291	-672.191467	123.868073	93.469604	-630.554688	-122.757645	94.956619	-571.416077	187.526627	1379.230469	-493.858276	-151.825409	1369.868652	-500.734772	35.789246	1393.021118	-466.565125	48.115925	1658.692993	-634.022949	266.819031	1140.683105	-534.055908	-242.070465	1135.091064	-526.705750	298.185303	892.176819	-428.487457	-221.211853	888.322388	-514.724548	33.083858	968.766418	568.246338	-10.290047	935.681152	565.724792	146.324829
-575.892395	105.762245	881.206116	-538.060547	-53.966831	876.223694	-664.809387	128.822937	507.890900	-618.537964	-120.400955	514.829956	-672.161621	123.909019	93.656166	-630.510986	-122.869743	95.148155	-572.029663	187.373825	1379.913086	-494.462830	-151.896561	1370.746338	-501.391266	35.724487	1393.633057	-467.487976	47.916454	1659.219727	-634.986145	266.514771	1141.539185	-534.552612	-241.995972	1135.939087	-528.650574	298.122894	892.459412	-428.843353	-222.363144	889.289185	-515.012207	33.014324	969.204407	568.452148	-10.398512	935.690063	565.884277	146.260651
-576.110168	105.716759	881.518372	-538.319214	-53.980289	876.519287	-664.736206	128.768539	508.071014	-618.445374	-120.359978	514.967163	-672.097717	123.976074	93.834373	-630.397644	-122.940094	95.310150	-572.553711	187.257751	1380.551025	-495.029266	-151.935959	1371.554199	-501.993103	35.621437	1394.147949	-468.503510	47.799641	1659.730225	-635.932556	266.335785	1142.321899	-534.949463	-242.588791	1137.167114	-530.469788	298.105835	892.843384	-429.101349	-223.546295	890.251282	-515.316650	32.949368	969.541809	568.659119	-10.477441	935.697815	566.058716	146.145889
-576.372986	105.683601	881.770569	-538.614563	-54.023411	876.778198	-664.804504	128.753448	508.222168	-618.421814	-120.425713	515.107361	-672.071777	123.991661	93.983887	-630.312927	-123.001839	95.478622	-573.113586	187.166458	1381.088135	-495.618622	-151.934753	1372.316040	-502.598450	35.553314	1394.650513	-469.547852	47.691460	1660.185181	-637.027649	266.156708	1143.069946	-535.435059	-242.793411	1137.907715	-532.264648	298.127045	893.231934	-429.220520	-224.747879	891.216492	-515.684753	32.883678	969.840637	568.942932	-10.553614	935.752075	566.257690	146.036392
-576.692871	105.627190	881.940918	-538.961670	-54.140751	877.002869	-664.877319	128.704315	508.284088	-618.450623	-120.450119	515.261841	-672.049438	124.023216	94.046173	-630.282898	-123.065155	95.543877	-573.683777	187.079437	1381.532349	-496.186462	-151.952728	1372.915527	-503.187164	35.469086	1395.035156	-470.585449	47.520172	1660.603271	-638.139282	266.068756	1143.614624	-535.843262	-243.522736	1138.877563	-533.951355	298.168030	893.506104	-429.271667	-225.946808	892.159241	-516.103699	32.796375	970.077637	569.205688	-10.618347	935.791992	566.430237	145.933334
-577.019714	105.527870	881.993835	-539.272034	-54.286308	877.117615	-665.002502	128.650589	508.316345	-618.577332	-120.483261	515.340820	-672.066528	123.997421	94.071594	-630.252014	-123.112396	95.582092	-574.244202	187.015594	1381.843384	-496.769257	-151.983139	1373.359375	-503.809875	35.384922	1395.307007	-471.644531	47.363567	1660.918945	-639.288086	266.005157	1144.012817	-536.362915	-243.898376	1139.336670	-535.585510	298.289764	893.772095	-429.189240	-227.226105	892.984314	-516.509949	32.689365	970.200562	569.460388	-10.704636	935.784180	566.614807	145.878265
-577.366638	105.426109	881.980591	-539.610352	-54.443371	877.168091	-665.150757	128.580963	508.247040	-618.774780	-120.520340	515.369934	-672.091858	123.945023	94.054802	-630.358154	-123.140114	95.574554	-574.737061	186.931183	1382.028076	-497.354492	-151.976639	1373.657227	-504.427612	35.294651	1395.447510	-472.678528	47.145409	1661.166870	-640.476318	265.976776	1144.338745	-536.795105	-244.562943	1139.802002	-537.117249	298.440826	893.940613	-429.091064	-228.539383	893.727783	-516.922913	32.578289	970.250061	569.711243	-10.808722	935.792114	566.806580	145.777176
-577.683350	105.335793	881.897522	-539.959412	-54.578823	877.148071	-665.339783	128.500229	508.174377	-618.879150	-120.494598	515.325134	-672.118469	123.865486	94.001900	-630.283325	-123.131645	95.524345	-575.314819	186.864914	1382.063477	-497.952209	-151.986267	1373.835815	-505.030212	35.227951	1395.475952	-473.735962	47.065796	1661.381226	-641.690369	266.070068	1144.493408	-537.178345	-245.544815	1140.329102	-538.545044	298.637695	894.028503	-428.824188	-229.842850	894.409302	-517.303528	32.478928	970.219299	569.999817	-10.829991	935.788940	566.996216	145.727188
-578.015808	105.231667	881.793579	-540.327087	-54.668079	877.063171	-665.569092	128.357193	508.065338	-619.072083	-120.456543	515.224792	-672.140137	123.778595	93.858810	-630.256287	-123.058441	95.427116	-575.883972	186.795578	1381.985718	-498.549164	-152.001785	1373.870239	-505.675110	35.154346	1395.436401	-474.799500	46.901360	1661.459351	-642.946533	266.140686	1144.547241	-537.606140	-246.283829	1140.476563	-539.962952	298.901245	894.030945	-428.462952	-231.151764	895.010925	-517.704041	32.371910	970.148743	570.226563	-10.907221	935.797119	567.170593	145.617462
-578.322754	105.140007	881.611145	-540.672119	-54.809723	876.937805	-665.798279	128.273972	507.920044	-619.280945	-120.480606	515.098816	-672.154602	123.699669	93.724205	-630.310974	-122.998001	95.307098	-576.516846	186.744888	1381.778809	-499.179138	-152.026535	1373.773193	-506.322937	35.049675	1395.341553	-475.789886	46.716698	1661.495239	-644.197571	266.282532	1144.459473	-538.131226	-247.584442	1140.600586	-541.271851	299.163269	893.985107	-428.055206	-232.420319	895.544189	-518.090210	32.260605	970.021851	570.425964	-11.007212	935.803040	567.352844	145.523575
-578.660889	105.039566	881.383606	-541.034424	-54.926155	876.740356	-666.032532	128.103897	507.725739	-619.447998	-120.455498	514.895996	-672.179260	123.602669	93.508751	-630.358643	-122.878342	95.136093	-577.120544	186.685745	1381.503906	-499.833923	-152.041977	1373.575562	-507.005829	34.949261	1395.145508	-476.758606	46.506035	1661.438477	-645.405762	266.335449	1144.259155	-538.614441	-248.557953	1140.506348	-542.484985	299.428375	893.808899	-427.598846	-233.676682	895.906982	-518.494568	32.148808	969.834351	570.646240	-11.039652	935.786621	567.525024	145.456680
-579.048523	104.866714	881.141785	-541.424194	-54.987946	876.506042	-666.290894	127.989136	507.505310	-619.640015	-120.450760	514.644592	-672.268616	123.494133	93.323898	-630.508911	-122.740036	94.971336	-577.799011	186.625046	1381.120605	-500.526001	-152.115067	1373.237061	-507.698730	34.840794	1394.888550	-477.671448	46.328453	1661.334717	-646.667175	266.528687	1143.936401	-539.031372	-249.485992	1140.302612	-543.678650	299.749420	893.571045	-427.012421	-234.891998	896.231750	-518.918152	32.031475	969.612183	570.895325	-11.126953	935.817871	567.741333	145.369766
-579.449463	104.736862	880.840271	-541.828491	-55.047050	876.212280	-666.584534	127.835449	507.254517	-619.908813	-120.479729	514.402344	-672.562439	123.663162	93.320045	-630.637756	-122.625511	94.768677	-578.496399	186.554901	1380.645020	-501.266418	-152.209427	1372.819580	-508.465057	34.728836	1394.555298	-478.675385	46.326111	1661.129761	-647.897583	266.756439	1143.527344	-539.461792	-250.203873	1139.791992	-544.772217	300.085602	893.284119	-426.434540	-236.003036	896.406372	-519.367798	31.931931	969.336304	571.172180	-11.166618	935.826904	567.941772	145.332642
-579.836975	104.622253	880.486145	-542.197449	-55.168472	875.869202	-666.797058	127.692749	507.041229	-620.226013	-120.472069	514.078003	-672.629456	123.627533	93.110954	-630.787842	-122.499947	94.549751	-579.288574	186.450516	1380.100708	-502.051178	-152.296982	1372.399658	-509.223053	34.588440	1394.253662	-479.511841	46.128513	1660.890869	-649.143127	266.924622	1143.047729	-539.830811	-251.224091	1139.553345	-545.867859	300.397034	892.897095	-425.833405	-237.125198	896.563354	-519.808655	31.809111	969.016541	571.376038	-11.270169	935.828735	568.123901	145.285339
-580.268005	104.491539	880.129395	-542.564514	-55.266056	875.544495	-667.152710	127.595139	506.845428	-620.524841	-120.492653	513.800232	-672.737793	123.599991	92.884636	-630.975403	-122.379333	94.315193	-580.073242	186.343674	1379.606201	-502.823669	-152.465500	1371.946899	-510.034729	34.478714	1393.885620	-480.330933	46.082954	1660.649292	-650.255798	266.990845	1142.517700	-540.220703	-252.088028	1139.074951	-546.870605	300.761627	892.478210	-425.253113	-238.156418	896.630249	-520.280334	31.713089	968.707336	571.623901	-11.323200	935.835815	568.348755	145.240463
-580.723816	104.354309	879.834045	-542.920349	-55.362236	875.231567	-667.584045	127.496811	506.646088	-620.855530	-120.493851	513.573364	-672.863037	123.595711	92.710342	-631.089172	-122.311440	94.109566	-580.902832	186.235977	1379.073730	-503.671021	-152.643204	1371.488525	-510.812836	34.332451	1393.582642	-481.177460	46.086910	1660.389038	-651.374756	267.212555	1142.017822	-540.534729	-252.836258	1138.652344	-547.846680	301.104187	892.094238	-424.661224	-239.158676	896.678833	-520.760864	31.595299	968.437073	571.817505	-11.416814	935.882507	568.549133	145.146271
-581.180603	104.277184	879.597656	-543.369507	-55.366653	874.928589	-668.112244	127.421860	506.497467	-621.206604	-120.557983	513.361633	-672.929993	123.644272	92.552132	-631.185791	-122.243202	93.956711	-581.789429	186.092026	1378.623169	-504.546631	-152.845795	1371.085449	-511.640839	34.163174	1393.322021	-481.872620	45.949253	1660.147095	-652.414551	267.228058	1141.492798	-540.883362	-253.577057	1138.222900	-548.818970	301.417328	891.702698	-424.164856	-240.045258	896.711487	-521.280029	31.505133	968.201050	572.037781	-11.465061	935.886597	568.755066	145.061172
-581.664673	104.265205	879.385559	-543.807190	-55.402813	874.667786	-668.657104	127.345390	506.351776	-621.621399	-120.563461	513.222290	-672.872131	123.454735	92.177673	-631.234009	-122.247055	93.798195	-582.738159	185.926727	1378.249756	-505.471619	-153.038635	1370.740356	-512.454956	33.973404	1393.094604	-482.624664	45.856560	1659.903564	-653.435181	267.288971	1141.084106	-541.195740	-254.132996	1137.805908	-549.814453	301.713654	891.311096	-423.629456	-240.908798	896.773987	-521.803528	31.448456	967.995300	572.220703	-11.523686	935.883179	568.912231	145.003983
-582.202759	104.141075	879.205200	-544.232483	-55.473358	874.498108	-669.199524	127.219162	506.209167	-622.046143	-120.630341	513.134888	-673.082581	123.782562	92.156349	-631.283447	-122.265823	93.670273	-583.710938	185.740265	1377.900879	-506.340515	-153.264114	1370.460083	-513.325745	33.792046	1392.912720	-483.333038	45.838490	1659.677734	-654.383545	267.256622	1140.708008	-541.489746	-254.598969	1137.503418	-550.708740	301.986298	890.960754	-423.179138	-241.647034	896.870300	-522.350647	31.372095	967.848083	572.414734	-11.579254	935.885193	569.103699	144.937912
-582.813232	104.008385	879.054626	-544.726685	-55.541466	874.368530	-669.770630	127.168465	506.131714	-622.494934	-120.737251	513.082031	-673.153809	123.870132	92.027679	-631.311523	-122.301704	93.586029	-584.713867	185.579697	1377.656128	-507.241241	-153.488724	1370.263062	-514.206848	33.624966	1392.784424	-483.999054	45.736000	1659.457031	-655.234985	267.202667	1140.428955	-541.784424	-255.004822	1137.266479	-551.677612	302.271759	890.688965	-422.777191	-242.329849	896.977966	-522.956665	31.302811	967.729675	572.648621	-11.595413	935.873413	569.310974	144.912689
-583.410095	103.954063	878.981567	-545.268433	-55.532921	874.286255	-671.002197	127.245529	506.177002	-622.934143	-120.840218	513.022278	-673.606995	123.862068	91.896210	-631.418518	-122.377625	93.466621	-585.719360	185.371307	1377.489746	-508.118805	-153.712372	1370.139893	-515.068481	33.463158	1392.705811	-484.736633	45.773811	1659.309326	-656.029480	267.041443	1140.244385	-542.089111	-255.078079	1136.933228	-552.475952	302.484650	890.518555	-422.440460	-243.006180	897.106873	-523.579346	31.278067	967.676086	572.855286	-11.667696	935.868591	569.506165	144.872864
-584.108276	103.849510	878.954529	-545.799438	-55.634850	874.272034	-670.991028	126.958672	505.879333	-623.412231	-120.983994	512.975464	-673.492310	123.968559	91.628914	-631.509827	-122.482887	93.363045	-586.849304	185.169159	1377.409302	-509.072083	-153.863510	1370.128906	-515.993591	33.293037	1392.654907	-485.401184	45.598751	1659.119629	-656.805481	266.834869	1140.137939	-542.373657	-255.409683	1136.967285	-553.388000	302.665436	890.392395	-422.180786	-243.536453	897.304688	-524.235596	31.214571	967.671021	573.007080	-11.719851	935.851624	569.669800	144.804581
-584.883667	103.710045	878.962708	-546.350464	-55.808895	874.299744	-671.349792	126.776451	505.719635	-623.831726	-121.121910	512.924072	-673.348022	123.876694	91.359726	-631.616150	-122.576820	93.272110	-587.904663	184.949875	1377.449951	-509.888184	-153.998962	1370.188843	-516.921509	33.148846	1392.716064	-486.203491	45.618847	1659.012207	-657.512085	266.535736	1140.183105	-542.644409	-255.490311	1136.976440	-554.256104	302.832977	890.375000	-421.964447	-243.985229	897.549622	-524.918823	31.119720	967.693054	573.230896	-11.777773	935.884827	569.872864	144.759491
-585.613892	103.611710	879.020752	-546.956970	-55.875404	874.359985	-671.764587	126.619041	505.573883	-624.168152	-121.180687	512.862488	-673.375549	123.944298	91.213669	-631.660461	-122.667336	93.195244	-588.934387	184.733383	1377.547363	-510.690521	-154.174667	1370.274658	-517.805481	33.010330	1392.803223	-486.965698	45.559612	1658.966797	-658.215576	266.283936	1140.248047	-542.915100	-255.461838	1137.059326	-555.099854	302.894806	890.453064	-421.739929	-244.344193	897.886963	-525.607056	31.066568	967.758789	573.436279	-11.780121	935.932007	570.064148	144.682770
-586.472839	103.533707	879.073792	-547.622253	-55.940678	874.433533	-672.445251	126.650314	505.545044	-624.494507	-121.278343	512.746765	-673.533386	123.933075	91.097160	-631.734070	-122.693184	93.132919	-589.973389	184.536560	1377.694946	-511.460114	-154.228592	1370.422607	-518.672180	32.907898	1392.882813	-487.772186	45.526619	1658.952515	-658.870117	265.976532	1140.376953	-543.210571	-255.418488	1137.176636	-555.827942	302.943146	890.545837	-421.589661	-244.605469	898.187927	-526.385193	31.052660	967.824646	573.607666	-11.836390	935.979431	570.254150	144.570450
-587.329529	103.438904	879.125122	-548.356812	-55.980839	874.516052	-672.786621	126.452538	505.418701	-624.813477	-121.342064	512.659119	-673.551514	123.950294	90.997238	-631.792419	-122.757240	93.052132	-591.023499	184.324936	1377.846924	-512.205078	-154.266541	1370.595581	-519.561829	32.803989	1392.991455	-488.578308	45.371620	1658.947144	-659.575928	265.686340	1140.558716	-543.493835	-255.367859	1137.301880	-556.665466	302.962738	890.695129	-421.445465	-244.767960	898.464050	-527.199646	31.031866	967.896240	573.782776	-11.868865	936.002747	570.426147	144.555801
-588.240173	103.333801	879.184082	-549.033569	-56.075508	874.590393	-673.146729	126.310379	505.304169	-625.092590	-121.443535	512.596558	-673.546265	123.958351	90.873672	-631.859314	-122.815536	93.009079	-591.962219	184.154770	1378.042725	-512.783447	-154.313385	1370.768921	-520.418091	32.700562	1393.084595	-489.482849	45.280506	1658.970093	-660.249207	265.308502	1140.742554	-543.736877	-255.277237	1137.456421	-557.402954	302.926117	890.882874	-421.348541	-244.878189	898.733826	-528.025513	30.992693	967.972351	573.947815	-11.941976	936.035889	570.609863	144.496109
-589.195862	103.337799	879.268860	-549.780151	-56.101898	874.630798	-673.487488	126.228714	505.245056	-625.403564	-121.512894	512.547302	-673.577759	123.989258	90.803879	-631.902832	-122.805794	92.974678	-592.956055	183.962875	1378.215088	-513.435913	-154.367142	1370.943848	-521.289307	32.633446	1393.241577	-490.452362	45.303356	1659.084229	-660.916382	265.049683	1140.879272	-543.964050	-255.223907	1137.606934	-558.075317	302.845551	891.063538	-421.253021	-244.857422	899.004883	-528.903442	31.001053	968.045288	574.131348	-12.001323	936.028198	570.808350	144.459396
-590.104248	103.228943	879.297791	-550.502197	-56.156170	874.692261	-673.926147	126.073669	505.187317	-625.736572	-121.618980	512.487671	-673.634888	123.968712	90.713448	-631.980957	-122.818398	92.950951	-593.919495	183.781052	1378.436523	-514.069275	-154.370819	1371.075073	-522.164673	32.536983	1393.367188	-491.464294	45.230835	1659.208008	-661.653259	264.775818	1141.049683	-544.187256	-255.159927	1137.694702	-558.745422	302.712830	891.261475	-421.189056	-244.764191	899.250610	-529.771362	30.974421	968.109497	574.342041	-12.052539	936.036011	571.013000	144.405746
-591.121826	103.124886	879.354004	-551.300781	-56.239861	874.778137	-674.483521	125.950066	505.167419	-626.129028	-121.756882	512.434814	-673.757690	123.960953	90.619102	-632.072388	-122.846542	92.912155	-594.885437	183.620728	1378.605957	-514.691040	-154.380951	1371.194702	-523.012878	32.448292	1393.476807	-492.470642	45.081177	1659.341431	-662.408203	264.587646	1141.219238	-544.405151	-255.178406	1137.767944	-559.360535	302.531982	891.446960	-421.197083	-244.618942	899.444580	-530.731079	30.940746	968.198547	574.484375	-12.112646	936.025085	571.184204	144.338013
-592.093750	103.092438	879.421448	-552.026062	-56.246902	874.768250	-674.901672	125.823509	505.093018	-626.502991	-121.827293	512.381042	-673.804626	123.978729	90.565277	-632.153809	-122.855278	92.851204	-595.818542	183.454071	1378.769531	-515.250732	-154.392212	1371.272095	-523.828491	32.353127	1393.606323	-493.552704	44.984818	1659.503662	-663.204834	264.366852	1141.341797	-544.602173	-255.188736	1137.838867	-559.958740	302.312500	891.660217	-421.233826	-244.369156	899.629150	-531.624634	30.928782	968.246643	574.636719	-12.184354	936.032410	571.360291	144.260757
-593.065002	102.904526	879.432983	-552.787109	-56.282829	874.792114	-675.501160	125.797127	505.056427	-626.894287	-121.899567	512.329041	-673.904602	123.986351	90.462349	-632.268005	-122.859421	92.816719	-596.746582	183.281693	1378.889526	-515.776917	-154.369308	1371.318115	-524.652893	32.260979	1393.714233	-494.654358	44.875221	1659.656494	-664.015747	264.206940	1141.457153	-544.792847	-255.245804	1137.921753	-560.530212	302.050171	891.886536	-421.172546	-243.572250	899.612244	-532.540466	30.871397	968.281799	574.824768	-12.185426	936.042542	571.537598	144.203781
-594.071594	102.821594	879.439331	-553.519104	-56.398499	874.828979	-676.109985	125.813835	505.006439	-627.269348	-121.979805	512.258972	-674.081848	123.989922	90.387428	-632.310608	-122.853798	92.733253	-597.684998	183.175125	1378.976196	-516.287292	-154.356552	1371.350952	-525.483337	32.234135	1393.772339	-495.788696	44.787029	1659.814697	-664.804138	263.980408	1141.473755	-544.944702	-255.245972	1137.884033	-561.038147	301.792114	892.047363	-421.436981	-243.720291	899.817749	-533.476746	30.839909	968.327454	574.991882	-12.258930	936.074219	571.725464	144.136826
-594.981018	102.771957	879.416443	-554.192749	-56.469170	874.814697	-676.664429	125.813164	504.886444	-627.652832	-122.011047	512.159302	-674.253784	124.019951	90.266205	-632.411499	-122.866020	92.603981	-598.669922	183.048752	1379.021240	-516.858337	-154.312988	1371.352783	-526.342651	32.201347	1393.806030	-497.014038	44.808315	1659.937012	-665.652649	263.797394	1141.460449	-545.155579	-255.334885	1137.825562	-561.484863	301.535950	892.159058	-421.633942	-243.328369	899.808777	-534.340454	30.824074	968.337036	575.094299	-12.347325	936.069946	571.862793	144.106964
-595.934448	102.624710	879.403748	-554.896790	-56.520370	874.778687	-677.185547	125.812080	504.765717	-628.061218	-122.068779	512.031250	-674.623169	124.188560	90.274170	-632.643433	-122.883568	92.508492	-599.646973	182.928238	1378.998047	-517.385132	-154.311859	1371.322510	-527.190613	32.155823	1393.781128	-498.158844	44.739666	1660.065186	-666.569092	263.714203	1141.417725	-545.376221	-255.384857	1137.761963	-561.954651	301.243591	892.270630	-421.829529	-242.887177	899.769409	-535.232605	30.762106	968.337524	575.267639	-12.385465	936.088257	572.026917	144.061646
-596.818542	102.582825	879.363831	-555.579895	-56.521385	874.715027	-677.635193	125.831490	504.696167	-628.389648	-122.098846	511.873688	-674.620728	124.085068	90.107254	-632.677063	-122.867516	92.367149	-600.592468	182.851028	1379.031738	-517.959656	-154.312881	1371.247314	-528.028870	32.092194	1393.760620	-499.341980	44.687714	1660.140137	-667.416931	263.471375	1141.303101	-545.608154	-255.416077	1137.643433	-562.398071	300.953522	892.385925	-422.062195	-242.311707	899.722473	-536.088501	30.760181	968.315857	575.482300	-12.400000	936.094116	572.213318	144.029282
-597.726318	102.442924	879.289368	-556.242432	-56.591972	874.650146	-678.006714	125.855705	504.607849	-628.749695	-122.177498	511.716980	-674.761169	124.123253	90.033905	-632.792053	-122.863884	92.239471	-601.695923	182.734726	1378.928833	-518.547729	-154.311295	1371.139893	-528.915833	32.094387	1393.708130	-500.553589	44.749035	1660.251221	-668.351807	263.301422	1141.148071	-545.859741	-255.429382	1137.481445	-562.770935	300.660278	892.482727	-422.317078	-241.700562	899.634216	-536.943665	30.706610	968.272522	575.637878	-12.427382	936.103271	572.337891	144.024460
-598.569824	102.387886	879.259277	-556.861145	-56.607761	874.551636	-678.318176	125.807396	504.534180	-629.099792	-122.227715	511.565155	-674.854614	124.130829	89.900520	-632.874634	-122.881592	92.106735	-602.774902	182.622513	1378.841675	-519.145996	-154.296722	1371.018188	-529.801575	32.080704	1393.622192	-501.669922	44.679203	1660.300903	-669.311890	263.112030	1140.978149	-546.172607	-255.261353	1137.190918	-563.118408	300.338104	892.551086	-422.586609	-241.021317	899.495972	-537.742493	30.671768	968.237854	575.802551	-12.479795	936.102234	572.521606	143.952255
-599.374268	102.302582	879.204041	-557.479919	-56.596802	874.457642	-678.489868	125.694000	504.388336	-629.454224	-122.270195	511.404755	-674.853088	124.173073	89.812721	-633.001221	-122.877235	92.007904	-603.849548	182.497437	1378.742432	-519.664795	-154.277191	1370.925537	-530.704285	32.033825	1393.547607	-502.857941	44.782471	1660.360229	-670.266296	262.898438	1140.759277	-546.464050	-255.219971	1136.997559	-563.451355	300.019043	892.608826	-422.894592	-240.269455	899.398926	-538.530334	30.642700	968.195862	575.946289	-12.558454	936.101257	572.684143	143.850052
-600.146729	102.242615	879.138916	-558.087097	-56.564949	874.351196	-677.953491	125.427261	504.135468	-629.817322	-122.313530	511.287262	-674.521606	124.377159	89.682404	-633.025391	-122.842896	91.933517	-604.956299	182.381104	1378.611816	-520.221252	-154.276917	1370.843018	-531.623962	32.036026	1393.532227	-503.913208	44.797081	1660.380127	-671.156555	262.723846	1140.562744	-546.777039	-255.333588	1137.016357	-563.787964	299.714264	892.646729	-423.284424	-239.436569	899.280334	-539.286194	30.632526	968.138550	576.076111	-12.616143	936.106934	572.816833	143.786407
-600.911011	102.177139	879.089355	-558.641357	-56.586945	874.250000	-678.109131	125.413216	504.053131	-630.176392	-122.339180	511.203644	-674.455383	124.448936	89.614311	-633.166504	-122.868225	91.845169	-606.089661	182.296814	1378.471436	-520.826172	-154.241959	1370.759033	-532.568237	32.015423	1393.495972	-504.941345	44.878571	1660.414673	-672.158630	262.475739	1140.308838	-547.151917	-255.176865	1136.864502	-564.157654	299.390015	892.652283	-423.709625	-238.536835	899.131958	-540.009155	30.596092	968.090271	576.111206	-12.579484	936.087585	572.771484	143.874207
-601.633728	102.164429	879.064026	-559.173706	-56.601189	874.158508	-678.508850	125.423935	504.026337	-630.569397	-122.391541	511.141571	-674.555786	124.431313	89.540283	-633.223755	-122.898224	91.762383	-607.318726	182.147934	1378.297119	-521.496582	-154.252106	1370.706909	-533.531616	31.982264	1393.473633	-505.998596	45.010448	1660.388306	-673.168396	262.153992	1140.010864	-547.533447	-254.910599	1136.657593	-564.489563	299.043274	892.627808	-424.159027	-237.619339	898.959229	-540.703491	30.573351	968.061707	576.211487	-12.614675	936.060974	572.865845	143.850418
-602.031006	102.377922	878.926941	-559.692322	-56.436630	874.105530	-678.815002	125.376938	504.031708	-630.890015	-122.435493	511.042603	-674.628235	124.473862	89.495285	-633.300049	-122.940697	91.689262	-608.535034	182.051468	1378.191772	-522.073914	-154.267136	1370.690674	-534.499146	31.975599	1393.471924	-506.975830	45.147629	1660.386475	-674.124146	261.898010	1139.758057	-547.912354	-254.486847	1136.529785	-564.796509	298.707672	892.635437	-424.722412	-236.577103	898.772339	-541.229614	30.759014	967.996521	576.403320	-12.734004	936.047974	573.126343	143.688049
-602.954163	102.078369	879.087769	-560.286682	-56.488163	874.151306	-679.116028	125.331024	503.953552	-631.193542	-122.464012	510.995483	-674.815857	124.632683	89.578644	-633.234802	-122.943298	91.647751	-609.701599	181.947220	1378.111938	-522.682617	-154.274872	1370.678467	-535.446167	31.960533	1393.475342	-507.916016	45.315182	1660.370728	-675.097656	261.520599	1139.488281	-548.277832	-253.587463	1136.210327	-565.118896	298.372955	892.711792	-425.304565	-235.590775	898.649780	-542.055054	30.592613	968.127930	576.471436	-12.705853	936.049377	573.097229	143.745407
-603.653870	102.047684	879.160461	-560.849731	-56.471622	874.200134	-679.338379	125.283104	503.938690	-631.444397	-122.473717	510.924530	-674.698364	124.498390	89.453018	-633.245483	-122.992897	91.597214	-610.955017	181.808426	1378.062012	-523.378906	-154.316345	1370.733643	-536.397766	31.949114	1393.486694	-508.866302	45.559803	1660.312866	-676.099915	261.126068	1139.271729	-548.776123	-253.459976	1136.284790	-565.531128	297.965820	892.780884	-425.955872	-234.467926	898.584167	-542.756287	30.588398	968.218567	576.624390	-12.737550	936.027649	573.240723	143.689545
-604.247498	102.045929	879.236694	-561.317200	-56.483791	874.218323	-679.534119	125.231873	503.933777	-631.649475	-122.472443	510.842102	-674.757690	124.466202	89.442863	-633.311218	-123.042801	91.531570	-612.180054	181.698654	1378.008179	-524.099854	-154.337845	1370.788452	-537.365112	31.946009	1393.539551	-509.782166	45.760559	1660.294556	-677.081787	260.734985	1139.111328	-549.332581	-253.014282	1136.242676	-565.961365	297.571747	892.817383	-426.658112	-233.347198	898.528625	-543.355225	30.559334	968.297180	576.745178	-12.839831	936.019897	573.366882	143.597717
-604.818298	102.013901	879.271667	-561.835876	-56.496136	874.224792	-679.757263	125.233376	503.866760	-631.850281	-122.501984	510.800446	-674.778992	124.459900	89.420837	-633.351624	-123.100487	91.467003	-613.367065	181.537262	1377.953735	-524.760925	-154.383636	1370.852051	-538.287903	31.942148	1393.551636	-510.702698	46.028877	1660.217285	-678.065491	260.298676	1138.915161	-549.950012	-252.502487	1136.177246	-566.388184	297.142487	892.859924	-427.403900	-232.164063	898.435791	-543.946655	30.521280	968.339294	576.850830	-12.896682	936.010559	573.470032	143.523499
-605.330627	101.938225	879.318970	-562.244629	-56.497738	874.281616	-679.920166	125.202972	503.834381	-631.957764	-122.530128	510.748047	-674.850403	124.428856	89.378204	-633.314636	-123.108002	91.432861	-614.549316	181.452347	1377.966553	-525.483582	-154.420654	1370.925903	-539.208496	31.937548	1393.579468	-511.562927	46.261143	1660.146973	-679.028442	259.834229	1138.738525	-550.554993	-252.081955	1136.179321	-566.848938	296.698853	892.862732	-428.175873	-231.026886	898.379578	-544.488647	30.494293	968.425354	576.999207	-13.008830	936.025208	573.659058	143.360413
-605.888367	101.922020	879.378601	-562.728516	-56.535229	874.336121	-680.117737	125.249893	503.800964	-632.073547	-122.553482	510.685577	-674.865417	124.397324	89.381577	-633.330444	-123.098320	91.399025	-615.654358	181.352859	1377.924927	-526.166687	-154.460571	1371.024658	-540.141541	31.950411	1393.614624	-512.386536	46.475548	1660.090820	-679.997681	259.432098	1138.553223	-551.235229	-251.451874	1136.088745	-567.369751	296.227936	892.889038	-428.942780	-229.788254	898.326172	-545.097839	30.456434	968.521240	577.119568	-13.064751	936.001038	573.749634	143.330032
-606.359375	101.902176	879.393860	-563.132080	-56.566097	874.362183	-680.323425	125.290527	503.763855	-632.119385	-122.515686	510.621826	-674.946594	124.367752	89.368568	-633.434265	-123.137184	91.337944	-616.808899	181.212296	1377.836060	-526.877991	-154.538071	1371.097290	-541.036804	31.912420	1393.671875	-513.315063	46.812614	1660.025269	-680.991760	259.052948	1138.418701	-551.971802	-250.926697	1135.995239	-567.937744	295.733551	892.912292	-429.750763	-228.557526	898.259583	-545.624268	30.427969	968.580200	577.229187	-13.137040	935.975769	573.831604	143.270355
-606.881653	101.816429	879.379578	-563.537048	-56.675354	874.376160	-680.438843	125.308144	503.733093	-632.186829	-122.558998	510.566986	-674.983398	124.309937	89.370995	-633.467407	-123.114288	91.307648	-617.859131	181.124649	1377.797852	-527.605164	-154.635498	1371.168091	-541.913025	31.880783	1393.736450	-514.291382	47.232182	1659.982422	-681.958557	258.594025	1138.321899	-552.705566	-250.399475	1135.949097	-568.563293	295.194946	892.919800	-430.506561	-227.363739	898.231445	-546.186462	30.346338	968.620728	577.375793	-13.206738	935.990173	573.949524	143.232834
-607.273132	101.773201	879.413757	-563.977905	-56.630474	874.416382	-680.446960	125.318085	503.705566	-632.197449	-122.568832	510.548553	-674.980713	124.286339	89.399048	-633.486694	-123.100426	91.308174	-618.881104	181.024994	1377.835327	-528.342102	-154.752213	1371.256714	-542.778870	31.841225	1393.817383	-515.143738	47.456066	1659.977417	-682.914856	258.163300	1138.233765	-553.461548	-249.823013	1135.792114	-569.184631	294.675812	892.935181	-431.328247	-226.112595	898.166931	-546.717346	30.309835	968.709778	577.536804	-13.277154	935.983032	574.061096	143.161331
-607.433472	102.022041	879.499573	-564.263611	-56.517677	874.437317	-680.420288	125.329338	503.708649	-632.068359	-122.455956	510.483765	-674.977234	124.240532	89.418549	-633.442688	-123.077667	91.278671	-619.830688	180.900543	1377.826904	-529.050781	-154.869247	1371.338379	-543.610168	31.783701	1393.930176	-516.082642	47.780239	1659.995850	-683.858948	257.827789	1138.176880	-554.241211	-249.406845	1135.732178	-569.884094	294.138275	892.945251	-432.138245	-224.857117	898.115356	-547.082703	30.374739	968.833069	577.655945	-13.327890	935.984558	574.167297	143.075836
-607.880615	101.936020	879.492859	-564.677490	-56.583694	874.482971	-680.554688	125.363419	503.655853	-632.085266	-122.429016	510.462708	-675.075867	124.174179	89.407661	-633.539368	-123.041176	91.271912	-620.796082	180.788956	1377.803345	-529.759155	-154.989532	1371.390747	-544.440552	31.737696	1394.002563	-517.108643	48.212048	1659.977051	-684.814209	257.498077	1138.062988	-554.992676	-249.001160	1135.649292	-570.572083	293.590485	892.960815	-432.941620	-223.676315	898.069397	-547.632385	30.304108	968.902283	577.783447	-13.405974	936.001892	574.264893	142.982635
-608.473206	101.612511	879.402710	-565.080872	-56.806675	874.525330	-680.689209	125.416306	503.585724	-632.155457	-122.473450	510.473053	-675.172546	124.118736	89.406212	-633.645813	-123.032372	91.311317	-621.655518	180.716141	1377.812012	-530.486084	-155.108353	1371.448975	-545.219604	31.670568	1394.065430	-518.218750	48.668892	1659.965210	-685.707520	257.112946	1137.997925	-555.802307	-248.324677	1135.353882	-571.432312	293.064484	892.833008	-433.784912	-222.448196	897.970215	-548.216309	30.134319	968.905823	577.896851	-13.527144	936.016418	574.380310	142.884048
-608.828674	101.562180	879.372009	-565.439819	-56.874588	874.547302	-680.667969	125.456345	503.502380	-632.153687	-122.411903	510.501129	-675.152039	124.100700	89.419380	-633.602234	-122.956619	91.301163	-622.478821	180.631683	1377.819458	-531.147217	-155.223755	1371.494873	-545.990051	31.643188	1394.152222	-519.317383	49.118561	1659.997925	-686.616455	256.839172	1137.937256	-556.556091	-248.189285	1135.396851	-572.255005	292.607544	892.818298	-434.638458	-221.292938	897.951416	-548.669617	30.076509	968.941589	578.044800	-13.568452	936.029785	574.474609	142.844681
-609.206787	101.509544	879.385010	-565.812073	-56.958992	874.560913	-680.743530	125.477844	503.451263	-632.183472	-122.356743	510.499878	-675.231628	124.072060	89.423409	-633.642883	-122.905632	91.311172	-623.274353	180.509644	1377.780762	-531.837158	-155.368515	1371.531372	-546.735657	31.586939	1394.201660	-520.414673	49.545330	1660.021240	-687.496582	256.453705	1137.906860	-557.307739	-247.963379	1135.307251	-573.167114	292.193634	892.732910	-435.469696	-220.124283	897.906372	-549.120667	29.986443	968.988403	578.182739	-13.621737	936.038086	574.585266	142.790115
-609.600647	101.427383	879.381653	-566.209778	-57.066277	874.616577	-680.844360	125.506821	503.422333	-632.276428	-122.347473	510.525116	-675.282104	124.033646	89.439484	-633.751709	-122.919022	91.293633	-624.053833	180.406891	1377.841797	-532.519836	-155.529770	1371.564209	-547.461304	31.521524	1394.241089	-521.476135	49.955551	1660.135132	-688.376221	256.331085	1137.921021	-558.121643	-247.481384	1135.044189	-574.074036	291.730682	892.670959	-436.286621	-218.984070	897.809509	-549.585938	29.903973	969.042480	578.282043	-13.691452	936.036865	574.664490	142.713242
-609.939575	101.397697	879.411743	-566.573975	-57.094479	874.655884	-680.987549	125.551979	503.431488	-632.406128	-122.387787	510.530792	-675.333191	124.006706	89.458435	-633.799072	-122.871674	91.281311	-624.798706	180.247818	1377.875000	-533.193054	-155.683441	1371.572998	-548.169495	31.451044	1394.352661	-522.708130	50.395470	1660.154785	-689.233948	256.116669	1137.943115	-558.868042	-247.419083	1135.040527	-574.983948	291.320465	892.609619	-437.113129	-217.887802	897.790649	-550.007874	29.854172	969.108215	578.399597	-13.762725	936.045898	574.764587	142.632187
-610.135498	101.613205	879.505554	-566.927551	-56.981739	874.708313	-681.083374	125.579880	503.472809	-632.400269	-122.313965	510.506561	-675.345642	124.024765	89.471359	-633.747070	-122.829330	91.295746	-625.552673	180.107452	1377.881348	-533.804199	-155.830917	1371.584351	-548.859375	31.370621	1394.437378	-524.044800	50.879238	1660.142090	-690.021484	255.821381	1137.951782	-559.590881	-247.170883	1134.885742	-575.916077	290.930389	892.520691	-437.954834	-216.841949	897.748169	-550.334167	29.936350	969.209534	578.556702	-13.818871	936.063538	574.869263	142.593719
-610.243164	101.948990	879.593933	-567.268127	-56.809116	874.726746	-681.213074	125.593117	503.533752	-632.413025	-122.221512	510.475464	-675.351074	124.031898	89.467209	-633.740356	-122.795334	91.271538	-626.223938	179.958328	1377.926636	-534.393738	-156.005203	1371.583740	-549.517883	31.289034	1394.505127	-525.098755	51.259533	1660.286133	-690.804077	255.589935	1137.984619	-560.308716	-246.949173	1134.705444	-576.917175	290.589722	892.385132	-438.801636	-215.834122	897.706604	-550.617798	30.068943	969.297546	578.671814	-13.884132	936.061829	574.987732	142.494904
-610.465515	102.101311	879.638489	-567.603088	-56.759567	874.745239	-681.426514	125.643150	503.540710	-632.432495	-122.142220	510.479889	-675.567749	124.156128	89.528511	-633.734558	-122.787308	91.264572	-626.915222	179.797424	1377.937012	-534.984558	-156.181122	1371.594482	-550.221924	31.202686	1394.542480	-526.335876	51.728298	1660.306885	-691.547913	255.423691	1138.031372	-561.022400	-246.868652	1134.586182	-577.906555	290.322754	892.257324	-439.639679	-214.828094	897.666870	-550.938782	30.110741	969.351440	578.758728	-13.962781	936.065735	575.055298	142.412613
-610.686401	102.177887	879.676270	-567.902100	-56.738205	874.779968	-681.644165	125.651390	503.530029	-632.445618	-122.019997	510.466431	-675.623535	124.176064	89.538902	-633.734497	-122.780434	91.215874	-627.565247	179.621994	1377.987793	-535.550537	-156.351593	1371.578369	-550.872009	31.090290	1394.596069	-527.680847	52.274303	1660.364990	-692.312439	255.323090	1138.108887	-561.656555	-247.040039	1134.642090	-578.956421	290.062225	892.094604	-440.455536	-213.899063	897.616760	-551.239197	30.125149	969.407166	578.880005	-14.003818	936.055298	575.155212	142.383118
-610.936218	102.246330	879.678711	-568.226929	-56.692616	874.780334	-681.785461	125.663689	503.502625	-632.454895	-121.896675	510.421478	-675.628784	124.198105	89.493469	-633.642456	-122.751183	91.198883	-628.203674	179.494339	1378.037476	-536.113159	-156.488907	1371.569946	-551.511292	31.009651	1394.684204	-528.907104	52.669247	1660.445190	-693.029602	255.225754	1138.188110	-562.279602	-247.014633	1134.499512	-580.037415	289.809265	891.910400	-441.308838	-212.996078	897.536987	-551.550537	30.155125	969.420654	579.013611	-14.069082	936.053101	575.271729	142.317719
-611.207397	102.219276	879.689331	-568.504150	-56.689873	874.787659	-681.970886	125.686737	503.470184	-632.539124	-121.837402	510.454803	-675.464294	124.090477	89.411934	-633.653076	-122.737946	91.173920	-628.868408	179.324966	1378.093506	-536.648193	-156.605515	1371.574707	-552.149719	30.890089	1394.727905	-530.174011	53.099075	1660.510254	-693.754639	255.163864	1138.320801	-562.856262	-247.056717	1134.410889	-581.045532	289.566162	891.781555	-442.129211	-212.150055	897.476074	-551.848145	30.134392	969.439941	579.121216	-14.096729	936.044556	575.354736	142.276306
-611.506958	102.238113	879.682800	-568.802734	-56.692245	874.793884	-682.218323	125.682335	503.454926	-632.622192	-121.690887	510.421783	-675.526367	124.082672	89.371254	-633.646851	-122.708809	91.129738	-629.490601	179.155014	1378.175537	-537.203979	-156.775024	1371.597778	-552.765991	30.745722	1394.790161	-531.471191	53.510124	1660.576050	-694.453430	255.161530	1138.418457	-563.422668	-247.067688	1134.308350	-582.110840	289.381897	891.649353	-442.990173	-211.382401	897.359680	-552.155151	30.147041	969.442749	579.190857	-14.208069	936.042114	575.439758	142.175476
-611.769043	102.266342	879.702087	-569.088257	-56.707226	874.810425	-682.543823	125.696999	503.487732	-632.795410	-121.583405	510.410065	-675.586182	124.078773	89.390129	-633.633240	-122.719040	91.115891	-630.099854	178.981979	1378.235107	-537.696106	-156.961533	1371.622192	-553.386475	30.631100	1394.870605	-532.765991	53.911354	1660.634033	-695.094116	255.050018	1138.549683	-563.917053	-247.252945	1134.300659	-583.256958	289.209381	891.525879	-443.842682	-210.665298	897.322083	-552.441833	30.140804	969.466980	579.300110	-14.238135	936.031067	575.524170	142.143158
-612.050598	102.245789	879.715271	-569.336487	-56.709785	874.839905	-682.817749	125.786339	503.476440	-632.964172	-121.464500	510.429108	-675.601929	124.101776	89.387062	-633.530457	-122.700378	91.102875	-630.639648	178.790848	1378.324463	-538.175598	-157.132004	1371.649292	-553.977844	30.550753	1394.910400	-534.078918	54.323708	1660.685425	-695.718750	254.898636	1138.625000	-564.394958	-247.278732	1134.224487	-584.283386	289.098083	891.410706	-444.620087	-210.062225	897.263000	-552.718079	30.144360	969.491760	579.397644	-14.306493	936.055420	575.607666	142.097733
-612.348022	102.282280	879.723572	-569.618530	-56.689724	874.849426	-683.289185	125.855827	503.506439	-633.236450	-121.383751	510.428101	-675.719116	124.065689	89.377014	-633.528259	-122.697441	91.102463	-631.250610	178.614044	1378.317261	-538.610413	-157.255692	1371.667358	-554.586548	30.471273	1394.996338	-535.301208	54.637417	1660.765503	-696.378235	254.855270	1138.736450	-564.825378	-247.433762	1134.200928	-585.420288	288.969299	891.175354	-445.451202	-209.468277	897.194519	-553.007141	30.176416	969.500122	579.535095	-14.364488	936.059509	575.734192	142.026352
-612.660767	102.362953	879.728760	-569.940369	-56.643772	874.828064	-684.437927	126.161118	503.672180	-633.601990	-121.367355	510.460938	-676.304077	124.020470	89.509262	-633.593811	-122.699936	91.056587	-631.847656	178.446274	1378.355469	-539.041199	-157.371613	1371.690674	-555.197144	30.347710	1395.077271	-536.546814	54.955620	1660.801514	-697.007080	254.786575	1138.835693	-565.250305	-247.610382	1134.216431	-586.551147	288.966553	890.998840	-446.196167	-208.991699	897.132019	-553.309814	30.224604	969.487183	579.625854	-14.424851	936.053467	575.825256	141.986328
-612.954712	102.433594	879.721252	-570.251038	-56.551487	874.807434	-684.839172	126.243729	503.703583	-633.939087	-121.329895	510.460907	-676.231628	123.889397	89.434906	-633.744568	-122.705559	91.021126	-632.466736	178.290695	1378.393188	-539.473206	-157.505966	1371.745483	-555.807434	30.249889	1395.143433	-537.750793	55.254349	1660.843628	-697.600952	254.680405	1138.889648	-565.645630	-247.797791	1134.220215	-587.611389	289.006165	890.916809	-446.976318	-208.607559	897.043457	-553.597717	30.299541	969.467712	579.718018	-14.500548	936.047668	575.910522	141.925461
-613.209961	102.506508	879.725342	-570.544617	-56.442478	874.791504	-684.103394	125.944839	503.519440	-634.294006	-121.332275	510.493286	-675.758362	124.047531	89.414688	-633.716431	-122.708702	91.018578	-632.957764	178.104370	1378.435303	-539.821228	-157.629013	1371.820801	-556.366150	30.137548	1395.224854	-538.946472	55.538643	1660.864746	-698.208313	254.654083	1138.999268	-566.008240	-247.913223	1134.219604	-588.595276	289.029785	890.832520	-447.600189	-208.253082	897.004761	-553.849792	30.377649	969.453613	579.842407	-14.530151	936.073242	575.990601	141.865601
-613.456604	102.593933	879.743530	-570.828064	-56.333549	874.778381	-685.167969	126.146858	503.723267	-634.582642	-121.272049	510.477844	-676.149292	123.883133	89.476753	-633.682739	-122.697876	90.993896	-633.542786	177.882492	1378.460449	-540.196899	-157.743927	1371.854858	-556.970825	30.021540	1395.321533	-540.047852	55.742977	1660.899048	-698.875671	254.602142	1139.070313	-566.332214	-248.256500	1134.363281	-589.644104	289.144196	890.755615	-448.316833	-207.944000	896.916931	-554.089600	30.456923	969.447205	579.967712	-14.585396	936.086914	576.097778	141.785172
-613.715515	102.653152	879.733521	-571.069519	-56.285378	874.734253	-685.513062	126.146080	503.733032	-634.881165	-121.220711	510.456116	-676.115784	123.842178	89.475159	-633.776428	-122.729996	90.955544	-634.146423	177.675095	1378.448975	-540.581787	-157.848221	1371.867310	-557.556885	29.909058	1395.373169	-541.190430	55.961433	1660.973389	-699.538696	254.576599	1139.103027	-566.645081	-248.403732	1134.372192	-590.588806	289.232025	890.641968	-448.934479	-207.696487	896.793396	-554.312317	30.502197	969.409485	580.037720	-14.670626	936.093323	576.155579	141.717499
-613.949158	102.737099	879.707336	-571.320374	-56.214111	874.715271	-685.709839	126.131989	503.700073	-635.136719	-121.207916	510.427399	-676.075989	123.829178	89.496475	-633.747070	-122.713005	90.938568	-634.805908	177.527893	1378.433960	-541.021973	-157.970886	1371.870483	-558.169312	29.831049	1395.389160	-542.237122	56.147064	1660.984375	-700.171753	254.531235	1139.113525	-566.961609	-248.490051	1134.334717	-591.504639	289.393127	890.522278	-449.530884	-207.562180	896.649536	-554.529175	30.586418	969.375916	580.133911	-14.740225	936.107239	576.230164	141.633606
-614.154297	102.832680	879.686462	-571.569702	-56.107861	874.681519	-685.934326	126.096077	503.682861	-635.339722	-121.178139	510.410400	-675.998474	123.780548	89.496696	-633.761597	-122.706505	90.904366	-635.359741	177.419464	1378.412231	-541.382874	-158.042877	1371.911987	-558.729004	29.746922	1395.437256	-543.267395	56.336784	1660.994629	-700.794861	254.415222	1139.087402	-567.246521	-248.582565	1134.305542	-592.362244	289.555328	890.408997	-450.119415	-207.471985	896.543396	-554.730103	30.677094	969.338501	580.249268	-14.775887	936.113831	576.303345	141.607956
-614.349792	102.958115	879.651794	-571.836182	-56.001022	874.647400	-686.105835	126.064148	503.638977	-635.567688	-121.194321	510.377289	-675.837830	123.774254	89.489388	-633.807373	-122.697052	90.908867	-635.885193	177.298630	1378.370605	-541.715820	-158.129562	1371.939697	-559.239075	29.639692	1395.482544	-544.191650	56.474419	1660.969727	-701.418640	254.369186	1139.090698	-567.543762	-248.698196	1134.365601	-593.186462	289.745880	890.355591	-450.630768	-207.447601	896.408691	-554.939331	30.781784	969.296021	580.363159	-14.850790	936.110779	576.380371	141.559250
-614.558716	103.038063	879.639038	-572.094238	-55.908062	874.608154	-686.339905	125.945648	503.595703	-635.660278	-121.145905	510.317383	-675.690918	123.735046	89.444664	-633.822266	-122.655449	90.872063	-636.501160	177.200256	1378.356567	-542.128662	-158.186447	1371.941528	-559.781921	29.553228	1395.511597	-545.027222	56.565281	1660.903076	-702.052185	254.309540	1139.069092	-567.833801	-248.777710	1134.343506	-593.883423	289.964111	890.305359	-451.101288	-207.492432	896.286072	-555.161194	30.844833	969.267029	580.438293	-14.896527	936.088501	576.458801	141.498901
-614.754944	103.133965	879.636353	-572.356689	-55.788074	874.599487	-686.515381	125.797714	503.552002	-635.722839	-121.212074	510.257294	-675.538757	123.733917	89.484413	-633.879456	-122.626671	90.857063	-637.058472	177.085495	1378.337280	-542.524048	-158.263412	1371.923462	-560.298035	29.513992	1395.528442	-545.989258	56.676781	1660.965698	-702.727966	254.382019	1139.078735	-568.120361	-248.844391	1134.325073	-594.524658	290.160767	890.305176	-451.511536	-207.555527	896.175354	-555.382202	30.936825	969.259216	580.543152	-14.975379	936.102478	576.543640	141.416809
-614.940613	103.262756	879.642273	-572.604126	-55.645035	874.596436	-687.103882	125.754044	503.662262	-635.681030	-121.235725	510.152710	-675.433960	123.683769	89.510597	-633.899353	-122.605186	90.882454	-637.572815	176.997482	1378.268311	-542.961853	-158.310471	1371.875122	-560.775757	29.475344	1395.554199	-546.791626	56.729553	1660.977539	-703.315857	254.347229	1139.014893	-568.414856	-248.933365	1134.297729	-595.252808	290.541931	890.355530	-451.852295	-207.663696	896.071472	-555.599670	31.053062	969.262573	580.654663	-15.009745	936.106140	576.613159	141.385376
-615.185730	103.372910	879.617432	-572.894836	-55.530197	874.597412	-687.716125	125.613243	503.670288	-635.499390	-121.211647	510.023224	-675.396667	123.597137	89.497986	-633.857178	-122.557190	90.862198	-638.087158	176.944214	1378.217285	-543.379700	-158.360840	1371.855591	-561.210266	29.460567	1395.566284	-547.512207	56.835209	1661.044678	-703.911133	254.300644	1138.949463	-568.719604	-248.782837	1134.132690	-595.787720	290.790558	890.393311	-452.101990	-207.869873	895.968445	-555.866150	31.170160	969.249695	580.750183	-15.060335	936.090271	576.677979	141.334717
-615.464905	103.418396	879.595215	-573.178955	-55.454460	874.603149	-688.378845	125.500717	503.633575	-635.322083	-121.295708	509.896667	-675.314941	123.502426	89.489601	-633.986084	-122.555405	90.882820	-638.548950	176.927841	1378.157593	-543.798523	-158.402969	1371.851807	-561.634888	29.442343	1395.559204	-548.374878	56.806000	1661.035889	-704.454041	254.201355	1138.855957	-568.995239	-248.814911	1134.082397	-596.138550	291.077515	890.594360	-452.322388	-208.114822	895.860962	-556.145508	31.247875	969.239075	580.846924	-15.112814	936.082886	576.766174	141.260284
-615.770203	103.498009	879.568481	-573.448730	-55.393429	874.611572	-689.101990	125.389435	503.676514	-634.960083	-121.327164	509.770142	-675.268127	123.441597	89.451210	-633.862549	-122.491882	90.881256	-638.964294	176.951492	1378.113159	-544.188354	-158.409363	1371.834961	-562.039490	29.425356	1395.554321	-549.105835	56.806786	1661.084473	-704.968323	254.166794	1138.818604	-569.243774	-249.038818	1134.247925	-596.332031	291.463440	890.812317	-452.480530	-208.383835	895.819275	-556.427429	31.347914	969.225281	580.934265	-15.173861	936.078125	576.840332	141.217590
-616.122620	103.459702	879.491760	-573.748352	-55.380978	874.642334	-689.721985	125.304207	503.634003	-634.549377	-121.418404	509.638580	-675.188782	123.376717	89.442123	-633.878662	-122.480774	90.909477	-639.322144	176.984512	1378.057617	-544.593262	-158.401611	1371.814453	-562.428406	29.455582	1395.526123	-549.814331	56.832436	1661.152466	-705.556335	254.069427	1138.779541	-569.538696	-249.001709	1134.185913	-596.418335	291.752411	890.897095	-452.531891	-208.683990	895.783569	-556.743469	31.415339	969.191772	581.047058	-15.213895	936.061951	576.927979	141.185623
-616.526917	103.406090	879.433411	-574.099670	-55.381790	874.692688	-690.333069	125.169586	503.550293	-634.158875	-121.566345	509.522644	-675.182556	123.281784	89.406258	-634.005737	-122.444016	90.909630	-639.643066	177.036850	1378.032227	-545.006226	-158.391724	1371.791992	-562.799744	29.472689	1395.526367	-550.403381	56.807762	1661.159302	-706.045471	254.080017	1138.719238	-569.847717	-248.918259	1134.104736	-596.570496	292.068481	891.043579	-452.534393	-209.006348	895.772766	-557.100891	31.472315	969.172546	581.130798	-15.234866	936.058960	576.996948	141.126129
-616.998779	103.246574	879.348999	-574.469727	-55.433701	874.735535	-690.311890	124.873886	503.385132	-633.587280	-121.619926	509.323212	-674.848755	123.286873	89.334473	-634.079102	-122.448143	90.938744	-640.004333	177.078751	1377.993164	-545.441467	-158.366699	1371.774048	-563.162964	29.514408	1395.536255	-551.161499	56.816097	1661.333252	-706.572571	254.258636	1138.695313	-570.164856	-248.910339	1134.068115	-596.905945	292.453613	891.175476	-452.506958	-209.367645	895.780151	-557.488831	31.479528	969.128845	581.207947	-15.291229	936.073303	577.057983	141.079102
-617.451660	103.137146	879.297241	-574.814453	-55.474251	874.804016	-691.324280	124.890244	503.408997	-632.784119	-121.552704	509.122223	-674.973816	123.105934	89.327553	-634.030823	-122.394066	90.922890	-640.249512	177.153595	1377.957642	-545.780701	-158.305817	1371.762207	-563.452698	29.570234	1395.569336	-551.704041	56.878658	1661.477783	-707.053589	254.555527	1138.686890	-570.432861	-248.871780	1134.036621	-597.232605	292.667084	891.178772	-452.389709	-209.795685	895.837341	-557.865601	31.510164	969.119263	581.333557	-15.323668	936.074585	577.156433	141.048920
-617.961487	103.079323	879.262817	-575.183472	-55.512955	874.874756	-691.904907	124.772041	503.350220	-631.995178	-121.460503	508.951019	-674.930969	123.022278	89.325729	-634.016785	-122.381760	90.952324	-640.416016	177.285126	1377.964111	-546.121948	-158.197662	1371.792725	-563.719055	29.662056	1395.606201	-552.384521	56.825634	1661.578857	-707.405396	254.703033	1138.651245	-570.738525	-248.802948	1133.974365	-597.639648	292.855164	891.134766	-452.270844	-210.321716	895.920593	-558.278015	31.565666	969.117554	581.441101	-15.401454	936.081543	577.236755	140.962540
-618.545532	102.954178	879.239624	-575.552917	-55.567818	874.950562	-692.273376	124.627518	503.267822	-630.977966	-121.178223	508.812744	-674.782593	122.963097	89.280731	-634.019104	-122.322464	90.927559	-640.603088	177.406265	1377.966797	-546.460754	-158.117889	1371.839722	-563.966553	29.758369	1395.630249	-552.962952	56.851994	1661.721558	-707.775269	254.984619	1138.697510	-571.016846	-248.859024	1134.009888	-598.007507	292.862762	890.992004	-452.170685	-210.820358	896.010437	-558.728271	31.596252	969.122498	581.523254	-15.439619	936.096008	577.321655	140.917053
-619.168945	102.822937	879.197327	-575.972961	-55.603527	875.007996	-692.634888	124.487541	503.160065	-630.040649	-121.167297	508.675171	-674.732117	122.906311	89.228165	-633.991821	-122.324272	90.967056	-640.766602	177.558060	1377.981201	-546.772705	-158.028046	1371.882568	-564.214355	29.894464	1395.664429	-553.498413	56.903671	1661.867065	-708.045776	255.310776	1138.754761	-571.288025	-249.008850	1134.144897	-598.488525	292.988708	890.906433	-452.124786	-211.303970	896.113953	-559.216003	31.634579	969.105408	581.599060	-15.470553	936.081360	577.357666	140.912140
-619.774475	102.713516	879.157776	-576.386658	-55.599792	875.092712	-692.876282	124.350243	503.053864	-629.083862	-121.139351	508.593567	-674.612915	122.853127	89.178635	-634.004028	-122.287949	90.998421	-640.880554	177.708939	1378.040527	-547.059143	-157.914337	1371.973267	-564.441284	30.041939	1395.723511	-553.886780	57.033836	1662.106812	-708.248474	255.584900	1138.861450	-571.494873	-249.081650	1134.239990	-599.004700	293.114319	890.854309	-452.090851	-211.905579	896.245117	-559.716431	31.709045	969.112976	581.661377	-15.568964	936.100159	577.426086	140.845337
-620.419128	102.593513	879.195129	-576.795593	-55.587448	875.233643	-693.231750	124.265648	503.048035	-627.911316	-120.958618	508.482727	-674.606812	122.786598	89.165611	-633.954468	-122.243332	91.063194	-640.936035	177.868896	1378.122437	-547.272034	-157.768723	1372.075195	-564.579712	30.193354	1395.813354	-554.421875	57.091904	1662.279541	-708.366882	255.797318	1138.975220	-571.688599	-249.165329	1134.424194	-599.427795	293.193451	890.811768	-452.066132	-212.485977	896.415955	-560.245850	31.778992	969.192078	581.779236	-15.561604	936.107910	577.512268	140.801559
-621.107056	102.508369	879.251282	-577.177490	-55.637894	875.377319	-693.453979	124.133408	502.968414	-626.660583	-120.839798	508.336853	-674.592957	122.783875	89.146515	-633.890381	-122.178871	91.091728	-641.025269	178.049072	1378.203979	-547.492981	-157.598511	1372.198975	-564.754456	30.363930	1395.899658	-554.815491	57.217579	1662.477295	-708.430115	255.986923	1139.088501	-571.841675	-249.326828	1134.662842	-599.907227	293.355469	890.890869	-452.078583	-213.066513	896.612183	-560.803284	31.831913	969.290466	581.863403	-15.621265	936.123352	577.584900	140.751907
-621.806763	102.388733	879.315918	-577.589539	-55.686684	875.519348	-693.706055	124.064804	502.934357	-625.542236	-120.819527	508.193756	-674.581299	122.750793	89.134956	-633.918213	-122.167519	91.113007	-641.060364	178.235596	1378.337769	-547.648987	-157.411530	1372.378540	-564.897827	30.535276	1396.007324	-555.160156	57.383598	1662.680054	-708.488892	256.202423	1139.251709	-572.013123	-249.325562	1134.769409	-600.199829	293.245850	890.793213	-452.155945	-213.742020	896.791382	-561.382019	31.859879	969.393005	581.953857	-15.682033	936.118774	577.673889	140.703522
-622.442200	102.329353	879.368896	-577.952148	-55.713108	875.633667	-693.886536	123.978287	502.925140	-624.241150	-120.689644	508.034058	-674.545532	122.727501	89.133507	-633.865479	-122.143227	91.154953	-641.150635	178.376282	1378.421875	-547.789795	-157.224472	1372.546753	-565.032410	30.762430	1396.109497	-555.356689	57.624298	1662.904419	-708.541199	256.428894	1139.404907	-572.127502	-249.541321	1135.077271	-600.583435	293.226410	890.792725	-452.277618	-214.364563	896.976990	-561.909058	31.912661	969.479492	582.042236	-15.684314	936.136963	577.741699	140.652405
-623.142334	102.300552	879.464294	-578.367615	-55.672760	875.754517	-693.964844	123.897240	502.864624	-622.993042	-120.597229	507.906342	-674.476074	122.752060	89.124229	-633.793701	-122.082382	91.226326	-641.264893	178.578186	1378.546265	-547.917480	-156.950577	1372.738281	-565.205444	31.012518	1396.204956	-555.692200	57.806515	1663.042603	-708.560547	256.647156	1139.571167	-572.181946	-249.803864	1135.495117	-600.901550	293.230621	890.813660	-452.386139	-215.005768	897.203674	-562.493835	31.998260	969.591309	582.158752	-15.746328	936.173767	577.842651	140.625244
-623.793762	102.271988	879.507080	-578.780823	-55.630291	875.827209	-694.071899	123.821854	502.808807	-621.630310	-120.389946	507.719055	-674.482971	122.766594	89.113693	-633.702209	-122.039108	91.242416	-641.361511	178.762222	1378.640381	-547.940735	-156.650406	1372.957153	-565.334717	31.273499	1396.286743	-555.883484	58.092010	1663.185059	-708.606567	256.831604	1139.717529	-572.194153	-250.029877	1135.921875	-601.217834	293.218567	890.825806	-452.515259	-215.730942	897.475891	-563.053406	32.076405	969.653564	582.254456	-15.763261	936.170654	577.909912	140.610931
-624.380554	102.265610	879.565002	-579.122742	-55.590408	875.913757	-694.133606	123.763931	502.765717	-620.287476	-120.346130	507.570374	-674.438721	122.758720	89.098091	-633.603760	-122.001900	91.279610	-641.516907	178.934937	1378.752075	-547.911377	-156.348083	1373.192749	-565.466736	31.512737	1396.339844	-556.050659	58.427067	1663.326904	-708.648743	256.983063	1139.837280	-572.197815	-250.272400	1136.390381	-601.459106	293.221405	890.851257	-452.621460	-216.440720	897.714844	-563.583313	32.152435	969.747375	582.269592	-15.834306	936.174927	577.951172	140.533585
-624.992676	102.268883	879.666260	-579.441467	-55.581814	875.991943	-694.222290	123.745888	502.730194	-618.974060	-120.198662	507.427826	-674.464172	122.748726	89.098076	-633.633606	-122.022636	91.290169	-641.708740	179.079742	1378.856079	-547.875854	-156.056335	1373.418457	-565.626648	31.801937	1396.387207	-556.045593	58.814552	1663.470947	-708.716003	257.103455	1139.950195	-572.166992	-250.440414	1136.777710	-601.598938	293.220337	890.925476	-452.751801	-217.087128	897.989502	-564.100159	32.200920	969.854370	582.383240	-15.853945	936.190430	578.042480	140.504425
-625.522644	102.187592	879.694519	-579.703735	-55.583862	876.033813	-694.170776	123.724655	502.701233	-617.748657	-120.063187	507.277466	-674.415222	122.773216	89.092888	-633.433716	-121.949059	91.329323	-641.872070	179.226471	1378.959717	-547.724792	-155.722900	1373.610718	-565.725769	32.077583	1396.448975	-556.176941	59.131279	1663.500977	-708.775635	257.158508	1140.017456	-572.138733	-250.583557	1137.175415	-601.687988	293.258118	891.009521	-452.882965	-217.737625	898.274231	-564.576050	32.212494	969.917297	582.490906	-15.863753	936.205688	578.126221	140.473495
-625.997925	102.167488	879.672913	-579.941284	-55.551373	876.026733	-694.062439	123.696045	502.660858	-617.028320	-120.265984	507.178101	-674.371155	122.767578	89.083084	-633.539734	-121.994850	91.409859	-642.161743	179.385193	1379.026001	-547.578857	-155.397812	1373.832764	-565.901978	32.361149	1396.442505	-556.212097	59.540810	1663.517334	-708.911011	257.293579	1140.075928	-572.066711	-250.719421	1137.556030	-601.749146	293.350525	891.131348	-453.018524	-218.347992	898.531616	-565.024963	32.259644	969.937134	582.551697	-15.873452	936.207825	578.162476	140.430969
-626.549377	102.165131	879.648254	-580.175110	-55.583767	875.978821	-694.002808	123.674095	502.619385	-616.142517	-120.124367	506.997223	-674.362915	122.768608	89.077911	-633.542542	-121.959297	91.419556	-642.548523	179.552124	1379.031982	-547.476501	-155.016037	1374.035889	-566.081421	32.662346	1396.445923	-556.107727	59.917389	1663.442383	-709.056580	257.383636	1140.049805	-571.991882	-250.710693	1137.819946	-601.741821	293.464996	891.229309	-453.180054	-219.055939	898.748108	-565.503662	32.277363	969.932861	582.621155	-15.934136	936.202087	578.235168	140.390976
-627.054749	102.132248	879.598511	-580.389343	-55.551102	875.914368	-693.966736	123.644386	502.544800	-615.445740	-119.962105	506.827423	-674.401672	122.728249	89.047653	-633.479248	-121.944130	91.414482	-642.935791	179.685074	1379.067017	-547.283264	-154.651367	1374.240479	-566.291565	32.981201	1396.407837	-556.112732	60.426712	1663.492432	-709.267761	257.492523	1139.983032	-571.837463	-251.112289	1138.380737	-601.675720	293.629974	891.330994	-453.364136	-219.686615	898.945496	-565.939514	32.319160	969.902893	582.695923	-15.932226	936.209106	578.310364	140.348511
-627.489075	102.013489	879.505615	-580.544861	-55.578468	875.826721	-693.800049	123.607979	502.470581	-615.145935	-119.920052	506.760620	-674.355835	122.762833	89.058441	-633.480042	-121.912376	91.422310	-643.416748	179.762833	1378.966431	-547.085449	-154.289825	1374.424072	-566.502258	33.305653	1396.344849	-556.196777	60.800167	1663.391602	-709.523865	257.628906	1139.883301	-571.686584	-251.206604	1138.678589	-601.589844	293.853882	891.440430	-453.505402	-220.260040	899.115845	-566.308350	32.298656	969.837708	582.785645	-15.943641	936.226318	578.371094	140.324066
-627.943298	101.876678	879.441223	-580.696960	-55.589020	875.772095	-693.684570	123.640785	502.394287	-615.177551	-119.916878	506.680878	-674.319946	122.765305	89.045990	-633.525269	-121.913429	91.392952	-643.946716	179.859253	1378.878174	-546.906311	-153.914978	1374.597656	-566.705994	33.621273	1396.320313	-556.218140	61.231709	1663.319824	-709.841797	257.797546	1139.763184	-571.445740	-251.761902	1139.256104	-601.528137	294.140503	891.558777	-453.694489	-220.827881	899.309814	-566.680786	32.289009	969.800171	582.869263	-15.945020	936.200928	578.436096	140.314804
-628.378479	101.775658	879.379028	-580.794800	-55.599461	875.691650	-693.597168	123.650536	502.316040	-615.467651	-119.983414	506.681366	-674.325195	122.729347	89.022118	-633.576599	-121.904610	91.348999	-644.583069	179.975327	1378.750488	-546.682007	-153.531265	1374.775513	-566.987671	33.959393	1396.295776	-556.281860	61.679237	1663.255859	-710.174927	257.881775	1139.578735	-571.222839	-252.074142	1139.671631	-601.444519	294.419617	891.663696	-453.891754	-221.408478	899.428040	-567.002319	32.291508	969.745544	582.892029	-15.973250	936.189514	578.459961	140.278488
-628.987976	101.459358	879.319519	-580.884705	-55.742741	875.664368	-693.606934	123.685417	502.244263	-616.158875	-120.211548	506.815002	-674.356567	122.702782	89.024597	-633.732788	-121.937355	91.368576	-645.286011	180.063278	1378.625854	-546.458130	-153.182877	1374.976440	-567.274658	34.275795	1396.254272	-556.275269	62.163078	1663.217896	-710.477966	257.836121	1139.349731	-570.979248	-252.353271	1140.048340	-601.291809	294.698059	891.731750	-454.084351	-221.936462	899.530334	-567.383240	32.205456	969.700378	582.973511	-15.996149	936.191345	578.529602	140.233215
-629.470764	101.163635	879.281250	-580.925232	-55.821472	875.656799	-692.151733	123.424965	501.910309	-616.776489	-120.180977	506.905579	-673.735840	122.932037	88.985680	-633.723694	-121.926048	91.313705	-645.995667	180.117249	1378.483398	-546.213318	-152.794098	1375.139771	-567.588440	34.602421	1396.233765	-556.398376	62.589439	1663.161743	-710.877014	257.924591	1139.103760	-570.666016	-252.612885	1140.434570	-601.256165	295.067993	891.842957	-454.238129	-222.406067	899.619324	-567.674072	32.145981	969.676270	583.069641	-16.015308	936.220032	578.594604	140.196259
-629.747986	101.160385	879.291199	-580.914490	-55.706818	875.635071	-691.194153	123.303719	501.707886	-617.460938	-120.143036	507.036926	-673.395020	123.067657	88.969337	-633.697266	-121.961739	91.284088	-646.763611	180.194977	1378.302490	-546.012451	-152.482468	1375.320313	-567.892395	34.921371	1396.238281	-556.654907	62.958511	1663.052002	-711.369629	258.009918	1138.819092	-570.429443	-252.576492	1140.592163	-601.121765	295.355927	891.908203	-454.387268	-222.909073	899.695496	-567.834290	32.250542	969.676331	583.091248	-16.035624	936.214966	578.624695	140.167084
-629.862671	101.391495	879.350281	-580.876770	-55.453568	875.648987	-693.182617	123.854439	502.063049	-618.239197	-120.038689	507.158356	-674.370117	122.640823	89.030220	-633.718140	-121.995651	91.222015	-647.592773	180.268860	1378.147095	-545.747925	-152.099136	1375.488770	-568.246826	35.257523	1396.254639	-556.883423	63.387012	1662.994385	-711.902893	258.002350	1138.507813	-570.082947	-252.772247	1140.930664	-601.021851	295.619110	891.966064	-454.501312	-223.343002	899.777832	-567.895325	32.496716	969.721619	583.113708	-15.982984	936.184509	578.536621	140.295151
-630.043091	101.574326	879.443237	-580.778870	-55.272415	875.654419	-693.225647	124.001503	502.084686	-619.043945	-119.996834	507.258179	-674.425720	122.607147	89.014297	-633.680908	-122.005997	91.181175	-648.418579	180.318741	1377.982666	-545.438293	-151.721176	1375.703857	-568.582520	35.573902	1396.275146	-557.153503	63.820229	1662.947754	-712.441772	257.890442	1138.202759	-569.629883	-253.174820	1141.505737	-600.894653	295.833679	892.045593	-454.588287	-223.774841	899.868042	-567.938110	32.693146	969.769897	583.166443	-16.063540	936.201782	578.600220	140.230164
-630.026733	102.029701	879.545349	-580.634949	-54.949734	875.699158	-692.740845	124.025589	502.057556	-619.978943	-119.963882	507.362915	-674.280884	122.683517	89.019234	-633.817444	-122.040466	91.133949	-649.248108	180.362488	1377.843872	-545.165771	-151.364548	1375.866943	-568.880249	35.912102	1396.325073	-557.496277	64.271240	1662.937744	-713.050476	257.892914	1137.917603	-569.254822	-253.260757	1141.824463	-600.752075	295.936340	892.086365	-454.604584	-224.155121	899.937866	-567.885376	33.061901	969.856567	583.213013	-16.095011	936.249634	578.629639	140.164108
-630.061218	102.350189	879.655396	-580.515808	-54.657600	875.720276	-691.228516	123.795334	501.839264	-620.942078	-119.942543	507.506012	-673.640991	122.930862	88.971153	-633.934021	-122.106041	91.079544	-650.095154	180.479065	1377.759644	-544.875671	-150.952271	1376.043457	-569.213257	36.244164	1396.350830	-557.886536	64.693542	1662.927734	-713.754944	257.823151	1137.689453	-568.814148	-253.292099	1142.183472	-600.739075	296.088043	892.190063	-454.571014	-224.541275	900.050537	-567.850586	33.348404	969.927246	583.287170	-16.218973	936.288391	578.797302	139.955475
-630.088745	102.620483	879.779907	-580.359985	-54.385544	875.766968	-690.989868	123.866440	501.832336	-621.909058	-119.842415	507.606689	-673.603638	122.951027	88.984871	-634.031982	-122.126801	91.007263	-650.945618	180.556625	1377.648560	-544.596436	-150.569733	1376.215454	-569.548462	36.595795	1396.404175	-558.331543	65.109634	1662.924561	-714.437683	257.675018	1137.458374	-568.447998	-252.973709	1142.246582	-600.757690	296.183807	892.318726	-454.496063	-224.905380	900.115417	-567.796570	33.614372	970.017517	583.270142	-16.222961	936.301697	578.697571	139.994217
-630.155823	102.831947	879.882507	-580.225952	-54.140762	875.816528	-690.888855	123.993744	501.832306	-622.885010	-119.828201	507.797180	-673.621338	122.932640	89.009171	-634.133545	-122.175247	90.986923	-651.751526	180.593079	1377.590820	-544.321350	-150.197113	1376.387573	-569.837097	36.916916	1396.500122	-558.845886	65.563736	1662.944702	-715.098511	257.340363	1137.247559	-567.907776	-253.278320	1142.840576	-600.811340	296.274078	892.517334	-454.405548	-225.208954	900.248901	-567.769409	33.859253	970.094421	583.352966	-16.362684	936.349365	578.863708	139.792725
-630.219055	102.988632	879.960327	-580.106934	-53.894875	875.878418	-690.665955	124.133316	501.817017	-623.866516	-119.769310	507.951385	-673.594055	122.953400	89.007233	-634.161377	-122.214188	90.953461	-652.541016	180.674850	1377.564331	-544.020142	-149.769821	1376.570190	-570.141846	37.233372	1396.572266	-559.384338	65.983337	1662.985107	-715.834900	257.067627	1137.085571	-567.424500	-253.198563	1143.139771	-600.897095	296.335785	892.747559	-454.276428	-225.452194	900.351196	-567.757507	34.094837	970.167236	583.423584	-16.403269	936.395874	578.911499	139.767273
-630.330750	103.089272	880.007935	-579.967041	-53.711582	875.933777	-690.526245	124.285851	501.800232	-624.819946	-119.706039	508.154266	-673.610474	122.915703	89.004555	-634.246521	-122.266281	90.905479	-653.308289	180.749619	1377.556763	-543.720581	-149.362137	1376.747681	-570.461182	37.566048	1396.645874	-559.994263	66.406242	1663.016479	-716.662109	256.852417	1136.987305	-566.936401	-253.112579	1143.444824	-601.036072	296.356293	892.987244	-454.098663	-225.617050	900.459167	-567.762756	34.300167	970.219971	583.454163	-16.472340	936.407959	578.955200	139.691696
-630.419617	103.247581	880.093506	-579.852539	-53.500668	875.974426	-690.578857	124.475876	501.772766	-625.757263	-119.729500	508.301666	-673.758789	122.846100	89.006622	-634.344849	-122.330872	90.869492	-653.993530	180.817764	1377.533691	-543.405457	-148.996414	1376.927612	-570.735718	37.894119	1396.730591	-560.608887	66.825142	1663.065796	-717.378296	256.408813	1136.892700	-566.424255	-253.094559	1143.770874	-601.217102	296.360809	893.171387	-453.848816	-225.745728	900.584595	-567.769531	34.503616	970.289063	583.472107	-16.556091	936.425476	578.989380	139.644287
-630.517273	103.360443	880.149536	-579.718933	-53.241425	876.018127	-690.447876	124.598656	501.742859	-626.692444	-119.699799	508.433014	-673.794373	122.828079	89.048294	-634.513184	-122.408943	90.832031	-654.704102	180.896683	1377.553101	-543.122314	-148.575531	1377.062134	-570.991882	38.233597	1396.804077	-561.183289	67.309914	1663.159912	-718.161255	256.047485	1136.779053	-565.871826	-252.901215	1144.002808	-601.483643	296.372681	893.413330	-453.509949	-225.820557	900.698975	-567.784546	34.735661	970.347473	583.502014	-16.609428	936.431580	579.024475	139.588806
-630.611511	103.489960	880.177612	-579.634644	-52.985313	876.057129	-690.327515	124.745537	501.719513	-627.556274	-119.709183	508.531799	-673.842834	122.814713	89.053238	-634.639038	-122.461685	90.846046	-655.408997	181.007172	1377.564087	-542.898438	-148.149445	1377.193726	-571.259216	38.559692	1396.878540	-561.931458	67.663094	1663.196289	-718.995117	255.805069	1136.720459	-565.321106	-252.641663	1144.192871	-601.794922	296.354279	893.668701	-453.108032	-225.801529	900.797424	-567.812744	34.977673	970.385254	583.522949	-16.701786	936.456360	579.065735	139.521774
-630.745728	103.642532	880.211975	-579.560852	-52.773937	876.076111	-690.174316	124.900894	501.700531	-628.383667	-119.705589	508.661957	-673.878662	122.797943	89.068977	-634.698364	-122.506157	90.812363	-656.062012	181.087753	1377.595947	-542.642883	-147.768723	1377.313965	-571.527588	38.880043	1396.924194	-562.472717	68.122322	1663.277710	-719.787842	255.489319	1136.596313	-564.731384	-252.444519	1144.382935	-602.113220	296.285004	893.861084	-452.663971	-225.714539	900.887634	-567.854004	35.200230	970.412109	583.534119	-16.746361	936.431824	579.093628	139.475494
-630.854919	103.791130	880.209412	-579.465942	-52.586617	876.049744	-689.970337	125.063385	501.668671	-629.066345	-119.713142	508.776489	-673.895386	122.777763	89.084076	-634.808350	-122.579308	90.817696	-656.695923	181.210190	1377.570435	-542.363037	-147.349976	1377.425415	-571.794006	39.187881	1396.970825	-563.243652	68.450058	1663.314941	-720.535828	255.073776	1136.492432	-564.108948	-252.304993	1144.626221	-602.499573	296.255981	894.017578	-452.154877	-225.602753	900.996399	-567.869019	35.402676	970.397156	583.515076	-16.786039	936.434753	579.075806	139.427109
-630.947388	103.984200	880.224243	-579.406677	-52.386467	876.011353	-689.764221	125.212029	501.639404	-629.728821	-119.592010	508.864594	-673.882568	122.763786	89.089188	-634.795410	-122.615852	90.802490	-657.251404	181.316513	1377.485596	-542.104004	-146.960205	1377.526367	-572.014038	39.493244	1397.024048	-563.862122	68.806786	1663.365356	-721.310425	254.836853	1136.426147	-563.448853	-252.074844	1144.733398	-602.949402	296.182861	894.140869	-451.623322	-225.433151	901.069641	-567.888062	35.603653	970.385864	583.464539	-16.742001	936.441040	578.937012	139.527191
-631.050659	104.203018	880.212158	-579.403076	-52.146732	875.948242	-689.527100	125.406425	501.622864	-630.295105	-119.447044	508.928375	-673.852173	122.775131	89.111000	-634.799133	-122.609215	90.785454	-657.826904	181.457062	1377.536255	-541.895020	-146.594955	1377.595337	-572.204712	39.818680	1397.051636	-564.508545	69.190323	1663.424072	-722.132202	254.635666	1136.358276	-562.905029	-251.355927	1144.510864	-603.437317	296.135468	894.218750	-450.976654	-225.221085	901.095520	-567.933350	35.831181	970.346619	583.427002	-16.817539	936.448792	578.942566	139.471436
-631.204346	104.513641	880.225098	-579.642395	-51.804802	875.863647	-689.442261	125.613159	501.603027	-630.812622	-119.414520	508.988312	-673.917175	122.755905	89.121635	-634.932251	-122.637566	90.787170	-658.328430	181.617584	1377.509155	-541.680481	-146.185730	1377.634033	-572.414734	40.135017	1397.071411	-565.006958	69.629234	1663.514893	-722.811890	254.366760	1136.197021	-562.124634	-251.495697	1144.858032	-603.933472	296.096466	894.242432	-450.294739	-224.878189	901.234436	-568.100281	36.091331	970.305847	583.406738	-16.844681	936.435120	578.926086	139.445465
-631.347900	104.869034	880.247498	-579.862488	-51.417110	875.752441	-688.973450	125.697334	501.583527	-631.317627	-119.367363	509.006989	-673.786560	122.796669	89.103767	-634.987000	-122.643852	90.737343	-658.809937	181.769745	1377.420166	-541.476624	-145.827103	1377.635132	-572.636719	40.455658	1397.058228	-565.657288	69.936104	1663.516357	-723.458069	254.095627	1136.059204	-561.447937	-251.200836	1144.892578	-604.652527	296.229034	894.316589	-449.531372	-224.526840	901.311707	-568.263123	36.373932	970.263123	583.397339	-16.902475	936.442688	578.944641	139.369705
-631.297302	105.128105	880.258179	-579.706360	-51.155273	875.682251	-688.801758	125.847290	501.603607	-631.712646	-119.115509	509.057251	-673.752930	122.811981	89.117188	-634.880005	-122.585373	90.709656	-659.230530	181.912949	1377.335205	-541.302673	-145.470871	1377.628906	-572.815491	40.759201	1397.050415	-566.080200	70.354446	1663.550049	-724.162292	254.004425	1135.934082	-560.755920	-250.940826	1144.931763	-605.113953	296.030975	894.107422	-448.701752	-224.060699	901.419067	-568.205322	36.596321	970.255798	583.345459	-16.916334	936.419739	578.939331	139.334961
-631.253235	105.351158	880.247864	-579.551453	-50.904137	875.632446	-688.705322	126.041458	501.606567	-632.151489	-118.881439	509.180084	-673.723877	122.823502	89.133965	-634.941467	-122.500214	90.691277	-659.634399	182.078995	1377.259888	-541.108032	-145.083221	1377.613525	-572.975891	41.070316	1397.051514	-566.623352	70.655800	1663.531128	-724.883789	254.063004	1135.843506	-560.116394	-250.589890	1144.882202	-605.953003	296.196930	894.091797	-447.784058	-223.483856	901.541016	-568.159790	36.819756	970.248901	583.333557	-16.906626	936.409912	578.923584	139.334106
-631.156677	105.654083	880.244873	-579.284058	-50.693691	875.554871	-688.606567	126.219490	501.608765	-632.627319	-118.561478	509.278961	-673.666870	122.845360	89.149681	-634.836548	-122.445496	90.708206	-660.022461	182.260117	1377.164795	-540.930786	-144.747208	1377.598755	-573.135193	41.346054	1397.012939	-566.964294	71.027908	1663.562134	-725.494141	254.041809	1135.708740	-559.491577	-250.280457	1144.889526	-606.684082	296.191254	893.923706	-446.848175	-222.877380	901.692200	-568.036865	37.046986	970.235474	583.269653	-16.950716	936.408447	578.903992	139.283951
-631.088013	105.895973	880.206665	-579.099792	-50.426666	875.474548	-688.613770	126.386559	501.611450	-633.277405	-118.328270	509.430359	-673.691467	122.865395	89.112198	-634.854126	-122.393036	90.697403	-660.354614	182.451981	1377.091187	-540.776367	-144.401367	1377.603638	-573.306763	41.636139	1396.980957	-567.371826	71.351578	1663.511963	-726.020630	253.915848	1135.554932	-558.898010	-249.979462	1144.882813	-607.420959	296.209137	893.705994	-445.843414	-222.140518	901.927917	-567.961792	37.287865	970.198303	583.213745	-16.951998	936.406006	578.863159	139.243027
-630.950989	106.232735	880.192444	-578.885925	-50.067871	875.392395	-688.678589	126.591171	501.646942	-634.053894	-118.047874	509.559113	-673.664307	122.901871	89.142761	-634.875977	-122.353531	90.669952	-660.663269	182.647568	1377.008667	-540.684387	-144.059799	1377.578735	-573.444641	41.903084	1396.943359	-567.726257	71.666718	1663.450806	-726.556091	253.884186	1135.438232	-558.357056	-249.635147	1144.809326	-608.240601	296.224792	893.454773	-444.775909	-221.348999	902.175415	-567.840942	37.596138	970.176086	583.182556	-16.945141	936.396912	578.825806	139.261520
-630.835266	106.529526	880.166687	-578.659424	-49.781513	875.330322	-688.853882	126.755333	501.670135	-634.776489	-117.664886	509.651886	-673.738037	122.915703	89.138245	-634.626709	-122.296173	90.678268	-660.899780	182.833649	1376.909424	-540.436646	-143.769669	1377.619263	-573.543945	42.208023	1396.922607	-568.048706	71.974960	1663.372437	-727.078857	253.913895	1135.329468	-557.781677	-249.363358	1144.782715	-609.138184	296.270996	893.138855	-443.709991	-220.414642	902.454102	-567.698364	37.882011	970.144226	583.131348	-16.974716	936.402283	578.793030	139.235413
-630.575012	106.772568	880.119568	-578.130249	-49.523773	875.298279	-688.811462	126.876816	501.656921	-635.817993	-117.343163	509.864380	-673.662781	122.999214	89.143272	-634.497375	-122.268028	90.668983	-661.143311	183.020477	1376.814575	-540.426331	-143.460770	1377.592407	-573.692383	42.508038	1396.875732	-568.355713	72.243355	1663.279907	-727.605835	254.083435	1135.283325	-557.263977	-249.199463	1144.768799	-610.046326	296.356140	892.801086	-442.629272	-219.434540	902.801880	-567.380859	38.179214	970.130737	583.064453	-16.947969	936.381409	578.719055	139.273331
-630.610413	107.168282	880.118835	-578.336426	-49.091122	875.170715	-689.088989	127.010590	501.684204	-637.216492	-117.507797	510.062988	-673.699585	123.018250	89.153641	-634.466125	-122.293167	90.677658	-661.432983	183.228333	1376.721436	-540.496826	-143.185776	1377.542236	-573.858887	42.775089	1396.814575	-568.651672	72.481834	1663.177002	-728.110474	254.246948	1135.245728	-556.841431	-248.935883	1144.676636	-610.956360	296.385315	892.483643	-441.455353	-218.379166	903.146179	-567.418335	38.508896	970.041870	582.986694	-16.975262	936.368530	578.652649	139.248184
-630.508301	107.598412	880.136902	-578.360962	-48.524326	875.110901	-689.179077	127.095627	501.725983	-638.574341	-117.479973	510.220795	-673.683838	123.094383	89.135887	-634.422058	-122.281670	90.631950	-661.624451	183.444794	1376.640747	-540.582520	-142.895096	1377.512085	-573.990112	43.021214	1396.745728	-568.909180	72.743103	1663.093262	-728.537292	254.315994	1135.164795	-556.455078	-248.633133	1144.553345	-611.920044	296.459839	892.077942	-440.304535	-217.243027	903.552429	-567.330444	38.956333	970.006531	582.952454	-16.955006	936.364990	578.593689	139.264938
-630.394836	107.966805	880.151489	-578.263733	-48.158951	875.036316	-689.485901	127.282829	501.812042	-639.926270	-117.381912	510.414978	-673.754944	123.112099	89.171150	-634.487061	-122.307320	90.602859	-661.807922	183.677261	1376.566650	-540.757996	-142.618378	1377.404297	-574.084534	43.253582	1396.687256	-569.165894	72.992821	1663.004639	-728.929016	254.407990	1135.087036	-556.114441	-248.316940	1144.390381	-612.962036	296.609772	891.681335	-439.120789	-216.035034	903.971130	-567.155212	39.290558	969.951782	582.922363	-16.941778	936.373901	578.535645	139.283096
-630.318054	108.360497	880.139343	-578.238220	-47.787827	874.907532	-689.755066	127.392265	501.879913	-641.072632	-117.150177	510.529541	-673.830444	123.151344	89.155861	-634.441284	-122.334259	90.511673	-661.958557	183.860764	1376.479492	-540.769714	-142.441208	1377.432739	-574.177795	43.486553	1396.620728	-569.508057	73.161461	1662.874878	-729.326111	254.578735	1134.990967	-555.792297	-247.950806	1144.250122	-613.944458	296.697906	891.248230	-437.911560	-214.805084	904.406433	-566.989014	39.630226	969.839294	582.868896	-16.924082	936.362122	578.460999	139.283600
-630.259216	108.706863	880.157715	-578.204529	-47.494442	874.773560	-690.055481	127.520874	501.918610	-642.074463	-116.804558	510.614349	-673.862488	123.186287	89.131866	-634.417969	-122.381615	90.413460	-662.049133	184.065918	1376.376221	-540.848022	-142.284073	1377.378784	-574.237793	43.706470	1396.544434	-569.741333	73.367599	1662.783447	-729.669617	254.666443	1134.880493	-555.472656	-247.632645	1144.093506	-615.018738	296.838348	890.784546	-436.669373	-213.475204	904.928833	-566.804626	39.898674	969.730774	582.784302	-16.944370	936.347351	578.378418	139.273834
-630.358276	109.253250	880.168213	-578.601013	-46.631752	874.376221	-690.430054	127.717125	501.990845	-642.883484	-116.444580	510.583130	-673.929749	123.236542	89.150787	-634.383606	-122.412247	90.339394	-662.100525	184.298874	1376.226685	-540.928894	-142.085068	1377.341919	-574.261047	43.937313	1396.484741	-569.870911	73.582245	1662.749268	-730.008911	254.800064	1134.772583	-555.187744	-247.218292	1143.891357	-616.046631	297.000916	890.328857	-435.359467	-212.123703	905.411621	-566.758057	40.410736	969.436584	582.716125	-16.934189	936.337158	578.309021	139.285034
-630.165588	109.545158	880.133545	-578.421204	-46.615002	874.405762	-690.656677	127.881119	502.026093	-643.346924	-115.481468	510.580505	-673.929871	123.330978	89.129349	-634.027161	-122.403763	90.208534	-662.106323	184.537796	1376.109497	-541.046326	-141.936615	1377.286377	-574.281799	44.148369	1396.427490	-570.095398	73.771317	1662.694336	-730.367249	255.055038	1134.720703	-554.916870	-246.751144	1143.642334	-617.109680	297.149628	889.847656	-434.100403	-210.748764	905.891907	-566.498291	40.609428	969.399475	582.659180	-16.921368	936.335144	578.227600	139.286819
-630.194519	110.112137	880.145020	-578.847534	-45.834583	874.123413	-690.994873	128.088089	502.103424	-643.871948	-115.241608	510.482697	-673.995544	123.401237	89.156517	-634.066711	-122.448387	90.155426	-662.090576	184.806152	1375.980957	-541.192688	-141.767715	1377.230835	-574.279480	44.337730	1396.368896	-570.328003	73.929550	1662.681641	-730.711914	255.331039	1134.667969	-554.795898	-245.744598	1143.034790	-618.150757	297.358917	889.343811	-432.727783	-209.264648	906.399231	-566.467529	41.114307	969.174255	582.578186	-16.909639	936.299744	578.123474	139.315155
-630.161133	110.467773	880.140381	-579.057739	-45.518269	874.078857	-691.311401	128.287292	502.132965	-644.356201	-115.073982	510.442902	-674.095642	123.470238	89.156342	-634.392761	-122.551659	90.113342	-662.081299	184.989731	1375.738770	-541.343201	-141.602631	1377.191772	-574.250061	44.530655	1396.335571	-570.528625	74.028214	1662.694824	-731.058044	255.651978	1134.569946	-554.427917	-245.777359	1143.186768	-619.192566	297.546539	888.853333	-431.450073	-207.813339	906.991760	-566.403931	41.417141	969.089905	582.528503	-16.901827	936.295105	578.051819	139.311249
-630.128601	110.780060	880.146851	-579.279419	-45.231041	874.073486	-691.558167	128.465179	502.152679	-644.522034	-115.406700	510.234253	-674.163879	123.497589	89.165833	-634.352417	-122.553604	90.156120	-661.970520	185.257187	1375.633179	-541.508972	-141.447220	1377.177002	-574.194153	44.717388	1396.323975	-570.710205	74.113930	1662.757813	-731.338379	255.880585	1134.500732	-554.339050	-244.724884	1142.582520	-620.256042	297.703979	888.364685	-430.122803	-206.315216	907.502930	-566.357666	41.694374	969.033997	582.498840	-16.878786	936.282959	578.008606	139.336365
-630.028564	111.003082	880.132874	-579.300354	-45.335785	874.241211	-691.699768	128.637604	502.142883	-645.442688	-116.910187	510.624634	-674.162109	123.595833	89.167923	-634.881836	-122.662445	90.317238	-661.775024	185.574387	1375.547729	-541.635925	-141.293274	1377.184204	-574.115356	44.891731	1396.361206	-570.856384	74.146889	1662.860596	-731.568176	256.155731	1134.437012	-553.981201	-244.650467	1142.739258	-621.327820	297.907806	887.893188	-428.849976	-204.785568	908.148560	-566.263794	41.830685	969.080688	582.477661	-16.835529	936.280518	577.958008	139.361191
-630.055237	111.352409	880.121399	-579.757446	-44.871750	874.127380	-691.932983	128.819214	502.159576	-645.024170	-115.035248	510.221893	-674.241333	123.619606	89.159431	-634.457214	-122.638588	90.146233	-661.534180	185.929733	1375.441772	-541.804199	-141.135101	1377.163330	-574.021790	45.065781	1396.353149	-570.985596	74.129860	1662.998779	-731.727966	256.348602	1134.391357	-553.739075	-244.103394	1142.571411	-622.306580	298.088409	887.396301	-427.593048	-203.248184	908.708252	-566.314514	42.142273	968.947205	582.389282	-16.819637	936.263306	577.865417	139.368820
-629.878662	111.487312	880.069641	-579.792053	-45.061245	874.327148	-692.067322	128.997437	502.136658	-645.167664	-115.499550	510.280945	-674.247925	123.673126	89.154076	-634.761780	-122.721184	90.197388	-661.179565	186.325195	1375.460571	-542.124573	-140.936462	1377.109253	-573.884338	45.235073	1396.351563	-571.074463	74.069763	1663.164551	-731.876587	256.613281	1134.396973	-553.494690	-243.507019	1142.353638	-623.373901	298.274902	886.914612	-426.306244	-201.675873	909.340393	-566.223938	42.198856	969.004761	582.297852	-16.816885	936.264587	577.747131	139.389053
-629.743530	111.680527	880.029358	-580.000671	-44.976589	874.392029	-692.270264	129.175217	502.172272	-645.311523	-115.545525	510.290466	-674.300293	123.653961	89.156410	-634.722839	-122.724854	90.194176	-660.817627	186.670303	1375.395020	-542.297485	-140.782822	1377.095581	-573.701172	45.423237	1396.355957	-571.223938	73.917091	1663.310547	-731.955261	256.855286	1134.413696	-553.238403	-242.866791	1142.217773	-624.344299	298.480011	886.494751	-425.121552	-200.098221	909.930115	-566.186523	42.333118	968.986328	582.277954	-16.791748	936.246460	577.718262	139.402267
-629.704773	111.926804	879.988831	-580.445557	-44.599773	874.289246	-692.487610	129.342270	502.234985	-645.407898	-115.372375	510.206696	-674.305298	123.693077	89.160728	-634.646484	-122.729225	90.185562	-660.419128	187.063004	1375.354248	-542.526794	-140.626724	1377.125977	-573.501099	45.630978	1396.352417	-571.253723	73.773750	1663.521484	-732.022522	257.141266	1134.462769	-553.095337	-241.974915	1141.900269	-625.293640	298.640656	886.070313	-423.876495	-198.551071	910.527161	-566.245789	42.543236	968.863831	582.235168	-16.768526	936.248901	577.652039	139.416306
-629.574524	112.067551	879.937195	-580.656189	-44.573101	874.311462	-692.749023	129.502304	502.291016	-645.562378	-115.266319	510.246399	-674.359192	123.721878	89.174721	-634.540527	-122.673859	90.202332	-659.968933	187.458908	1375.310425	-542.756042	-140.451080	1377.148682	-573.300964	45.838139	1396.335815	-571.205688	73.557358	1663.722778	-732.097168	257.430481	1134.463257	-552.845215	-241.426025	1141.803467	-626.185852	298.803223	885.703613	-422.711823	-197.045349	911.165161	-566.236450	42.595325	968.831116	582.167297	-16.739094	936.219055	577.588989	139.464722
-629.409668	112.219933	879.871033	-580.821045	-44.577843	874.335693	-693.449890	129.723129	502.429718	-645.817322	-115.121071	510.265900	-674.625793	123.611298	89.184204	-634.728577	-122.675827	90.199013	-659.490356	187.852997	1375.318848	-543.039124	-140.261017	1377.200684	-573.066833	46.053356	1396.323486	-571.071106	73.294548	1663.941895	-732.095276	257.854828	1134.567749	-552.618408	-240.777313	1141.664917	-627.033081	298.992615	885.344849	-421.566956	-195.471649	911.758789	-566.196289	42.644382	968.795532	582.098206	-16.680309	936.218323	577.501526	139.474899
-629.208313	112.356026	879.816589	-580.941956	-44.602474	874.341858	-693.456238	129.716766	502.399048	-646.147888	-114.890862	510.310120	-674.490295	123.641739	89.156906	-634.523560	-122.591492	90.213821	-658.942688	188.301056	1375.290283	-543.284973	-140.048904	1377.227173	-572.848572	46.254646	1396.306152	-570.901245	72.956833	1664.149658	-732.013184	258.308594	1134.672119	-552.408936	-240.298843	1141.604736	-627.886963	299.153137	884.963928	-420.479431	-193.952347	912.368164	-566.108826	42.661636	968.755066	582.061707	-16.637411	936.217957	577.451660	139.528290
-628.998413	112.433952	879.749634	-581.052917	-44.603580	874.353638	-693.800903	129.749619	502.434631	-647.222961	-116.204369	510.674652	-674.545776	123.622589	89.154434	-634.910339	-122.563248	90.348244	-658.388367	188.728226	1375.232056	-543.549805	-139.838867	1377.258667	-572.592285	46.445526	1396.303467	-570.661255	72.579674	1664.370972	-731.914978	258.789032	1134.794067	-552.315979	-238.981766	1141.099243	-628.606079	299.289001	884.676636	-419.354340	-192.463913	912.952454	-566.020752	42.674271	968.713501	582.006104	-16.625446	936.241272	577.398315	139.559204
-628.799866	112.495895	879.676331	-581.178406	-44.633163	874.352112	-694.132935	129.702133	502.437317	-647.682129	-116.008736	510.727753	-674.502075	123.594215	89.144753	-634.887268	-122.457558	90.332733	-657.809082	189.218338	1375.233154	-543.806519	-139.640137	1377.270996	-572.378845	46.646927	1396.276611	-570.288391	72.177933	1664.623047	-731.752991	259.242340	1134.914795	-552.138550	-238.328217	1140.997681	-629.334412	299.483795	884.385620	-418.391510	-191.027405	913.539978	-565.938171	42.661270	968.659241	581.933044	-16.567333	936.218140	577.314758	139.587601
-628.624573	112.509499	879.555359	-581.280884	-44.670643	874.315857	-694.581177	129.632599	502.426270	-648.172913	-115.736359	510.764313	-674.502319	123.588165	89.101990	-634.668579	-122.354553	90.340347	-657.200867	189.696793	1375.226440	-544.051147	-139.410599	1377.272949	-572.156128	46.827976	1396.239258	-570.057068	71.655006	1664.772461	-731.568787	259.789795	1135.047485	-551.895813	-238.041229	1141.172241	-629.949829	299.691650	884.065247	-417.501465	-189.585602	914.154053	-565.847717	42.643970	968.558105	581.866760	-16.542149	936.228455	577.239929	139.610718
-628.476074	112.632469	879.496216	-581.401245	-44.655991	874.292725	-695.079529	129.616226	502.451965	-648.644287	-115.502296	510.783630	-674.467102	123.602570	89.118637	-634.509766	-122.264343	90.321312	-656.559143	190.216110	1375.296387	-544.296021	-139.144302	1377.261841	-571.885132	47.040180	1396.185913	-569.673950	71.114784	1664.920654	-731.354736	260.408325	1135.174194	-551.761353	-237.404282	1141.052246	-630.501038	299.882690	883.758423	-416.622833	-188.146133	914.717285	-565.765198	42.682247	968.490601	581.839294	-16.528316	936.215088	577.214233	139.634369
-628.380432	112.686531	879.399170	-581.567749	-44.662823	874.265259	-695.595032	129.690964	502.470459	-649.099487	-115.357803	510.806763	-674.517639	123.625900	89.129105	-634.384277	-122.168686	90.299156	-655.927612	190.721466	1375.157593	-544.529419	-138.911728	1377.232056	-571.629456	47.266045	1396.136963	-569.190796	70.480797	1665.140625	-731.106689	260.965332	1135.235352	-551.748291	-236.514755	1140.798096	-630.886292	300.070221	883.451233	-415.757202	-186.888138	915.235657	-565.720215	42.702759	968.394226	581.781677	-16.521265	936.214600	577.135071	139.674866
-628.323120	112.829399	879.299072	-581.743347	-44.679134	874.245972	-696.064514	129.728851	502.457825	-649.484741	-115.237396	510.762512	-674.606201	123.600060	89.102104	-634.264771	-122.086494	90.329376	-655.261230	191.276154	1375.143799	-544.806091	-138.658981	1377.205200	-571.388123	47.473808	1396.057129	-568.785217	69.938629	1665.296753	-730.814148	261.698730	1135.262085	-551.664368	-235.806564	1140.618408	-631.269470	300.310944	883.136169	-414.979858	-185.663849	915.752563	-565.688843	42.774239	968.294922	581.724182	-16.499357	936.185486	577.089233	139.728973
-628.284668	112.931786	879.201233	-581.929260	-44.653275	874.190125	-696.376831	129.768784	502.437042	-649.758057	-115.075279	510.710785	-674.619751	123.620697	89.102638	-634.210754	-122.066628	90.286659	-654.616516	191.783035	1374.986206	-545.068481	-138.364578	1377.158203	-571.117188	47.703785	1395.973999	-568.264343	69.238991	1665.438477	-730.496094	262.349792	1135.237427	-551.583984	-235.321869	1140.523193	-631.567322	300.552734	882.805176	-414.254669	-184.431290	916.237976	-565.657288	42.834885	968.173035	581.661621	-16.494322	936.166321	577.026917	139.742691
-628.326843	113.049400	879.130737	-582.213257	-44.612511	874.167236	-696.610840	129.870697	502.432800	-649.997192	-115.055176	510.685547	-674.631653	123.622070	89.077194	-634.249390	-122.048920	90.280731	-653.906494	192.344620	1374.888306	-545.307983	-138.098404	1377.115601	-570.831909	47.924740	1395.893188	-567.634338	68.494720	1665.692505	-730.135559	263.034943	1135.225464	-551.537476	-234.797607	1140.402588	-631.748352	300.778229	882.499023	-413.663910	-183.292694	916.684143	-565.675476	42.921326	968.063049	581.646240	-16.454119	936.177856	576.994385	139.755386
-628.463684	113.178284	879.090820	-582.576233	-44.547150	874.124878	-696.742188	129.972107	502.400757	-650.144348	-115.049850	510.676239	-674.683044	123.648445	89.063065	-634.165955	-122.041733	90.279900	-653.190918	192.901337	1374.779053	-545.528442	-137.852295	1377.085938	-570.503235	48.176369	1395.812012	-567.150269	67.919380	1665.807983	-729.695496	263.760620	1135.152710	-551.556763	-234.216400	1140.280273	-631.818298	300.996033	882.189148	-413.092072	-182.193451	917.102295	-565.749817	43.010223	967.946472	581.602905	-16.419395	936.194580	576.927612	139.806198
-628.542847	113.203911	879.004700	-582.548096	-44.935642	874.023193	-696.745117	130.076691	502.337463	-650.175598	-115.050003	510.660492	-674.687012	123.656502	89.048683	-634.125061	-122.060349	90.274574	-652.491760	193.475662	1374.655396	-545.769836	-137.552353	1377.053223	-570.195068	48.409523	1395.715820	-566.405334	67.106956	1666.076172	-729.266052	264.496155	1135.079712	-551.650024	-233.542999	1140.086914	-631.809143	301.247009	881.803589	-412.566925	-181.151947	917.563721	-565.631775	42.867855	967.786194	581.539246	-16.395033	936.186340	576.868286	139.818771
-628.808655	113.308304	879.010254	-583.293213	-44.409889	874.176270	-696.810974	130.243698	502.299530	-650.297729	-115.181305	510.495544	-674.817627	123.616730	89.006767	-634.436584	-122.142418	90.233307	-651.825195	194.041443	1374.455688	-545.976929	-137.273682	1377.001587	-569.870117	48.645351	1395.608521	-565.806519	66.396790	1666.237305	-728.807922	265.216888	1134.941528	-551.774658	-232.916931	1139.929199	-631.728882	301.504883	881.431458	-412.154388	-180.276855	917.764160	-565.991455	43.214439	967.798584	581.465820	-16.399511	936.170654	576.788574	139.831818
-628.885620	113.320381	878.964844	-583.265930	-44.706043	874.201538	-696.735291	130.367264	502.226227	-650.209656	-115.208565	510.481812	-674.806641	123.626091	88.981667	-634.449768	-122.171921	90.197021	-651.087463	194.638260	1374.304077	-546.169617	-136.999252	1376.948608	-569.548889	48.898277	1395.562256	-565.113403	65.395653	1666.473511	-728.231506	265.912262	1134.818726	-551.881897	-232.469757	1139.831421	-631.517456	301.751740	881.147278	-411.825165	-179.446304	918.002197	-565.918274	43.152382	967.737671	581.399536	-16.383448	936.165039	576.711731	139.884888
-629.115356	113.462296	878.960083	-583.471558	-45.014099	874.131653	-696.736145	130.496109	502.230927	-650.220703	-115.364609	510.524841	-674.814392	123.651443	89.003036	-634.451721	-122.220505	90.190361	-650.386597	195.178177	1374.200562	-546.325623	-136.669601	1376.930908	-569.192444	49.153313	1395.502075	-564.556030	64.837524	1666.645752	-727.661072	266.623169	1134.701294	-552.026306	-232.017593	1139.767334	-631.178650	301.981903	880.867493	-411.627655	-178.660400	918.292603	-565.961121	43.065525	967.623474	581.354431	-16.354084	936.171082	576.653748	139.868607
-629.329956	113.551308	878.960754	-583.829041	-44.932137	874.220581	-696.747742	130.629929	502.203064	-650.161316	-115.368309	510.435669	-674.845642	123.652359	89.000092	-634.610840	-122.257500	90.169998	-649.672791	195.747910	1374.070435	-546.517700	-136.342758	1376.908447	-568.840210	49.391762	1395.450806	-563.909302	64.130112	1666.821533	-727.009888	267.221558	1134.602661	-552.229187	-231.518066	1139.678833	-630.780640	302.214111	880.623535	-411.523071	-177.978027	918.507385	-566.134094	43.199120	967.613464	581.351929	-16.340931	936.155823	576.628296	139.891800
-629.522095	113.603058	878.950745	-584.154053	-44.881973	874.332947	-696.775208	130.692963	502.163452	-650.118835	-115.381752	510.359070	-674.868042	123.618698	88.998459	-634.692749	-122.287956	90.163902	-648.923462	196.335007	1373.931030	-546.640686	-136.057037	1376.914551	-568.485413	49.619919	1395.380615	-563.191406	63.431763	1666.978516	-726.258911	267.898224	1134.543091	-552.462952	-231.006485	1139.616333	-630.297363	302.456940	880.425842	-411.533722	-177.406998	918.672791	-566.301514	43.313808	967.617798	581.280884	-16.312859	936.156006	576.553772	139.884659
-629.721497	113.660919	878.953308	-584.481445	-44.841373	874.441833	-696.778931	130.756256	502.126160	-650.064148	-115.352066	510.340820	-674.903809	123.623146	88.943687	-634.764648	-122.292480	90.163742	-648.143250	196.876022	1373.872559	-546.733276	-135.724350	1376.939453	-568.102722	49.858837	1395.360596	-562.515869	62.760170	1667.155396	-725.494202	268.412231	1134.514038	-552.718567	-230.567703	1139.624146	-629.674133	302.647003	880.291382	-411.603180	-176.911270	918.833008	-566.459229	43.422020	967.620544	581.262939	-16.335905	936.174500	576.519531	139.905045
-629.887024	113.670151	878.959045	-584.794739	-44.946835	874.662292	-696.785950	130.819092	502.116943	-650.074463	-115.292442	510.375061	-674.854614	123.634209	88.962692	-634.521484	-122.228714	90.198448	-647.428650	197.384354	1373.913940	-546.816956	-135.409286	1376.952393	-567.727112	50.096558	1395.339233	-561.958313	62.243477	1667.292114	-724.675964	268.968750	1134.487549	-553.007141	-230.169281	1139.656494	-629.028809	302.843109	880.187134	-411.774231	-176.463226	918.948608	-566.637451	43.470989	967.696594	581.218384	-16.309193	936.163391	576.461243	139.933746
-630.098755	113.753456	878.959045	-585.170593	-44.786243	874.672913	-696.852905	130.881363	502.094391	-650.073669	-115.112946	510.278992	-674.942810	123.573685	88.925407	-634.426697	-122.161751	90.188721	-646.700439	197.884445	1373.878174	-546.870300	-135.136154	1376.977173	-567.362488	50.321072	1395.301392	-561.330750	61.655830	1667.391724	-723.844666	269.582153	1134.547363	-553.355042	-229.749023	1139.698730	-628.305847	303.022888	880.144531	-412.041321	-176.118759	919.003662	-566.812683	43.596382	967.648376	581.168823	-16.324327	936.172363	576.398315	139.919220
-630.245239	113.769707	878.944702	-585.444275	-44.801849	874.757019	-696.873535	130.960068	502.059906	-650.098206	-114.933083	510.263275	-674.961670	123.568863	88.926155	-634.368713	-122.101257	90.171646	-645.977722	198.347290	1373.952759	-546.893127	-134.817749	1377.000244	-567.013977	50.551506	1395.259277	-560.721497	61.175797	1667.507080	-722.963013	270.124512	1134.583618	-553.761536	-229.255768	1139.712280	-627.453613	303.190552	880.129089	-412.412842	-175.873428	918.984314	-566.941833	43.642483	967.642212	581.136047	-16.307314	936.173401	576.344910	139.983353
-630.385437	113.791946	878.937927	-585.745178	-44.766502	874.789246	-696.904297	131.037277	502.065704	-650.135498	-114.802826	510.263916	-674.989807	123.581985	88.962624	-634.294067	-122.008018	90.155655	-645.227844	198.809891	1374.034668	-546.908264	-134.513397	1377.010376	-566.644531	50.779655	1395.239624	-560.158997	60.742565	1667.600830	-722.057007	270.617554	1134.668701	-554.148193	-228.850891	1139.744141	-626.496643	303.322479	880.209839	-412.876190	-175.735886	918.926270	-567.093689	43.673058	967.623840	581.119141	-16.288258	936.177856	576.318726	139.975372
-630.546387	113.831985	878.967957	-586.059937	-44.763592	874.835388	-696.947754	131.143143	502.069977	-650.195313	-114.658646	510.245209	-675.124756	123.542473	88.979576	-634.177185	-121.930130	90.166412	-644.555542	199.206741	1374.077271	-546.901367	-134.250443	1377.041504	-566.305725	50.978973	1395.245361	-559.620178	60.361767	1667.727173	-721.124695	271.107239	1134.749146	-554.557678	-228.574539	1139.803833	-625.454956	303.503540	880.306824	-413.467285	-175.647766	918.809387	-567.235657	43.689907	967.618958	581.074951	-16.309896	936.191345	576.265930	139.963211
-630.699951	113.903084	878.991760	-586.413879	-44.698978	874.858398	-697.005249	131.299973	502.064423	-650.211121	-114.519249	510.198242	-675.223633	123.509789	88.986420	-634.148560	-121.856064	90.135315	-643.918762	199.600327	1374.180664	-546.929749	-134.030273	1377.043091	-565.984192	51.159157	1395.257202	-559.102417	60.037834	1667.834839	-720.181763	271.599792	1134.843872	-555.019043	-228.320847	1139.865845	-624.348877	303.635620	880.425354	-414.115662	-175.673264	918.639526	-567.385986	43.735031	967.597778	581.041992	-16.289288	936.189453	576.222961	139.962967
-630.824768	114.000748	879.050415	-586.764221	-44.646523	874.886047	-696.962463	131.437210	502.075348	-650.191833	-114.405106	510.187897	-675.164368	123.538651	88.990074	-634.160095	-121.771477	90.126854	-643.273438	199.968979	1374.302856	-546.943481	-133.805649	1377.044189	-565.683899	51.347507	1395.238770	-558.670410	59.740257	1667.888062	-719.192871	272.064484	1134.910645	-555.474121	-228.016830	1139.842163	-623.107361	303.773560	880.534180	-414.835175	-175.710861	918.406738	-567.528625	43.758640	967.602966	580.991821	-16.260593	936.187927	576.157776	139.972961
-630.919373	114.089966	879.066956	-587.114868	-44.554333	874.903015	-696.850647	131.582962	502.070343	-650.049805	-114.282600	510.123901	-675.221252	123.520546	88.998032	-634.105286	-121.679123	90.137886	-642.698364	200.287888	1374.372925	-546.987793	-133.624435	1377.027588	-565.389221	51.524670	1395.252563	-558.125122	59.530228	1668.009766	-718.222839	272.565857	1134.969360	-555.911377	-227.835464	1139.855957	-621.763977	303.944275	880.754211	-415.637787	-175.925903	918.107910	-567.659973	43.809326	967.582092	580.970093	-16.261005	936.196289	576.124451	140.006775
-630.938599	114.234001	879.081543	-587.343811	-44.484978	874.922607	-696.019104	131.545288	501.921387	-649.778870	-114.165428	510.109619	-674.956665	123.663078	89.000969	-633.929138	-121.592102	90.170662	-642.138062	200.615295	1374.469116	-547.025024	-133.444809	1377.018066	-565.097229	51.698235	1395.259277	-557.663818	59.362682	1668.088379	-717.266235	273.088989	1135.035522	-556.390869	-227.836670	1139.990967	-620.346863	304.129669	880.953918	-416.585510	-176.166122	917.714417	-567.722351	43.877567	967.574829	580.946289	-16.227900	936.192810	576.080994	140.010559
-630.936707	114.365608	879.087402	-587.595215	-44.413296	874.921631	-695.817139	131.723267	501.898956	-649.433472	-114.102592	510.012299	-674.978149	123.657562	88.987366	-633.990967	-121.527061	90.159836	-641.614502	200.922943	1374.549072	-547.065552	-133.303635	1376.993042	-564.846680	51.842941	1395.245605	-557.255859	59.216652	1668.096191	-716.271790	273.518677	1135.000366	-556.903564	-227.677002	1139.969116	-618.830505	304.296478	881.177734	-417.553345	-176.499252	917.282227	-567.789063	43.922287	967.556335	580.934509	-16.224354	936.175781	576.060608	140.037003
-630.762695	114.411995	879.088623	-587.619873	-44.471809	875.107056	-695.553162	131.931671	501.847137	-649.050598	-114.032799	509.955872	-674.942627	123.646942	89.041710	-633.976746	-121.469887	90.170120	-641.113342	201.165268	1374.616943	-547.128296	-133.204224	1376.959961	-564.616516	51.951298	1395.233154	-556.828735	59.126705	1668.116455	-715.262268	273.959534	1135.004883	-557.452515	-227.456055	1139.891235	-617.258179	304.526520	881.410339	-418.680664	-176.949203	916.763245	-567.762756	43.949780	967.668457	580.915039	-16.234125	936.163757	576.050964	140.054306
-630.569519	114.561546	879.097900	-587.710266	-44.079823	875.109253	-695.321594	132.110825	501.831146	-648.561768	-113.885567	509.868896	-674.976257	123.632133	89.039848	-633.957397	-121.383850	90.172028	-640.664734	201.387344	1374.676880	-547.151917	-133.086227	1376.935913	-564.384766	52.057194	1395.249634	-556.389038	59.064644	1668.131958	-714.238953	274.366638	1134.992065	-557.973999	-227.363525	1139.877808	-615.561462	304.746429	881.691223	-419.818268	-177.421967	916.215393	-567.715698	44.154816	967.682678	580.893738	-16.206205	936.167358	576.017029	140.056732
-630.298828	114.686256	879.101929	-587.718750	-43.900883	875.160095	-694.928345	132.269913	501.794434	-648.112244	-113.831238	509.817017	-674.945801	123.611397	89.026245	-634.021606	-121.281113	90.180374	-640.214539	201.610184	1374.732544	-547.226135	-132.977539	1376.904785	-564.199951	52.142643	1395.239868	-555.938232	59.039448	1668.158447	-713.199768	274.781952	1134.950684	-558.517517	-227.303253	1139.886597	-613.807617	304.951050	882.023621	-420.998535	-178.040314	915.617554	-567.625732	44.251858	967.734314	580.896301	-16.203978	936.162598	576.011841	140.041016
-629.907654	114.835274	879.103577	-587.511780	-43.867912	875.189148	-694.604492	132.435730	501.721527	-647.670654	-113.705261	509.751404	-674.955994	123.610092	89.055145	-633.994446	-121.208282	90.190315	-639.829529	201.815460	1374.788940	-547.320129	-132.909317	1376.870239	-564.044373	52.219162	1395.241577	-555.549438	59.056358	1668.132202	-712.229919	275.233490	1134.933228	-559.050537	-227.337479	1139.892212	-612.025879	305.197418	882.295288	-422.307251	-178.748947	914.991028	-567.401428	44.283005	967.789612	580.869751	-16.198938	936.177185	575.966248	140.073746
-629.492920	115.044350	879.090637	-587.340637	-43.738983	875.195679	-694.268860	132.546234	501.668549	-647.252930	-113.587456	509.692322	-674.878967	123.616180	89.039085	-633.883911	-121.124649	90.178894	-639.493835	201.963882	1374.791626	-547.419861	-132.843796	1376.826782	-563.928528	52.273808	1395.210205	-555.187134	59.082504	1668.071655	-711.257813	275.669098	1134.851440	-559.589905	-227.597260	1140.075317	-610.163574	305.473816	882.602600	-423.614594	-179.453598	914.370667	-567.181335	44.375004	967.826965	580.843323	-16.194376	936.166931	575.934937	140.044830
-628.958374	115.320686	879.070190	-587.003235	-43.648579	875.174377	-695.142273	133.040970	501.893005	-646.807068	-113.437759	509.644073	-675.447205	123.394737	89.097176	-633.853394	-121.035080	90.199783	-639.160889	202.105057	1374.802979	-547.528748	-132.798172	1376.784790	-563.807495	52.308949	1395.198364	-554.837891	59.120468	1667.979736	-710.220703	276.033539	1134.746460	-560.193359	-227.548126	1140.003296	-608.081238	305.518372	882.756775	-425.020386	-180.300018	913.667847	-566.846436	44.468521	967.860596	580.840210	-16.189711	936.181274	575.910095	140.079086
-628.383545	115.626030	879.039734	-586.649292	-43.468487	875.161865	-695.079834	133.313995	501.931763	-646.413574	-113.349663	509.621613	-675.554443	123.401009	89.115059	-633.747314	-120.923599	90.207054	-638.884827	202.242249	1374.787964	-547.673706	-132.799377	1376.758301	-563.706177	52.376106	1395.159302	-554.466125	59.194893	1667.875977	-709.210327	276.347900	1134.599365	-560.831848	-227.478043	1139.943970	-606.082458	305.789063	883.065247	-426.451416	-181.194916	912.975525	-566.488159	44.628384	967.895020	580.811707	-16.187490	936.193604	575.861816	140.100464
-627.821411	115.922302	879.017944	-586.321533	-43.270702	875.130371	-694.652893	133.476425	501.942902	-646.070618	-113.230278	509.597046	-675.508972	123.390862	89.101982	-633.783325	-120.864746	90.231186	-638.609009	202.355530	1374.771606	-547.841309	-132.811630	1376.697510	-563.654419	52.389427	1395.156860	-554.150452	59.255516	1667.770752	-708.118591	276.628693	1134.556030	-561.487671	-227.572144	1139.961792	-604.123169	306.015656	883.404175	-427.916870	-182.192947	912.231628	-566.129395	44.780525	967.916138	580.797852	-16.178957	936.168457	575.836060	140.124237
-627.158508	116.153587	878.963318	-585.866455	-43.146309	875.073608	-694.193604	133.667664	501.953308	-645.722595	-113.082466	509.537781	-675.459839	123.400581	89.112297	-633.707520	-120.791748	90.210258	-638.401306	202.448380	1374.766479	-547.998535	-132.833801	1376.646729	-563.569519	52.391758	1395.127686	-553.826782	59.323849	1667.681641	-707.156555	276.982544	1134.432129	-562.125671	-227.881409	1140.110474	-602.027405	306.222229	883.756287	-429.445740	-183.232346	911.505005	-565.667053	44.871796	967.911926	580.743225	-16.196821	936.175598	575.784668	140.136536
-626.445740	116.428963	878.919922	-585.387207	-42.928158	875.025452	-693.798096	133.838593	501.977325	-645.401123	-112.887482	509.538208	-675.467468	123.388374	89.142632	-633.655884	-120.721100	90.216400	-638.192932	202.518936	1374.720947	-548.222778	-132.898682	1376.621826	-563.518250	52.411049	1395.114380	-553.561035	59.407036	1667.572388	-706.180115	277.363983	1134.261475	-562.812378	-227.998764	1140.097412	-599.934998	306.404602	884.053284	-431.004608	-184.291748	910.770142	-565.172119	45.025574	967.920044	580.740479	-16.172558	936.165100	575.763794	140.125427
-625.684082	116.565262	878.877502	-584.723022	-43.098381	875.116211	-693.235474	134.000107	502.006195	-645.059509	-112.659996	509.478790	-675.319946	123.451149	89.123657	-633.534241	-120.656044	90.207191	-637.982422	202.613297	1374.680420	-548.413757	-132.957092	1376.589233	-563.460449	52.413727	1395.140991	-553.363159	59.473629	1667.455688	-705.254150	277.630615	1134.096191	-563.532593	-228.107849	1140.087280	-597.812439	306.535004	884.364990	-432.595764	-185.438553	910.018188	-564.598267	45.006607	968.006531	580.727783	-16.150551	936.171692	575.722656	140.155426
-625.120178	116.841339	878.850098	-584.377136	-42.665726	874.923462	-692.806946	134.107315	502.038635	-644.954468	-112.516190	509.555084	-675.400818	123.400475	89.148438	-633.493103	-120.613144	90.227005	-637.834534	202.691223	1374.619751	-548.667847	-133.052094	1376.566650	-563.455322	52.401985	1395.127930	-553.197815	59.529278	1667.360229	-704.278442	277.832336	1133.892090	-564.305847	-228.207733	1140.063232	-595.691406	306.667053	884.664185	-434.247009	-186.672699	909.250061	-564.142456	45.219189	967.908875	580.693176	-16.158270	936.178284	575.667969	140.134293
-624.520508	116.985077	878.838806	-583.825867	-42.597252	874.859497	-692.525757	134.228012	502.043091	-644.747070	-112.310165	509.594788	-675.422119	123.375473	89.156937	-633.539673	-120.552086	90.209763	-637.680115	202.767822	1374.564453	-548.907288	-133.158401	1376.544312	-563.448975	52.393452	1395.143311	-553.061951	59.596455	1667.282104	-703.304688	277.986786	1133.704224	-565.067322	-228.389526	1140.130127	-593.602234	306.816803	884.982605	-435.914063	-187.930923	908.522095	-563.614380	45.266354	967.897583	580.639404	-16.174976	936.168396	575.638611	140.130341
-623.936279	117.001190	878.800964	-583.287598	-42.550220	874.839539	-692.119324	134.354172	502.048737	-644.547852	-112.112419	509.637024	-675.447388	123.359444	89.167854	-633.366333	-120.438255	90.221367	-637.437683	202.835846	1374.519287	-549.102539	-133.267487	1376.544067	-563.405579	52.381832	1395.156372	-552.990784	59.635220	1667.217041	-702.357483	278.254547	1133.503662	-565.867737	-228.609512	1140.189575	-591.616455	307.121613	885.421570	-437.558014	-189.225204	907.811951	-563.093384	45.287300	967.887573	580.636963	-16.157839	936.176086	575.595642	140.159912
-623.425659	116.822746	878.740417	-582.777710	-42.543232	874.851990	-691.849792	134.472824	502.040436	-644.327942	-111.963577	509.710266	-675.499023	123.348869	89.180954	-633.355042	-120.376640	90.245193	-637.273132	202.912888	1374.459106	-549.343506	-133.359070	1376.511353	-563.395752	52.369553	1395.212036	-552.946045	59.655003	1667.168457	-701.431702	278.479431	1133.291626	-566.639099	-229.031357	1140.391113	-589.595642	307.304321	885.744263	-439.249298	-190.631454	907.130432	-562.617432	45.243427	967.875000	580.612427	-16.157589	936.198547	575.544983	140.185028
-622.749634	116.924500	878.742676	-582.268982	-42.405594	874.847900	-691.855530	134.706375	502.132904	-644.090393	-111.770027	509.717316	-675.691956	123.286186	89.228081	-633.297791	-120.333344	90.249641	-637.065063	202.985870	1374.419312	-549.577087	-133.457153	1376.525757	-563.387878	52.338890	1395.221191	-552.972473	59.677559	1667.129150	-700.488464	278.664948	1133.066040	-567.446716	-229.249619	1140.444580	-587.504333	307.368195	886.120850	-440.911591	-192.057755	906.476440	-562.059509	45.309570	967.894165	580.567749	-16.120056	936.176758	575.491211	140.238541
-621.971863	117.107773	878.730774	-581.576599	-42.334503	874.848022	-691.200073	134.724091	502.130463	-643.719116	-111.559196	509.733734	-675.502319	123.301994	89.251030	-633.223389	-120.274704	90.273964	-636.827087	203.022079	1374.356323	-549.777710	-133.557922	1376.505981	-563.312622	52.289436	1395.264648	-553.091248	59.635422	1667.094727	-699.552612	278.761963	1132.878540	-568.312805	-229.429977	1140.512451	-585.429993	307.368683	886.410583	-442.602203	-193.469086	905.816650	-561.378601	45.401894	967.915405	580.554443	-16.117830	936.173218	575.468018	140.205994
-621.188965	117.302658	878.733032	-581.008606	-42.115185	874.868835	-690.687500	134.827301	502.128998	-643.383179	-111.409386	509.764008	-675.401611	123.315712	89.251373	-633.261169	-120.205803	90.287766	-636.589417	203.089706	1374.315186	-549.970581	-133.618896	1376.501099	-563.262573	52.264362	1395.329346	-553.216675	59.602600	1667.112183	-698.596436	278.934540	1132.737427	-569.175354	-229.523453	1140.511841	-583.435242	307.449097	886.787537	-444.236298	-194.919250	905.216187	-560.760986	45.551033	967.957642	580.520996	-16.133823	936.182678	575.422485	140.178543
[truncated: 287 more rows]
[truncated: 40 more columns]
