# Supplementary material for: A dyadic stimulus set of audiovisual affective displays for the study of multisensory, emotional, social interactions
Source: Behav Res Methods. 2015 Nov 5;48(4):1285–95. doi: 10.3758/s13428-015-0654-4 (PMC5101291; doi:10.3758/s13428-015-0654-4)
Supplement: Supplementary file 1 — (ZIP 270 MB) [file 13428_2015_654_MOESM1_ESM.zip › supplementary_material_2_stimuli_set_files/F/F02.txt]

-560.019226	139.808563	878.096924	-530.786194	-21.688063	871.324890	-635.958313	171.597687	503.253326	-611.331970	-96.998955	508.156281	-641.331970	171.130280	88.440849	-622.165344	-119.036079	92.059128	-627.790527	202.488907	1373.119995	-567.458069	-131.752304	1369.014648	-570.166565	51.903866	1394.589233	-564.765625	55.310745	1654.233276	-587.229309	329.795410	1162.961426	-525.390869	-215.106750	1135.517090	-358.246826	232.430511	1115.168701	-376.804230	-16.147549	1095.661499	-514.127197	60.739235	969.679443	502.421600	-22.521450	932.365601	505.958710	133.431061
-560.311096	139.800995	878.099304	-530.991943	-21.692318	871.325928	-636.090332	171.559326	503.240753	-611.494690	-97.081512	508.158875	-641.353149	171.167725	88.419380	-622.210022	-119.051880	92.040154	-627.950562	202.535538	1373.090698	-567.472656	-131.770569	1369.089111	-570.291077	51.873104	1394.587524	-564.844849	55.299126	1654.227539	-587.933105	329.498718	1162.665161	-525.769348	-215.355408	1135.566528	-358.904205	232.284500	1114.499512	-377.411407	-16.306946	1095.246704	-514.357178	60.752930	969.674561	502.422699	-22.535032	932.361755	505.971039	133.414307
-560.605042	139.779251	878.121582	-531.191956	-21.695805	871.341492	-636.195862	171.512161	503.211060	-611.642639	-97.140221	508.135895	-641.391418	171.173584	88.403297	-622.344482	-119.077721	92.026367	-628.182983	202.530960	1373.023682	-567.466614	-131.812576	1369.174438	-570.402344	51.863266	1394.602173	-564.889465	55.291676	1654.237549	-588.563660	329.265717	1162.357300	-526.186401	-215.625290	1135.652222	-359.586365	232.163864	1113.814941	-378.193542	-16.331448	1094.821167	-514.591614	60.757206	969.689148	502.446960	-22.533892	932.372437	505.974518	133.411667
-560.877075	139.765182	878.136292	-531.367981	-21.743095	871.350769	-636.307861	171.475098	503.204498	-611.745850	-97.169113	508.131409	-641.415833	171.193359	88.381119	-622.339722	-119.081757	92.012657	-628.388245	202.526810	1372.957764	-567.482727	-131.818542	1369.256226	-570.544556	51.824749	1394.621338	-564.917114	55.284161	1654.241943	-589.158508	329.043915	1162.085327	-526.546570	-215.882248	1135.723267	-360.235687	232.048187	1113.208984	-378.757416	-16.508770	1094.404663	-514.814148	60.741928	969.700317	502.437012	-22.521822	932.360107	505.974884	133.409058
-561.189209	139.752869	878.144287	-531.591492	-21.766594	871.335388	-636.439026	171.445892	503.197937	-611.863586	-97.245605	508.121460	-641.437866	171.188766	88.374863	-622.278137	-119.085091	91.982903	-628.590393	202.517288	1372.881836	-567.497314	-131.852829	1369.326660	-570.670654	51.818668	1394.615601	-564.921936	55.295799	1654.245972	-589.784363	328.744415	1161.807617	-526.849609	-216.087326	1135.789063	-360.829071	231.878128	1112.619751	-379.095978	-16.858650	1093.960693	-515.070190	60.729671	969.692627	502.417694	-22.523550	932.351013	505.974792	133.407196
-561.506592	139.702316	878.147461	-531.843201	-21.830193	871.347595	-636.534729	171.414429	503.162262	-612.002197	-97.289543	508.105774	-641.465942	171.199493	88.346176	-622.372131	-119.095749	91.958565	-628.819214	202.478561	1372.826172	-567.518127	-131.869843	1369.417480	-570.780029	51.801014	1394.615356	-564.905701	55.306164	1654.254272	-590.330444	328.499115	1161.571899	-527.171448	-216.316193	1135.873657	-361.390259	231.761322	1112.039307	-379.596863	-17.012960	1093.533691	-515.338135	60.693798	969.694458	502.387604	-22.532282	932.345825	505.934601	133.404190
-561.835632	139.649292	878.138855	-532.120911	-21.828888	871.315369	-636.628113	171.381210	503.136383	-612.089417	-97.298904	508.063110	-641.494568	171.228790	88.343842	-622.350891	-119.098656	91.942375	-629.040955	202.486511	1372.783081	-567.523987	-131.863037	1369.507568	-570.885315	51.800949	1394.639648	-564.859070	55.325993	1654.276489	-590.854553	328.281464	1161.332886	-527.470215	-216.544952	1135.964966	-361.910248	231.639740	1111.514648	-380.041382	-17.182089	1093.144531	-515.625488	60.667763	969.668762	502.399353	-22.540236	932.357056	505.946777	133.398560
-562.171448	139.627579	878.137878	-532.427246	-21.839256	871.310974	-636.754395	171.372696	503.121796	-612.199463	-97.351402	508.024811	-641.515137	171.222122	88.315262	-622.342163	-119.110916	91.922539	-629.193665	202.457260	1372.747803	-567.554504	-131.882889	1369.597656	-570.977661	51.790676	1394.647827	-564.800049	55.367836	1654.288086	-591.314148	328.068451	1161.125244	-527.741333	-216.744843	1136.050903	-362.420502	231.464874	1111.028076	-380.472931	-17.357399	1092.798218	-515.938416	60.657166	969.663269	502.360565	-22.526470	932.350586	505.924835	133.409988
-562.517822	139.610748	878.129639	-532.738953	-21.855963	871.283142	-636.891052	171.378250	503.111755	-612.329346	-97.406891	507.997192	-641.542603	171.241562	88.313316	-622.377136	-119.114563	91.916801	-629.367737	202.447281	1372.728271	-567.562805	-131.900848	1369.697876	-571.080444	51.771320	1394.652954	-564.723328	55.409878	1654.308960	-591.797058	327.860321	1160.949707	-527.971558	-216.919220	1136.167114	-362.882080	231.350235	1110.601440	-380.845947	-17.531469	1092.470093	-516.255920	60.637882	969.641479	502.301025	-22.544117	932.324097	505.870789	133.401382
-562.881165	139.595932	878.129883	-533.066162	-21.891449	871.275146	-637.052673	171.371933	503.102997	-612.428833	-97.441681	507.965546	-641.581909	171.248917	88.272789	-622.414551	-119.143204	91.874718	-629.550720	202.412903	1372.727051	-567.594788	-131.892563	1369.751831	-571.156189	51.766441	1394.681641	-564.640259	55.423492	1654.301636	-592.203674	327.692108	1160.817139	-528.151367	-217.081604	1136.239868	-363.444458	230.964478	1110.381958	-381.157043	-17.694963	1092.150635	-516.592896	60.616352	969.634766	502.256836	-22.570642	932.321594	505.852905	133.369797
-563.290039	139.526825	878.167297	-533.400391	-21.906744	871.279541	-637.178955	171.344208	503.104126	-612.560181	-97.476379	507.921875	-641.655090	171.272568	88.288109	-622.376892	-119.131775	91.882149	-629.681885	202.379852	1372.744507	-567.615906	-131.928055	1369.838257	-571.232361	51.754921	1394.713989	-564.490540	55.538002	1654.358765	-592.562805	327.497162	1160.730835	-528.335938	-217.203842	1136.350342	-363.663055	231.174026	1109.816650	-381.457153	-17.800127	1091.891846	-516.952026	60.572323	969.651611	502.249634	-22.535219	932.318481	505.830383	133.413605
-563.684021	139.449890	878.181641	-533.735107	-21.991571	871.294800	-637.250854	171.339294	503.071594	-612.668518	-97.505257	507.914764	-641.676392	171.258011	88.267586	-622.347229	-119.137970	91.834152	-629.849060	202.345901	1372.785767	-567.648499	-131.956390	1369.937378	-571.315002	51.738743	1394.757935	-564.357056	55.590225	1654.359375	-592.897461	327.312469	1160.664551	-528.490784	-217.333237	1136.431396	-364.010376	231.122177	1109.473511	-381.748444	-17.901808	1091.669067	-517.316040	60.503471	969.666077	502.207336	-22.539261	932.322937	505.785767	133.379272
-564.031555	139.434387	878.217102	-534.077698	-22.030149	871.335632	-637.303772	171.324997	503.081116	-612.852722	-97.556984	507.881805	-641.726807	171.264175	88.264389	-622.371582	-119.162201	91.812820	-629.982971	202.312134	1372.825195	-567.684143	-131.970261	1370.022827	-571.382324	51.710106	1394.806274	-564.189636	55.693703	1654.386108	-593.181152	327.152710	1160.622192	-528.662781	-217.503860	1136.527222	-364.293304	231.061340	1109.164185	-382.214600	-17.823502	1091.461304	-517.677734	60.476997	969.709717	502.150696	-22.572550	932.316895	505.759888	133.370468
-564.409729	139.401947	878.256897	-534.420044	-22.095655	871.371094	-637.262329	171.298462	503.076569	-612.993469	-97.591324	507.874481	-641.760071	171.268738	88.268448	-622.378723	-119.158524	91.795135	-630.103516	202.264496	1372.892456	-567.714172	-132.008026	1370.109863	-571.466675	51.677704	1394.862061	-563.965454	55.831017	1654.432861	-593.423828	327.023987	1160.601807	-528.788269	-217.607742	1136.630615	-364.572418	231.004410	1108.888062	-382.454498	-17.887234	1091.295044	-518.029297	60.433823	969.744324	502.141266	-22.543465	932.306519	505.735229	133.382263
-564.834900	139.344070	878.315735	-534.825256	-22.114096	871.417969	-637.203247	171.302368	503.040009	-613.147766	-97.640999	507.862427	-641.770630	171.263229	88.242714	-622.456726	-119.182289	91.791878	-630.210693	202.214035	1372.964111	-567.755066	-132.023560	1370.213623	-571.516174	51.655090	1394.936646	-563.750977	55.953182	1654.458740	-593.645813	326.862610	1160.598999	-528.879028	-217.655350	1136.732910	-364.793823	231.009659	1108.683350	-382.470245	-18.126942	1091.146484	-518.436890	60.394444	969.794739	502.103821	-22.557529	932.310730	505.700012	133.376755
-565.297668	139.254257	878.359497	-535.250061	-22.136219	871.482605	-637.152588	171.283707	503.023285	-613.310547	-97.692902	507.820343	-641.794983	171.264664	88.229317	-622.447510	-119.201439	91.790352	-630.309387	202.164200	1373.041626	-567.763367	-132.049744	1370.301514	-571.589966	51.645401	1394.988892	-563.518005	56.067463	1654.479126	-593.856018	326.742065	1160.621094	-528.984436	-217.731644	1136.810059	-364.981415	231.035156	1108.500732	-382.657318	-18.188076	1091.050049	-518.879211	60.359207	969.848083	502.066254	-22.565727	932.307190	505.674835	133.371704
-565.733276	139.304825	878.421570	-535.678833	-22.174034	871.508911	-637.083679	171.305954	503.046387	-613.492798	-97.741417	507.807373	-641.839478	171.270370	88.225319	-622.493103	-119.193764	91.759758	-630.410461	202.116898	1373.107300	-567.799194	-132.083038	1370.382935	-571.635986	51.606365	1395.045898	-563.270935	56.184071	1654.487671	-594.036499	326.657898	1160.632690	-529.092041	-217.801315	1136.903442	-365.133636	231.075821	1108.373291	-382.846527	-18.213734	1090.962036	-519.308289	60.345505	969.891602	502.003387	-22.609365	932.293823	505.617493	133.345947
-566.175537	139.316238	878.449402	-536.103699	-22.248867	871.532104	-636.985840	171.295746	503.035706	-613.639160	-97.792664	507.760223	-641.856018	171.250824	88.235847	-622.490479	-119.230263	91.743027	-630.505615	202.076035	1373.207153	-567.821228	-132.116699	1370.485107	-571.674866	51.568707	1395.115356	-563.010132	56.292568	1654.504150	-594.208313	326.574951	1160.697388	-529.159058	-217.856155	1136.987061	-365.258087	231.122101	1108.249634	-383.038757	-18.229954	1090.899292	-519.731262	60.315620	969.913574	501.961761	-22.613817	932.282654	505.577148	133.322739
-566.619141	139.284164	878.522339	-536.516785	-22.283628	871.578430	-636.864136	171.309814	503.063599	-613.806885	-97.867058	507.752655	-641.888000	171.239243	88.209717	-622.494263	-119.210686	91.747131	-630.576477	202.037689	1373.331665	-567.831299	-132.114517	1370.575806	-571.692505	51.553875	1395.202637	-562.716919	56.412106	1654.529663	-594.348083	326.492584	1160.768555	-529.238770	-217.874893	1137.075806	-365.380066	231.180069	1108.204956	-383.208954	-18.200554	1090.946777	-520.156311	60.273113	969.972229	501.908722	-22.617069	932.273071	505.534515	133.301025
-567.094788	139.258469	878.570740	-536.987427	-22.420546	871.553955	-636.756775	171.321136	503.028229	-613.974487	-97.931885	507.744293	-641.911133	171.232559	88.230652	-622.585510	-119.245720	91.739548	-630.650574	202.019455	1373.440796	-567.834473	-132.144958	1370.703369	-571.722839	51.549667	1395.264771	-562.410583	56.522598	1654.562012	-594.477600	326.458527	1160.877563	-529.567749	-217.526123	1137.063354	-365.655365	230.904770	1108.382568	-383.340118	-18.167131	1090.914795	-520.604980	60.153656	969.976807	501.880005	-22.668974	932.281433	505.514313	133.281708
-567.489929	139.214767	878.610840	-537.391113	-22.490717	871.601074	-636.608032	171.298080	503.004669	-614.108398	-97.980247	507.751312	-641.900391	171.197357	88.209412	-622.594299	-119.230240	91.729637	-630.747375	201.916382	1373.525391	-567.845398	-132.142365	1370.779297	-571.735535	51.511002	1395.333496	-562.110840	56.595047	1654.573975	-594.608032	326.414612	1160.930420	-529.398499	-217.882263	1137.260010	-365.755798	230.951370	1108.365479	-383.530273	-18.148403	1090.928833	-521.018921	60.095993	970.025269	501.821075	-22.688410	932.262329	505.464691	133.278976
-567.924255	139.171570	878.635315	-537.871704	-22.545584	871.598999	-636.460388	171.288666	502.976044	-614.273804	-98.032623	507.730774	-641.902893	171.197739	88.235741	-622.606995	-119.239777	91.687035	-630.812805	201.839050	1373.618408	-567.848511	-132.173004	1370.872070	-571.754333	51.497662	1395.391724	-561.750732	56.750172	1654.614380	-594.698975	326.405823	1161.025269	-529.476257	-217.868698	1137.337158	-365.838043	231.032013	1108.362427	-383.685120	-18.098131	1090.909668	-521.459229	60.025669	970.031189	501.760834	-22.704067	932.241272	505.408356	133.246979
-568.368042	139.142395	878.659851	-538.369934	-22.605947	871.605225	-636.356384	171.283691	502.952728	-614.476868	-98.100159	507.725433	-641.905457	171.196609	88.240257	-622.620850	-119.241074	91.697968	-630.841187	201.823898	1373.786011	-567.829407	-132.139420	1370.949829	-571.749390	51.508873	1395.477539	-561.416687	56.815357	1654.602539	-594.794617	326.358246	1161.151489	-529.544678	-217.833817	1137.386230	-365.905151	231.102036	1108.368774	-383.819275	-18.047195	1090.926025	-521.923462	59.960575	970.044678	501.729950	-22.710184	932.241821	505.358917	133.264542
-568.755005	138.996017	878.693665	-538.739014	-22.589064	871.755859	-636.302307	171.274063	502.907867	-614.616577	-98.118736	507.663239	-641.933655	171.171097	88.227165	-622.556946	-119.271744	91.682327	-630.875305	201.807266	1373.928711	-567.825439	-132.138351	1371.030518	-571.728271	51.504692	1395.546631	-561.023865	56.943455	1654.660889	-594.894958	326.349487	1161.271729	-529.656006	-217.786804	1137.444824	-365.802856	231.543365	1108.188354	-383.961548	-17.967722	1090.957275	-522.356079	59.958775	970.153809	501.657928	-22.737631	932.237000	505.308197	133.212662
-569.197510	139.025925	878.732788	-539.227051	-22.814793	871.656799	-636.325867	171.274979	502.897736	-614.886108	-98.174782	507.639709	-641.994202	171.131165	88.213860	-622.652344	-119.276375	91.663376	-630.888306	201.785797	1374.090088	-567.803467	-132.125931	1371.084229	-571.724121	51.529636	1395.601563	-560.652649	57.030197	1654.676514	-595.000305	326.336853	1161.395142	-529.759216	-217.722931	1137.481445	-365.904999	231.634842	1108.189331	-384.126953	-17.906443	1090.980713	-522.782837	59.775852	970.112610	501.606201	-22.754725	932.236877	505.240295	133.220734
-569.574280	138.963562	878.722412	-539.646423	-22.950329	871.684692	-636.328430	171.233826	502.855927	-615.103821	-98.250763	507.649353	-642.018433	171.117065	88.235306	-622.630798	-119.278877	91.654556	-631.020508	201.803329	1374.219482	-567.962524	-132.124008	1371.110229	-571.798889	51.521935	1395.649658	-560.271973	57.113003	1654.682007	-595.115417	326.339355	1161.526611	-529.862549	-217.681244	1137.481323	-366.005463	231.695526	1108.199707	-384.282227	-17.830143	1091.033936	-523.186707	59.689133	970.123108	501.548309	-22.761763	932.223572	505.206177	133.196579
-569.929871	138.854828	878.742004	-540.045166	-22.881460	871.815491	-636.356812	171.199112	502.842133	-615.282166	-98.270576	507.612030	-642.025146	171.104248	88.203888	-622.691833	-119.294220	91.650879	-630.878662	201.796555	1374.380249	-567.780640	-132.118729	1371.223267	-571.672058	51.536114	1395.732300	-559.868408	57.197388	1654.711670	-595.215698	326.351959	1161.678589	-529.999023	-217.584381	1137.550293	-366.118652	231.785477	1108.177368	-384.443420	-17.748009	1091.050781	-523.606384	59.719524	970.211426	501.506989	-22.779369	932.237305	505.147522	133.180084
-570.387939	138.852707	878.751709	-540.546997	-23.176155	871.711121	-636.471130	171.204102	502.833099	-615.486511	-98.336197	507.629028	-642.037659	171.080780	88.203522	-622.715332	-119.298416	91.612984	-630.873413	201.782455	1374.501587	-567.768738	-132.128738	1371.270386	-571.622253	51.534328	1395.785889	-559.472168	57.269806	1654.731934	-595.318604	326.378723	1161.802490	-530.139648	-217.537186	1137.565552	-366.259888	231.842987	1108.159058	-384.611542	-17.656406	1091.072388	-524.037415	59.502350	970.149231	501.475830	-22.832977	932.242981	505.127686	133.160278
-570.756470	138.753616	878.760925	-540.960510	-23.322464	871.721619	-636.599548	171.172791	502.818024	-615.668396	-98.388596	507.596558	-642.128723	171.053085	88.193848	-622.701172	-119.286125	91.588776	-630.866455	201.788513	1374.593506	-567.780396	-132.110001	1371.318359	-571.579285	51.532051	1395.826538	-559.055115	57.333725	1654.756470	-595.413635	326.434998	1161.903320	-530.270813	-217.450424	1137.542480	-366.414368	231.901840	1108.118530	-384.763367	-17.580412	1091.046021	-524.421387	59.372578	970.156799	501.400513	-22.837122	932.216370	505.052277	133.151917
-571.130798	138.683212	878.751343	-541.412476	-23.411232	871.742126	-636.701721	171.109711	502.791260	-615.815918	-98.409058	507.556244	-642.120422	171.027191	88.196327	-622.688049	-119.278358	91.561829	-630.820190	201.802917	1374.716675	-567.757385	-132.084335	1371.339844	-571.516296	51.576252	1395.872803	-558.647034	57.383461	1654.782104	-595.528259	326.489197	1162.005615	-530.440430	-217.370193	1137.515015	-366.546112	231.969055	1108.053833	-384.944885	-17.496611	1090.998291	-524.820740	59.298088	970.157654	501.374176	-22.851433	932.207275	505.029877	133.128204
-571.458801	138.596603	878.755005	-541.815002	-23.478399	871.787598	-636.819397	171.064957	502.787231	-615.944763	-98.412109	507.530090	-642.111633	171.056213	88.195404	-622.616028	-119.300911	91.546593	-630.875916	201.859406	1374.818848	-567.908752	-132.071213	1371.339111	-571.532959	51.619747	1395.906616	-558.226746	57.441284	1654.805786	-595.623291	326.575073	1162.102905	-530.615540	-217.283783	1137.470825	-366.709351	232.034409	1108.001709	-385.089752	-17.455526	1090.898682	-525.175476	59.233517	970.178467	501.331390	-22.855965	932.212219	504.982330	133.096909
-571.855774	138.510590	878.760376	-542.302429	-23.569685	871.807068	-636.975891	171.036987	502.776794	-616.120422	-98.429184	507.473267	-642.172363	171.012802	88.166237	-622.705811	-119.320152	91.541054	-630.831543	201.889526	1374.925659	-567.889282	-132.046188	1371.358521	-571.473999	51.649132	1395.957886	-557.793945	57.488720	1654.843750	-595.762573	326.647186	1162.179810	-530.808228	-217.207565	1137.440552	-367.088684	231.733765	1108.116333	-385.283142	-17.390739	1090.729614	-525.580139	59.142857	970.178528	501.283691	-22.863880	932.223389	504.921478	133.113678
-572.250488	138.334412	878.776184	-542.760559	-23.485680	871.963684	-637.160767	170.995041	502.722351	-616.290771	-98.459160	507.422424	-642.225586	170.987289	88.157265	-622.726074	-119.328514	91.500557	-630.606323	201.917358	1375.043701	-567.727661	-132.062759	1371.412476	-571.268982	51.686043	1396.010742	-557.377441	57.502544	1654.864258	-595.892212	326.739258	1162.274048	-531.048767	-217.131729	1137.432739	-367.270935	231.747391	1107.997437	-385.475067	-17.376421	1090.551270	-526.015381	59.168037	970.266357	501.219543	-22.923582	932.219543	504.882568	133.066391
-572.686584	138.319305	878.784973	-543.211426	-23.780071	871.856506	-637.386108	170.936081	502.712677	-616.504456	-98.473602	507.432617	-642.265442	171.019684	88.176086	-622.731812	-119.324593	91.482407	-630.533875	201.938126	1375.139282	-567.737244	-132.031754	1371.426636	-571.198547	51.728119	1396.040039	-556.966614	57.490757	1654.871094	-596.009094	326.792511	1162.306885	-531.282349	-217.062424	1137.372314	-367.446289	231.780319	1107.812378	-385.661224	-17.309368	1090.481567	-526.363831	58.958118	970.186584	501.174011	-22.941214	932.209900	504.821198	133.033005
-573.046021	138.260986	878.789368	-543.627075	-23.845572	871.876404	-637.613525	170.912430	502.696106	-616.696533	-98.551933	507.425171	-642.282166	171.009460	88.184357	-622.779907	-119.350838	91.493469	-630.415039	202.025604	1375.253174	-567.726807	-132.005997	1371.446411	-571.079468	51.783737	1396.095215	-556.507019	57.512989	1654.917725	-596.111755	326.830475	1162.341919	-531.540771	-216.944733	1137.322144	-367.656494	231.757217	1107.612183	-385.867523	-17.286907	1090.280273	-526.712830	58.901772	970.185791	501.149384	-22.988600	932.218140	504.797363	133.006500
-573.403625	138.255173	878.784668	-544.024597	-23.916498	871.889587	-637.852600	170.840652	502.666656	-616.879456	-98.573792	507.378510	-642.291016	171.012131	88.148506	-622.789612	-119.395119	91.473183	-630.256653	202.078568	1375.353638	-567.645752	-131.981079	1371.468872	-570.924011	51.828140	1396.106323	-556.073669	57.535320	1654.946045	-596.243347	326.893524	1162.381470	-531.828064	-216.858353	1137.272949	-367.837921	231.789276	1107.310913	-386.124847	-17.262663	1090.032227	-527.059631	58.871441	970.179626	501.115448	-22.985399	932.208069	504.757294	132.989716
-573.805481	138.184219	878.778564	-544.449463	-23.995302	871.905701	-638.096619	170.788513	502.652161	-617.123474	-98.643356	507.372314	-642.291504	171.012024	88.126312	-622.848450	-119.424271	91.478592	-630.263245	202.149200	1375.412476	-567.724731	-131.927353	1371.451172	-570.853882	51.877392	1396.122192	-555.625854	57.579639	1655.016602	-596.397888	326.931763	1162.370972	-532.143188	-216.802475	1137.213745	-368.051910	231.791916	1106.937744	-386.413147	-17.240459	1089.783691	-527.421570	58.815033	970.167053	501.081665	-23.038464	932.211914	504.729401	132.960876
-574.220093	138.114548	878.789307	-544.859924	-24.077898	871.906860	-638.356262	170.713531	502.638794	-617.357300	-98.700165	507.358246	-642.301819	171.021393	88.133385	-622.817749	-119.428635	91.439247	-630.111755	202.208405	1375.507446	-567.664490	-131.881073	1371.467285	-570.698242	51.919102	1396.165527	-555.189697	57.589417	1655.079224	-596.528870	326.939728	1162.353638	-532.423462	-216.733093	1137.164551	-368.256775	231.767258	1106.547119	-386.675354	-17.223181	1089.502197	-527.787109	58.743141	970.157227	501.034851	-23.048212	932.204712	504.681335	132.929840
-574.632446	138.019958	878.774109	-545.264771	-24.158590	871.932068	-638.677063	170.643753	502.598267	-617.572693	-98.717255	507.345825	-642.307739	171.016418	88.117317	-622.852600	-119.420647	91.427887	-629.912537	202.317841	1375.623535	-567.562134	-131.810120	1371.493408	-570.527588	51.985817	1396.200317	-554.770447	57.535690	1655.131958	-596.657166	326.906219	1162.333740	-532.759277	-216.662643	1137.128784	-368.251617	232.118042	1105.809082	-386.956726	-17.255848	1089.204834	-528.154968	58.688679	970.148010	501.021698	-23.059874	932.216919	504.639648	132.931488
-575.012329	137.977463	878.761841	-545.690247	-24.204374	871.959839	-639.026733	170.592178	502.580536	-617.822998	-98.791977	507.337646	-642.376892	171.005234	88.123466	-622.880249	-119.456764	91.416626	-629.723572	202.379715	1375.713867	-567.485352	-131.763351	1371.519775	-570.328247	52.045898	1396.218750	-554.317200	57.548923	1655.221436	-596.798767	326.895233	1162.279297	-533.105774	-216.639557	1137.077026	-368.776031	231.610687	1105.516724	-387.310364	-17.295364	1088.840454	-528.510925	58.668129	970.139648	500.972382	-23.100487	932.224304	504.608704	132.896332
-575.355591	137.877731	878.728760	-546.149048	-23.988195	872.090149	-639.375366	170.552368	502.545807	-618.094360	-98.858597	507.282715	-642.370483	171.032135	88.112892	-622.927246	-119.474960	91.386841	-629.531799	202.476837	1375.794556	-567.377380	-131.700211	1371.511597	-570.134094	52.109184	1396.244385	-553.895996	57.542049	1655.309326	-596.932739	326.861084	1162.198242	-533.512207	-216.570084	1137.004883	-369.039734	231.514893	1104.862305	-387.707520	-17.308451	1088.407715	-528.901978	58.804771	970.183350	500.919708	-23.120804	932.207214	504.550995	132.868973
-575.710754	137.829773	878.698853	-546.536316	-24.046667	872.093872	-639.698181	170.501450	502.493896	-618.300476	-98.906288	507.255371	-642.394409	171.028473	88.103493	-622.972839	-119.475624	91.370193	-629.273315	202.604095	1375.912109	-567.243896	-131.614395	1371.518677	-569.920776	52.173313	1396.278076	-553.488525	57.512867	1655.403442	-597.067383	326.793304	1162.085083	-533.922546	-216.510757	1136.927124	-369.275330	231.447556	1104.000488	-388.045624	-17.349846	1087.962646	-529.230042	58.773212	970.155334	500.899719	-23.145477	932.209473	504.540833	132.835495
-576.158081	137.827072	878.691711	-546.957275	-24.299047	871.961853	-640.125244	170.492035	502.498291	-618.519653	-98.904984	507.255005	-642.430298	171.016800	88.105537	-622.889221	-119.472527	91.353409	-629.040588	202.728485	1376.035278	-567.086487	-131.537109	1371.546875	-569.682617	52.289371	1396.316406	-553.081421	57.490055	1655.516113	-597.233765	326.698822	1161.940552	-534.345642	-216.432999	1136.871582	-369.587280	231.280167	1103.155884	-388.428833	-17.405397	1087.492432	-529.557983	58.595524	970.050903	500.862427	-23.180679	932.223633	504.516418	132.785049
-576.617859	137.758499	878.652405	-547.198914	-24.857985	871.803284	-640.568420	170.448669	502.493286	-618.750183	-98.938988	507.316162	-642.513428	171.028412	88.116463	-622.989014	-119.477814	91.333626	-628.758972	202.890625	1376.134888	-566.928589	-131.422699	1371.533203	-569.425354	52.365799	1396.335571	-552.718140	57.405037	1655.624023	-597.427246	326.575500	1161.773804	-534.714355	-216.426819	1136.856323	-369.899872	231.096603	1102.149780	-388.784790	-17.687218	1086.930298	-529.814819	58.268021	969.920471	500.835083	-23.211838	932.219238	504.482391	132.780487
-577.054443	137.763412	878.637756	-547.611084	-24.898645	871.805786	-640.962952	170.383560	502.500061	-618.972290	-98.917824	507.271179	-642.540283	171.037735	88.084045	-622.920593	-119.486687	91.306084	-628.477539	203.074158	1376.234253	-566.771667	-131.354660	1371.531860	-569.162109	52.464146	1396.362671	-552.345154	57.346401	1655.770264	-597.676025	326.459778	1161.571167	-535.162476	-216.370010	1136.781738	-370.357330	230.701126	1100.908569	-389.217133	-17.783056	1086.355469	-530.184265	58.275200	969.895264	500.841553	-23.246435	932.208923	504.478363	132.758545
-577.466125	137.698425	878.606812	-548.025879	-24.975100	871.828857	-641.273987	170.351700	502.494995	-619.233826	-98.956619	507.265289	-642.544983	171.063202	88.083305	-622.953979	-119.494926	91.304176	-628.176758	203.204422	1376.340698	-566.625244	-131.267136	1371.562988	-568.906433	52.548790	1396.395264	-551.995728	57.280418	1655.929932	-597.880005	326.207489	1161.276733	-535.644043	-216.356918	1136.713013	-370.691742	230.492538	1099.602661	-389.650391	-17.842325	1085.712524	-530.549561	58.244537	969.874268	500.805817	-23.266741	932.219666	504.446472	132.735886
-577.792175	137.617493	878.578796	-548.364868	-24.707516	871.979492	-641.542725	170.281372	502.445709	-619.354126	-98.887466	507.192047	-642.465210	171.098694	88.076546	-622.959290	-119.487480	91.281860	-627.822754	203.366531	1376.439819	-566.455750	-131.184555	1371.588135	-568.608337	52.661106	1396.442749	-551.647522	57.216068	1656.134521	-598.083191	325.993439	1160.963745	-536.117188	-216.394882	1136.656494	-371.036407	230.315094	1098.120361	-390.283997	-17.681118	1085.078247	-530.878418	58.444328	969.932190	500.769379	-23.312885	932.231140	504.420013	132.703201
-578.312134	137.642731	878.549011	-548.864502	-25.019678	871.855469	-641.939270	170.250824	502.430054	-619.645752	-98.960136	507.238586	-642.503174	171.102936	88.059418	-622.965576	-119.493256	91.280472	-627.478577	203.531219	1376.521606	-566.254578	-131.090240	1371.625977	-568.310547	52.760807	1396.463257	-551.302307	57.166817	1656.381226	-598.358337	325.683624	1160.597778	-536.397888	-216.630234	1136.706543	-371.440674	230.010696	1096.473267	-390.598297	-18.089993	1084.280640	-531.266907	58.269569	969.814575	500.731140	-23.301279	932.221069	504.378143	132.682709
-578.768005	137.598038	878.538330	-549.295471	-25.009424	871.854065	-642.329956	170.272720	502.416687	-619.884216	-98.981850	507.217041	-642.540466	171.113770	88.070221	-622.938110	-119.522072	91.272209	-627.122864	203.753693	1376.647339	-566.058594	-130.987900	1371.639404	-567.982056	52.886612	1396.498535	-551.019043	57.068127	1656.615723	-598.611877	325.328522	1160.152344	-537.040405	-216.367752	1136.535522	-371.882629	229.706268	1094.597412	-391.033905	-18.176510	1083.379517	-531.644531	58.276192	969.785522	500.685455	-23.348667	932.216797	504.363251	132.667358
-579.216858	137.572372	878.530579	-549.741028	-24.975649	871.851501	-642.770081	170.314987	502.442047	-620.155029	-98.997849	507.217987	-642.540833	171.136124	88.046379	-623.032837	-119.504951	91.258476	-626.767944	203.939789	1376.727783	-565.853516	-130.880249	1371.669434	-567.638184	53.016109	1396.522827	-550.765808	56.964821	1656.853516	-598.904297	324.905609	1159.676147	-537.515991	-216.348999	1136.444336	-372.344879	229.290054	1092.618774	-391.539398	-18.284800	1082.472046	-532.019287	58.298847	969.755127	500.674286	-23.375402	932.221741	504.352570	132.613190
-579.633301	137.518631	878.495300	-550.173706	-24.949844	871.846069	-643.175476	170.297134	502.434082	-620.423950	-99.008331	507.224182	-642.573486	171.164047	88.039040	-623.087219	-119.539825	91.259666	-626.357605	204.201797	1376.875610	-565.662109	-130.733978	1371.679199	-567.264771	53.122387	1396.548706	-550.528748	56.818626	1657.120850	-599.235413	324.328522	1159.158203	-538.009460	-216.344391	1136.350586	-372.856476	229.026276	1090.116333	-392.044464	-18.356213	1081.579468	-532.371033	58.314224	969.709106	500.653595	-23.389894	932.223633	504.316071	132.604279
-580.071655	137.483109	878.476563	-550.631226	-24.951361	871.854797	-643.527161	170.277344	502.374786	-620.709412	-99.038887	507.208252	-642.594482	171.194839	88.030045	-623.096619	-119.537804	91.230698	-625.976990	204.425446	1377.001221	-565.453918	-130.596115	1371.708862	-566.931885	53.235252	1396.577637	-550.312927	56.664444	1657.403564	-599.578552	323.735870	1158.564331	-538.347534	-216.548080	1136.400879	-373.468231	228.550613	1087.688965	-392.523834	-18.484224	1080.474487	-532.744690	58.322853	969.677917	500.617767	-23.426752	932.223022	504.301178	132.565948
-580.499878	137.546860	878.494751	-551.041870	-24.965811	871.856384	-643.946716	170.273911	502.384186	-620.977722	-99.034439	507.158081	-642.629211	171.207199	88.030746	-623.088867	-119.561378	91.216270	-625.489990	204.654984	1377.126343	-565.142273	-130.503494	1371.731567	-566.550720	53.334343	1396.654419	-550.145264	56.469070	1657.666870	-599.939819	323.153168	1157.907837	-538.856323	-216.547424	1136.356689	-374.124176	228.103485	1084.787842	-393.183197	-18.384996	1079.235962	-533.083496	58.356113	969.659790	500.569977	-23.464272	932.222961	504.266235	132.522644
-580.922241	137.551926	878.493774	-551.435974	-24.925959	871.852783	-644.317810	170.263184	502.364746	-621.201477	-99.005898	507.123199	-642.621521	171.237946	88.008514	-623.042053	-119.576202	91.230064	-625.163757	204.924484	1377.189697	-565.033691	-130.346741	1371.719971	-566.310913	53.458218	1396.711182	-550.002625	56.284645	1657.953247	-600.334351	322.396790	1157.114624	-539.511841	-216.226257	1136.080688	-374.800812	227.743546	1081.659912	-393.484619	-18.626913	1077.677856	-533.406860	58.399792	969.627625	500.540283	-23.448233	932.213562	504.230804	132.524704
-581.365112	137.539917	878.506409	-551.873291	-24.873560	871.853149	-644.760010	170.206375	502.334412	-621.456970	-99.040855	507.119873	-642.661865	171.290024	88.022446	-623.027771	-119.572739	91.209427	-624.745850	205.215179	1377.325073	-564.818237	-130.231003	1371.735352	-565.983276	53.578758	1396.781250	-549.895203	56.083031	1658.266724	-600.743652	321.621185	1156.344482	-539.818054	-216.349915	1136.072388	-375.563782	227.518051	1078.209839	-393.756775	-18.956810	1076.103149	-533.744019	58.434982	969.598022	500.536621	-23.477844	932.223999	504.221283	132.506210
-581.684082	137.473358	878.476318	-552.172424	-24.686970	871.985168	-645.176086	170.207214	502.296295	-621.604614	-98.975243	507.047485	-642.664124	171.352325	87.980469	-622.943481	-119.566902	91.177094	-624.319031	205.496887	1377.406616	-564.649658	-130.104477	1371.734375	-565.673706	53.691319	1396.815186	-549.817261	55.863548	1658.565430	-601.263367	320.799438	1155.495361	-540.521179	-215.962677	1135.804321	-376.735413	226.594376	1074.352295	-394.153748	-19.046059	1074.334595	-534.014038	58.604435	969.632874	500.501343	-23.515396	932.223755	504.207275	132.467300
-582.032532	137.483231	878.465698	-552.556824	-24.664965	871.998962	-645.656677	170.206970	502.306915	-621.846802	-98.978195	507.015900	-642.676208	171.360031	87.967712	-622.950562	-119.589333	91.182678	-623.866943	205.776230	1377.444824	-564.493713	-129.953293	1371.729614	-565.385010	53.807468	1396.848022	-549.785461	55.626171	1658.854248	-601.758362	319.941833	1154.582886	-541.182739	-215.482132	1135.575806	-377.769043	226.223297	1070.267578	-394.286713	-19.197639	1072.227905	-534.278992	58.647366	969.598389	500.463745	-23.570887	932.215149	504.189667	132.447327
-582.397278	137.467819	878.418457	-552.985046	-24.706497	872.005676	-646.165161	170.227783	502.322388	-622.144104	-99.036438	507.024506	-642.725403	171.385071	87.954269	-623.054626	-119.606552	91.173920	-623.455017	206.035156	1377.487915	-564.350891	-129.816818	1371.742065	-565.056702	53.916229	1396.888184	-549.774170	55.393391	1659.167480	-602.271973	319.053375	1153.615234	-541.414246	-215.545700	1135.526245	-378.949158	225.849991	1065.885986	-394.536041	-19.420958	1070.086304	-534.565430	58.658493	969.538635	500.446106	-23.577578	932.216980	504.164185	132.415466
-582.708801	137.504745	878.406616	-553.569092	-24.466341	872.184387	-646.619019	170.221451	502.341675	-622.432800	-99.047020	506.977844	-642.737854	171.438202	87.953667	-623.066101	-119.625824	91.195854	-622.963135	206.344055	1377.566772	-564.197998	-129.674133	1371.719116	-564.720825	54.049797	1396.942139	-549.790344	55.160961	1659.500732	-602.797729	318.202026	1152.612183	-541.851318	-215.191727	1135.359009	-380.263031	225.526245	1061.161865	-394.830597	-19.639326	1067.825073	-534.952271	58.867012	969.598938	500.419556	-23.570862	932.219604	504.135620	132.407059
-583.061890	137.610886	878.374451	-554.024292	-24.645739	872.119446	-647.150696	170.224014	502.349579	-622.710205	-99.055305	506.989655	-642.798950	171.434982	87.939331	-623.081482	-119.618317	91.160629	-622.509644	206.656311	1377.620483	-564.056519	-129.577087	1371.674927	-564.463074	54.177151	1396.970947	-549.841187	54.912643	1659.789551	-603.356812	317.317993	1151.593506	-542.482727	-214.615097	1135.079346	-381.776123	225.109924	1056.180664	-395.360046	-19.720646	1065.506592	-535.210144	58.814438	969.499146	500.401978	-23.606911	932.212830	504.127533	132.396591
-583.292542	137.688385	878.281616	-554.156250	-24.928614	871.976379	-647.617004	170.197495	502.346802	-622.941345	-99.013779	507.018555	-642.838745	171.444092	87.907455	-623.009644	-119.625259	91.117172	-622.056396	206.942703	1377.549194	-563.945557	-129.462341	1371.611450	-564.197266	54.283401	1396.992432	-549.956482	54.656097	1660.087646	-603.956787	316.514221	1150.438232	-542.907349	-214.246765	1134.843262	-383.454895	224.802551	1050.863770	-395.457672	-20.264366	1062.801636	-535.269470	58.721226	969.337708	500.357697	-23.644888	932.204102	504.100555	132.353607
-583.483704	137.952896	878.074402	-554.234192	-25.156933	871.743530	-648.080444	170.155914	502.395782	-623.137268	-98.942810	507.005280	-642.817322	171.518616	87.881233	-623.039063	-119.646118	91.122406	-621.560059	207.277390	1377.515869	-563.762268	-129.360046	1371.553711	-563.891479	54.373600	1396.995728	-550.062500	54.416435	1660.386475	-604.581055	315.788452	1149.347778	-543.272339	-213.992905	1134.660889	-385.300995	224.547058	1045.396484	-395.723511	-20.660904	1060.010986	-535.242249	58.771957	969.059265	500.348419	-23.671349	932.211304	504.085266	132.326599
-583.663940	138.264908	877.869507	-554.325806	-25.358862	871.807251	-648.601929	170.148529	502.489471	-623.367859	-98.905571	507.051361	-642.843140	171.533020	87.844971	-622.968384	-119.643059	91.108772	-621.082703	207.598740	1377.443359	-563.597107	-129.232941	1371.465942	-563.583618	54.455612	1396.981323	-550.197571	54.189278	1660.689453	-605.265015	315.056335	1148.234253	-543.403076	-214.022736	1134.570923	-387.402863	224.139206	1039.683716	-396.075989	-21.107656	1057.129517	-535.333374	59.001114	968.968140	500.352753	-23.665117	932.204834	504.075958	132.334366
-583.801392	138.307617	877.806702	-554.806030	-25.348701	871.760437	-649.122192	170.142090	502.518463	-623.664246	-98.914017	507.016876	-642.861145	171.591156	87.821159	-623.049438	-119.663933	91.112259	-620.598572	207.885712	1377.323242	-563.429749	-129.095688	1371.370972	-563.285583	54.554047	1396.950195	-550.371399	53.918419	1660.984131	-605.952515	314.356934	1147.141113	-543.710693	-213.749054	1134.369629	-389.665527	223.701523	1033.783325	-396.492981	-21.564535	1054.121216	-535.546082	58.983990	968.880066	500.335297	-23.680090	932.201965	504.071808	132.328995
-583.851074	137.966949	877.866272	-555.048401	-25.286421	871.745422	-649.517944	170.116287	502.432556	-623.912781	-98.891663	506.989136	-642.918335	171.608749	87.802544	-622.993774	-119.676636	91.058029	-620.070740	208.222794	1377.180298	-563.246155	-128.950729	1371.256348	-562.993469	54.647678	1396.913574	-550.526245	53.623650	1661.294922	-606.661743	313.659668	1145.988281	-544.043762	-213.524384	1134.158203	-392.057831	223.159653	1028.004639	-397.138245	-21.881319	1051.122681	-535.662170	58.773762	968.893433	500.296509	-23.733232	932.190002	504.050049	132.285995
-584.040100	138.077087	877.753601	-555.336243	-25.326836	871.695435	-649.983093	170.163925	502.453461	-624.137939	-98.871605	506.963104	-642.969116	171.655197	87.779213	-623.014771	-119.668503	91.040695	-619.506714	208.533203	1376.968628	-563.044678	-128.816513	1371.159180	-562.687073	54.765808	1396.876099	-550.769653	53.434303	1661.576538	-607.375366	312.856415	1144.857910	-544.089172	-213.599991	1134.081665	-394.589172	222.920135	1022.241028	-397.304504	-22.763714	1047.904053	-535.832153	58.834991	968.786865	500.254913	-23.760693	932.201233	504.024963	132.266434
-584.282898	138.189697	877.642761	-555.622375	-25.477697	871.648743	-650.433594	170.176529	502.450195	-624.379639	-98.858475	506.977509	-642.999084	171.698105	87.762901	-623.023132	-119.693237	91.033203	-618.928650	208.845261	1376.793335	-562.818237	-128.705505	1371.056763	-562.364929	54.902164	1396.854370	-550.937317	53.134327	1661.914795	-608.103638	312.116425	1143.730957	-544.593811	-213.138779	1133.748535	-397.264465	222.592300	1016.682373	-398.126465	-23.138660	1044.865112	-536.021240	58.854046	968.679932	500.240204	-23.771053	932.205688	504.015045	132.229385
-584.106140	137.193817	877.519531	-555.878357	-25.467932	871.602295	-650.537170	170.099091	502.231934	-624.613159	-98.846931	506.946014	-642.906250	171.742798	87.718506	-623.020386	-119.694160	91.007408	-618.351379	209.207520	1376.538574	-562.605164	-128.578491	1370.952881	-562.033264	55.011349	1396.794312	-551.182678	52.986088	1662.186768	-608.854492	311.363556	1142.599365	-544.954529	-212.976105	1133.548950	-399.972473	222.324127	1011.231567	-398.847015	-23.871786	1041.629761	-536.012146	58.339611	968.578003	500.222443	-23.785709	932.194397	503.981750	132.210968
-584.292419	137.908524	877.934753	-556.064636	-25.183802	871.694519	-650.974243	170.208832	502.341003	-624.735229	-98.823830	506.850220	-643.001709	171.744324	87.708359	-622.945557	-119.710419	90.975883	-617.761841	209.590393	1376.294189	-562.379395	-128.469894	1370.875854	-561.695068	55.164478	1396.719238	-551.377686	52.702442	1662.514404	-609.653076	310.602264	1141.484253	-545.546326	-212.628098	1133.311279	-402.829773	222.153931	1006.189209	-400.061523	-24.315971	1038.469482	-536.251892	58.636108	968.856201	500.189178	-23.815086	932.189331	503.970398	132.206619
-584.411987	137.905304	877.855408	-556.343994	-25.260923	871.645142	-651.216797	170.264297	502.309143	-624.910461	-98.813271	506.827881	-643.070129	171.749344	87.697144	-622.952515	-119.704102	90.941742	-617.145691	209.985031	1376.018799	-562.105225	-128.288391	1370.825073	-561.319519	55.317425	1396.675293	-551.563477	52.516693	1662.818726	-610.519836	309.938904	1140.444214	-545.724304	-212.921524	1133.356079	-405.580292	221.852676	1001.074829	-401.215149	-24.904001	1035.496582	-536.393921	58.589630	968.771240	500.165192	-23.851236	932.191956	503.949371	132.203339
-584.509705	137.846588	877.765808	-556.611084	-25.253021	871.587097	-651.336731	170.303375	502.274994	-625.038574	-98.807472	506.778564	-643.109253	171.764572	87.689209	-622.918823	-119.676559	90.925751	-616.509644	210.379974	1375.752808	-561.830261	-128.125778	1370.805420	-560.915466	55.463825	1396.632690	-551.754639	52.350441	1663.134766	-611.409729	309.189728	1139.456665	-546.299988	-212.733154	1133.163940	-408.427643	221.531769	996.416687	-402.432983	-25.462339	1032.559814	-536.523743	58.557735	968.678589	500.180054	-23.830219	932.175659	503.943726	132.169342
-584.620544	137.862778	877.708313	-556.905212	-25.315456	871.558167	-651.458008	170.361725	502.239685	-625.226685	-98.788338	506.744293	-643.188904	171.722626	87.676437	-622.981506	-119.712410	90.910255	-615.867493	210.798920	1375.522949	-561.527527	-127.958168	1370.796631	-560.523010	55.633991	1396.604736	-551.907715	52.210907	1663.449463	-612.352783	308.487122	1138.505005	-546.565430	-213.236176	1133.232178	-411.282501	221.276260	992.180847	-403.833344	-26.104639	1029.820435	-536.665100	58.522980	968.613464	500.129486	-23.877029	932.170227	503.932404	132.134186
-584.775391	137.838333	877.632202	-557.215637	-25.410885	871.512390	-651.489380	170.442810	502.199585	-625.411438	-98.793938	506.693665	-643.203674	171.709015	87.662346	-623.053223	-119.720253	90.861008	-615.249207	211.161179	1375.259766	-561.224121	-127.762978	1370.829834	-560.062256	55.811237	1396.586182	-552.032288	52.116360	1663.768188	-613.330078	307.825470	1137.618896	-547.065125	-213.425934	1133.245239	-414.035126	220.915466	988.271423	-405.056519	-27.030090	1027.177856	-536.817932	58.461575	968.523560	500.082764	-23.894949	932.148010	503.883514	132.157898
-584.947388	137.855804	877.591309	-557.541260	-25.418871	871.471924	-651.457642	170.517624	502.163910	-625.527039	-98.761009	506.633331	-643.251587	171.683624	87.698380	-623.031311	-119.705444	90.863464	-614.647766	211.610733	1375.057129	-560.859802	-127.525757	1370.872314	-559.572815	56.023434	1396.561279	-552.121338	52.038643	1664.104126	-614.386108	307.128418	1136.883057	-547.624756	-213.713837	1133.341919	-416.762054	220.519913	984.678833	-406.642517	-27.675961	1024.766602	-536.978516	58.450066	968.451111	500.075989	-23.905439	932.147827	503.863678	132.140839
-585.140198	137.797348	877.524292	-557.905334	-25.483019	871.459106	-651.388123	170.581894	502.100861	-625.711914	-98.740501	506.598633	-643.339661	171.636856	87.717773	-623.121765	-119.680206	90.880104	-614.052185	212.008224	1374.928589	-560.456482	-127.311569	1370.971436	-559.074402	56.248962	1396.544067	-552.167358	51.977802	1664.438354	-615.459167	306.389343	1136.135864	-548.258057	-214.069336	1133.533813	-419.442291	220.059158	981.472839	-408.569275	-28.071180	1022.676453	-537.161865	58.401073	968.376160	500.074738	-23.904890	932.157104	503.881592	132.091232
-585.360168	137.767029	877.472290	-558.282410	-25.539165	871.450928	-651.289429	170.654938	502.041473	-625.864075	-98.727501	506.562927	-643.402039	171.570511	87.734749	-623.184814	-119.652908	90.888908	-613.448425	212.390091	1374.771240	-560.017761	-127.073914	1371.135498	-558.562378	56.490578	1396.549072	-552.183411	51.971947	1664.792480	-616.599121	305.623962	1135.496948	-548.696106	-214.823837	1133.950562	-422.058594	219.591156	978.555969	-410.411621	-28.752295	1020.768799	-537.360779	58.367523	968.309326	500.035553	-23.939287	932.154968	503.852478	132.084976
-585.669250	137.673599	877.428955	-558.693237	-25.664524	871.461548	-651.225586	170.746262	501.953247	-626.058044	-98.684151	506.505524	-643.464844	171.476334	87.745140	-623.215027	-119.612434	90.852982	-612.904297	212.702271	1374.592651	-559.527893	-126.868217	1371.254028	-558.039246	56.738411	1396.575928	-552.138611	52.003159	1665.123047	-617.739563	304.973480	1134.935547	-549.704346	-214.737045	1134.031982	-424.575165	219.021118	975.931213	-411.930969	-29.625723	1019.039856	-537.598877	58.288971	968.247375	499.996735	-23.965073	932.157227	503.841553	132.070816
-586.126831	137.568008	877.303528	-559.167725	-25.914843	871.480713	-651.193726	170.834671	501.869720	-626.271118	-98.651939	506.480347	-643.604126	171.391403	87.748665	-623.248291	-119.564705	90.860802	-612.337280	213.061508	1374.517700	-559.039063	-126.616524	1371.416748	-557.466492	56.990662	1396.628540	-552.056213	52.063332	1665.457764	-618.947998	304.209290	1134.484863	-550.495605	-215.244965	1134.290771	-427.074402	218.448761	973.659729	-414.092438	-29.890579	1017.721436	-537.911560	58.215809	968.134949	499.982605	-23.982458	932.152344	503.823334	132.051804
-586.721375	137.502609	877.143005	-559.682617	-26.173023	871.533752	-651.207092	170.975998	501.813416	-626.483154	-98.658646	506.463196	-643.738403	171.309433	87.781670	-623.326538	-119.505554	90.824409	-611.782959	213.535675	1374.656738	-558.413391	-126.391975	1371.669312	-556.870850	57.240036	1396.684570	-551.922913	52.115417	1665.769043	-620.131775	303.321503	1134.069946	-551.327759	-215.689789	1134.682495	-429.435516	217.727463	971.693665	-416.018433	-30.392624	1016.526611	-538.297424	58.220619	968.014099	499.985657	-24.004669	932.157959	503.827728	132.021454
-587.350220	137.547882	877.046448	-560.219482	-26.405628	871.582825	-651.201965	171.102737	501.751801	-626.682617	-98.627853	506.458618	-643.857666	171.251709	87.811737	-623.361511	-119.470970	90.838943	-611.199768	213.905823	1374.559937	-557.853088	-126.149094	1371.875977	-556.214294	57.485336	1396.713867	-551.690918	52.284943	1666.122925	-621.334290	302.247803	1133.675659	-552.168030	-216.166779	1135.113647	-431.681610	217.004852	970.064636	-417.637970	-31.249500	1015.559631	-538.697693	58.258003	967.918457	499.952118	-24.047970	932.157654	503.823486	131.999588
-587.560486	137.487961	877.278076	-560.663147	-26.278622	871.628174	-650.962280	171.058563	501.670044	-626.842529	-98.551613	506.410187	-643.840332	171.264160	87.833588	-623.364075	-119.415726	90.813828	-610.660339	214.243896	1374.552002	-557.213989	-125.916458	1372.127319	-555.551453	57.744732	1396.777954	-551.408508	52.452595	1666.445313	-622.535217	301.705170	1133.388306	-553.085083	-216.710419	1135.535767	-433.837158	216.364014	968.675598	-419.890442	-31.456594	1014.785522	-538.923706	58.155880	968.022827	499.942993	-24.050156	932.144409	503.813629	131.990585
-588.475403	137.496063	877.031555	-561.343262	-26.636902	871.715332	-651.047424	171.120163	501.634186	-627.141357	-98.583954	506.451569	-643.933960	171.180161	87.831184	-623.389282	-119.393425	90.837013	-610.080322	214.645020	1374.632324	-556.568726	-125.638824	1372.399536	-554.871521	58.005028	1396.808594	-551.054443	52.660912	1666.756958	-623.674316	301.299286	1133.240356	-553.902405	-217.130402	1135.903320	-435.832611	215.631699	967.503601	-421.425903	-32.209171	1014.223450	-539.473694	58.259869	967.841614	499.940704	-24.043776	932.155762	503.805054	131.971405
-589.035217	137.396759	877.151978	-561.918579	-26.752052	871.852112	-651.031738	171.075485	501.558411	-627.397522	-98.573692	506.456848	-643.936157	171.212723	87.861847	-623.407715	-119.330910	90.843216	-609.497009	214.991669	1374.623047	-555.882385	-125.423058	1372.668579	-554.173706	58.295715	1396.874023	-550.631226	52.889465	1667.049805	-624.797485	300.845917	1133.010254	-554.843201	-217.603760	1136.411987	-437.669342	215.029099	966.621704	-423.415161	-32.316082	1013.880066	-539.886902	58.185802	967.910583	499.920471	-24.104319	932.169067	503.789520	131.931442
-589.489319	137.198135	877.318726	-562.509766	-26.750637	871.945679	-651.053833	171.060120	501.502197	-627.705139	-98.563309	506.415833	-643.930298	171.215378	87.861938	-623.423157	-119.340103	90.877647	-608.915222	215.277481	1374.626465	-555.143738	-125.175255	1372.945068	-553.496765	58.583549	1396.927246	-550.156799	53.155380	1667.329834	-625.867615	300.418335	1132.843628	-555.690308	-218.034744	1136.897827	-439.394043	214.437592	965.949646	-425.034210	-32.710594	1013.601318	-540.261414	58.045429	967.985413	499.904205	-24.109114	932.156738	503.778961	131.925720
-589.772949	136.985443	877.532043	-563.042603	-26.635077	871.997314	-651.129761	170.953369	501.413910	-627.983948	-98.553795	506.360291	-643.905823	171.162857	87.839279	-623.530212	-119.339066	90.827881	-608.299683	215.644562	1374.594604	-554.425110	-124.898415	1373.200684	-552.802429	58.836769	1396.990356	-549.592224	53.464462	1667.565430	-626.877014	300.058899	1132.777100	-556.215942	-218.810440	1137.596191	-440.888245	213.801285	965.451660	-426.504883	-33.169682	1013.426453	-540.546753	57.877361	968.074280	499.878204	-24.135592	932.139282	503.773071	131.885223
-590.335632	136.923523	877.551575	-563.700562	-26.677654	872.035950	-651.409241	170.926590	501.410706	-628.268311	-98.548767	506.290405	-643.931030	171.164047	87.832497	-623.454285	-119.310623	90.817055	-607.711243	215.998001	1374.630859	-553.725708	-124.634636	1373.485107	-552.065002	59.121727	1397.020630	-548.957153	53.825874	1667.789307	-627.809265	299.817169	1132.734619	-556.954041	-219.127213	1138.030640	-442.201324	213.223160	965.091797	-427.742981	-33.507088	1013.280579	-540.990601	57.844761	968.038635	499.862213	-24.146391	932.141785	503.758148	131.866470
-591.038818	136.770386	877.531616	-564.370300	-26.863445	872.094238	-651.780273	170.849396	501.366730	-628.592529	-98.540642	506.240662	-643.939758	171.169754	87.831444	-623.449951	-119.272995	90.787773	-607.101563	216.272736	1374.682373	-553.001038	-124.399345	1373.715942	-551.308594	59.372993	1397.026611	-548.257080	54.167759	1667.991943	-628.677673	299.515320	1132.652954	-557.686768	-219.291656	1138.461060	-443.376282	212.841888	964.837280	-428.775055	-33.884487	1013.181824	-541.519226	57.754509	967.994385	499.849579	-24.155005	932.150146	503.741608	131.872452
-591.784485	136.595291	877.545715	-565.030640	-27.054501	872.143921	-652.224487	170.759735	501.297516	-628.971008	-98.597076	506.174774	-643.986938	171.141891	87.807632	-623.531311	-119.266098	90.754166	-606.499084	216.592453	1374.646118	-552.275696	-124.154945	1373.972168	-550.593567	59.649471	1397.013062	-547.487915	54.566833	1668.167114	-629.449280	299.252655	1132.575562	-558.572693	-219.027954	1138.703125	-444.461426	212.373489	964.615479	-429.622803	-34.277386	1013.049438	-542.074097	57.636486	967.966614	499.838135	-24.145962	932.148132	503.725708	131.873901
-592.553833	136.442215	877.519714	-565.823242	-27.165184	872.158875	-652.707886	170.544159	501.254852	-629.400574	-98.699776	506.087463	-643.990234	171.127808	87.795837	-623.579224	-119.287178	90.728302	-605.863464	216.914124	1374.649414	-551.582031	-123.908844	1374.143188	-549.849731	59.938580	1396.978271	-546.671753	54.981674	1668.313965	-630.127075	298.987335	1132.573730	-559.297852	-218.826706	1138.908813	-445.290436	212.020996	964.464661	-430.288452	-34.602524	1012.957764	-542.667725	57.556557	967.886169	499.800171	-24.191784	932.144714	503.707764	131.837936
-593.378845	136.232712	877.504822	-566.564087	-27.368580	872.187683	-653.279846	170.363312	501.184418	-629.849243	-98.870743	506.058960	-644.029297	171.121048	87.788658	-623.686951	-119.314423	90.721931	-605.192932	217.213303	1374.615479	-550.788574	-123.687508	1374.454468	-549.108398	60.202847	1396.962646	-545.789551	55.421703	1668.426514	-630.716614	298.789032	1132.567505	-559.485168	-219.242859	1139.426636	-446.063354	211.673126	964.452332	-430.777130	-34.975727	1012.974487	-543.268738	57.426105	967.819092	499.797668	-24.206604	932.151550	503.705963	131.827408
-594.271667	136.010376	877.464539	-567.337769	-27.790361	872.180359	-653.964417	170.273041	501.111359	-630.363342	-99.062813	506.092407	-644.047668	171.126526	87.772903	-623.716980	-119.344002	90.737083	-604.546753	217.472519	1374.585449	-550.162720	-123.376480	1374.512817	-548.357605	60.477707	1396.917969	-544.838928	55.853451	1668.526367	-631.229126	298.573212	1132.529907	-559.796631	-219.280228	1139.731201	-446.624786	211.430130	964.438965	-431.112213	-35.272411	1012.951294	-543.886536	57.184055	967.707336	499.808868	-24.209335	932.158691	503.708923	131.824081
-595.143616	135.745758	877.381226	-568.200378	-27.771715	872.255188	-654.631226	170.033035	500.982635	-630.862610	-99.277878	506.032532	-644.070801	171.088440	87.716095	-623.766785	-119.405586	90.721886	-603.869324	217.779861	1374.574951	-549.417236	-123.112244	1374.640381	-547.596008	60.744503	1396.820435	-543.859131	56.309174	1668.592285	-631.638062	298.393494	1132.489624	-560.239075	-218.907440	1139.843140	-447.137115	211.101334	964.418823	-431.283020	-35.554863	1013.037048	-544.554199	57.193863	967.619019	499.798309	-24.216421	932.159485	503.704956	131.797760
-596.439148	135.564209	877.248901	-569.110352	-28.237953	872.302795	-655.531799	169.913300	500.947632	-631.424561	-99.553329	506.028839	-644.146362	171.097870	87.703072	-623.872009	-119.466423	90.683662	-603.170410	218.069443	1374.577881	-548.728882	-122.894775	1374.718262	-546.848267	61.014301	1396.746948	-542.845703	56.785957	1668.627197	-631.948975	298.206268	1132.449585	-560.355835	-218.863159	1140.040527	-447.521210	210.821671	964.412231	-431.290558	-35.782970	1012.819824	-545.401672	57.099628	967.465881	499.781036	-24.249317	932.147827	503.695343	131.780441
-597.334839	135.292053	877.208435	-569.946899	-28.437592	872.334351	-656.254211	169.690353	500.890717	-631.916199	-99.768150	505.986053	-644.101501	171.119003	87.679550	-623.914124	-119.554550	90.666428	-602.428162	218.352158	1374.520752	-547.995789	-122.646049	1374.743896	-546.094360	61.297001	1396.652832	-541.785889	57.255787	1668.630615	-632.151733	298.007904	1132.395874	-560.314026	-218.804916	1140.214478	-447.799164	210.589844	964.415222	-431.304596	-35.920216	1012.771118	-546.041626	56.960194	967.366272	499.785187	-24.256382	932.138428	503.711426	131.749771
-598.474670	135.025818	877.068848	-570.863647	-29.095335	872.137329	-657.138855	169.520004	500.859619	-632.534119	-100.053001	505.971497	-644.130249	171.173355	87.645813	-624.069824	-119.634186	90.633835	-601.731140	218.640076	1374.477173	-547.246033	-122.352058	1374.772949	-545.333252	61.557049	1396.538208	-540.689392	57.749443	1668.641357	-632.268433	297.823364	1132.355469	-560.147156	-218.753006	1140.358276	-448.008789	210.329742	964.381226	-431.259491	-36.014519	1012.698914	-546.742249	56.567703	967.061584	499.761047	-24.270454	932.140015	503.684052	131.736633
-599.565369	134.809219	876.927734	-571.734436	-29.518829	872.129700	-657.978821	169.290466	500.756012	-633.110535	-100.359924	505.958130	-644.120300	171.213272	87.614616	-624.122314	-119.716408	90.570763	-601.004272	218.907715	1374.424561	-546.551086	-122.141174	1374.754517	-544.554932	61.822323	1396.374756	-539.570068	58.232319	1668.601563	-632.301636	297.693909	1132.329102	-559.688293	-219.042816	1140.612793	-448.151276	210.060822	964.307617	-431.192596	-36.080750	1012.655884	-547.463623	56.416237	966.873657	499.735901	-24.290421	932.127686	503.674866	131.734833
-600.582336	134.468582	876.862244	-572.594849	-29.841663	872.104065	-658.733093	169.066238	500.647339	-633.647827	-100.579437	505.912964	-644.168640	171.262817	87.566948	-624.131592	-119.794022	90.530174	-600.223022	219.173279	1374.367676	-545.820435	-121.827164	1374.712036	-543.782532	62.077789	1396.230347	-538.422668	58.698170	1668.539795	-632.217773	297.587830	1132.302979	-558.984253	-219.364746	1140.830078	-448.234680	209.861008	964.254517	-430.636749	-36.573345	1012.679871	-548.127319	56.193954	966.709351	499.710785	-24.311127	932.120422	503.667999	131.728241
-601.613342	134.135223	876.759216	-573.529907	-30.119387	872.110107	-659.487488	168.779465	500.546021	-634.162048	-100.816399	505.866333	-644.229492	171.320358	87.517670	-624.057800	-119.906052	90.522339	-599.440369	219.422913	1374.351929	-544.964478	-121.569427	1374.805786	-543.023682	62.331203	1396.102661	-537.259399	59.182423	1668.469360	-632.048462	297.476563	1132.252563	-558.561218	-219.419479	1140.928467	-448.257965	209.673050	964.154541	-430.977234	-35.899544	1012.507141	-548.823242	56.026096	966.534729	499.686737	-24.318745	932.128540	503.637909	131.712906
-602.212952	133.705231	876.975403	-574.288513	-30.135393	872.117859	-660.034546	168.497467	500.414429	-634.629395	-101.037476	505.771515	-644.079285	171.438080	87.483910	-623.987976	-119.966606	90.470314	-598.668945	219.699982	1374.259033	-544.317383	-121.239197	1374.608643	-542.232788	62.601830	1395.916260	-536.060303	59.685539	1668.385864	-631.819031	297.373047	1132.196411	-558.004517	-219.349274	1140.927246	-448.207825	209.477280	964.056885	-430.791016	-35.738106	1012.512024	-549.295410	55.696220	966.563904	499.704193	-24.319798	932.126282	503.670349	131.692429
-603.700928	133.423416	876.630493	-575.266785	-30.802498	872.147034	-661.013245	168.325287	500.360443	-635.275879	-101.314728	505.784088	-644.198730	171.437561	87.408524	-624.113403	-120.053497	90.429642	-597.897278	219.933182	1374.176147	-543.568542	-120.886856	1374.555054	-541.487305	62.857231	1395.736328	-534.866760	60.157928	1668.241455	-631.547424	297.330933	1132.104614	-557.387756	-219.339203	1141.030029	-448.101410	209.329895	963.913757	-430.652374	-35.437939	1012.192078	-550.186157	55.606796	966.243164	499.661743	-24.333830	932.119995	503.629852	131.704803
-604.349792	133.033875	876.789001	-576.062988	-30.757011	872.159058	-661.644165	168.045364	500.254547	-635.754944	-101.534752	505.685760	-644.129944	171.487198	87.363960	-624.039673	-120.163177	90.402321	-597.157593	220.165131	1374.105103	-542.833679	-120.574036	1374.472412	-540.713318	63.106339	1395.547119	-533.680481	60.602715	1668.160522	-631.238586	297.267731	1132.018066	-557.024719	-218.809311	1140.898560	-447.980225	209.166077	963.745300	-430.378906	-35.181282	1011.944397	-550.679565	55.370975	966.233032	499.656982	-24.372467	932.109131	503.635925	131.688797
-605.354126	132.666458	876.821655	-576.900818	-31.004923	872.210388	-662.425537	167.800034	500.146698	-636.414001	-101.816399	505.657013	-644.120789	171.532227	87.368057	-624.032898	-120.270111	90.357231	-596.346619	220.408417	1373.992310	-541.974426	-120.315254	1374.552246	-539.986145	63.401649	1395.367310	-532.474609	61.078682	1668.042236	-630.822815	297.278412	1131.901855	-556.565796	-218.297028	1140.746094	-447.776001	209.043381	963.587036	-430.134674	-34.921791	1011.858459	-551.347778	55.164215	966.160950	499.664368	-24.360415	932.118103	503.626434	131.682053
-606.326355	132.393478	876.757202	-577.796143	-31.242603	872.248169	-663.119080	167.498932	500.018951	-637.114380	-102.068321	505.629333	-644.025879	171.610260	87.314529	-624.092468	-120.336884	90.329079	-595.636169	220.638382	1373.865601	-541.199219	-120.023041	1374.485352	-539.240295	63.677940	1395.154907	-531.272095	61.522400	1667.913574	-630.395752	297.330933	1131.780151	-555.671509	-218.508530	1140.845947	-447.552490	208.913452	963.398315	-429.932922	-34.703598	1011.630676	-552.000000	55.038448	966.018677	499.645325	-24.387186	932.114624	503.619904	131.660034
-607.458984	131.907562	876.530884	-578.679749	-31.642300	872.312012	-664.141907	167.326141	499.933899	-637.744141	-102.247292	505.613495	-644.179321	171.631683	87.275887	-623.987671	-120.469528	90.311218	-594.899475	220.854309	1373.711304	-540.547119	-119.671577	1374.229980	-538.508179	63.905529	1394.957275	-530.093506	61.986107	1667.765259	-629.931702	297.420532	1131.665527	-554.645447	-218.846207	1141.002563	-447.303040	208.855988	963.172546	-429.629730	-34.392532	1011.252991	-552.720337	54.875618	965.796814	499.606476	-24.397263	932.117371	503.591797	131.643677
-608.317993	131.637695	876.523315	-579.479553	-31.820927	872.337158	-665.077271	167.160309	499.911346	-638.431885	-102.395515	505.518250	-644.184448	171.652710	87.251869	-623.860535	-120.520706	90.290314	-594.177612	221.086166	1373.550903	-539.663574	-119.399590	1374.278809	-537.768311	64.129250	1394.750122	-528.923035	62.404160	1667.603760	-629.460876	297.527832	1131.553711	-553.828430	-218.504364	1140.887329	-447.032288	208.793304	963.053589	-428.425873	-35.076736	1011.162659	-553.313293	54.731441	965.696594	499.580353	-24.430004	932.115662	503.573120	131.654236
-609.199280	131.252106	876.525696	-580.333435	-31.954531	872.379578	-665.731384	166.808472	499.831573	-639.144043	-102.605156	505.509583	-644.071777	171.720520	87.198830	-623.848267	-120.605171	90.258942	-593.486450	221.260483	1373.408569	-538.894043	-119.080833	1374.179688	-537.083313	64.400703	1394.542236	-527.754028	62.864239	1667.428223	-628.981201	297.640747	1131.434082	-553.399536	-217.869873	1140.689453	-446.826233	208.853470	962.666687	-427.989746	-34.729862	1010.725464	-553.940979	54.553726	965.607605	499.579742	-24.414953	932.104248	503.588379	131.644363
-610.028687	130.905533	876.501648	-581.086548	-32.119919	872.368591	-666.505005	166.567230	499.721527	-639.841736	-102.795769	505.488464	-643.966675	171.794479	87.181435	-623.911194	-120.663254	90.261101	-592.840881	221.423767	1373.233521	-538.157043	-118.804756	1374.089722	-536.417603	64.687897	1394.333984	-526.607727	63.296070	1667.275879	-628.468689	297.867310	1131.313965	-552.731445	-217.761505	1140.612915	-446.586609	208.878311	962.411133	-427.720673	-34.399536	1010.412170	-554.503235	54.372986	965.483093	499.584106	-24.441509	932.116394	503.594788	131.607285
-610.837280	130.674210	876.429382	-581.855835	-32.326916	872.370300	-667.309814	166.298492	499.645905	-640.528687	-102.951752	505.392212	-643.932251	171.842636	87.123489	-623.900574	-120.749275	90.228035	-592.209290	221.614746	1373.115112	-537.380859	-118.518082	1373.958374	-535.735291	64.910896	1394.097168	-525.474060	63.728016	1667.099487	-627.956726	298.083618	1131.201050	-552.246399	-217.199921	1140.404541	-446.342102	208.916443	962.129028	-427.425262	-34.052704	1010.130920	-555.069153	54.248116	965.341736	499.566864	-24.432045	932.116089	503.581207	131.620789
-611.741211	130.451355	876.408203	-582.642456	-32.504791	872.328552	-668.092102	166.084320	499.607635	-641.193665	-103.081268	505.368408	-643.898987	171.881989	87.119896	-623.927917	-120.809761	90.174026	-591.651917	221.783051	1372.949707	-536.676941	-118.238541	1373.847168	-535.093933	65.143028	1393.876953	-524.400574	64.134491	1666.873901	-627.495056	298.333557	1131.089600	-551.069214	-217.797012	1140.645874	-446.097351	209.031296	961.826721	-427.182404	-33.809216	1009.893494	-555.688293	54.110390	965.203735	499.547485	-24.439035	932.116455	503.567719	131.609909
-612.455200	130.182877	876.314636	-583.308411	-32.766075	872.295410	-668.838989	165.858963	499.563385	-641.834656	-103.271004	505.374054	-643.929993	171.911377	87.107269	-624.027710	-120.870293	90.135895	-591.040039	221.925293	1372.776123	-535.936462	-117.965332	1373.731445	-534.455933	65.362015	1393.654419	-523.301514	64.605721	1666.702881	-627.019897	298.556244	1130.965942	-550.692505	-217.212341	1140.438599	-445.850891	209.168716	961.553772	-426.833984	-33.520020	1009.595886	-556.185791	53.928375	965.047485	499.568726	-24.451178	932.109680	503.572418	131.598923
-613.178162	129.944611	876.210327	-583.936462	-32.978127	872.238037	-669.470398	165.674515	499.503143	-642.515503	-103.406456	505.324341	-643.905212	171.945053	87.068565	-624.051086	-120.925995	90.102127	-590.483765	222.056305	1372.619019	-535.242126	-117.692833	1373.575684	-533.837524	65.600204	1393.444946	-522.266479	65.041321	1666.530151	-626.542480	298.864624	1130.847168	-550.077087	-216.903717	1140.268799	-445.673889	209.313919	961.250916	-426.139221	-33.654736	1009.156616	-556.681702	53.788891	964.878906	499.543243	-24.442045	932.104736	503.553925	131.584641
-613.858521	129.699631	876.180847	-584.556152	-33.125202	872.176086	-670.120056	165.494125	499.440643	-643.109131	-103.575768	505.286102	-643.922668	171.949478	87.041290	-624.131348	-121.020119	90.072586	-589.931580	222.209503	1372.429443	-534.562561	-117.435478	1373.447021	-533.234558	65.834602	1393.227295	-521.245972	65.460510	1666.343872	-626.110657	299.208221	1130.792114	-549.464661	-216.726364	1140.192749	-445.508575	209.507645	960.921082	-425.866028	-33.435764	1008.889526	-557.164917	53.625519	964.754028	499.514709	-24.477282	932.100952	503.532654	131.568481
-614.493896	129.464828	876.139954	-585.180542	-33.229603	872.107056	-670.573486	165.315598	499.351196	-643.648926	-103.771950	505.218201	-643.905029	171.988876	86.999748	-624.225647	-121.104927	90.035339	-589.419495	222.314636	1372.277466	-533.903625	-117.224205	1373.345703	-532.645447	66.004105	1392.994873	-520.290222	65.920013	1666.149658	-625.734009	299.554779	1130.711426	-549.084961	-216.256409	1139.984253	-445.359650	209.679565	960.599670	-425.604584	-33.167553	1008.625183	-557.631104	53.478790	964.621582	499.490387	-24.517460	932.106995	503.518677	131.557724
-615.056091	129.271912	876.075928	-585.688904	-33.381313	872.053101	-671.029236	165.186371	499.290924	-644.120239	-103.883125	505.163086	-643.914612	171.991394	86.989021	-624.218933	-121.167770	90.004745	-588.911621	222.432404	1372.135498	-533.264038	-116.979851	1373.248047	-532.067200	66.201973	1392.806030	-519.364990	66.334297	1665.987915	-625.362366	299.873657	1130.641968	-548.279968	-216.486771	1140.078613	-445.253693	209.891815	960.330811	-425.418854	-32.870884	1008.430420	-558.022766	53.355053	964.492554	499.502075	-24.515755	932.115295	503.518127	131.553848
-615.724915	128.972000	876.009949	-586.219177	-33.633549	872.025757	-671.439819	165.057816	499.242096	-644.546082	-104.008904	505.179443	-643.972412	172.014893	86.983513	-624.221252	-121.210556	90.000816	-588.367798	222.556610	1371.981689	-532.611694	-116.747131	1373.110352	-531.662964	66.378365	1392.476807	-518.483459	66.782768	1665.840088	-625.003601	300.142700	1130.570313	-547.574219	-216.906937	1140.207764	-445.200165	210.148376	960.085510	-426.175232	-31.741634	1008.641357	-558.485596	53.164665	964.376587	499.507751	-24.507881	932.125305	503.507477	131.552475
-616.294128	128.766983	875.945679	-586.744934	-33.777313	871.991760	-671.764893	164.966599	499.182953	-644.834839	-104.107391	505.117767	-643.940796	171.993179	86.954605	-624.226257	-121.283821	89.958893	-587.923279	222.652740	1371.831055	-532.065613	-116.611809	1373.032715	-530.992981	66.537041	1392.415771	-517.635681	67.229095	1665.677979	-624.686951	300.537933	1130.485352	-547.106567	-216.759323	1140.115112	-445.181183	210.397797	959.794006	-425.997620	-31.441511	1008.317932	-558.902466	53.045883	964.262512	499.498047	-24.515306	932.116455	503.509094	131.522675
-616.845459	128.682693	875.850220	-587.229492	-33.906696	871.947449	-672.063416	164.933136	499.145813	-645.213684	-104.247086	505.078949	-643.980042	171.975311	86.953461	-624.300903	-121.341148	89.965317	-587.494995	222.762161	1371.722290	-531.508728	-116.445419	1372.949463	-530.503174	66.717781	1392.238037	-516.853516	67.666748	1665.530029	-624.394836	300.967499	1130.458862	-546.688110	-216.596878	1140.060547	-445.201965	210.584000	959.541504	-425.869507	-31.206203	1008.132324	-559.291504	53.008419	964.127380	499.489929	-24.549887	932.112732	503.503235	131.516617
-617.335632	128.533737	875.803833	-587.684143	-34.047894	871.933716	-672.302063	164.876709	499.103638	-645.558289	-104.443748	505.058167	-644.047607	171.946228	86.931465	-624.428650	-121.371437	89.963051	-587.028870	222.872086	1371.639038	-530.964722	-116.261536	1372.874512	-530.012573	66.864883	1392.038208	-516.092041	68.129028	1665.400879	-624.196655	301.304810	1130.470337	-546.480347	-216.087204	1139.905518	-445.270813	210.736603	959.303284	-425.729126	-30.955286	1007.952209	-559.654358	52.912346	964.042297	499.497803	-24.561226	932.120483	503.508575	131.494675
-617.790466	128.397491	875.828430	-588.086487	-34.136692	871.906738	-672.467407	164.860382	499.048248	-645.850281	-104.600220	505.044647	-644.056702	171.941849	86.939667	-624.490601	-121.376816	89.960281	-586.616638	222.952271	1371.522339	-530.468079	-116.073036	1372.802368	-529.538940	66.993111	1391.912354	-515.353516	68.561096	1665.291626	-624.018616	301.652924	1130.469238	-546.035828	-215.905685	1139.843018	-445.385498	210.897614	959.097961	-425.225098	-31.143906	1007.719543	-559.979614	52.806820	963.991455	499.499817	-24.562120	932.109619	503.502167	131.486954
-618.179138	128.248779	875.817932	-588.433899	-34.267872	871.893127	-672.610779	164.830017	498.994354	-646.080811	-104.732834	505.033997	-644.074158	171.895264	86.929100	-624.583740	-121.425369	89.947769	-586.187805	223.034119	1371.455078	-529.978577	-115.930992	1372.742310	-529.106567	67.123840	1391.777344	-514.676575	69.016968	1665.171631	-623.865417	301.967346	1130.509033	-545.865540	-215.431976	1139.690186	-445.554169	211.105026	958.892578	-425.126221	-30.913797	1007.568604	-560.263916	52.692966	963.937805	499.521942	-24.556568	932.112244	503.521027	131.473068
-618.506714	128.167358	875.843506	-588.781738	-34.314651	871.887695	-672.693542	164.774551	498.966980	-646.238403	-104.854996	505.014404	-644.094604	171.875458	86.907188	-624.602722	-121.420677	89.942543	-585.789368	223.133682	1371.386475	-529.504028	-115.809311	1372.692383	-528.670715	67.225754	1391.681396	-514.050171	69.470993	1665.058105	-623.729187	302.302765	1130.549316	-545.278198	-215.673706	1139.817017	-445.732117	211.285690	958.689636	-424.851440	-31.074081	1007.549255	-560.515564	52.624264	963.907043	499.502899	-24.562166	932.094971	503.521484	131.487381
-618.774231	128.109467	875.832458	-589.081238	-34.370773	871.911072	-672.737854	164.746613	498.939758	-646.343994	-104.914406	504.987793	-644.079834	171.876434	86.919380	-624.697937	-121.392128	89.926651	-585.384705	223.196915	1371.364258	-529.024536	-115.696373	1372.658813	-528.254517	67.357811	1391.558716	-513.463501	69.905029	1664.967773	-623.647827	302.581848	1130.592163	-544.964661	-215.556030	1139.828613	-445.948578	211.477600	958.565247	-424.881317	-30.824696	1007.462280	-560.724243	52.592522	963.875610	499.500580	-24.552029	932.102112	503.500366	131.492981
-619.037537	128.062027	875.814026	-589.338074	-34.450661	871.924316	-672.824768	164.748489	498.930420	-646.428162	-105.011650	505.044983	-644.090515	171.853210	86.915771	-624.730347	-121.405571	89.951050	-584.983521	223.257935	1371.332275	-528.594543	-115.542824	1372.664917	-527.875427	67.478027	1391.468872	-512.846069	70.457214	1664.928955	-623.620728	302.875275	1130.648560	-544.505554	-215.990158	1140.041138	-446.204742	211.612854	958.457031	-425.593231	-29.913982	1007.460632	-560.909729	52.561516	963.835144	499.510162	-24.563595	932.105530	503.499207	131.469513
-619.247681	128.024612	875.791992	-589.581543	-34.555305	871.965332	-672.904297	164.756516	498.901672	-646.480286	-105.069099	505.057678	-644.150269	171.834991	86.914223	-624.752502	-121.412964	89.966675	-584.610474	223.298233	1371.303711	-528.214783	-115.430595	1372.632446	-527.528015	67.568718	1391.369995	-512.353210	70.921112	1664.856445	-623.630188	303.186432	1130.717041	-544.244446	-215.973633	1140.036377	-446.520447	211.750565	958.310364	-425.672729	-29.723413	1007.388184	-561.073730	52.526318	963.812134	499.524872	-24.585835	932.108765	503.512207	131.461426
-619.371704	127.987465	875.754089	-589.749695	-34.621243	871.996033	-672.982605	164.769806	498.881775	-646.486389	-105.093185	505.063629	-644.158997	171.795532	86.892929	-624.788391	-121.413422	89.969063	-584.197021	223.358139	1371.309570	-527.817993	-115.329094	1372.627808	-527.407837	67.671265	1391.131226	-511.918823	71.360222	1664.791748	-623.668701	303.423798	1130.828247	-544.227905	-215.577148	1139.942871	-446.848633	211.821716	958.389587	-425.690704	-29.574839	1007.298096	-561.160645	52.511467	963.777588	499.522034	-24.585331	932.113281	503.520081	131.463547
-619.516479	127.891174	875.723145	-589.884155	-34.718731	872.038513	-673.051392	164.753983	498.853851	-646.483948	-105.115730	505.071106	-644.160400	171.793076	86.898407	-624.785217	-121.402611	89.980179	-583.917419	223.450424	1371.340332	-527.531006	-115.223869	1372.630493	-526.870056	67.736023	1391.285645	-511.509277	71.804230	1664.740601	-623.764648	303.627228	1130.910889	-543.754517	-215.946716	1140.108276	-447.197144	211.931915	958.290100	-425.798401	-29.475597	1007.270630	-561.235901	52.470379	963.748657	499.525665	-24.588499	932.117981	503.502502	131.468292
-619.554810	127.870667	875.709106	-589.988464	-34.767281	872.060120	-673.129639	164.733597	498.845459	-646.457947	-105.121605	505.089447	-644.192932	171.783722	86.896591	-624.744263	-121.396095	89.992409	-583.616821	223.538025	1371.370972	-527.225342	-115.129471	1372.598145	-526.562683	67.821815	1391.257690	-511.151001	72.231697	1664.693848	-623.900574	303.874847	1131.050537	-543.530579	-215.952301	1140.140991	-447.620087	212.094040	957.981567	-425.879730	-29.323336	1007.246399	-561.263733	52.445282	963.730713	499.577728	-24.568346	932.104553	503.540558	131.429413
-619.600647	127.786308	875.655334	-590.017273	-34.921680	872.086853	-673.197632	164.759048	498.817413	-646.454407	-105.121307	505.095764	-644.213562	171.759155	86.889618	-624.743713	-121.395515	89.990395	-583.300293	223.617691	1371.402832	-526.952637	-115.069962	1372.572388	-526.268127	67.887596	1391.241333	-510.863892	72.520500	1664.662354	-624.036377	304.076385	1131.143066	-543.341125	-215.942276	1140.167603	-448.004547	212.207352	957.864380	-426.005096	-29.248569	1007.346619	-561.262756	52.379795	963.695129	499.569641	-24.581678	932.094666	503.557312	131.452164
-619.476868	127.800255	875.772156	-590.013062	-34.843685	872.114319	-673.193848	164.757629	498.826416	-646.369995	-105.070381	505.062653	-644.200500	171.782516	86.894402	-624.717896	-121.394890	89.986389	-583.016907	223.687393	1371.413574	-526.657715	-114.980751	1372.576294	-525.991028	67.924370	1391.240967	-510.583160	72.936249	1664.625732	-624.196411	304.270142	1131.282349	-543.132019	-215.976227	1140.218994	-448.388641	212.179886	957.967163	-426.084869	-29.101175	1007.169861	-561.186157	52.349087	963.766174	499.581726	-24.579584	932.101990	503.556030	131.454544
-619.416565	127.788071	875.775818	-589.975464	-34.872154	872.119690	-673.235413	164.783920	498.837982	-646.296936	-105.054123	505.065582	-644.218018	171.756729	86.898643	-624.717285	-121.394936	89.984985	-582.748169	223.757416	1371.451782	-526.445618	-114.907898	1372.578247	-525.709839	67.988190	1391.237915	-510.358459	73.338409	1664.601563	-624.367615	304.412048	1131.380981	-542.952515	-216.024185	1140.263062	-448.821075	212.328293	957.691467	-426.308929	-28.936464	1007.202454	-561.110962	52.328064	963.757996	499.606354	-24.589653	932.108887	503.579620	131.441818
-619.454834	127.758728	875.620178	-589.944336	-35.037079	872.142029	-673.250061	164.829239	498.815948	-646.233948	-105.014969	505.090729	-644.247009	171.747665	86.901299	-624.700867	-121.384811	89.984665	-582.491272	223.830627	1371.500244	-526.203552	-114.855881	1372.581421	-525.468994	68.051865	1391.262329	-510.164825	73.730530	1664.583008	-624.516174	304.517334	1131.452271	-542.771790	-216.075348	1140.355103	-449.188721	212.316589	957.855835	-426.406616	-28.853598	1007.174988	-561.052429	52.354900	963.653015	499.610504	-24.584553	932.115479	503.582703	131.454376
-619.366272	127.771240	875.612183	-589.869873	-35.019493	872.154541	-673.208008	164.902222	498.786652	-646.179749	-105.008362	505.079346	-644.284912	171.738022	86.898979	-624.691589	-121.394119	89.981949	-582.260132	223.898590	1371.519165	-525.999878	-114.828743	1372.599365	-525.229004	68.084129	1391.265503	-510.008362	74.123398	1664.572998	-624.712769	304.644440	1131.579956	-542.830139	-215.756241	1140.296143	-449.620453	212.357361	957.741943	-426.497498	-28.779146	1007.121216	-560.954590	52.380825	963.646606	499.625244	-24.581066	932.116577	503.584320	131.455673
-619.122498	127.822327	875.791748	-589.716003	-34.902245	872.142700	-673.095886	164.968521	498.796631	-646.056274	-104.959389	505.072601	-644.249390	171.727432	86.897644	-624.666443	-121.393784	89.978439	-581.990967	223.958878	1371.570801	-525.793274	-114.811089	1372.624268	-525.010315	68.124474	1391.290283	-509.898071	74.473923	1664.561523	-624.866882	304.768921	1131.668457	-542.457153	-216.170471	1140.496094	-450.045227	212.360428	957.672302	-426.599243	-28.764687	1007.102905	-560.771606	52.334476	963.746826	499.652771	-24.609432	932.106384	503.614777	131.435532
-618.944580	127.873558	875.777649	-589.566284	-34.888897	872.141235	-672.974060	165.045853	498.815887	-645.962891	-104.924461	505.071381	-644.249023	171.725937	86.907379	-624.665039	-121.393799	89.975136	-581.765564	224.018295	1371.602905	-525.598206	-114.762695	1372.670654	-524.775024	68.179115	1391.326782	-509.792969	74.823540	1664.583496	-625.053345	304.886383	1131.778198	-542.330322	-216.190048	1140.580444	-450.483459	212.381866	957.385925	-426.669891	-28.731224	1007.098389	-560.589966	52.368221	963.730286	499.686523	-24.598825	932.108459	503.630493	131.449417
-618.762146	127.946739	875.786316	-589.409790	-34.812981	872.133911	-672.815979	165.117508	498.828369	-645.890564	-104.921600	505.105469	-644.231628	171.747696	86.929054	-624.552734	-121.339287	89.993317	-581.526733	224.071167	1371.643799	-525.386475	-114.734406	1372.696045	-524.562561	68.225807	1391.387451	-509.746246	75.114548	1664.575195	-625.229614	304.959503	1131.909058	-542.455872	-215.833282	1140.527710	-450.873840	212.358475	957.303467	-426.698578	-28.669538	1007.079346	-560.414368	52.428230	963.728882	499.696716	-24.603149	932.115540	503.645050	131.435654
-618.534180	128.033798	875.787109	-589.252197	-34.720356	872.124390	-672.633911	165.178284	498.870392	-645.838257	-104.947830	505.104797	-644.226013	171.746490	86.917763	-624.565857	-121.367203	89.994537	-581.338989	224.116867	1371.701660	-525.236877	-114.729141	1372.733765	-524.362610	68.243546	1391.412231	-509.694946	75.412720	1664.597656	-625.366638	305.095337	1132.005737	-542.362732	-215.878784	1140.601196	-451.238739	212.321411	957.229309	-426.771606	-28.670130	1007.062134	-560.213257	52.495262	963.721985	499.710266	-24.630640	932.130859	503.649902	131.425659
-618.228455	128.127609	875.804504	-589.014709	-34.596172	872.110229	-672.426697	165.256653	498.865997	-645.716370	-104.897034	505.105286	-644.207336	171.756683	86.921196	-624.539856	-121.338867	90.003937	-581.102478	224.170868	1371.742920	-525.045593	-114.683960	1372.776245	-524.169189	68.271576	1391.450317	-509.616699	75.735519	1664.667114	-625.510986	305.180328	1132.095337	-542.041138	-216.293686	1140.821533	-451.574066	212.239120	957.153137	-426.871948	-28.684172	1007.094238	-559.949341	52.568115	963.729675	499.718262	-24.613010	932.122803	503.650024	131.453812
-618.405762	128.341278	875.555969	-588.937683	-34.763054	872.143921	-672.370605	165.366135	498.891907	-645.643982	-104.885956	505.166046	-644.276367	171.766205	86.920074	-624.629883	-121.337761	90.013283	-580.891602	224.221451	1371.790771	-524.886230	-114.667702	1372.831177	-523.959900	68.322372	1391.489502	-509.570648	75.987434	1664.713257	-625.613770	305.287476	1132.171875	-541.931030	-216.310532	1140.900635	-451.927307	212.133118	957.082825	-426.732727	-28.910685	1007.015198	-559.945007	52.812092	963.581177	499.739166	-24.616844	932.113464	503.664124	131.433258
-617.854309	128.321228	875.845581	-588.671509	-34.403427	872.122131	-672.053650	165.447784	498.910034	-645.453674	-104.823082	505.140533	-644.213928	171.768906	86.935822	-624.586121	-121.329628	90.026993	-580.678284	224.257523	1371.823853	-524.669617	-114.633041	1372.892700	-523.967529	68.358742	1391.356812	-509.532074	76.217934	1664.757446	-625.720703	305.365143	1132.234253	-541.889038	-216.343781	1140.998657	-452.240845	212.011093	957.015503	-426.772736	-28.966358	1007.049011	-559.591309	52.736675	963.758057	499.772522	-24.629107	932.129211	503.692139	131.422119
-617.638184	128.383942	875.892029	-588.444885	-34.311867	872.144531	-671.908020	165.537003	498.909119	-645.278748	-104.775856	505.151520	-644.223511	171.771515	86.934334	-624.549988	-121.293121	89.993683	-580.498901	224.301117	1371.843018	-524.491394	-114.608368	1372.956665	-523.788452	68.424210	1391.364990	-509.511719	76.414375	1664.791504	-625.772949	305.454895	1132.323120	-541.816467	-216.398590	1141.105957	-452.540924	211.896545	956.968140	-426.833618	-28.981333	1007.062927	-559.384888	52.801552	963.800537	499.771057	-24.612600	932.114014	503.693054	131.447571
-617.428833	128.488953	875.921509	-588.224670	-34.154381	872.149414	-671.759277	165.610718	498.912750	-645.033020	-104.695313	505.151550	-644.249817	171.755569	86.944962	-624.553101	-121.282822	90.011795	-580.331177	224.370743	1371.893066	-524.288452	-114.566826	1373.031738	-523.551147	68.492722	1391.391602	-509.483093	76.577576	1664.835449	-625.827820	305.527954	1132.386475	-541.761292	-216.444458	1141.197876	-452.779877	211.720276	956.907959	-426.884949	-29.052786	1007.075500	-559.178650	52.922363	963.822571	499.788849	-24.631893	932.121094	503.712708	131.418823
-617.167786	128.601593	875.945007	-587.985107	-34.056164	872.156372	-671.604126	165.721527	498.960999	-644.845825	-104.633804	505.172180	-644.212158	171.755737	86.993042	-624.520020	-121.241821	90.045403	-580.159607	224.485764	1372.015625	-524.122375	-114.488998	1373.093628	-523.119141	68.592194	1391.631470	-509.445496	76.713242	1664.888672	-625.812805	305.540955	1132.435181	-541.694397	-216.510208	1141.304810	-452.952209	211.451859	957.169128	-426.900940	-29.098692	1007.113953	-558.935486	53.010963	963.842346	499.817810	-24.628408	932.125793	503.740906	131.403381
-617.366821	128.930252	875.662720	-587.788879	-34.276306	872.188171	-671.582275	165.841965	499.013367	-644.675049	-104.592728	505.238708	-644.291992	171.712875	86.995117	-624.474243	-121.200035	90.044708	-580.000610	224.539215	1371.978638	-523.957214	-114.410980	1373.165283	-522.940430	68.653358	1391.704590	-509.418427	76.830780	1664.938477	-625.809326	305.677948	1132.490356	-541.647400	-216.630829	1141.473145	-453.172791	211.234512	957.118469	-427.096497	-28.900093	1007.056458	-558.888489	53.334095	963.675964	499.832031	-24.621389	932.109497	503.737762	131.422043
-617.088806	129.101593	875.682617	-587.553406	-34.162289	872.204773	-671.381958	165.927917	499.056458	-644.494141	-104.533218	505.258209	-644.236938	171.725143	86.988678	-624.579468	-121.188759	90.043777	-579.790222	224.621399	1372.017944	-523.728271	-114.334709	1373.246582	-522.995422	68.725037	1391.551514	-509.380890	76.924095	1664.984863	-625.788147	305.730530	1132.549805	-541.534607	-216.686020	1141.582642	-453.373474	211.025848	957.071777	-426.980469	-29.264158	1007.126892	-558.639526	53.459957	963.699097	499.823303	-24.623016	932.120300	503.743835	131.413284
-616.341919	129.019501	875.991699	-587.159790	-33.725800	872.177551	-671.003235	165.917328	499.030334	-644.182678	-104.438301	505.213135	-644.128113	171.759369	87.007957	-624.434875	-121.172752	90.079895	-579.611755	224.731308	1372.063721	-523.560791	-114.242317	1373.311768	-522.824768	68.823761	1391.596558	-509.344116	76.996643	1665.018921	-625.726807	305.793945	1132.598145	-541.448730	-216.784348	1141.718384	-453.558502	210.767639	957.014954	-427.170319	-29.147276	1007.189636	-558.149292	53.360260	963.896973	499.817078	-24.630360	932.119812	503.740997	131.411118
-616.113037	129.096619	876.027771	-586.874451	-33.656006	872.204895	-670.871826	165.987015	499.056305	-643.972229	-104.381645	505.244720	-644.141052	171.754608	87.016479	-624.450012	-121.133179	90.082954	-579.441895	224.823410	1372.079712	-523.373535	-114.156433	1373.406372	-522.650818	68.918579	1391.631104	-509.290192	77.067123	1665.083984	-625.611023	305.983398	1132.651855	-541.338806	-216.860458	1141.843384	-453.697632	210.518829	956.998840	-427.197906	-29.218565	1007.161865	-557.904907	53.441349	963.934387	499.812775	-24.635418	932.135559	503.736877	131.397400
-615.852783	129.204681	876.043823	-586.593018	-33.567600	872.193542	-670.771179	166.077866	499.096130	-643.727478	-104.301003	505.252716	-644.148499	171.751114	87.027832	-624.486145	-121.105492	90.061203	-579.311035	224.913010	1372.119507	-523.228760	-114.061356	1373.485474	-522.254639	69.013206	1391.863403	-509.228546	77.118729	1665.125488	-625.539429	306.023651	1132.676270	-541.217957	-216.927139	1141.975952	-453.910156	210.323807	956.613464	-427.180359	-29.332155	1007.139282	-557.639465	53.528397	963.940063	499.819397	-24.645172	932.135071	503.746857	131.386780
-615.964478	129.485382	875.726074	-586.400879	-33.788181	872.234802	-670.781738	166.176376	499.113495	-643.631958	-104.313232	505.309204	-644.226563	171.720581	87.034515	-624.497803	-121.083115	90.095261	-579.112000	225.016724	1372.146851	-523.066223	-113.971260	1373.544556	-522.068542	69.081352	1391.918091	-509.168304	77.144089	1665.164307	-625.378357	306.141449	1132.711182	-541.080933	-217.032516	1142.111572	-454.018616	210.071198	956.576233	-427.191833	-29.436043	1007.113098	-557.553223	53.828712	963.761902	499.800385	-24.636736	932.109741	503.745880	131.407333
-615.184814	129.534058	876.020142	-585.996338	-33.277519	872.189392	-670.435547	166.184769	499.119171	-643.279541	-104.193161	505.245148	-644.130249	171.748688	87.048363	-624.484741	-121.079834	90.099808	-578.945557	225.084137	1372.181152	-522.918213	-113.908386	1373.614990	-521.870911	69.157639	1391.945801	-509.101868	77.161537	1665.207886	-625.189087	306.211456	1132.740112	-540.942993	-217.132462	1142.247681	-454.125519	209.731018	956.759338	-427.142181	-29.572779	1007.093994	-557.040833	53.821987	963.943481	499.783905	-24.674578	932.113464	503.733887	131.399628
-614.850830	129.653717	875.985291	-585.672791	-33.158714	872.194763	-670.252563	166.257996	499.147247	-642.959351	-104.086006	505.252777	-644.118286	171.751007	87.057251	-624.384644	-121.041306	90.103462	-578.701721	225.184265	1372.232544	-522.742249	-113.830070	1373.688965	-521.663818	69.249832	1392.022461	-509.023926	77.186775	1665.258789	-624.985229	306.346924	1132.796631	-541.026489	-216.852448	1142.270996	-454.238983	209.412048	956.753723	-427.056671	-29.654560	1007.082764	-556.723633	53.958374	963.933289	499.791931	-24.654692	932.116821	503.748383	131.386093
-614.958923	129.832657	875.690552	-585.457581	-33.333000	872.215027	-670.233276	166.412140	499.197021	-642.762939	-104.077675	505.325897	-644.183228	171.738937	87.065521	-624.376404	-121.032021	90.159424	-578.471375	225.282578	1372.276489	-522.557617	-113.739067	1373.757202	-521.479492	69.325615	1392.053833	-508.923584	77.205299	1665.306763	-624.743652	306.500427	1132.838989	-540.885315	-216.964493	1142.393921	-454.185425	209.084427	956.836914	-427.002899	-29.771721	1007.066589	-556.620239	54.217979	963.755127	499.767456	-24.661093	932.132446	503.725006	131.363586
-614.643372	129.933823	875.694702	-585.156250	-33.227501	872.218201	-670.056213	166.455872	499.196411	-642.489746	-104.009415	505.334564	-644.172546	171.748444	87.060493	-624.444153	-120.977242	90.132446	-578.250854	225.390732	1372.304199	-522.367554	-113.665909	1373.843018	-521.246704	69.397049	1392.127930	-508.840179	77.208588	1665.340942	-624.495483	306.659851	1132.886963	-540.518982	-217.424286	1142.643555	-454.222748	208.820755	956.790771	-426.939819	-29.949173	1007.081543	-556.319336	54.315662	963.762878	499.750824	-24.670727	932.115540	503.711456	131.416962
-614.323303	130.085083	875.684448	-584.846375	-33.151546	872.235352	-669.896912	166.513763	499.196777	-642.186707	-103.945435	505.349426	-644.191650	171.733582	87.052849	-624.377075	-120.969383	90.168350	-578.013184	225.473221	1372.321045	-522.168701	-113.584488	1373.886597	-521.032227	69.481194	1392.167480	-508.748016	77.210175	1665.380493	-624.242554	306.881134	1132.975098	-540.589783	-217.158569	1142.613037	-454.354858	208.608200	956.664368	-426.799042	-30.045059	1007.049500	-556.011047	54.437614	963.768982	499.728882	-24.692642	932.118225	503.705780	131.371933
-613.584106	130.108658	875.934204	-584.415405	-32.749378	872.190491	-669.558716	166.523438	499.214844	-641.810852	-103.812836	505.270691	-644.113464	171.743851	87.058029	-624.178894	-120.932999	90.177116	-577.731323	225.580429	1372.378662	-521.964417	-113.510033	1373.924805	-520.782593	69.552132	1392.227539	-508.635193	77.225410	1665.427979	-624.000427	307.010254	1133.022827	-540.188354	-217.609085	1142.843140	-454.342834	208.314392	956.678955	-426.626678	-30.211456	1006.909546	-555.485840	54.407658	963.916260	499.728180	-24.685347	932.119934	503.699249	131.364227
-613.632935	130.395966	875.672119	-584.215515	-32.919830	872.223938	-669.527649	166.664963	499.266174	-641.636169	-103.807640	505.334076	-644.169678	171.729126	87.097733	-624.189453	-120.927208	90.193108	-577.440857	225.653748	1372.416382	-521.778625	-113.433754	1373.976074	-520.544556	69.621735	1392.278442	-508.533447	77.229408	1665.471313	-623.668640	307.210693	1133.088623	-540.020996	-217.730545	1142.936401	-454.296509	208.028870	956.681763	-426.505096	-30.405428	1007.041077	-555.344482	54.691772	963.755371	499.714478	-24.700647	932.124878	503.689301	131.350266
-613.374329	130.449234	875.679382	-583.879761	-32.892082	872.225464	-669.364990	166.748459	499.292175	-641.398193	-103.767792	505.356628	-644.161255	171.736694	87.081802	-624.191772	-120.911354	90.185066	-577.152710	225.731888	1372.473022	-521.573669	-113.381371	1374.001831	-520.299683	69.665695	1392.299683	-508.419525	77.240875	1665.505737	-623.343140	307.380157	1133.142090	-539.859680	-217.778351	1142.995605	-454.174011	207.741776	956.738831	-426.319519	-30.564325	1007.006531	-555.050110	54.748238	963.760071	499.696716	-24.721102	932.106689	503.679871	131.361603
-612.634460	130.370880	875.981934	-583.443604	-32.513367	872.197998	-669.021851	166.769714	499.288116	-641.109070	-103.671974	505.337738	-644.064331	171.744720	87.073906	-624.148804	-120.888084	90.177200	-576.845886	225.799896	1372.504395	-521.377930	-113.322571	1374.033936	-520.027893	69.721237	1392.346558	-508.288605	77.251839	1665.538330	-623.024292	307.523438	1133.201782	-539.669250	-217.875534	1143.051758	-454.138245	207.530899	956.710632	-426.164856	-30.682936	1006.961975	-554.534119	54.637859	963.949463	499.678894	-24.716888	932.116272	503.659546	131.351135
-612.287537	130.463867	875.984802	-583.134705	-32.368206	872.203796	-668.842712	166.828461	499.307068	-640.850037	-103.622498	505.350647	-644.085815	171.762848	87.080856	-624.087769	-120.880600	90.238167	-576.477966	225.871780	1372.570313	-521.127625	-113.247299	1374.068115	-519.745667	69.771347	1392.422852	-508.139526	77.271179	1665.564087	-622.658875	307.675232	1133.259399	-539.469727	-217.898224	1143.100464	-454.044495	207.309128	956.709290	-425.732208	-30.988625	1006.742432	-554.201355	54.751137	963.951843	499.683655	-24.710424	932.122375	503.649963	131.329590
-611.903442	130.602280	875.970703	-582.778320	-32.286629	872.212341	-668.624939	166.888840	499.318726	-640.655762	-103.578674	505.386627	-644.050354	171.772293	87.089127	-624.067871	-120.882690	90.239708	-576.096985	225.921188	1372.627075	-520.886475	-113.214516	1374.107910	-519.656250	69.819687	1392.239258	-508.004120	77.284004	1665.603149	-622.280884	307.881287	1133.336426	-539.308777	-217.988647	1143.165283	-454.027100	207.174408	956.386292	-425.697479	-30.904108	1006.728210	-553.830566	54.864315	963.948608	499.674927	-24.676649	932.099915	503.635284	131.363129
-611.540039	130.707077	875.985229	-582.430969	-32.185379	872.228027	-668.447327	166.946014	499.333954	-640.444397	-103.546608	505.379364	-644.042236	171.756180	87.077652	-624.183228	-120.872810	90.256096	-575.750122	225.982880	1372.651611	-520.706909	-113.177933	1374.107300	-519.163574	69.871979	1392.433105	-507.843018	77.290848	1665.623169	-621.905334	308.091736	1133.376465	-539.112610	-218.032608	1143.190674	-453.878265	206.980865	956.372498	-425.490845	-31.020285	1006.657776	-553.484253	54.961872	963.968384	499.633148	-24.696434	932.097473	503.611267	131.350647
-611.246643	130.784348	876.005249	-582.114624	-32.087772	872.216003	-668.249939	167.001587	499.381439	-640.186707	-103.457092	505.363159	-644.023315	171.752228	87.088547	-624.058960	-120.819763	90.247482	-575.329834	226.041306	1372.714111	-520.419067	-113.145126	1374.103149	-519.048035	69.909500	1392.271362	-507.677673	77.295517	1665.656860	-621.501892	308.177948	1133.445679	-538.931335	-218.041351	1143.209961	-453.695251	206.700424	956.678406	-425.274536	-31.124485	1006.612061	-553.173279	55.039616	963.970032	499.604248	-24.701374	932.095337	503.573639	131.364349
-610.940857	130.865234	875.994446	-581.806152	-31.975550	872.194153	-668.076538	167.039032	499.392944	-639.996277	-103.413185	505.375732	-644.026611	171.750031	87.093155	-624.161377	-120.830391	90.257950	-574.889526	226.094650	1372.744019	-520.133728	-113.110161	1374.105469	-518.708008	69.962898	1392.292725	-507.499664	77.304756	1665.694336	-621.090088	308.356354	1133.543091	-538.740479	-218.010834	1143.225098	-453.547821	206.500443	956.701111	-425.052887	-31.207708	1006.546021	-552.842346	55.136410	963.942139	499.613983	-24.710693	932.097778	503.579254	131.307236
-610.550049	130.999405	876.002319	-581.473938	-31.873890	872.175354	-667.853638	167.083832	499.449127	-639.756592	-103.336967	505.358276	-644.013428	171.745499	87.101540	-624.096741	-120.767235	90.261856	-574.519775	226.152328	1372.788940	-519.855042	-113.076378	1374.111938	-518.120605	70.002815	1392.498901	-507.321350	77.301300	1665.719727	-620.632019	308.557617	1133.599121	-538.560547	-218.029037	1143.224609	-453.377441	206.338531	956.681885	-424.815552	-31.255934	1006.487305	-552.471130	55.224625	963.933899	499.574799	-24.709007	932.095947	503.544525	131.282822
-610.172913	131.161041	875.991455	-581.164856	-31.716591	872.141418	-667.655090	167.125397	499.499268	-639.543457	-103.257256	505.351532	-644.006409	171.730072	87.120316	-623.959045	-120.768372	90.258507	-574.075317	226.223404	1372.818481	-519.550659	-113.057373	1374.105591	-517.741333	70.039665	1392.492676	-507.141937	77.294533	1665.761719	-620.193970	308.787079	1133.667480	-538.370911	-218.022552	1143.230957	-453.165894	206.194656	956.655518	-424.593109	-31.340927	1006.402588	-552.114807	55.355465	963.906921	499.556213	-24.714418	932.087891	503.528168	131.301117
-609.923889	131.237900	876.001099	-580.890320	-31.637806	872.134216	-667.464844	167.196106	499.525909	-639.392761	-103.214264	505.358246	-644.028198	171.724335	87.137451	-624.030396	-120.749924	90.244820	-573.602051	226.288956	1372.855957	-519.238525	-112.988014	1374.102295	-517.327576	70.083046	1392.490112	-506.947205	77.282295	1665.805542	-619.758118	308.956665	1133.690063	-538.169617	-217.994919	1143.228027	-452.937012	206.074158	956.623108	-424.381500	-31.389740	1006.320618	-551.822571	55.436691	963.893127	499.545197	-24.731762	932.094971	503.514008	131.278046
-610.003906	131.367737	875.739380	-580.643921	-31.834576	872.125061	-667.406982	167.297150	499.558899	-639.257751	-103.157524	505.410645	-644.096802	171.703796	87.147934	-624.083801	-120.710037	90.274597	-573.141663	226.345932	1372.888062	-518.882935	-112.935265	1374.093384	-516.893860	70.126694	1392.503052	-506.755920	77.268745	1665.864136	-619.282593	309.190338	1133.780151	-537.941040	-217.963745	1143.231323	-452.763641	206.011978	956.279053	-424.139862	-31.443447	1006.240295	-551.659119	55.633728	963.703979	499.535980	-24.751570	932.104309	503.513092	131.269821
-609.303223	131.412247	876.024353	-580.259460	-31.500166	872.095398	-667.041016	167.279190	499.559082	-639.024292	-103.042381	505.375916	-643.970215	171.734512	87.124329	-623.966370	-120.704971	90.292610	-572.596802	226.383331	1372.900146	-518.512390	-112.885216	1374.097168	-516.428162	70.180305	1392.490112	-506.577576	77.253654	1665.919922	-618.807129	309.400024	1133.845215	-537.726501	-217.949142	1143.229370	-452.524841	205.872070	956.210999	-423.929779	-31.484694	1006.143555	-551.150146	55.568737	963.864197	499.498505	-24.748716	932.108215	503.477905	131.268082
-608.860779	131.485962	876.022400	-579.901733	-31.421391	872.084961	-666.803528	167.333420	499.561188	-638.862061	-103.014954	505.392853	-643.967957	171.737671	87.146912	-623.953613	-120.694168	90.293320	-572.079285	226.444809	1372.916626	-518.147522	-112.854332	1374.069336	-515.986938	70.217476	1392.463867	-506.400421	77.223335	1665.965088	-618.288574	309.520966	1133.903076	-537.513794	-217.908600	1143.197144	-452.210510	205.734436	956.445618	-423.706055	-31.509531	1006.036377	-550.737000	55.620213	963.853210	499.479492	-24.742540	932.096497	503.455505	131.267929
-608.509644	131.544144	876.004883	-579.622681	-31.351954	872.084473	-666.628052	167.392105	499.581451	-638.707153	-102.940697	505.412750	-643.932800	171.744522	87.160805	-623.943054	-120.669365	90.304321	-571.475952	226.486389	1372.933472	-517.660645	-112.850464	1374.060425	-515.681030	70.254120	1392.270630	-506.231232	77.187202	1666.032837	-617.740967	309.714294	1133.913086	-537.244141	-217.925339	1143.224731	-451.963226	205.677658	956.398804	-423.486542	-31.554821	1005.881836	-550.394043	55.679714	963.830933	499.452728	-24.757053	932.100037	503.438477	131.245300
-608.232117	131.603729	875.998657	-579.351990	-31.318691	872.086121	-666.463928	167.448792	499.615265	-638.528625	-102.925964	505.430969	-643.957397	171.719879	87.203018	-623.937256	-120.666695	90.331947	-570.889282	226.555023	1372.912476	-517.183716	-112.817345	1374.048828	-515.131653	70.286507	1392.219849	-506.142365	77.078545	1666.061279	-617.204102	309.879639	1133.960571	-536.998169	-217.904694	1143.216919	-451.711578	205.639282	956.323792	-423.290558	-31.548096	1005.755310	-550.083191	55.734760	963.810181	499.463013	-24.758957	932.107544	503.443420	131.240860
-607.902954	131.674469	875.998779	-579.065674	-31.212603	872.047974	-666.287109	167.500671	499.613007	-638.358215	-102.875961	505.409454	-643.969482	171.716415	87.202988	-623.899231	-120.646431	90.342537	-570.243103	226.615845	1372.905762	-516.698547	-112.769196	1374.015625	-514.545593	70.331573	1392.199829	-506.032745	77.049706	1666.182983	-616.677368	310.163696	1134.040527	-536.944641	-217.535477	1143.056396	-451.443054	205.600723	956.210083	-423.076294	-31.524614	1005.557556	-549.731750	55.800007	963.771362	499.434326	-24.765259	932.097534	503.432037	131.231277
-607.515320	131.781494	876.002197	-578.783875	-31.106550	872.043274	-666.091492	167.593582	499.643829	-638.217041	-102.844101	505.439606	-643.970154	171.715271	87.189545	-623.900146	-120.629829	90.323578	-569.661865	226.653366	1372.873535	-516.242432	-112.731026	1373.974854	-513.749512	70.370354	1392.329834	-506.027191	76.914314	1666.244873	-616.148438	310.365540	1134.052979	-536.648560	-217.551376	1143.041626	-451.173798	205.555801	956.083435	-422.894073	-31.546078	1005.341431	-549.360779	55.880386	963.754639	499.387451	-24.778776	932.099792	503.390045	131.229980
-607.160339	131.883881	875.986206	-578.519104	-30.998354	872.024353	-665.940796	167.655319	499.674347	-638.033997	-102.765579	505.430176	-643.994507	171.711029	87.213921	-623.831665	-120.614128	90.313858	-568.870911	226.733185	1372.839233	-515.657532	-112.658882	1373.949585	-513.329041	70.426666	1392.134644	-506.009949	76.842720	1666.425415	-615.549683	310.596375	1134.111450	-536.084900	-217.936050	1143.181885	-450.926758	205.471100	955.970825	-422.783325	-31.609932	1005.290710	-548.996765	55.970104	963.711731	499.375336	-24.771719	932.089478	503.381104	131.244614
-606.860107	131.928619	875.997192	-578.269897	-30.954992	872.017334	-665.773987	167.739777	499.692474	-637.893738	-102.719452	505.452911	-643.955322	171.709488	87.212669	-623.854248	-120.619469	90.355736	-568.221069	226.811371	1372.816895	-515.084045	-112.615570	1373.903809	-512.452087	70.463242	1392.232300	-506.136627	76.670937	1666.534180	-614.927185	310.791534	1134.102661	-535.727905	-217.896408	1143.165405	-450.686707	205.417267	955.806030	-422.619659	-31.617680	1005.043762	-548.660522	56.002045	963.684326	499.377777	-24.782616	932.097595	503.391357	131.217957
-606.532898	131.972672	875.965820	-578.010437	-30.929043	872.001648	-665.639465	167.790253	499.717773	-637.749939	-102.670044	505.461578	-644.004944	171.688522	87.213051	-623.789124	-120.604584	90.347519	-567.394775	226.873337	1372.791748	-514.441406	-112.555275	1373.862671	-511.735657	70.487564	1392.189819	-506.338318	76.574379	1666.734863	-614.317871	310.936920	1134.138184	-535.327026	-217.914352	1143.155884	-450.423584	205.373413	955.597412	-422.470673	-31.644466	1004.561279	-548.305054	56.038395	963.630310	499.340790	-24.784262	932.096191	503.360443	131.205627
-606.181824	132.083405	875.947998	-577.772034	-30.837980	871.960327	-665.452209	167.836349	499.745758	-637.626221	-102.597481	505.454742	-643.979431	171.704880	87.250931	-623.763977	-120.591179	90.341797	-566.571960	226.925415	1372.763428	-513.803101	-112.502991	1373.789795	-510.996002	70.515236	1392.140137	-506.644196	76.392410	1666.900879	-613.676941	311.178253	1134.159058	-534.909729	-217.917252	1143.113037	-450.155243	205.354767	955.343628	-422.329346	-31.672256	1004.209656	-547.935120	56.109272	963.565613	499.298615	-24.771414	932.090210	503.323944	131.216141
-605.805115	132.182617	875.901367	-577.521423	-30.827627	871.956726	-665.297974	167.850861	499.779022	-637.399536	-102.474884	505.421478	-643.969116	171.697739	87.233253	-623.602356	-120.558990	90.367500	-565.670410	227.037704	1372.727051	-513.027039	-112.438629	1373.733276	-510.219482	70.546890	1392.094482	-507.053467	76.175133	1667.097412	-613.035156	311.438599	1134.181519	-534.504089	-217.837463	1143.063354	-449.907715	205.379791	955.107483	-422.017212	-31.851997	1003.747681	-547.544312	56.164921	963.502502	499.269653	-24.806816	932.079529	503.297302	131.186630
-605.532654	132.218781	875.894165	-577.310852	-30.815660	871.949341	-665.198730	167.897675	499.790161	-637.256958	-102.377991	505.450958	-644.009583	171.687820	87.227760	-623.564697	-120.569717	90.394058	-564.653015	227.130768	1372.681885	-512.204346	-112.318146	1373.669556	-509.592102	70.575806	1391.913818	-507.590454	75.894272	1667.273438	-612.350769	311.606323	1134.216187	-534.024048	-217.790009	1143.022949	-449.662201	205.327835	954.838684	-421.892883	-31.903681	1003.468628	-547.211670	56.188198	963.450317	499.235718	-24.822418	932.080872	503.273926	131.159470
-605.145264	132.288986	875.871948	-577.030579	-30.729937	871.925049	-665.106262	167.926895	499.833771	-637.210876	-102.341019	505.475739	-643.993713	171.710602	87.240356	-623.576355	-120.560181	90.376884	-563.666321	227.258713	1372.655396	-511.434692	-112.246918	1373.625000	-508.618713	70.590813	1392.027344	-508.177063	75.692139	1667.547607	-611.616089	311.769196	1134.230103	-533.783020	-217.438965	1142.871826	-449.430603	205.293350	954.529541	-421.850800	-31.744947	1003.040955	-546.786743	56.253307	963.382813	499.215088	-24.835981	932.074280	503.263947	131.164780
-604.734985	132.392715	875.837158	-576.752319	-30.645103	871.895142	-665.019348	167.957581	499.855103	-637.220581	-102.329239	505.530945	-643.973389	171.717987	87.236443	-623.573792	-120.563637	90.411804	-562.584290	227.364319	1372.680176	-510.547974	-112.169220	1373.577759	-507.916168	70.635658	1391.849854	-508.892151	75.428192	1667.767822	-610.874817	311.835480	1134.240356	-533.300415	-217.377167	1142.838135	-449.196686	205.344742	953.929138	-421.666901	-31.745853	1002.382202	-546.328064	56.334732	963.294495	499.206482	-24.819553	932.081543	503.239258	131.181686
-604.340149	132.484497	875.843323	-576.481506	-30.558352	871.880798	-664.976257	167.965012	499.903809	-637.257690	-102.341301	505.588989	-644.004456	171.718292	87.256180	-623.577759	-120.557121	90.419044	-561.499939	227.511948	1372.632935	-509.691711	-112.054039	1373.492188	-506.909851	70.637146	1391.946289	-509.722900	75.090286	1667.971191	-610.034363	311.997711	1134.228516	-532.721924	-217.337799	1142.780640	-448.709259	205.322250	953.909912	-421.322021	-31.931467	1001.870789	-545.871826	56.401363	963.230408	499.156403	-24.826151	932.070801	503.208679	131.149948
-604.027832	132.513214	875.837341	-576.217346	-30.496370	871.877319	-665.007385	167.990692	499.940704	-637.283203	-102.323959	505.668091	-644.032288	171.723465	87.291702	-623.597046	-120.561699	90.450066	-560.388367	227.628174	1372.613892	-508.840607	-111.918648	1373.445679	-506.044678	70.677765	1392.006714	-510.587006	74.848618	1668.259521	-609.156372	312.124756	1134.216309	-531.867981	-217.739456	1142.877930	-448.119110	205.507416	953.657166	-421.110443	-31.986486	1001.554504	-545.443359	56.461681	963.154785	499.127625	-24.821417	932.079895	503.157898	131.151413
-603.472229	132.654556	875.814941	-575.845520	-30.427128	871.828430	-664.955139	168.009903	500.006531	-637.351807	-102.350510	505.714691	-644.022400	171.784973	87.277863	-623.586426	-120.592628	90.446014	-559.196411	227.723190	1372.528320	-507.953705	-111.861122	1373.388306	-505.228546	70.691231	1391.984863	-511.573395	74.539444	1668.485474	-608.208496	312.121094	1134.162842	-531.207031	-217.691254	1142.857422	-447.333008	205.650726	953.462952	-420.842407	-32.008114	1001.083679	-544.852722	56.522697	963.058167	499.113190	-24.818573	932.083191	503.146393	131.153381
-602.976196	132.695892	875.811890	-575.465271	-30.407587	871.840698	-665.007751	168.043793	500.047882	-637.374146	-102.335373	505.790497	-644.016907	171.837631	87.278748	-623.589478	-120.611221	90.457840	-558.075562	227.809204	1372.438599	-507.063385	-111.766342	1373.369873	-504.529358	70.695313	1391.831909	-512.655334	74.341446	1668.624512	-607.062378	312.261200	1134.106323	-530.512756	-217.633545	1142.843994	-446.168274	205.989212	953.396606	-420.607788	-31.875603	1000.795288	-544.273315	56.554535	962.991577	499.085938	-24.834274	932.074707	503.121002	131.124527
-602.376160	132.770721	875.799744	-574.989380	-30.369261	871.842163	-665.063782	168.105682	500.131866	-637.116882	-102.149910	505.784515	-644.015503	171.916550	87.299881	-623.433716	-120.645317	90.460640	-556.956543	227.871323	1372.326050	-506.259491	-111.708420	1373.366943	-503.625153	70.654861	1391.951782	-513.782227	74.030388	1668.811523	-605.821716	312.384857	1134.065552	-529.782349	-217.588242	1142.812012	-444.611755	206.444687	953.558960	-420.088715	-31.852800	1000.511536	-543.602356	56.607090	962.919373	499.046570	-24.848654	932.071167	503.093597	131.134735
-601.692871	132.910629	875.766724	-574.492737	-30.246143	871.846436	-665.076599	168.113007	500.169617	-636.930298	-101.985703	505.816223	-643.942200	172.008530	87.295654	-623.301086	-120.640968	90.507393	-555.902222	227.915390	1372.200562	-505.463776	-111.688148	1373.409668	-502.878021	70.651978	1391.969360	-514.872681	73.750168	1669.015259	-604.390442	312.668121	1134.061401	-529.207520	-217.184799	1142.672729	-442.582062	206.985947	954.014771	-419.358734	-31.944183	1000.291443	-542.877502	56.730946	962.837097	499.049225	-24.829994	932.070313	503.077637	131.135849
-601.026306	132.926971	875.775635	-573.942444	-30.204197	871.852112	-665.062378	168.127304	500.213470	-636.841248	-101.897896	505.862122	-643.925049	172.051117	87.285591	-623.141968	-120.684120	90.546440	-554.896179	227.954346	1372.057129	-504.688477	-111.679802	1373.451538	-502.171875	70.598343	1392.031860	-516.107666	73.320587	1669.128174	-602.828918	312.700928	1133.935181	-528.148132	-217.504654	1142.906372	-439.969299	207.645523	954.848938	-418.584961	-31.941719	1000.411377	-542.151184	56.747974	962.785156	498.996857	-24.859104	932.081177	503.036316	131.124161
-600.308472	132.993774	875.566772	-573.315979	-30.296530	871.845703	-665.030823	168.119385	500.271576	-636.772888	-101.842239	505.939789	-643.912781	172.093475	87.272461	-623.243347	-120.691559	90.525879	-554.037415	227.886963	1371.969849	-503.895020	-111.659866	1373.559570	-501.594757	70.521660	1391.989868	-517.271973	73.086639	1669.256104	-601.050781	312.969116	1133.886230	-527.256287	-217.555588	1142.971313	-436.815186	208.309784	956.111023	-417.683502	-31.803961	1000.600708	-541.347534	56.838314	962.604065	498.968445	-24.872864	932.083252	503.014069	131.105835
-599.270203	132.966721	875.722717	-572.556030	-30.105364	871.827576	-664.850098	168.108017	500.318970	-636.583679	-101.730377	505.941742	-643.948914	172.136383	87.305099	-623.159424	-120.689003	90.536346	-553.285645	227.796738	1371.911987	-503.217377	-111.666542	1373.682251	-501.000275	70.429337	1392.074219	-518.307068	72.880898	1669.457642	-598.982178	313.436462	1133.900879	-526.346680	-217.544373	1143.051514	-432.991974	209.035629	957.941589	-416.655670	-31.744301	1001.241699	-540.410828	56.761574	962.663452	498.967438	-24.868422	932.084473	503.006775	131.101273
-598.137939	132.930923	875.858887	-571.717529	-29.902634	871.817871	-664.533691	168.101349	500.331451	-636.347900	-101.601852	505.944214	-643.918823	172.147354	87.327156	-623.108337	-120.680138	90.541779	-552.673340	227.663025	1371.910645	-502.557739	-111.693939	1373.843750	-500.497070	70.355888	1392.177979	-519.367737	72.685074	1669.596802	-596.811218	313.815918	1133.917603	-525.423950	-217.499252	1143.209229	-428.698853	209.804291	960.080994	-415.309875	-31.515583	1001.947998	-539.404785	56.694553	962.724976	498.983582	-24.863089	932.084656	503.011139	131.106415
-597.201904	132.944016	875.891541	-570.846741	-29.920065	871.825134	-664.222473	168.177887	500.361481	-636.094238	-101.515167	505.989655	-643.908203	172.125397	87.333519	-623.082275	-120.680901	90.568459	-552.198669	227.493622	1371.961182	-502.010071	-111.743439	1373.995117	-499.982941	70.261185	1392.385864	-520.400696	72.489716	1669.713379	-594.429810	314.170654	1133.906372	-524.550476	-217.500748	1143.291016	-423.807037	210.674011	962.392761	-414.000427	-31.113474	1003.170837	-538.498169	56.659843	962.745178	498.955231	-24.892702	932.089966	502.981842	131.087891
-596.274414	133.067230	875.932861	-569.978699	-29.906315	871.807129	-663.764221	168.241211	500.390839	-635.781677	-101.436409	506.058228	-643.883301	172.122757	87.349426	-623.113525	-120.682938	90.580711	-551.755127	227.187805	1371.927002	-501.544006	-111.810432	1374.178955	-499.627319	70.163948	1392.489502	-521.332336	72.357620	1669.866455	-591.789246	314.715515	1134.011230	-523.585632	-217.419235	1143.373291	-418.554779	211.559341	965.413269	-412.045715	-30.899569	1004.566467	-537.594971	56.676781	962.757019	498.926056	-24.885382	932.078369	502.960205	131.081314
-595.227844	133.066818	875.923889	-569.031067	-29.823864	871.758362	-663.210754	168.280396	500.407440	-635.377930	-101.365707	506.113129	-643.835571	172.087326	87.335709	-623.081726	-120.680641	90.590179	-551.481995	226.993042	1372.123901	-501.124725	-111.884132	1374.378662	-499.319336	70.070030	1392.704590	-522.244080	72.201797	1670.013062	-588.912292	315.170776	1134.175049	-522.636169	-217.260361	1143.450073	-412.829071	212.371643	968.828308	-409.965820	-30.437101	1006.251465	-536.632568	56.664886	962.748901	498.917938	-24.918116	932.081177	502.947784	131.081146
-594.556396	133.317123	875.737061	-568.094910	-30.082998	871.772217	-662.814209	168.395218	500.507507	-634.976624	-101.292168	506.203156	-643.964478	172.022598	87.394165	-623.134094	-120.641502	90.617165	-551.325195	226.894653	1372.435303	-500.841095	-111.972572	1374.594971	-499.053284	69.963600	1392.928589	-523.059082	72.074654	1670.181885	-585.835205	315.659882	1134.472290	-521.875793	-216.687805	1143.368652	-406.704498	213.117218	972.671509	-407.566895	-29.946308	1008.356750	-535.846558	56.824768	962.662109	498.912537	-24.892786	932.067688	502.917206	131.082489
-593.365662	133.509323	875.792358	-567.058289	-29.941483	871.792847	-662.088623	168.399704	500.582367	-634.442871	-101.191360	506.232422	-643.999634	171.968094	87.428246	-623.169861	-120.626183	90.669235	-551.169434	226.574203	1372.626953	-500.630066	-112.089775	1374.842285	-499.012024	69.858047	1393.030396	-523.786194	71.990288	1670.395142	-582.575928	316.089600	1134.784180	-520.856628	-216.406662	1143.364502	-400.358612	213.905670	976.742188	-404.836914	-29.400862	1010.622131	-534.831421	56.911079	962.755005	498.902710	-24.881899	932.065308	502.894379	131.079315
-592.079895	133.438263	875.928528	-565.910461	-29.840960	871.776489	-661.384949	168.531738	500.646881	-633.873840	-101.136833	506.319489	-643.944641	171.919266	87.418396	-623.135376	-120.598495	90.706299	-551.130371	226.358398	1372.915283	-500.561554	-112.223190	1375.120483	-498.741577	69.709053	1393.475220	-524.488098	71.876640	1670.580444	-579.136047	316.454956	1135.145996	-519.801880	-215.928894	1143.354736	-393.768707	214.577011	981.138977	-401.476990	-29.179960	1012.904602	-533.755066	56.785217	962.894409	498.885376	-24.884912	932.058655	502.890137	131.086838
-590.869141	133.558502	876.050354	-564.755493	-29.756138	871.805786	-660.726318	168.608246	500.749603	-633.273315	-101.143318	506.407288	-643.885193	171.881836	87.503105	-623.191528	-120.558464	90.771523	-551.131531	226.117752	1373.240112	-500.556976	-112.367805	1375.395996	-498.685852	69.615517	1393.804932	-525.073181	71.809174	1670.809448	-575.587524	316.918762	1135.644531	-518.982605	-215.246674	1143.201538	-387.100800	215.239487	985.762573	-398.772217	-27.793640	1015.533142	-532.722107	56.794682	963.051147	498.886047	-24.895899	932.070984	502.881622	131.058853
-589.407715	133.260590	875.849304	-563.556213	-29.675184	871.800354	-659.797668	168.563095	500.707703	-632.598755	-101.070335	506.500946	-643.695068	171.864731	87.542244	-623.176025	-120.486839	90.823357	-551.110291	225.967987	1373.733521	-500.651703	-112.499130	1375.691650	-498.679962	69.474228	1394.123657	-525.624939	71.700005	1671.039185	-571.894714	317.313599	1136.262329	-517.622803	-214.968613	1143.287476	-380.383453	215.775620	990.690125	-394.999878	-27.327450	1018.505127	-531.514771	56.711021	963.008667	498.904022	-24.906614	932.073669	502.894867	131.044083
-588.068909	133.223389	875.838135	-562.370056	-29.562773	871.825195	-659.131653	168.530075	500.774963	-632.001892	-101.039383	506.585846	-643.746094	171.770370	87.571411	-623.194031	-120.486969	90.867172	-551.081909	225.708145	1374.107910	-500.845093	-112.664162	1376.000610	-498.722961	69.329269	1394.432373	-526.125000	71.601425	1671.279297	-568.111633	317.779083	1136.869141	-516.475220	-214.235138	1143.181396	-373.752380	216.254425	995.548401	-391.022888	-26.706385	1021.444763	-530.418152	56.702419	963.101501	498.902649	-24.912582	932.071106	502.889923	131.049347
-586.913696	133.412338	875.926331	-561.124512	-29.526724	871.893311	-658.433350	168.536774	500.883881	-631.237549	-100.987572	506.696747	-643.649719	171.702698	87.657570	-623.215210	-120.454247	90.934563	-551.031738	225.429138	1374.450195	-501.146576	-112.865448	1376.299072	-499.000061	69.155823	1394.593628	-526.609619	71.429588	1671.463135	-564.281799	318.081146	1137.540649	-515.184631	-213.432663	1143.067749	-367.179596	216.629318	1000.587402	-386.791931	-26.152840	1024.544678	-529.391235	56.794529	963.267639	498.841034	-24.902229	932.068420	502.843597	131.047073
-585.668152	133.486786	875.974182	-559.886597	-29.500067	871.943970	-657.831177	168.598557	501.037567	-630.528137	-100.959557	506.843597	-643.560425	171.616516	87.741478	-623.291565	-120.380356	91.023361	-551.053406	225.137741	1374.859131	-501.611084	-113.067482	1376.554077	-498.933044	68.962852	1395.204102	-526.913391	71.348259	1671.785034	-560.430664	319.134918	1138.415771	-513.886292	-212.509766	1142.789795	-360.827301	216.958511	1005.712280	-382.130371	-25.689615	1027.547974	-528.328247	56.812611	963.407654	498.842072	-24.900072	932.080994	502.843231	131.037979
-584.303528	133.285492	875.703613	-558.593384	-29.541452	872.049622	-657.001526	168.521194	501.087006	-629.750366	-100.983475	507.003754	-643.478271	171.558228	87.846893	-623.213440	-120.322678	91.141197	-550.997375	224.844650	1375.264038	-502.062347	-113.292709	1376.834106	-499.055450	68.784561	1395.570435	-527.232605	71.201180	1672.040894	-556.509949	319.359161	1139.113403	-512.127441	-211.754517	1142.738525	-354.559723	217.211044	1010.769409	-377.244934	-25.426077	1031.046021	-527.168091	56.854839	963.399963	498.857666	-24.905714	932.088013	502.839600	131.024506
-583.034973	133.753555	875.863281	-557.225098	-29.492117	872.111023	-656.425171	168.558273	501.347748	-628.976929	-100.897514	507.084015	-643.451660	171.478607	87.949890	-623.116699	-120.280647	91.255966	-550.913269	224.571960	1375.638672	-502.651154	-113.550583	1377.084595	-499.233154	68.566238	1395.898804	-527.516907	71.021835	1672.257324	-552.630737	319.754730	1139.976685	-511.155212	-210.008789	1142.191650	-348.314575	217.154633	1015.733765	-372.761200	-24.386194	1034.286865	-526.081299	57.034573	963.629028	498.847137	-24.902370	932.084473	502.830658	131.044647
-581.734497	134.075851	875.913513	-556.357544	-28.428415	871.964600	-655.813232	168.550476	501.479919	-628.137085	-100.945198	507.039032	-643.386047	171.416595	88.082367	-623.157837	-120.236519	91.336182	-550.749756	224.269897	1375.975586	-503.213226	-113.770538	1377.295288	-499.449402	68.340530	1396.237671	-527.759155	70.829613	1672.446167	-548.782288	319.847809	1140.718506	-509.547913	-208.916321	1141.954956	-342.422180	217.199036	1020.619080	-368.045715	-23.948191	1037.683838	-525.094482	57.507492	963.640320	498.834381	-24.927225	932.088013	502.833679	131.020004
-580.264221	133.837341	875.979736	-554.833191	-28.955288	872.386719	-655.001404	168.470657	501.507080	-627.437378	-100.947762	507.312103	-643.231079	171.378937	88.168388	-623.122681	-120.170036	91.441467	-550.583984	223.938782	1376.293823	-503.872406	-114.035645	1377.507690	-499.665619	68.117554	1396.566040	-527.914185	70.661354	1672.671875	-544.977417	319.941498	1141.533569	-507.853241	-207.718689	1141.663208	-336.666626	217.018188	1025.304199	-362.623230	-23.922874	1040.802856	-523.941162	57.269951	964.044617	498.854553	-24.935398	932.105225	502.833893	131.013763
-579.046021	133.987137	876.173157	-553.540161	-29.053505	872.617249	-654.402954	168.446640	501.623474	-626.598267	-100.888168	507.446564	-643.143066	171.330368	88.259529	-623.001831	-120.122032	91.554451	-550.388733	223.564407	1376.574097	-504.554443	-114.242760	1377.644409	-499.844055	67.907341	1396.905273	-528.086487	70.455467	1672.844727	-541.247925	320.011292	1142.339478	-506.084808	-206.472351	1141.390015	-331.295197	216.718002	1029.944336	-357.671967	-23.686729	1044.229370	-522.948181	57.284992	964.384155	498.868378	-24.894531	932.106934	502.833282	131.018631
-577.742004	133.819656	876.405518	-552.360168	-28.742426	872.679932	-653.690857	168.469925	501.724701	-625.746704	-100.829147	507.541962	-643.025757	171.282791	88.357101	-622.982422	-120.061836	91.676430	-550.141052	223.309296	1376.805786	-505.271301	-114.456673	1377.796509	-500.030487	67.698837	1397.230347	-528.152588	70.155403	1673.030640	-537.602905	320.044220	1143.108276	-504.132233	-205.633652	1141.252563	-326.120544	216.394424	1034.330444	-352.928589	-23.290586	1047.345947	-521.927673	57.206753	964.645935	498.860504	-24.912460	932.109009	502.824219	131.001602
-576.399902	133.830399	876.566345	-550.991577	-28.489210	872.625977	-653.029785	168.570618	501.872986	-624.972290	-100.770332	507.612427	-642.963318	171.240356	88.444160	-622.966675	-120.017365	91.749664	-549.928528	223.015762	1377.038696	-505.958862	-114.679977	1377.903931	-500.213654	67.492912	1397.501709	-528.243347	70.017830	1673.183105	-534.079102	319.948303	1143.837524	-502.482666	-204.475403	1140.994507	-321.377441	216.442017	1038.480225	-348.698090	-22.572828	1050.645630	-520.787903	57.197147	964.809387	498.820190	-24.939495	932.107727	502.809174	130.992691
-575.114014	133.781158	876.756470	-549.614807	-28.388678	872.645203	-652.367981	168.642349	501.964355	-624.139526	-100.753929	507.722076	-642.853394	171.237106	88.484642	-622.929626	-119.950142	91.864189	-549.648254	222.746338	1377.249146	-506.636810	-114.861702	1377.999023	-500.572601	67.322884	1397.555786	-528.238708	69.812256	1673.350098	-530.764221	319.935120	1144.608276	-500.473419	-203.583069	1140.878784	-316.734680	215.550858	1042.347046	-343.983887	-22.444265	1053.586426	-519.678528	57.118210	965.024475	498.845947	-24.925386	932.113647	502.804443	131.017853
-573.579834	133.794876	876.756409	-548.109985	-28.390036	872.615784	-651.537048	168.528275	502.055145	-623.264771	-100.627304	507.821777	-642.734558	171.199539	88.532463	-622.853455	-119.887039	91.928177	-549.439209	222.510071	1377.449463	-507.364990	-115.060783	1378.058472	-500.523712	67.110741	1397.989258	-528.219482	69.581482	1673.491943	-527.591125	319.898865	1145.312622	-498.658295	-202.541183	1140.587646	-312.597229	214.924759	1045.935669	-339.603668	-22.272388	1056.597168	-518.386658	57.061378	965.119995	498.845001	-24.931004	932.125427	502.792572	130.998367
-572.181824	133.826233	876.753784	-546.723938	-28.417360	872.584167	-650.840942	168.550766	502.136017	-622.413147	-100.516083	507.975098	-642.662903	171.144989	88.553513	-622.727173	-119.831627	91.992752	-549.176514	222.267242	1377.601685	-507.988190	-115.198738	1378.094727	-500.681061	66.933357	1398.169678	-528.208130	69.346748	1673.571899	-524.599365	319.788239	1145.982666	-496.783295	-201.781540	1140.553589	-308.785278	214.305786	1049.241455	-335.498718	-22.094318	1059.465698	-517.204224	57.006989	965.203735	498.848602	-24.917002	932.114929	502.792114	131.000702
-570.700867	133.753967	876.697754	-545.400452	-28.352465	872.560425	-650.069397	168.653015	502.194916	-621.734009	-100.443390	508.071045	-642.531799	171.096451	88.578453	-622.763611	-119.771927	92.073318	-548.902283	222.037506	1377.713013	-508.620941	-115.340569	1378.113403	-500.784912	66.747986	1398.365234	-528.157837	69.102806	1673.661011	-521.830505	319.652802	1146.578979	-494.838989	-201.329071	1140.555420	-305.252411	213.628510	1052.207764	-331.750458	-22.122366	1062.233154	-515.990540	56.952236	965.253967	498.840057	-24.925177	932.120605	502.776031	130.988129
-569.410217	133.871994	876.714722	-544.139648	-28.269194	872.517822	-649.421692	168.746262	502.312897	-620.971130	-100.365112	508.151306	-642.440430	171.091309	88.662010	-622.658081	-119.722473	92.193062	-548.683105	221.782516	1377.763062	-509.173370	-115.483170	1378.124756	-500.845001	66.595253	1398.537964	-528.085876	68.869766	1673.733276	-519.311096	319.504089	1147.087524	-493.179901	-200.703629	1140.524780	-302.190613	212.884659	1054.735229	-328.239380	-22.217787	1064.854492	-514.888367	56.981728	965.324829	498.857300	-24.921465	932.121155	502.788971	130.994354
-567.964722	133.978760	876.704102	-542.895752	-28.146114	872.490845	-648.691467	168.776535	502.428223	-620.269409	-100.269272	508.228027	-642.367188	171.041702	88.725807	-622.512268	-119.640839	92.293121	-548.441284	221.581131	1377.798462	-509.661652	-115.560722	1378.155884	-500.908142	66.452789	1398.722534	-527.997498	68.647896	1673.822754	-516.995911	318.611481	1147.452393	-491.462860	-200.323608	1140.621094	-299.433136	212.012726	1056.846558	-325.056366	-22.359842	1067.369385	-513.710266	57.007980	965.386780	498.873840	-24.913303	932.125671	502.794006	130.989471
-566.594727	134.067032	876.694092	-541.648010	-28.055582	872.472595	-647.962891	168.761246	502.511780	-619.631287	-100.181244	508.351776	-642.296509	170.989120	88.747688	-622.386658	-119.586266	92.387680	-548.244385	221.404541	1377.777344	-510.068024	-115.622070	1378.186523	-500.954987	66.322296	1398.895020	-527.937866	68.440422	1673.888184	-514.968933	319.138763	1147.907837	-489.874481	-200.042908	1140.768921	-297.131165	211.164108	1058.482788	-322.158295	-22.550188	1069.642822	-512.558655	57.035202	965.447571	498.853302	-24.949800	932.129211	502.797211	130.972565
-565.279114	134.184753	876.716736	-540.468506	-27.942598	872.474731	-647.322571	168.897827	502.653778	-619.047546	-100.047676	508.461761	-642.189331	170.938828	88.833435	-622.318970	-119.536606	92.483963	-548.085754	221.237091	1377.735596	-510.466766	-115.734459	1378.222900	-501.004669	66.187355	1399.012085	-527.871765	68.232262	1673.935303	-513.197205	318.258545	1148.090698	-488.288666	-200.134842	1141.017944	-295.151917	210.299896	1059.614624	-319.527069	-22.855209	1071.749634	-511.455444	57.080173	965.528931	498.865662	-24.949953	932.126465	502.784668	130.958099
-563.853577	134.337509	876.746460	-539.313660	-27.785128	872.499329	-646.631653	169.002243	502.760834	-618.487610	-99.902077	508.567322	-642.140808	170.872604	88.969360	-622.223633	-119.456635	92.558334	-547.915833	221.071915	1377.679565	-510.798126	-115.783463	1378.280640	-501.008423	66.075333	1399.150146	-527.814819	68.032585	1673.973755	-511.727753	317.990997	1148.287598	-487.072968	-199.916321	1141.207275	-293.678009	209.416183	1060.193970	-317.241455	-23.149858	1073.641968	-510.297791	57.141632	965.620361	498.853546	-24.962790	932.144653	502.780701	130.930939
-562.529907	134.519547	876.735962	-538.110352	-27.735880	872.508423	-646.026123	169.107407	502.878601	-617.897461	-99.714745	508.720673	-642.029968	170.803711	89.058495	-622.028381	-119.378654	92.674507	-547.752686	220.917084	1377.616211	-511.047150	-115.841507	1378.375000	-501.016876	65.957169	1399.233032	-527.761475	67.846031	1674.004395	-510.487244	318.281799	1148.504272	-485.869110	-200.069290	1141.491821	-292.609161	208.556000	1060.370117	-315.297607	-23.545340	1075.270142	-509.146851	57.216167	965.672363	498.860291	-24.976954	932.157898	502.769623	130.928253
-561.185791	134.583282	876.735291	-536.989929	-27.544584	872.501099	-645.288574	169.140366	502.926361	-617.371826	-99.543800	508.772858	-641.936096	170.730957	89.173798	-622.032104	-119.336586	92.731407	-547.610474	220.806931	1377.522217	-511.227386	-115.888115	1378.489380	-501.021118	65.846947	1399.309937	-527.760986	67.637169	1674.008789	-509.587891	317.478577	1148.462891	-484.670563	-200.643265	1141.922607	-291.918304	207.631378	1060.025391	-313.767731	-23.982426	1076.645874	-508.006439	57.271244	965.712830	498.891022	-24.963942	932.153687	502.795197	130.909378
-559.876587	134.859741	876.798767	-535.901367	-27.352104	872.482361	-644.665771	169.248383	503.077118	-616.800781	-99.366310	508.832214	-641.844604	170.658554	89.249367	-621.904541	-119.229042	92.823891	-547.460327	220.711563	1377.441284	-511.335388	-115.965286	1378.633423	-501.000610	65.698891	1399.372192	-527.688416	67.518265	1674.064453	-508.914307	317.167358	1148.361938	-483.932068	-200.919662	1142.211548	-291.676788	206.739120	1059.186523	-312.650482	-24.302315	1077.806763	-506.899384	57.386913	965.781433	498.882721	-24.959112	932.155029	502.777130	130.911987
-558.536011	134.981003	876.809326	-534.756897	-27.260815	872.507202	-643.994690	169.327332	503.199677	-616.199524	-99.204697	508.950134	-641.776917	170.606857	89.318069	-621.736877	-119.171425	92.902229	-547.297852	220.650436	1377.348511	-511.393494	-116.012383	1378.768921	-500.954041	65.564308	1399.452271	-527.674316	67.309006	1674.035278	-508.562012	316.851624	1148.139526	-483.106232	-201.488525	1142.616699	-291.838135	205.738251	1057.968018	-311.639832	-24.921724	1078.512817	-505.747467	57.436584	965.842041	498.880707	-24.947132	932.152161	502.780823	130.904144
-557.234192	135.126862	876.872803	-533.665466	-27.044163	872.495605	-643.286499	169.511963	503.325623	-615.610352	-98.932091	508.966064	-641.663391	170.580673	89.432541	-621.543518	-119.059685	92.971619	-547.115234	220.616104	1377.252930	-511.399139	-116.050507	1378.906616	-500.881287	65.483826	1399.512573	-527.604431	67.205231	1674.081177	-508.469604	316.432312	1147.770752	-482.463196	-202.246933	1143.061157	-292.410339	204.745193	1056.228271	-311.094025	-25.483774	1078.975952	-504.625214	57.512337	965.905396	498.912354	-24.937340	932.162048	502.787476	130.909760
-555.943848	135.292007	876.882874	-532.591064	-26.907122	872.505493	-642.739929	169.675247	503.448792	-615.044861	-98.729630	509.029907	-641.686218	170.524506	89.543594	-621.457397	-118.946251	93.008255	-546.917297	220.620483	1377.129028	-511.370483	-116.085197	1379.041138	-500.786682	65.386398	1399.544556	-527.548462	67.065880	1674.053833	-508.688538	316.217010	1147.307495	-481.866608	-203.282578	1143.522949	-293.449738	203.779221	1054.050537	-310.921906	-26.062271	1079.218872	-503.530151	57.594677	965.956970	498.909637	-24.936045	932.161560	502.786804	130.911362
-554.633118	135.521866	876.897461	-531.477234	-26.796329	872.490540	-642.072754	168.728226	503.191254	-614.412170	-98.484947	509.076691	-641.753662	170.440689	89.518402	-621.342224	-118.900604	93.069572	-546.708130	220.636215	1377.005371	-511.335480	-116.111153	1379.143188	-500.686340	65.288078	1399.579956	-527.495789	66.940964	1674.028198	-509.199158	316.140625	1146.777222	-481.459564	-204.229111	1143.926636	-294.866974	202.675507	1051.118896	-310.934845	-26.741274	1079.021851	-502.396149	57.684265	965.994690	498.923584	-24.964853	932.158569	502.795898	130.885376
-553.441650	135.529770	876.921448	-530.430298	-26.702400	872.521240	-641.376892	169.943878	503.607788	-613.834473	-98.305511	509.127930	-641.514160	170.445023	89.728989	-621.327820	-118.804596	93.122101	-546.441162	220.655807	1376.879150	-511.242828	-116.141701	1379.233643	-500.578156	65.204491	1399.614136	-527.413818	66.843521	1673.986450	-509.954468	315.899689	1146.120483	-481.333130	-205.111069	1144.281006	-296.808167	201.804428	1048.200317	-311.269043	-27.396183	1078.492432	-501.343048	57.694290	966.052917	498.942383	-24.962240	932.164124	502.798096	130.913956
-552.254211	135.782410	876.934814	-529.479675	-26.510056	872.464417	-640.856445	170.211197	503.796783	-613.291687	-98.168800	509.176514	-641.487061	170.423767	89.834869	-621.218384	-118.719711	93.180153	-546.159302	220.722672	1376.751221	-511.128235	-116.148041	1379.308472	-500.465698	65.125443	1399.637207	-527.310547	66.754822	1673.953979	-510.955780	315.828461	1145.388062	-481.024658	-206.418640	1144.712158	-299.167786	200.785812	1044.946411	-311.844330	-28.208054	1077.485229	-500.323914	57.809128	966.057129	498.957855	-24.972195	932.173706	502.791290	130.906326
-551.025879	135.974350	876.932922	-528.372559	-26.449083	872.420166	-640.231567	169.274689	503.578156	-612.717712	-98.042931	509.271301	-641.541382	170.346786	89.839203	-621.061707	-118.682518	93.223068	-545.848022	220.768311	1376.601074	-511.002869	-116.186493	1379.349243	-500.338074	65.030899	1399.656494	-527.204529	66.628716	1673.883301	-512.190796	315.827576	1144.603638	-481.143921	-207.431015	1145.036011	-301.890167	199.804565	1041.354736	-312.833374	-28.873070	1076.388184	-499.232788	57.867245	966.070374	498.975250	-24.957541	932.173462	502.794800	130.908661
-549.854004	136.022400	876.907593	-527.357483	-26.307188	872.395081	-639.705261	170.528793	504.072388	-612.189331	-97.918877	509.323853	-641.392700	170.368820	90.044243	-621.024414	-118.654472	93.296867	-545.533813	220.822449	1376.418945	-510.839172	-116.225868	1379.384155	-500.171143	64.928108	1399.652100	-526.962036	66.508911	1673.875366	-513.622620	315.920044	1143.853394	-481.221771	-208.681290	1145.378052	-305.035858	198.776901	1037.526489	-313.953949	-29.705256	1074.772583	-498.198242	57.916126	966.072754	498.969635	-24.960192	932.179260	502.770538	130.897430
-548.760742	136.223312	876.912598	-526.470886	-26.084232	872.373596	-639.189758	170.814178	504.277313	-611.628906	-97.822052	509.387390	-641.327454	170.345200	90.172005	-620.882507	-118.592567	93.373840	-545.176270	220.919708	1376.252441	-510.615845	-116.239243	1379.385010	-499.988953	64.831711	1399.641968	-526.738037	66.619568	1673.866821	-515.254517	316.020996	1143.137085	-481.247131	-210.284195	1145.818726	-308.604736	197.604034	1033.329834	-315.550049	-30.397703	1073.046875	-497.261963	58.053997	966.090637	499.014923	-24.911352	932.180237	502.773895	130.902252
-547.761292	136.395706	876.924194	-525.670959	-25.782331	872.342346	-638.686584	169.768417	503.979553	-611.129578	-97.768829	509.460022	-641.480774	170.322433	90.102737	-620.766846	-118.587471	93.468018	-544.852234	221.006729	1376.102661	-510.390472	-116.321945	1379.386719	-499.781372	64.744904	1399.629761	-526.572083	66.516762	1673.755127	-516.972351	316.234406	1142.432251	-481.521667	-211.722443	1146.188721	-312.590698	196.727539	1029.321289	-317.288910	-31.152069	1070.959717	-496.399567	58.214104	966.099792	499.071381	-24.921221	932.201050	502.807953	130.896820
-546.594788	136.478226	876.837891	-524.409363	-26.062860	872.253418	-638.142090	170.994186	504.455231	-610.573120	-97.638504	509.578491	-641.278931	170.351730	90.307739	-620.691772	-118.534531	93.537613	-544.548523	221.117157	1375.944702	-510.166809	-116.339531	1379.333740	-499.586273	64.680130	1399.578857	-526.318909	66.489700	1673.668335	-518.833191	316.438110	1141.864502	-482.035736	-212.659119	1146.368408	-316.915466	195.592010	1025.195923	-318.920166	-32.179398	1068.745239	-495.262207	58.119297	966.045776	499.079590	-24.954031	932.209839	502.806641	130.863480
-545.504028	136.786026	876.775940	-523.239075	-26.394661	872.273438	-637.662476	171.199936	504.653900	-610.053711	-97.594650	509.759674	-641.178772	170.360855	90.397934	-620.716858	-118.532295	93.599503	-544.239685	221.231491	1375.830078	-509.865082	-116.358147	1379.293457	-499.351349	64.597878	1399.550171	-526.034546	66.485062	1673.585815	-520.794922	316.649689	1141.300659	-482.595978	-214.125824	1146.694946	-321.522797	194.493683	1020.906006	-321.215576	-32.941113	1066.132324	-494.223541	58.147869	966.063843	499.085052	-24.966129	932.209229	502.791992	130.859146
-544.497009	136.973175	876.656921	-522.288696	-26.313757	872.206604	-637.116150	171.305542	504.756073	-609.501892	-97.583313	509.875061	-641.060364	170.383011	90.466431	-620.601685	-118.526749	93.722153	-543.955627	221.343094	1375.765259	-509.526062	-116.382591	1379.222534	-499.099487	64.551559	1399.509155	-525.735229	66.419052	1673.461426	-522.901062	316.841370	1140.790039	-483.127411	-215.659607	1147.061890	-326.398285	193.663513	1016.501038	-324.029480	-33.702065	1063.328979	-493.294098	58.287998	965.992310	499.146667	-24.940269	932.203064	502.819855	130.890381
-543.235107	137.009964	876.492493	-521.350098	-26.064436	872.154846	-636.395996	171.309586	504.808289	-608.947388	-97.537910	509.873383	-640.902283	170.377090	90.534592	-620.547791	-118.513107	93.756775	-543.684692	221.449448	1375.720093	-509.156403	-116.383102	1379.144165	-498.845734	64.520538	1399.472900	-525.351807	66.466446	1673.414185	-525.054749	317.062622	1140.370850	-483.749023	-217.220734	1147.371338	-331.427551	192.773300	1012.177185	-326.783417	-34.659630	1060.414917	-492.245361	58.411175	965.907410	499.157318	-24.930490	932.207520	502.814362	130.856674
-542.333557	137.107925	876.409546	-520.481079	-26.012604	872.130676	-635.539978	169.646866	504.199921	-608.425415	-97.565392	509.918060	-640.877319	170.365341	90.395294	-620.502563	-118.523399	93.830917	-543.396057	221.552048	1375.646240	-508.737854	-116.393440	1379.080811	-498.604706	64.506966	1399.408569	-524.981934	66.456879	1673.310059	-527.285278	317.152954	1139.928345	-484.626953	-218.455322	1147.625854	-336.481293	192.133560	1008.034912	-329.685913	-35.606499	1057.346191	-491.417572	58.501884	965.878479	499.172760	-24.932083	932.207092	502.801941	130.851822
-541.524353	137.332062	876.366089	-519.621094	-25.962721	872.088135	-635.313293	170.136871	504.478302	-607.773376	-97.543243	509.947052	-640.938171	170.299072	90.461868	-620.411133	-118.508339	93.877068	-543.105652	221.669189	1375.511475	-508.276154	-116.412430	1379.002441	-498.338257	64.522255	1399.343140	-524.603943	66.455734	1673.221069	-529.637939	317.089508	1139.399658	-485.639313	-219.673279	1147.873779	-341.371429	191.552200	1004.104004	-332.786011	-36.517246	1054.292847	-490.628540	58.642082	965.855225	499.198975	-24.948603	932.206543	502.806335	130.875427
-540.862061	137.494766	876.010803	-518.832458	-26.103403	872.047180	-634.557251	171.109161	504.732758	-607.274353	-97.536606	510.059875	-640.685730	170.314316	90.584251	-620.371704	-118.507813	93.974747	-542.801208	221.780884	1375.351074	-507.763580	-116.393913	1378.942261	-498.050903	64.564507	1399.253540	-524.210938	66.476471	1673.128540	-531.992981	317.122223	1138.998779	-486.819794	-220.811859	1148.059692	-346.175232	191.221985	1000.450439	-336.136169	-37.389313	1051.109253	-489.891754	58.856312	965.645386	499.255157	-24.941795	932.205139	502.838287	130.869644
-539.919495	137.636459	876.339661	-517.940002	-25.775362	872.015747	-633.979980	171.115738	504.773315	-606.613037	-97.466644	510.064636	-640.609375	170.287933	90.572144	-620.259766	-118.461891	94.013168	-542.536865	221.914429	1375.149658	-507.217468	-116.413651	1378.900635	-497.742340	64.639214	1399.166992	-523.807556	66.513504	1673.029663	-534.425781	316.911987	1138.441284	-488.317688	-221.456131	1148.037354	-350.792114	191.005661	997.026550	-339.753937	-38.071640	1047.920532	-489.112671	58.860115	965.862061	499.265900	-24.914408	932.204590	502.836548	130.886765
-539.288025	138.144470	876.228882	-517.206177	-25.784462	871.999634	-633.838745	171.526886	505.071442	-606.113464	-97.481422	510.108673	-640.674500	170.209915	90.620010	-620.285400	-118.469330	94.056992	-542.306213	222.056931	1374.925537	-506.648499	-116.401031	1378.843872	-497.420715	64.728256	1399.042847	-523.401367	66.548271	1672.938721	-536.884460	316.803467	1137.918335	-489.522400	-222.958481	1148.297852	-355.159027	190.922256	993.903198	-343.662323	-38.779186	1044.793335	-488.472595	59.171982	965.815063	499.321716	-24.907902	932.223328	502.865448	130.873322
-538.758911	138.045013	876.269165	-516.476074	-25.783121	871.978455	-633.343506	171.495590	505.062225	-605.582275	-97.515678	510.104584	-640.625061	170.168747	90.600922	-620.210205	-118.457336	94.069115	-542.142151	222.209488	1374.693481	-506.021088	-116.400978	1378.748779	-497.083496	64.831894	1398.924561	-523.010864	66.587593	1672.841187	-539.306824	316.534210	1137.378784	-490.915985	-223.653778	1148.282715	-359.301453	190.973068	991.077026	-346.296631	-40.503963	1041.892700	-487.900330	59.130672	965.849243	499.337982	-24.912346	932.231812	502.870300	130.878098
-538.232727	138.102600	876.158508	-515.735901	-25.834379	871.893860	-632.794373	171.363892	505.007935	-605.111084	-97.561523	510.141418	-640.518799	170.133255	90.596352	-620.218201	-118.414375	94.127113	-541.967468	222.398666	1374.466675	-505.303192	-116.363541	1378.632446	-496.731964	64.951942	1398.831543	-522.611267	66.630142	1672.766602	-541.733093	316.231018	1136.862915	-492.431213	-224.458282	1148.345215	-363.163422	190.993378	988.463928	-349.930298	-41.316547	1039.008789	-487.312653	59.191593	965.769348	499.352081	-24.858938	932.227417	502.867889	130.902802
-537.696899	138.001022	876.049683	-515.089355	-25.833906	871.819031	-632.304932	171.255463	504.946228	-604.718384	-97.640579	510.191528	-640.456177	170.087341	90.587547	-620.254333	-118.408752	94.167542	-541.859192	222.614258	1374.286377	-504.613190	-116.323051	1378.519775	-496.351288	65.091225	1398.706909	-522.224548	66.689056	1672.700806	-544.076294	315.893768	1136.329590	-494.056549	-225.254105	1148.375000	-366.747864	191.190994	986.141174	-354.139648	-41.497059	1036.138428	-486.746857	59.185032	965.687012	499.411926	-24.850149	932.242249	502.902863	130.887573
-536.783813	137.225296	876.173218	-514.307983	-25.624590	871.727722	-631.630859	171.126694	504.788483	-604.228638	-97.637077	510.145813	-640.339050	170.046875	90.542328	-620.173584	-118.394173	94.171967	-541.822998	222.837021	1374.094971	-503.907410	-116.282356	1378.365356	-495.972198	65.231033	1398.564331	-521.847900	66.764786	1672.608643	-546.385925	315.772461	1135.864136	-495.736237	-225.776154	1148.332520	-370.172485	191.521439	983.946838	-357.844818	-41.985577	1033.546753	-486.023224	58.748837	965.761536	499.428467	-24.849003	932.225159	502.902100	130.899994
-536.335938	137.094543	876.077393	-513.671997	-25.713793	871.632996	-631.028198	170.832230	504.594147	-603.795166	-97.623840	510.137573	-640.232422	170.005798	90.489922	-620.202759	-118.382401	94.138496	-541.801331	223.116699	1373.878662	-503.189423	-116.250931	1378.231323	-495.596832	65.410942	1398.436646	-521.495667	66.849724	1672.521362	-548.670227	315.321808	1135.411987	-497.363281	-226.248962	1148.281738	-373.243286	191.867645	981.918091	-361.320343	-42.351120	1031.322754	-485.524170	58.679462	965.683411	499.460754	-24.876223	932.231628	502.934357	130.891022
-535.951721	137.104706	875.984924	-513.091980	-25.796026	871.507080	-630.579102	170.741013	504.530884	-603.474548	-97.674004	510.171356	-640.157959	169.981506	90.472046	-620.204895	-118.392410	94.147926	-541.834534	223.317810	1373.689697	-502.538605	-116.202667	1378.125977	-495.226349	65.605255	1398.340698	-521.171753	66.971664	1672.473267	-550.968506	314.808960	1134.866699	-499.081635	-226.388855	1148.132813	-376.172485	192.402863	980.010925	-364.766174	-42.528500	1029.255005	-485.073151	58.665588	965.586792	499.499786	-24.846754	932.226318	502.958557	130.887589
-535.663208	137.269379	875.915283	-512.636597	-25.825510	871.311096	-630.203186	170.659042	504.540100	-603.238037	-97.791023	510.181671	-640.095154	169.974762	90.431580	-620.205688	-118.400520	94.205444	-541.941589	223.607635	1373.594360	-501.881592	-116.194939	1377.980225	-494.912079	65.775230	1398.270386	-520.873291	67.115608	1672.430664	-553.205994	314.528412	1134.482788	-500.726837	-226.501465	1147.996460	-379.212067	193.364273	978.218750	-367.617645	-43.016075	1027.339233	-484.698639	58.699219	965.453979	499.528412	-24.850538	932.246155	502.989960	130.888672
-535.434814	137.385635	875.819092	-512.257874	-25.786509	871.128113	-629.695068	170.483505	504.475952	-602.958313	-97.925690	510.205200	-639.963440	169.950989	90.373245	-620.150024	-118.408531	94.188477	-542.021240	223.761292	1373.393555	-501.254547	-116.187851	1377.855835	-494.602417	65.923607	1398.203491	-520.613892	67.283905	1672.403931	-555.341492	314.092377	1134.052124	-502.532349	-226.241959	1147.781250	-381.711426	194.200867	976.601013	-370.584747	-42.666225	1026.037842	-484.382599	58.764835	965.309448	499.520905	-24.849632	932.241943	502.996063	130.876648
-535.216919	137.488846	875.740112	-511.785980	-25.843573	870.937134	-629.474121	170.401306	504.486786	-602.689819	-98.048950	510.226410	-640.009644	169.895737	90.334435	-620.186035	-118.418037	94.217491	-542.101929	223.970383	1373.270142	-500.663116	-116.200150	1377.746216	-494.282623	66.050270	1398.139038	-520.360352	67.467110	1672.383789	-557.546326	313.642487	1133.596313	-503.980408	-226.307892	1147.678223	-384.060150	194.958237	975.248535	-372.944733	-42.428165	1024.911377	-484.045105	58.782246	965.177856	499.558380	-24.815754	932.244446	503.007324	130.901138
-535.079651	137.480072	875.661621	-511.411011	-25.805664	870.802917	-629.148621	170.316650	504.436096	-602.440613	-98.175186	510.254974	-640.000427	169.896545	90.285675	-620.233337	-118.450714	94.237740	-542.174622	224.174103	1373.141602	-500.093689	-116.196022	1377.643799	-493.990417	66.202385	1398.114258	-520.123596	67.692413	1672.368652	-559.702637	313.161072	1133.225708	-505.676453	-225.794083	1147.286621	-385.991516	195.628738	973.968994	-374.657379	-42.147812	1024.016724	-483.791809	58.823345	965.071838	499.566284	-24.819799	932.242493	503.022125	130.888229
-534.971008	137.511108	875.595093	-511.074585	-25.785275	870.723450	-628.851868	170.286972	504.391632	-602.133545	-98.204575	510.217926	-640.009033	169.868149	90.212105	-620.082458	-118.467514	94.220184	-542.206238	224.361816	1372.999634	-499.587189	-116.195496	1377.559692	-493.732819	66.336960	1398.084961	-519.930969	67.955414	1672.376221	-561.817932	312.642761	1132.809204	-507.632843	-224.609009	1146.668213	-387.641541	196.334656	972.901245	-375.986267	-41.714237	1023.333923	-483.581635	58.894699	965.002625	499.615540	-24.837334	932.255005	503.051788	130.895447
-534.846069	137.402481	875.539001	-510.886749	-25.159468	870.856018	-628.375488	168.802277	503.841034	-601.977173	-98.321800	510.169342	-640.120605	169.809799	89.962769	-620.157349	-118.511459	94.253769	-542.268188	224.572388	1372.861694	-499.140472	-116.221939	1377.484131	-493.491699	66.471680	1398.104248	-519.800293	68.251579	1672.358276	-563.926819	312.080322	1132.388428	-509.055481	-224.089401	1146.354370	-389.090424	197.061691	972.052612	-376.802185	-41.330879	1022.941833	-483.485168	59.279354	965.062317	499.597229	-24.839130	932.247253	503.047180	130.898148
-534.766907	137.447128	875.478516	-510.359741	-25.734522	870.669556	-628.100037	168.651871	503.740234	-601.729553	-98.379372	510.266449	-640.056641	169.712036	89.891533	-620.243042	-118.555222	94.256142	-542.300903	224.772171	1372.724487	-498.735382	-116.274071	1377.426758	-493.278778	66.573151	1398.122681	-519.704529	68.563362	1672.362061	-565.997925	311.508392	1131.978760	-510.795868	-222.704437	1145.671753	-390.236877	197.951538	971.414368	-377.031311	-41.181469	1022.673096	-483.182526	59.039291	964.938171	499.603638	-24.855433	932.247559	503.064850	130.867737
-534.676392	137.454910	875.440308	-510.036011	-25.763659	870.619751	-627.889771	168.593246	503.702148	-601.530396	-98.478622	510.307831	-639.959534	169.675766	89.886955	-620.194458	-118.623123	94.270508	-542.370483	224.945480	1372.598389	-498.389984	-116.317352	1377.390747	-493.057190	66.693382	1398.144287	-519.639954	68.902100	1672.403687	-568.003052	310.837433	1131.609131	-512.148132	-221.643494	1145.219727	-391.229584	198.755188	971.029114	-377.282349	-40.537392	1022.623657	-482.998169	59.073959	964.902344	499.626038	-24.860643	932.252808	503.082855	130.873611
-534.625244	137.361252	875.407593	-509.925812	-25.136877	870.772888	-627.784180	168.488159	503.667725	-601.250671	-98.548035	510.188477	-639.953430	169.613205	89.910301	-620.158630	-118.692383	94.299263	-542.430847	225.186707	1372.464233	-498.151184	-116.354118	1377.381592	-492.891968	66.799240	1398.182373	-519.608826	69.293747	1672.458618	-569.888611	310.099060	1131.254883	-513.278625	-220.539841	1144.775024	-392.052094	199.555603	970.792847	-377.101227	-40.070133	1022.656799	-482.967316	59.466118	964.979370	499.660614	-24.829550	932.239807	503.091003	130.872070
-534.598572	137.399643	875.371887	-509.468506	-25.783346	870.617432	-627.873108	169.760208	504.115936	-601.069153	-98.622192	510.322113	-639.762817	169.594803	90.049957	-620.193176	-118.764702	94.341721	-542.569763	225.408447	1372.325806	-497.975952	-116.372314	1377.399780	-492.737335	66.887138	1398.237427	-519.617798	69.693085	1672.511475	-571.680420	309.388062	1130.914185	-514.144531	-219.378403	1144.381226	-392.712799	200.382401	970.688110	-376.196259	-40.137974	1022.839417	-482.714783	59.186138	964.878418	499.674652	-24.848640	932.244934	503.102905	130.871124
-534.640442	137.464279	875.348206	-509.435242	-25.188913	870.784546	-627.911438	169.747360	504.210785	-600.895569	-98.727386	510.247070	-639.750793	169.566589	90.059387	-620.200256	-118.822884	94.366768	-542.748657	225.660400	1372.229248	-497.854187	-116.380287	1377.430664	-492.664703	67.002434	1398.301147	-519.638550	70.134155	1672.564941	-573.362061	308.638580	1130.606201	-514.895569	-218.029572	1144.010986	-393.101990	201.040878	970.936035	-375.439209	-39.641819	1023.062561	-482.746613	59.648136	964.956970	499.675293	-24.828831	932.247803	503.106934	130.867126
-534.618530	137.566742	875.329346	-508.998047	-25.806725	870.705017	-627.943237	169.702194	504.252045	-600.724731	-98.814651	510.386292	-639.757263	169.561981	90.100403	-620.197021	-118.876160	94.422569	-542.972168	225.968704	1372.157959	-497.762115	-116.318611	1377.524414	-492.604034	67.184975	1398.385010	-519.722961	70.574921	1672.596680	-574.843933	307.779541	1130.377197	-515.228149	-217.048157	1143.783203	-393.446472	201.803207	970.927307	-374.648712	-39.131187	1023.541748	-482.507660	59.442398	964.901733	499.689514	-24.828529	932.256775	503.112152	130.872925
-534.615112	137.614639	875.338745	-508.809662	-25.830666	870.746155	-627.974915	169.681061	504.269562	-600.538574	-98.880569	510.452759	-639.726868	169.589218	90.109505	-620.257263	-118.948570	94.503296	-543.218018	226.275604	1372.118774	-497.700500	-116.203445	1377.622192	-492.598419	67.374001	1398.483032	-519.796997	71.096977	1672.672607	-576.248901	306.973938	1130.153076	-515.200562	-216.161514	1143.648926	-393.626678	202.382996	971.112366	-373.724823	-38.565277	1024.397583	-482.424408	59.513042	964.930115	499.719879	-24.811729	932.256836	503.128235	130.864609
-534.610413	137.717499	875.375000	-508.653839	-25.755527	870.846008	-628.019714	169.674484	504.296234	-600.270203	-98.959572	510.506317	-639.749512	169.585449	90.096268	-620.185364	-118.998917	94.555115	-543.504150	226.568848	1372.069092	-497.647186	-116.033554	1377.736206	-492.649353	67.571014	1398.571777	-519.875183	71.704086	1672.766235	-577.370911	306.061981	1129.908447	-514.880676	-215.408768	1143.571655	-393.590454	202.855698	971.774170	-372.671143	-37.894016	1025.024536	-482.357788	59.671227	965.001221	499.685120	-24.840601	932.250488	503.108490	130.873795
-534.592285	137.742676	875.443237	-508.518372	-25.601164	870.959839	-627.964600	169.684235	504.293427	-599.963257	-99.025917	510.552917	-639.729431	169.604202	90.101608	-620.194275	-119.089172	94.621567	-543.849182	226.886108	1372.073242	-497.599915	-115.799149	1377.879395	-492.707825	67.781212	1398.687622	-519.999634	72.266228	1672.855713	-578.372864	305.272156	1129.764893	-514.312988	-214.806503	1143.566162	-393.433044	203.247910	972.226990	-371.579834	-37.162743	1025.911377	-482.303009	59.814064	965.099548	499.691620	-24.832790	932.241943	503.122345	130.877258
-534.574707	137.868607	875.533386	-508.418640	-25.451839	871.092346	-627.887634	169.718536	504.290710	-599.573547	-99.053375	510.611359	-639.657166	169.648315	90.115402	-620.187378	-119.153328	94.771927	-544.257813	227.273712	1372.139038	-497.566162	-115.482620	1378.027100	-492.829559	68.066582	1398.840332	-520.146790	72.909218	1672.946533	-579.148315	304.666931	1129.716797	-513.470581	-214.231506	1143.637573	-393.134766	203.597870	972.738708	-370.418854	-36.407421	1026.874390	-482.270569	59.991352	965.220459	499.702026	-24.802193	932.258728	503.106140	130.873077
-534.638306	137.957977	875.636230	-508.352295	-25.310974	871.229858	-627.639954	168.403412	503.848206	-599.158081	-99.079208	510.689056	-639.759033	169.603409	89.967514	-620.105347	-119.187531	94.888718	-544.648987	227.597015	1372.149658	-497.571503	-115.108810	1378.190063	-493.008118	68.378052	1399.001099	-520.357910	73.517181	1673.019287	-579.898743	303.679321	1129.475952	-512.384094	-213.804688	1143.760864	-392.661407	203.959564	973.344055	-369.217834	-35.592339	1027.966187	-482.299011	60.153282	965.351379	499.720642	-24.811914	932.266479	503.119995	130.852798
-534.633911	138.077026	875.720581	-508.355164	-25.048708	871.419556	-627.527527	168.475555	503.840668	-598.704407	-99.079262	510.746643	-639.709656	169.607071	89.986870	-620.101379	-119.271408	95.024422	-545.125000	227.989410	1372.179443	-497.592377	-114.671600	1378.360596	-493.221039	68.704628	1399.135498	-520.553894	74.211510	1673.123169	-580.436523	303.032440	1129.355957	-511.011536	-213.680634	1144.094604	-392.115723	204.324097	973.759460	-368.041626	-34.749561	1029.087646	-482.342377	60.397373	965.505005	499.734283	-24.793713	932.264526	503.127502	130.864288
-534.611450	138.145370	875.837524	-508.357269	-24.799435	871.596191	-627.355408	168.573120	503.803101	-598.202332	-99.139122	510.821930	-639.648560	169.564056	90.009995	-620.129883	-119.364319	95.194038	-545.670959	228.462570	1372.334106	-497.625427	-114.201271	1378.534302	-493.446350	69.056389	1399.272461	-520.758545	74.949112	1673.224854	-580.808899	302.371918	1129.236816	-509.814880	-213.431046	1144.249390	-391.364868	204.580795	974.594666	-367.497375	-33.130363	1030.130493	-482.383423	60.579456	965.672607	499.742859	-24.799507	932.269287	503.145966	130.881363
-534.642334	138.320877	875.927246	-508.378235	-24.518669	871.776794	-627.240234	168.655991	503.787933	-597.595703	-99.071289	510.865723	-639.610962	169.563110	90.038239	-620.143250	-119.440636	95.368210	-546.173828	228.868195	1372.413330	-497.616882	-113.672279	1378.728760	-493.703522	69.421181	1399.413940	-520.943848	75.752953	1673.394531	-581.040710	301.854095	1129.142578	-508.256256	-213.192734	1144.494873	-390.629944	204.924103	975.268616	-366.194061	-32.278027	1031.232178	-482.474518	60.852715	965.833496	499.771820	-24.768164	932.267090	503.160400	130.911224
-534.758240	138.565201	876.035828	-508.442841	-24.231153	871.967468	-627.363647	170.159103	504.202057	-596.991943	-99.035248	510.936218	-639.479614	169.564682	90.233177	-620.087524	-119.541687	95.540741	-546.733582	229.322037	1372.498657	-497.645874	-113.141136	1378.962036	-494.029755	69.869286	1399.569214	-521.182556	76.524574	1673.513672	-581.149292	301.398834	1129.063232	-506.531952	-213.133118	1144.878052	-389.736694	205.202698	976.038879	-364.806854	-31.486927	1032.443604	-482.632660	61.166721	966.009827	499.777802	-24.781546	932.281067	503.171082	130.865723
-534.921021	139.007568	876.162109	-508.550171	-23.883625	872.209717	-627.364075	170.371033	504.306793	-596.464417	-98.997734	511.001526	-639.468689	169.526077	90.308983	-620.025452	-119.644882	95.720688	-547.325073	229.738449	1372.568481	-497.676117	-112.550278	1379.175171	-494.417603	70.333138	1399.753906	-521.411560	77.274490	1673.637817	-581.132507	301.064423	1129.017090	-504.986816	-212.774490	1145.082764	-388.854492	205.675781	976.872864	-363.443481	-30.629284	1033.593018	-482.852234	61.623585	966.227112	499.757202	-24.775904	932.263428	503.149139	130.891006
-535.033997	139.433609	876.282837	-508.633759	-23.494272	872.422913	-627.319641	170.501114	504.352356	-595.965759	-98.932915	511.118744	-639.449585	169.498199	90.338219	-619.952698	-119.717094	95.900688	-547.953857	230.204773	1372.673706	-497.723175	-111.927719	1379.428101	-494.801849	70.778763	1399.933472	-521.644714	78.061516	1673.771362	-581.043823	300.887604	1128.990479	-503.343262	-212.581802	1145.468140	-387.959930	206.094574	977.665100	-362.195923	-29.677279	1034.801392	-483.055786	62.071594	966.436707	499.749756	-24.771132	932.273071	503.147858	130.883179
-535.097412	139.614380	876.347168	-508.687531	-23.094719	872.648865	-627.204407	170.681320	504.333557	-595.495239	-98.843277	511.277100	-639.435791	169.508957	90.389442	-620.000977	-119.821533	96.152138	-548.593140	230.619797	1372.781250	-497.764923	-111.303169	1379.713257	-495.237030	71.301468	1400.098755	-521.880066	78.825600	1673.912842	-580.868591	300.842041	1128.940918	-501.520477	-212.749832	1145.973633	-387.017639	206.573120	978.440796	-360.978149	-28.769428	1035.980957	-483.222076	62.442562	966.623535	499.758240	-24.762056	932.261597	503.136536	130.874329
-535.207886	139.988312	876.408936	-508.759796	-22.652872	872.894470	-627.129578	170.882996	504.321808	-595.021362	-98.699364	511.438110	-639.413940	169.467178	90.410698	-619.959473	-119.905266	96.379387	-549.253601	231.080765	1372.860596	-497.830109	-110.588547	1379.970947	-495.718079	71.892616	1400.242188	-522.088989	79.595299	1674.046875	-580.700928	300.916412	1128.916382	-500.160370	-212.122147	1146.240601	-386.187927	207.115356	979.182495	-359.688171	-27.869993	1037.064087	-483.432953	62.945023	966.822937	499.766663	-24.761259	932.267212	503.155304	130.864090
-535.407410	140.582565	876.526611	-508.834778	-22.229046	873.122620	-627.110413	171.175385	504.317139	-594.578369	-98.502914	511.624786	-639.390930	169.473373	90.453827	-619.795837	-119.939621	96.596466	-549.935242	231.495178	1372.844360	-497.950470	-109.924133	1380.248779	-496.189758	72.451508	1400.353760	-522.352539	80.344025	1674.144775	-580.482605	301.178314	1128.899780	-498.468781	-212.119843	1146.810303	-385.327148	207.680801	979.817078	-358.491272	-27.045443	1038.170166	-483.695282	63.520176	967.044922	499.777954	-24.766035	932.277954	503.151276	130.876587
-535.540100	141.040344	876.600281	-508.918701	-21.707001	873.330505	-627.072510	171.446503	504.301880	-594.176880	-98.254395	511.813202	-639.373840	169.473282	90.464752	-619.844360	-119.987297	96.801483	-550.622681	232.079315	1373.028687	-498.114777	-109.172058	1380.519043	-496.683289	73.108345	1400.496460	-522.581543	81.080948	1674.244385	-580.225159	301.525665	1128.911621	-497.046753	-211.756683	1147.229614	-384.462372	208.290146	980.577637	-357.221527	-26.225904	1039.177612	-483.927032	64.078201	967.233887	499.773834	-24.765629	932.274170	503.162903	130.870483
-535.644775	141.433533	876.648682	-508.987518	-21.120161	873.523682	-627.042053	171.710236	504.277649	-593.898804	-97.966324	511.973175	-639.345276	169.504410	90.504074	-619.797302	-120.012184	97.057907	-551.361206	232.649643	1373.113037	-498.358673	-108.359100	1380.744873	-497.198425	73.777863	1400.580566	-522.815735	81.777847	1674.324585	-580.032410	302.056122	1128.946289	-495.962585	-210.985855	1147.466919	-383.720856	208.961578	981.259644	-355.911316	-25.361465	1040.184692	-484.134155	64.643478	967.400879	499.795349	-24.755709	932.284668	503.164154	130.875809
-535.931213	142.078125	876.755249	-509.066650	-20.614183	873.731812	-627.114807	172.057205	504.343903	-593.688721	-97.730339	512.114685	-639.367126	169.522583	90.556778	-619.739014	-120.026711	97.270042	-552.045410	233.206009	1373.154785	-498.516846	-107.588745	1380.986816	-497.682861	74.471001	1400.673950	-523.056091	82.500259	1674.374146	-579.833862	302.719727	1129.002686	-494.507751	-210.744766	1147.961060	-383.063232	209.670853	981.994751	-354.678009	-24.648420	1041.078735	-484.430054	65.301743	967.600891	499.789825	-24.744576	932.284668	503.163544	130.863831
-536.122986	142.646744	876.828857	-509.123383	-20.073584	873.893555	-627.083008	172.333221	504.353058	-593.528870	-97.490677	512.288208	-639.363037	169.549728	90.584183	-619.699280	-120.036789	97.444824	-552.783386	233.833435	1373.233154	-498.802521	-106.736275	1381.161865	-498.222809	75.222130	1400.723511	-523.294678	83.205460	1674.401855	-579.695129	303.593018	1129.056396	-493.404327	-210.192947	1148.296753	-382.458923	210.504944	982.606995	-353.375031	-23.943525	1041.991455	-484.660736	65.918777	967.759277	499.780090	-24.742363	932.279480	503.149841	130.872070
-536.304016	143.138458	876.862549	-509.219940	-19.398138	874.061157	-627.041992	172.631577	504.330688	-593.377502	-97.235481	512.388855	-639.327515	169.595230	90.580498	-619.663696	-120.042389	97.603607	-553.575073	234.485626	1373.227783	-499.153473	-105.860497	1381.308350	-498.782593	75.971207	1400.735840	-523.540222	83.913300	1674.403931	-579.535522	304.635986	1129.143799	-492.440460	-209.482559	1148.526245	-381.942322	211.371750	983.324585	-352.143127	-23.214647	1042.777466	-484.899902	66.586136	967.896851	499.785339	-24.748102	932.267578	503.159485	130.871658
-536.648682	143.951050	876.940186	-509.315277	-18.756815	874.169495	-627.161682	172.931076	504.406677	-593.289612	-96.902580	512.528503	-639.382874	169.619308	90.592865	-619.721191	-120.049110	97.754700	-554.242371	235.224930	1373.276245	-499.461365	-104.977036	1381.413086	-499.279480	76.790306	1400.732544	-523.792236	84.639160	1674.387451	-579.523254	305.401642	1129.113892	-491.593140	-208.776489	1148.827515	-381.420685	212.337906	984.069824	-351.020020	-22.447872	1043.606689	-485.197113	67.370071	968.018433	499.799072	-24.744593	932.273682	503.150940	130.872757
-536.860474	144.605026	876.952209	-509.425934	-18.016661	874.226746	-627.193848	173.287094	504.353638	-593.174500	-96.504730	512.583069	-639.380249	169.649841	90.586365	-619.752563	-120.029755	97.882790	-554.958069	235.977844	1373.254150	-499.849915	-104.016899	1381.489746	-499.785522	77.585365	1400.736206	-524.058716	85.400269	1674.348267	-579.536255	306.492035	1129.184082	-490.905182	-207.980011	1148.998169	-380.968567	213.375839	984.895813	-349.953705	-21.672663	1044.412598	-485.430511	68.106285	968.080505	499.796478	-24.750584	932.293030	503.152161	130.855606
-537.251221	145.468445	876.978638	-509.542908	-17.254126	874.291931	-627.301392	173.682983	504.337036	-593.134949	-96.163971	512.629211	-639.367432	169.693161	90.585640	-619.741455	-120.036194	97.980522	-555.589722	236.782379	1373.280640	-500.204742	-103.163544	1381.527100	-500.255859	78.432777	1400.716919	-524.343628	86.151985	1674.288574	-579.575256	307.687744	1129.287598	-490.381348	-207.143631	1149.139038	-380.595764	214.435181	985.762146	-349.054504	-20.859524	1045.146851	-485.751465	68.989914	968.149963	499.787048	-24.734482	932.298645	503.125702	130.873199
-537.562866	146.172302	876.969727	-509.660248	-16.461327	874.285645	-627.161438	172.673019	503.861420	-593.039795	-95.797455	512.627014	-639.466309	169.714371	90.425774	-619.655762	-120.038757	97.998634	-556.240234	237.491592	1373.146973	-500.672241	-102.269356	1381.523682	-500.738922	79.314697	1400.676636	-524.621216	86.963310	1674.213867	-579.723022	308.788513	1129.277710	-490.022308	-206.255203	1149.178833	-380.232971	215.577362	986.679565	-348.104675	-20.105978	1045.899902	-486.015015	69.778702	968.160156	499.788757	-24.725430	932.295105	503.119263	130.894608
-537.967712	147.109726	876.989685	-509.846588	-15.696647	874.292725	-627.554871	174.459427	504.327087	-592.993835	-95.456184	512.617065	-639.464844	169.791321	90.578125	-619.746643	-120.042473	98.053062	-556.874268	238.360779	1373.110352	-501.113922	-101.335846	1381.454346	-501.220612	80.241180	1400.646606	-524.924316	87.842789	1674.128174	-579.920593	309.966949	1129.366089	-490.019470	-204.902054	1149.044434	-379.989471	216.682785	987.577332	-347.373718	-19.143398	1046.586304	-486.350861	70.660454	968.188416	499.771332	-24.749722	932.316833	503.113037	130.850220
-538.294006	147.930206	876.946472	-510.042511	-14.667070	874.231323	-627.665161	174.974136	504.371155	-592.891968	-95.073128	512.515015	-639.404480	169.849136	90.535225	-619.718567	-120.050774	98.080528	-557.510925	239.360229	1373.161377	-501.625214	-100.385971	1381.354736	-501.714600	81.173210	1400.523438	-525.213013	88.718079	1674.019409	-580.141968	311.267822	1129.447021	-489.683044	-204.374359	1149.119873	-379.759064	217.897583	988.504761	-346.816711	-18.307837	1047.236206	-486.661316	71.602730	968.155212	499.785706	-24.717394	932.315857	503.119263	130.849915
-538.691040	148.871429	876.911621	-510.236267	-13.765691	874.169800	-627.981934	175.603882	504.457916	-592.781128	-94.620209	512.441101	-639.533630	169.932495	90.534454	-619.781799	-120.046440	98.028839	-558.179138	240.264084	1373.120117	-502.129272	-99.449699	1381.197266	-502.261963	82.140892	1400.371582	-525.557312	89.689194	1673.880615	-580.452698	312.680054	1129.456909	-489.779938	-203.345078	1148.995728	-379.632751	219.170303	989.389404	-346.353485	-17.347469	1047.905029	-487.014557	72.544029	968.129333	499.736755	-24.738291	932.309875	503.083740	130.874435
-539.011719	149.805359	876.855408	-510.437683	-12.764732	874.085693	-628.290894	176.248444	504.443604	-592.633728	-94.153999	512.319458	-639.641052	170.074829	90.483170	-619.757568	-120.052544	98.011063	-558.805725	241.217041	1373.036499	-502.660492	-98.473610	1381.020020	-502.775360	83.136894	1400.239624	-525.887085	90.678230	1673.743164	-580.833679	314.004456	1129.499146	-490.243561	-201.812256	1148.637939	-379.627563	220.342941	990.262024	-345.920471	-16.382086	1048.475220	-487.338135	73.513672	968.084351	499.715912	-24.752842	932.318787	503.068146	130.861572
-539.479675	150.856964	876.779419	-510.736725	-11.769382	873.989990	-628.565308	176.814011	504.362427	-592.528137	-93.727501	512.166748	-639.711792	170.193222	90.424973	-619.803711	-120.011818	97.967896	-559.418091	242.173950	1373.058838	-503.186371	-97.508148	1380.836792	-503.263275	84.164734	1400.145752	-526.238281	91.725349	1673.602051	-581.259155	315.357788	1129.571655	-490.141907	-201.454010	1148.740234	-379.666168	221.638031	991.153381	-345.809052	-15.393199	1049.049072	-487.767212	74.554672	968.015930	499.711731	-24.731874	932.296997	503.076233	130.863297
-539.862793	151.760971	876.627930	-510.972992	-10.815529	873.867310	-628.835388	176.168472	503.938965	-592.411743	-93.294876	512.072998	-639.983826	170.267883	90.233322	-619.926208	-120.014999	97.961205	-560.007996	243.180359	1373.012085	-503.679382	-96.508621	1380.641602	-503.734650	85.185791	1400.056763	-526.578186	92.804420	1673.466309	-581.755310	316.773590	1129.639526	-490.906219	-199.896469	1148.270630	-379.784424	222.919693	992.005432	-345.737610	-14.242671	1049.540039	-488.139801	75.523712	967.901978	499.693512	-24.713463	932.297058	503.055847	130.887817
-540.329895	152.924011	876.543884	-511.338745	-9.668160	873.786987	-629.254639	178.076324	504.427948	-592.360291	-92.851181	511.923340	-639.974487	170.453674	90.305565	-620.014465	-120.017136	97.977943	-560.478882	244.253891	1372.997437	-504.183472	-95.494743	1380.443848	-504.177216	86.296333	1399.966553	-526.946960	93.923416	1673.347534	-582.222839	318.196533	1129.737305	-491.555542	-198.663971	1147.929565	-379.980927	224.210510	992.860962	-345.747650	-13.222178	1049.999390	-488.619873	76.692039	967.844666	499.639832	-24.714525	932.293640	503.023651	130.892319
-540.692627	153.968872	876.449158	-511.703339	-8.578300	873.654114	-629.016541	176.912292	503.740082	-592.267456	-92.397842	511.821167	-639.995789	170.643829	90.061516	-620.067444	-119.983398	98.013382	-561.048645	245.352249	1372.981445	-504.617493	-94.466698	1380.220215	-504.653839	87.376045	1399.836670	-527.331055	95.055717	1673.244629	-582.802979	319.601990	1129.833008	-492.330017	-197.378204	1147.586182	-380.287689	225.558441	993.634399	-345.983978	-12.070985	1050.400024	-489.021484	77.731529	967.747620	499.634186	-24.729248	932.305908	503.019653	130.898804
-541.227051	155.251755	876.398804	-512.082275	-7.462059	873.603210	-629.813110	179.440277	504.427856	-592.078735	-91.945854	511.738861	-640.063049	170.809814	90.205048	-620.069214	-119.994919	98.062019	-561.603210	246.457382	1372.995239	-505.177917	-93.370026	1379.987793	-505.147339	88.532272	1399.773315	-527.716553	96.246765	1673.176392	-583.397034	321.094910	1129.898193	-493.217072	-195.997757	1147.210815	-380.586304	226.881927	994.387024	-346.331116	-10.901111	1050.709717	-489.549683	78.947891	967.724731	499.594482	-24.693977	932.314697	502.982910	130.871552
-541.671265	156.121948	876.258789	-512.516174	-6.325356	873.546997	-629.778015	179.851028	504.138336	-591.862610	-91.458809	511.695862	-640.024536	171.025101	90.132050	-620.205444	-120.006859	98.203186	-562.131348	247.673569	1373.013550	-505.660004	-92.318489	1379.825317	-505.611694	89.740227	1399.667480	-528.113098	97.453949	1673.124146	-584.036926	322.533234	1130.046021	-494.159607	-194.569885	1146.860840	-381.037262	228.353409	995.018433	-346.777771	-9.715937	1050.954590	-490.024994	80.003098	967.638245	499.591156	-24.683744	932.317444	502.968597	130.889954
-542.242310	157.314255	876.166321	-513.020447	-5.083479	873.553284	-630.368347	180.822037	504.370270	-591.575684	-90.980469	511.621796	-640.191528	171.163406	90.121338	-620.213318	-120.054947	98.305717	-562.574036	248.904388	1373.031372	-506.150116	-91.160469	1379.648438	-506.026215	90.958000	1399.651001	-528.546570	98.684868	1673.090088	-584.687744	323.994690	1130.125610	-495.474518	-192.803787	1146.398560	-381.464935	229.836334	995.585815	-347.378876	-8.422450	1051.053345	-490.629395	81.281006	967.618469	499.538574	-24.678638	932.299255	502.932281	130.922867
-542.925171	158.579727	876.108398	-513.617676	-3.910570	873.575684	-630.662231	180.417328	503.878021	-591.245300	-90.504242	511.599640	-640.385437	171.257614	90.002327	-620.224609	-120.144875	98.468781	-563.039551	250.164154	1373.101685	-506.635284	-89.999054	1379.538086	-506.502747	92.235733	1399.641968	-528.942322	99.920334	1673.100464	-585.389771	325.473358	1130.289795	-496.452881	-191.617950	1146.227417	-382.032928	231.307129	996.080017	-348.095459	-7.147291	1051.142456	-491.296722	82.557587	967.608398	499.497955	-24.675346	932.298218	502.916412	130.924194
-543.491394	159.897354	876.108887	-514.200134	-2.577761	873.616211	-630.636108	180.661316	503.645355	-590.769226	-89.984680	511.534393	-640.345032	171.433273	89.964928	-620.276489	-120.226837	98.699760	-563.484802	251.478683	1373.212646	-507.154694	-88.694221	1379.447754	-506.944183	93.517822	1399.682739	-529.355774	101.168823	1673.181763	-586.074402	326.969269	1130.434448	-497.876617	-189.663620	1145.791260	-382.655457	232.794708	996.520264	-348.870331	-5.829071	1051.097046	-491.915497	83.894173	967.645935	499.454926	-24.683649	932.301758	502.874786	130.915451
-544.079651	161.263397	876.185852	-514.809509	-1.173700	873.696716	-630.852844	181.277344	503.631531	-590.157837	-89.486702	511.481384	-640.341553	171.594727	89.967606	-620.276367	-120.401764	99.007500	-563.978088	252.861938	1373.416016	-507.682007	-87.425522	1379.378784	-507.408356	94.909081	1399.787231	-529.768433	102.410576	1673.288086	-586.739685	328.454651	1130.715454	-499.172333	-187.968491	1145.512695	-383.357727	234.237030	996.836548	-349.716675	-4.509439	1050.974731	-492.585632	85.264359	967.753906	499.437164	-24.637968	932.311462	502.851288	130.959442
-544.817993	162.977707	876.383789	-515.541809	0.291527	873.852173	-631.573730	183.685715	504.339355	-589.514771	-88.964638	511.433319	-640.400879	171.708084	90.137093	-620.303772	-120.583092	99.336487	-564.438965	254.332123	1373.607056	-508.245697	-86.093369	1379.366333	-507.879730	96.306282	1399.908691	-530.184448	103.685173	1673.410034	-587.449646	330.068634	1130.955322	-500.503204	-186.266998	1145.312500	-384.194275	235.736618	997.030701	-350.678650	-3.214345	1050.915039	-493.378998	86.812431	967.955933	499.370605	-24.660027	932.310608	502.804962	130.944473
-545.518433	164.474716	876.509338	-516.246765	1.688406	873.998108	-632.012695	183.493851	503.996460	-588.697021	-88.472740	511.451752	-640.690735	171.784531	90.071175	-620.230408	-120.760880	99.680695	-564.865540	255.824417	1373.840332	-508.806915	-84.674637	1379.381836	-508.330627	97.773392	1400.044067	-530.572388	104.969391	1673.578857	-588.151001	331.693451	1131.247192	-501.736206	-184.694061	1145.218384	-385.097687	237.265244	997.189087	-351.502716	-2.020694	1050.620605	-494.135284	88.256874	968.113037	499.331635	-24.642248	932.299133	502.780792	130.955612
-546.189514	166.128418	876.620178	-517.064453	3.244860	874.201416	-632.259338	184.159454	503.975220	-587.937134	-88.024452	511.456818	-640.789795	171.936508	90.101982	-620.238525	-120.919106	100.071060	-565.287476	257.397125	1374.085449	-509.412140	-83.203949	1379.422729	-508.820618	99.318665	1400.179688	-530.938904	106.264359	1673.759399	-588.879211	333.323059	1131.566162	-503.272614	-182.752304	1145.009155	-386.089752	238.778000	997.255432	-352.669556	-0.369667	1050.244141	-494.944580	89.866486	968.295532	499.277039	-24.671953	932.323608	502.752655	130.946854
-546.924744	167.817123	876.697205	-518.011536	4.860738	874.412598	-632.644958	185.176559	503.964386	-587.008362	-87.547592	511.447845	-640.869019	172.041016	90.152382	-620.468872	-121.145935	100.446144	-565.632446	259.024872	1374.442505	-509.994568	-81.667877	1379.475342	-509.250580	100.849304	1400.377441	-531.293030	107.550545	1673.967285	-589.579468	335.050659	1131.965942	-504.724121	-180.876633	1144.929077	-387.147736	240.269409	997.269287	-353.767792	1.073959	1049.922852	-495.814606	91.539993	968.449829	499.251099	-24.632364	932.311584	502.698883	130.960800
-547.741333	169.406784	876.834778	-518.921509	6.405805	874.689026	-633.030457	186.031265	503.935242	-586.029663	-87.066269	511.459595	-640.940063	172.238525	90.157585	-620.082275	-121.295860	100.894745	-566.029663	260.688599	1374.777100	-510.698181	-80.093315	1379.540527	-509.732758	102.458229	1400.531738	-531.644714	108.843750	1674.175293	-590.309143	336.802185	1132.376709	-506.129791	-178.986343	1144.832031	-388.315155	241.849457	997.234802	-354.849670	2.500496	1049.547241	-496.739075	93.152954	968.678345	499.183502	-24.638901	932.292908	502.654236	130.977570
-548.657715	171.143402	876.994507	-519.923828	7.934177	874.995544	-633.479004	186.910004	503.979645	-584.979126	-86.647110	511.488800	-641.063904	172.363663	90.180038	-619.946228	-121.478004	101.350418	-566.321045	262.409058	1375.151245	-511.355286	-78.428047	1379.614014	-510.197937	104.149857	1400.708496	-531.956787	110.131126	1674.401855	-591.106018	338.606384	1132.848022	-507.602509	-177.053711	1144.808838	-389.547852	243.341095	997.150574	-356.001099	3.903514	1049.075562	-497.760925	94.831772	968.933472	499.163849	-24.604614	932.287964	502.634521	130.981522
-549.600647	172.664886	877.067810	-520.990417	9.540413	875.238464	-633.961304	188.020050	503.934753	-583.781860	-86.173378	511.529877	-641.217407	172.538254	90.201195	-619.881714	-121.667847	101.795074	-566.627197	264.242310	1375.503296	-512.107483	-76.684380	1379.661743	-510.602051	105.817833	1400.898926	-532.225647	111.473717	1674.614990	-591.842590	340.506714	1133.267822	-509.073334	-175.097137	1144.730713	-390.850037	244.891754	997.084778	-357.127350	5.297981	1048.653076	-498.807587	96.459808	969.104370	499.102997	-24.620125	932.292175	502.597687	131.006393
-550.513916	174.580353	877.195374	-522.137634	11.323059	875.485657	-634.300781	188.920212	503.871460	-582.414001	-85.682732	511.468048	-641.315002	172.695419	90.212883	-620.138489	-121.898659	102.253906	-566.858337	266.094421	1375.891479	-512.837708	-74.909248	1379.701172	-511.043671	107.585472	1401.028687	-532.456238	112.812019	1674.790405	-592.656006	342.363098	1133.715332	-510.484406	-173.266983	1144.831787	-392.195923	246.532516	996.985779	-358.317719	6.709496	1048.131104	-499.905670	98.308273	969.318359	499.014465	-24.635960	932.313782	502.536926	130.988846
-551.465820	176.348938	877.220703	-523.312988	13.061583	875.731934	-634.753723	190.079330	503.882233	-580.826965	-85.112404	511.376221	-641.470886	172.836502	90.198158	-619.953369	-122.066116	102.658363	-567.078369	267.978790	1376.236572	-513.644409	-73.034843	1379.580811	-511.503387	109.394951	1401.133301	-532.659424	114.179329	1674.926270	-593.478516	344.351166	1134.146240	-512.133911	-171.056824	1144.640747	-393.563995	248.168518	996.875183	-359.441681	8.138986	1047.645752	-501.041138	100.124222	969.478638	498.961212	-24.626753	932.298401	502.484375	130.983673
-552.469727	178.153351	877.244629	-524.593262	14.820485	875.937439	-635.264038	191.215240	503.781738	-579.079346	-84.603661	511.216705	-641.629333	172.960205	90.197319	-619.868958	-122.237823	103.081139	-567.247131	269.951477	1376.476440	-514.401123	-71.143379	1379.575806	-511.906921	111.280182	1401.193726	-532.804443	115.586220	1675.033691	-594.280518	346.384583	1134.529175	-513.520935	-169.246628	1144.700806	-394.947296	249.853088	996.761047	-360.597870	9.504137	1047.110352	-502.250061	101.934631	969.617798	498.913483	-24.660622	932.284241	502.439423	130.989319
-553.485535	179.883530	877.259216	-525.907471	16.622322	876.101135	-635.781006	192.261185	503.698120	-577.107788	-84.061241	510.990936	-641.835144	173.100037	90.188477	-619.888977	-122.361565	103.484329	-567.392395	271.855225	1376.597900	-515.192505	-69.202911	1379.528320	-512.306091	113.186623	1401.197144	-532.921265	116.969368	1675.054199	-595.091614	348.472107	1134.850830	-515.190674	-167.035370	1144.476563	-396.329437	252.098328	996.655701	-361.749390	10.870251	1046.521362	-503.475189	103.711411	969.729736	498.846069	-24.672028	932.285889	502.407623	130.979599
-554.620239	181.747726	877.187439	-527.334595	18.459652	876.171692	-636.421570	193.404907	503.629883	-574.883423	-83.480637	510.679932	-642.033203	173.227280	90.172516	-619.636963	-122.429054	103.874893	-567.479431	274.000793	1376.892334	-515.964417	-67.232048	1379.424805	-512.698364	115.167809	1401.139893	-532.947510	118.479820	1675.117432	-595.923218	350.653931	1135.180908	-516.747559	-165.052872	1144.332031	-397.763428	253.833252	996.496887	-362.901947	12.305583	1046.008545	-504.791962	105.571411	969.742554	498.783722	-24.680115	932.284485	502.369476	130.976715
-555.716797	183.660828	877.023804	-528.802002	20.339689	876.196472	-637.147827	194.631409	503.596222	-572.437866	-82.876884	510.296967	-642.271423	173.363510	90.164375	-619.229858	-122.469757	104.231224	-567.571533	276.051453	1376.982544	-516.784302	-65.229515	1379.255371	-513.116272	117.113441	1401.012329	-532.974731	119.953331	1675.040283	-596.730408	352.908813	1135.433350	-518.357910	-163.064728	1144.167725	-399.204163	255.496689	996.346924	-364.176056	13.619841	1045.550415	-506.133606	107.482124	969.695496	498.669067	-24.685345	932.276123	502.282654	130.994644
-556.801697	185.519760	876.855835	-530.309143	22.192127	876.120544	-637.870056	195.837921	503.470795	-569.797180	-82.392448	509.875885	-642.429565	173.539719	90.116554	-619.169678	-122.597786	104.644630	-567.637207	278.051910	1376.933228	-517.599304	-63.177670	1379.026978	-513.531616	119.112801	1400.841309	-532.914795	121.572899	1674.952515	-597.554871	355.279327	1135.657471	-519.966125	-160.987259	1143.915771	-400.667633	257.231293	996.162781	-365.368958	15.023970	1044.974854	-507.475128	109.289207	969.593994	498.571777	-24.700403	932.271118	502.209625	130.966171
-557.929016	187.496521	876.600708	-531.858337	24.080076	875.989380	-638.769958	197.054611	503.404907	-566.596313	-81.589432	509.272278	-642.658875	173.725159	90.076965	-618.067383	-122.384102	104.998825	-567.698425	280.153687	1376.912231	-518.460938	-61.150982	1378.745605	-513.929260	121.143410	1400.579468	-532.830078	123.190750	1674.781006	-598.336792	357.694702	1135.748657	-521.562195	-158.960403	1143.666626	-402.109741	258.970764	995.935974	-366.626740	16.463976	1044.418945	-508.844849	111.191010	969.414856	498.514374	-24.713861	932.280701	502.167938	130.959488
-559.136475	189.522034	876.317444	-533.568359	26.122181	875.756897	-639.758850	198.348450	503.330505	-563.261353	-80.924660	508.672028	-642.874939	173.943024	90.033134	-617.283325	-122.262283	105.383827	-567.736267	282.274963	1376.740356	-519.352539	-59.086758	1378.371216	-514.323792	123.237411	1400.236328	-532.725464	124.884338	1674.490601	-599.100769	360.167236	1135.736084	-523.190430	-156.931549	1143.317139	-403.575531	260.745087	995.671570	-367.883667	17.955528	1043.842285	-510.315674	113.141479	969.166443	498.408234	-24.724840	932.278015	502.091858	130.957764
-560.282715	191.577377	875.975769	-535.268066	28.080954	875.449097	-640.815491	199.684998	503.233734	-559.819580	-80.360771	508.030396	-643.053284	174.166336	89.945602	-616.634583	-122.088226	105.812019	-567.741028	284.385223	1376.446045	-520.276062	-57.000618	1377.910034	-514.725098	125.304886	1399.773438	-532.591003	126.613632	1674.081909	-599.852966	362.722931	1135.717773	-524.825195	-154.933014	1142.923340	-404.988922	262.492371	995.364868	-369.158142	19.368412	1043.202881	-511.744904	115.041740	968.850159	498.326843	-24.694036	932.244934	502.028564	130.975494
-561.486450	193.658386	875.494446	-537.037170	30.051054	875.065369	-642.044556	201.024506	503.164459	-556.246887	-79.842453	507.370728	-643.294678	174.379013	89.863144	-616.499023	-121.915916	106.325516	-567.751831	286.489746	1376.052368	-521.216980	-54.948540	1377.395874	-515.075500	127.326584	1399.250122	-532.426758	128.419006	1673.593994	-600.571472	365.305664	1135.523926	-526.483215	-152.908249	1142.484497	-406.371063	264.299011	995.019043	-370.394745	20.888670	1042.621094	-513.229187	116.995110	968.420776	498.206940	-24.711226	932.240540	501.963684	130.979965
-562.651306	195.715454	875.107178	-538.761902	32.061581	874.573914	-643.215027	202.347733	503.107269	-552.587708	-79.187096	506.666901	-643.432129	174.666138	89.791878	-616.184998	-121.749969	106.902702	-567.736755	288.617584	1375.589355	-522.142212	-52.912327	1376.814453	-515.412292	129.394592	1398.524048	-532.259033	130.285172	1672.995239	-601.285400	367.868896	1135.234497	-528.036987	-151.078400	1142.088135	-407.726990	266.096619	994.617065	-371.693726	22.410078	1042.015503	-514.692993	118.842064	967.998901	498.097382	-24.730118	932.259460	501.884430	130.938797
-563.795593	197.679443	874.470093	-540.501343	33.987236	873.980286	-644.551819	203.691757	502.991913	-549.066895	-78.618149	506.009705	-643.652832	174.959885	89.684212	-615.474182	-121.272621	107.345726	-567.690247	290.671875	1374.950317	-523.107544	-50.878193	1376.201904	-515.753906	131.426224	1397.814087	-532.082214	132.199097	1672.327026	-601.915710	370.502930	1134.830200	-529.827942	-148.838730	1141.386597	-409.053680	267.869080	994.140625	-372.876190	24.070919	1041.346680	-516.140808	120.678627	967.391541	497.967529	-24.728502	932.246277	501.778168	130.933823
-564.819458	199.529724	873.865173	-542.162476	35.866138	873.315125	-645.817017	205.133179	502.861786	-545.936646	-78.185768	505.404785	-643.890808	175.300522	89.561607	-615.199524	-120.942032	107.965637	-567.707886	292.760620	1374.185181	-524.095459	-48.911930	1375.445801	-516.126099	133.424927	1396.937622	-531.921875	134.166992	1671.607910	-602.536438	373.148315	1134.358643	-531.526123	-146.818024	1140.728882	-410.324829	269.674042	993.621887	-374.255768	25.556717	1040.806030	-517.529053	122.363167	966.783325	497.814148	-24.764015	932.238831	501.688690	130.905731
-565.870605	201.370575	873.169739	-543.884644	37.842457	872.542908	-647.077820	206.526688	502.736969	-543.033936	-77.639717	504.866913	-644.142334	175.683212	89.428459	-614.728760	-120.593636	108.734543	-567.634277	294.832642	1373.330078	-525.075256	-46.963585	1374.725342	-516.473877	135.393402	1396.009766	-531.748352	136.183411	1670.862793	-603.096558	375.845337	1133.663574	-533.159363	-145.481171	1140.220581	-411.479004	271.528046	992.941589	-375.649414	27.149273	1040.196777	-518.965271	124.077515	966.078186	497.663574	-24.763571	932.221191	501.587708	130.897949
-567.028076	203.111969	872.516296	-545.517395	39.671043	871.753174	-648.418213	207.944824	502.576904	-540.530945	-77.166016	504.466278	-644.391846	176.043015	89.400986	-614.574097	-120.257774	109.545975	-567.601624	296.840149	1372.392700	-526.068848	-45.076008	1373.952271	-516.829956	137.383942	1395.135742	-531.581116	138.272232	1670.123535	-603.645813	378.558289	1132.965210	-534.904236	-142.886536	1139.258179	-412.629150	273.286499	992.215698	-376.956512	28.806335	1039.575317	-520.432068	125.673088	965.393066	497.551025	-24.774305	932.219727	501.499176	130.899689
-568.180481	205.002960	871.871765	-547.144714	41.514103	870.958435	-649.686707	209.402359	502.430573	-538.355469	-76.779694	504.191650	-644.512451	176.323303	89.378403	-614.108398	-119.833916	110.388100	-567.531250	298.827881	1371.395874	-527.058472	-43.198368	1373.284058	-517.183777	139.298309	1394.153564	-531.418823	140.398987	1669.376709	-604.096924	381.238434	1132.178711	-536.637512	-140.956436	1138.522949	-413.779327	274.957153	991.401367	-378.439972	30.523634	1038.908691	-521.929565	127.334930	964.723938	497.414093	-24.748333	932.192505	501.405365	130.919113
-569.274597	206.675644	871.279968	-548.732727	43.485043	870.151489	-650.686340	210.695038	502.170441	-536.391541	-76.354401	503.950714	-644.654236	176.582550	89.262634	-613.835327	-119.418526	111.215958	-567.464111	300.786285	1370.390503	-528.048645	-41.440926	1372.435547	-517.586914	141.206558	1393.267944	-531.293274	142.538574	1668.643433	-604.481628	383.988251	1131.319336	-538.260559	-140.018967	1138.101074	-414.917938	276.573486	990.546265	-380.044647	32.179672	1038.272949	-523.379333	128.918976	964.076172	497.239868	-24.771729	932.173401	501.288818	130.912247
-570.496338	208.280182	870.759766	-550.309448	45.340591	869.424072	-651.775513	212.073547	502.046112	-534.476074	-75.706139	503.716797	-644.822937	176.851303	89.188988	-613.231628	-118.879402	111.874649	-567.455505	302.724243	1369.366455	-529.089233	-39.572487	1371.863525	-518.012939	143.064575	1392.383667	-531.170227	144.742325	1667.925415	-604.801697	386.607178	1130.485962	-540.019592	-137.733231	1137.263794	-416.026093	278.151215	989.572266	-381.619385	33.925213	1037.573364	-524.873474	130.446533	963.496643	497.075897	-24.798012	932.157593	501.174347	130.907394
-571.627686	209.815918	870.263123	-551.884827	47.286613	868.740479	-652.702271	213.271515	501.768097	-532.760376	-75.195816	503.575623	-644.966064	177.062653	89.084312	-613.433167	-118.791115	113.060249	-567.429565	304.595642	1368.388428	-530.079163	-37.832603	1371.227417	-518.468140	144.861252	1391.573486	-531.079346	146.906357	1667.315308	-605.048218	389.215118	1129.682129	-541.694092	-135.969986	1136.664795	-417.069824	279.593689	988.567688	-383.337219	35.711369	1036.949707	-526.300720	131.982727	962.942322	496.913422	-24.776476	932.146118	501.055969	130.909454
-573.043823	212.642609	869.986877	-553.439697	49.215885	868.182129	-653.989380	214.716919	501.849396	-531.002075	-74.429016	503.503845	-645.286804	177.200272	89.019020	-612.372986	-118.066513	113.577209	-567.495178	306.459778	1367.442261	-531.091614	-36.078484	1370.679199	-518.950684	146.693817	1390.870850	-531.035706	149.101471	1666.702148	-605.209106	391.724823	1128.826050	-543.391357	-134.153046	1136.130981	-418.187134	281.186432	987.664490	-385.137024	37.502060	1036.247803	-527.857178	134.141586	962.559692	496.712219	-24.782272	932.133423	500.884521	130.900330
-574.000305	214.344482	869.488342	-554.916077	51.121349	867.718750	-654.740295	215.860947	501.668640	-529.297180	-73.650055	503.466644	-645.378845	177.376404	88.943954	-611.967041	-117.750206	114.459465	-567.571472	308.285370	1366.570923	-532.063110	-34.376026	1370.241089	-519.468567	148.514343	1390.132935	-531.026733	151.312180	1666.119629	-605.355652	394.215576	1128.089355	-545.119385	-132.473419	1135.744507	-419.183655	282.686798	986.527344	-386.992462	39.449574	1035.552979	-529.104065	135.852982	962.093323	496.490448	-24.807232	932.118774	500.736481	130.894775
-574.851257	215.854172	869.062317	-556.312500	53.012695	867.397827	-655.451904	217.001389	501.456787	-527.754883	-72.882935	503.502655	-645.497620	177.535736	88.902596	-611.555237	-117.387993	115.363739	-567.688721	310.088074	1365.791992	-533.063782	-32.694427	1369.878784	-519.987183	150.274460	1389.553833	-531.052673	153.520569	1665.615967	-605.340149	396.599976	1127.421875	-546.694824	-131.024689	1135.582642	-420.104065	284.326874	985.453674	-389.023346	41.223606	1035.036377	-530.267029	137.498093	961.736633	496.256042	-24.849243	932.107300	500.573944	130.869141
-575.807983	217.047287	868.673706	-557.585022	54.685535	867.134521	-656.034424	217.946930	501.237366	-526.223450	-71.952209	503.668671	-645.566711	177.760971	88.903488	-611.195740	-117.289421	116.519684	-567.887024	311.874054	1365.167236	-534.011597	-30.995464	1369.631104	-520.703735	152.099579	1388.846924	-531.094971	155.722900	1665.213379	-605.356567	398.888458	1126.863159	-548.465271	-128.292511	1135.125977	-420.933044	285.708038	984.184631	-391.077972	43.266907	1034.457275	-531.365295	138.945496	961.403992	496.070038	-24.841745	932.091003	500.424072	130.895691
-576.544739	218.582169	868.492615	-558.723267	56.392338	867.050781	-656.641541	219.048141	501.138184	-525.076538	-71.119461	503.923553	-645.648193	177.907227	88.895927	-610.080322	-116.417473	117.065567	-568.200500	313.675873	1364.639282	-535.046204	-29.291834	1369.505371	-521.107300	153.831482	1388.715576	-531.201294	157.917511	1664.887939	-605.308350	401.138062	1126.407959	-550.159363	-127.242264	1135.151855	-421.861542	287.014709	983.075562	-393.304565	45.296902	1033.948486	-532.345581	140.533401	961.288818	495.841644	-24.873446	932.103027	500.235199	130.904266
-577.318604	220.157944	868.442749	-559.779236	58.002327	867.059265	-657.271912	219.971176	501.062164	-524.122253	-70.189827	504.226959	-645.832092	178.020111	88.855667	-609.651062	-115.853218	117.774239	-568.492004	315.393127	1364.323608	-535.986938	-27.612961	1369.506104	-521.711670	155.545502	1388.512207	-531.361389	160.115875	1664.670410	-605.147400	403.214783	1126.101440	-551.804321	-124.911919	1135.062622	-422.811646	288.144073	982.036377	-395.374725	47.454655	1033.502563	-533.289124	142.096008	961.279907	495.613953	-24.855612	932.088745	500.042053	130.919830
-578.061768	221.668701	868.333008	-560.749084	59.440876	867.201599	-657.762878	220.794769	501.026337	-523.427612	-69.199753	504.577057	-645.936951	178.107468	88.875648	-608.870056	-115.046860	118.376694	-568.909973	317.099304	1364.090088	-536.923462	-25.949730	1369.586548	-522.365173	157.302307	1388.373291	-531.542358	162.264145	1664.525146	-605.040222	405.266418	1125.895264	-553.410339	-123.772820	1135.296875	-423.736969	289.249115	981.058044	-397.629761	49.340408	1033.200317	-534.165222	143.663239	961.300537	495.413635	-24.878565	932.089539	499.878021	130.873444
-578.698608	222.948486	868.322815	-561.620117	60.789070	867.427002	-658.066345	221.635437	500.940216	-523.074036	-68.118172	504.964264	-645.990479	178.209427	88.902084	-608.834412	-114.425018	119.232864	-569.293213	318.794983	1363.986938	-537.698303	-24.318232	1369.768677	-523.197693	159.003754	1388.198853	-531.777283	164.397339	1664.453979	-604.890503	407.074158	1125.804077	-554.951904	-121.453468	1135.403809	-424.719727	290.257172	980.148682	-399.597443	51.410801	1032.827393	-534.947876	145.060440	961.416138	495.237701	-24.894299	932.070007	499.708313	130.874542
-579.239014	224.246063	868.370056	-562.394104	62.095467	867.722534	-658.272766	222.370010	500.909515	-523.068481	-67.113091	505.319519	-646.099548	178.298920	88.941025	-608.832703	-113.454475	119.720009	-569.790283	320.398132	1364.016846	-538.552795	-22.696333	1369.998901	-523.635803	160.641586	1388.507690	-532.051208	166.511414	1664.465332	-604.728516	408.901917	1125.806274	-556.478821	-119.696907	1135.711792	-425.662628	291.107819	979.336243	-401.634583	53.186424	1032.606445	-535.640808	146.451416	961.597900	495.051971	-24.918699	932.058411	499.514435	130.863846
-579.682129	225.340729	868.478882	-563.009949	63.154961	868.159424	-658.402405	222.985870	500.859192	-523.366028	-65.894661	505.707916	-646.167053	178.294586	88.932182	-607.915955	-111.741158	119.683182	-570.278809	322.026459	1364.178467	-539.304260	-21.087759	1370.324463	-524.304993	162.269455	1388.630615	-532.373047	168.606369	1664.543701	-604.582703	410.682556	1125.908203	-557.955017	-118.609535	1136.193359	-426.614166	291.986267	978.572327	-403.482758	54.939621	1032.453491	-536.242798	147.672028	961.892822	494.889038	-24.907497	932.040405	499.329468	130.875412
-580.033203	226.422897	868.615967	-563.606506	64.286003	868.569275	-658.424255	223.514114	500.840240	-524.039001	-64.674950	506.025085	-646.215454	178.335220	88.943703	-607.870728	-110.291245	119.960495	-570.802673	323.573517	1364.442749	-540.029968	-19.521448	1370.682983	-524.949219	163.885239	1388.886353	-532.768250	170.676147	1664.688110	-604.456177	412.243805	1126.043213	-559.235840	-116.505585	1136.619751	-427.577301	292.740601	977.945374	-405.245117	56.680557	1032.386841	-536.755066	148.880020	962.176941	494.696686	-24.941826	932.034363	499.160126	130.851410
-580.323975	227.499756	868.741943	-564.084473	65.313011	869.091980	-658.462891	224.021790	500.793152	-524.903992	-63.325874	506.394073	-646.279541	178.299545	88.985664	-608.089478	-108.900368	120.294678	-571.310303	325.113464	1364.793457	-540.699707	-17.978987	1371.145630	-525.759277	165.484756	1389.064941	-533.175537	172.698044	1664.920898	-604.418274	413.754578	1126.327148	-560.555969	-115.608025	1137.300049	-428.521057	293.533875	977.430481	-406.918549	58.289722	1032.396240	-537.196777	150.113632	962.515686	494.565643	-24.943550	932.049316	498.979919	130.856140
-580.491089	228.583527	868.869629	-564.418091	66.159943	869.598816	-658.397034	224.424728	500.786530	-526.036011	-61.774334	506.666382	-646.321960	178.285385	89.015610	-608.218384	-107.159912	120.287369	-571.860168	326.571320	1365.206909	-541.430847	-16.460386	1371.634521	-526.235535	166.974655	1389.653687	-533.647034	174.675400	1665.195801	-604.475037	415.167114	1126.627075	-561.678101	-114.668373	1137.963623	-429.427307	294.321777	976.968018	-408.584106	59.825233	1032.494507	-537.519287	151.249146	962.853088	494.380402	-24.961018	932.068359	498.821411	130.808365
-580.636780	229.509995	869.006775	-564.799316	67.041603	870.111877	-658.324585	224.817688	500.809357	-527.512268	-60.225742	506.909760	-646.294922	178.262299	89.061325	-608.137756	-105.168587	120.090660	-572.406311	328.029999	1365.670044	-542.093323	-14.983860	1372.146973	-526.902161	168.472610	1390.064331	-534.161133	176.610107	1665.507446	-604.506714	416.515991	1126.990723	-563.035706	-112.111534	1138.384033	-430.314850	295.123657	976.647827	-410.134369	61.317177	1032.583618	-537.831055	152.313446	963.189392	494.250092	-24.938562	932.084167	498.681976	130.799728
-580.829834	230.400070	869.187683	-565.132080	67.775940	870.646606	-658.289429	225.146439	500.842773	-529.184631	-58.537281	507.134674	-646.374939	178.208267	89.123856	-608.104675	-103.008286	119.695511	-572.929749	329.424713	1366.153931	-542.740234	-13.554330	1372.681763	-527.506714	169.919342	1390.473022	-534.726563	178.486389	1665.801270	-604.707642	417.686493	1127.395386	-564.299927	-110.649132	1138.923584	-431.148499	295.925323	976.395447	-411.655609	62.648533	1032.728027	-538.122437	153.292801	963.550476	494.175354	-24.930769	932.089661	498.566803	130.811401
-580.840820	231.189056	869.300659	-565.350586	68.601578	871.086914	-658.093384	225.471939	500.843506	-531.024231	-56.732639	507.277588	-646.365540	178.187317	89.173180	-608.186462	-100.827599	119.153008	-573.477173	330.811340	1366.611694	-543.394470	-12.124840	1373.210205	-528.112793	171.307861	1390.859253	-535.324280	180.336349	1666.101196	-604.954956	418.834900	1127.782104	-565.345581	-109.507523	1139.589600	-431.964111	296.855682	976.130859	-413.135101	63.882175	1032.942139	-538.281677	154.240982	963.837219	494.044250	-24.961866	932.114929	498.432983	130.769058
-580.753662	232.096497	869.419800	-565.536011	69.289581	871.564270	-657.874329	225.828812	500.853363	-533.164368	-54.852493	507.353363	-646.359497	178.152939	89.215355	-608.358765	-98.619629	118.445656	-574.033875	332.166016	1367.038452	-544.031921	-10.750504	1373.697388	-528.752869	172.692795	1391.230835	-535.989685	182.144760	1666.347046	-605.229126	419.919403	1128.097656	-566.358582	-108.578773	1140.267334	-432.713745	297.761627	975.870605	-414.592163	65.080093	1033.222046	-538.385193	155.175674	964.149231	493.931763	-24.954159	932.099609	498.285858	130.797546
-580.745850	232.870514	869.566528	-565.694580	69.896172	871.994141	-657.706055	226.195251	500.818848	-535.611511	-52.918201	507.419769	-646.419189	178.081024	89.242386	-608.372803	-96.306000	117.542427	-574.556885	333.473724	1367.411621	-544.678833	-9.389024	1374.166626	-529.384460	174.032623	1391.572388	-536.681030	183.905670	1666.551270	-605.610962	420.981262	1128.381104	-567.319885	-107.644455	1140.927856	-433.442108	298.631195	975.705688	-415.952240	66.101898	1033.569702	-538.497925	155.985291	964.445618	493.814789	-24.998053	932.100708	498.165833	130.791336
-580.751343	233.694946	869.687317	-565.939453	70.525620	872.368896	-657.580994	226.541565	500.820374	-538.260559	-50.913342	507.412201	-646.433838	178.060760	89.270706	-608.593872	-94.021362	116.623390	-575.041504	334.752960	1367.786255	-545.224609	-8.080544	1374.636353	-530.169312	175.359329	1391.637329	-537.412170	185.616119	1666.758301	-606.025146	421.918457	1128.638794	-568.184814	-106.821571	1141.561890	-434.179565	299.585480	975.606201	-417.175140	67.011284	1033.981689	-538.615234	156.802155	964.686035	493.876251	-24.956953	932.016907	498.175110	130.545471
-580.511902	234.370300	869.743103	-566.081116	71.274597	872.711975	-657.336182	226.879898	500.801422	-541.105469	-48.846565	507.330597	-646.400879	178.053635	89.332901	-608.686279	-91.531708	115.526245	-575.633606	335.966705	1368.026611	-545.823608	-6.818882	1375.053833	-530.570190	176.553162	1392.080444	-538.153442	187.287109	1666.934082	-606.521484	422.808563	1128.793701	-569.047058	-106.028168	1142.173950	-434.777771	300.382233	975.519653	-418.311798	67.961578	1034.458130	-538.587646	157.598450	964.889038	493.653931	-24.945749	932.097168	497.910950	130.827744
-580.398438	235.152908	869.865112	-566.222595	71.933922	873.009583	-657.178955	227.360077	500.818359	-544.163269	-46.815620	507.229980	-646.425903	178.012527	89.387054	-608.890320	-89.178780	114.412239	-576.138672	337.138428	1368.199707	-546.408508	-5.620000	1375.439819	-531.336548	177.785309	1392.155884	-538.947510	188.914825	1667.080444	-607.051514	423.719421	1128.895508	-569.718811	-105.516083	1142.868286	-435.369965	301.141052	975.318237	-419.313110	68.719749	1035.030884	-538.620544	158.360840	965.103760	493.585266	-24.927591	932.117371	497.807648	130.834198
-580.143921	235.878693	869.902893	-566.359436	72.602966	873.204895	-656.983948	227.754837	500.819366	-547.381470	-44.776093	507.048279	-646.384094	177.979111	89.388771	-609.147827	-86.715530	113.182724	-576.725891	338.250397	1368.290283	-547.027649	-4.487425	1375.844971	-531.802002	178.882324	1392.501709	-539.765137	190.505325	1667.178223	-607.564087	424.540741	1128.868042	-570.468384	-105.814438	1143.559448	-435.962494	301.905853	975.170593	-420.590118	69.773399	1035.703857	-538.573059	159.062912	965.224304	493.532501	-24.901264	932.130249	497.718842	130.864258
-579.882813	236.776306	869.853027	-566.532654	73.342850	873.326965	-656.876099	228.186142	500.829681	-550.604065	-42.609653	506.728088	-646.505310	177.961548	89.424690	-609.241577	-84.362862	111.832771	-577.311829	339.322845	1368.272461	-547.648621	-3.371741	1376.127441	-532.381042	179.947235	1392.607788	-540.533142	191.912338	1667.232544	-608.111938	425.355499	1128.698730	-571.295532	-103.928246	1143.749268	-436.432648	302.506104	975.039673	-420.961761	70.235977	1036.207520	-538.505371	159.885132	965.251404	493.622253	-24.794949	931.879272	497.748260	131.058533
-579.709412	237.546143	869.888245	-566.641602	74.032555	873.387146	-656.647034	228.701584	500.773010	-553.964600	-40.450363	506.335968	-646.513428	177.989349	89.452507	-609.314026	-81.914803	110.391357	-577.905396	340.365051	1368.136230	-548.269287	-2.367976	1376.405518	-533.058838	181.058197	1392.670410	-541.448486	193.537903	1667.189697	-608.647339	426.031921	1128.385742	-571.905273	-103.159065	1144.117065	-436.861603	303.142181	974.735474	-421.565033	70.922073	1037.020508	-538.483093	160.566254	965.305298	493.456146	-24.959972	931.865601	497.648224	131.051102
-579.389709	238.481308	869.837524	-566.779297	74.852783	873.282471	-656.427429	229.285583	500.753540	-557.257324	-38.306713	505.763824	-646.571716	178.005951	89.480881	-609.426697	-79.669586	108.896210	-578.534363	341.356018	1367.960205	-548.949585	-1.378115	1376.605835	-533.705505	182.016312	1392.627319	-542.271362	194.871490	1667.133545	-609.126343	426.752594	1128.039795	-572.439026	-103.192787	1144.602539	-437.189240	303.563263	974.887695	-422.138855	71.620361	1037.695190	-538.381836	161.313599	965.230347	493.223572	-25.169785	931.932251	497.498474	130.953598
-579.127075	239.425583	869.752075	-566.969055	75.690788	873.102356	-656.238098	229.886093	500.689667	-560.622253	-36.132858	505.119507	-646.639099	178.069977	89.516159	-609.438232	-77.390671	107.304733	-579.171570	342.326202	1367.555298	-549.587769	-0.443435	1376.734253	-534.368225	182.975235	1392.547363	-543.182495	196.259583	1666.989990	-609.609070	427.383728	1127.561890	-573.013245	-101.889862	1144.719727	-437.523102	304.043060	974.425659	-422.596741	72.463509	1038.294678	-538.313721	162.053955	965.093201	493.112946	-25.263060	932.008362	497.376678	130.917267
-578.825867	240.355255	869.660950	-567.112549	76.502708	872.840576	-655.956177	230.522873	500.665039	-564.001465	-33.882248	504.434174	-646.667236	178.129959	89.537560	-609.458679	-75.257439	105.691643	-579.788513	343.223175	1367.145020	-550.245483	0.479331	1376.844604	-535.016113	183.870407	1392.393433	-544.169739	197.700409	1666.777832	-610.028442	427.883118	1126.986694	-573.402588	-101.912483	1145.013184	-437.755280	304.379791	974.324707	-422.997040	73.179451	1038.948608	-538.204346	162.731796	964.914490	493.116028	-25.210676	932.017029	497.299591	130.972168
-578.559509	241.327789	869.466919	-567.319702	77.341072	872.500366	-655.822937	231.202560	500.692444	-567.350830	-31.715122	503.693787	-646.809875	178.105515	89.634483	-609.176575	-73.161362	103.975494	-580.420715	344.076019	1366.610107	-550.949707	1.367212	1376.894775	-535.638794	184.762375	1392.215942	-545.024536	198.855347	1666.556152	-610.442444	428.378662	1126.369751	-573.593689	-100.914452	1145.095093	-437.963196	304.700043	973.905334	-423.299866	74.005997	1039.533325	-538.117615	163.453568	964.634399	493.156372	-25.137295	932.025146	497.241058	131.010590
-578.295776	242.335327	869.314270	-567.593445	78.284431	872.050110	-655.681458	231.970169	500.649200	-570.763733	-29.602518	502.856293	-646.924866	178.184036	89.660500	-609.052307	-71.088028	102.268234	-581.025879	344.950256	1366.055054	-551.619873	2.143342	1376.912354	-536.272522	185.575226	1391.938843	-546.004089	200.072968	1666.236572	-610.798035	428.794708	1125.603638	-574.072754	-99.945084	1145.062012	-438.075531	304.870972	973.672363	-423.489838	74.776482	1039.896851	-538.058228	164.147369	964.320923	493.205536	-25.106499	932.048340	497.194702	131.048737
-577.987366	243.363098	869.100403	-567.853821	79.108040	871.553467	-655.499573	232.806030	500.579224	-574.185303	-27.545406	501.942017	-647.043945	178.308594	89.690292	-608.644958	-69.018883	100.544685	-581.621582	345.736938	1365.273438	-552.367188	2.981765	1376.826172	-536.911377	186.393997	1391.578125	-546.985413	201.222443	1665.839111	-611.130737	429.224884	1124.762939	-574.213379	-100.657913	1145.349731	-438.137970	304.952271	973.420532	-424.197723	75.981781	1040.718750	-537.973816	164.789825	963.954346	493.304504	-25.069416	932.062378	497.169495	131.116241
-577.741699	244.286575	868.942139	-568.114380	80.055496	870.919739	-655.284180	233.635010	500.563202	-577.461975	-25.525843	501.015503	-647.123047	178.422165	89.649391	-608.304382	-66.915054	98.915237	-582.143860	346.541901	1364.526367	-553.023132	3.731381	1376.691528	-537.580688	187.175613	1391.158081	-547.969238	202.299210	1665.395630	-611.434021	429.547394	1123.765991	-574.483826	-100.090691	1145.317505	-438.148163	304.929779	973.186401	-424.468475	76.760025	1041.223267	-537.912903	165.350906	963.546265	493.369720	-25.030935	932.073730	497.135040	131.156799
-577.426392	245.358093	868.681519	-568.409729	80.914680	870.210754	-655.098938	234.519302	500.480347	-580.786865	-23.698494	499.982178	-647.238708	178.572220	89.688354	-607.846130	-64.829948	97.223343	-582.685974	347.350433	1363.666992	-553.768921	4.522484	1376.489624	-538.196533	187.976273	1390.736206	-548.967224	203.321960	1664.928711	-611.764587	429.823639	1122.765747	-574.657532	-99.454041	1145.138306	-438.064270	304.718048	973.197144	-424.260284	77.229538	1041.134399	-537.830688	165.930710	963.046692	493.510162	-24.984753	932.093384	497.091125	131.216309
-577.163208	246.301376	868.443665	-568.721741	81.900879	869.412354	-654.989624	235.381973	500.411163	-583.917542	-21.905874	498.846008	-647.363342	178.733658	89.668381	-607.892761	-62.951134	95.599030	-583.160400	348.073486	1362.768188	-554.513977	5.233259	1376.235229	-538.838623	188.648849	1390.200806	-549.989380	204.265701	1664.385254	-612.013733	430.049652	1121.636108	-575.051819	-98.414520	1144.774170	-437.950256	304.447540	973.014160	-424.232330	77.843918	1041.347778	-537.805115	166.456818	962.521912	493.597046	-24.939333	932.082764	497.036133	131.275375
-576.800293	247.236145	868.148193	-568.987854	82.872429	868.532227	-654.764160	236.247742	500.329315	-586.840942	-20.177299	497.646606	-647.366821	178.928848	89.681862	-607.424744	-61.629498	94.088692	-583.640869	348.791229	1361.812134	-555.320313	5.914963	1375.886353	-539.496887	189.342911	1389.642334	-550.994934	205.163910	1663.850098	-612.236267	430.265533	1120.486084	-575.315369	-97.071732	1144.275146	-437.820831	304.064178	972.867004	-424.070709	78.370331	1041.334229	-537.704834	166.945557	961.925171	493.667755	-24.850147	932.099731	496.970520	131.270645
-576.605835	248.257172	867.855408	-569.424377	84.100357	867.534058	-654.677124	237.047592	500.295227	-589.599915	-18.393463	496.459625	-647.478027	179.102646	89.669495	-607.128662	-61.159721	92.974487	-584.045288	349.524384	1360.790161	-556.123718	6.639763	1375.496948	-540.084839	190.034790	1389.094482	-551.993774	206.007278	1663.314331	-612.452148	430.459686	1119.297974	-575.545044	-97.224747	1144.020996	-437.656281	303.604889	972.759766	-423.929626	78.804176	1041.313477	-537.731262	167.539215	961.253235	493.542969	-24.787214	932.116699	496.837860	131.197128
-576.409851	249.504791	867.491516	-569.952332	85.761620	866.349182	-654.721313	237.966110	500.278503	-591.866394	-16.841684	495.364471	-647.634033	179.295883	89.641129	-606.721375	-61.470222	92.123650	-584.469849	350.280029	1359.847412	-556.944397	7.283972	1375.044067	-540.718567	190.714844	1388.502808	-552.950317	206.820908	1662.837158	-612.628052	430.707764	1117.972778	-575.824341	-96.626343	1143.576660	-437.425598	303.040558	972.646240	-423.668396	79.172234	1041.167358	-537.762268	168.377609	960.434814	493.720276	-24.972731	931.941162	496.852905	131.354553
-576.112671	250.337753	867.088135	-570.220276	86.372238	865.557007	-654.493958	238.681992	500.193604	-593.955261	-15.673910	494.917145	-647.701782	179.507584	89.609459	-606.593506	-62.148846	91.483078	-584.804565	351.059235	1358.810547	-557.874817	7.943631	1374.675293	-541.336060	191.432053	1388.011475	-553.889893	207.605591	1662.474365	-612.738159	430.916809	1116.662720	-576.095886	-95.316582	1142.971313	-437.172241	302.401550	972.522095	-423.331848	79.452988	1040.887573	-537.738647	168.754913	959.835693	493.856049	-24.943218	931.936951	496.792023	131.417969
-575.993591	250.741364	866.890625	-570.397766	86.393318	865.141968	-654.374695	239.340698	500.061462	-595.723267	-15.024454	494.943298	-647.739746	179.671585	89.592285	-606.658447	-62.895988	90.973236	-585.086182	351.901154	1357.905029	-558.756104	8.584007	1374.313477	-541.957642	192.088562	1387.574829	-554.809875	208.324051	1662.194336	-612.736328	431.115021	1115.430908	-576.387573	-95.435852	1142.631592	-436.900604	301.792389	972.391113	-422.747498	79.144417	1040.420532	-537.886719	168.774109	959.575073	493.699005	-24.737047	931.973328	496.632660	131.308289
-575.798523	251.299026	866.640747	-570.675354	86.526260	864.906250	-654.280945	239.987442	499.915466	-597.140503	-14.862041	495.284912	-647.753235	179.793259	89.633209	-606.571838	-63.550373	90.779037	-585.243225	352.804291	1357.084595	-559.769104	9.268323	1374.012085	-542.563599	192.786087	1387.255859	-555.644470	209.028809	1662.043213	-612.711670	431.289978	1114.250854	-576.786499	-94.904999	1142.259277	-436.704010	301.090668	972.388672	-422.493256	79.267067	1040.121094	-538.038086	169.021759	959.373840	493.884583	-24.695925	931.973145	496.586456	131.359268
-575.868469	252.449417	866.451050	-571.663635	88.695419	864.235962	-654.389587	240.666641	499.900909	-598.183594	-15.120249	495.426422	-647.892944	179.851715	89.655251	-606.789368	-64.005081	90.712875	-585.424194	353.716064	1356.428833	-560.727661	9.962542	1373.825195	-543.125000	193.508667	1387.070190	-556.467163	209.694443	1661.962524	-612.616150	431.394165	1113.244141	-577.281006	-94.426010	1142.054443	-436.418091	300.413055	972.312805	-422.629913	79.801071	1040.140503	-538.450012	170.213745	958.899048	494.134216	-24.657995	932.002380	496.549347	131.408920
-575.793640	253.086502	866.322876	-572.046265	89.088211	864.288879	-654.297485	241.198257	499.834503	-599.130859	-15.411641	495.773041	-647.903198	179.860626	89.650299	-606.839172	-64.438965	90.656693	-585.390137	354.747620	1355.844238	-561.718689	10.720448	1373.682007	-543.705139	194.233627	1387.000244	-557.232727	210.311768	1661.903320	-612.447144	431.405212	1112.440186	-577.828857	-92.993286	1141.696533	-436.108795	299.753357	972.326355	-422.402405	79.831474	1039.915771	-538.661438	170.732422	958.883179	494.273193	-24.593504	931.997498	496.473145	131.437378
-575.907715	253.842484	866.302673	-572.766968	90.279305	864.234863	-654.314880	241.677750	499.827026	-599.998657	-15.810843	495.934937	-647.970581	179.901169	89.689545	-607.152893	-65.040337	90.644913	-585.349976	355.741425	1355.524414	-562.802246	11.557214	1373.633179	-544.199951	194.961349	1386.964355	-557.989075	210.956131	1661.883179	-612.136475	431.352234	1111.792358	-578.505920	-93.079803	1141.764160	-435.649963	299.087311	972.399170	-422.287262	79.772552	1039.802490	-539.025391	171.556168	958.825195	493.169678	-23.657578	931.943237	496.011017	131.000198
-575.968018	254.464905	866.374878	-573.375061	90.873291	864.576538	-654.344727	242.117783	499.784698	-600.622559	-15.968633	496.149658	-648.130249	179.864502	89.700935	-607.260498	-65.728775	90.591209	-585.373779	356.679871	1355.377686	-563.906555	12.422606	1373.653564	-544.653687	195.784927	1386.982544	-558.726379	211.644989	1661.896729	-611.798828	431.348511	1111.316772	-579.273132	-91.595871	1141.644775	-435.295410	298.415649	972.624084	-421.964264	79.536064	1039.478394	-539.366760	172.200211	959.035034	494.598938	-24.439600	932.012634	496.318146	131.489853
-576.056763	254.919876	866.426758	-574.042908	91.181976	865.073975	-654.346680	242.561798	499.678406	-601.190430	-16.021931	496.447510	-648.187683	179.872910	89.672157	-607.482788	-66.267548	90.569603	-585.118774	357.790588	1355.359253	-564.974731	13.351025	1373.783813	-545.062256	196.616180	1387.037720	-559.315308	212.164505	1661.965942	-611.386169	431.343719	1111.077271	-580.003235	-92.289780	1142.187500	-434.893738	297.871307	972.871399	-422.442535	79.877769	1039.820068	-539.757690	172.711975	959.315063	494.844543	-24.456820	932.008789	496.260193	131.525085
-576.113098	255.473740	866.509460	-574.726440	91.477829	865.611572	-654.362976	243.015244	499.603485	-601.625488	-16.070280	496.710388	-648.266907	179.890030	89.677193	-607.861877	-66.600929	90.632950	-584.947449	358.833557	1355.475586	-566.095825	14.307191	1373.963013	-545.438599	197.432510	1387.132446	-559.885254	212.734985	1662.019531	-610.902771	431.387878	1111.022583	-581.259338	-90.893547	1142.199951	-434.463013	297.343597	973.220276	-422.098755	79.306534	1039.752441	-540.168030	173.261459	959.640808	495.036316	-24.414642	932.039246	496.214752	131.557724
-576.204590	255.876968	866.605286	-575.502502	91.498932	866.289001	-654.417847	243.440735	499.563171	-601.972412	-16.076746	497.005707	-648.428894	179.914978	89.674438	-608.396912	-66.555817	90.832191	-584.688171	359.833618	1355.714355	-567.227173	15.262274	1374.207764	-545.818420	198.289505	1387.281250	-560.437378	213.329422	1662.097778	-610.302673	431.556427	1111.075684	-582.391174	-90.138626	1142.477783	-434.039093	296.781830	973.677490	-422.351135	79.197891	1040.028442	-540.665771	173.658127	960.051758	495.393646	-24.393761	932.034058	496.230408	131.652084
-576.357544	256.177979	866.681030	-576.241882	91.936279	866.743347	-654.457520	243.788559	499.466217	-602.109558	-15.922462	497.220245	-648.476501	179.932892	89.678009	-608.327576	-66.312691	91.103256	-584.385437	360.863403	1356.026733	-568.411072	16.229906	1374.476929	-546.200867	199.101242	1387.466675	-560.884033	213.933273	1662.224854	-609.659790	431.770630	1111.247803	-583.695740	-89.527092	1142.914185	-433.627380	296.273254	974.242188	-423.119354	79.665703	1040.556274	-541.122314	174.117432	960.320679	495.521240	-24.383192	932.122925	496.161560	131.638092
-576.491638	256.382629	866.727051	-576.959717	92.207588	867.172607	-654.536926	244.039551	499.408569	-602.181213	-15.706583	497.480774	-648.602417	179.951797	89.706017	-608.508972	-65.816422	91.471016	-583.989685	361.777405	1356.431885	-569.547302	17.158579	1374.798584	-546.581238	199.932526	1387.740601	-561.311829	214.526642	1662.376465	-608.880432	432.103241	1111.523926	-585.022278	-88.787102	1143.309326	-433.262299	295.893860	974.958984	-423.591370	79.648193	1041.083130	-541.585876	174.449020	960.572327	496.421356	-24.368292	932.011414	496.371704	132.012787
-576.632141	256.567413	866.761169	-577.633362	92.549072	867.540344	-654.623901	244.223663	499.348083	-602.228516	-15.413095	497.760376	-648.677551	179.956161	89.711372	-608.798218	-65.160362	91.927246	-583.586975	362.662384	1356.820679	-570.713928	17.992287	1375.102051	-546.945801	200.628922	1387.950562	-561.695190	215.131805	1662.529785	-608.081970	432.647827	1111.906006	-586.463440	-88.112000	1143.703369	-432.949707	295.418152	975.804749	-424.195129	79.615990	1041.656006	-542.042725	174.788895	960.791748	496.579926	-24.332722	932.042358	496.324371	132.027466
-576.875122	256.421692	866.435730	-578.438171	92.645638	867.874634	-654.687561	244.359085	499.235779	-602.202209	-15.079805	498.087372	-648.742981	179.927383	89.723083	-608.975037	-64.454582	92.302605	-583.094116	363.449890	1357.209595	-571.917603	18.837887	1375.380249	-547.329163	201.330017	1388.174805	-562.000366	215.740387	1662.700439	-607.224487	433.366150	1112.293213	-587.979614	-87.401306	1144.094849	-432.656921	294.994263	976.642639	-424.875305	79.654694	1042.224121	-542.527283	175.020950	960.780457	496.583405	-24.269598	932.104004	496.238495	131.977615
-577.103333	256.427429	866.419067	-579.095581	92.812851	868.158508	-654.813843	244.433884	499.195282	-602.007080	-14.663798	498.382721	-648.792297	179.892700	89.695267	-608.948975	-63.671120	92.650261	-582.589600	364.170319	1357.564453	-573.101013	19.614775	1375.640137	-547.680908	201.985565	1388.417969	-562.275024	216.358154	1662.847290	-606.273743	434.204010	1112.626221	-589.435547	-86.854225	1144.457397	-432.277496	294.566315	977.612122	-425.644958	79.680298	1042.867920	-543.023315	175.188599	960.933533	496.536285	-24.219362	932.151917	496.144806	131.918747
-577.389343	256.543213	866.460510	-579.748413	92.973618	868.436646	-655.003784	244.563934	499.117767	-601.719666	-14.274041	498.707947	-648.883667	179.855194	89.677338	-608.974243	-62.843655	93.046494	-582.051331	364.820160	1357.866455	-574.310974	20.334764	1375.882446	-548.027832	202.554611	1388.591309	-562.492126	216.993378	1662.950928	-605.219910	435.184265	1112.903320	-591.101074	-86.069504	1144.717407	-431.942200	294.202484	978.562012	-426.508972	79.819344	1043.446899	-543.548828	175.384918	961.114014	496.398560	-24.123104	932.209656	496.001099	131.797974
-577.665955	256.606476	866.497681	-580.331360	92.990501	868.674927	-655.151245	244.673004	499.065033	-601.377991	-13.950049	499.085236	-648.964050	179.845566	89.671745	-609.040710	-62.087494	93.369179	-581.562927	365.385834	1358.107788	-575.563599	20.968500	1376.111694	-548.432678	203.113297	1388.731079	-562.684570	217.663513	1663.020996	-604.162537	436.415497	1113.209351	-592.743774	-85.414627	1144.939087	-431.729767	293.939117	979.469666	-427.296539	79.747986	1044.127808	-544.061035	175.476120	961.282104	496.359528	-24.026234	932.233643	495.921021	131.767807
-577.970825	256.648346	866.575195	-580.916687	93.061249	868.933594	-655.315125	244.803085	499.006836	-600.944824	-13.586529	499.490051	-648.991028	179.811630	89.666893	-609.222351	-61.295639	93.727295	-581.049561	365.874176	1358.335083	-576.799500	21.554066	1376.308350	-548.843262	203.612335	1388.848633	-562.833801	218.316025	1663.062500	-603.043701	437.709442	1113.509399	-594.434753	-84.799049	1145.171143	-431.481171	293.791138	980.307617	-428.225830	79.739510	1044.804565	-544.591858	175.578415	961.481812	496.228088	-23.882439	932.302734	495.752380	131.819717
-578.279175	256.652832	866.622925	-581.488647	93.190430	869.180664	-655.440063	244.880905	498.964478	-600.437500	-13.157549	499.821594	-649.028870	179.805695	89.667160	-609.471802	-60.481007	94.073090	-580.554626	366.317596	1358.485596	-578.126404	22.105314	1376.556885	-549.231689	204.003708	1388.925171	-562.926147	218.962280	1663.113159	-601.842041	439.023773	1113.764771	-596.151672	-84.240181	1145.440186	-431.180725	293.725830	981.199951	-429.180969	79.768570	1045.437988	-545.095886	175.705521	961.652405	496.095490	-23.693968	932.225830	495.532410	132.220215
-578.511230	256.697540	866.646118	-581.933594	93.158356	869.417480	-655.575195	244.921722	498.935486	-599.769043	-12.730962	500.205261	-649.040161	179.798141	89.674568	-609.851746	-59.711185	94.383514	-580.177673	366.704865	1358.618896	-579.502502	22.573933	1376.765015	-549.691772	204.399185	1389.027588	-563.010864	219.582047	1663.162842	-600.636353	440.468750	1114.060303	-597.800842	-83.878281	1145.681519	-430.834137	293.761658	982.042847	-430.143616	79.744453	1046.137817	-545.502686	175.790512	961.807068	496.188721	-23.757822	932.267700	495.708893	131.854019
-578.724854	256.753235	866.638306	-582.350464	93.173882	869.618652	-655.672424	244.981110	498.890289	-599.194763	-12.319937	500.509918	-649.033997	179.789719	89.704262	-610.216858	-58.977360	94.632004	-579.784180	366.969238	1358.770142	-580.793457	22.918795	1376.948853	-550.136780	204.688248	1389.108887	-563.084167	220.212418	1663.157959	-599.346436	441.914734	1114.328979	-599.711182	-83.089249	1145.834351	-430.457123	293.872711	982.870850	-431.100372	79.683975	1046.828369	-545.880371	175.904388	961.926025	496.245850	-23.808077	932.313232	495.686707	131.798203
-578.939453	256.809631	866.623718	-582.753235	93.325996	869.797119	-655.750610	245.088669	498.882599	-598.531921	-11.913121	500.739288	-649.073853	179.748245	89.687721	-610.540955	-58.390739	94.816170	-579.473938	367.203583	1358.835449	-582.171387	23.262152	1377.079346	-550.626465	204.950073	1389.157471	-563.128540	220.814224	1663.106567	-598.028931	443.285919	1114.578247	-601.527954	-82.528488	1145.986816	-430.011169	294.150879	983.611633	-432.070923	79.586540	1047.393921	-546.248901	176.081879	962.029358	496.276611	-23.780993	932.303589	495.669006	131.757614
-579.059082	256.946381	866.625000	-583.029663	93.493195	869.889404	-655.789612	245.238419	498.821899	-597.875610	-11.531096	500.872070	-649.070068	179.787170	89.689346	-610.743896	-57.781769	94.935463	-579.236450	367.405518	1358.851807	-583.498474	23.593508	1377.220581	-551.114685	205.174683	1389.129395	-563.173157	221.407684	1663.004395	-596.707458	444.674683	1114.837524	-603.312622	-81.983452	1146.036133	-429.470123	294.586243	984.244446	-433.037445	79.506828	1047.874878	-546.522095	176.255432	962.103577	496.295135	-23.797771	932.288757	495.642944	131.766724
-579.253967	257.089233	866.609314	-583.285278	93.708260	869.902893	-655.824463	245.480606	498.771301	-597.408569	-11.154293	500.872650	-649.115417	179.823105	89.691856	-610.888977	-57.322868	95.011337	-579.104858	367.578400	1358.798828	-584.857605	23.871639	1377.232178	-551.697571	205.459259	1389.060059	-563.190613	221.991089	1662.853271	-595.415894	446.075165	1115.009644	-605.104004	-81.495445	1146.093140	-428.794800	295.094330	984.912170	-434.002472	79.411903	1048.353149	-546.802124	176.440506	962.122559	496.292664	-23.800934	932.274475	495.608429	131.764969
-579.344055	257.365295	866.609192	-583.478333	93.996475	869.858459	-655.751038	245.714554	498.705139	-597.151978	-10.871994	500.810883	-649.112183	179.891937	89.667542	-611.297058	-56.960049	95.047852	-579.041870	367.753693	1358.708984	-586.181946	24.150475	1377.285156	-552.192078	205.714600	1389.038696	-563.228333	222.573273	1662.662354	-594.111511	447.522522	1115.146118	-606.817688	-80.999649	1146.051758	-428.148560	295.713379	985.265991	-434.942200	79.265678	1048.763672	-547.019104	176.678040	962.128418	496.303314	-23.834686	932.234192	495.598846	131.754730
-579.425110	257.622559	866.608276	-583.592957	94.284843	869.797180	-655.667664	245.913239	498.669983	-597.054199	-10.619998	500.746887	-649.117004	179.916153	89.662399	-611.757263	-56.636978	95.048851	-579.077271	367.938141	1358.622925	-587.553589	24.458591	1377.261108	-552.802429	205.914261	1388.961060	-563.277039	223.201553	1662.510620	-592.828064	448.815063	1115.338623	-608.504517	-80.516640	1146.005859	-427.360138	296.457184	985.566162	-435.873016	79.157318	1049.119507	-547.198242	176.911911	962.127441	496.225159	-23.756609	932.215759	495.493713	131.935776
-579.519836	257.992401	866.643860	-583.687195	94.646988	869.736328	-655.614441	246.132584	498.651733	-597.160522	-10.445773	500.650360	-649.176270	179.964584	89.659737	-612.133484	-56.324024	95.055679	-579.138489	368.090637	1358.556030	-588.798706	24.683708	1377.283813	-553.464722	206.077530	1388.828491	-563.322083	223.758820	1662.370117	-591.582886	449.957184	1115.501099	-610.029114	-80.257233	1146.000488	-426.576477	297.052582	985.928406	-436.848755	79.002472	1049.438721	-547.383423	177.225464	962.148438	496.158356	-23.716282	932.236450	495.398193	131.977600
-579.565247	258.374481	866.640137	-583.774780	95.069115	869.640564	-655.570007	246.370407	498.646667	-597.307495	-10.314158	500.546173	-649.201294	180.015732	89.712234	-612.599243	-56.067791	95.039787	-579.230408	368.221619	1358.511841	-590.012878	24.918886	1377.294434	-554.056274	206.306580	1388.864502	-563.402466	224.231003	1662.199585	-590.336792	451.188629	1115.661499	-611.650818	-79.703766	1146.024780	-425.755188	297.672302	986.320374	-437.769318	78.886841	1049.697876	-547.544312	177.569092	962.133545	496.155151	-23.765327	932.246399	495.394043	131.896576
-579.634644	258.871185	866.627502	-583.810181	95.860954	869.323792	-655.497803	246.665512	498.653748	-597.504456	-10.228845	500.361938	-649.196533	180.046753	89.692841	-612.818176	-55.864777	94.988876	-579.467896	368.401459	1358.431519	-591.283264	25.095543	1377.257202	-554.663025	206.501129	1388.819214	-563.523193	224.661804	1662.026123	-589.164307	452.179810	1115.777344	-613.131165	-79.382141	1145.976074	-424.895630	298.300781	986.683594	-438.744293	78.753845	1049.901611	-547.652588	178.048416	961.990479	496.152802	-23.913820	932.275208	495.439941	131.705261
-579.581726	259.190582	866.569336	-583.883423	95.990562	869.341919	-655.370789	246.917725	498.634583	-597.819641	-10.203765	500.271423	-649.190430	180.085815	89.716248	-613.167358	-55.715176	94.955070	-579.762146	368.620605	1358.330688	-592.442932	25.349951	1377.224121	-555.246033	206.719467	1388.747925	-563.689514	225.074814	1661.823608	-588.032471	453.216217	1115.905396	-614.598877	-79.097275	1145.943237	-424.053162	298.936737	986.917969	-439.675140	78.622940	1050.000854	-547.808044	178.294464	962.022766	496.134979	-23.999744	932.254089	495.435242	131.605515
-579.502625	259.542816	866.467224	-583.888672	96.352432	869.170837	-655.257263	247.134903	498.563995	-598.060364	-10.174578	500.104492	-649.165039	180.129364	89.698334	-613.606140	-55.539158	94.856262	-580.077271	368.858032	1358.224976	-593.487122	25.610647	1377.158447	-555.829346	206.986725	1388.668213	-563.923035	225.435638	1661.607178	-587.037292	454.008911	1115.882690	-615.919434	-78.793724	1145.843750	-423.238739	299.538849	987.126343	-440.633087	78.537659	1049.981934	-547.889954	178.598160	961.929321	496.096527	-24.074953	932.234070	495.432831	131.505920
-579.434448	259.880920	866.373596	-583.917236	96.722214	868.994202	-655.180908	247.423218	498.558868	-598.211426	-10.167526	499.941528	-649.211304	180.178848	89.670883	-614.049316	-55.372578	94.804741	-580.400024	369.080719	1358.102905	-594.438843	25.854160	1377.017212	-556.445496	207.287888	1388.569946	-564.204773	225.768509	1661.403564	-585.908325	455.328888	1116.098633	-617.199280	-78.477806	1145.700317	-422.440826	300.141937	987.373779	-441.559296	78.451851	1049.890015	-547.976440	178.887894	961.832764	495.929016	-23.994465	932.314087	495.335205	131.343292
-579.345398	260.240753	866.254761	-583.955750	97.033348	868.854797	-655.062622	247.726242	498.550049	-598.267517	-10.201343	499.820068	-649.196228	180.189941	89.662788	-614.378967	-55.200626	94.774673	-580.805481	369.365967	1358.011230	-595.341003	26.179430	1376.905884	-557.049683	207.527023	1388.455322	-564.518677	226.077835	1661.219727	-585.232056	455.666656	1116.047241	-618.461487	-78.118614	1145.594238	-421.684570	300.575348	987.605103	-442.430542	78.365700	1049.773682	-548.058655	179.188599	961.742249	495.976501	-24.217993	932.189026	495.312836	131.408661
-579.276428	260.672272	866.148804	-583.997253	97.811661	868.517090	-655.005920	247.982208	498.545624	-598.122131	-10.189800	499.658020	-649.240723	180.174942	89.693848	-614.696472	-55.050842	94.797707	-581.184387	369.641785	1357.954712	-596.123291	26.478893	1376.779541	-557.619873	207.766144	1388.389771	-564.893860	226.331985	1661.077148	-584.411316	456.324493	1116.107544	-619.526367	-77.937645	1145.393799	-420.869324	301.026520	987.875732	-443.266663	78.285912	1049.682983	-548.089233	179.639420	961.536987	495.891449	-24.295029	932.154480	495.234985	131.391968
-579.182129	260.967346	866.056519	-584.065125	98.071213	868.501465	-654.859436	248.153702	498.545532	-597.958923	-10.187384	499.681335	-649.244934	180.177612	89.704651	-615.005676	-54.881989	94.908585	-581.591370	369.915375	1357.912109	-596.856201	26.817266	1376.667969	-558.194031	208.047531	1388.343628	-565.293945	226.569839	1661.017822	-583.789490	456.842926	1116.177734	-620.630371	-77.527565	1145.319580	-420.228241	301.424072	987.951721	-444.070190	78.251740	1049.566650	-548.170044	179.930893	961.516357	495.786469	-24.356602	932.169495	495.140198	131.330109
-579.056763	261.217560	865.975586	-584.144592	98.248169	868.538330	-654.774719	248.299789	498.484741	-597.621155	-10.101898	499.755157	-649.252136	180.186417	89.715126	-615.159546	-54.704102	95.065506	-582.004456	370.214447	1357.905884	-597.576599	27.124245	1376.589355	-558.762268	208.348404	1388.334839	-565.730713	226.805542	1660.977295	-583.110535	457.485443	1116.267944	-621.631714	-77.243027	1145.280640	-419.535370	301.693146	988.599976	-444.795593	78.279419	1049.454590	-548.238464	180.173737	961.526611	495.720154	-24.456854	932.176514	495.081848	131.281876
-578.963623	261.404877	865.914673	-584.287354	98.283348	868.684631	-654.668945	248.516815	498.410339	-597.321167	-10.061227	499.921356	-649.230896	180.205414	89.697746	-615.256287	-54.501534	95.222084	-582.421753	370.542358	1357.890869	-598.269714	27.439081	1376.499756	-559.333130	208.653091	1388.338257	-566.219238	227.072037	1660.939697	-582.840149	457.422882	1116.176025	-622.486206	-77.113861	1145.215820	-418.984192	301.963013	988.778809	-445.476013	78.264717	1049.346802	-548.353821	180.359573	961.600891	495.671906	-24.564030	932.160217	495.027130	131.262558
-578.865540	261.569000	865.852112	-584.436951	98.338165	868.796265	-654.581116	248.635925	498.317719	-596.954346	-9.938536	500.028748	-649.218872	180.205704	89.656044	-615.355591	-54.300877	95.348686	-582.837463	370.849396	1357.849121	-598.968262	27.763378	1376.406006	-559.922913	208.978073	1388.359863	-566.735168	227.316010	1660.889160	-582.508179	457.698608	1116.220825	-623.422974	-76.673637	1145.087158	-418.502808	302.240234	988.909424	-446.067749	78.319496	1049.261719	-548.448120	180.521606	961.649353	495.642151	-24.642897	932.109680	494.964294	131.288254
-578.785278	261.700317	865.810364	-584.533875	98.455757	868.859558	-654.518066	248.751801	498.267670	-596.564819	-9.746577	500.087280	-649.297546	180.211639	89.646278	-615.373474	-54.041924	95.491005	-583.195007	371.176849	1357.844727	-599.549927	28.085800	1376.321045	-560.730408	209.255386	1388.210449	-567.268066	227.538589	1660.893311	-582.256775	457.893188	1116.283325	-624.174805	-76.374336	1144.997925	-418.072296	302.594696	988.987061	-446.619354	78.434082	1049.189453	-548.502136	180.672546	961.676025	495.533997	-24.740860	932.070618	494.872620	131.249786
-578.747253	261.874115	865.804321	-584.666687	98.617195	868.925171	-654.470032	248.895340	498.247223	-596.179504	-9.495241	500.112457	-649.312317	180.204559	89.643677	-615.326599	-53.758827	95.608711	-583.681152	371.455811	1357.902954	-600.235352	28.401560	1376.248169	-561.040833	209.533188	1388.421997	-567.834045	227.730499	1660.893066	-582.088745	458.034973	1116.335327	-624.818359	-76.166534	1144.836182	-417.740936	302.840332	989.081299	-447.106628	78.598228	1049.169312	-548.585449	180.848389	961.718323	495.443787	-24.845013	932.049683	494.771729	131.181015
-578.685669	262.017273	865.818237	-584.786560	98.739960	869.021790	-654.334167	248.961716	498.235382	-595.875427	-9.227369	500.140564	-649.338013	180.186707	89.673653	-615.319641	-53.480328	95.733574	-584.059937	371.761810	1357.998779	-600.860291	28.673239	1376.208862	-561.608154	209.791245	1388.511963	-568.427734	227.903885	1660.918945	-581.943848	458.312286	1116.485962	-625.488342	-75.760071	1144.787720	-417.607880	302.910400	989.145813	-447.513397	78.775284	1049.238403	-548.642944	180.993530	961.783447	495.410950	-24.960266	932.108765	494.653961	131.107925
-578.636047	262.134155	865.858887	-584.908875	98.896095	869.150696	-654.211975	249.055023	498.229889	-595.655029	-8.950590	500.189636	-649.319214	180.104004	89.675339	-615.434387	-53.096012	95.870270	-584.442444	372.047852	1358.084473	-601.468567	28.969610	1376.183838	-562.165100	210.020721	1388.625610	-569.032898	228.069427	1660.965576	-582.090393	458.121124	1116.522583	-626.006226	-75.443291	1144.746582	-417.455109	303.089203	989.147278	-447.914978	79.014694	1049.369019	-548.709778	181.147751	961.878845	495.392487	-25.130917	932.036560	494.561707	131.133774
-578.605591	262.252289	865.914795	-585.002014	99.081749	869.269165	-654.122803	249.133392	498.182648	-595.478638	-8.611395	500.252014	-649.355042	180.118835	89.691948	-615.498352	-52.674973	96.019836	-584.832642	372.342743	1358.168213	-602.081177	29.278763	1376.201904	-562.669739	210.267258	1388.724609	-569.635315	228.230698	1661.018677	-582.265869	458.048035	1116.565186	-626.375488	-75.329308	1144.750610	-417.400726	303.242523	989.108826	-448.318115	79.321251	1049.581299	-548.777100	181.312698	961.978516	495.268250	-25.237650	932.013916	494.430420	131.083679
-578.545532	262.392212	865.955933	-585.053040	99.185043	869.379333	-654.018066	249.261032	498.098816	-595.371094	-8.197368	500.340179	-649.382629	180.154343	89.686211	-615.516235	-52.210289	96.146873	-585.192932	372.614288	1358.280151	-602.727905	29.573336	1376.271362	-563.209534	210.533966	1388.822510	-570.240723	228.425812	1661.069458	-582.421936	458.175079	1116.667114	-626.818787	-75.053474	1144.816284	-417.386566	303.532684	989.013794	-448.612396	79.693001	1049.869507	-548.815002	181.453583	962.068848	495.082825	-25.384335	932.005737	494.286957	131.010727
-578.479797	262.519897	865.986816	-585.078247	99.299370	869.468994	-653.881836	249.384995	498.024994	-595.367310	-7.795011	500.438477	-649.333435	180.207916	89.637756	-615.596375	-51.810574	96.233894	-585.583130	372.911591	1358.383545	-603.365967	29.834858	1376.311279	-563.793091	210.784103	1388.918701	-570.876465	228.596130	1661.112793	-582.627319	458.454193	1116.784424	-627.151306	-74.888550	1144.871216	-417.517639	303.800598	988.717590	-448.932343	80.079643	1050.185059	-548.861694	181.593414	962.152405	494.495087	-25.541079	932.061829	493.995483	130.765259
-578.368164	262.654053	866.007141	-585.035217	99.388977	869.520264	-653.769165	249.522980	498.001038	-595.369629	-7.344883	500.525696	-649.333069	180.200729	89.625175	-615.850525	-51.359119	96.312981	-586.004395	373.189178	1358.452271	-603.980774	30.053820	1376.378906	-564.316101	210.958435	1389.018921	-571.471375	228.764740	1661.169678	-582.963013	458.438354	1116.798340	-627.402222	-74.802078	1144.934692	-417.693604	303.916077	988.581726	-449.269165	80.455696	1050.549927	-548.862366	181.712875	962.215271	494.026367	-25.653635	932.091858	493.745331	130.582611
-578.325562	262.823486	866.031677	-585.031494	99.498581	869.560730	-653.721741	249.653473	498.020874	-595.429626	-6.897691	500.618103	-649.380249	180.230042	89.676025	-616.005920	-50.902103	96.430916	-586.353943	373.418396	1358.547241	-604.587830	30.306490	1376.432007	-564.876587	211.135147	1389.140991	-572.090088	228.936996	1661.233521	-583.503174	457.976501	1116.652588	-627.673035	-74.486382	1145.002686	-417.913055	303.963989	988.565186	-449.478088	80.856133	1050.975220	-548.902039	181.856613	962.269592	494.005798	-25.782854	932.055420	493.632568	130.585190
-578.234314	262.991119	866.053040	-584.968140	99.607872	869.599976	-653.617188	249.669952	498.026154	-595.484131	-6.423511	500.682831	-649.359558	180.205215	89.686523	-616.261841	-50.487095	96.494865	-586.750122	373.619995	1358.672119	-605.198975	30.510818	1376.458984	-565.416748	211.331711	1389.301392	-572.708496	229.079025	1661.308228	-583.911438	458.006073	1116.745361	-627.855652	-74.274254	1145.047241	-418.164215	304.120331	988.425415	-449.670685	81.245255	1051.395630	-548.903931	182.003418	962.327271	493.465027	-25.870760	932.068054	493.354095	130.371201
-578.170471	263.198578	866.096558	-584.888733	99.753937	869.631897	-653.536865	249.786606	498.079285	-595.587585	-5.986763	500.725250	-649.413757	180.194611	89.743156	-616.517212	-50.191757	96.548317	-587.209595	373.850281	1358.728271	-605.739014	30.703272	1376.503662	-565.923523	211.483917	1389.419434	-573.329773	229.209167	1661.392700	-584.498291	457.637482	1116.629150	-628.024353	-74.091736	1145.123047	-418.404602	304.318756	988.089478	-449.881226	81.635429	1051.789551	-548.907227	182.179977	962.390869	493.094513	-25.933096	932.033569	493.130951	130.226654
-578.037903	263.392700	866.127319	-584.787964	99.903923	869.671143	-653.358582	249.858398	498.102203	-595.682922	-5.635160	500.805725	-649.339233	180.180679	89.722870	-616.721191	-49.902584	96.598610	-587.667664	374.051971	1358.760254	-606.319946	30.891130	1376.513794	-566.389465	211.642654	1389.432617	-573.927368	229.341461	1661.405273	-584.902100	457.832550	1116.611084	-628.162964	-73.942947	1145.164063	-418.694183	304.571228	987.856689	-450.040649	82.007004	1052.208984	-548.879700	182.354721	962.456543	492.755829	-26.043297	932.001770	492.928375	130.141785
-577.972412	263.530701	866.141846	-584.653687	100.052147	869.741028	-653.229919	249.922165	498.049469	-595.792175	-5.271458	500.899353	-649.353821	180.186020	89.711555	-616.935303	-49.580109	96.663345	-588.144775	374.248749	1358.742676	-606.847534	31.094421	1376.528564	-566.913330	211.849625	1389.427124	-574.509521	229.494385	1661.407715	-585.596436	457.474823	1116.383667	-628.228577	-73.816315	1145.228027	-419.003906	304.787537	987.543274	-450.211121	82.399628	1052.647583	-548.871277	182.548019	962.529785	492.443268	-26.139841	931.957947	492.751373	130.075104
-577.858032	263.678558	866.154785	-584.463196	100.169357	869.792114	-653.072693	249.964218	498.006287	-595.863342	-4.937151	501.003021	-649.337585	180.173447	89.688278	-617.265930	-49.291878	96.709000	-588.661682	374.474213	1358.756348	-607.390442	31.307465	1376.536011	-567.439514	212.085083	1389.448364	-575.107117	229.657669	1661.404297	-586.306885	457.230103	1116.197021	-628.304749	-73.719688	1145.297607	-419.455536	304.951813	987.140747	-450.381531	82.863419	1053.137085	-548.826477	182.722733	962.598328	492.062012	-26.216618	931.973755	492.552551	129.964249
-577.718933	263.832611	866.151855	-584.248962	100.308037	869.839966	-652.874390	250.020615	497.972687	-595.927307	-4.631811	501.069427	-649.306763	180.172501	89.685883	-617.531616	-49.034096	96.753632	-589.185974	374.746521	1358.739258	-607.824158	31.500090	1376.528809	-568.182129	212.181519	1389.360962	-575.706787	229.813156	1661.383179	-586.740051	457.549774	1116.247192	-628.370178	-73.650124	1145.344482	-419.826233	305.301636	986.668396	-450.540649	83.300011	1053.601074	-548.750488	182.918060	962.654724	492.007385	-26.391966	931.837280	492.478943	130.104965
-577.567261	263.957825	866.145630	-584.003174	100.433800	869.895081	-652.652893	250.003250	497.962708	-595.864136	-4.338193	501.151917	-649.248352	180.108627	89.698814	-617.668945	-48.840244	96.775185	-589.853455	374.969482	1358.753418	-608.320068	31.644497	1376.480713	-568.470642	212.428452	1389.523438	-576.314758	229.905594	1661.370605	-587.470825	457.129761	1116.042480	-628.399658	-73.606361	1145.355469	-420.224091	305.494568	986.217834	-450.702576	83.714806	1054.016724	-548.648499	183.102142	962.711487	491.644226	-26.488083	931.792480	492.319763	130.049728
-577.431335	264.108185	866.156677	-583.779114	100.587112	869.927368	-652.471924	249.989532	498.005585	-595.830627	-4.049305	501.232147	-649.167053	180.041107	89.738617	-617.902649	-48.613194	96.838905	-590.515869	375.166351	1358.779297	-608.756958	31.826553	1376.473145	-569.027527	212.669876	1389.573242	-576.921997	230.024765	1661.390991	-588.088989	456.909058	1115.912720	-628.388000	-73.536545	1145.352783	-420.660614	305.729767	985.770935	-450.829376	84.095825	1054.407959	-548.554565	183.287643	962.761963	491.262238	-26.530735	931.755981	492.141907	129.989761
-577.335876	264.251953	866.154297	-583.557312	100.705017	869.984863	-652.328308	249.993729	498.017303	-595.744690	-3.722062	501.337982	-649.138367	180.015991	89.780403	-618.035400	-48.398617	96.878822	-591.223633	375.397003	1358.840698	-609.201721	32.028881	1376.430542	-569.563110	212.875595	1389.617310	-577.530457	230.139709	1661.386841	-588.579834	457.063690	1115.962769	-628.380493	-73.466194	1145.319580	-421.086304	305.990417	985.352295	-450.945038	84.516739	1054.755493	-548.472595	183.481293	962.814819	491.007019	-26.504480	931.716614	492.022217	130.025726
-577.256897	264.415070	866.163452	-583.314514	100.797173	870.047546	-652.151489	250.008652	498.044739	-595.590637	-3.415520	501.444672	-649.064880	179.977127	89.811775	-618.199585	-48.186481	96.914116	-591.952454	375.660645	1358.790771	-609.549683	32.195343	1376.419922	-570.099609	213.090469	1389.662964	-578.169556	230.253937	1661.367676	-589.388977	456.457245	1115.672241	-628.360291	-73.365196	1145.300903	-421.470581	306.141937	984.934875	-451.055084	84.947876	1055.036621	-548.388062	183.674881	962.875732	491.297485	-25.915684	931.446777	492.134521	130.352554
-577.138611	264.558502	866.171204	-583.051208	100.908401	870.138367	-652.031616	250.052505	498.033173	-595.368713	-3.074590	501.580414	-649.067139	179.910385	89.797150	-618.256958	-47.987553	96.969429	-592.740479	375.911346	1358.759521	-609.903870	32.365719	1376.405884	-570.680054	213.326965	1389.653687	-578.792847	230.375320	1661.341064	-589.944336	456.410492	1115.583496	-628.302246	-73.208061	1145.266602	-421.839874	306.326233	984.503540	-451.147308	85.408203	1055.335693	-548.266235	183.881409	962.947266	490.056702	-26.135815	931.983032	491.580811	129.779312
-577.074768	264.681885	866.211121	-582.780457	101.006874	870.255737	-651.918762	250.082520	497.983643	-595.085815	-2.784839	501.727264	-649.004456	179.913895	89.776192	-618.243103	-47.789421	97.036064	-593.555359	376.170380	1358.719360	-610.269775	32.601101	1376.391724	-571.217834	213.646881	1389.716553	-579.432495	230.513367	1661.329834	-590.453308	456.496582	1115.494019	-628.197571	-73.006813	1145.236572	-422.325897	306.404327	984.136169	-451.172943	85.870850	1055.641479	-548.169983	184.080322	963.048645	490.084534	-26.018724	931.928284	491.590118	129.967850
-576.961060	264.843353	866.254028	-582.463318	101.311691	870.255859	-651.813782	250.059769	497.967712	-594.787109	-2.507622	501.827759	-648.939392	179.916977	89.776047	-618.188660	-47.599617	97.114822	-594.357239	376.452698	1358.703735	-610.572998	32.842270	1376.384888	-571.828430	213.908325	1389.750610	-580.091064	230.632065	1661.307861	-591.069092	456.265839	1115.320313	-628.109924	-72.835762	1145.206909	-422.722809	306.627930	983.664246	-451.220337	86.393974	1055.962158	-548.011169	184.331619	963.088867	489.933472	-25.908670	931.850586	491.530762	130.128830
-576.853394	265.006073	866.287903	-582.150818	101.531029	870.263611	-651.726379	250.113281	497.959808	-594.658508	-2.122730	501.908478	-648.922485	179.894104	89.778412	-618.320862	-47.436356	97.038208	-595.189331	376.746643	1358.700806	-610.837830	33.057125	1376.384033	-572.439514	214.192841	1389.799316	-580.766235	230.755249	1661.323242	-591.822266	455.751862	1115.049927	-628.019287	-72.733253	1145.247681	-423.192780	306.822540	983.041260	-451.421234	87.391632	1056.312622	-547.855164	184.549805	963.127380	489.561798	-25.863367	931.828979	491.395782	130.187195
-576.725281	265.131500	866.335083	-581.825195	101.623329	870.338379	-651.633667	250.132217	497.979065	-594.688232	-1.765295	502.033173	-648.901428	179.895676	89.778702	-618.150757	-47.291653	97.021286	-596.053528	377.017029	1358.677612	-611.069519	33.237316	1376.373901	-573.058289	214.510086	1389.873535	-581.455017	230.895477	1661.328125	-592.563171	455.428009	1114.882080	-627.885010	-72.638718	1145.300415	-423.657684	307.036957	982.413757	-451.488251	88.029663	1056.393921	-547.699402	184.715439	963.211243	489.200500	-25.845840	931.810913	491.277771	130.209442
-576.554565	265.204803	866.369812	-581.456177	101.648659	870.409607	-651.523804	250.090897	497.961700	-594.932861	-1.417602	502.159302	-648.865234	179.904251	89.793709	-618.050537	-47.165436	97.010971	-596.905457	377.298492	1358.687622	-611.315063	33.501129	1376.392700	-573.618469	214.769562	1389.967529	-582.149902	231.028107	1661.344971	-593.288574	455.136078	1114.758423	-627.697754	-72.437653	1145.301758	-424.133240	307.168549	981.876953	-451.652679	88.527702	1056.627197	-547.512268	184.826950	963.290833	488.838043	-25.856083	931.804504	491.147614	130.242294
-576.404785	265.204437	866.403687	-581.045532	101.683983	870.512878	-651.450317	250.088455	497.909393	-595.306335	-1.034402	502.300873	-648.826477	179.959213	89.830933	-617.826477	-47.064075	96.976677	-597.796814	377.567017	1358.688354	-611.549988	33.747044	1376.434326	-574.241150	215.079544	1390.077759	-582.874512	231.219360	1661.331909	-593.872009	455.225220	1114.708618	-627.485168	-72.240768	1145.325073	-424.714661	307.268555	981.443420	-451.749786	89.148064	1056.719604	-547.322388	184.938522	963.387878	488.437897	-25.867222	931.776611	491.012299	130.245728
-576.256470	265.190460	866.420837	-580.649353	101.745155	870.647644	-651.366882	250.097000	497.924927	-595.772644	-0.627747	502.482941	-648.777100	179.977249	89.821999	-617.598938	-47.008102	97.032326	-598.683167	377.806824	1358.689941	-611.799377	34.007015	1376.484009	-574.881287	215.388443	1390.131348	-583.609131	231.367874	1661.397461	-594.670898	454.826508	1114.451904	-627.219543	-72.011116	1145.345825	-425.235352	307.474457	980.820923	-451.835541	89.720383	1056.761475	-547.127686	185.081421	963.487549	488.062408	-25.826614	931.757507	490.865021	130.329407
-576.172424	265.280609	866.461914	-580.309021	101.694199	870.806396	-651.378845	250.083832	497.897644	-596.232971	-0.058851	502.663666	-648.776672	179.994354	89.813499	-617.568604	-46.975674	96.979141	-599.529724	378.073914	1358.653076	-612.011292	34.290382	1376.571533	-575.524475	215.678787	1390.219727	-584.343872	231.546890	1661.431641	-595.452271	454.529510	1114.273315	-626.977417	-71.822998	1145.425781	-425.796936	307.648804	980.298645	-451.832733	90.296860	1056.781372	-546.985596	185.219345	963.608459	487.739380	-25.792356	931.746704	490.764893	130.373123
-576.091187	265.320801	866.493591	-579.910461	101.602554	870.978088	-651.391602	250.122726	497.930603	-596.677368	0.507420	502.887543	-648.715332	180.057465	89.835854	-618.053406	-46.816578	97.032333	-600.442749	378.383179	1358.658447	-612.183960	34.621410	1376.670654	-576.165283	216.062515	1390.355103	-585.093750	231.754410	1661.483032	-596.200745	454.338440	1114.145020	-626.662781	-71.583771	1145.483643	-426.345673	307.828430	979.859558	-451.816284	90.889946	1056.792603	-546.815491	185.336243	963.730408	487.453125	-25.698725	931.733459	490.681854	130.475082
-576.050415	265.388031	866.568542	-579.492981	101.237785	871.250061	-651.465149	250.131790	497.928345	-597.013306	1.024195	503.166962	-648.740051	180.092911	89.858269	-618.051208	-46.677948	97.014053	-601.339111	378.679535	1358.657837	-612.465088	34.886703	1376.774414	-576.859680	216.367111	1390.431763	-585.854675	231.985687	1661.551758	-597.022339	454.156647	1114.007935	-626.356567	-71.405380	1145.550537	-426.960114	307.929199	979.502991	-451.812256	91.452263	1056.766724	-546.667419	185.370438	963.926636	487.217194	-25.536285	931.697388	490.630493	130.612564
-576.042114	265.491272	866.682312	-579.094727	101.132301	871.406738	-651.544128	250.196182	497.980255	-597.498474	1.487715	503.368225	-648.721436	180.143707	89.895920	-617.893188	-46.525726	97.036423	-602.262329	378.988647	1358.652710	-612.689209	35.138550	1376.878540	-577.509460	216.697464	1390.531372	-586.627869	232.226852	1661.586182	-597.869507	453.782440	1113.826294	-626.008240	-71.256645	1145.650024	-427.468750	308.161621	979.107117	-451.798889	92.021759	1056.712402	-546.512268	185.466599	964.075439	486.997894	-25.395327	931.686035	490.619659	130.738953
-576.028809	265.585510	866.773010	-578.767639	101.173721	871.555664	-651.599915	250.184708	497.973663	-598.082520	1.898706	503.542969	-648.692017	180.193466	89.920601	-618.336182	-46.312061	97.056000	-603.192688	379.302521	1358.655762	-612.936340	35.421185	1376.954956	-578.144470	217.041702	1390.648560	-587.412842	232.501434	1661.626465	-598.665161	453.750244	1113.719849	-625.654053	-71.117111	1145.749634	-428.019806	308.353638	978.799622	-451.740845	92.700500	1056.690552	-546.382874	185.627655	964.206421	486.761230	-25.225622	931.646912	490.632538	130.932556
-576.035583	265.597290	866.856567	-578.435669	101.236931	871.681946	-651.627991	250.177109	497.979309	-598.688416	2.176392	503.755798	-648.726440	180.251953	89.921913	-618.988403	-46.088066	97.141487	-604.138000	379.649658	1358.729858	-613.126099	35.718903	1377.083862	-578.763733	217.384644	1390.720581	-588.195068	232.798630	1661.678467	-599.501160	453.601288	1113.585938	-625.208679	-70.997482	1145.927612	-428.557373	308.563293	978.620972	-451.840210	93.177742	1056.835693	-546.242798	185.754990	964.316528	486.565186	-25.079525	931.623840	490.704254	131.081772
-576.037354	265.589844	866.930542	-578.154663	101.278160	871.813538	-651.629028	250.139862	497.980408	-599.321716	2.408204	503.977539	-648.655823	180.311249	89.940536	-619.289001	-45.811893	97.212868	-605.071045	380.001068	1358.669434	-613.303223	36.050644	1377.177979	-579.395203	217.810196	1390.787231	-588.963867	233.134857	1661.703613	-600.333618	453.552887	1113.480347	-624.804504	-70.873138	1146.106079	-429.125214	308.818359	978.229858	-451.852417	93.855637	1057.013062	-546.134766	185.859863	964.427368	486.395660	-24.871384	931.596497	490.761932	131.307373
-576.121155	265.713043	867.024353	-577.928406	101.353554	871.958008	-651.661743	250.169876	498.019928	-600.051636	2.558586	504.133331	-648.654114	180.319260	89.924164	-619.722168	-45.553165	97.286201	-606.011047	380.386566	1358.637695	-613.450134	36.369835	1377.310425	-579.968872	218.196884	1390.809204	-589.738892	233.506210	1661.715332	-601.231628	453.490265	1113.284790	-624.384338	-70.803482	1146.299316	-429.701630	308.971802	978.003662	-451.863190	94.492279	1057.267090	-546.095764	186.046783	964.554688	486.215576	-24.645933	931.561096	490.828979	131.540253
-576.273438	265.854553	867.111938	-577.789734	101.499405	872.095154	-651.698608	250.230469	498.051453	-600.633179	2.566426	504.267517	-648.661316	180.364639	89.966454	-620.154968	-45.392700	97.360664	-606.938293	380.729004	1358.544678	-613.546265	36.703575	1377.400879	-580.569153	218.617813	1390.808838	-590.513550	233.883759	1661.689941	-602.112305	453.340912	1113.048584	-623.926880	-70.700531	1146.504272	-430.247681	309.193512	977.796814	-451.758972	95.198120	1057.480225	-546.122986	186.274292	964.671448	486.138184	-24.435797	931.539063	490.941132	131.755997
-576.507813	266.090210	867.206787	-577.699768	101.726830	872.196228	-651.798950	250.316193	498.084961	-601.033936	2.440175	504.362701	-648.645752	180.452789	89.982742	-620.586365	-45.260586	97.424690	-607.913086	381.168274	1358.430298	-613.662598	37.143345	1377.495483	-581.143311	219.069138	1390.774536	-591.261841	234.281982	1661.666748	-603.048645	453.248047	1112.807861	-623.398926	-70.634224	1146.718506	-430.798096	309.347076	977.859924	-451.806244	95.725197	1057.855591	-546.222900	186.570709	964.776672	486.026367	-24.191223	931.488037	490.991302	131.946701
-576.639404	266.238434	867.253479	-577.609619	101.972862	872.259155	-651.894592	250.454727	498.079773	-601.167053	2.199170	504.422455	-648.650269	180.504333	90.012459	-621.305969	-45.130089	97.488686	-608.837280	381.522949	1358.296265	-613.775940	37.518147	1377.587646	-581.728638	219.491379	1390.704468	-591.990112	234.755264	1661.621216	-603.965088	453.365509	1112.603027	-622.890808	-70.535469	1146.962158	-431.406311	309.628479	977.509949	-451.796478	96.257309	1058.141113	-546.290466	186.821198	964.845154	485.890839	-23.951811	931.444031	490.967194	132.265915
-576.763550	266.360962	867.252502	-577.525513	102.192810	872.280457	-651.912354	250.662064	498.090790	-600.975403	1.844606	504.476898	-648.681885	180.590408	90.000473	-621.344177	-45.144543	97.525780	-609.723267	381.900726	1358.147827	-613.859680	37.860897	1377.672363	-582.322876	219.963211	1390.635864	-592.756470	235.252487	1661.501587	-604.938232	453.336456	1112.332153	-622.369934	-70.504486	1147.216553	-431.974365	309.835480	977.341614	-451.761292	96.790321	1058.491943	-546.352600	187.046616	964.867371	485.804474	-23.772306	931.372803	490.949829	132.481323
-577.029236	266.634888	867.254150	-577.552856	102.399391	872.281616	-651.994995	250.939560	498.090179	-600.465759	1.402348	504.408661	-648.703674	180.679977	89.999222	-621.870728	-45.244652	97.650414	-610.650696	382.280396	1357.915161	-613.943848	38.265560	1377.741211	-582.843079	220.377365	1390.526733	-593.455505	235.742523	1661.400146	-605.818542	453.397217	1111.997681	-621.841187	-70.483727	1147.472168	-432.493622	310.081238	977.486389	-451.738922	97.310684	1058.784668	-546.558228	187.330872	964.886658	485.764008	-23.661427	931.353027	490.955444	132.638229
-577.314331	266.929993	867.214661	-577.639404	102.671661	872.225952	-652.091553	251.194366	498.065674	-599.696777	0.814858	504.334747	-648.758301	180.821472	89.989227	-622.433105	-45.347218	97.809021	-611.541931	382.688141	1357.620850	-613.995605	38.642475	1377.806152	-583.387756	220.834610	1390.401245	-594.124939	236.303101	1661.307983	-606.822144	453.456329	1111.642456	-621.192017	-70.635918	1147.772095	-433.054108	310.428101	977.120117	-451.779846	97.824509	1059.126221	-546.809814	187.642715	964.859436	485.751740	-23.513079	931.331726	490.936066	132.783096
-577.548401	267.101685	867.152405	-577.712158	102.980743	872.134216	-652.139343	251.525177	498.006500	-598.507813	0.174843	504.213470	-648.723816	180.976791	90.001144	-622.729797	-45.439243	98.048828	-612.393677	383.041809	1357.384277	-614.030701	39.059258	1377.854492	-583.884155	221.317474	1390.230347	-594.731873	236.863190	1661.165771	-607.721313	453.585327	1111.261108	-620.705566	-70.422531	1148.032104	-433.571198	310.642731	977.287170	-451.793732	98.400993	1059.423340	-547.060547	187.899536	964.813293	485.796783	-23.385027	931.326050	490.946808	132.862244
-577.837646	267.319733	867.046875	-577.864319	103.253746	872.040771	-652.267639	251.839386	497.940887	-597.016113	-0.532209	504.041779	-648.749939	181.096420	89.909088	-623.362549	-45.545490	98.316208	-613.234985	383.427673	1356.964844	-614.035889	39.491356	1377.880127	-584.343262	221.764481	1389.986084	-595.325745	237.487656	1661.013306	-608.700073	453.647705	1110.805908	-620.180664	-70.374878	1148.265625	-434.071381	310.901550	977.182495	-451.921936	99.018791	1059.709351	-547.393860	188.179657	964.748840	485.789429	-23.249168	931.304260	490.865204	132.991913
-578.172058	267.451935	866.916077	-578.044373	103.431297	871.949341	-652.476990	252.223801	497.849731	-595.304749	-1.419521	503.820251	-648.795288	181.267426	89.886337	-622.985840	-45.643139	98.585724	-614.083618	383.840149	1356.542480	-614.039917	39.904202	1377.892944	-584.804626	222.209412	1389.736206	-595.906250	238.132599	1660.810303	-609.709229	453.771515	1110.301147	-619.648499	-70.415276	1148.516479	-434.596039	311.268219	976.741699	-452.122101	99.640312	1059.928223	-547.777283	188.387939	964.676392	485.788361	-23.137457	931.316895	490.769379	133.087692
-578.585083	267.536743	866.706970	-578.267395	103.567871	871.785767	-652.698792	252.651596	497.722931	-593.289734	-2.175050	503.644714	-648.922913	181.452820	89.842125	-622.934082	-45.648220	98.922424	-614.915833	384.196716	1356.117554	-614.034424	40.317417	1377.879395	-585.271973	222.696533	1389.464966	-596.407227	238.778595	1660.604736	-610.653381	453.910950	1109.785522	-619.132874	-70.422501	1148.782104	-435.091522	311.671661	976.577393	-452.414398	100.299362	1060.103516	-548.217957	188.562073	964.527039	485.871826	-23.009066	931.313538	490.708679	133.171768
-578.948547	267.670166	866.490784	-578.520264	103.689095	871.606018	-652.867126	253.056839	497.612427	-591.114075	-3.123806	503.363220	-648.955750	181.706161	89.784370	-622.989258	-45.636345	99.243011	-615.727539	384.575623	1355.703491	-614.050354	40.699001	1377.857666	-585.678772	223.138657	1389.200317	-596.910034	239.505646	1660.375488	-611.669250	454.048615	1109.283081	-618.535583	-70.696976	1149.049683	-435.564484	312.107147	976.428284	-452.755798	100.913956	1060.296143	-548.674072	188.731735	964.374512	485.973022	-22.919552	931.328735	490.620575	133.271103
-579.270020	267.720856	866.279541	-578.769531	103.836205	871.398193	-652.970398	253.285751	497.481232	-588.834961	-4.033413	503.166473	-648.945984	181.883209	89.716995	-623.046082	-45.586842	99.639595	-616.531738	384.937805	1355.170166	-614.044128	41.087601	1377.806519	-586.116150	223.575409	1388.868896	-597.375977	240.219910	1660.106445	-612.616821	454.201904	1108.747925	-618.083252	-70.743965	1149.271362	-436.125061	312.448853	976.509583	-453.119812	101.516922	1060.438110	-549.125854	188.848770	964.216675	486.086334	-22.838091	931.306396	490.503967	133.364395
-579.732544	267.665375	866.090637	-579.057739	103.945892	871.183960	-653.157349	253.618637	497.350861	-586.518616	-5.071877	502.920135	-649.004517	182.037201	89.662521	-623.351013	-45.542645	100.235428	-617.318420	385.301086	1354.668701	-614.026062	41.448635	1377.800537	-586.542358	224.076492	1388.517700	-597.833008	241.010071	1659.854614	-613.611145	454.401550	1108.211548	-617.738647	-70.595436	1149.548340	-436.632355	313.039093	976.041443	-453.512238	102.187950	1060.531860	-549.689270	188.897110	964.073181	486.272095	-22.801081	931.319946	490.401550	133.404556
-580.232422	267.773499	865.891785	-579.397156	104.095520	870.938293	-653.507080	253.969803	497.294739	-584.081360	-5.989278	502.673248	-649.086731	182.190033	89.639435	-622.849915	-45.558895	100.813217	-618.109802	385.629608	1354.194092	-614.012817	41.894753	1377.739624	-586.927307	224.520355	1388.207764	-598.240845	241.809387	1659.593872	-614.569580	454.578644	1107.661987	-617.236755	-70.721947	1149.713745	-437.134491	313.561707	975.670837	-453.971527	102.831566	1060.624146	-550.284851	189.029312	963.905396	486.470245	-22.734753	931.333984	490.285706	133.457718
-580.716187	267.798584	865.696533	-579.703247	104.107689	870.719177	-653.800842	254.245743	497.171082	-581.653809	-6.967946	502.563599	-649.141418	182.332397	89.557373	-623.003052	-45.535271	101.509392	-618.882629	385.914520	1353.626465	-613.951233	42.257900	1377.707764	-587.283508	224.917587	1387.881348	-598.674438	242.621582	1659.302979	-615.531372	454.764771	1107.105713	-616.943359	-70.674210	1149.897461	-437.714508	314.143829	975.310974	-454.488831	103.535278	1060.682251	-550.874390	189.066498	963.757568	486.683685	-22.704123	931.329773	490.159149	133.483780
-581.137085	267.646820	865.518982	-579.971313	104.167450	870.479736	-653.997803	254.496643	497.052155	-579.374146	-7.978389	502.406525	-649.109619	182.467514	89.501122	-623.332520	-45.563660	102.394562	-619.661316	386.198700	1353.082764	-613.925659	42.560326	1377.678833	-587.667908	225.320480	1387.536743	-599.093323	243.487076	1659.036743	-616.476013	454.933777	1106.534668	-616.829712	-70.326248	1150.034424	-438.260254	314.769714	974.921326	-455.006348	104.237213	1060.673706	-551.431274	189.016205	963.614136	486.834808	-22.714853	931.331909	489.987335	133.454407
-581.694702	267.616394	865.342529	-580.267761	104.188492	870.279785	-654.213196	254.697083	496.896973	-576.999939	-8.916389	502.384979	-648.746277	182.355499	89.501755	-623.053528	-45.784378	103.193024	-620.457336	386.424194	1352.571289	-613.917725	42.846062	1377.658936	-588.037598	225.737411	1387.243042	-599.534668	244.361755	1658.808228	-617.435669	455.173431	1105.979370	-616.438354	-70.565704	1150.243408	-438.839691	315.418976	974.615051	-455.504303	104.915749	1060.576050	-552.057312	189.045349	963.485229	486.992950	-22.634476	931.334534	489.687073	133.628632
-582.408020	267.619019	865.210266	-580.672913	104.561447	869.990051	-654.459045	254.840057	496.806580	-574.799377	-9.886863	502.389771	-648.793823	182.419281	89.432953	-623.189575	-46.005714	104.247360	-621.265747	386.648895	1352.071045	-613.867737	43.105858	1377.703857	-588.426270	226.123825	1386.974243	-599.952454	245.265778	1658.628174	-618.465881	455.381683	1105.473389	-616.225952	-70.512016	1150.457764	-439.523590	316.234070	973.862610	-456.111053	105.538811	1060.502319	-552.773254	189.202301	963.322510	487.188354	-22.669624	931.346802	489.484100	133.603119
-582.934509	267.461182	865.043030	-580.947266	104.777328	869.811523	-654.604614	254.854828	496.741577	-572.657471	-10.925902	502.584900	-648.824951	182.554855	89.402565	-623.276855	-46.254978	105.414848	-622.058350	386.820221	1351.669678	-613.799683	43.273502	1377.804199	-588.778748	226.469208	1386.805298	-600.416931	246.174942	1658.483887	-619.472839	455.599304	1105.016968	-616.238464	-70.114685	1150.653198	-440.206604	316.996368	973.646301	-456.653412	106.144089	1060.358154	-553.357971	189.275726	963.203308	487.455048	-22.760525	931.377014	489.324799	133.567276
-583.620483	267.392395	864.959534	-581.184509	104.710907	869.761108	-654.768372	254.875931	496.688843	-570.682007	-11.779633	502.907501	-648.831421	182.657822	89.364952	-623.707336	-46.629570	106.566132	-622.894775	386.956665	1351.262939	-613.709534	43.415508	1377.939697	-589.166931	226.773178	1386.669678	-600.850952	247.160583	1658.478394	-620.484741	455.871979	1104.630005	-616.097961	-70.024773	1150.916748	-441.048492	318.027496	972.779663	-457.213287	106.683060	1060.268433	-553.988281	189.305389	963.183289	487.723816	-22.862806	931.391418	489.141205	133.520935
-584.315552	267.303497	864.835266	-581.333740	104.473557	869.827209	-654.949890	254.802979	496.641968	-568.793213	-12.774333	503.480225	-648.844299	182.724487	89.327881	-623.930420	-47.048225	107.847023	-623.721680	387.032349	1350.933350	-613.554749	43.515110	1378.141479	-589.534058	227.037781	1386.643677	-601.401855	248.132126	1658.488037	-621.550049	456.108368	1104.307861	-615.983154	-69.968964	1151.246704	-441.926544	318.919983	972.068665	-457.757813	107.176743	1060.119873	-554.574768	189.344788	963.195679	487.970032	-22.956961	931.433533	488.937378	133.389740
-584.989441	267.154114	864.784607	-581.460938	104.471024	869.888184	-655.143860	254.740082	496.632233	-567.153992	-13.670221	504.129089	-648.827637	182.746994	89.304115	-624.214661	-47.568184	109.166046	-624.579651	387.130310	1350.745239	-613.376770	43.596882	1378.402588	-589.918152	227.358002	1386.724976	-601.981262	249.089584	1658.552734	-622.675415	456.363770	1104.069702	-615.743225	-70.131508	1151.722778	-442.842316	319.756989	971.327209	-458.310822	107.656624	1059.962280	-555.107361	189.430847	963.233704	488.270020	-23.026413	931.452026	488.783325	133.294006
-585.785828	267.231232	864.807251	-581.592957	104.271286	870.124390	-655.382263	254.615601	496.635681	-565.568298	-14.418164	504.874542	-648.834595	182.800247	89.325577	-624.392334	-48.158417	110.456940	-625.447144	387.164917	1350.652344	-613.150940	43.651180	1378.744019	-590.257446	227.596481	1386.859131	-602.607361	250.036057	1658.686035	-623.795410	456.600433	1103.951172	-615.587585	-69.907539	1152.058228	-443.904297	320.655640	970.726929	-458.814270	108.165672	1059.811646	-555.681946	189.601639	963.386414	488.538422	-23.138103	931.460876	488.617737	133.168930
-585.440002	265.575592	864.778320	-581.270874	104.023750	870.517761	-654.855957	253.957611	496.385254	-564.128662	-15.133718	505.682587	-648.463867	182.848877	89.281586	-624.645691	-48.985645	111.862694	-626.332153	387.197968	1350.670166	-612.913025	43.737396	1379.110352	-590.609863	227.827988	1387.013916	-603.404419	250.979630	1658.815674	-624.908752	456.928680	1103.920166	-615.296204	-69.933853	1152.545166	-444.985535	321.505157	970.229126	-459.294495	108.717392	1059.693848	-555.505127	188.927399	963.602783	488.840912	-23.237076	931.471436	488.438446	133.113693
-587.158752	266.957458	865.006958	-581.459229	103.605431	871.010498	-655.863342	254.114044	496.703400	-562.969055	-15.852734	506.522949	-648.797668	182.797974	89.348289	-624.838379	-49.978859	113.187912	-627.246338	387.235718	1350.793335	-612.608154	43.783920	1379.552734	-590.974304	228.039185	1387.307739	-604.222961	252.022720	1659.041260	-626.190674	457.169067	1104.038208	-614.872681	-70.006500	1153.103516	-446.164368	322.421387	969.768066	-459.758179	109.219856	1059.701782	-556.505371	189.777969	963.960449	489.141479	-23.419731	931.494141	488.291840	133.004868
-586.984985	265.733551	865.182800	-581.157654	103.805084	871.418701	-655.577332	253.368195	496.557159	-561.714478	-16.501245	507.321838	-648.552124	182.797150	89.311447	-624.805725	-51.105225	114.470436	-628.177185	387.243347	1351.029297	-612.185242	43.875778	1380.088623	-591.356995	228.265167	1387.670044	-604.993164	252.949005	1659.340088	-627.488525	457.465698	1104.291504	-614.291748	-70.102097	1153.749878	-447.403961	323.175903	969.508484	-460.198975	109.837997	1059.766113	-556.349182	189.462616	964.266663	489.428741	-23.547083	931.515686	488.110596	132.882004
-588.358582	266.523499	865.407471	-581.065002	102.747200	872.440735	-656.313660	253.212234	496.799500	-560.914001	-17.212845	508.341919	-648.746521	182.724792	89.337883	-625.166626	-52.487949	115.761459	-629.102112	387.222107	1351.394775	-611.751099	43.988731	1380.632080	-591.688171	228.446762	1388.068481	-605.811096	253.851593	1659.687500	-628.851318	457.717163	1104.647217	-613.613525	-70.197128	1154.411133	-448.671997	323.953156	969.333740	-460.453217	110.263939	1059.856689	-557.089355	189.986435	964.884277	489.714264	-23.683447	931.525391	487.954315	132.753815
-588.137329	265.376770	865.724426	-580.744934	103.270233	872.731201	-656.079102	252.539307	496.742188	-559.902832	-17.742254	509.102539	-648.638733	182.873520	89.333038	-625.033997	-54.023190	116.854782	-630.082092	387.203949	1351.832520	-611.295776	44.112034	1381.187012	-592.044373	228.660187	1388.547363	-606.704590	254.707474	1660.082153	-630.270508	458.023529	1105.152588	-612.776062	-70.510727	1155.188232	-450.034546	324.676453	969.319214	-460.958984	111.202133	1060.247437	-556.828979	189.730347	965.187866	490.020782	-23.883490	931.558777	487.828278	132.514313
-588.171692	264.465057	865.999634	-580.487732	103.824936	873.072998	-655.962158	251.858459	496.667175	-558.977417	-18.335142	509.821838	-648.430481	182.833755	89.299957	-624.568420	-55.744617	117.898804	-631.087708	387.187744	1352.376343	-610.727539	44.239376	1381.842163	-592.411499	228.937531	1389.065796	-607.620667	255.556091	1660.486694	-631.787720	458.246979	1105.737427	-611.636536	-71.149673	1156.011841	-451.434479	325.339539	969.505554	-461.252777	111.872749	1060.587402	-556.672363	189.692368	965.475403	490.312805	-24.018002	931.627441	487.669189	132.392700
-587.489868	261.855927	866.335022	-579.995911	104.407082	873.472290	-655.360352	250.843231	496.342133	-558.109192	-18.934219	510.581757	-647.969482	182.887558	89.273331	-624.279419	-57.620930	118.847748	-632.119629	387.170715	1352.985840	-610.134644	44.441711	1382.471313	-592.730774	229.202774	1389.615479	-608.636292	256.312012	1660.889038	-633.301453	458.418640	1106.367798	-610.673645	-71.056602	1156.804077	-452.761749	325.907806	970.249878	-461.387115	112.617874	1060.935913	-556.104614	188.795898	965.841309	490.628265	-24.159615	931.683105	487.561340	132.300034
-588.118835	261.755676	866.661865	-579.695190	104.248268	874.069397	-655.660156	250.442474	496.465546	-557.542358	-19.535662	511.313965	-647.966187	182.846893	89.273438	-624.027466	-59.708588	119.680695	-633.222290	387.112244	1353.648071	-609.458008	44.559002	1383.103027	-593.065979	229.419189	1390.135498	-609.655396	257.113403	1661.308594	-634.952209	458.685455	1107.053711	-609.310608	-71.662613	1157.774048	-454.152649	326.532196	970.466797	-461.514648	113.313744	1061.300293	-556.258850	188.991486	966.280701	490.981628	-24.434681	931.726929	487.734894	131.765854
-588.760559	261.680420	867.039734	-579.310181	103.779137	874.798157	-656.059326	249.957581	496.582153	-557.130310	-20.190756	512.075195	-647.599609	182.536911	89.311783	-623.586609	-62.073120	120.346542	-634.345032	387.077026	1354.327515	-608.830322	44.772587	1383.693481	-593.442444	229.738495	1390.649414	-610.746399	257.857361	1661.726074	-636.588135	458.887054	1107.834717	-607.838623	-71.889282	1158.437988	-455.509216	327.135559	971.003418	-461.277771	113.639458	1061.657959	-556.419189	189.094635	966.819092	491.161591	-24.506147	931.717102	487.467560	131.871078
-589.293945	261.456299	867.341492	-578.690796	102.694817	875.680237	-656.282410	249.397095	496.702606	-557.060364	-20.867466	512.907593	-647.814880	182.670044	89.287254	-623.137268	-64.579750	120.948143	-635.458801	386.984039	1354.993042	-608.028870	44.935734	1384.301147	-593.729980	229.975784	1391.137695	-611.883606	258.604431	1662.150146	-638.308350	459.138367	1108.611938	-606.211609	-72.436623	1159.393188	-456.816498	327.656189	971.687256	-461.065979	114.249809	1061.874634	-556.450745	188.951263	967.397217	491.508179	-24.718922	931.730225	487.602600	131.448441
-589.844910	261.607117	867.522888	-578.231201	102.329041	876.252563	-656.539734	248.924866	496.824554	-556.936646	-21.485981	513.508911	-647.808289	182.622482	89.324554	-622.086426	-67.242828	121.432388	-636.626099	386.907562	1355.658813	-607.241272	45.122540	1384.842163	-594.015930	230.269287	1391.637695	-613.008057	259.310455	1662.505127	-640.069275	459.325134	1109.379639	-604.544189	-72.654335	1160.171631	-458.127167	328.190887	972.444763	-460.752777	114.940445	1062.197388	-556.477051	189.231094	967.739868	491.804291	-24.860203	931.815247	487.530823	131.289993
-592.427307	265.128937	867.686401	-578.256348	101.453415	876.835754	-658.350891	249.251083	497.516235	-557.320984	-22.281914	514.134705	-648.592651	182.441498	89.411674	-621.193298	-70.061821	121.707512	-637.779053	386.833466	1356.322388	-606.397095	45.314373	1385.329834	-594.305603	230.496445	1392.082764	-614.192566	259.996826	1662.847656	-641.793640	459.492828	1110.139282	-602.906616	-72.611076	1160.820068	-459.350983	328.717896	973.343384	-460.466339	115.830055	1062.591431	-557.656311	191.042114	968.039124	492.066071	-25.061598	931.837341	487.497223	131.168976
-592.915039	264.963501	867.885498	-578.037598	101.941826	877.200989	-658.588562	248.821365	497.570709	-557.526611	-22.934050	514.437378	-648.506592	182.361420	89.426376	-619.888123	-73.041824	121.712074	-638.996338	386.682373	1356.908936	-605.455933	45.468105	1385.818237	-594.612000	230.769547	1392.482910	-615.419922	260.636841	1663.168091	-643.474915	459.717773	1110.871338	-600.856140	-73.052925	1161.598145	-460.577148	329.227234	974.276550	-459.794312	116.340820	1062.877686	-557.748352	191.454285	968.288391	492.280670	-25.233887	931.837952	487.462585	131.058762
-593.220093	264.520874	868.085205	-577.378967	101.401947	877.727295	-658.671265	248.332535	497.569611	-557.977600	-23.426794	514.889404	-648.401611	182.323151	89.402603	-618.547241	-76.083336	121.607010	-640.193787	386.552460	1357.434937	-604.526306	45.630283	1386.211426	-594.887695	231.034531	1392.820557	-616.577271	261.333160	1663.416992	-645.174866	459.840881	1111.507813	-598.980713	-73.008423	1162.153198	-461.768036	329.753174	975.251892	-459.230743	117.114380	1063.187866	-557.586304	191.310852	968.625977	492.489227	-25.388901	931.864075	487.451660	130.871475
-593.581299	264.260254	868.259766	-576.912903	101.177620	878.015808	-658.841797	247.837936	497.570526	-558.596436	-24.045649	515.225525	-648.323120	182.303650	89.353470	-616.815308	-79.093330	121.311966	-641.427124	386.360687	1357.914307	-603.484314	45.822269	1386.546265	-595.187439	231.342728	1393.115723	-617.881470	261.918121	1663.627197	-646.846191	459.957550	1112.095337	-596.896606	-73.111313	1162.724609	-462.873230	330.253876	976.191589	-458.735596	118.095657	1063.592773	-557.479187	191.281204	968.822876	492.720734	-25.520939	931.922913	487.457916	130.722183
-593.912842	263.698547	868.422241	-576.318176	100.834991	878.298279	-659.022156	247.412842	497.514465	-559.540344	-24.616919	515.444580	-648.206421	182.260498	89.349083	-615.191772	-82.228088	120.871788	-642.680359	386.160370	1358.306396	-602.443359	45.992290	1386.851929	-595.483215	231.627472	1393.352173	-619.043335	262.520050	1663.765381	-648.547668	460.117371	1112.602661	-594.553223	-73.520836	1163.256104	-463.916718	330.718079	977.051147	-457.861908	118.675476	1063.904175	-557.310486	191.070999	969.012573	492.926544	-25.642748	931.975525	487.433899	130.576019
-594.253784	263.355316	868.545166	-575.787781	100.565712	878.474426	-659.313843	247.058334	497.542175	-560.669922	-25.145859	515.539917	-648.169128	182.265961	89.334160	-612.505310	-85.154930	120.111732	-643.962341	385.907410	1358.578125	-601.264221	46.119244	1387.082642	-595.744873	231.828690	1393.513428	-620.274536	263.114807	1663.842163	-650.180359	460.245148	1112.959106	-592.416321	-73.373116	1163.555298	-464.890015	331.241547	977.884277	-457.097473	119.493980	1064.181885	-557.151489	190.953903	969.125793	493.100342	-25.807837	932.005127	487.426666	130.411407
-594.630371	263.220123	868.615051	-575.263855	100.387436	878.530334	-659.598083	246.714966	497.563324	-562.182617	-25.718468	515.561218	-648.148315	182.270996	89.309525	-609.932007	-88.207985	119.225037	-645.215942	385.654755	1358.779175	-600.126953	46.249847	1387.226196	-596.020142	232.097473	1393.614014	-621.449585	263.710114	1663.849731	-651.760681	460.343109	1113.197632	-589.991455	-73.701706	1163.969971	-465.731079	331.813507	978.619019	-456.303406	120.417419	1064.444092	-557.003113	190.947418	969.152649	493.302673	-25.953125	932.008118	487.432892	130.262543
-595.007813	262.840881	868.739441	-574.661194	100.051048	878.633423	-659.815918	246.459961	497.506958	-564.014160	-26.184566	515.641235	-648.106750	182.308029	89.294525	-607.031860	-91.150734	118.272964	-646.543396	385.338470	1358.906616	-598.855408	46.414619	1387.308472	-596.295654	232.403824	1393.688965	-622.563721	264.303802	1663.802246	-653.320129	460.327881	1113.312012	-587.615356	-73.671989	1164.210205	-466.472198	332.359924	979.334534	-455.440155	121.324425	1064.621582	-556.844238	190.751740	969.237183	493.489410	-26.068836	932.042480	487.446930	130.138641
-595.325928	262.373932	868.786865	-574.150879	99.806526	878.605835	-660.059448	246.195908	497.443970	-566.057800	-26.655022	515.627502	-647.728333	182.139740	89.342659	-604.361511	-94.154518	117.339653	-647.884338	385.047028	1358.863281	-597.559326	46.552044	1387.386719	-596.556946	232.602814	1393.676147	-623.626282	264.845825	1663.701294	-654.873169	460.295776	1113.344971	-585.165588	-73.595596	1164.409302	-467.128052	332.950684	979.993835	-454.379242	122.213211	1064.756226	-556.643738	190.518280	969.204468	493.641174	-26.223677	932.042908	487.479706	129.966690
-595.644165	262.133179	868.790405	-573.609436	99.531395	878.535767	-660.384827	245.964264	497.443298	-568.314026	-27.034519	515.660522	-647.768616	182.182480	89.354637	-600.935425	-96.756195	116.306564	-649.239685	384.709198	1358.738403	-596.281311	46.669636	1387.431030	-596.802795	232.780457	1393.601807	-624.646606	265.425934	1663.544434	-656.379456	460.292633	1113.274170	-582.692078	-73.538887	1164.602417	-467.653809	333.627319	980.521912	-453.491730	123.150070	1064.865112	-556.427856	190.375290	969.129028	493.758392	-26.377920	932.041870	487.482391	129.835602
-596.019714	261.744537	868.846252	-573.101074	99.160454	878.514587	-660.703064	245.762741	497.442719	-570.459106	-27.347057	515.645630	-648.130432	182.376892	89.280205	-597.757690	-99.229034	115.385628	-650.632813	384.375580	1358.562256	-594.983276	46.843914	1387.448486	-597.082642	232.977615	1393.489136	-625.596558	266.010040	1663.348633	-657.809814	460.201630	1113.083618	-580.201538	-73.438004	1164.778809	-468.096924	334.365662	980.957031	-452.677002	124.096954	1064.792480	-556.261780	190.116165	969.104736	493.878784	-26.508682	932.035034	487.511505	129.668060
-596.459717	261.394226	868.874512	-572.672058	98.824997	878.383972	-661.033813	245.502731	497.406189	-572.468689	-27.622238	515.689880	-648.086731	182.418793	89.233307	-594.482361	-101.337975	114.514862	-651.991943	384.009888	1358.310181	-593.649475	46.957920	1387.485596	-597.347107	233.224014	1393.362671	-626.414978	266.514771	1663.138062	-659.222168	460.074646	1112.867188	-577.671448	-73.272942	1164.986084	-468.450500	335.152344	981.378418	-451.732605	125.084442	1064.772949	-556.127502	189.849731	969.004211	494.025177	-26.617399	932.062744	487.543243	129.544556
-596.838989	261.108459	868.901611	-572.377014	98.599998	878.200928	-661.530334	245.294113	497.401550	-574.283752	-27.989628	515.723389	-647.793884	182.295624	89.244904	-591.714172	-103.195160	113.799011	-653.399536	383.600159	1358.012451	-592.371765	47.099091	1387.497070	-597.590149	233.419373	1393.176025	-627.188477	267.072632	1662.920532	-660.530090	459.824615	1112.573608	-575.109497	-73.166145	1165.118408	-468.744263	335.991882	981.645996	-451.011505	126.129944	1064.710449	-555.999023	189.615311	968.873108	494.127960	-26.713869	932.074158	487.568237	129.433578
-597.185608	260.784851	868.916809	-572.100708	98.275696	878.041748	-662.031128	245.111603	497.437744	-575.666809	-28.295734	515.697998	-648.153992	182.544189	89.150009	-589.060791	-104.706161	113.162231	-654.811646	383.194855	1357.605835	-591.062378	47.287899	1387.532959	-597.846436	233.616852	1392.975342	-627.940918	267.726563	1662.626221	-661.820435	459.663696	1112.241211	-572.614807	-72.933746	1165.300903	-468.968292	336.826691	981.823669	-450.093567	127.017609	1064.559937	-555.882507	189.319382	968.752563	494.227631	-26.810148	932.093994	487.619507	129.321930
-597.574036	260.290863	868.929077	-571.889160	97.985641	877.840332	-662.504395	244.978638	497.418884	-576.834961	-28.601625	515.602234	-647.631897	182.424774	89.156952	-586.907227	-105.931862	112.674446	-656.267090	382.693939	1357.144409	-589.766724	47.440063	1387.519531	-598.070374	233.785324	1392.726685	-628.558716	268.326263	1662.193359	-663.035278	459.400055	1111.801270	-570.008301	-72.810814	1165.505859	-469.129639	337.653870	981.925659	-449.245544	127.869621	1064.404785	-555.802673	188.944305	968.605286	494.337830	-26.907843	932.092834	487.662415	129.216187
-598.023315	259.583740	868.961365	-571.790039	97.586807	877.631165	-662.984009	244.793228	497.368225	-577.561829	-28.939371	515.561157	-647.573303	182.496658	89.160439	-585.087646	-106.779663	112.209351	-657.585205	382.309265	1356.728271	-588.484131	47.598934	1387.557983	-598.308838	233.971909	1392.519653	-629.045166	268.956299	1661.869629	-664.306458	459.306091	1111.687622	-567.442810	-72.637672	1165.788330	-469.269897	338.395050	981.996948	-448.360931	128.805557	1064.268311	-555.795044	188.392578	968.461060	494.419525	-27.031839	932.105286	487.700531	129.111069
-598.379639	259.411743	868.885803	-571.709412	97.193375	877.458801	-663.513855	244.605728	497.435394	-578.091248	-29.256178	515.470032	-647.706482	182.522446	89.122101	-583.816101	-107.444084	111.867867	-659.007690	381.787781	1356.190674	-587.173279	47.813660	1387.600952	-598.503174	234.137207	1392.334473	-629.370850	269.587067	1661.495972	-665.219910	458.983704	1111.268921	-564.940308	-72.355232	1166.002319	-469.580811	339.023163	981.630249	-447.435760	129.782104	1064.046143	-555.778564	188.140778	968.286499	494.461334	-27.172213	932.112854	487.748444	128.995331
-598.840149	258.811768	868.837952	-571.719910	96.763557	877.316467	-663.996765	244.327820	497.369904	-578.510498	-29.669794	515.324890	-647.782166	182.545471	89.096672	-583.125732	-107.916298	111.601051	-660.300598	381.356232	1355.731201	-585.952087	47.947166	1387.702393	-598.711121	234.245667	1392.093384	-629.764587	270.295197	1661.206787	-666.348755	458.435455	1110.554932	-562.512512	-72.265312	1166.390625	-469.731750	339.744873	981.772156	-446.845917	130.326660	1063.758057	-555.881470	187.681778	968.144714	494.496765	-27.297060	932.109375	487.763977	128.912903
-599.257751	258.209930	868.789978	-571.764771	96.238686	877.264221	-664.430664	244.101334	497.377014	-578.846069	-30.146614	515.250732	-647.573303	182.673157	89.067917	-582.814453	-108.198761	111.398598	-661.671753	380.789276	1355.202881	-584.764648	48.120716	1387.876343	-598.917480	234.348999	1391.874756	-629.885498	270.888885	1660.895142	-667.410706	458.184662	1110.097046	-560.102661	-72.102371	1166.732422	-469.963898	340.286804	981.644836	-446.111694	131.009552	1063.556763	-555.991394	187.206451	968.047791	494.566010	-27.385403	932.139465	487.796417	128.815674
-599.649963	257.565979	868.750244	-571.797058	95.666946	877.269531	-664.885315	243.790726	497.375397	-579.076477	-30.623018	515.203003	-647.661377	182.666061	88.994904	-583.108276	-108.344635	111.242836	-662.983215	380.239288	1354.705566	-583.653748	48.280987	1388.038330	-599.117493	234.456360	1391.680298	-629.987366	271.599854	1660.566895	-668.414734	457.793121	1109.643555	-557.756470	-71.977547	1167.081299	-470.284668	340.821991	981.413025	-445.260010	131.881607	1063.560791	-556.117920	186.707855	967.992371	494.640350	-27.489906	932.177673	487.841827	128.712646
-600.063599	256.880005	868.763855	-571.866394	95.072670	877.280640	-665.413757	243.434158	497.353485	-579.342590	-31.105824	515.139893	-647.675781	182.752686	89.012100	-583.643799	-108.297424	111.058693	-664.306519	379.774292	1354.327271	-582.458984	48.380894	1388.274048	-599.285095	234.509842	1391.500854	-629.966736	272.320251	1660.168823	-669.392761	457.368866	1109.205078	-555.566589	-71.887512	1167.542114	-470.618408	341.265442	981.224670	-444.586914	132.453171	1063.424194	-556.304260	186.143234	967.979492	494.697937	-27.557411	932.185608	487.882568	128.632935
-600.299744	256.090576	868.775391	-571.737732	94.147705	877.610779	-665.773560	243.152374	497.326874	-579.575134	-31.557438	515.131958	-647.527283	182.826355	88.957832	-584.327454	-108.182541	110.926018	-665.239807	379.219147	1353.905396	-581.519226	48.550549	1388.434692	-599.446960	234.521637	1391.371704	-629.946777	272.996155	1659.831909	-670.405334	456.998108	1108.828247	-553.460754	-71.875877	1167.936157	-470.918732	341.663910	981.080017	-443.955383	132.882339	1063.347412	-556.434509	185.517609	968.149109	494.735168	-27.687212	932.193054	487.913116	128.547836
-600.726990	255.387741	868.820374	-571.839600	93.666092	877.605469	-666.262756	242.847076	497.301208	-579.690552	-31.932802	515.004639	-647.632935	182.838074	88.915939	-585.147949	-107.958183	110.807907	-666.294128	378.531677	1353.390747	-580.564331	48.658211	1388.623535	-599.555237	234.538773	1391.261353	-629.839600	273.665161	1659.557983	-671.428406	456.554077	1108.432373	-551.405945	-71.851677	1168.290649	-471.407471	342.017944	980.584229	-443.305420	133.267822	1063.265503	-556.673828	184.973404	968.155762	494.794037	-27.732386	932.192322	487.948547	128.515854
-601.105347	254.654861	868.843994	-571.910339	93.160797	877.626892	-666.763428	242.490631	497.309174	-579.675903	-32.193642	514.915039	-647.477966	182.974823	88.900276	-586.062439	-107.656364	110.641945	-667.281189	378.056335	1353.152466	-579.601501	48.752274	1388.873535	-599.637817	234.520111	1391.146973	-629.711426	274.352264	1659.260132	-672.398865	455.999847	1108.112793	-549.488831	-71.905571	1168.820068	-471.683014	342.242340	980.691101	-442.670135	133.605667	1063.235107	-556.894531	184.424347	968.169434	494.874908	-27.795439	932.208862	487.990875	128.446625
-601.710876	253.777817	869.018799	-571.965454	92.540871	877.711609	-667.359009	242.098297	497.297028	-579.706116	-32.359898	514.867493	-647.602173	182.985123	88.880287	-586.770874	-107.343948	110.534119	-668.091919	377.431610	1352.877319	-578.622437	48.735157	1389.193726	-599.680542	234.473282	1391.060425	-629.489746	275.033478	1659.052856	-673.376648	455.382935	1107.847046	-547.667664	-72.080383	1169.329712	-472.224823	342.426910	980.504456	-442.152710	133.836807	1063.157959	-557.259583	183.734482	968.303467	494.897034	-27.844229	932.212463	488.019653	128.364609
-602.119995	252.914597	869.095520	-571.945801	91.614265	877.987915	-667.717590	241.616806	497.305481	-579.843201	-32.521355	514.884583	-647.531189	183.047501	88.872391	-587.490112	-106.946732	110.434448	-668.772705	376.779816	1352.631958	-577.695007	48.701008	1389.505737	-599.733337	234.376129	1391.041504	-629.410767	275.595734	1658.796509	-674.386658	454.806183	1107.674438	-545.947144	-72.214172	1169.914185	-472.883667	342.521057	980.231995	-441.676453	134.025925	1063.113159	-557.546143	183.014847	968.488892	494.915192	-27.919134	932.202148	488.050293	128.299728
-602.636963	252.095245	869.207153	-572.000854	90.995384	878.102722	-668.151978	241.109879	497.320953	-579.930420	-32.627220	514.882446	-647.579590	183.040100	88.822655	-588.282043	-106.564987	110.359016	-669.310852	376.213013	1352.536011	-576.828674	48.651749	1389.813232	-599.699158	234.273880	1391.032227	-629.253174	276.116638	1658.624512	-675.351746	454.194763	1107.605103	-544.338623	-72.483124	1170.475708	-473.446106	342.503174	980.127991	-441.330078	134.081955	1063.201294	-557.839844	182.393600	968.593323	494.962006	-27.964479	932.222534	488.082367	128.250626
-603.256470	251.567245	869.454041	-571.874390	90.372849	878.149109	-668.651306	240.576920	497.411652	-580.004700	-32.697922	514.915833	-647.667419	183.043625	88.816360	-588.714172	-106.156158	110.310387	-669.946106	375.413513	1352.350220	-575.926514	48.565338	1390.184814	-599.510620	234.224838	1391.140625	-629.143250	276.541687	1658.519043	-676.283447	453.508698	1107.461304	-542.831116	-72.770660	1171.070068	-474.124420	342.366241	979.981873	-441.068176	134.147583	1063.201538	-558.105164	181.826889	968.744812	495.017700	-28.018198	932.261047	488.129852	128.195496
-603.786255	250.729919	869.573364	-571.585022	89.564728	878.201538	-669.009766	239.981125	497.399078	-580.229370	-32.760040	515.020020	-647.621521	183.018860	88.790291	-589.125854	-105.775169	110.235672	-670.396973	374.708893	1352.256714	-575.025635	48.407997	1390.576782	-599.557800	234.007477	1391.067749	-629.079224	276.864502	1658.439697	-677.223145	452.732025	1107.478882	-541.417297	-73.171448	1171.702271	-474.749359	342.170563	980.000183	-440.821960	134.054291	1063.247437	-558.222778	181.116226	968.817017	495.043396	-28.020151	932.250793	488.170105	128.185226
-604.193237	250.012161	869.640076	-571.409729	88.810432	878.360229	-669.345764	239.415482	497.441467	-580.591614	-32.890472	515.166077	-647.616394	183.008728	88.758904	-589.326233	-105.382736	110.137856	-670.965454	373.893524	1352.214844	-574.184509	48.243591	1390.946411	-599.283691	233.928284	1391.242065	-629.106934	277.056244	1658.408813	-678.128845	452.040588	1107.468994	-540.175415	-73.567490	1172.264771	-475.611267	341.838715	979.721313	-440.762817	133.927292	1063.258667	-558.333618	180.538300	968.909729	495.037628	-28.077868	932.255005	488.184998	128.166412
-604.733093	249.114243	869.788330	-571.273132	88.091484	878.522888	-669.647278	238.833893	497.459656	-581.203857	-33.070873	515.356506	-647.579956	182.932526	88.730598	-589.411865	-105.001350	110.036987	-671.278748	373.266052	1352.243164	-573.301331	48.069351	1391.357300	-599.118652	233.720398	1391.322754	-629.184143	277.158356	1658.433716	-679.036255	451.277222	1107.532349	-539.013794	-74.035301	1172.859009	-476.496582	341.497925	979.602356	-440.656494	133.717026	1063.259644	-558.504517	179.879395	969.038025	495.019958	-28.098276	932.250854	488.203857	128.118988
-605.192932	248.333252	869.867126	-571.094543	87.401703	878.660889	-670.037659	238.167282	497.516205	-581.949341	-33.308895	515.575378	-647.597595	182.888000	88.710922	-589.263245	-104.628174	109.914520	-671.626343	372.525543	1352.263916	-572.331787	47.870220	1391.782959	-598.941467	233.496979	1391.446045	-629.348877	277.123871	1658.521484	-679.921265	450.536530	1107.615356	-537.942993	-74.499138	1173.463379	-477.368835	341.012146	979.487976	-440.529419	133.434570	1063.279785	-558.582642	179.313416	969.106689	495.042145	-28.116777	932.270752	488.222626	128.120560
-605.645630	247.497772	870.007751	-570.865967	86.668556	878.862305	-670.287292	237.511765	497.573639	-582.690063	-33.578732	515.848633	-647.544556	182.802582	88.683342	-589.042053	-104.336235	109.779869	-672.077698	371.657806	1352.312866	-571.356934	47.662426	1392.209961	-598.948486	233.093826	1391.470215	-629.590454	276.862396	1658.682007	-680.812622	449.804688	1107.683594	-537.048645	-74.426315	1173.869629	-478.332794	340.381378	979.422546	-440.399017	133.121719	1063.276978	-558.623291	178.710434	969.233337	495.027924	-28.127230	932.272400	488.238678	128.107178
-605.992249	246.749664	870.143433	-570.634338	86.033257	879.037048	-670.581970	236.916199	497.634277	-583.373840	-33.863995	516.064941	-647.503784	182.767014	88.696655	-588.754639	-104.167786	109.697342	-672.367920	370.990234	1352.402954	-570.348083	47.430389	1392.592651	-598.823547	232.772018	1391.650513	-629.912842	276.444031	1658.888916	-681.686890	448.956940	1107.856445	-536.120667	-75.491615	1174.528687	-479.243988	339.746857	979.414673	-440.336731	132.744202	1063.273315	-558.606506	178.170578	969.346558	494.971466	-28.115200	932.263428	488.233093	128.121521
-606.446350	245.946167	870.331421	-570.488831	85.507278	879.221985	-670.856140	236.215912	497.689362	-583.906189	-34.171371	516.301270	-647.431213	182.724609	88.687759	-588.450928	-104.095901	109.614227	-672.740356	370.153259	1352.547363	-569.325195	47.214085	1392.991699	-598.646423	232.417984	1391.857544	-630.209106	275.844482	1659.231934	-682.607971	448.186646	1107.967163	-535.246521	-75.976616	1175.058594	-480.211548	338.963348	979.434875	-440.204498	132.362350	1063.287720	-558.652405	177.656815	969.480103	494.956909	-28.110968	932.267883	488.260742	128.130585
-606.772644	245.239105	870.480713	-570.291748	84.927460	879.420959	-671.021729	235.574417	497.786469	-584.310547	-34.547874	516.539734	-647.362122	182.706879	88.700325	-588.141846	-104.134796	109.609520	-673.048767	369.397980	1352.698730	-568.290344	46.919678	1393.355347	-598.454041	232.013382	1392.101807	-630.746033	275.235657	1659.444580	-683.462158	447.396637	1108.106812	-534.418823	-76.476875	1175.518921	-481.165100	338.110626	979.489868	-440.079437	131.979156	1063.310059	-558.606445	177.171616	969.599243	494.935486	-28.068432	932.286743	488.260681	128.163101
-607.009766	244.567535	870.570068	-570.025879	84.245102	879.643250	-671.291626	234.917068	497.803711	-584.539734	-34.918201	516.770325	-647.303345	182.643997	88.684471	-587.782715	-104.267349	109.632919	-673.341187	368.615997	1352.897339	-567.309753	46.606560	1393.680420	-598.266357	231.563782	1392.377075	-631.199158	274.436279	1659.758301	-684.349304	446.477325	1108.279419	-533.605042	-76.931808	1175.904175	-482.062683	337.280701	979.597778	-439.926361	131.617889	1063.319580	-558.483215	176.687927	969.695679	494.912933	-28.045630	932.285706	488.299622	128.187561
-607.249084	243.792328	870.677185	-569.800964	83.595795	879.842773	-671.464233	234.311127	497.839355	-584.728333	-35.399185	516.949951	-647.217651	182.601837	88.677544	-587.630737	-104.511215	109.645927	-673.718994	367.773163	1353.035645	-566.396912	46.208687	1393.981812	-597.783875	231.249298	1392.841675	-631.623840	273.502777	1660.157715	-685.233459	445.603363	1108.427612	-532.753784	-77.421288	1176.246704	-482.955597	336.355774	979.711182	-439.733124	131.249802	1063.300903	-558.359741	176.153748	969.784119	494.864288	-28.048885	932.277100	488.273468	128.233917
-606.946716	242.458923	870.667542	-569.555298	83.025375	880.037964	-671.301270	233.638214	497.791931	-584.870239	-35.919628	517.124390	-647.018494	182.557571	88.645866	-587.428223	-104.897163	109.747650	-673.921692	366.956848	1353.228882	-565.378357	45.856194	1394.265747	-597.912476	230.489502	1392.823730	-632.254395	272.507690	1660.412842	-686.088867	444.683655	1108.645142	-531.920166	-77.857445	1176.522339	-483.766479	335.426941	979.865601	-439.525543	130.956955	1063.291016	-557.958130	175.398178	969.809998	494.787476	-27.996670	932.282837	488.252075	128.289719
-607.249756	241.778885	870.713013	-569.369324	82.254333	880.308594	-671.469849	232.989304	497.854187	-584.905579	-36.488991	517.320496	-646.988708	182.485031	88.644310	-587.180664	-105.330147	109.805283	-674.123962	366.133087	1353.487183	-564.447632	45.416042	1394.541626	-597.888855	229.803818	1392.978271	-632.770630	271.342926	1660.847290	-686.853943	443.828705	1108.982056	-531.072388	-78.290634	1176.759521	-484.613342	334.445953	980.075867	-439.268585	130.674286	1063.272827	-557.897705	174.915573	969.896912	494.713776	-27.963718	932.294861	488.251251	128.329086
-607.551025	241.090332	870.852722	-569.230774	81.613411	880.512939	-671.611511	232.387711	497.907928	-585.243225	-37.363266	517.583252	-646.952576	182.375748	88.604202	-587.380188	-105.886620	109.859474	-674.360413	365.206207	1353.745117	-563.621094	44.839558	1394.741089	-597.583374	229.254471	1393.307983	-633.395264	270.169312	1661.113770	-687.682861	442.645538	1109.127686	-530.160889	-78.742424	1176.857300	-485.375244	333.329559	980.233582	-438.993103	130.416946	1063.229614	-557.878052	174.397934	970.016113	494.630554	-27.903734	932.295837	488.219757	128.395218
-607.789124	240.432983	871.013855	-569.041992	80.921135	880.732910	-671.775574	231.818512	497.896973	-585.274231	-38.050888	517.748474	-646.864319	182.301514	88.566933	-587.439087	-106.410179	109.880508	-674.548889	364.312866	1354.015381	-562.870728	44.266983	1394.855469	-597.385864	228.551819	1393.516724	-633.935120	268.822449	1661.473877	-688.380920	441.567413	1109.449219	-529.301758	-79.049751	1176.873657	-486.077728	332.331726	980.434814	-438.594025	130.130066	1063.176025	-557.800354	173.858383	970.154663	494.540131	-27.824232	932.293945	488.213501	128.471176
-607.874268	239.712799	871.138123	-568.738525	80.229897	880.925598	-671.872620	231.243118	497.873810	-585.070496	-38.668564	517.857483	-646.733276	182.242371	88.561661	-587.659363	-107.056305	109.937241	-674.755432	363.335083	1354.270264	-562.092712	43.590034	1394.957031	-597.178711	227.792648	1393.741943	-634.517334	267.510498	1661.748535	-689.062195	440.531952	1109.727539	-528.396179	-79.532204	1176.867554	-486.727264	331.229706	980.720520	-438.100128	129.871368	1063.162109	-557.631409	173.282486	970.275452	494.470001	-27.748854	932.301575	488.207520	128.516785
-608.065979	238.923645	871.281738	-568.585938	79.606377	881.055481	-672.044189	230.646683	497.847046	-584.905212	-39.322746	517.989807	-646.689758	182.183075	88.508621	-587.970886	-107.650703	109.993530	-674.937012	362.338715	1354.545654	-561.428101	42.871429	1395.040039	-597.021729	227.016953	1393.972656	-634.969177	266.071716	1662.133545	-689.707153	439.386536	1110.029785	-527.462769	-79.840691	1176.793213	-487.353851	330.173309	980.969849	-437.469940	129.641602	1063.142944	-557.552979	172.669662	970.367004	494.416931	-27.631187	932.303223	488.217529	128.624176
-608.178772	238.088394	871.352051	-568.342468	78.917892	881.126343	-672.164917	230.074448	497.863129	-584.724121	-40.063782	518.073181	-646.622192	182.083527	88.488937	-588.462158	-108.351013	110.063438	-675.075623	361.312622	1354.840576	-560.728333	42.070988	1395.067993	-597.049255	226.068222	1394.077881	-635.521729	264.605560	1662.323730	-690.258423	438.339783	1110.309448	-526.529602	-79.863274	1176.575317	-487.819366	329.128906	981.298035	-436.808990	129.337158	1063.101685	-557.415405	172.005127	970.400024	494.343750	-27.534601	932.287659	488.211517	128.697250
-608.213562	237.381744	871.392395	-568.042175	78.240456	881.184753	-672.236816	229.453659	497.880127	-584.644775	-40.837376	518.102905	-646.516541	182.014313	88.445007	-589.140991	-109.129494	110.158073	-675.224121	360.268097	1355.122070	-560.157166	41.224785	1395.023193	-596.805603	225.171799	1394.303101	-635.922424	263.064514	1662.630493	-690.744263	437.207794	1110.615112	-525.548767	-80.479393	1176.438965	-488.233612	328.092163	981.605774	-436.060791	129.049759	1063.052368	-557.244385	171.399292	970.424500	494.221924	-27.440500	932.263184	488.201813	128.833557
-608.321533	236.559692	871.449219	-567.801514	77.554550	881.224060	-672.408752	228.892914	497.893341	-584.494629	-41.551975	518.069092	-646.484985	181.953247	88.426712	-589.948486	-109.911621	110.227440	-675.376282	359.088928	1355.409668	-559.610229	40.255142	1394.975830	-596.592041	224.290741	1394.605103	-636.342712	261.571045	1662.811523	-691.116577	436.027496	1110.908447	-524.577148	-80.687340	1176.125244	-488.561279	326.987396	981.904846	-435.235504	128.789139	1063.039551	-557.124939	170.726044	970.443420	494.098175	-27.310524	932.236389	488.156128	128.946167
-608.448853	235.781082	871.530212	-567.617065	76.932762	881.173706	-672.533142	228.402618	497.882599	-584.246643	-42.307018	518.010193	-646.429688	181.866821	88.384468	-590.852661	-110.728760	110.267738	-675.467468	357.918060	1355.663330	-559.062561	39.292660	1394.874390	-596.724731	223.055756	1394.553467	-636.552612	259.944763	1663.077393	-691.481628	434.869568	1111.215942	-523.654846	-81.059517	1175.876587	-488.820282	325.868347	982.283630	-434.366089	128.515717	1063.000610	-557.053589	170.032364	970.443726	493.990387	-27.213364	932.221985	488.156494	129.059998
-608.508118	235.093002	871.570068	-567.289734	76.251289	881.112244	-672.560913	227.850372	497.908936	-584.015198	-43.050819	517.926086	-646.338623	181.794922	88.362572	-592.032593	-111.655945	110.379227	-675.613342	356.698944	1355.894653	-558.572388	38.214291	1394.727173	-596.609314	221.919693	1394.645874	-636.860229	258.325623	1663.212646	-691.778503	433.834015	1111.517456	-522.654480	-81.577644	1175.551392	-489.012238	324.821381	982.708557	-433.470490	128.143677	1062.922729	-556.909241	169.365799	970.426880	493.840912	-27.086636	932.205994	488.121124	129.186508
-608.622314	234.405075	871.602905	-566.975098	75.551689	880.998535	-672.639099	227.224564	497.956818	-583.761597	-43.814156	517.792725	-646.276062	181.694626	88.292419	-593.362793	-112.623512	110.438751	-675.776306	355.375702	1356.097412	-558.174194	37.096920	1394.555176	-596.432373	220.812149	1394.833252	-637.025452	256.784058	1663.299194	-692.025452	432.675659	1111.761475	-521.682312	-82.025261	1175.188232	-489.066010	323.887817	983.101440	-432.436768	127.759865	1062.691162	-556.792969	168.671829	970.381226	493.706268	-27.016556	932.206787	488.099121	129.315475
-608.731812	233.653976	871.646851	-566.748474	74.892433	880.868896	-672.698303	226.707077	497.956909	-583.451111	-44.524803	517.625427	-646.221191	181.638977	88.260605	-594.731628	-113.664040	110.463646	-675.902771	354.053192	1356.346313	-557.710693	35.908081	1394.388672	-596.458740	219.486389	1394.827515	-637.146301	255.087433	1663.401978	-692.157898	431.548279	1112.076904	-520.709778	-82.616089	1174.836792	-489.081635	322.737762	983.561707	-431.701355	127.367058	1062.740723	-556.718445	167.941467	970.336731	493.608063	-26.880562	932.197083	488.101685	129.448547
-608.775940	232.881866	871.632813	-566.452698	74.190147	880.704651	-672.672852	226.178757	497.972626	-583.151428	-45.332706	517.458496	-646.122681	181.558411	88.235504	-596.299194	-114.656708	110.539474	-676.062012	352.614380	1356.567871	-557.404480	34.634056	1394.179321	-596.202698	218.398270	1395.089111	-637.142700	253.501190	1663.463135	-692.266785	430.423981	1112.339478	-519.803406	-83.157089	1174.441162	-488.948425	321.926392	984.062805	-430.723236	126.847191	1062.588501	-556.596130	167.186951	970.251282	493.527313	-26.724581	932.199097	488.089386	129.588501
-608.762451	232.034470	871.720459	-566.161621	73.527344	880.506348	-672.641541	225.635406	497.991455	-582.883423	-46.123634	517.184570	-646.023682	181.530136	88.248161	-597.845154	-115.734314	110.566681	-676.225769	351.153137	1356.778564	-556.990723	33.342480	1393.972778	-596.264648	216.901703	1394.966309	-637.079712	251.820282	1663.531982	-692.340271	429.300385	1112.676270	-518.924255	-83.847504	1174.005493	-488.801056	320.996704	984.580566	-429.774475	126.341965	1062.359497	-556.446411	166.332474	970.211121	493.396027	-26.591051	932.200867	488.070709	129.733398
-608.848999	231.232010	871.772583	-565.971741	72.852409	880.294434	-672.719666	225.047501	498.056335	-582.766113	-47.008125	516.960388	-645.920288	181.478439	88.225998	-599.211609	-116.773026	110.500389	-676.446228	349.572754	1356.965332	-556.722412	31.910719	1393.700073	-595.914246	215.720413	1395.300903	-636.993652	250.211029	1663.494385	-692.382629	428.199127	1112.996094	-518.104675	-84.507248	1173.517334	-488.624634	320.162872	985.139832	-428.922577	125.740181	1062.169189	-556.407654	165.499420	970.149048	493.295074	-26.414169	932.194336	488.064667	129.877167
-608.855835	230.634140	871.793335	-565.592163	72.131332	880.057495	-672.816406	224.461426	498.141327	-582.685608	-47.829742	516.710510	-645.914063	181.421661	88.222221	-600.690125	-117.775269	110.450264	-676.553162	348.035217	1357.162598	-556.290405	30.535515	1393.428711	-596.211792	214.004898	1394.970215	-636.756042	248.521866	1663.500366	-692.345398	427.158234	1113.366455	-517.270630	-85.246040	1173.032104	-488.344482	319.461426	985.706543	-427.860962	124.920822	1062.036987	-556.255005	164.744141	970.065674	493.182098	-26.302097	932.188660	488.046600	129.992981
-608.907227	229.919144	871.795837	-565.293091	71.380257	879.799377	-672.885437	223.949142	498.205750	-582.730713	-48.837505	516.471497	-645.873901	181.384964	88.201370	-602.043823	-118.745255	110.335991	-676.763916	346.350983	1357.338989	-555.940918	29.015337	1393.145508	-596.162170	212.535431	1394.939331	-636.533997	246.905533	1663.358521	-692.322998	425.994751	1113.690308	-516.586060	-86.012856	1172.548828	-488.010162	318.685272	986.358459	-427.089050	124.322098	1061.810181	-556.163086	163.914230	969.962097	493.066498	-26.165882	932.179871	488.048523	130.092499
-608.934875	229.067932	871.839050	-565.088501	70.682014	879.517700	-672.899109	223.463150	498.213898	-582.889526	-49.836933	516.236877	-645.759888	181.365173	88.145897	-603.324463	-119.713654	110.178047	-676.972229	344.630768	1357.478516	-555.617737	27.494480	1392.859619	-596.125488	210.922394	1394.869751	-636.115601	245.218216	1663.324097	-692.246155	424.920959	1114.067627	-515.923157	-86.833488	1172.016724	-487.619995	317.983704	986.974854	-426.177155	123.494217	1061.536865	-556.099731	162.998917	969.870789	492.944580	-26.033993	932.174133	488.030029	130.249084
-608.773010	228.230667	871.844360	-564.777832	69.931198	879.257019	-672.798950	222.963715	498.280487	-583.044556	-50.833733	515.995117	-645.640930	181.374954	88.149452	-604.520081	-120.609573	109.980545	-677.206543	342.777344	1357.594604	-555.283020	25.818800	1392.546753	-595.932068	209.410019	1395.008057	-635.736450	243.569565	1663.126221	-692.125549	423.891876	1114.461670	-515.286804	-87.723305	1171.446899	-487.086792	317.371552	987.735779	-425.333954	122.652344	1061.264526	-555.912903	162.070724	969.777893	492.813354	-25.888273	932.154053	487.987762	130.387115
-608.678284	227.459274	871.907715	-564.485962	69.085533	878.977905	-672.751221	222.492218	498.366211	-583.179871	-51.804161	515.715027	-645.591064	181.339020	88.113556	-605.641724	-121.513451	109.750298	-677.393738	340.966400	1357.747314	-554.920166	24.184313	1392.222168	-596.159546	207.502914	1394.688599	-635.208008	241.856842	1663.030273	-692.007813	422.724701	1114.878418	-514.731506	-88.656082	1170.857544	-486.577698	316.641785	988.608521	-424.380737	121.560608	1060.746216	-555.773010	161.077759	969.712769	492.689453	-25.771706	932.142761	487.982758	130.500168
-608.692932	226.612000	871.951660	-564.258179	68.292786	878.686157	-672.683228	222.043808	498.419006	-583.223999	-52.683437	515.470398	-645.599121	181.286270	88.101578	-606.872009	-122.229416	109.450294	-677.649231	339.016998	1357.885254	-554.671509	22.403738	1391.902588	-595.879333	205.946823	1394.894775	-634.648926	240.269791	1662.827881	-691.867188	421.637115	1115.284180	-514.211365	-89.568779	1170.260132	-486.044586	315.904877	989.513489	-423.573273	120.717499	1060.534302	-555.702820	160.100647	969.621948	492.626068	-25.612661	932.155090	487.980316	130.690582
-608.497375	225.633865	871.941528	-563.977661	67.280525	878.405762	-672.537781	221.641846	498.481201	-583.155945	-53.490631	515.166809	-645.533264	181.309189	88.087440	-608.223511	-122.840012	109.161247	-677.828613	337.123199	1358.058472	-554.320068	20.642572	1391.571411	-596.095459	203.968460	1394.567993	-633.936646	238.638641	1662.707031	-691.730042	420.438599	1115.710693	-513.706299	-90.580894	1169.605103	-485.453430	315.114380	990.558533	-422.858246	119.939362	1060.601685	-555.523071	158.943558	969.517273	492.500702	-25.499750	932.158508	487.965271	130.827423
-608.341736	224.736755	871.961487	-563.796387	66.424973	878.117859	-672.424072	221.221863	498.541565	-582.957214	-54.144035	514.725891	-645.525635	181.293365	88.069252	-609.608459	-123.277031	108.871323	-678.036743	335.051147	1358.237671	-554.096802	18.696440	1391.235596	-595.802368	202.274307	1394.741089	-633.199707	236.979584	1662.502197	-691.616577	419.349487	1116.181885	-513.292297	-91.649666	1168.938110	-484.901917	314.353241	991.726685	-421.645905	118.681290	1059.970581	-555.391357	157.883072	969.419373	492.385529	-25.362967	932.139404	487.945801	130.961655
-608.161682	223.643570	872.027222	-563.402222	65.298180	877.862671	-672.264282	220.733551	498.584015	-582.711243	-54.787067	514.348389	-645.529907	181.293259	88.059761	-611.056335	-123.505188	108.558800	-678.194580	332.994751	1358.373169	-553.827698	16.746897	1390.870605	-595.761841	200.345306	1394.697754	-632.348511	235.264145	1662.333984	-691.419861	418.139587	1116.654297	-512.820251	-92.711517	1168.289429	-484.370300	313.347778	993.077515	-421.166931	117.819016	1060.000122	-555.171387	156.603302	969.368469	492.274963	-25.218094	932.140869	487.920349	131.076843
-607.887634	222.487610	872.044006	-563.163269	64.354294	877.578613	-672.049866	220.129257	498.636658	-582.491516	-55.300735	513.892944	-645.504944	181.294388	87.993950	-612.858704	-123.586761	108.288727	-678.419189	330.867615	1358.535645	-553.663879	14.715848	1390.501953	-595.576172	198.464371	1394.742798	-631.516968	233.554779	1662.079834	-691.295288	416.850616	1117.157715	-512.412842	-93.929367	1167.582153	-483.797760	312.322113	994.212891	-420.440033	116.809448	1059.879272	-554.962646	155.371063	969.273560	492.197235	-25.110165	932.144714	487.909241	131.181351
-607.593994	221.536591	872.056702	-562.731873	63.196472	877.297668	-671.949646	219.630081	498.668091	-582.133850	-55.649391	513.373047	-645.974854	181.612091	87.975594	-614.468567	-123.533752	107.959618	-678.439331	328.785614	1358.766846	-553.357666	12.649251	1390.130249	-595.822510	196.167969	1394.367065	-630.523682	231.869476	1661.848633	-691.138977	415.534088	1117.734497	-512.033630	-95.147682	1166.952759	-483.182037	311.320404	995.431030	-419.709076	115.631180	1059.474854	-554.664307	154.135681	969.182861	492.106781	-24.971123	932.102356	487.889069	131.309586
-607.281616	220.312347	872.103394	-562.473572	62.098866	877.031189	-671.734863	219.124969	498.711212	-582.044739	-56.161495	512.890137	-645.932434	181.637711	87.961342	-615.985962	-123.264755	107.613235	-678.608276	326.529572	1358.989014	-553.268188	10.501823	1389.713989	-595.503723	194.225403	1394.606445	-629.544373	230.180878	1661.534790	-690.940247	414.125061	1118.278564	-511.611542	-96.422081	1166.228638	-482.435059	310.578461	996.582275	-418.773499	114.302147	1059.491333	-554.413452	152.778061	969.108398	491.988281	-24.875975	932.090271	487.860260	131.374924
-606.997559	219.218338	872.200623	-562.077148	60.876823	876.776001	-671.628601	218.582123	498.822601	-582.128296	-56.681458	512.473206	-645.961487	181.590820	87.902908	-617.380310	-122.939156	107.240402	-678.665466	324.320526	1359.207764	-553.106201	8.320742	1389.325073	-595.573853	191.989502	1394.432129	-628.468872	228.338806	1661.276489	-690.764343	412.678894	1118.846802	-511.180359	-97.866051	1165.567139	-481.841064	309.488434	997.774353	-418.242035	113.110405	1058.997803	-554.132263	151.406433	969.074280	491.895477	-24.766848	932.082336	487.832214	131.486084
-606.587891	217.945465	872.216248	-561.777344	59.729378	876.532349	-671.436218	217.875015	498.874847	-582.389709	-57.103134	512.058655	-646.011414	181.601791	87.862076	-618.543579	-122.429237	106.751114	-678.622375	322.051819	1359.442139	-552.908081	6.123928	1388.922729	-595.684814	189.548416	1394.058105	-627.374146	226.481155	1660.959473	-690.614868	411.120026	1119.438232	-510.792297	-99.361809	1164.929199	-481.204224	308.307068	998.946594	-418.136139	111.954529	1059.031494	-553.802734	150.022781	968.989014	491.863708	-24.666601	932.069702	487.829742	131.605637
-606.275024	216.860886	872.233887	-561.435486	58.470718	876.292480	-671.312500	217.233231	498.977295	-582.973633	-57.669243	511.695862	-645.951050	181.557388	87.819122	-619.730286	-121.924622	106.194313	-678.609924	319.730835	1359.719238	-552.762573	3.772927	1388.512939	-595.505981	187.310272	1393.984741	-626.286499	224.535538	1660.635864	-690.394775	409.508606	1120.009399	-510.348175	-100.878304	1164.265625	-480.587097	307.032104	1000.116394	-417.290833	110.467987	1058.971802	-553.500305	148.684265	968.905518	491.791107	-24.534489	932.062805	487.801666	131.754913
-605.932861	215.585495	872.322998	-561.127563	57.190273	876.062500	-671.261047	216.635696	499.025116	-583.753052	-58.314415	511.376617	-645.983765	181.484879	87.810928	-620.380066	-121.331116	105.499115	-678.651245	317.333038	1359.962158	-552.760681	1.312253	1388.054077	-594.944580	185.316376	1394.275513	-625.233276	222.507050	1660.306519	-690.137817	407.786346	1120.555908	-509.950684	-102.640289	1163.604980	-479.912354	305.737457	1001.270264	-417.299255	109.176041	1058.934937	-553.188110	147.205795	968.862305	491.684753	-24.466248	932.052246	487.775574	131.851822
-605.609741	214.249115	872.387085	-560.911743	55.940659	875.798767	-671.045776	215.805237	499.119446	-584.712280	-58.970436	511.085999	-645.920471	181.412750	87.754951	-620.728027	-120.676834	104.707077	-678.402710	314.978271	1360.270264	-552.487549	-1.045450	1387.641479	-595.035706	182.690170	1393.791382	-624.166321	220.282898	1660.046021	-689.868042	405.909973	1121.117676	-509.607697	-104.276741	1162.966064	-479.203796	304.281616	1002.487000	-416.719910	107.803055	1059.092285	-552.894470	145.709244	968.777832	491.649963	-24.356583	932.063232	487.753632	131.947571
-605.294434	213.105713	872.418884	-560.569031	54.562798	875.543396	-670.907654	215.056320	499.187195	-585.674438	-59.525513	510.743408	-645.903015	181.340271	87.735382	-620.871277	-120.025116	103.833199	-678.199097	312.615845	1360.535645	-552.368835	-3.539431	1387.201416	-594.623901	180.354614	1393.738525	-623.151367	217.964844	1659.821289	-689.650391	404.240540	1121.671509	-509.229950	-106.153595	1162.357056	-478.508026	302.769135	1003.619995	-416.678680	106.418945	1059.031860	-552.571472	144.265442	968.688293	491.576233	-24.283388	932.086426	487.731964	132.017700
-604.899353	211.661667	872.480713	-560.381653	53.247269	875.292664	-670.680054	214.258438	499.267029	-586.726624	-60.161293	510.384460	-645.836060	181.244827	87.729607	-621.162842	-119.362198	102.885956	-677.898254	310.254486	1360.773071	-552.119019	-5.990686	1386.773193	-594.386902	177.841248	1393.561890	-622.246399	215.427460	1659.620483	-689.458984	402.471405	1122.128418	-508.879181	-108.025742	1161.682861	-477.747559	301.229492	1004.741455	-416.107269	104.867134	1059.147217	-552.232788	142.680878	968.600952	491.544891	-24.188011	932.076233	487.715607	132.115417
-604.643921	210.252274	872.558472	-560.175964	51.765831	874.970398	-670.574829	213.510086	499.392670	-587.717896	-60.740459	509.973755	-645.820190	181.108398	87.719597	-621.524231	-118.625160	102.017929	-677.633789	307.860840	1360.971802	-551.969910	-8.570749	1386.317383	-593.822937	175.456070	1393.579590	-621.270325	212.685852	1659.528076	-689.100769	400.507568	1122.567749	-508.502228	-110.008774	1161.085571	-476.948273	299.654480	1005.809082	-415.872955	103.364685	1059.249268	-551.946777	140.997910	968.486206	491.497162	-24.081989	932.071350	487.692993	132.215546
-604.388062	208.784698	872.615112	-559.983948	50.234623	874.687378	-670.334106	212.630936	499.448486	-588.516968	-61.190964	509.501343	-645.713867	181.020081	87.707695	-621.489014	-117.857773	101.043213	-677.137329	305.443848	1361.216553	-551.694153	-11.155394	1385.890869	-593.536682	172.836700	1393.383057	-620.520325	209.867081	1659.401978	-688.728027	398.255585	1122.904785	-508.217743	-112.018379	1160.534546	-476.170410	297.963318	1006.829651	-415.843323	101.830353	1059.103760	-551.667175	139.294937	968.376404	491.449677	-24.033785	932.065186	487.688995	132.281448
-604.097717	207.207413	872.595825	-559.951660	48.732639	874.358337	-670.235901	211.836380	499.495392	-589.264526	-61.587204	508.885956	-645.720642	180.914948	87.688545	-620.979858	-116.952713	100.046112	-676.646606	303.020996	1361.429321	-551.424866	-13.765663	1385.486938	-593.109314	170.250641	1393.275146	-619.779602	206.775101	1659.429932	-688.335266	396.053314	1123.291260	-507.866028	-114.080002	1159.969116	-475.348236	296.110199	1007.802551	-415.711639	100.288261	1059.402588	-551.402588	137.553757	968.189453	491.441345	-23.941973	932.064209	487.690582	132.365845
-603.852478	205.590439	872.650513	-559.852356	47.090553	873.985474	-670.110413	210.994888	499.571930	-589.886292	-61.912930	508.287140	-645.686890	180.770187	87.663864	-620.610596	-116.105171	99.066566	-675.989868	300.631744	1361.637085	-551.092712	-16.369869	1385.085571	-592.578003	167.624786	1393.204224	-619.207031	203.634415	1659.419189	-687.886780	393.646149	1123.572998	-507.549835	-116.103989	1159.374756	-474.526123	294.237915	1008.688293	-415.093811	98.469109	1059.457275	-551.131897	135.666290	968.024292	491.446747	-23.860430	932.067139	487.713928	132.443497
-603.649719	204.012970	872.673584	-559.780823	45.346172	873.619385	-669.924500	210.169495	499.577698	-590.492310	-62.218399	507.640045	-645.635986	180.659775	87.638046	-620.527161	-115.218430	98.085686	-675.397705	298.140900	1361.852051	-550.824097	-19.082020	1384.675537	-592.075317	164.935883	1393.141968	-618.691528	200.260590	1659.512939	-687.367920	391.207672	1123.881348	-507.253632	-118.240372	1158.797241	-473.680939	292.261536	1009.461792	-414.714233	96.570251	1059.210571	-550.897339	133.764725	967.844482	491.395630	-23.826645	932.061340	487.712646	132.497589
-603.411316	202.297256	872.610168	-559.767090	43.511135	873.239807	-669.764526	209.260345	499.636597	-591.035583	-62.478477	507.034088	-645.597595	180.558640	87.663811	-620.421509	-114.315361	97.209007	-674.741516	295.614563	1362.012085	-550.553223	-21.846275	1384.258789	-591.356018	162.309479	1393.223633	-618.212769	196.727036	1659.679199	-686.826904	388.600952	1124.072876	-506.942413	-120.478058	1158.207397	-472.814636	290.057220	1010.199890	-414.869110	94.895851	1059.360229	-550.654358	131.782440	967.604492	491.347565	-23.741495	932.077209	487.638977	132.641571
-603.194031	200.384445	872.578003	-559.798645	41.663158	872.855469	-669.569458	208.360397	499.670410	-591.550110	-62.771042	506.378113	-645.635010	180.410782	87.645042	-620.400330	-113.614754	96.389618	-673.965576	293.066986	1362.185547	-550.191833	-24.580812	1383.820801	-590.697937	159.486053	1393.166748	-617.884827	193.112915	1659.805176	-686.181030	386.234344	1124.334839	-506.635864	-122.633842	1157.548950	-471.998047	287.781250	1010.909302	-414.256989	92.822990	1059.325195	-550.452393	129.676895	967.381348	491.376068	-23.687332	932.090881	487.721588	132.632385
-602.906189	198.506363	872.606323	-559.779541	39.752499	872.465881	-669.377502	207.444595	499.681122	-592.170654	-63.225201	505.784851	-645.527405	180.342484	87.624046	-620.212097	-113.052231	95.579590	-673.117310	290.477783	1362.387329	-549.830872	-27.423559	1383.412598	-590.108704	156.602509	1393.058472	-617.574829	189.349487	1660.016846	-685.512634	383.582397	1124.572266	-506.366638	-124.939163	1156.946045	-471.123047	285.383453	1011.442261	-413.774139	90.677788	1058.970825	-550.182556	127.510643	967.187012	491.377197	-23.668131	932.083618	487.771912	132.632401
-602.598328	196.546219	872.553284	-559.748779	37.780529	872.059998	-669.219116	206.486115	499.689789	-592.752625	-63.738831	505.240784	-645.485779	180.253769	87.612579	-620.072571	-112.886932	94.969948	-672.263428	287.828705	1362.583862	-549.436890	-30.336935	1382.978760	-589.478210	153.654861	1392.973267	-617.339050	185.528702	1660.227661	-684.782349	381.110687	1124.828125	-506.007751	-127.296188	1156.275879	-470.335297	282.892761	1011.926208	-413.469360	88.563484	1058.799072	-549.879272	125.315422	966.933350	491.368195	-23.638760	932.065796	487.790344	132.678101
-602.394470	194.535141	872.522949	-559.671936	35.664333	871.703796	-669.075256	205.504227	499.693451	-593.339966	-64.529610	504.821594	-645.454041	180.132675	87.571251	-619.978882	-113.047432	94.405708	-671.232788	285.132446	1362.868042	-548.907654	-33.303261	1382.572754	-588.960327	150.540115	1392.852783	-617.197388	181.663849	1660.453369	-683.945679	378.467285	1125.110718	-505.671417	-129.722702	1155.670654	-469.471680	280.222931	1012.399597	-413.257935	86.532959	1058.780518	-549.647644	123.051888	966.726868	491.378967	-23.611666	932.063782	487.841095	132.712708
-601.998901	192.540634	872.496948	-559.554138	33.677402	871.373413	-668.855469	204.340485	499.780731	-593.797974	-65.450775	504.479584	-645.411682	180.047653	87.549507	-619.762207	-113.412743	93.876610	-670.359802	282.380859	1363.112549	-548.642395	-36.343288	1382.153687	-588.123840	147.544601	1392.992676	-617.033203	177.699951	1660.765503	-683.012207	375.858063	1125.428711	-505.246338	-132.203033	1154.972412	-468.607452	277.367554	1012.811707	-412.870636	84.299065	1058.591919	-549.301208	120.849472	966.536377	491.386230	-23.586445	932.065063	487.880981	132.731049
-601.804260	190.546753	872.561951	-559.492981	31.556257	871.117859	-668.714844	203.271927	499.841644	-594.222961	-66.695816	504.298553	-645.384521	179.929901	87.555878	-619.812073	-113.973549	93.410698	-669.372131	279.557404	1363.448608	-548.271729	-39.476822	1381.753174	-587.501221	144.349426	1393.079468	-616.905457	173.665100	1661.104614	-682.003296	373.168274	1125.774658	-504.846100	-134.829147	1154.364746	-467.744202	274.504059	1013.135803	-412.464630	81.897133	1058.135498	-549.101440	118.587807	966.433655	491.404144	-23.528009	932.067139	487.917999	132.776169
-601.519165	188.636993	872.558289	-559.337646	29.400227	870.892334	-668.446960	202.058792	499.886780	-594.516541	-68.071861	504.173523	-645.239197	179.786545	87.516945	-619.463989	-114.482521	92.991875	-668.333130	276.700012	1363.864136	-547.909241	-42.708401	1381.395508	-586.858032	141.110016	1393.203247	-616.745361	169.573853	1661.468506	-680.920166	370.413696	1126.177734	-504.408783	-137.518082	1153.819702	-466.845459	271.547974	1013.483521	-412.702911	79.738503	1058.010986	-548.810303	116.404655	966.307251	491.395233	-23.540421	932.065613	487.946075	132.774231
-601.264954	186.556290	872.669189	-559.156006	27.280611	870.742249	-668.281494	200.838989	499.864777	-594.743835	-69.714134	504.184448	-645.146606	179.632462	87.473404	-619.225647	-115.127090	92.675964	-667.308960	273.824615	1364.337524	-547.575317	-45.923077	1381.057739	-586.352661	137.730988	1393.258179	-616.537354	165.414688	1661.910522	-679.794556	367.686615	1126.651245	-503.950745	-140.273880	1153.270508	-465.987335	268.290222	1013.776062	-412.356262	77.188263	1057.575684	-548.517761	114.153229	966.274353	491.399323	-23.526077	932.090332	487.970154	132.794632
-600.978760	184.471161	872.801819	-558.958618	25.160982	870.695740	-667.978394	199.457764	499.944214	-594.762085	-71.378998	504.194794	-645.073730	179.446762	87.419060	-619.087097	-115.788681	92.367302	-666.128967	270.961792	1364.959595	-547.284241	-49.229580	1380.762695	-585.655640	134.411865	1393.479980	-616.419128	161.288284	1662.253418	-678.545410	364.773285	1127.237061	-503.499512	-143.042511	1152.759033	-464.956512	265.163818	1014.124084	-411.873199	74.630112	1057.513794	-548.228210	111.937904	966.309998	491.429993	-23.474451	932.096924	488.015533	132.801971
-600.791443	182.653778	872.813477	-558.824402	22.992094	870.674011	-667.734253	198.238235	500.072327	-594.720215	-73.154228	504.196442	-645.059875	179.215622	87.371178	-619.203735	-116.569283	92.147682	-665.222473	267.872955	1365.492188	-547.064331	-52.505287	1380.484009	-584.885010	131.146362	1393.850098	-616.147644	157.059631	1662.729492	-677.299805	361.825134	1127.791870	-503.073578	-145.977554	1152.256470	-463.891327	261.959259	1014.446655	-411.962402	72.139763	1057.207275	-547.987183	109.920212	966.279846	491.448578	-23.454815	932.103699	488.048645	132.860352
-600.419861	180.142105	873.093567	-558.638306	20.862097	870.782410	-667.281128	196.785797	500.038879	-594.697205	-74.892860	504.222321	-644.938049	178.971786	87.303429	-619.292297	-117.374741	91.912148	-664.213501	264.843842	1366.165649	-546.851807	-55.832298	1380.209961	-584.239197	127.777756	1394.119385	-615.834351	152.891541	1663.171631	-675.964844	358.817261	1128.447998	-502.657074	-148.950851	1151.809814	-462.801666	258.742004	1014.835144	-411.588654	69.358932	1056.833618	-547.683777	107.483871	966.474365	491.447021	-23.481129	932.095154	488.089752	132.846176
-600.086426	178.080078	873.282898	-558.275146	18.529329	870.933594	-666.916504	195.423645	500.082947	-594.555969	-76.570213	504.276062	-644.800415	178.750504	87.293182	-619.021973	-118.174866	91.656319	-663.133972	261.844452	1366.925781	-546.612610	-59.186729	1380.022827	-583.690979	124.299461	1394.423828	-615.462402	148.646042	1663.632324	-674.608582	355.871979	1129.251709	-502.280304	-151.881180	1151.390015	-461.809723	255.379745	1015.176697	-411.111084	66.639580	1056.945679	-547.324585	105.260849	966.642883	491.477020	-23.434082	932.109253	488.113190	132.885300
-600.147339	176.557816	873.338623	-558.105469	16.190758	871.086792	-666.613159	193.953934	500.285614	-594.575684	-78.281281	504.371033	-644.683044	178.523804	87.336830	-618.920654	-118.943665	91.489372	-662.019897	258.907349	1367.868652	-546.437866	-62.582817	1379.833618	-582.942627	120.964310	1394.882813	-615.023193	144.418579	1664.117798	-673.187805	352.806671	1130.164185	-501.963043	-154.884521	1151.011475	-460.783783	252.099945	1015.567017	-410.824066	63.831810	1056.893677	-547.194519	103.418594	966.715271	491.518402	-23.444675	932.116028	488.178650	132.869812
-599.763672	174.307480	873.548889	-557.795044	13.859353	871.267883	-666.057861	192.460892	500.326324	-594.585999	-79.943748	504.428467	-644.540161	178.264191	87.324654	-618.935974	-119.597618	91.354584	-661.095703	255.692459	1368.605957	-546.258484	-65.933289	1379.671875	-582.345337	117.539169	1395.171875	-614.587280	140.166336	1664.527344	-671.857361	349.865845	1131.089600	-501.739380	-158.042206	1150.700684	-459.835388	248.744644	1015.914429	-410.874146	61.088806	1056.815063	-546.823486	101.098740	966.904968	491.555542	-23.411085	932.116089	488.240112	132.886429
-599.773438	172.198898	873.696716	-557.465637	11.212266	871.478821	-665.716309	191.002930	500.406738	-594.835449	-81.600571	504.572998	-644.516174	177.975754	87.320412	-618.941406	-120.108711	91.213715	-660.089783	252.595016	1369.520752	-546.124573	-69.339279	1379.511841	-581.581909	114.160698	1395.583618	-613.991699	135.896408	1664.993530	-670.449524	346.903381	1132.087280	-501.557281	-161.147095	1150.397339	-458.870636	245.325470	1016.377869	-410.271667	57.969337	1056.909180	-546.615051	98.814934	967.060852	491.562836	-23.431379	932.137268	488.285675	132.875229
-599.082520	169.427963	873.996094	-557.151306	8.972312	871.561401	-664.936829	189.296463	500.371735	-595.048340	-83.056870	504.612213	-644.303040	177.707687	87.293510	-618.848999	-120.428047	91.123405	-659.008789	249.561935	1370.510986	-545.919189	-72.790169	1379.331665	-580.871033	110.757980	1395.982300	-613.336914	131.649994	1665.423340	-669.084473	343.900391	1133.159790	-501.484070	-164.328094	1150.093628	-457.929138	241.950516	1016.955872	-409.898926	54.922737	1057.036011	-546.068909	96.141624	967.249573	491.595520	-23.439810	932.144287	488.349060	132.883408
-599.091187	167.345917	874.083618	-556.785095	6.252675	871.716675	-664.479858	187.757187	500.455719	-595.427124	-84.525345	504.764587	-644.229248	177.407700	87.257942	-618.908386	-120.615295	91.104897	-658.010925	246.414948	1371.471924	-545.758545	-76.284523	1379.082764	-580.270325	107.262009	1396.325562	-612.490234	127.436203	1665.879639	-667.710632	340.926300	1134.213867	-501.408173	-167.553146	1149.778198	-457.005432	238.525208	1017.535217	-409.576843	51.851871	1057.182739	-545.849426	93.838654	967.349915	491.657257	-23.416096	932.164063	488.416138	132.860306
-598.647217	164.606552	874.322083	-556.330688	3.595455	871.877319	-663.835266	186.117554	500.463837	-595.912842	-85.932022	504.915100	-644.088867	177.099777	87.191299	-618.977234	-120.728546	91.059715	-656.997681	243.220505	1372.408447	-545.600891	-79.707108	1378.908203	-579.631165	103.736397	1396.664307	-611.646545	123.173134	1666.273560	-666.371521	338.020508	1135.313721	-501.396881	-170.773361	1149.466797	-456.116730	235.204971	1018.114929	-409.312592	48.717480	1057.356567	-545.409973	91.097733	967.555969	491.676422	-23.435696	932.172058	488.444855	132.870605
-598.219116	161.924820	874.520081	-555.773254	0.716902	872.145569	-663.199890	184.329056	500.402893	-596.455627	-87.217903	505.129364	-643.955688	176.841034	87.186256	-618.973267	-120.789230	90.969017	-655.999878	240.010574	1373.325439	-545.458984	-83.204926	1378.717041	-578.971680	100.254593	1396.967285	-610.753357	118.925720	1666.618774	-665.031616	335.102417	1136.416382	-501.409790	-174.050369	1149.182007	-455.222931	231.785568	1018.703003	-409.068024	45.562637	1057.485229	-544.986389	88.357376	967.809631	491.722382	-23.443003	932.160034	488.510468	132.864426
-597.813599	158.871399	874.828552	-555.440369	-1.879917	872.249451	-662.454102	182.742661	500.326752	-597.058167	-88.551346	505.339905	-643.666687	176.571609	87.144600	-618.914307	-120.853516	90.941422	-655.038696	236.698547	1374.088623	-545.284363	-86.714355	1378.524536	-578.265320	96.739838	1397.291260	-609.672668	114.772278	1667.007935	-663.697021	332.277985	1137.477905	-501.476501	-177.373199	1148.869751	-454.339294	228.440811	1019.392212	-409.199066	42.536221	1057.615845	-544.624939	85.415359	968.027039	491.766296	-23.468792	932.160278	488.583466	132.842804
-597.486816	156.031174	875.002197	-555.072510	-4.557353	872.311096	-661.866333	181.130096	500.376343	-597.828735	-89.972153	505.584717	-643.507690	176.216248	87.131798	-619.253784	-121.007149	90.962578	-654.029602	233.482834	1374.921631	-545.160278	-90.227455	1378.320557	-577.585266	93.260536	1397.565308	-608.595337	110.553734	1667.265259	-662.371887	329.409821	1138.524658	-501.543457	-180.622345	1148.463623	-453.452759	225.202560	1020.020447	-408.732025	39.295349	1057.831787	-544.277954	82.605652	968.148499	491.830627	-23.456638	932.179138	488.649933	132.847076
-597.169739	153.418625	875.040527	-554.677368	-7.368595	872.377563	-661.198669	180.237656	500.638550	-598.638062	-91.420639	505.893555	-643.182922	175.962830	87.154785	-619.349243	-121.157066	90.908096	-653.038574	230.147003	1375.721069	-545.007507	-93.776123	1378.077759	-576.800903	89.798820	1397.861450	-607.415100	106.425209	1667.529297	-661.077942	326.574829	1139.520386	-501.678131	-183.873184	1148.074463	-452.574615	221.939453	1020.629456	-408.611389	36.130344	1057.895874	-543.932312	79.914558	968.202942	491.872955	-23.467613	932.171875	488.722565	132.826004
-596.825684	150.573120	875.219055	-554.251221	-10.202546	872.437744	-660.502014	178.746078	500.629303	-599.595154	-93.040459	506.224731	-643.017395	175.633484	87.133041	-619.496948	-121.403145	90.919853	-651.976624	226.844879	1376.493164	-544.823669	-97.307091	1377.785522	-576.206909	86.197273	1398.031006	-606.113525	102.408966	1667.843872	-659.807190	323.788361	1140.489746	-501.854767	-187.259003	1147.642578	-451.669159	218.843414	1021.223755	-408.759216	32.961861	1057.944946	-543.576294	77.014160	968.336548	491.929657	-23.494930	932.177673	488.796051	132.803146
-596.388977	147.782776	875.394104	-553.788208	-12.948604	872.479553	-659.810425	177.049911	500.664337	-600.488342	-94.752930	506.540344	-642.872070	175.345078	87.105629	-619.632690	-121.661530	90.933479	-650.943909	223.490952	1377.156494	-544.617798	-100.927551	1377.523438	-575.485352	82.668518	1398.182495	-604.738464	98.334824	1668.039429	-658.560608	320.969391	1141.365723	-502.049896	-190.540314	1147.159180	-450.768890	215.789017	1021.844666	-408.285370	29.600641	1057.967651	-543.162170	74.164932	968.462830	492.022339	-23.455526	932.198425	488.873505	132.822525
-596.194580	145.057480	875.518494	-553.719849	-15.259045	872.213379	-659.100952	175.322998	500.654205	-601.317627	-96.478432	506.749207	-642.741638	175.038177	87.052048	-619.682800	-121.983215	90.913513	-649.928345	220.127228	1377.810913	-544.431091	-104.534492	1377.196899	-574.756836	79.112869	1398.345337	-603.401978	94.329468	1668.197021	-657.373230	318.213470	1142.253296	-502.317078	-193.877930	1146.613037	-449.902618	212.790298	1022.296143	-408.398132	26.391264	1057.901123	-542.926270	71.437256	968.371338	492.098145	-23.453476	932.209045	488.956360	132.802277
-595.799011	142.195297	875.688354	-553.331909	-17.960922	872.268433	-658.385132	173.679474	500.546753	-602.256470	-98.391693	507.056274	-642.585266	174.762390	87.011345	-619.214355	-122.177269	90.890129	-648.875732	216.712494	1378.426147	-544.174072	-108.175636	1376.827148	-574.051636	75.543259	1398.466431	-601.924072	90.377205	1668.328491	-656.241394	315.463074	1143.030273	-502.644318	-197.157135	1146.021362	-449.034180	209.802383	1022.786804	-407.849854	22.854145	1057.646484	-542.585876	68.578400	968.506470	492.193329	-23.449347	932.207458	489.055481	132.827423
-595.289124	139.266495	875.786621	-552.614746	-21.197342	872.506531	-657.569153	171.915039	500.457306	-603.237183	-100.332397	507.424561	-642.460510	174.385132	86.974251	-619.457581	-122.540253	90.896255	-647.857544	213.357010	1378.916748	-543.974670	-111.830101	1376.449097	-573.217224	71.978226	1398.606812	-600.320496	86.494102	1668.477539	-655.114990	312.693665	1143.811035	-502.975983	-200.397842	1145.355103	-448.222931	206.980270	1023.232178	-407.726929	19.490295	1057.454956	-542.110840	65.569397	968.716309	492.265900	-23.471230	932.218689	489.125275	132.832443
-595.060364	136.634171	875.909790	-552.621826	-23.393175	872.296753	-656.973938	170.260498	500.469055	-604.081665	-102.215446	507.550293	-642.385254	174.044083	86.961853	-619.646851	-122.883026	90.902748	-646.830200	209.937225	1379.395386	-543.710083	-115.484909	1376.047729	-572.456299	68.422066	1398.688354	-598.751831	82.636009	1668.497559	-654.074097	309.935944	1144.515991	-503.378204	-203.730194	1144.699341	-447.381042	204.157257	1023.733521	-407.775085	16.256569	1057.303711	-541.923157	62.950123	968.661072	492.370605	-23.470589	932.215515	489.225525	132.834244
-594.707153	133.808807	876.019653	-552.247620	-26.193115	872.345337	-656.293335	168.660019	500.350769	-604.924011	-104.135162	507.812134	-642.274780	173.742844	86.948524	-619.864990	-123.261436	90.891670	-645.806396	206.499466	1379.843628	-543.423035	-119.156578	1375.662231	-571.700745	64.821510	1398.673828	-596.996460	78.842392	1668.558960	-653.108093	307.172302	1145.173218	-503.843750	-206.965744	1144.046143	-446.669006	201.388168	1023.959290	-407.754120	13.029857	1057.304932	-541.603577	60.094280	968.758118	492.468719	-23.471575	932.240479	489.326233	132.811188
-594.301758	130.964096	876.070557	-551.894775	-28.954678	872.363098	-655.486084	166.967468	500.298218	-605.719727	-105.994194	508.005341	-642.164124	173.449432	86.877289	-620.112427	-123.601540	90.888313	-644.760010	203.120972	1380.249512	-543.119385	-122.812462	1375.242310	-570.966187	61.219742	1398.680664	-595.245361	75.074280	1668.566162	-652.176086	304.324554	1145.794434	-504.354095	-210.239548	1143.360474	-445.863739	198.640137	1024.160400	-407.449982	9.643981	1057.112549	-541.269531	57.251995	968.810181	492.536774	-23.493076	932.250122	489.390259	132.824768
-593.996155	128.157516	876.181763	-551.646912	-31.664236	872.319702	-654.770081	165.351028	500.216400	-606.512268	-107.865044	508.162567	-642.024109	173.165619	86.818085	-620.108032	-123.827011	90.884575	-643.727600	199.700745	1380.628418	-542.677063	-126.559853	1374.960815	-570.255798	57.584133	1398.641968	-593.433411	71.331520	1668.540039	-651.262817	301.397369	1146.365112	-504.869415	-213.464203	1142.668335	-445.189850	195.928421	1024.333496	-407.582306	6.380241	1056.950317	-540.999207	54.392792	968.852905	492.604126	-23.491777	932.241882	489.461334	132.813461
-593.724243	125.344421	876.218262	-551.400635	-34.479805	872.300964	-654.049866	163.801117	500.046875	-607.178223	-109.693428	508.296692	-641.980347	172.873596	86.755013	-620.166504	-124.051399	90.916100	-642.746887	196.276901	1380.934570	-542.405884	-130.191299	1374.550903	-569.328674	54.059521	1398.706543	-591.649841	67.670624	1668.445801	-650.453064	298.473206	1146.895996	-505.419189	-216.683411	1141.879028	-444.480499	193.337799	1024.414429	-407.619751	3.109797	1056.954956	-540.760193	51.535053	968.871338	492.706970	-23.506170	932.255005	489.563385	132.821655
-593.350342	122.491920	876.245300	-551.101257	-37.312946	872.286987	-653.198669	162.207901	499.992737	-607.866089	-111.448189	508.468140	-641.954102	172.616135	86.695847	-620.290100	-124.284019	90.958351	-641.735596	192.884201	1381.245117	-542.035339	-133.829315	1374.123413	-568.609680	50.424263	1398.570313	-589.715637	64.040955	1668.373291	-649.685120	295.428986	1147.375854	-505.952484	-219.915192	1141.076660	-443.775757	190.787445	1024.405396	-407.666779	-0.112215	1056.844727	-540.439270	48.649460	968.885864	492.814850	-23.492090	932.247498	489.659485	132.833923
-592.946899	119.490051	876.282593	-550.461975	-40.762966	872.456421	-652.373291	160.699509	499.843018	-608.599365	-113.202171	508.739471	-641.801636	172.368896	86.641113	-620.211487	-124.463997	90.947395	-640.759521	189.501404	1381.568359	-541.720459	-137.476746	1373.690430	-567.677612	46.883362	1398.615601	-587.695068	60.437534	1668.320068	-648.968811	292.224915	1147.828491	-506.502014	-223.206070	1140.281250	-443.079895	188.262421	1024.436035	-407.783020	-3.421359	1056.547241	-540.046631	45.496338	969.027710	492.894196	-23.485062	932.267456	489.723816	132.817062
-592.682373	116.525742	876.264832	-550.278198	-43.721462	872.399048	-651.571533	159.076736	499.611542	-609.352051	-115.043060	508.878693	-641.772400	172.138870	86.581848	-620.379456	-124.728752	90.997429	-639.785034	186.073608	1381.874268	-541.329956	-141.138504	1373.235107	-566.820068	43.287914	1398.577271	-585.660339	56.834572	1668.218750	-648.343567	289.044525	1148.233154	-507.057434	-226.424332	1139.529297	-442.405884	185.855286	1024.311401	-407.978394	-6.540352	1056.584473	-539.809387	42.499340	968.988037	492.966003	-23.485643	932.262695	489.797607	132.815186
-592.417114	113.691032	876.284363	-550.136719	-46.576210	872.386841	-650.838501	157.544983	499.509827	-609.862000	-116.435745	508.971649	-641.745361	171.916061	86.585243	-620.510193	-124.993240	90.967659	-638.767578	182.683670	1382.190186	-540.894226	-144.752350	1372.806274	-565.999878	39.708652	1398.472656	-583.630310	53.300739	1668.061401	-647.775635	285.771729	1148.640625	-507.421600	-229.796082	1138.797852	-441.816925	183.473206	1024.026123	-408.205109	-9.739207	1056.478638	-539.611816	39.609001	968.996582	493.039154	-23.485643	932.267517	489.869568	132.811981
-592.185303	110.783287	876.262146	-550.030212	-49.464073	872.303284	-650.092651	156.073639	499.424835	-610.466736	-118.064857	509.064240	-641.610901	171.702866	86.577583	-620.677917	-125.268158	90.999496	-637.689758	179.321548	1382.513794	-540.388245	-148.419586	1372.413452	-565.085815	36.121517	1398.439819	-581.601563	49.753345	1667.853516	-647.294739	282.389404	1148.984497	-507.982422	-233.039063	1138.054321	-441.228577	181.099899	1023.783264	-408.452271	-12.919484	1056.247192	-539.425598	36.655514	968.941528	493.115540	-23.481438	932.274536	489.943481	132.790848
-591.950134	107.931313	876.224670	-549.927856	-52.379433	872.233398	-649.332764	154.509399	499.225250	-611.248291	-120.067596	509.214935	-641.589355	171.494446	86.537262	-621.398682	-125.646599	91.005379	-636.705078	175.928711	1382.768433	-539.900574	-152.042374	1371.962769	-564.179260	32.536095	1398.330322	-579.450500	46.214569	1667.657715	-646.853638	279.041016	1149.290771	-508.530579	-236.302307	1137.320557	-440.676025	178.759613	1023.508972	-408.688354	-16.118662	1055.837524	-539.252991	33.725029	968.889465	493.166046	-23.485716	932.266663	490.009796	132.776917
-591.710327	104.996094	876.159851	-549.823242	-55.312511	872.119446	-648.507874	152.995255	498.980103	-612.013794	-122.090126	509.320068	-641.527954	171.241165	86.490318	-621.663818	-125.994476	91.027649	-635.775452	172.509872	1382.995483	-539.352539	-155.670319	1371.505615	-563.288879	29.004772	1398.215698	-577.228088	42.792530	1667.477905	-646.553345	275.662109	1149.565674	-509.029144	-239.508896	1136.608765	-440.211700	176.465240	1023.159790	-408.880188	-19.425747	1055.142578	-539.057373	30.741451	968.795410	493.241791	-23.474926	932.253357	490.093475	132.784775
-591.562317	102.113617	876.157959	-549.793030	-58.167980	872.012146	-647.795471	151.465790	498.876709	-612.648926	-124.011490	509.387970	-641.488159	171.032257	86.461739	-621.789307	-126.269753	91.037605	-634.688110	169.212509	1383.240601	-538.696045	-159.164673	1371.062622	-562.432007	25.426250	1397.966553	-575.031494	39.285145	1667.222046	-646.241760	272.289856	1149.883545	-509.480957	-242.713959	1135.943970	-439.836670	174.077332	1022.879395	-409.050598	-22.709930	1054.650146	-538.943909	27.794353	968.737488	493.323517	-23.482874	932.263000	490.163177	132.793442
-591.448730	99.265724	876.064453	-549.849426	-60.989792	871.826660	-646.969910	150.026871	498.756134	-613.315186	-125.971252	509.431244	-641.387024	170.807129	86.402710	-621.798340	-126.536003	91.088318	-633.693115	165.820831	1383.465332	-538.370239	-162.760605	1370.561646	-561.352905	22.024660	1397.830444	-572.822266	35.857277	1666.977905	-646.006653	268.943665	1150.161133	-509.896759	-245.925034	1135.265015	-439.489136	171.832901	1022.510071	-409.222321	-25.927917	1054.150024	-538.865234	24.885773	968.585632	493.370819	-23.470911	932.265381	490.184967	132.842010
-591.330261	96.458961	876.034912	-549.849548	-63.834198	871.668213	-646.257813	148.552628	498.536407	-613.951416	-127.986740	509.477753	-641.391968	170.577423	86.331055	-621.812378	-126.833511	91.104660	-632.671265	162.414413	1383.652954	-537.746582	-166.280655	1370.101563	-560.477112	18.455128	1397.550171	-570.675293	32.316422	1666.649902	-645.792114	265.571808	1150.451294	-510.288361	-249.135742	1134.564331	-439.198242	169.451462	1022.153381	-409.444214	-29.161499	1053.631470	-538.774292	21.967600	968.486572	493.431519	-23.465351	932.264832	490.252502	132.884064
-591.268005	93.610954	875.990234	-549.922913	-66.630669	871.468323	-645.518616	147.084061	498.414520	-614.531311	-129.922760	509.445007	-641.363159	170.320221	86.286705	-621.952454	-127.157318	91.074646	-631.678406	159.074844	1383.882813	-537.186707	-169.880829	1369.610596	-559.276367	15.088781	1397.441284	-568.366882	28.868694	1666.451294	-645.600769	262.222229	1150.755005	-510.667114	-252.261124	1133.814453	-438.994659	167.061371	1021.847595	-409.621338	-32.349716	1053.112427	-538.720825	19.044174	968.350403	493.516205	-23.465364	932.266357	490.378784	132.803589
-591.241821	90.891602	875.929077	-550.000305	-69.409523	871.278809	-644.774719	145.751846	498.365295	-615.128662	-131.834351	509.458679	-641.273315	170.073303	86.282043	-622.030396	-127.499603	91.076065	-630.622559	155.701233	1384.003906	-536.501465	-173.321579	1369.149658	-558.201050	11.656660	1397.209961	-566.203857	25.339628	1666.080811	-645.412537	258.853790	1151.034058	-511.015747	-255.442001	1133.075684	-438.793030	164.793167	1021.497437	-409.767334	-35.530914	1052.603638	-538.707214	16.206963	968.216980	493.592773	-23.487061	932.293396	490.473389	132.767456
-591.338440	88.325935	875.870422	-550.335815	-71.808716	870.994568	-644.074829	144.447571	498.332001	-615.704163	-133.760330	509.397064	-641.268311	169.791306	86.330276	-622.163940	-127.831657	91.019478	-629.631287	152.365753	1384.139526	-535.784912	-176.788940	1368.654419	-557.138794	8.268783	1396.984375	-563.945374	21.831470	1665.890137	-645.272095	255.517166	1151.291626	-511.255859	-258.669983	1132.422852	-438.610779	162.466064	1021.184082	-409.912170	-38.702091	1052.181641	-538.829712	13.573994	968.022522	493.643494	-23.505211	932.288818	490.521393	132.764847
-591.369812	85.637512	875.820374	-550.372498	-74.693253	870.793152	-643.126343	143.094406	498.085754	-616.364014	-135.711899	509.387360	-641.174011	169.529633	86.390137	-622.248108	-128.221359	90.937057	-628.633423	149.066010	1384.233521	-535.004150	-180.202545	1368.171143	-556.040771	4.878500	1396.673706	-561.810974	18.315384	1665.658936	-645.146851	252.144836	1151.500488	-511.439545	-261.891571	1131.743042	-438.411530	160.207291	1020.815979	-410.131775	-41.830116	1051.734375	-538.840698	10.696630	967.894043	493.718262	-23.501040	932.283997	490.597656	132.783112
-591.583496	83.022980	875.723511	-550.699463	-77.292374	870.564819	-642.095886	141.698380	497.980896	-617.156677	-137.729523	509.324554	-641.117126	169.267990	86.488365	-622.446106	-128.654266	90.901764	-627.605225	145.779861	1384.268799	-534.185425	-183.622620	1367.698730	-554.940247	1.575920	1396.445068	-559.862488	14.716820	1665.399780	-645.037170	248.830032	1151.677979	-511.633118	-264.966370	1131.018311	-438.264343	157.928360	1020.526428	-410.213928	-44.884556	1051.469727	-539.025269	8.012762	967.706604	493.769836	-23.510771	932.292847	490.659698	132.770172
-591.856750	80.503769	875.670410	-551.024170	-79.799309	870.291443	-640.771790	140.279541	497.706451	-617.875671	-139.640991	509.208923	-640.958069	169.063766	86.585594	-622.589661	-129.021378	90.836868	-626.601807	142.522690	1384.344971	-533.280396	-186.937912	1367.185181	-553.762268	-1.758017	1396.160889	-557.785461	11.208139	1665.247437	-644.965210	245.582932	1151.904907	-511.780884	-268.049561	1130.364380	-438.198761	155.611618	1020.203430	-410.272400	-47.946644	1050.973389	-539.233582	5.383803	967.518738	493.858032	-23.511780	932.297180	490.729675	132.789276
-592.194580	78.008911	875.647766	-551.386047	-82.199806	870.075928	-639.524048	139.059540	497.550049	-618.623718	-141.543564	509.094574	-640.934937	168.844528	86.704659	-622.536743	-129.303070	90.712990	-625.609436	139.292740	1384.368652	-532.358643	-190.198486	1366.718506	-552.677795	-5.028498	1395.922119	-555.903198	7.620634	1665.062500	-644.871582	242.269333	1152.000122	-511.908539	-271.134979	1129.640015	-438.051392	153.364426	1019.869568	-410.300964	-51.013462	1050.402954	-539.490540	2.845024	967.372803	493.943237	-23.520895	932.310303	490.813232	132.762497
-592.632385	75.617851	875.696838	-551.784546	-84.575996	869.817627	-638.154846	137.931732	497.432159	-619.341309	-143.438553	508.997559	-640.894653	168.610245	86.831039	-622.424011	-129.572769	90.642960	-624.628113	136.095123	1384.412720	-531.341614	-193.441116	1366.234131	-551.555298	-8.288086	1395.647095	-554.192566	4.025714	1664.820801	-644.798218	239.029800	1152.158813	-511.964691	-274.178802	1128.966431	-437.982758	151.028519	1019.545349	-410.221161	-54.073879	1049.736206	-539.801819	0.316773	967.239014	493.975128	-23.507305	932.295410	490.861633	132.789291
-593.100525	73.203751	875.702942	-552.236145	-86.884453	869.589966	-636.585999	136.794525	497.342163	-620.028076	-145.259171	508.860046	-640.793091	168.390961	87.168732	-622.072998	-129.780396	90.590866	-623.637939	132.887985	1384.429443	-530.308777	-196.634811	1365.769409	-550.418640	-11.463161	1395.397339	-552.346802	0.514175	1664.717163	-644.760132	235.803131	1152.328491	-512.008118	-277.129242	1128.351807	-437.840118	148.742676	1019.190369	-410.104797	-57.137913	1049.000122	-540.131226	-2.141122	967.088257	494.033295	-23.504553	932.293091	490.923889	132.775909
-593.681946	70.847984	875.725891	-552.761536	-89.118004	869.350403	-634.971375	135.837204	497.185913	-620.711060	-147.078537	508.674316	-640.770081	168.188522	87.624695	-621.700562	-129.859085	90.604065	-622.627197	129.808502	1384.519897	-529.217346	-199.733551	1365.284790	-549.320984	-14.618424	1395.174194	-550.825073	-3.070251	1664.515869	-644.672363	232.558640	1152.424072	-512.000427	-280.002472	1127.680298	-437.705841	146.570663	1018.812866	-409.938690	-60.202904	1048.244507	-540.525879	-4.533189	966.929932	494.111572	-23.498289	932.325439	490.977295	132.762115
-594.351501	68.680923	875.745911	-553.328003	-91.281853	869.133423	-633.228394	134.823959	497.068481	-621.403259	-149.007050	508.527557	-640.648560	167.876099	87.945221	-621.349915	-129.843735	90.579857	-621.690369	126.700333	1384.503296	-528.085999	-202.760147	1364.792114	-548.167847	-17.679834	1394.954956	-549.254761	-6.486394	1664.467651	-644.611572	229.387024	1152.553467	-511.959900	-282.831543	1127.102661	-437.539063	144.337952	1018.499268	-409.635925	-63.243252	1047.296509	-540.960205	-6.767729	966.770935	494.170441	-23.490847	932.335266	491.028839	132.776230
-594.718201	66.237846	875.708984	-553.806396	-93.322014	868.898254	-631.270813	133.968796	496.972931	-621.692627	-150.326492	508.301208	-640.609253	167.731888	88.442093	-621.182373	-130.119156	90.480614	-620.743042	123.673157	1384.562256	-526.938110	-205.753540	1364.345947	-547.086426	-20.687649	1394.722046	-547.946960	-9.991743	1664.293457	-644.559509	226.206116	1152.697021	-511.845551	-285.645966	1126.506226	-437.396667	142.283691	1018.184204	-409.363708	-66.279778	1046.262085	-541.196960	-9.087862	966.573669	494.252136	-23.502275	932.333618	491.112610	132.772873
-595.856201	64.557533	875.980835	-554.425293	-95.389832	868.696167	-629.437256	133.148727	497.009430	-622.208252	-151.940460	508.073303	-640.349915	167.208939	88.728043	-621.265930	-130.430206	90.398491	-619.798096	120.730499	1384.591553	-525.783020	-208.632858	1363.858398	-546.060059	-23.622284	1394.538330	-546.606934	-13.356627	1664.279907	-644.524231	223.033813	1152.808594	-511.587616	-288.368805	1125.965088	-437.136627	140.075150	1018.079407	-409.011078	-69.252464	1045.141113	-541.872131	-11.089130	966.542969	494.298279	-23.523737	932.346069	491.168945	132.781418
-596.430359	62.309361	875.930176	-554.928528	-97.369545	868.491516	-627.423523	132.320511	497.041626	-622.689026	-153.489670	507.901306	-639.943787	166.756454	89.238289	-621.268188	-130.624710	90.328575	-618.921448	117.829483	1384.731201	-524.579041	-211.468109	1363.357178	-545.015442	-26.455338	1394.360718	-545.499451	-16.650549	1664.243774	-644.505066	219.900513	1152.976196	-511.282043	-290.921478	1125.361328	-436.893127	138.040924	1017.663696	-408.592773	-72.118950	1044.054199	-542.194702	-13.212130	966.339050	494.403595	-23.508598	932.349670	491.262756	132.790070
-597.201782	60.409229	876.018066	-555.223755	-99.853584	868.156372	-625.443542	131.370285	497.069489	-623.176270	-154.900146	507.820618	-639.838623	166.737183	90.015205	-621.393005	-130.858154	90.246155	-618.048828	115.046318	1384.849609	-523.411987	-214.128311	1362.861206	-543.920166	-29.400629	1394.088379	-544.670532	-19.927280	1664.178223	-644.427368	216.887909	1153.174316	-510.867920	-293.446289	1124.784912	-436.588867	135.924622	1017.619812	-408.111969	-75.177841	1042.781860	-542.475647	-15.498615	966.129578	494.458191	-23.480770	932.355652	491.309326	132.770447
-597.789185	58.656128	876.174622	-555.618408	-101.519501	868.020325	-623.633179	130.550644	497.312042	-623.627747	-156.293060	507.615295	-639.361084	166.142883	90.649902	-621.436829	-131.072266	90.213547	-617.325439	112.303032	1385.017944	-522.332092	-216.778915	1362.426880	-543.024414	-32.195457	1393.956665	-543.740784	-23.013617	1664.336670	-644.329102	213.901749	1153.367065	-510.352570	-295.884155	1124.256104	-436.271820	133.891510	1017.462219	-407.651215	-77.838387	1041.573608	-542.775818	-17.283426	966.074524	494.511200	-23.494741	932.351807	491.372192	132.765884
-598.603943	57.981796	876.624451	-555.952209	-103.131088	867.856506	-622.124512	129.805923	497.772308	-623.996887	-157.427765	507.467468	-639.329407	166.056427	91.642502	-621.542969	-131.311890	90.190788	-616.580261	109.699265	1385.268066	-521.176270	-219.272812	1362.011597	-542.104980	-34.828529	1393.876831	-543.193481	-26.090319	1664.387939	-644.180664	210.959961	1153.661987	-509.741699	-298.243347	1123.718628	-436.047241	131.960220	1017.367554	-407.239868	-80.335945	1040.389160	-543.155945	-18.652466	966.156921	494.590607	-23.495089	932.367249	491.425446	132.789063
-599.142151	56.337700	876.819763	-556.310730	-104.479836	867.660950	-620.540283	129.071335	498.215210	-624.402344	-158.586304	507.315826	-638.900574	165.797745	92.464905	-621.601563	-131.470810	90.174477	-615.891785	107.131866	1385.562378	-520.015625	-221.666885	1361.607910	-541.184875	-37.322670	1393.856201	-542.562927	-28.993858	1664.582153	-643.963196	208.196564	1154.004395	-509.133820	-300.440796	1123.180420	-435.793671	130.414108	1017.187866	-406.788025	-82.735970	1039.095581	-543.363831	-20.263033	966.073792	494.646790	-23.483904	932.363708	491.472870	132.785675
-599.328491	54.470448	876.941956	-556.337341	-106.247665	867.565186	-618.920532	128.266022	498.651062	-624.805664	-159.596939	507.237488	-638.420105	165.284607	93.039780	-621.634033	-131.583511	90.148430	-615.273804	104.665024	1385.927856	-518.866699	-223.951935	1361.234375	-540.357361	-39.755848	1393.843628	-542.166260	-31.794962	1664.790039	-643.779968	205.596100	1154.405396	-508.438049	-302.519409	1122.669067	-435.588837	128.278748	1017.182983	-406.409729	-84.980164	1037.761963	-543.270447	-22.113688	966.014893	494.707489	-23.482042	932.390686	491.527588	132.799454
-599.530823	52.526466	877.182434	-556.505432	-107.598854	867.491089	-617.663208	127.572906	499.230896	-625.108093	-160.427109	507.126801	-638.056152	165.417221	94.028015	-621.641418	-131.716019	90.139450	-614.718628	102.254181	1386.341309	-517.723267	-226.197876	1360.916748	-539.633362	-42.062199	1393.902222	-541.890808	-34.519859	1665.031860	-643.562317	203.061951	1154.911865	-507.657318	-304.441742	1122.194214	-435.397491	126.064186	1017.199707	-405.916107	-87.073425	1036.502319	-543.248291	-23.863966	966.025452	494.767700	-23.491825	932.393494	491.592133	132.782593
-599.735840	50.634609	877.597534	-556.511475	-109.000122	867.474792	-616.591797	126.791893	499.834412	-625.441345	-161.326828	507.089539	-637.640564	165.166275	94.878357	-621.752014	-131.817535	90.134125	-614.225769	99.931259	1386.789917	-516.635315	-228.298401	1360.622681	-538.933777	-44.368069	1394.051392	-541.723694	-37.172283	1665.295044	-643.276733	200.747696	1155.435425	-506.870544	-306.275482	1121.790894	-435.258331	123.815804	1017.326233	-405.468994	-88.997169	1035.241577	-543.170349	-25.655453	966.162109	494.818146	-23.484722	932.368774	491.622650	132.807907
-600.221619	49.891445	878.519043	-556.506287	-110.154068	867.540100	-616.017090	126.203369	500.696075	-625.624451	-161.968414	506.970978	-637.377869	164.436890	95.439529	-621.764587	-131.872665	90.114998	-613.754395	97.668610	1387.331665	-515.509033	-230.345779	1360.449707	-538.339233	-46.519379	1394.273071	-541.629456	-39.685398	1665.604004	-642.950684	198.490845	1156.104614	-506.015533	-307.854919	1121.441406	-435.107910	121.600731	1017.534485	-405.031525	-90.691605	1034.146606	-543.263977	-26.963749	966.613525	494.854858	-23.477198	932.379028	491.652496	132.795471
-600.274658	48.585239	879.005920	-556.392639	-111.414726	867.571716	-615.378540	125.466805	501.498138	-625.673462	-162.484238	506.902496	-637.152588	164.557648	96.622772	-621.761230	-131.905411	90.128029	-613.373413	95.404358	1387.855591	-514.452637	-232.274048	1360.314697	-537.783569	-48.651848	1394.488037	-541.677795	-42.129585	1665.918213	-642.573914	196.358124	1156.756958	-505.100555	-309.427612	1121.181152	-434.964661	119.364357	1017.848877	-404.588715	-92.266060	1033.190063	-543.054749	-28.422556	966.811279	494.918152	-23.502193	932.401306	491.725616	132.781311
-600.331116	47.577881	879.757202	-556.292725	-112.397858	867.702698	-615.046692	124.782639	502.252808	-625.699951	-163.031998	506.841339	-636.867554	164.384186	97.429535	-621.800781	-131.975174	90.153046	-613.047729	93.226013	1388.458008	-513.232971	-234.093338	1360.231201	-537.203491	-50.669903	1394.783203	-541.739868	-44.461872	1666.244629	-642.204590	194.319290	1157.531128	-504.162170	-310.836426	1120.973877	-434.784668	117.258080	1018.183044	-404.170593	-93.712746	1032.405884	-542.909058	-29.708513	967.214417	494.970459	-23.500427	932.389465	491.770325	132.767517
-600.267639	46.606823	880.425842	-556.366211	-113.521729	867.915100	-614.763672	124.074371	503.088379	-625.760010	-163.592773	506.820190	-636.289124	163.881958	97.854446	-621.897644	-132.010132	90.177406	-612.789246	91.124390	1389.032349	-512.293762	-235.893036	1360.223022	-536.742249	-52.585854	1395.063721	-541.734192	-46.657795	1666.643555	-641.771973	192.449173	1158.208374	-503.280579	-312.111023	1120.816040	-434.596405	115.316429	1018.581848	-403.797180	-94.924026	1031.770020	-542.784241	-31.016277	967.612793	494.984283	-23.515341	932.380981	491.807098	132.762924
-600.011230	45.473446	881.091370	-555.866455	-114.441551	868.026917	-614.707520	123.477264	503.835449	-625.491516	-163.941803	506.787933	-635.948425	163.688583	98.537590	-621.867126	-132.038025	90.220818	-612.542419	89.053276	1389.611084	-511.390259	-237.604752	1360.270142	-536.292175	-54.431904	1395.408325	-541.860291	-48.772499	1667.017334	-641.367126	190.609070	1158.944336	-502.404755	-313.432098	1120.682007	-434.358826	113.591217	1018.910339	-403.360382	-96.142677	1031.387085	-542.319702	-32.283028	967.974548	495.068481	-23.494253	932.393555	491.860565	132.759491
-599.753479	44.538242	881.750244	-555.566040	-115.476601	868.219604	-614.729858	122.813217	504.591156	-625.221252	-164.301331	506.773865	-635.422485	163.633270	99.297676	-621.871033	-132.046143	90.253708	-612.356689	87.095024	1390.163330	-510.553955	-239.267899	1360.384277	-535.916199	-56.214108	1395.756714	-542.018372	-50.829781	1667.364136	-641.007629	188.878296	1159.697998	-501.640198	-314.699982	1120.595581	-434.106873	112.069908	1019.225769	-402.985992	-97.243477	1031.233887	-541.976440	-33.512817	968.381226	495.117065	-23.486843	932.400330	491.904205	132.783478
-599.469238	43.654743	882.401001	-555.571167	-116.356384	868.545837	-614.938904	122.161728	505.303345	-625.037659	-164.715637	506.742767	-635.139099	163.842697	100.117348	-621.977844	-132.054596	90.298141	-612.243164	85.180595	1390.716675	-509.778137	-240.908173	1360.522217	-535.589417	-57.935520	1396.125610	-542.219482	-52.768242	1667.718628	-640.746216	187.234863	1160.384644	-500.901855	-315.966248	1120.594116	-433.860565	110.788490	1019.649170	-402.531281	-98.385269	1031.238159	-541.783752	-34.632484	968.854126	495.124207	-23.487148	932.390747	491.914673	132.801437
-598.885010	42.675098	882.855469	-554.890564	-117.292206	868.633362	-615.144653	121.527977	505.945190	-624.632568	-164.950851	506.773468	-634.482849	163.906387	100.685562	-621.905457	-132.034683	90.337288	-612.118164	83.338127	1391.313721	-509.084625	-242.447525	1360.685303	-535.372864	-59.649326	1396.451416	-542.429688	-54.627792	1668.063354	-640.508484	185.836502	1161.097900	-500.199371	-317.140533	1120.584717	-433.627045	109.755501	1020.082825	-402.032379	-99.391327	1031.420044	-541.140564	-35.779373	969.124268	495.197693	-23.498814	932.407776	491.981506	132.781418
-598.473999	41.834618	883.424194	-554.419067	-118.148895	868.795654	-615.532288	120.965134	506.588409	-624.255005	-165.277084	506.757996	-633.989380	163.561829	100.936295	-621.934753	-131.978394	90.368675	-612.015991	81.558327	1391.797729	-508.502716	-243.978394	1360.901367	-535.109314	-61.251148	1396.842529	-542.712646	-56.413734	1668.308716	-640.346497	184.530579	1161.672119	-499.524048	-318.300079	1120.723877	-433.288727	108.649185	1020.647827	-401.448486	-100.421326	1031.676758	-540.693237	-36.850235	969.490784	495.270233	-23.471224	932.422363	492.015198	132.773071
-598.231445	41.105011	884.023560	-554.238220	-118.960770	868.994934	-616.039612	120.478455	507.153564	-623.961670	-165.644638	506.750397	-633.626160	163.584396	101.352859	-621.971130	-131.983749	90.419922	-611.949036	79.910240	1392.258057	-507.968872	-245.490479	1361.098022	-534.774780	-62.795959	1397.203979	-542.941406	-58.094021	1668.591431	-640.255432	183.339722	1162.311523	-498.905975	-319.415527	1120.769775	-433.123596	107.896698	1021.044800	-400.836334	-101.352058	1032.025024	-540.472412	-37.866280	969.889771	495.279999	-23.523689	932.435059	492.051270	132.740753
-597.511292	40.198101	884.297241	-553.416016	-119.821701	869.071899	-616.415649	119.986900	507.623932	-623.523193	-165.911591	506.803894	-633.419800	164.023514	102.026367	-621.946045	-131.969940	90.485962	-611.855347	78.303322	1392.659424	-507.578735	-246.911438	1361.296143	-534.663574	-64.301323	1397.444580	-543.189087	-59.694454	1668.811035	-640.231873	182.310913	1162.870361	-498.262817	-320.416382	1120.883911	-432.935791	107.132957	1021.525269	-400.220154	-102.173599	1032.390381	-539.735168	-38.852600	970.079224	495.324219	-23.513750	932.419434	492.076050	132.741058
-597.017029	39.535080	884.700867	-552.824768	-120.510262	869.138733	-616.931152	119.605377	508.093628	-623.051392	-166.190994	506.796356	-633.180908	164.143799	102.378265	-621.967773	-131.958084	90.535774	-611.828186	76.794052	1393.026245	-507.226715	-248.336655	1361.485840	-534.529541	-65.749870	1397.724976	-543.311951	-61.212311	1669.052490	-640.185913	181.384109	1163.358521	-497.606598	-321.375946	1120.901855	-432.722046	106.363693	1022.065674	-399.537018	-103.000519	1032.903564	-539.231140	-39.715721	970.330994	495.323456	-23.554783	932.416565	492.112762	132.726776
-596.486267	38.933327	885.071472	-552.197327	-121.167992	869.210327	-617.437012	119.163063	508.477356	-622.545227	-166.446747	506.794281	-632.997009	164.331680	102.640808	-622.016968	-131.944351	90.572556	-611.778748	75.336212	1393.299194	-506.988007	-249.681107	1361.615234	-534.317261	-67.077148	1398.022705	-543.515747	-62.644764	1669.193481	-640.168152	180.495239	1163.861816	-496.987640	-322.260223	1120.935181	-432.542664	105.719742	1022.648682	-398.883636	-103.675056	1033.382446	-538.719727	-40.520073	970.579163	495.380585	-23.566305	932.435608	492.153961	132.723099
-595.885254	38.342258	885.154297	-551.844177	-121.811234	869.292725	-617.943787	118.785522	508.823181	-622.134094	-166.789673	506.789764	-632.783813	164.547409	102.882896	-622.061829	-131.917343	90.625542	-611.700012	74.000038	1393.560425	-506.790497	-251.051254	1361.705811	-534.300903	-68.433975	1398.208984	-543.728149	-64.000015	1669.279663	-640.150879	179.701660	1164.250488	-496.357513	-323.166138	1120.916504	-432.311981	104.990372	1023.344666	-398.163177	-104.348831	1033.863403	-538.250305	-41.195202	970.665039	495.427307	-23.533733	932.437622	492.187988	132.710999
-595.117249	37.626156	885.273376	-550.858948	-122.401955	869.276855	-618.301270	118.402580	509.071106	-621.535278	-166.938339	506.775391	-632.693665	164.808914	103.105125	-621.996277	-131.961151	90.644897	-611.692688	72.688362	1393.745728	-506.721771	-252.290787	1361.682495	-534.246094	-69.690239	1398.352783	-543.963318	-65.323761	1669.280273	-640.155701	178.934097	1164.639648	-495.802948	-324.045685	1120.878296	-432.151245	104.399292	1023.849426	-397.417908	-104.995766	1034.390137	-537.479492	-41.911999	970.757263	495.416229	-23.554434	932.441406	492.182495	132.677322
-594.693420	37.290924	885.637817	-550.167236	-122.795189	869.271301	-618.863220	118.080055	509.300385	-620.878235	-167.099533	506.737732	-632.814697	165.089661	103.287582	-621.961975	-131.904144	90.666283	-611.665649	71.520103	1393.898560	-506.637390	-253.481659	1361.646729	-534.207092	-70.926491	1398.419312	-544.037109	-66.526428	1669.315430	-640.153809	178.294861	1164.952881	-495.224335	-324.881927	1120.769409	-431.965302	103.847290	1024.372437	-396.755341	-105.549072	1034.846436	-536.978394	-42.451077	970.958984	495.455231	-23.604727	932.434021	492.241821	132.663803
-594.260132	37.001064	885.790161	-549.675110	-123.240295	869.250366	-619.381714	117.854553	509.506378	-620.478455	-167.395111	506.719940	-632.751953	165.014603	103.171066	-622.038513	-131.944214	90.699799	-611.655334	70.380318	1393.964722	-506.588196	-254.604904	1361.545044	-534.163879	-72.036598	1398.455078	-544.222351	-67.694229	1669.222412	-640.112366	177.622894	1165.207764	-494.757172	-325.544250	1120.506592	-431.718750	103.282661	1024.938110	-395.890839	-106.134064	1035.361206	-536.560364	-42.921101	971.041870	495.463531	-23.593906	932.433533	492.244202	132.669891
-593.444641	36.406700	885.657471	-548.769104	-123.353661	869.102295	-619.688538	117.591766	509.616119	-619.892639	-167.588486	506.700531	-632.874451	165.227966	103.204414	-621.957520	-131.970932	90.744492	-611.643921	69.321716	1393.986206	-506.630737	-255.604523	1361.359497	-534.168335	-73.028137	1398.503052	-544.276123	-68.758995	1669.119141	-640.088806	176.923706	1165.324585	-494.303467	-326.272858	1120.233643	-431.437042	102.667229	1025.447388	-395.177155	-106.585526	1035.877075	-535.755188	-43.281059	970.922485	495.451416	-23.620142	932.434570	492.256348	132.644348
-593.013245	36.057446	885.716919	-548.651917	-123.267647	869.227478	-620.133179	117.411110	509.716888	-619.598816	-167.985931	506.607635	-633.497498	165.724686	103.444077	-622.014771	-131.992630	90.791878	-611.678284	68.370667	1393.971313	-506.696289	-256.603424	1361.084473	-534.169861	-74.016136	1398.445557	-544.267944	-69.743347	1669.017944	-640.021057	176.226135	1165.365601	-493.944916	-326.892853	1119.861206	-431.061554	102.132828	1025.979736	-394.401367	-107.065781	1036.329102	-535.547302	-43.464363	971.039978	495.442596	-23.635521	932.437622	492.282166	132.620010
-592.439636	35.753727	885.708130	-547.597351	-123.613922	869.056030	-620.419434	117.211906	509.782288	-619.071289	-168.163971	506.658325	-634.038940	165.968872	103.463448	-621.970764	-131.997467	90.814240	-611.719238	67.484497	1393.928467	-506.731537	-257.503601	1360.786621	-534.199524	-74.921600	1398.368774	-544.270081	-70.684761	1668.844604	-639.928772	175.462387	1165.367310	-493.704315	-327.434967	1119.369141	-430.596191	101.633217	1026.569824	-393.535889	-107.493706	1036.772339	-534.832214	-43.810158	970.987183	495.424988	-23.680908	932.441772	492.275696	132.616302
-592.017761	35.581223	885.705200	-546.947937	-123.832542	868.968140	-620.701965	117.033875	509.824310	-618.719055	-168.482101	506.675446	-634.514648	165.912460	103.302589	-622.059082	-132.068832	90.866135	-611.725037	66.653763	1393.854614	-506.807861	-258.333252	1360.426758	-534.227905	-75.754395	1398.272339	-544.269409	-71.565491	1668.610352	-639.809143	174.735703	1165.326294	-493.474762	-327.863678	1118.876831	-430.125397	101.717613	1026.986450	-392.819763	-107.808983	1037.235107	-534.376709	-44.031258	970.971863	495.424042	-23.689466	932.446045	492.298218	132.574432
-591.671082	35.465881	885.693970	-546.471802	-124.020248	868.939331	-621.099731	116.966866	509.855682	-618.357361	-168.824646	506.708984	-635.299072	165.930099	103.283478	-622.128967	-132.095673	90.877518	-611.768921	65.911514	1393.751953	-506.893890	-259.091644	1360.031982	-534.310669	-76.526390	1398.132324	-544.158264	-72.320297	1668.417236	-639.729675	174.031158	1165.253296	-493.289429	-328.217743	1118.330078	-429.614471	101.403862	1027.405396	-391.960052	-108.211594	1037.630127	-534.058594	-44.194778	970.986816	495.418518	-23.706493	932.446350	492.305206	132.582855
-591.243591	35.333450	885.607605	-545.779968	-124.135529	868.844299	-621.450256	116.963615	509.877533	-617.883362	-168.974411	506.643433	-636.237244	166.347275	103.552681	-622.156433	-132.126846	90.879547	-611.810303	65.327904	1393.635132	-506.937195	-259.756317	1359.614014	-534.372864	-77.209976	1397.982666	-544.061462	-73.032188	1668.171753	-639.606689	173.264816	1165.135132	-493.224152	-328.595306	1117.773804	-429.005890	101.094261	1027.831177	-391.153412	-108.551811	1037.941162	-533.622620	-44.305782	970.942200	495.420685	-23.743309	932.435242	492.341553	132.562607
-590.826904	35.191250	885.498840	-544.921936	-124.287811	868.716431	-621.652588	116.911034	509.803528	-617.432861	-169.165619	506.653778	-637.234009	166.448761	103.575333	-622.187988	-132.222214	90.909698	-611.863892	64.715294	1393.496826	-507.034729	-260.410309	1359.135376	-534.427002	-77.845627	1397.813965	-543.936157	-73.678818	1667.912964	-639.474487	172.460770	1164.938599	-493.244537	-328.877686	1117.214600	-428.387726	100.876122	1028.194580	-390.353516	-108.936699	1037.974609	-533.109253	-44.408234	970.869873	495.401703	-23.752989	932.426697	492.342590	132.554855
-590.604858	35.211193	885.384033	-544.446899	-124.302727	868.369812	-622.137817	117.213989	509.874420	-616.978027	-169.359024	506.626099	-638.317200	166.405045	103.538635	-622.205994	-132.244690	90.917221	-611.899048	64.258789	1393.338989	-507.088654	-260.928741	1358.724243	-534.515198	-78.441788	1397.618896	-543.791504	-74.216583	1667.630005	-639.343567	171.729950	1164.753784	-493.243774	-328.947388	1116.667725	-427.723480	100.830032	1028.598633	-389.591339	-109.122612	1038.381348	-532.761414	-44.487076	970.639526	495.379364	-23.766069	932.432129	492.345093	132.515823
-590.352417	35.283272	885.243835	-543.985413	-124.211311	868.215881	-622.220093	117.029556	509.700836	-616.591248	-169.540405	506.636749	-639.229614	166.444626	103.547409	-622.243652	-132.276825	90.931564	-612.032593	63.812954	1393.159546	-507.174927	-261.368683	1358.288452	-534.550964	-78.881317	1397.459595	-543.618652	-74.717300	1667.343750	-639.241028	170.965897	1164.519775	-493.369049	-328.986603	1116.024658	-427.002869	100.781731	1029.110229	-388.870544	-109.294540	1038.592407	-532.495789	-44.398022	970.526245	495.378387	-23.785908	932.438354	492.364990	132.504791
-590.031067	35.285965	885.085388	-543.370850	-123.843765	868.195251	-622.466614	117.060539	509.602570	-616.143188	-169.660507	506.587891	-640.138489	165.974243	103.255478	-622.195068	-132.301300	90.913933	-612.173279	63.494125	1392.980225	-507.305664	-261.766571	1357.853882	-534.648682	-79.306854	1397.267578	-543.491760	-75.163742	1667.049805	-639.163208	170.307526	1164.266846	-493.553528	-328.939606	1115.432617	-426.312805	100.882210	1029.426270	-388.223083	-109.457512	1038.661865	-532.189148	-44.121204	970.496094	495.345734	-23.828981	932.444702	492.369659	132.463455
-589.901123	35.486874	884.948364	-542.969910	-123.812111	867.971741	-622.799377	117.135704	509.569855	-615.889160	-169.828232	506.555969	-641.295837	166.279755	103.516861	-622.326904	-132.351242	90.903580	-612.327637	63.234169	1392.822388	-507.429688	-262.114197	1357.451904	-534.685181	-79.610046	1397.114868	-543.250183	-75.461563	1666.830688	-639.071106	169.638092	1163.999756	-493.747589	-328.792175	1114.863525	-425.607727	101.046928	1029.776123	-387.534637	-109.523148	1038.722168	-531.971741	-44.013390	970.333496	495.299805	-23.850204	932.448486	492.347290	132.458679
-589.718018	35.633831	884.821472	-542.552429	-123.589897	867.873413	-623.251526	117.380753	509.577087	-615.508911	-169.893814	506.547394	-642.446960	166.222900	103.525047	-622.374329	-132.438705	90.933670	-612.472107	63.022633	1392.693970	-507.498230	-262.353668	1357.070923	-534.668457	-79.808594	1396.992798	-543.058167	-75.709885	1666.603638	-638.997742	169.067245	1163.778076	-494.171814	-328.467834	1114.372559	-424.958893	101.228958	1030.129761	-386.901215	-109.619728	1038.583862	-531.780945	-43.797829	970.260986	495.312927	-23.860556	932.452393	492.384735	132.419312
-589.403992	35.695339	884.685364	-541.791870	-123.522514	867.978455	-623.449341	117.423401	509.477722	-615.076599	-169.891663	506.547974	-643.376160	166.032684	103.483810	-622.350525	-132.411591	90.934616	-612.705933	62.927380	1392.559082	-507.595856	-262.553131	1356.708252	-534.689148	-79.934174	1396.861328	-542.858643	-75.901138	1666.388672	-638.926147	168.570328	1163.574951	-494.279266	-328.340851	1113.811523	-424.329681	101.537491	1030.488525	-386.359283	-109.522720	1038.798340	-531.461365	-43.568211	970.324280	495.294250	-23.927691	932.451294	492.397278	132.404449
-589.269470	35.949787	884.571594	-541.513550	-122.985260	867.835205	-623.679932	117.363419	509.383148	-614.656921	-169.845612	506.519531	-644.180237	165.862244	103.448784	-622.280701	-132.388809	90.945770	-612.891602	62.886166	1392.455444	-507.672363	-262.647034	1356.374512	-534.717102	-80.011734	1396.776855	-542.670654	-76.035339	1666.227905	-638.866943	168.158173	1163.412109	-494.565826	-328.019196	1113.390869	-423.746826	101.872795	1030.830933	-386.013214	-109.411263	1038.978760	-531.307068	-43.175964	970.214722	495.237854	-23.967226	932.462463	492.394501	132.344437
-589.165649	36.142799	884.481689	-541.191406	-122.717506	867.777466	-624.067627	117.564369	509.369019	-614.333069	-169.758636	506.507294	-645.091492	165.718933	103.489029	-622.311768	-132.430145	90.976143	-613.098206	62.923195	1392.378662	-507.727966	-262.664642	1356.093506	-534.763184	-79.985703	1396.712646	-542.571472	-76.108406	1666.046265	-638.803711	167.823944	1163.288208	-494.798401	-327.635071	1113.058960	-423.199982	102.290573	1031.212769	-385.527863	-109.236656	1039.029419	-531.162415	-42.902748	970.165527	495.222534	-23.992342	932.461548	492.419434	132.327393
-589.053589	36.369530	884.415527	-540.880920	-122.475136	867.739624	-624.525146	117.884850	509.408783	-614.014954	-169.633621	506.549377	-645.852478	165.565353	103.496620	-622.323364	-132.378754	90.974663	-613.291687	63.005688	1392.314331	-507.747467	-262.592163	1355.887207	-534.802490	-79.886566	1396.646729	-542.357788	-76.054108	1665.982544	-638.794556	167.685455	1163.223511	-495.085968	-327.187775	1112.737549	-422.762024	102.210693	1031.590332	-385.168182	-108.977615	1039.113892	-531.008362	-42.628410	970.134033	495.226105	-24.030403	932.470276	492.469574	132.294891
-588.966187	36.651859	884.372559	-540.677368	-122.071350	867.730408	-624.722107	117.790993	509.320099	-613.694214	-169.451080	506.521118	-646.557983	165.308334	103.403130	-622.332947	-132.395660	90.999336	-613.488831	63.160221	1392.260498	-507.769440	-262.436279	1355.734619	-534.830139	-79.689758	1396.608154	-542.247803	-75.941986	1665.915039	-638.710510	167.593521	1163.134766	-495.595459	-326.475525	1112.449707	-422.311859	102.737953	1032.031006	-384.873749	-108.653328	1039.173584	-530.904602	-42.254398	970.122864	495.228088	-24.057774	932.484924	492.517578	132.251633
-588.886047	37.008492	884.354675	-540.448486	-121.716286	867.742432	-625.090637	117.887589	509.292725	-613.457458	-169.302994	506.554504	-647.084900	165.072891	103.373711	-622.332642	-132.355057	90.988655	-613.730469	63.364056	1392.203125	-507.762238	-262.188934	1355.621216	-534.834717	-79.428688	1396.559814	-542.193054	-75.766518	1665.891235	-638.695679	167.616760	1163.111816	-495.660980	-326.141296	1112.287354	-421.926025	103.408195	1032.394531	-384.704651	-108.330986	1039.233643	-530.788147	-41.862099	970.133423	495.177216	-24.146465	932.496338	492.541107	132.195450
-588.811646	37.418205	884.384888	-540.278320	-121.255905	867.742310	-625.592773	118.185349	509.354706	-613.275024	-169.115814	506.580017	-647.604492	164.797546	103.371246	-622.358643	-132.355637	91.011581	-613.908936	63.661762	1392.179077	-507.715881	-261.843719	1355.595215	-534.875183	-79.054855	1396.567993	-542.168091	-75.513687	1665.887085	-638.685974	167.776611	1163.124756	-495.866547	-325.582062	1112.178955	-421.572388	104.044342	1032.825317	-384.583679	-107.887535	1039.308716	-530.685303	-41.431087	970.155518	495.142822	-24.157845	932.503784	492.571106	132.166367
-588.742737	37.857441	884.429077	-540.063232	-120.850121	867.758911	-625.980591	118.363464	509.382751	-613.100891	-168.844345	506.627808	-648.008667	164.487122	103.367508	-622.396362	-132.323685	91.019951	-614.042908	64.022797	1392.152954	-507.640472	-261.422394	1355.627686	-534.877991	-78.601151	1396.597900	-542.199707	-75.181953	1665.932495	-638.677063	168.077713	1163.177368	-496.045746	-325.020874	1112.148315	-421.222534	104.800575	1033.372070	-384.547577	-107.320419	1039.464478	-530.564026	-41.000984	970.193298	495.156464	-24.199055	932.510254	492.630219	132.113831
-588.663818	38.301247	884.473816	-539.905151	-120.382774	867.810547	-626.348389	118.453850	509.354340	-612.946838	-168.500351	506.698273	-648.267395	164.198196	103.327812	-622.401978	-132.270889	91.026123	-614.198792	64.453331	1392.116211	-507.542023	-260.888031	1355.694824	-534.896118	-78.105385	1396.645386	-542.293823	-74.777626	1666.006592	-638.708618	168.491028	1163.213013	-496.212799	-324.348083	1112.147339	-420.919647	105.679329	1033.846680	-384.550293	-106.720467	1039.642090	-530.456177	-40.528069	970.245239	495.116333	-24.244295	932.531555	492.664703	132.068619
-588.581543	38.799561	884.518005	-539.804077	-119.799118	867.869324	-626.650940	118.540062	509.336914	-612.836121	-168.137558	506.729492	-648.306763	163.927338	103.234795	-622.466125	-132.242050	91.038094	-614.313538	64.988625	1392.100708	-507.413177	-260.352325	1355.795532	-534.933411	-77.496109	1396.705200	-542.504883	-74.297470	1666.073486	-638.739319	169.056091	1163.289551	-496.461395	-323.481506	1112.216797	-420.692657	106.641426	1034.341309	-384.585114	-106.099236	1039.840088	-530.364319	-39.974041	970.296570	495.096039	-24.267876	932.534607	492.719727	132.048767
-588.444885	39.343529	884.570251	-539.544312	-119.228729	867.892822	-627.066162	118.723618	509.396912	-612.676147	-167.654343	506.791138	-648.215210	163.731125	103.172264	-622.363098	-132.170822	91.049995	-614.472168	65.520851	1392.036011	-507.278992	-259.634369	1355.934082	-534.900818	-76.820114	1396.810303	-542.591248	-73.717903	1666.220337	-638.832825	169.645233	1163.291016	-496.332397	-322.976288	1112.386108	-420.520355	107.731598	1034.756958	-384.629822	-105.393112	1040.103027	-530.162048	-39.406170	970.332947	495.077820	-24.317802	932.539429	492.778473	131.994431
-588.454468	39.972332	884.683472	-539.647095	-118.557953	867.972290	-627.700500	118.993111	509.468597	-612.612488	-167.257446	506.773254	-648.104431	163.541061	103.089737	-622.305054	-132.119659	91.082390	-614.574036	66.217133	1392.023071	-507.171936	-258.854706	1356.125366	-534.911926	-76.089661	1396.896851	-542.798706	-73.061386	1666.354736	-638.930969	170.494980	1163.389282	-496.335175	-322.241791	1112.576904	-420.355286	108.895157	1035.225342	-384.713470	-104.602234	1040.430176	-530.174072	-38.780895	970.413513	495.054382	-24.327667	932.556946	492.837860	131.968460
-588.336914	40.547958	884.746338	-539.362427	-117.945854	868.005371	-628.253723	119.224037	509.498901	-612.593689	-166.823654	506.859894	-647.861816	163.390839	102.919815	-622.319885	-132.048035	91.096542	-614.730164	66.974373	1391.933228	-507.060577	-257.990814	1356.326660	-534.895996	-75.241112	1397.013916	-543.062622	-72.293365	1666.506470	-639.012451	171.361359	1163.465088	-496.313965	-321.456879	1112.787354	-420.223358	110.109306	1035.747925	-384.799286	-103.819466	1040.720947	-529.961731	-38.164993	970.457336	495.035675	-24.368530	932.566162	492.894928	131.918533
-588.372375	41.392170	884.867981	-539.609741	-117.194176	868.124634	-628.935181	119.409294	509.505951	-612.647888	-166.489731	506.920502	-647.637024	163.299515	102.783371	-622.450012	-132.029037	91.121834	-614.863647	67.809036	1391.862183	-506.907501	-257.083618	1356.534424	-534.951660	-74.312386	1397.072876	-543.369507	-71.463806	1666.638184	-639.152161	172.413315	1163.514282	-496.402191	-320.461090	1112.950684	-420.174744	111.427757	1036.177734	-384.872131	-102.943047	1041.043091	-530.049255	-37.395473	970.558533	495.016296	-24.365656	932.569214	492.947754	131.908386
-588.274963	42.139290	884.931030	-539.598328	-116.431442	868.239990	-629.554871	119.616226	509.491455	-612.671936	-166.028625	506.952240	-647.609985	163.583267	102.788628	-622.430054	-131.934402	91.108978	-615.030334	68.691093	1391.795654	-506.785339	-256.075165	1356.793213	-534.969727	-73.342812	1397.135986	-543.702759	-70.537865	1666.768066	-639.274353	173.445633	1163.500000	-496.110352	-319.876984	1113.249023	-420.057831	112.827133	1036.505859	-384.952850	-102.073471	1041.362427	-529.959778	-36.615746	970.634949	495.020844	-24.376328	932.575378	492.992798	131.899628
-588.212769	42.897476	884.973999	-539.594116	-115.627945	868.328003	-630.188354	119.929214	509.554382	-612.655701	-165.527802	506.995422	-646.851685	163.469986	102.347260	-622.364929	-131.845993	91.121399	-615.135071	69.712273	1391.747070	-506.638672	-254.936890	1357.048462	-535.000244	-72.270432	1397.211426	-544.066467	-69.508255	1666.915894	-639.439392	174.629288	1163.544434	-495.918274	-318.963715	1113.590332	-419.975403	114.242691	1036.921631	-384.971985	-101.172592	1041.599365	-529.883484	-35.805592	970.684692	495.035919	-24.408306	932.584961	493.071442	131.883484
-588.211914	43.650002	885.003296	-539.614807	-114.947083	868.373047	-630.771362	120.257515	509.532654	-612.665100	-165.016830	507.043915	-646.326050	163.646210	102.076797	-622.391602	-131.788040	91.128601	-615.275696	70.774368	1391.659668	-506.549133	-253.818695	1357.285645	-535.040955	-71.099625	1397.272095	-544.509399	-68.417793	1667.004272	-639.579407	175.920624	1163.564453	-495.927429	-317.848663	1113.902588	-419.982239	115.823059	1037.156250	-384.833862	-100.175903	1041.721802	-529.827637	-35.061779	970.697876	495.026947	-24.410030	932.602051	493.108185	131.842484
-588.027222	44.445705	884.983459	-539.249329	-114.121811	868.406677	-631.153748	120.636337	509.479126	-612.602600	-164.402283	507.091431	-645.710449	163.947327	101.854698	-622.432617	-131.739212	91.078415	-615.393555	71.962921	1391.556152	-506.461792	-252.577972	1357.544678	-535.064819	-69.876801	1397.333008	-544.910095	-67.229248	1667.126221	-639.750366	177.112442	1163.502686	-495.470184	-317.104126	1114.228882	-419.915039	117.361053	1037.420410	-384.798157	-99.169014	1041.895752	-529.548096	-34.179008	970.702637	495.005554	-24.380722	932.598877	493.077637	131.946381
-588.185730	45.544785	885.033020	-539.762024	-113.180489	868.485168	-631.658875	121.057091	509.385803	-612.769592	-163.939407	507.069275	-645.263855	164.183167	101.629990	-622.429993	-131.671661	91.066612	-615.504944	73.220604	1391.460571	-506.392059	-251.243042	1357.756104	-535.119568	-68.515938	1397.369263	-545.274414	-65.897552	1667.263428	-639.880371	178.489807	1163.470337	-495.171661	-316.095856	1114.553589	-419.860657	118.947411	1037.810059	-384.688721	-98.151863	1042.080444	-529.758057	-33.175289	970.721130	495.038269	-24.379948	932.610962	493.120667	131.961807
-588.003418	46.279167	884.915466	-539.399475	-112.264816	868.467285	-631.867432	121.526634	509.225769	-612.783264	-163.356689	507.099579	-644.626221	164.559402	101.352753	-622.375488	-131.605652	91.092346	-615.622192	74.536682	1391.285645	-506.296844	-249.838654	1357.994263	-535.150452	-67.140327	1397.414063	-545.657593	-64.448196	1667.383789	-640.054260	179.826630	1163.367920	-494.906219	-314.981384	1114.910645	-419.824341	120.734978	1037.887695	-384.549286	-97.052612	1042.280029	-529.463074	-32.243744	970.644409	495.058868	-24.383671	932.621155	493.160461	131.918182
-588.059692	47.214123	884.793640	-539.485291	-111.335358	868.510620	-632.063965	122.052162	509.063446	-612.848877	-162.762268	507.140259	-643.945374	164.990631	101.048660	-622.350159	-131.550873	91.079552	-615.711365	75.993340	1391.128418	-506.235901	-248.344925	1358.235229	-535.219177	-65.626511	1397.425781	-546.078430	-62.944164	1667.464233	-640.143250	181.261398	1163.211792	-494.590607	-313.867157	1115.252319	-419.744385	122.441986	1038.137085	-384.395142	-95.895256	1042.372803	-529.480530	-31.201527	970.584656	495.093262	-24.369242	932.634521	493.201660	131.944717
-588.102539	48.359394	884.707886	-539.608643	-110.266495	868.498840	-632.146179	122.610214	508.876373	-612.860779	-162.137619	507.155457	-643.332886	165.483948	100.743477	-622.259338	-131.440445	91.058128	-615.849976	77.468811	1390.920532	-506.212280	-246.774918	1358.420532	-535.274780	-64.107269	1397.436035	-546.549072	-61.356789	1667.514404	-640.299744	182.706711	1163.020752	-494.276978	-312.654175	1115.551514	-419.595734	124.314056	1038.238647	-384.194824	-94.694878	1042.511841	-529.490967	-30.043495	970.508850	495.121399	-24.371195	932.615173	493.231720	131.951004
-588.272034	49.432396	884.609192	-539.842102	-109.207336	868.513672	-632.321045	123.230606	508.786346	-613.057678	-161.561996	507.217651	-642.724915	165.977463	100.509857	-622.303162	-131.416138	91.055908	-615.949463	79.088142	1390.708862	-506.197021	-245.112198	1358.612183	-535.370056	-62.425335	1397.437378	-546.940002	-59.645390	1667.564697	-640.364136	184.196060	1162.785889	-493.980804	-311.363983	1115.843262	-419.458527	126.188011	1038.404053	-383.975250	-93.502083	1042.587280	-529.607300	-28.894945	970.434937	495.122620	-24.376822	932.627686	493.249390	131.942780
-588.575073	50.797607	884.548767	-540.452026	-108.225220	868.469604	-632.641052	123.900711	508.621155	-613.304016	-161.035492	507.198364	-642.201111	166.441666	100.147346	-622.366699	-131.371292	91.046257	-616.025574	80.737717	1390.455322	-506.158966	-243.400711	1358.791870	-535.459351	-60.717033	1397.395752	-547.246460	-57.782631	1667.640381	-640.446228	185.666794	1162.519531	-493.748108	-310.077087	1116.096313	-419.216858	127.992508	1038.586548	-383.771240	-92.177605	1042.694336	-529.905579	-27.726686	970.324524	495.180450	-24.374908	932.622314	493.300598	131.934723
-588.556580	51.914135	884.338379	-540.270203	-106.877640	868.432190	-632.660034	124.630684	508.327026	-613.301941	-160.318512	507.216156	-641.465698	166.968201	99.687286	-622.254272	-131.222504	90.975243	-616.179810	82.535622	1390.176392	-506.134735	-241.571060	1358.962036	-535.569153	-58.892300	1397.343750	-547.607605	-55.866104	1667.637207	-640.450867	187.118866	1162.186279	-493.512604	-308.557678	1116.351685	-418.950958	129.962524	1038.645142	-383.575867	-90.756035	1042.761230	-529.773804	-26.344454	970.187195	495.223297	-24.338297	932.638672	493.335846	131.937912
-588.691467	53.152328	884.189392	-540.406738	-105.633583	868.417236	-632.770081	125.346001	508.100189	-613.484009	-159.610931	507.229553	-640.875977	167.481110	99.265686	-622.218323	-131.188736	90.975861	-616.342346	84.380676	1389.870728	-506.122284	-239.653931	1359.067383	-535.664063	-56.947838	1397.281250	-547.946167	-53.857193	1667.631470	-640.442200	188.587540	1161.721313	-493.318787	-307.107208	1116.531738	-418.665100	132.315567	1038.617554	-383.298584	-89.253609	1042.896851	-529.837769	-24.999907	970.077454	495.249542	-24.336348	932.638733	493.360626	131.962326
-588.854675	54.558147	884.009094	-540.580383	-104.364120	868.392517	-632.792603	126.062447	507.891876	-613.633667	-158.905731	507.282562	-640.323730	167.961029	98.824402	-622.182251	-131.106018	90.966881	-616.489319	86.367935	1389.570313	-506.104431	-237.658447	1359.241943	-535.816101	-55.007458	1397.214233	-548.239014	-51.726471	1667.594238	-640.435364	190.151016	1161.309814	-493.122803	-305.516205	1116.810669	-418.375641	134.297516	1038.587646	-383.168701	-87.787247	1042.718628	-529.936035	-23.549810	969.947388	495.279358	-24.305729	932.628784	493.392212	131.984100
-589.118774	56.023052	883.817505	-541.130615	-103.126564	868.387939	-632.810669	126.862373	507.516449	-613.830688	-158.159134	507.289551	-639.692444	168.552567	98.342239	-622.126160	-131.006134	90.941528	-616.633850	88.405602	1389.268066	-506.138428	-235.594482	1359.374878	-535.975159	-52.913105	1397.100464	-548.531128	-49.487648	1667.533081	-640.387390	191.812286	1160.909912	-493.304749	-303.364288	1116.960327	-418.056580	136.145370	1038.616577	-382.982849	-86.121910	1042.637939	-530.240784	-22.118181	969.810059	495.371979	-24.266838	932.630493	493.436157	132.010391
-589.058044	57.269375	883.504700	-540.769897	-101.695488	868.340271	-632.647705	127.693672	507.119019	-613.894043	-157.250839	507.350861	-639.291443	169.043930	97.880875	-622.061035	-130.878357	90.901344	-616.871338	90.499458	1388.909180	-506.231873	-233.443283	1359.475830	-536.053284	-50.709015	1397.027100	-548.792847	-47.110771	1667.433472	-640.366150	193.439529	1160.347900	-492.840179	-301.996582	1117.199951	-417.864624	138.118851	1038.187256	-382.864716	-84.412102	1042.612183	-530.057983	-20.564808	969.636658	495.412048	-24.254375	932.636475	493.459656	132.011459
-589.106323	58.738914	883.235840	-540.779053	-100.258286	868.306763	-632.470520	128.534470	506.752960	-614.094421	-156.454529	507.413177	-638.829773	169.517212	97.370522	-622.024475	-130.814056	90.919426	-617.120667	92.696129	1388.543701	-506.289001	-231.235535	1359.605713	-536.260681	-48.506886	1396.894165	-549.097656	-44.712795	1667.257324	-640.270142	195.149475	1159.821045	-492.877014	-299.932465	1117.427612	-417.573242	139.984253	1037.947632	-382.709625	-82.596581	1042.502075	-530.067200	-18.957651	969.475342	495.472015	-24.226995	932.645081	493.511627	132.045364
-589.222412	60.347858	882.926025	-540.836304	-98.759804	868.240295	-632.273376	129.392242	506.273163	-614.176270	-155.621033	507.460205	-638.327637	169.604553	96.502197	-621.964417	-130.706039	90.926231	-617.317871	94.976425	1388.127319	-506.406189	-228.935944	1359.670776	-536.444153	-46.174305	1396.784912	-549.228027	-42.126904	1667.144775	-640.201904	196.851929	1159.237671	-492.606750	-298.106232	1117.618042	-417.275757	141.830368	1037.698730	-382.647003	-80.685982	1042.371094	-530.142334	-17.244768	969.279785	495.529785	-24.194517	932.645630	493.529938	132.074081
-589.242981	61.860264	882.577637	-540.822693	-97.225082	868.184875	-632.058838	130.330719	505.707214	-614.278137	-154.740158	507.506134	-638.196289	170.264816	96.144936	-621.967285	-130.576233	90.886337	-617.559692	97.384422	1387.694092	-506.557800	-226.553284	1359.767578	-536.667786	-43.779720	1396.613159	-549.408020	-39.474388	1666.971313	-640.102173	198.613663	1158.597778	-492.687134	-295.752380	1117.853027	-416.921051	143.640732	1037.585571	-382.610413	-78.620140	1042.229858	-530.145630	-15.540472	969.073792	495.609741	-24.134422	932.656433	493.571625	132.104660
-589.310059	63.531815	882.157715	-540.827881	-95.691841	868.091125	-631.881714	131.184845	505.190125	-614.374756	-153.863708	507.612701	-637.776672	170.288528	95.201790	-621.952698	-130.475967	90.905823	-617.800293	99.826477	1387.246826	-506.779510	-224.042892	1359.815552	-536.894958	-41.273960	1396.439575	-549.631348	-36.756863	1666.741943	-640.050964	200.351089	1157.837524	-492.471619	-293.736023	1118.003906	-416.665558	145.708878	1037.159058	-382.555054	-76.557251	1042.131470	-530.197510	-13.739326	968.818054	495.673401	-24.095390	932.641357	493.598022	132.151443
-589.292480	65.135590	881.705078	-540.813477	-94.007935	868.042969	-631.730469	132.170807	504.451111	-614.449402	-153.001221	507.702698	-637.654907	170.450043	94.382034	-621.906189	-130.367966	90.897072	-618.059265	102.415649	1386.747314	-507.025574	-221.489075	1359.848389	-537.280212	-38.735619	1396.158691	-549.735291	-33.870068	1666.503662	-640.010925	202.153442	1157.172119	-492.498413	-291.387482	1118.202148	-416.347992	147.789841	1036.882202	-382.475433	-74.215050	1042.142334	-530.215820	-11.867900	968.574463	495.739197	-24.037897	932.641846	493.636841	132.180374
-589.265869	66.939507	881.252380	-540.708801	-92.251953	867.937195	-631.622742	133.113876	503.837158	-614.415161	-152.024780	507.748260	-637.610474	170.585831	93.690536	-621.810913	-130.245300	90.867325	-618.352051	105.017601	1386.231445	-507.343872	-218.930664	1359.877441	-537.515808	-36.069145	1395.962646	-549.884766	-30.918022	1666.220337	-639.960510	203.975952	1156.317505	-492.605621	-289.050140	1118.306152	-416.031525	149.966400	1036.598999	-382.527222	-71.922935	1041.949829	-530.208801	-9.886667	968.311279	495.815491	-23.975950	932.643250	493.671478	132.235077
-589.190552	68.641754	880.719727	-540.631897	-90.466812	867.800964	-631.581909	134.070206	503.066956	-614.354065	-151.045685	507.799072	-637.923462	170.959427	93.035515	-621.737366	-130.143814	90.842888	-618.596130	107.790710	1385.726563	-507.678131	-216.208740	1359.907959	-537.840820	-33.311932	1395.720581	-550.056763	-27.877216	1665.880981	-639.978271	205.833725	1155.520996	-492.759644	-286.622284	1118.442871	-415.712433	152.192963	1036.349121	-382.578400	-69.585640	1041.836426	-530.186401	-7.925170	967.990051	495.949310	-23.953142	932.646362	493.816803	132.179840
-589.063904	70.482811	880.147095	-540.519287	-88.631882	867.741333	-631.612183	135.143021	502.345551	-614.350647	-150.128601	507.887634	-637.847473	170.498672	91.640266	-621.698486	-130.086151	90.861542	-618.931458	110.610817	1385.156738	-508.150909	-213.462982	1359.889404	-538.240601	-30.508553	1395.428955	-550.203735	-24.773184	1665.533447	-640.030090	207.801453	1154.706909	-492.977722	-284.084229	1118.471069	-415.434296	154.530106	1035.995117	-382.603546	-67.171242	1041.641724	-530.171692	-5.822455	967.703918	496.042877	-23.856709	932.642456	493.871826	132.259262
-588.890991	72.469994	879.602722	-540.340942	-86.691101	867.594788	-631.816101	136.083008	501.507355	-614.157715	-149.018829	507.940430	-638.165527	170.662079	90.811028	-621.611084	-129.972519	90.848312	-619.233398	113.509521	1384.579224	-508.608521	-210.636215	1359.815308	-538.694214	-27.694208	1395.106445	-550.359497	-21.581932	1665.147095	-640.147278	209.792801	1153.836182	-493.324585	-281.511139	1118.500122	-415.195587	156.962875	1035.689941	-382.792908	-64.856522	1041.290649	-530.093262	-3.655732	967.387024	496.131958	-23.783770	932.628418	493.915558	132.302048
-588.630798	74.432899	878.942200	-540.158997	-84.634033	867.470947	-632.114380	137.069397	500.681915	-613.998474	-147.939667	508.025085	-638.170776	170.920685	89.832733	-621.592346	-129.943085	90.831093	-619.626526	116.464455	1383.982300	-509.174927	-207.807037	1359.728027	-539.141296	-24.566109	1394.983032	-550.546265	-18.280088	1664.724731	-640.269958	211.905380	1152.967651	-493.639160	-278.818878	1118.519775	-414.982758	159.462952	1035.290161	-382.870483	-62.329472	1041.084839	-529.978638	-1.378720	967.023804	496.220093	-23.750057	932.657104	493.970062	132.327087
-588.330750	76.548027	878.332520	-539.896790	-82.544937	867.373291	-632.342224	138.175552	499.949646	-613.743958	-146.759338	508.111023	-637.838623	171.114685	89.062874	-621.727417	-129.980911	90.784767	-620.050781	119.476921	1383.386841	-509.729187	-204.896149	1359.656738	-539.638672	-21.566309	1394.639282	-550.717834	-14.964916	1664.285645	-640.419128	214.139999	1152.102905	-493.996307	-276.079651	1118.527222	-414.812317	161.957825	1034.945190	-382.915192	-59.671467	1040.929565	-529.844849	0.968610	966.713989	496.338226	-23.661484	932.653381	494.024567	132.416611
-587.974121	78.802513	877.663574	-539.634644	-80.304115	867.192932	-632.755127	139.349884	499.161621	-613.594482	-145.726852	508.225494	-637.713135	171.347076	88.310738	-622.294983	-130.228607	90.720528	-620.557373	122.607544	1382.788330	-510.354523	-201.897339	1359.540039	-540.066833	-18.568287	1394.317261	-550.982239	-11.565018	1663.813477	-640.635559	216.466568	1151.219849	-494.437988	-273.330200	1118.447632	-414.712585	164.592987	1034.507202	-383.125061	-57.187321	1040.534180	-529.678894	3.437424	966.331970	496.437866	-23.598537	932.669556	494.087585	132.439468
-587.528442	81.179886	877.064697	-539.309448	-77.950157	867.132263	-632.991211	140.445313	498.616608	-613.004395	-144.028900	508.288452	-637.733215	171.572250	87.863846	-622.352783	-130.273087	90.659920	-621.097900	125.786911	1382.229248	-511.068359	-198.908340	1359.411621	-540.616699	-15.500093	1393.979492	-551.187195	-8.063399	1663.406494	-640.929871	218.965790	1150.414185	-494.928223	-270.393677	1118.315430	-414.691406	167.324188	1033.977661	-383.257111	-54.506550	1040.215332	-529.486328	6.032127	966.061584	496.494629	-23.591963	932.668579	494.145264	132.474533
-586.973572	83.603683	876.461792	-538.943115	-75.447556	866.986145	-633.252319	141.737045	498.232727	-612.523376	-142.485001	508.374695	-637.383179	171.249176	87.176895	-622.255798	-130.195068	90.597305	-621.707153	128.964432	1381.677734	-511.737762	-195.921875	1359.292847	-541.187622	-12.374642	1393.706787	-551.352905	-4.513699	1663.137817	-641.192200	221.569870	1149.626831	-495.577667	-267.311737	1118.186279	-414.748474	169.977890	1033.501709	-383.403046	-51.733093	1039.964111	-529.219360	8.664971	965.748657	496.623627	-23.513876	932.660767	494.218689	132.528900
-586.398193	86.319809	876.052551	-538.559875	-72.797729	866.903870	-633.417969	143.075211	498.259552	-611.903381	-140.564880	508.437408	-637.330750	171.323227	87.003052	-622.228577	-130.049454	90.573845	-622.336304	132.163452	1381.225342	-512.434082	-192.932938	1359.236938	-541.866333	-9.256789	1393.565918	-551.562927	-0.884973	1662.927246	-641.509705	224.292038	1148.889893	-495.983307	-264.573364	1118.071777	-414.843781	172.668472	1033.155151	-383.569397	-48.941990	1039.680176	-528.978760	11.422029	965.584534	496.723602	-23.463516	932.658447	494.261536	132.573914
-585.742615	89.103989	875.791992	-538.133728	-70.052650	866.891174	-633.522156	144.506516	498.516754	-611.288696	-138.576263	508.495941	-637.379700	171.479187	86.997360	-622.190186	-129.825394	90.595093	-623.026794	135.411560	1380.898438	-513.131042	-189.927658	1359.189697	-542.520447	-6.158419	1393.526001	-551.813171	2.779381	1662.817993	-641.828186	226.981705	1148.268555	-496.595764	-261.526520	1117.921021	-414.954742	175.423019	1032.812622	-383.749786	-46.024372	1039.453247	-528.654602	14.214754	965.523438	496.845123	-23.432564	932.657166	494.338989	132.610687
-584.969910	91.762955	875.645569	-537.485229	-67.491264	867.019470	-633.454834	146.002640	498.793945	-610.609863	-136.540161	508.606354	-637.524475	172.032272	87.256340	-622.046875	-129.508987	90.655487	-623.748413	138.590073	1380.619751	-513.852356	-186.966949	1359.234253	-543.188660	-3.041391	1393.613281	-552.080261	6.474342	1662.759521	-642.200012	229.857635	1147.753174	-497.249359	-258.409363	1117.867188	-415.147522	178.176987	1032.495483	-384.073212	-43.122631	1039.163330	-528.213745	16.873110	965.606812	496.950562	-23.413179	932.643738	494.430481	132.644073
-584.284668	94.634888	875.777100	-537.146484	-64.528633	867.207764	-633.625977	147.663803	499.280457	-609.959106	-134.371490	508.686096	-637.575500	172.351883	87.282829	-621.865479	-129.135742	90.740898	-624.447449	141.736572	1380.449097	-514.563843	-183.982895	1359.360107	-543.862427	0.059275	1393.753174	-552.383057	10.193797	1662.710449	-642.608765	232.678680	1147.388062	-497.952881	-255.226440	1117.940674	-415.428833	180.953735	1032.256348	-384.408203	-40.143475	1038.889771	-527.912170	19.688318	965.845215	497.048401	-23.374178	932.627991	494.520508	132.661255
-583.588257	97.445152	876.056274	-536.693176	-61.642765	867.456116	-634.014893	149.535706	499.730774	-609.226624	-132.191452	508.760712	-637.706909	172.738556	87.296501	-621.643372	-128.658081	90.757683	-625.150330	144.858017	1380.416138	-515.196655	-181.010880	1359.577393	-544.510254	3.180526	1393.939697	-552.719788	13.956100	1662.667603	-643.047852	235.496017	1147.160156	-498.908234	-251.833801	1118.100708	-415.788849	183.722076	1032.053955	-384.774445	-37.124001	1038.767944	-527.515686	22.413900	966.176758	497.172272	-23.339828	932.634216	494.593170	132.684479
-582.837158	100.184471	876.375305	-536.142456	-58.949974	867.766968	-634.170288	151.139999	499.944305	-608.570313	-130.035477	508.929443	-637.629333	172.877365	87.077950	-621.529602	-128.195724	90.777901	-625.913269	147.836105	1380.353149	-515.841675	-178.080185	1359.897217	-545.105591	6.279517	1394.140869	-553.127441	17.696629	1662.601563	-643.511047	238.369263	1146.948120	-499.516907	-248.708496	1118.360840	-416.233337	186.605011	1032.098145	-385.231506	-34.115810	1038.710938	-527.050110	25.024622	966.560547	497.283112	-23.290480	932.626465	494.679321	132.722244
-582.095154	103.117294	876.789124	-535.552795	-56.239765	868.091797	-634.643738	152.982910	500.124146	-607.844543	-127.904915	509.109467	-637.887634	173.270294	87.122078	-621.509338	-127.768227	90.874878	-626.671265	150.804565	1380.409912	-516.498352	-175.140594	1360.299683	-545.690735	9.375935	1394.328979	-553.626587	21.432695	1662.541626	-644.024902	241.184402	1146.856934	-500.355988	-245.481171	1118.731934	-416.608948	189.398117	1031.894165	-385.750763	-31.119688	1038.734131	-526.548889	27.704706	966.992676	497.331604	-23.274372	932.626343	494.735504	132.729767
-581.203430	105.769585	877.182678	-534.589417	-54.141014	868.534790	-635.310425	155.130814	500.451111	-607.147522	-125.778900	509.398376	-638.281982	173.634705	87.183846	-621.356689	-127.374992	90.937492	-627.359131	153.734146	1380.448730	-517.127075	-172.252548	1360.774780	-546.229675	12.481883	1394.595825	-554.206421	25.133165	1662.471191	-644.579163	244.118240	1146.848389	-501.350677	-242.037781	1119.159668	-417.206329	192.308075	1032.061157	-386.349274	-28.051847	1038.929199	-525.873047	30.031023	967.498718	497.460083	-23.254320	932.642395	494.828888	132.734680
-580.388123	108.621361	877.604858	-534.242554	-50.470127	868.931152	-635.659973	156.980881	500.643860	-606.230652	-123.554337	509.291870	-638.449585	173.969330	87.205940	-621.189209	-127.001785	90.996384	-628.009705	156.615601	1380.474731	-517.747803	-169.385178	1361.306763	-546.766479	15.538905	1394.813354	-554.858887	28.822048	1662.416992	-645.141418	247.073639	1146.802979	-502.036316	-239.122223	1119.844849	-417.631714	195.191238	1032.120117	-387.040955	-24.771530	1039.335815	-525.492737	33.142117	967.982239	497.596588	-23.213583	932.676453	494.954742	132.731369
-579.560486	111.401833	877.932373	-533.693726	-47.597733	869.262207	-635.896973	158.738403	500.771454	-605.371521	-121.420860	509.421295	-638.584106	174.222397	87.232323	-621.088684	-126.636177	91.039513	-628.617798	159.535965	1380.490356	-518.401611	-166.562103	1361.900879	-547.313477	18.574860	1395.027710	-555.593201	32.499245	1662.386230	-645.693115	250.072968	1146.740112	-502.856781	-236.073074	1120.410889	-418.164886	198.085754	1032.191772	-387.758148	-21.787474	1039.760254	-524.997131	35.857899	968.380737	497.720947	-23.178778	932.706787	495.050262	132.765045
-578.798035	114.356415	878.274231	-533.164490	-44.731960	869.546143	-636.214661	160.500916	500.885345	-604.438904	-119.301300	509.486420	-638.710571	174.433182	87.288391	-621.304993	-126.323730	91.073708	-629.149231	162.433716	1380.448730	-518.993713	-163.799118	1362.505493	-547.864624	21.542488	1395.238647	-556.423706	36.109070	1662.352173	-646.261230	253.075851	1146.640625	-503.617828	-233.061234	1121.143677	-418.615051	201.003220	1032.293335	-388.466248	-18.894083	1040.205566	-524.557861	38.621639	968.768311	497.844727	-23.169460	932.734009	495.164673	132.780655
-578.004211	117.254509	878.467041	-532.703003	-41.725540	869.778625	-636.440063	162.049194	501.031311	-603.571045	-117.878548	509.660065	-638.812866	174.619995	87.348267	-620.675537	-125.823181	91.208534	-629.634094	165.329437	1380.360229	-519.644409	-160.975037	1363.154297	-548.373291	24.510925	1395.452515	-557.325623	39.701355	1662.371094	-646.814148	256.163300	1146.518677	-504.314392	-230.215424	1121.752197	-419.130035	203.931717	1032.437500	-389.165253	-16.087002	1040.726685	-524.128296	41.474247	969.050293	497.990387	-23.149084	932.762817	495.304871	132.804214
-577.162903	120.076591	878.581360	-532.169800	-38.869305	869.954468	-636.671326	163.689056	501.118042	-602.376770	-115.818825	509.665253	-638.766663	174.824738	87.415779	-620.078857	-125.320084	91.275810	-630.068542	168.228989	1380.195801	-520.226196	-158.222488	1363.827881	-548.873230	27.420109	1395.676880	-558.267883	43.138416	1662.443115	-647.343689	259.227875	1146.313721	-504.843628	-227.477036	1122.535645	-419.549500	206.762650	1032.529419	-389.839233	-13.341692	1041.304321	-523.648254	44.227894	969.266541	498.099884	-23.108328	932.808960	495.402771	132.794296
-576.391479	122.954872	878.643372	-531.608154	-36.075809	870.060730	-636.909973	165.175217	501.234222	-601.107422	-113.555656	509.553406	-638.781799	174.994339	87.470673	-619.932617	-124.887787	91.312325	-630.441528	171.174530	1379.936890	-520.784058	-155.421600	1364.473267	-549.356323	30.336374	1395.855957	-559.307190	46.534725	1662.493408	-647.864197	262.312347	1146.011353	-505.355011	-224.800934	1123.261963	-419.992371	209.590073	1032.560181	-390.386932	-10.772263	1041.879639	-523.207153	46.979725	969.427185	498.223022	-23.034142	932.797241	495.507202	132.800934
-575.580933	125.866486	878.610535	-531.152832	-33.211159	870.141113	-637.200989	166.744461	501.365692	-599.720520	-111.353729	509.269043	-638.786133	175.124390	87.510101	-619.790344	-124.484688	91.255783	-630.808350	174.121796	1379.611084	-521.325012	-152.641769	1365.153198	-549.876892	33.248745	1395.987061	-560.358093	49.785061	1662.571655	-648.368774	265.488831	1145.637451	-505.885590	-222.050964	1124.023193	-420.418793	212.272446	1032.493042	-390.817352	-8.315896	1042.426392	-522.807373	49.796467	969.528809	498.274994	-23.046391	932.767639	495.592590	132.805359
[truncated: 156 more rows]
[truncated: 40 more columns]
