# Supplementary material for: A dyadic stimulus set of audiovisual affective displays for the study of multisensory, emotional, social interactions
Source: Behav Res Methods. 2015 Nov 5;48(4):1285–95. doi: 10.3758/s13428-015-0654-4 (PMC5101291; doi:10.3758/s13428-015-0654-4)
Supplement: Supplementary file 1 — (ZIP 270 MB) [file 13428_2015_654_MOESM1_ESM.zip › supplementary_material_2_stimuli_set_files/F/F03.txt]

-569.861633	81.692497	878.636963	-542.588440	-79.928192	873.986877	-640.085815	104.526665	503.411438	-606.071045	-143.489670	508.201111	-637.572083	94.132996	89.743813	-611.685303	-148.594589	91.859535	-573.669800	166.314545	1377.208252	-528.282166	-176.958160	1375.042114	-518.414429	7.112027	1397.682617	-515.084229	2.964057	1672.320923	-633.948730	245.519592	1135.998657	-562.940979	-274.995087	1141.992676	-521.488037	275.145172	889.238342	-447.456390	-242.996353	901.045654	-520.110596	4.295204	969.500427	525.681152	-38.425724	935.874573	540.869446	119.084435
-570.075989	81.677368	878.678223	-542.798096	-79.987793	874.065430	-639.467102	104.563454	503.399567	-605.383972	-143.388107	508.121735	-637.579407	94.048500	89.807144	-611.871643	-148.620300	91.872643	-574.082153	166.245010	1377.273926	-528.412720	-176.882004	1375.196167	-518.630127	7.180746	1397.651611	-514.566345	3.170654	1672.203857	-634.368958	245.728516	1136.203613	-563.261230	-275.495758	1142.376831	-521.746155	276.688934	889.868958	-447.400024	-243.702805	901.672119	-520.483459	4.250543	969.622803	525.911926	-38.183784	935.828247	540.808044	119.469009
-570.325256	81.591240	878.744141	-543.007080	-80.024918	874.161377	-638.808899	104.494232	503.280487	-604.729980	-143.486725	508.066132	-637.515503	93.997101	89.811707	-611.806091	-148.606644	91.964554	-574.504150	166.152740	1377.330688	-528.511475	-176.822601	1375.377441	-518.853699	7.224496	1397.623291	-514.013550	3.365856	1672.094238	-634.835022	246.036469	1136.503174	-563.566528	-275.927063	1142.635010	-521.923950	278.342194	890.486816	-447.251556	-244.377014	902.329041	-520.845093	4.192395	969.754578	526.201416	-38.039116	935.778748	540.875488	119.614525
-570.599731	81.534752	878.832520	-543.275757	-80.082245	874.273743	-638.241882	104.463211	503.214142	-604.182373	-143.534286	508.065277	-637.507996	93.932533	89.806763	-611.820313	-148.576645	92.024864	-574.963867	166.024933	1377.331909	-528.634827	-176.798630	1375.500854	-519.049072	7.276363	1397.585815	-513.448608	3.598635	1671.925903	-635.325684	246.534683	1136.766968	-563.861816	-276.748871	1143.187622	-522.046570	280.150482	891.210938	-447.079315	-245.245575	903.027100	-521.200928	4.135440	969.887268	526.463867	-37.952168	935.746887	540.969849	119.752586
-570.857239	81.448425	878.889526	-543.523193	-80.132805	874.379028	-637.801697	104.529350	503.185394	-603.723572	-143.586868	508.062225	-637.434265	93.820808	89.810921	-611.830750	-148.539993	92.089798	-575.362427	165.929718	1377.349365	-528.699524	-176.768784	1375.574097	-519.388123	7.370461	1397.358521	-512.889465	3.781400	1671.808350	-635.849060	247.083328	1137.053223	-564.175659	-277.469330	1143.624390	-522.085266	282.005676	891.998779	-446.866486	-246.040314	903.733948	-521.515015	4.086822	969.991211	526.768738	-37.811813	935.703430	541.108154	119.879173
-571.082275	81.357819	878.964844	-543.736023	-80.251053	874.502136	-637.375183	104.499268	503.107941	-603.280273	-143.591034	508.092377	-637.395386	93.743462	89.775269	-611.785156	-148.530182	92.111160	-575.747375	165.835693	1377.307129	-528.851379	-176.714828	1375.657837	-519.366028	7.438434	1397.456177	-512.324585	3.989884	1671.653076	-636.393799	247.770996	1137.304932	-564.513245	-278.234314	1143.989014	-522.141968	284.034912	892.844727	-446.607605	-247.065277	904.400696	-521.774841	4.004733	970.105225	527.092896	-37.701900	935.681519	541.269104	120.008766
-571.306519	81.213196	879.048340	-543.943604	-80.349747	874.630798	-637.135437	104.526451	503.112518	-602.967590	-143.615448	508.078705	-637.338806	93.674461	89.782532	-611.706909	-148.496552	92.164330	-576.077820	165.726425	1377.284668	-528.967957	-176.633133	1375.705444	-519.518982	7.551689	1397.412964	-511.791351	4.180190	1671.499023	-637.081665	248.638535	1137.661377	-564.791016	-278.978058	1144.356201	-522.225159	286.151917	893.763184	-446.292877	-248.077545	905.144653	-522.009827	3.910460	970.217590	527.433594	-37.587837	935.649780	541.447266	120.153625
-571.538391	81.013748	879.086609	-544.128174	-80.513680	874.709595	-636.976990	104.468567	503.069977	-602.856995	-143.764053	508.101990	-637.277100	93.568527	89.783607	-611.772339	-148.521896	92.185875	-576.381592	165.624008	1377.250000	-529.109070	-176.547897	1375.724731	-519.687805	7.646902	1397.336426	-511.272186	4.353930	1671.303345	-637.860718	249.614502	1138.015747	-565.135864	-279.749847	1144.748901	-522.278564	288.353790	894.766785	-446.006775	-249.204193	905.833435	-522.210327	3.764802	970.271790	527.782288	-37.432121	935.609924	541.630493	120.312889
-571.697510	80.860382	879.122864	-544.280090	-80.616272	874.773682	-636.935486	104.423279	503.092468	-602.700256	-143.828552	508.119171	-637.284912	93.471794	89.816071	-611.778992	-148.524368	92.180870	-576.657043	165.541962	1377.233032	-529.239807	-176.459488	1375.753296	-519.823669	7.742263	1397.249146	-510.772675	4.520024	1671.133179	-638.680176	250.732330	1138.439209	-565.449158	-280.557343	1145.118774	-522.404175	290.666687	895.820374	-445.661041	-250.430847	906.603577	-522.367371	3.655345	970.321899	528.100098	-37.354244	935.579285	541.843933	120.369774
-571.848938	80.702393	879.128113	-544.403748	-80.745682	874.803711	-636.892395	104.306023	503.081757	-602.627136	-143.923889	508.116974	-637.219360	93.391525	89.791054	-611.810425	-148.567078	92.209961	-576.905457	165.454376	1377.229370	-529.361511	-176.364426	1375.824951	-519.951172	7.851705	1397.156494	-510.290192	4.675506	1670.964722	-639.490662	252.101074	1138.955933	-565.710510	-281.268250	1145.480713	-522.491882	292.970947	897.000305	-445.270447	-251.666260	907.357971	-522.488403	3.535742	970.332275	528.445984	-37.303684	935.565247	542.077637	120.460571
-571.954773	80.541000	879.109253	-544.499512	-80.841148	874.824036	-636.998535	104.140442	503.092133	-602.560669	-144.025375	508.126129	-637.192810	93.317963	89.804092	-611.804871	-148.572037	92.220459	-577.146912	165.374969	1377.184326	-529.536133	-176.286087	1375.897583	-520.119690	7.950640	1397.067871	-509.877686	4.825041	1670.808350	-640.460754	253.497116	1139.448608	-566.039124	-282.043213	1145.934082	-522.684204	295.312897	898.154968	-444.892609	-252.966568	908.198914	-522.581726	3.435085	970.329102	528.794373	-37.224476	935.550293	542.336365	120.496780
-572.042969	80.371490	879.061157	-544.561035	-80.992752	874.806030	-637.231567	104.032356	503.056976	-602.614197	-144.129929	508.169495	-637.211853	93.260353	89.793564	-611.827942	-148.600540	92.221046	-577.339417	165.322403	1377.181763	-529.668579	-176.212494	1375.970337	-520.462402	8.043111	1396.832397	-509.505310	4.967045	1670.639648	-641.436707	255.068192	1139.984497	-566.348450	-282.724060	1146.372070	-522.947083	297.686707	899.318176	-444.577087	-254.451630	908.936401	-522.638062	3.301572	970.287964	529.081726	-37.267956	935.535950	542.598450	120.507835
-572.108521	80.269073	879.013550	-544.621033	-81.115547	874.785339	-637.480408	103.871704	503.062012	-602.644104	-144.171722	508.159149	-637.199280	93.205345	89.769981	-611.831726	-148.633957	92.211952	-577.604919	165.287750	1377.171875	-529.891418	-176.150665	1376.070679	-520.519470	8.108276	1396.914551	-509.173553	5.111733	1670.488037	-642.451782	256.682678	1140.575928	-566.633667	-283.486725	1146.795410	-523.230957	300.053101	900.541687	-444.185608	-255.878525	909.728271	-522.689636	3.207346	970.248779	529.355896	-37.297955	935.547668	542.819458	120.498230
-572.133911	80.082344	878.930847	-544.646912	-81.242432	874.748108	-637.763428	103.734016	503.102112	-602.714661	-144.247818	508.170380	-637.139282	93.248871	89.788536	-612.270203	-148.712021	92.253380	-577.785278	165.230865	1377.171265	-530.098389	-176.102921	1376.157227	-520.732056	8.155723	1396.857056	-508.887543	5.253850	1670.343384	-643.480042	258.331970	1141.179565	-566.958435	-283.993835	1147.090332	-523.652466	302.437439	901.726563	-443.858185	-257.419037	910.437683	-522.701599	3.080597	970.182434	529.701965	-37.306698	935.574707	543.097412	120.487778
-571.879333	79.813690	878.622925	-544.627136	-81.383316	874.683289	-637.943298	103.507584	503.081451	-602.791016	-144.302078	508.194824	-637.082397	93.256676	89.734230	-611.780212	-148.681656	92.242859	-577.964478	165.172592	1377.193359	-530.256897	-176.072449	1376.248535	-521.003174	8.213104	1396.752808	-508.649384	5.393538	1670.199951	-644.528015	260.027344	1141.781616	-567.266846	-284.816986	1147.650269	-524.085144	304.823212	902.932129	-443.544983	-258.988190	911.134399	-522.535767	2.972695	969.981262	529.954529	-37.390945	935.590881	543.343567	120.480507
-571.850403	79.737976	878.556702	-544.640198	-81.491959	874.629578	-638.355042	103.351608	503.087708	-602.958008	-144.360245	508.175354	-637.127258	93.245476	89.715820	-611.799255	-148.692047	92.188484	-578.135986	165.143707	1377.200684	-530.423767	-176.024124	1376.290039	-521.484802	8.251303	1396.483521	-508.474609	5.530266	1670.039551	-645.535034	261.667847	1142.387207	-567.581726	-285.221283	1147.843262	-524.674927	307.218750	904.137756	-443.212280	-260.583557	911.725342	-522.504822	2.881801	969.912476	530.209167	-37.500065	935.622070	543.576477	120.427719
-571.978821	79.576149	878.630493	-544.646423	-81.683823	874.605286	-638.855713	103.277573	503.144165	-603.153870	-144.489349	508.189850	-637.218262	93.257835	89.737968	-611.776184	-148.734985	92.169800	-578.349976	165.090469	1377.186890	-530.601746	-175.983536	1376.318970	-521.777527	8.324553	1396.356689	-508.316986	5.669408	1669.877075	-646.557739	263.326050	1143.071533	-567.895081	-285.941559	1148.319336	-525.234253	309.582733	905.244507	-442.920044	-262.219543	912.346252	-522.560425	2.676658	969.933838	530.504456	-37.658764	935.667236	543.933167	120.091568
-571.701782	79.470055	878.379944	-544.590210	-81.772102	874.543884	-639.116211	103.107521	503.174713	-603.314575	-144.527786	508.172943	-637.191528	93.317024	89.705734	-611.739990	-148.781311	92.145882	-578.534912	165.038269	1377.223022	-530.798645	-175.905807	1376.325928	-521.865112	8.381251	1396.435547	-508.186493	5.791724	1669.724976	-647.507751	264.832001	1143.664795	-568.194275	-286.452850	1148.658325	-525.875488	311.988281	906.339233	-442.658417	-263.876068	912.866516	-522.345459	2.649006	969.756531	530.702393	-37.774029	935.704102	544.149109	119.963043
-571.593689	79.348724	878.291504	-544.512268	-81.892311	874.502197	-639.451416	102.989418	503.185730	-603.500488	-144.569260	508.182861	-637.246887	93.362701	89.714523	-612.089050	-148.810242	92.119225	-578.709229	164.984100	1377.208374	-530.950378	-175.852951	1376.353516	-522.168274	8.477912	1396.337769	-508.094940	5.917379	1669.570557	-648.400146	266.311066	1144.256958	-568.479797	-286.992401	1148.894653	-526.576660	314.375061	907.313965	-442.367767	-265.562469	913.409973	-522.216003	2.555092	969.676331	530.895508	-37.861786	935.762146	544.347412	119.863510
-571.499146	79.271675	878.214905	-544.454712	-82.007858	874.459778	-639.878479	102.946732	503.206512	-603.704224	-144.595123	508.166656	-637.265320	93.385666	89.686607	-612.062927	-148.840744	92.089043	-578.890808	164.955429	1377.195313	-531.064392	-175.775711	1376.351196	-522.467834	8.563766	1396.221558	-508.034546	6.049850	1669.432739	-649.231628	267.583435	1144.720337	-568.723694	-287.449341	1149.113281	-527.254150	316.701782	908.199219	-442.125458	-267.231812	913.810547	-522.083679	2.479394	969.594360	531.043274	-37.986347	935.786316	544.519897	119.718849
-571.407654	79.171432	878.152710	-544.409668	-82.118881	874.418091	-640.359009	102.890457	503.268921	-603.998230	-144.680511	508.169769	-637.330994	93.423447	89.663040	-612.050171	-148.885422	92.068138	-579.103943	164.933899	1377.185303	-531.180420	-175.703186	1376.321899	-522.744202	8.655548	1396.120117	-507.993530	6.185595	1669.307129	-650.010437	268.611938	1145.117920	-568.966858	-287.882996	1149.356812	-528.024292	319.074554	908.965942	-441.889282	-268.970978	914.208313	-521.953735	2.385925	969.518127	531.165833	-38.124588	935.819092	544.687134	119.577881
-571.323120	79.055420	878.124695	-544.354370	-82.171486	874.374695	-640.758545	102.817017	503.301483	-604.250610	-144.752670	508.184265	-637.362427	93.466705	89.676239	-612.000000	-148.868576	92.060760	-579.368774	164.895111	1377.139526	-531.261292	-175.648438	1376.301270	-522.996887	8.721547	1396.047241	-507.968994	6.336745	1669.191528	-650.688904	269.745575	1145.514771	-569.137817	-288.347534	1149.574341	-528.834595	321.336121	909.617798	-441.693542	-270.677277	914.510742	-521.813660	2.300067	969.455444	531.266541	-38.245934	935.839905	544.804504	119.450714
-571.215881	78.888924	878.073547	-544.280640	-82.267868	874.355713	-641.779114	103.014183	503.458435	-604.543396	-144.838654	508.246796	-637.709961	93.416893	89.721939	-611.904785	-148.914398	92.055031	-579.576965	164.891312	1377.121948	-531.313416	-175.598251	1376.275024	-523.425476	8.787891	1395.779907	-507.995453	6.439413	1669.038696	-651.270752	270.619904	1145.852539	-569.310913	-288.687958	1149.715210	-529.652893	323.562408	910.152832	-441.567200	-272.464325	914.742126	-521.654968	2.193462	969.392944	531.334473	-38.420124	935.850037	544.872437	119.279610
-571.126099	78.825737	878.032715	-544.246521	-82.320488	874.316040	-641.821289	102.830353	503.397461	-604.816650	-144.904434	508.272888	-637.576416	93.496513	89.675224	-611.961914	-148.953125	92.007729	-579.828796	164.930115	1377.093506	-531.410522	-175.581024	1376.197266	-523.521179	8.839054	1395.827515	-507.990356	6.637547	1668.938965	-651.779907	271.452576	1146.164551	-569.437622	-288.984375	1149.840210	-530.598083	325.682800	910.522766	-441.411926	-274.199280	914.989685	-521.515442	2.137631	969.322510	531.437134	-38.584412	935.857910	544.973755	119.120918
-571.042297	78.786865	878.002747	-544.158264	-82.372734	874.289246	-641.882446	102.675240	503.364471	-605.112671	-144.944611	508.278046	-637.525513	93.562393	89.640770	-611.491333	-148.928665	91.966095	-580.069458	164.937119	1377.074951	-531.434570	-175.531296	1376.137817	-523.793640	8.891136	1395.701660	-508.002930	6.776200	1668.812378	-652.224670	272.155792	1146.457642	-569.543640	-289.251282	1149.929443	-531.564209	327.717346	910.771484	-441.286743	-275.992218	915.152527	-521.372559	2.104608	969.271484	531.428528	-38.667740	935.827271	544.893555	119.242767
-571.026062	78.772018	878.056702	-544.080688	-82.362457	874.267090	-642.349304	102.940399	503.554077	-605.360779	-144.946335	508.300934	-637.667236	93.631302	89.714478	-611.443481	-148.959427	91.941376	-580.337036	164.968307	1377.038818	-531.459473	-175.482941	1376.086914	-524.054321	8.920455	1395.625122	-508.006897	6.947690	1668.676147	-652.522522	272.685211	1146.618652	-569.632385	-289.474945	1149.999268	-532.511597	329.647919	910.877991	-441.159851	-277.730896	915.283508	-521.279358	2.080868	969.270264	531.474731	-38.862587	935.833313	544.932800	119.094086
-570.931641	78.777054	878.017578	-544.008179	-82.352791	874.251343	-642.506165	102.933182	503.605743	-605.552429	-144.897705	508.295715	-637.693970	93.682091	89.674011	-611.380615	-148.957855	91.878479	-580.549927	164.960724	1376.992432	-531.408386	-175.448288	1376.008179	-524.506104	8.977133	1395.367065	-507.997070	7.111617	1668.531616	-652.772217	273.172119	1146.733276	-569.694763	-289.681610	1150.086670	-533.479553	331.460541	910.860840	-441.069122	-279.472107	915.350403	-521.153931	2.104329	969.225830	531.528931	-39.138748	935.850220	545.069031	118.648140
-570.882385	78.779701	877.974304	-543.940247	-82.340111	874.206787	-642.659790	102.932243	503.647430	-605.737976	-144.853088	508.290680	-637.734314	93.762337	89.654404	-611.425903	-148.981491	91.851646	-580.874146	164.973892	1376.948853	-531.428894	-175.394409	1375.923218	-524.526733	9.000943	1395.468994	-507.998169	7.271160	1668.390137	-652.923706	273.461060	1146.753296	-569.734375	-289.856201	1150.108643	-534.495239	333.184143	910.661438	-441.039307	-281.246552	915.377930	-521.055664	2.122724	969.165955	531.530090	-39.239204	935.819336	544.991638	118.748558
-570.871094	78.880386	877.999512	-543.854187	-82.277214	874.167603	-642.788086	102.962105	503.683624	-605.893677	-144.780182	508.275238	-637.976196	94.014488	89.750908	-611.389526	-149.016312	91.795052	-581.153381	165.009842	1376.886719	-531.415283	-175.373322	1375.853149	-524.697510	9.059971	1395.424683	-507.992065	7.433572	1668.283203	-652.975037	273.627380	1146.719727	-569.749268	-290.018951	1150.186646	-535.591125	334.835938	910.346252	-440.970581	-282.891235	915.426392	-520.983154	2.187460	969.150391	531.558350	-39.416996	935.810791	544.997803	118.568512
-570.858459	78.988594	878.022766	-543.795166	-82.165733	874.142639	-642.685913	102.762932	503.625824	-606.420105	-144.984711	508.389801	-637.770081	93.964485	89.631729	-611.572021	-149.063416	91.836876	-581.433838	165.011734	1376.818237	-531.403992	-175.332733	1375.794067	-524.836304	9.136171	1395.348755	-507.983643	7.599504	1668.206299	-652.950867	273.706055	1146.619019	-569.707825	-290.209869	1150.253662	-536.724426	336.393433	910.016907	-440.947052	-284.545105	915.437500	-520.932983	2.282535	969.144531	531.594421	-39.582932	935.815063	545.024475	118.386902
-570.891052	79.122665	878.044556	-543.714355	-82.081909	874.118225	-642.918030	103.086807	503.777222	-606.617004	-144.931290	508.442413	-637.870178	94.035881	89.641228	-611.621277	-149.078629	91.823654	-581.690613	165.039398	1376.763916	-531.402710	-175.308212	1375.736694	-524.952637	9.219155	1395.297607	-508.001465	7.763012	1668.135986	-652.869202	273.726105	1146.502197	-569.636841	-290.371796	1150.283569	-537.863525	337.732971	909.579285	-440.984283	-286.225769	915.400391	-520.894043	2.391824	969.137390	531.583557	-39.727589	935.803650	544.983459	118.255058
-570.912964	79.234360	878.055542	-543.603577	-81.993073	874.066956	-642.989319	103.144737	503.823944	-606.612915	-144.748657	508.391693	-637.929565	94.086479	89.609261	-611.479980	-149.104645	91.793365	-581.939819	165.082077	1376.692505	-531.399536	-175.301224	1375.710571	-525.066040	9.263514	1395.250977	-508.066986	7.848120	1668.048828	-652.784485	273.674561	1146.331421	-569.529114	-290.530518	1150.358276	-539.013306	338.882904	909.023621	-441.001495	-287.823059	915.352905	-520.837463	2.487768	969.112671	531.630371	-39.869259	935.795959	545.006775	118.086227
-570.924622	79.340134	878.070496	-543.480591	-81.837830	874.008545	-642.974976	103.199806	503.839935	-606.968445	-144.867050	508.443512	-638.145020	94.343216	89.696991	-612.063110	-149.205215	91.794327	-582.141235	165.090515	1376.584229	-531.340698	-175.282562	1375.670166	-525.374878	9.302039	1395.062500	-508.139008	7.980562	1668.028076	-652.621399	273.529114	1146.139648	-569.364014	-290.688873	1150.436523	-540.217102	339.879150	908.420044	-441.040863	-289.415100	915.263489	-520.761902	2.611084	969.083435	531.611084	-40.015865	935.777893	544.976135	117.937950
-570.908691	79.461983	878.102112	-543.325684	-81.658104	873.954041	-642.936340	103.283188	503.891174	-607.122009	-144.828857	508.483368	-638.151245	94.411072	89.642677	-612.148743	-149.203644	91.817978	-582.357361	165.144470	1376.505615	-531.333008	-175.230011	1375.649536	-525.427063	9.355177	1395.043579	-508.223450	8.133752	1668.046631	-652.383057	273.232239	1145.880249	-569.177246	-290.749786	1150.433960	-541.397949	340.678864	907.804626	-441.046600	-290.981384	915.177002	-520.663086	2.747390	969.067383	531.603027	-40.166279	935.762329	544.974304	117.791771
-570.925415	79.584351	878.119080	-543.173584	-81.516533	873.916321	-642.885071	103.353188	503.908264	-607.292603	-144.791168	508.528442	-638.167542	94.543083	89.618736	-612.138489	-149.200211	91.792915	-582.549194	165.198303	1376.425049	-531.316772	-175.225906	1375.634155	-525.487122	9.409774	1395.026978	-508.370178	8.240832	1668.057617	-652.199646	272.971161	1145.611572	-568.945435	-290.840210	1150.454346	-542.310059	341.043579	906.941772	-441.064697	-292.516998	915.031372	-520.572388	2.890651	969.047546	531.595215	-40.270641	935.722961	544.979736	117.654106
-570.921936	79.714340	878.157959	-543.010925	-81.356766	873.890442	-642.791870	103.411652	503.923218	-607.442017	-144.754990	508.533813	-638.187012	94.655891	89.573219	-612.222778	-149.199402	91.765419	-582.717834	165.236099	1376.321533	-531.313965	-175.189117	1375.615356	-525.544983	9.448705	1395.003906	-508.586761	8.323761	1668.074585	-652.016663	272.655304	1145.356201	-568.691650	-290.929779	1150.493774	-543.280396	341.265320	906.173157	-441.032196	-293.978699	914.891785	-520.466187	3.039170	969.044800	531.562927	-40.405792	935.703186	544.971863	117.529243
-570.926208	79.883247	878.203247	-542.872681	-81.199753	873.863403	-642.740784	103.473892	503.958466	-607.612732	-144.729111	508.550079	-638.233521	94.770111	89.567261	-612.209839	-149.233444	91.755966	-582.898865	165.281479	1376.232300	-531.333618	-175.163361	1375.591064	-525.388428	9.485798	1395.167847	-508.838745	8.399887	1668.132080	-651.803162	272.251587	1145.105835	-568.347107	-290.899994	1150.376831	-544.379761	341.460083	905.449524	-440.989563	-295.420319	914.759705	-520.363586	3.198950	969.040039	531.580688	-40.530014	935.695618	545.011475	117.438332
-570.875000	80.038521	878.262939	-542.675537	-81.009460	873.856873	-642.656311	103.539581	503.998962	-607.727478	-144.668671	508.571350	-638.260010	94.887672	89.547081	-612.180176	-149.238724	91.774361	-582.982178	165.366104	1376.146362	-531.277893	-175.112335	1375.566772	-525.609680	9.526021	1394.984375	-509.160095	8.462301	1668.224854	-651.544678	271.814514	1144.831909	-567.959106	-290.992737	1150.380859	-545.263123	341.306458	904.604858	-440.859406	-296.739044	914.640259	-520.218445	3.371304	969.058411	531.587524	-40.639809	935.688538	545.055786	117.290146
-570.814209	80.195328	878.303589	-542.483948	-80.875504	873.857910	-642.398071	103.328186	503.915924	-607.866150	-144.660004	508.618011	-638.163452	95.048973	89.493744	-612.215393	-149.219376	91.779938	-583.052979	165.452942	1376.079102	-531.277710	-175.061462	1375.539063	-525.652954	9.552640	1395.001953	-509.531921	8.502916	1668.322754	-651.364990	271.388855	1144.567139	-567.581665	-291.261383	1150.532715	-545.943298	340.763947	903.655273	-440.865784	-298.018768	914.432129	-520.063538	3.528314	969.067505	531.624023	-40.797638	935.712769	545.192749	117.010071
-570.731262	80.365273	878.335449	-542.306396	-80.717255	873.847656	-642.386841	103.405571	503.964020	-607.908813	-144.549042	508.625946	-638.233826	95.191010	89.459633	-612.208191	-149.242752	91.784821	-583.090027	165.563431	1376.010620	-531.244141	-175.025162	1375.531982	-525.667297	9.591543	1395.011841	-509.962616	8.521170	1668.430542	-651.186096	270.880554	1144.308228	-567.116821	-291.436676	1150.608154	-546.691101	340.189941	902.816101	-440.747498	-299.256042	914.254883	-519.901184	3.695331	969.065552	531.560669	-40.813091	935.700317	545.132263	117.094963
-570.597778	80.544258	878.399597	-542.091553	-80.519760	873.852783	-642.346558	103.483932	503.976105	-607.949707	-144.504913	508.641052	-638.359680	95.290794	89.476151	-611.810242	-149.234009	91.789001	-583.089233	165.655090	1375.929199	-531.228271	-174.986176	1375.502197	-525.644226	9.628284	1395.033447	-510.411133	8.507862	1668.560181	-650.990173	270.415649	1144.057251	-566.622375	-291.565491	1150.654541	-547.418701	339.470551	902.011963	-440.475922	-300.434753	914.140381	-519.702942	3.872971	969.091125	531.539978	-40.912136	935.738037	545.184509	117.003616
-570.392944	80.685928	878.435547	-541.808838	-80.344803	873.863647	-642.365540	103.653244	504.011993	-607.932007	-144.405838	508.655701	-638.241821	95.227089	89.327530	-612.158813	-149.243790	91.774170	-583.100403	165.736160	1375.837891	-531.237854	-174.941498	1375.492310	-525.434875	9.665745	1395.195435	-510.909271	8.502106	1668.694580	-650.817566	269.824493	1143.792480	-566.022217	-291.762268	1150.722778	-548.056702	338.599121	901.240051	-440.192505	-301.635529	914.003845	-519.452209	4.036665	969.111572	531.537415	-40.956257	935.764465	545.228577	116.908463
-570.172180	80.791222	878.462708	-541.525024	-80.202934	873.861084	-642.407043	103.884758	504.000977	-607.908264	-144.359573	508.707855	-638.279785	95.335686	89.325417	-612.086731	-149.257965	91.790237	-583.032288	165.838272	1375.758545	-531.188660	-174.897446	1375.463867	-525.571655	9.687361	1395.061035	-511.460480	8.463770	1668.819458	-650.730896	269.408875	1143.541382	-565.390991	-291.829926	1150.659180	-548.710754	337.556396	900.435425	-439.774750	-302.902771	913.947144	-519.189636	4.160232	969.119751	531.491638	-40.998917	935.775269	545.260437	116.827591
-569.943481	80.985313	878.468750	-541.246826	-80.067680	873.845947	-642.428101	104.081909	503.999969	-607.871216	-144.240402	508.682892	-638.374207	95.410110	89.325180	-612.104187	-149.302826	91.767426	-582.961243	165.923996	1375.661133	-531.201538	-174.848053	1375.388306	-525.541443	9.718930	1395.056641	-512.015625	8.397851	1668.964111	-650.630615	268.945282	1143.334839	-564.687744	-291.970154	1150.614746	-549.317688	336.410095	899.689880	-439.199890	-303.993988	913.926331	-518.916199	4.326320	969.107300	531.462830	-41.079170	935.765747	545.303040	116.745621
-569.670898	81.086975	878.467896	-540.926941	-79.959846	873.818115	-642.385864	104.196823	504.012848	-607.799377	-144.179245	508.688416	-638.481201	95.581688	89.394157	-612.126099	-149.314484	91.743645	-582.887939	166.017059	1375.585815	-531.209412	-174.806564	1375.309570	-525.460510	9.752818	1395.066650	-512.595337	8.326332	1669.099854	-650.554565	268.479980	1143.107056	-563.960815	-292.092072	1150.542847	-549.738586	335.095612	898.906433	-438.592041	-305.061707	913.831421	-518.615601	4.427251	969.091431	531.441162	-41.121384	935.761475	545.360046	116.654869
-569.356445	81.245262	878.502014	-540.589722	-79.813026	873.807129	-642.308167	104.231773	504.053894	-607.690247	-144.118530	508.701111	-638.445129	95.611115	89.362411	-612.045715	-149.320526	91.725868	-582.773254	166.131897	1375.511963	-531.243774	-174.731339	1375.202881	-525.218140	9.772699	1395.227905	-513.176941	8.225136	1669.247559	-650.531982	268.057831	1142.904541	-563.158142	-292.257477	1150.488281	-550.204468	333.755859	898.211914	-437.791962	-305.944641	913.830322	-518.295227	4.557608	969.106018	531.376282	-41.173977	935.758484	545.373230	116.627686
-568.982056	81.425858	878.505005	-540.215332	-79.679253	873.769653	-642.326050	104.447121	504.178467	-607.563904	-144.021011	508.735626	-638.477173	95.664246	89.388756	-612.043030	-149.370880	91.738091	-582.647888	166.245743	1375.419922	-531.285950	-174.686676	1375.114502	-525.147583	9.808526	1395.245361	-513.773560	8.112072	1669.389893	-650.539368	267.642853	1142.664307	-562.336670	-292.280975	1150.290894	-550.449219	332.222717	897.437012	-436.916046	-306.865692	913.808777	-517.920166	4.690449	969.089539	531.382324	-41.199894	935.761658	545.456177	116.565636
-568.557068	81.558418	878.477844	-539.834839	-79.586761	873.733093	-642.001282	104.148079	504.202759	-607.424500	-143.924805	508.760712	-638.407166	95.723541	89.364830	-611.930969	-149.372375	91.729263	-582.512756	166.350143	1375.348511	-531.321167	-174.630829	1375.007324	-525.083618	9.837772	1395.230225	-514.385620	7.973270	1669.507080	-650.553772	267.140198	1142.400513	-561.531311	-292.339844	1150.197876	-550.661865	330.665344	896.720398	-435.851807	-307.590729	913.957947	-517.522705	4.785463	969.060486	531.349121	-41.246037	935.738464	545.519287	116.529076
-568.046631	81.715462	878.470276	-539.429016	-79.462685	873.738464	-641.736511	103.990257	504.262970	-607.296631	-143.888641	508.789490	-638.363464	95.715820	89.328636	-611.938782	-149.419067	91.745628	-582.365906	166.477219	1375.255615	-531.380920	-174.548569	1374.921387	-524.984985	9.877991	1395.238159	-514.976807	7.816597	1669.625122	-650.588257	266.700134	1142.119263	-560.694641	-292.639893	1150.278442	-550.833374	329.118073	896.143494	-434.696167	-308.236481	914.165405	-517.086243	4.904770	969.068787	531.280457	-41.253937	935.718323	545.562134	116.531044
-567.597656	81.778717	878.439636	-539.050354	-79.346024	873.731628	-641.491028	103.970436	504.284424	-607.132019	-143.776306	508.849182	-638.249207	95.723114	89.317558	-611.888184	-149.415146	91.713242	-582.220093	166.618423	1375.159668	-531.412292	-174.459671	1374.861816	-524.918884	9.929873	1395.246338	-515.565186	7.646123	1669.739868	-650.629272	266.267609	1141.881104	-559.872620	-292.762054	1150.264038	-550.953430	327.563141	895.531311	-433.473816	-308.819946	914.374512	-516.673645	4.993486	969.050598	531.248352	-41.259075	935.715149	545.609924	116.517471
-567.098328	81.769127	878.384277	-538.614990	-79.285278	873.730225	-641.281799	103.982697	504.270813	-606.994507	-143.736603	508.901306	-638.206055	95.642113	89.293449	-611.929382	-149.447159	91.751045	-582.118713	166.738373	1375.070923	-531.464905	-174.384033	1374.800049	-524.868530	9.958408	1395.222656	-516.137695	7.467472	1669.802612	-650.682068	265.882233	1141.606934	-559.081665	-292.789764	1150.174438	-550.894348	325.873199	894.929932	-432.105957	-309.256958	914.663757	-516.213440	5.035947	969.024353	531.165283	-41.291115	935.708130	545.631104	116.496544
-566.555847	81.926880	878.346558	-538.168762	-79.196419	873.691956	-641.122803	104.009613	504.306335	-606.835449	-143.669189	508.939728	-638.100952	95.482986	89.258011	-611.852356	-149.485626	91.755035	-582.028442	166.866028	1374.996094	-531.503601	-174.324921	1374.750244	-524.840820	9.985476	1395.172852	-516.704712	7.240438	1669.911621	-650.673645	265.356445	1141.300781	-558.265076	-292.951782	1150.174316	-550.726685	324.196045	894.346863	-430.614746	-309.600616	915.009705	-515.733032	5.132775	968.992920	531.093567	-41.293850	935.689758	545.640442	116.471367
-565.950928	82.118614	878.314758	-537.696289	-79.059937	873.669739	-640.877380	104.048080	504.308289	-606.603943	-143.568893	508.953339	-638.018005	95.424316	89.261635	-611.784119	-149.513962	91.716530	-581.949646	166.980713	1374.928833	-531.555115	-174.219925	1374.681396	-524.790283	10.031996	1395.134644	-517.259766	6.972043	1669.916870	-650.649048	264.967590	1141.018188	-557.524597	-293.023834	1150.114258	-550.526917	322.626770	893.922546	-429.070129	-309.824097	915.412537	-515.219299	5.266349	968.976929	531.030884	-41.315693	935.656250	545.674377	116.483093
-565.063110	82.680450	878.385742	-537.115051	-78.789658	873.647705	-640.468567	104.016632	504.374695	-606.385071	-143.477753	508.984985	-637.877991	95.401634	89.268326	-611.653687	-149.527359	91.738617	-581.883179	167.115143	1374.861816	-531.583618	-174.114624	1374.646118	-524.730774	10.106978	1395.090454	-517.724976	6.815930	1670.002563	-650.485352	264.298553	1140.629639	-556.746643	-293.083160	1150.043823	-550.061829	320.939667	893.431213	-427.415253	-309.997253	915.881470	-514.561646	5.538250	969.037354	531.006348	-41.298218	935.648376	545.728088	116.462158
-564.617920	82.371773	878.228149	-536.629761	-78.851547	873.649292	-640.203430	104.034149	504.321167	-606.191406	-143.398987	509.068054	-637.817017	95.417587	89.275780	-611.688599	-149.572708	91.727600	-581.829529	167.265778	1374.799683	-531.617310	-174.032776	1374.602051	-524.691406	10.150782	1395.060791	-518.173950	6.586392	1670.036865	-650.337097	263.688202	1140.250488	-556.002563	-293.163696	1149.969849	-549.467468	319.253784	892.951782	-425.713409	-309.997314	916.389648	-514.122192	5.454755	968.965515	530.932312	-41.281303	935.641907	545.710144	116.464523
-563.922424	82.404617	878.163635	-536.014893	-78.807365	873.639221	-640.266418	104.380264	504.502350	-605.914734	-143.303741	509.132141	-637.871887	95.369194	89.323631	-611.584839	-149.579468	91.742439	-581.801819	167.382263	1374.743286	-531.679077	-173.970200	1374.559448	-524.662903	10.204753	1395.021973	-518.612488	6.391056	1670.026123	-650.147583	262.993073	1139.843140	-555.307617	-293.243469	1149.874878	-548.664734	317.613464	892.554626	-423.952576	-309.925476	916.936279	-513.536682	5.493822	968.955444	530.829834	-41.302231	935.612488	545.692871	116.495110
-563.134399	82.588341	878.172180	-535.344788	-78.687782	873.635620	-640.091309	104.421127	504.591553	-605.588928	-143.147583	509.187195	-637.930786	95.450356	89.380432	-611.480957	-149.585114	91.750931	-581.789246	167.497192	1374.631348	-531.766785	-173.890869	1374.532715	-524.642090	10.266302	1394.997192	-519.008301	6.163549	1670.074951	-649.914490	262.186066	1139.359985	-554.640564	-293.235138	1149.795654	-547.810120	315.946472	892.153015	-422.076447	-309.734344	917.552490	-512.909119	5.591700	968.999756	530.762512	-41.269295	935.604797	545.687622	116.474945
-562.287842	82.824730	878.190613	-534.633606	-78.528694	873.634827	-639.637634	104.181511	504.568420	-605.253296	-143.013840	509.239136	-637.729004	95.491837	89.357491	-611.367065	-149.570450	91.793190	-581.748535	167.671860	1374.527832	-531.835388	-173.800903	1374.495605	-524.596741	10.328399	1394.983643	-519.364197	5.974491	1670.064941	-649.544617	261.345581	1138.840698	-553.995056	-293.229523	1149.696533	-546.696106	314.309265	891.798706	-420.223602	-309.497192	918.191895	-512.242859	5.725527	969.054871	530.653931	-41.254990	935.578430	545.654114	116.506012
-561.520569	82.865578	878.168762	-533.893799	-78.476402	873.643188	-639.402100	104.234116	504.636688	-604.882996	-142.884109	509.283142	-637.700378	95.578751	89.347313	-611.252136	-149.565323	91.796173	-581.735107	167.826553	1374.426147	-531.963074	-173.737610	1374.457397	-524.577148	10.360722	1394.918579	-519.679932	5.777727	1670.034912	-649.167358	260.345123	1138.298340	-553.439514	-293.235565	1149.596436	-545.516479	312.611664	891.435303	-418.163116	-308.816132	918.903137	-511.608704	5.761858	969.094910	530.557922	-41.254360	935.536194	545.628357	116.465012
-560.336365	83.532974	878.241455	-533.071838	-78.100967	873.598083	-639.023071	104.256516	504.759155	-604.385071	-142.675461	509.270203	-637.596313	95.655067	89.340309	-611.138550	-149.608826	91.772659	-581.745056	167.966812	1374.291260	-532.084595	-173.717712	1374.436523	-524.575134	10.383284	1394.871826	-519.966675	5.589361	1669.971436	-648.763489	259.361328	1137.734741	-552.915588	-293.072083	1149.343994	-544.242188	310.926056	891.054871	-416.268372	-308.377502	919.563538	-510.761993	6.099717	969.175964	530.434998	-41.259033	935.490173	545.589905	116.455841
-559.326416	83.950775	878.325073	-532.253906	-77.865639	873.579529	-638.638184	104.351227	504.913788	-603.933105	-142.601410	509.294586	-637.564941	95.692162	89.348267	-611.008545	-149.588135	91.790260	-581.749390	168.109924	1374.184937	-532.215515	-173.690018	1374.424805	-524.569519	10.423037	1394.837769	-520.200562	5.406227	1669.884888	-648.246948	258.324127	1137.161133	-552.426147	-293.182953	1149.385620	-542.903625	309.215271	890.723083	-414.366333	-307.839111	920.282532	-510.003815	6.292979	969.273132	530.314941	-41.251213	935.441162	545.538818	116.484085
-558.426086	84.274864	878.371643	-531.452026	-77.699081	873.552856	-638.445496	104.816734	505.158020	-603.423462	-142.464554	509.333405	-637.618103	95.725121	89.441689	-610.942810	-149.581894	91.806747	-581.787720	168.201599	1374.077759	-532.325012	-173.697998	1374.433838	-524.574829	10.455173	1394.802368	-520.380859	5.232831	1669.833984	-647.701782	257.235077	1136.626953	-551.937744	-293.036926	1149.217529	-541.520264	307.535126	890.352783	-412.397247	-307.245117	921.158997	-509.308411	6.443370	969.345886	530.246216	-41.213261	935.415527	545.518433	116.473511
-557.492737	84.454605	878.401306	-530.604370	-77.549271	873.558228	-637.557251	104.506439	505.069031	-602.808594	-142.363968	509.411285	-637.637390	96.025246	89.600304	-610.448303	-149.554306	91.806770	-581.808533	168.280655	1373.949707	-532.468140	-173.714767	1374.453247	-524.558044	10.468134	1394.785278	-520.538635	5.060080	1669.749268	-647.101563	256.175354	1136.048828	-551.536194	-292.907196	1149.095215	-540.115112	305.792603	890.007202	-410.474701	-306.534180	922.000671	-508.589386	6.544228	969.430786	530.166626	-41.235458	935.414795	545.502747	116.452713
-556.664551	84.492210	878.380859	-529.798950	-77.476219	873.571167	-636.849182	104.669823	505.062073	-602.114502	-142.260376	509.471436	-637.619812	96.022148	89.636322	-610.415039	-149.587173	91.840614	-581.868164	168.363739	1373.880859	-532.639648	-173.775894	1374.500732	-524.558044	10.468629	1394.766968	-520.665039	4.896547	1669.684204	-646.468140	255.103287	1135.524170	-551.136108	-292.746094	1148.956177	-538.665588	304.066467	889.611450	-408.516937	-305.830200	922.921570	-507.925446	6.587475	969.485229	530.091675	-41.224979	935.391113	545.478882	116.432426
-555.855957	84.654060	878.386230	-528.998718	-77.327194	873.589417	-635.598083	104.581749	504.935883	-601.268311	-142.010468	509.455780	-637.410583	96.095558	89.623741	-610.189819	-149.617767	91.876068	-581.881897	168.413818	1373.773560	-532.803894	-173.866135	1374.552612	-524.546753	10.481072	1394.747070	-520.776489	4.714183	1669.572266	-645.744141	254.053833	1134.935547	-550.757568	-292.565765	1148.808594	-537.183533	302.354095	889.258545	-406.616180	-305.078278	923.812317	-507.284882	6.719241	969.559509	530.011536	-41.225761	935.384766	545.436279	116.437637
-555.021729	84.840485	878.388672	-528.222107	-77.158691	873.592651	-634.710999	104.794998	504.939178	-600.599609	-142.065796	509.513367	-637.298523	96.123131	89.670433	-610.294434	-149.624268	91.924919	-581.895142	168.447906	1373.677490	-533.000793	-173.951187	1374.605225	-524.515930	10.484355	1394.743774	-520.824463	4.592523	1669.537231	-644.991516	252.973679	1134.395874	-550.415222	-292.236084	1148.532959	-535.677002	300.648407	888.910339	-404.722748	-304.219543	924.702209	-506.646637	6.854790	969.626343	529.940002	-41.196377	935.374023	545.403259	116.403473
-554.213379	84.979340	878.398804	-527.390625	-77.043846	873.610168	-633.680847	105.011246	504.867004	-599.480713	-141.833267	509.441254	-637.175598	96.140068	89.693779	-610.103027	-149.642654	91.953621	-581.904907	168.489197	1373.588501	-533.164795	-174.042618	1374.640137	-524.474365	10.446515	1394.730469	-520.888672	4.443806	1669.456665	-644.225525	251.981628	1133.879639	-550.183044	-292.126038	1148.436035	-534.137451	298.957855	888.578979	-402.703369	-302.763916	925.359070	-505.999664	6.959874	969.705322	529.902649	-41.197144	935.362793	545.377563	116.394318
-553.360779	85.077110	878.366821	-526.512024	-76.959877	873.604248	-632.735413	105.276001	504.867493	-598.565063	-141.799103	509.416016	-637.205627	96.089859	89.750908	-610.099304	-149.680557	91.998390	-581.921875	168.526215	1373.468994	-533.326172	-174.174713	1374.699219	-524.427612	10.394608	1394.696045	-520.934998	4.293915	1669.371338	-643.423462	251.024597	1133.383911	-549.905334	-291.696655	1148.077148	-532.615601	297.282776	888.211060	-401.097107	-302.268158	926.315735	-505.320007	7.038294	969.755615	529.835144	-41.209545	935.347229	545.340393	116.381126
-552.504944	85.227615	878.372070	-525.664246	-76.779793	873.579346	-631.743042	105.548714	504.848328	-597.690063	-141.835175	509.456940	-637.187500	96.037842	89.819031	-610.529907	-149.719986	92.071030	-581.906677	168.535004	1373.352051	-533.494629	-174.288910	1374.713745	-524.367676	10.360089	1394.676514	-520.950500	4.151530	1669.303223	-642.581055	250.202148	1132.874390	-549.686646	-291.498657	1147.930054	-531.047058	295.660736	887.913452	-399.407074	-301.239441	927.128601	-504.661224	7.150842	969.818481	529.810120	-41.174812	935.337158	545.294250	116.430557
-551.682983	85.380722	878.377686	-524.838013	-76.657677	873.577820	-630.631714	105.905617	504.874908	-596.647888	-141.833008	509.436859	-636.992798	95.636955	89.643585	-610.541016	-149.753647	92.126785	-581.864868	168.568405	1373.216553	-533.607544	-174.408081	1374.762451	-524.292664	10.321748	1394.653809	-520.951782	4.007343	1669.243408	-641.731262	249.463486	1132.461792	-549.468628	-291.119781	1147.661621	-529.418274	294.075439	887.644897	-397.767426	-300.134705	927.889832	-504.027710	7.251028	969.891357	529.775879	-41.163158	935.342651	545.259033	116.422783
-550.848877	85.525192	878.408630	-524.054688	-76.456879	873.566650	-629.351013	106.245415	504.803711	-595.476440	-141.853073	509.402802	-637.159546	95.854462	89.941368	-610.519226	-149.748306	92.200027	-581.806213	168.571686	1373.082153	-533.703979	-174.539413	1374.824097	-524.190491	10.292595	1394.641602	-520.940430	3.877271	1669.186401	-640.822998	248.710938	1131.973511	-549.260498	-290.745941	1147.379517	-527.739380	292.577240	887.407654	-396.215576	-298.954651	928.595276	-503.398163	7.357871	969.968384	529.717224	-41.139584	935.336487	545.174072	116.508377
-550.026306	85.705254	878.411682	-523.238892	-76.300148	873.568115	-627.463684	106.435547	504.631256	-594.181824	-141.769562	509.362183	-636.871704	95.880684	89.988472	-610.515808	-149.786316	92.256645	-581.735046	168.588089	1372.959106	-533.758301	-174.659332	1374.851196	-524.075684	10.238125	1394.616455	-520.931641	3.729762	1669.141479	-639.936096	248.109680	1131.563477	-549.042969	-290.218658	1146.979492	-526.140747	291.158478	887.164551	-394.747101	-297.774628	929.235535	-502.772400	7.489396	970.041626	529.687073	-41.105873	935.323120	545.120850	116.579300
-549.215637	85.808426	878.437378	-522.388489	-76.233055	873.602722	-626.602600	107.039993	504.684540	-592.785095	-141.733841	509.294678	-637.278809	95.625183	90.085632	-610.397522	-149.775604	92.358604	-581.619934	168.614868	1372.850952	-533.794556	-174.793625	1374.910400	-523.953247	10.223393	1394.603882	-520.890259	3.563043	1669.114990	-639.035583	247.565750	1131.155029	-548.851318	-289.905304	1146.844849	-524.483093	289.804138	887.003357	-393.389069	-296.528778	929.880310	-502.148163	7.550987	970.146423	529.624146	-41.079613	935.331299	545.073364	116.604172
-548.324036	85.893723	878.458862	-521.559998	-76.140305	873.663940	-623.835571	107.154648	504.378693	-591.434753	-141.745117	509.249023	-636.729309	95.680954	90.095779	-610.272949	-149.767578	92.439720	-581.490601	168.633194	1372.779785	-533.792664	-174.906265	1374.967651	-523.813904	10.200961	1394.596436	-520.838135	3.394299	1669.103516	-638.111938	247.136887	1130.814819	-548.693848	-289.455292	1146.607178	-522.757141	288.503204	886.897400	-391.996521	-294.701874	930.240417	-501.503815	7.612180	970.265442	529.569702	-41.095760	935.330444	545.026550	116.634148
-547.334595	86.390602	878.542725	-520.731873	-75.983978	873.698547	-622.385254	107.758514	504.396393	-589.836060	-141.730881	509.149689	-636.934021	95.137703	89.979652	-610.185303	-149.774765	92.530853	-581.353516	168.649933	1372.692627	-533.771790	-175.024948	1375.035889	-523.664795	10.167452	1394.587646	-520.782593	3.200124	1669.084473	-637.226929	246.757355	1130.550171	-548.445251	-288.945435	1146.335449	-521.050354	287.313721	886.860168	-390.990021	-293.944916	930.846008	-500.839172	7.828607	970.414124	529.569580	-41.148502	935.329651	545.064148	116.491058
-546.757141	85.979828	878.432434	-520.091064	-76.127403	873.735901	-619.625854	107.960991	503.941071	-588.278137	-141.725723	509.045563	-636.610352	95.084579	89.969421	-609.813293	-149.764023	92.604637	-581.230103	168.643707	1372.688843	-533.713684	-175.144394	1375.093140	-523.522461	10.138610	1394.572754	-520.705444	2.995266	1669.062744	-636.300720	246.582581	1130.366089	-548.233948	-288.451050	1146.063721	-519.424622	286.166565	886.848633	-389.970917	-292.664307	931.207581	-500.410645	7.623181	970.439026	529.563354	-41.128174	935.322510	545.047913	116.494949
-545.704224	86.627083	878.543640	-519.307800	-75.845520	873.729065	-616.948425	108.371552	503.680664	-586.488770	-141.758667	508.894470	-636.523865	95.319572	90.314285	-609.850647	-149.764160	92.685463	-581.068604	168.660172	1372.666870	-533.627136	-175.211411	1375.172729	-523.375854	10.099881	1394.540649	-520.605957	2.767187	1669.066528	-635.408325	246.396027	1130.137817	-548.051270	-287.923737	1145.812744	-517.639038	285.113831	886.919067	-388.913635	-290.770447	931.334656	-499.747040	7.914228	970.584656	529.531982	-41.108227	935.331421	544.997375	116.504219
-545.336609	85.918190	878.372925	-518.758484	-76.088257	873.732056	-614.489685	109.043694	503.266144	-584.600647	-141.729752	508.740082	-636.567627	95.205162	90.428146	-609.745789	-149.743652	92.779472	-580.909790	168.645523	1372.638672	-533.474487	-175.283203	1375.260620	-523.236755	10.102899	1394.536621	-520.481812	2.557880	1669.012939	-634.503967	246.259247	1129.894775	-547.757080	-287.267761	1145.555420	-515.861084	284.220947	887.044495	-388.253754	-289.952942	931.659180	-499.458038	7.554273	970.556213	529.469727	-41.019287	935.306824	544.875000	116.714638
-544.376709	86.540047	878.441284	-518.092407	-75.885719	873.691162	-611.865173	109.886986	503.044373	-582.576050	-141.765091	508.498077	-636.662109	95.002296	90.575523	-609.547852	-149.726151	92.832207	-580.772095	168.673996	1372.594604	-533.332703	-175.374893	1375.337036	-523.103760	10.108713	1394.516479	-520.354370	2.255637	1669.019531	-633.619324	246.174042	1129.731567	-547.479675	-286.555450	1145.175171	-514.149231	283.417908	887.224548	-387.574341	-288.629730	931.719116	-498.876526	7.797248	970.654053	529.461426	-41.085205	935.316040	544.917969	116.566437
-544.489014	85.092644	878.091187	-517.749146	-76.522888	873.695251	-608.899536	110.772545	502.264282	-580.390137	-141.936493	508.306274	-636.775452	94.832542	90.785484	-609.525513	-149.755356	92.948746	-580.621094	168.678741	1372.573120	-533.130798	-175.436646	1375.426514	-522.964172	10.110992	1394.483154	-520.222229	1.972404	1668.971802	-632.716125	246.158203	1129.576416	-547.219849	-285.951233	1144.920776	-512.355652	282.778168	887.463623	-387.061005	-287.251740	931.635864	-498.891602	7.043285	970.517639	529.427917	-41.058929	935.301392	544.873779	116.587860
-543.903748	84.942215	877.929382	-517.263062	-76.632202	873.606262	-605.278320	111.463280	501.410065	-577.748474	-142.016968	507.922821	-636.701660	94.731949	90.963020	-609.414307	-149.756454	93.016327	-580.466125	168.701630	1372.563843	-532.912109	-175.493759	1375.499023	-522.775757	10.137931	1394.409424	-520.059448	1.685415	1668.895142	-631.902527	246.190125	1129.451538	-546.980896	-285.408508	1144.764526	-510.555786	282.188080	887.728760	-386.615570	-285.803070	931.496094	-498.564667	6.900623	970.463440	529.410767	-41.065178	935.295288	544.848267	116.602524
-543.390076	84.837860	877.767822	-516.852905	-76.735313	873.537537	-600.933960	111.845512	500.303406	-574.734192	-142.176971	507.490662	-636.428406	94.523209	91.011284	-609.358887	-149.737610	93.104706	-580.285583	168.739075	1372.535034	-532.625427	-175.576630	1375.557617	-522.539734	10.197513	1394.295654	-519.890869	1.393175	1668.777954	-630.957520	246.155045	1129.236816	-546.669983	-284.746582	1144.493774	-508.713104	281.766693	888.029907	-386.287140	-284.400452	931.252747	-498.291992	6.798057	970.412048	529.412659	-41.028393	935.287170	544.809753	116.612549
-543.026245	84.614677	877.545166	-516.532837	-76.956894	873.425537	-595.430298	112.543983	499.111908	-571.259888	-142.324966	506.948883	-635.764221	94.563019	91.015373	-609.261963	-149.719818	93.204491	-580.107544	168.764618	1372.458496	-532.259521	-175.670273	1375.608398	-522.293274	10.254518	1394.101807	-519.704651	1.137955	1668.611328	-630.154541	246.206360	1129.104004	-546.371765	-284.031586	1144.178589	-506.995331	281.395813	888.352295	-386.102051	-282.972412	930.843262	-498.125885	6.601654	970.302856	529.374390	-41.033009	935.279846	544.767395	116.630638
-542.731812	84.348083	877.220154	-516.341187	-77.180717	873.266968	-591.794128	114.328163	498.231140	-567.298828	-142.461563	506.197388	-636.220825	94.346657	91.429787	-609.199890	-149.682114	93.328148	-579.893677	168.785873	1372.338501	-531.768799	-175.705994	1375.616455	-522.027954	10.313358	1393.852295	-519.515137	0.862747	1668.410645	-629.278198	246.326004	1128.897705	-546.076843	-283.354309	1143.855103	-505.207947	281.129089	888.616028	-386.025085	-281.555511	930.272217	-498.062164	6.404033	970.119324	529.359375	-41.062622	935.260315	544.728455	116.637398
-542.248962	84.432648	876.857422	-516.161316	-77.230995	873.047485	-586.963440	116.044319	497.135223	-562.952637	-142.740479	505.349915	-636.143921	94.249588	91.811676	-609.030762	-149.624008	93.518974	-579.637878	168.841553	1372.182373	-531.224731	-175.711685	1375.583374	-521.697449	10.415082	1393.550537	-519.346924	0.588456	1668.131958	-628.448059	246.331558	1128.640381	-545.758057	-282.644226	1143.461670	-503.367188	280.883575	888.896973	-386.055878	-280.086456	929.617981	-497.909912	6.413601	969.887695	529.328796	-41.041512	935.241821	544.672424	116.663750
-542.322327	83.742050	876.261719	-516.250183	-77.649101	872.768372	-581.368774	117.702042	495.730408	-558.280823	-143.052124	504.388885	-635.665771	94.261536	92.238632	-608.838318	-149.606888	93.804482	-579.362366	168.914093	1371.949341	-530.584229	-175.686157	1375.471436	-521.376282	10.529887	1393.162476	-519.140198	0.316102	1667.770020	-627.644409	246.508865	1128.375366	-545.513733	-281.871857	1143.081665	-501.696320	280.719727	889.116333	-386.212189	-278.628021	928.872314	-498.130554	6.023788	969.491089	529.363037	-41.043148	935.252686	544.664551	116.666603
-542.296387	83.396019	875.575562	-516.411926	-77.941925	872.376892	-575.717773	119.575432	494.209595	-553.366943	-143.543106	503.263763	-635.217957	94.314445	92.600578	-608.562622	-149.465530	94.057953	-579.031677	169.011490	1371.647339	-529.857605	-175.617020	1375.214478	-520.991455	10.646687	1392.649292	-518.921387	0.063972	1667.298950	-626.862915	246.630280	1128.038452	-545.248779	-281.167236	1142.639526	-499.909546	280.677063	889.306458	-386.489441	-277.229004	927.995789	-498.340424	5.818928	968.995117	529.315186	-40.940990	935.247253	544.515747	116.902031
-542.378845	83.003479	874.762329	-516.642822	-78.314255	871.863342	-569.965393	121.497978	492.618256	-548.334290	-144.144058	502.074402	-634.722534	94.373253	93.080490	-608.466125	-149.397720	94.458069	-578.705261	169.125427	1371.297852	-529.126648	-175.502930	1374.825439	-520.570679	10.716372	1391.989136	-518.702881	-0.145377	1666.725220	-626.065918	246.790756	1127.640747	-544.974915	-280.363007	1142.036743	-498.225006	280.658691	889.446777	-386.775879	-275.853760	926.920166	-498.651825	5.559367	968.377991	529.340820	-40.943928	935.224487	544.514160	116.935089
-542.484558	82.630180	873.756287	-516.878967	-78.733559	871.205444	-564.363525	123.399246	490.813873	-543.298157	-144.929459	500.803009	-634.308411	94.522003	93.669395	-608.331299	-149.252655	94.978683	-578.299561	169.180344	1370.757690	-528.342529	-175.311111	1374.238403	-520.135864	10.770385	1391.193970	-518.453552	-0.341938	1665.961914	-625.278137	246.882599	1127.184204	-544.761414	-279.690826	1141.339722	-496.577454	280.748108	889.479309	-386.997101	-273.882294	925.616638	-499.005096	5.312505	967.599854	529.347290	-40.978199	935.250732	544.469238	116.899109
-542.644104	82.252007	872.560669	-517.205688	-79.135170	870.337097	-559.010498	125.470139	488.981079	-538.281006	-145.685028	499.459137	-633.813904	94.561859	94.162292	-608.342346	-149.142654	95.574425	-577.822388	169.300781	1370.177856	-527.560547	-175.016815	1373.468872	-519.654236	10.864577	1390.187012	-518.188049	-0.509906	1665.023193	-624.490601	247.066696	1126.561401	-544.454224	-278.842590	1140.356689	-494.937317	280.856415	889.464600	-387.558502	-273.141541	924.346985	-499.420715	5.055362	966.618530	529.375061	-40.980888	935.252319	544.477661	116.915665
-542.801758	81.740334	871.049866	-517.535645	-79.589081	869.270569	-553.889465	127.458496	487.032806	-533.077820	-146.376373	498.079041	-633.325134	94.607208	94.756149	-607.859741	-148.938705	96.051193	-577.353271	169.370239	1369.304565	-526.707336	-174.773132	1372.457397	-519.195862	11.027437	1389.053345	-517.905518	-0.632011	1663.905151	-623.715027	247.115952	1125.794800	-544.209290	-278.329315	1139.436523	-493.337952	281.100250	889.284851	-387.813354	-271.271606	922.685974	-499.850677	4.773603	965.381775	529.442810	-41.096092	935.281677	544.544678	116.673782
-542.952026	81.384781	869.377075	-517.878540	-79.996170	868.027771	-549.177917	129.445755	485.076843	-528.480835	-147.472992	496.604156	-632.723389	94.455513	94.960457	-607.603760	-148.824356	96.603813	-576.867798	169.466873	1368.355713	-525.913513	-174.467316	1371.278076	-518.705444	11.206324	1387.702393	-517.600586	-0.716667	1662.630737	-623.008423	247.445435	1124.959839	-543.861267	-277.651855	1138.167969	-491.806152	281.333923	888.874451	-388.419861	-270.665070	920.991089	-500.291595	4.577962	963.978210	529.475159	-41.149933	935.278748	544.547791	116.648094
-542.610046	81.443764	867.419495	-518.094360	-80.115814	866.524170	-544.886475	131.231491	483.238312	-524.092651	-148.758270	495.070496	-632.130798	94.825455	95.659698	-607.274475	-148.645447	97.161011	-576.334351	169.563156	1367.179077	-525.153992	-174.169113	1369.825684	-518.216553	11.385543	1386.231567	-517.236572	-0.754919	1661.237549	-622.342102	247.663239	1123.887573	-543.574768	-277.032562	1136.732788	-490.321564	281.671356	888.309692	-388.878326	-269.506592	918.986450	-500.471741	4.669741	962.319153	529.523010	-41.148048	935.273682	544.530457	116.637947
-543.130249	80.739906	865.453308	-518.454163	-80.522507	864.873657	-541.403015	132.976700	481.401855	-520.332458	-150.167419	493.500793	-631.818176	94.881058	96.150612	-606.948730	-148.500336	97.629753	-575.781738	169.686707	1365.951294	-524.450928	-173.909561	1368.173218	-517.703857	11.555809	1384.651489	-516.825134	-0.760344	1659.749390	-621.614685	248.024918	1122.673950	-543.315063	-276.637024	1135.123657	-488.862732	282.045074	887.686279	-389.194092	-267.795959	916.661011	-501.117889	4.306510	960.566895	529.574829	-41.163788	935.286194	544.514404	116.634682
-543.139465	80.422760	863.285767	-518.646240	-80.686676	863.024597	-538.468689	134.457047	479.782623	-516.764893	-151.298477	491.868073	-631.528198	94.832893	96.598618	-606.560364	-148.398911	97.877403	-575.227417	169.782715	1364.387207	-523.862732	-173.663284	1366.350952	-517.218445	11.672211	1382.985474	-516.406433	-0.747975	1658.202271	-620.863159	248.310303	1121.222412	-542.990295	-276.233490	1133.243530	-487.217682	282.675781	886.909668	-389.633240	-266.747559	914.210205	-501.471222	4.186203	958.631470	529.609131	-41.205761	935.267883	544.486328	116.616013
-543.084351	80.287361	861.131958	-518.791626	-80.679588	861.022888	-536.076904	135.565155	478.242798	-513.764221	-152.475510	490.243774	-631.201721	94.763771	96.836555	-606.280701	-148.330185	97.993317	-574.651489	169.923325	1362.768066	-523.329407	-173.524460	1364.330566	-516.729248	11.771208	1381.299194	-515.916077	-0.685516	1656.620361	-620.124878	248.658585	1119.570923	-542.594055	-275.792969	1131.103394	-485.781952	283.228271	885.895569	-390.175812	-266.342285	911.728577	-501.720917	4.148531	956.615295	529.650879	-41.271172	935.275635	544.485352	116.572044
-543.018860	80.164406	859.064209	-518.835693	-80.634590	859.026550	-533.495178	136.258057	477.010406	-511.164459	-153.453964	488.640198	-630.522095	94.783340	96.791359	-606.147949	-148.319565	98.079346	-574.104614	170.090530	1361.049683	-522.838623	-173.361191	1362.217773	-516.289978	11.832750	1379.571045	-515.390198	-0.590284	1655.063354	-619.437866	249.208145	1117.833130	-542.196716	-275.526398	1128.836548	-484.350250	283.784515	884.660706	-390.621460	-265.414551	908.902039	-501.924469	4.104352	954.648743	529.720642	-41.285065	935.243835	544.476807	116.565018
-543.002258	80.068810	857.211304	-518.798096	-80.479614	857.049194	-532.031311	137.192001	475.861572	-508.779724	-154.147461	487.071869	-630.336609	94.801140	96.874527	-605.941772	-148.306900	98.058846	-573.525452	170.243500	1359.136108	-522.388062	-173.324661	1360.075928	-515.867432	11.964313	1377.946167	-514.837341	-0.432356	1653.574707	-618.758606	249.837723	1115.950928	-541.798340	-275.246490	1126.447510	-483.025452	284.343292	883.273071	-391.078308	-264.468658	905.950378	-502.057678	4.046279	952.786072	529.813538	-41.321697	935.242554	544.497559	116.530319
-542.952148	80.009697	855.496094	-518.751465	-80.312561	855.276123	-530.694580	137.959915	474.920563	-506.781097	-154.771057	485.702545	-630.189636	94.830811	96.844795	-605.925171	-148.359329	98.035973	-572.975952	170.439224	1357.308960	-522.056091	-173.361389	1357.900269	-515.472473	12.045794	1376.377563	-514.260559	-0.313586	1652.201050	-618.018555	250.500397	1114.060059	-541.393127	-275.062958	1123.999023	-481.752167	284.955048	881.738647	-391.626312	-263.576965	902.875977	-502.130890	4.052695	951.080627	529.850708	-41.359489	935.208862	544.479187	116.525383
-542.878845	79.896591	854.095459	-518.611328	-80.091362	853.713867	-529.287292	138.492462	474.049652	-505.092468	-155.163162	484.502502	-630.191345	94.798523	96.763771	-605.847717	-148.348221	97.968582	-572.479736	170.578156	1355.489380	-521.816162	-173.519485	1355.836304	-515.104126	12.096446	1374.993164	-513.667419	-0.161592	1650.986084	-617.221069	251.145020	1112.100952	-540.976685	-274.715851	1121.482300	-480.600861	285.531586	880.095947	-392.273132	-262.655029	899.738831	-502.113525	4.017241	949.629761	529.848755	-41.423714	935.177490	544.467651	116.480469
-542.812927	79.901474	852.922852	-518.458374	-79.853981	852.484741	-527.998535	138.867645	473.385376	-503.785217	-155.386459	483.592224	-630.098206	94.843491	96.726059	-605.830688	-148.354385	97.864853	-571.944153	170.729904	1353.810791	-521.535583	-173.744812	1353.960571	-514.758057	12.119457	1373.798950	-513.069519	0.026632	1649.965576	-616.444519	251.881836	1110.280884	-540.553894	-274.430603	1119.205933	-479.635651	286.047241	878.389771	-393.042511	-261.778992	896.672974	-502.018890	4.123785	948.433960	529.907898	-41.457840	935.180115	544.467285	116.407288
-542.672424	79.850037	852.108337	-518.239197	-79.588776	851.661377	-526.947571	139.175125	472.883545	-502.909302	-155.503540	482.937927	-630.061157	94.790634	96.707085	-605.791809	-148.367752	97.805504	-571.460938	170.829056	1352.375000	-521.346619	-173.997620	1352.390259	-514.429138	12.107446	1372.902100	-512.424927	0.183340	1649.179932	-615.639099	252.660248	1108.601685	-540.143005	-274.163116	1117.203125	-478.779388	286.505402	876.725586	-393.977203	-260.940735	893.647949	-501.847168	4.246400	947.616821	529.981445	-41.464058	935.188782	544.463501	116.405312
-542.341919	80.227577	851.731140	-517.867920	-79.240532	851.205933	-526.086853	139.215607	472.583008	-502.334686	-155.365265	482.584564	-629.991821	94.748466	96.660782	-605.880127	-148.406967	97.735954	-571.046570	170.949280	1351.209473	-521.202026	-174.264511	1351.010132	-514.133545	12.045562	1372.246826	-511.822784	0.341059	1648.642456	-614.719360	253.286285	1107.154175	-539.747803	-273.938538	1115.607544	-478.128693	286.944733	875.086487	-395.113831	-260.033386	890.832031	-501.494537	4.569119	947.201660	530.055542	-41.500698	935.193604	544.473694	116.362419
-542.208801	80.011597	851.554565	-517.483948	-79.198135	851.147278	-525.708801	139.036926	472.408020	-502.080933	-155.176422	482.541016	-630.004456	94.630936	96.575493	-606.028748	-148.514816	97.717102	-570.673645	171.048294	1350.500366	-521.039185	-174.531708	1350.106445	-513.895691	11.969814	1371.965820	-511.225159	0.496778	1648.352295	-613.836304	254.138718	1106.248169	-539.328369	-273.290039	1114.166260	-477.707916	287.285187	873.665894	-396.424500	-259.180176	888.313049	-501.174805	4.614503	947.060059	530.074463	-41.536728	935.175415	544.454468	116.343544
-541.846802	80.086700	851.780029	-516.926270	-79.136688	851.368835	-525.712708	138.716461	472.520203	-502.029907	-154.829956	482.771820	-630.026733	94.591316	96.566055	-606.160522	-148.628586	97.769173	-570.345886	171.140823	1350.091797	-520.899353	-174.775406	1349.551880	-513.656250	11.879516	1372.004150	-510.635406	0.640810	1648.332520	-612.892822	254.646103	1105.725586	-539.013916	-272.754852	1113.479858	-477.474579	287.579529	872.486694	-397.991058	-258.373352	886.093384	-500.686554	4.719802	947.273376	530.180176	-41.552010	935.172607	544.479858	116.317528
-541.436218	80.119217	852.332214	-516.225220	-79.137001	851.912231	-526.050232	138.297897	472.896759	-502.234467	-154.320297	483.142548	-630.075073	94.592842	96.573135	-606.201355	-148.655197	97.776955	-570.107117	171.172012	1350.187134	-520.806091	-174.972198	1349.511353	-513.432068	11.766509	1372.411011	-510.098267	0.778015	1648.577026	-611.992981	255.151917	1105.648071	-538.686157	-271.871796	1113.138306	-477.517151	287.819824	871.599915	-399.718597	-257.588104	884.361694	-500.110107	4.785377	947.812805	530.219788	-41.609245	935.173767	544.484802	116.286232
-540.963867	80.044151	853.067444	-515.413208	-79.321159	852.682922	-526.703247	137.837448	473.401703	-502.800964	-153.730057	483.773041	-630.146301	94.614441	96.606377	-606.334656	-148.659912	97.811905	-569.945984	171.136536	1350.698975	-520.738281	-175.114532	1349.965210	-513.315613	11.686525	1373.141968	-509.634155	0.876423	1649.112061	-610.933105	255.346680	1106.039795	-538.509399	-270.958588	1113.369019	-477.649658	288.003784	871.156128	-401.647247	-256.843079	883.081421	-499.460480	4.736532	948.559875	530.282776	-41.639050	935.170410	544.500305	116.267296
-540.381897	80.091675	854.134644	-514.481873	-79.491760	853.685486	-527.624634	137.198700	474.101105	-503.649261	-153.188980	484.603302	-630.132996	94.575386	96.521843	-606.304321	-148.581451	97.851898	-569.860291	171.034561	1351.646118	-520.675171	-175.245712	1350.826050	-513.197388	11.641300	1374.243408	-509.194458	0.976763	1649.810303	-609.998413	255.408798	1107.091064	-538.457397	-269.935883	1114.059082	-478.096558	288.036041	871.126587	-403.678955	-256.141266	882.293457	-498.701599	4.693532	949.593201	530.324219	-41.676613	935.160522	544.484314	116.245506
-539.759277	79.954239	855.325378	-513.456970	-79.771530	854.880554	-529.478699	136.851059	475.030823	-504.762238	-152.372772	485.557343	-630.731445	94.545197	96.776054	-606.325378	-148.513046	97.917725	-569.762512	170.959900	1353.017334	-520.666809	-175.315765	1352.068237	-513.063904	11.574164	1375.574097	-508.820526	0.996916	1650.836792	-609.043091	255.182053	1108.524658	-538.526489	-268.847443	1115.198486	-478.672241	287.976196	871.578369	-405.755188	-255.463638	882.064453	-497.880096	4.555587	950.783508	530.413696	-41.708061	935.194275	544.530334	116.194778
-539.099792	79.927521	856.716309	-512.434143	-79.982430	856.245117	-530.991272	136.157578	475.975464	-506.199036	-151.713989	486.755096	-630.833313	94.618690	96.836777	-606.228455	-148.395630	98.019341	-569.718384	170.845490	1354.730469	-520.577515	-175.331284	1353.619141	-512.907410	11.531967	1377.111206	-508.531494	1.025614	1652.013550	-608.266968	254.868546	1110.397827	-538.691956	-267.732086	1116.728271	-479.509308	287.886353	872.474976	-407.917786	-254.809464	882.259216	-497.031006	4.482470	952.156738	530.480957	-41.708160	935.218323	544.518738	116.180206
-538.242798	80.351791	858.244446	-511.404480	-80.047607	857.721191	-532.475891	135.370941	477.186371	-508.040009	-151.138519	488.070740	-630.957520	94.606087	96.803665	-606.316711	-148.290985	98.219017	-569.697937	170.693039	1356.672729	-520.453064	-175.372559	1355.408691	-512.738159	11.524012	1378.787720	-508.330383	1.044635	1653.343384	-607.617615	254.468445	1112.577759	-538.835205	-266.058228	1118.386719	-480.271759	287.721558	873.642151	-410.047028	-254.184250	882.848389	-496.096680	4.646598	953.662292	530.543396	-41.736958	935.242615	544.533875	116.136246
-537.705994	80.197449	859.707336	-510.525665	-80.313004	859.328125	-534.220032	134.728363	478.286285	-510.197266	-150.635025	489.521118	-630.987732	94.637062	96.770935	-606.488159	-148.229187	98.415619	-569.601501	170.519226	1358.776367	-520.280396	-175.473923	1357.354004	-512.526978	11.477601	1380.528809	-508.222168	1.082074	1654.714600	-607.125427	254.055328	1114.901611	-539.271118	-265.243500	1120.568115	-481.087646	287.519653	875.212646	-412.098145	-253.559677	883.817749	-495.357788	4.585993	955.180725	530.625732	-41.814907	935.268555	544.599976	116.071114
-537.190125	80.376129	861.216858	-509.786621	-80.348129	860.920654	-536.062866	133.979080	479.545990	-512.471375	-150.236191	490.990997	-631.071777	94.766136	96.799026	-606.493774	-148.111206	98.668846	-569.483093	170.367645	1360.980469	-520.072205	-175.503555	1359.374634	-512.278076	11.467107	1382.295776	-508.188263	1.040920	1656.213135	-606.705872	253.507584	1117.332275	-539.900208	-264.275116	1122.500000	-481.822327	287.245087	876.939087	-414.044098	-252.989502	885.025879	-494.666595	4.751842	956.707947	530.689087	-41.773247	935.267151	544.528442	116.326721
-536.745239	80.578003	862.774597	-509.191681	-80.274895	862.478455	-538.011353	133.162994	480.909363	-514.587097	-149.758987	492.502350	-631.104187	94.781715	96.811974	-606.636414	-148.078323	98.984894	-569.273193	170.189697	1363.262817	-519.773438	-175.518372	1361.413696	-511.975586	11.423829	1384.061157	-508.226135	1.010158	1657.731323	-606.422974	253.034149	1119.761108	-540.563782	-263.583954	1124.615723	-482.498535	286.948578	878.902954	-415.827545	-252.383240	886.391541	-494.050629	4.929043	958.234741	530.754333	-41.791992	935.273438	544.579468	116.331223
-536.402039	80.848724	864.293274	-508.709473	-80.179199	863.991882	-539.977722	132.265579	482.211273	-516.588501	-149.244263	493.952545	-631.172241	94.772392	96.805573	-606.677734	-148.025864	99.283791	-568.985596	169.986984	1365.490601	-519.445740	-175.605759	1363.371826	-511.693573	11.412518	1385.954102	-508.347534	0.941005	1659.218506	-606.302368	252.551514	1122.224731	-541.275024	-263.386353	1126.851318	-483.144897	286.622162	880.867493	-417.444519	-251.881851	887.896057	-493.526947	5.148048	959.715393	530.838623	-41.816746	935.285645	544.625916	116.328094
-536.162415	81.286949	865.815674	-508.432404	-79.928574	865.447998	-541.870056	131.232880	483.532532	-518.513611	-148.865402	495.336426	-631.120544	94.695808	96.719887	-606.674255	-147.946136	99.622101	-568.651733	169.803757	1367.671143	-519.063965	-175.641449	1365.275146	-511.306824	11.205730	1387.544800	-508.504150	0.849800	1660.677124	-606.263733	252.022247	1124.551270	-542.057983	-263.066498	1128.790527	-483.691772	286.359680	882.874207	-418.792511	-251.440353	889.409363	-493.131622	5.478003	961.163635	530.867737	-41.864388	935.274475	544.650391	116.304482
-536.135742	81.591843	867.367676	-508.270416	-79.627029	866.779724	-543.825134	130.246307	484.821442	-520.098572	-148.443970	496.587097	-631.048279	94.655823	96.697556	-606.574890	-147.870605	99.936676	-568.267883	169.591782	1369.695435	-518.629333	-175.740097	1366.984375	-510.936554	11.169743	1389.256592	-508.688232	0.756358	1662.057617	-606.316895	251.611145	1126.677002	-542.807800	-262.782654	1130.441895	-484.235474	286.149445	884.837585	-420.012299	-251.127960	890.846680	-492.872345	5.703767	962.558838	530.968018	-41.904297	935.302429	544.712891	116.271561
-536.212646	81.627113	868.638000	-508.196930	-79.491585	868.023926	-545.646301	129.249252	485.860352	-521.536011	-148.051163	497.712280	-631.050354	94.563515	96.636772	-606.442322	-147.758453	100.264046	-567.775940	169.392410	1371.531860	-518.114624	-175.781311	1368.496948	-510.535614	11.005296	1390.669922	-508.896423	0.621772	1663.335815	-606.630371	251.436783	1128.711548	-543.532654	-262.819580	1132.057007	-484.665497	286.034729	886.725891	-420.995697	-250.902100	892.305664	-492.691284	5.835916	963.757446	531.024231	-41.903496	935.313477	544.738342	116.266548
-536.423462	81.873764	869.884338	-508.314087	-79.222473	869.071045	-547.487549	128.184296	486.798309	-522.713013	-147.655121	498.672974	-631.200073	94.417580	96.503357	-606.134521	-147.562759	100.530159	-567.236572	169.232681	1373.169067	-517.646179	-175.877655	1369.777100	-510.046539	10.754033	1391.757690	-509.142670	0.456743	1664.426880	-606.924194	251.268005	1130.456299	-544.308411	-263.102539	1133.457275	-485.112610	286.073853	888.490417	-421.813843	-250.831772	893.602600	-492.644470	6.030763	964.841858	531.055481	-41.935860	935.314392	544.772949	116.258286
-536.797974	81.898178	870.839294	-508.547272	-79.139503	870.034485	-549.237915	127.292885	487.585663	-523.825134	-147.339828	499.569366	-631.361755	94.229141	96.341949	-606.067749	-147.422272	100.825920	-566.643860	169.049622	1374.556030	-517.156433	-176.013321	1370.806641	-509.643036	10.691226	1392.949585	-509.384064	0.243005	1665.430664	-607.307678	251.182220	1131.994141	-545.008057	-263.424408	1134.648560	-485.420074	286.249451	890.090332	-422.429596	-250.855820	894.847900	-492.716766	6.158267	965.724915	531.087463	-41.992355	935.291992	544.826477	116.202774
-537.098633	81.932610	871.611877	-508.770325	-79.028946	871.010437	-550.665588	126.184212	488.159698	-524.543335	-147.000671	500.285980	-631.520325	94.060799	96.134521	-605.825073	-147.148880	101.036430	-566.021118	168.891373	1375.705322	-516.616882	-176.110626	1371.605713	-509.196259	10.527526	1393.811646	-509.595154	-0.024741	1666.266113	-607.750244	251.115250	1133.275146	-545.721191	-263.813416	1135.588989	-485.712677	286.448700	891.544189	-422.919891	-251.035355	895.892761	-492.843506	6.391826	966.548401	531.148193	-41.991337	935.295776	544.849243	116.218376
-537.579590	82.195892	872.235901	-509.245880	-78.866089	871.406311	-552.154907	125.263420	488.628784	-525.231995	-146.782898	500.882660	-631.773315	93.833565	95.925682	-605.443848	-146.765213	101.199326	-565.418701	168.758774	1376.596313	-516.132385	-176.171616	1372.171387	-508.708923	10.370872	1394.488281	-509.813324	-0.338478	1666.997070	-608.276245	250.988190	1134.344849	-546.421387	-264.375702	1136.314331	-486.061920	286.773407	892.791382	-423.214630	-251.245239	896.896973	-493.019257	6.521592	966.966553	531.199707	-41.978184	935.295410	544.874756	116.213028
-538.019348	82.274902	872.644348	-509.732605	-78.778145	871.828796	-553.415649	124.344536	488.995636	-525.735657	-146.556305	501.312561	-631.962524	93.624130	95.671585	-605.019531	-146.316574	101.296028	-564.815796	168.670563	1377.364746	-515.685486	-176.250595	1372.520630	-508.218445	10.106746	1394.882690	-510.003235	-0.669230	1667.537964	-608.830872	250.986649	1135.156738	-547.082581	-264.958099	1136.792114	-486.320770	287.115997	893.892700	-423.459473	-251.615768	897.675293	-493.254242	6.645250	967.306702	531.207275	-42.036339	935.268616	544.893066	116.159569
-538.440186	82.240044	872.803101	-510.256439	-78.754570	872.079163	-554.702881	123.504105	489.289764	-526.151733	-146.391464	501.618774	-632.262817	93.402374	95.518356	-604.571533	-145.838104	101.362793	-564.265808	168.544495	1377.684204	-515.224060	-176.354294	1372.655029	-507.841125	10.108369	1395.344604	-510.170044	-1.121493	1668.031006	-609.392944	251.073532	1135.679810	-547.976563	-266.027496	1137.018555	-486.471466	287.545898	894.805115	-423.571045	-252.016693	898.330994	-493.505798	6.714859	967.435974	531.207703	-42.053570	935.263550	544.875000	116.144897
-538.866516	82.165092	872.806946	-510.795319	-78.846573	872.183044	-555.812500	122.768784	489.483490	-526.688843	-146.409348	501.881714	-632.447327	93.196594	95.360634	-604.296753	-145.418518	101.393280	-563.717590	168.493240	1377.928833	-514.853760	-176.407394	1372.586670	-507.444275	9.990036	1395.551758	-510.277100	-1.575677	1668.356445	-610.027222	251.146790	1136.027710	-548.625793	-266.770142	1137.056152	-486.598389	287.972107	895.539978	-423.609650	-252.449020	898.825806	-493.773071	6.706161	967.415649	531.197571	-42.078049	935.263977	544.872620	116.125153
-539.325562	82.059830	872.689331	-511.385864	-78.971626	872.160278	-556.756592	122.038773	489.571808	-527.182312	-146.355835	501.950653	-632.606079	93.077431	95.217323	-604.123840	-145.113068	101.416252	-563.303711	168.475281	1377.929199	-514.501587	-176.483582	1372.345215	-507.091980	9.872549	1395.623169	-510.358582	-2.074863	1668.594360	-610.652893	251.303467	1136.144775	-549.205261	-267.503479	1136.923096	-486.760956	288.412689	895.993347	-423.604462	-252.934265	899.133972	-494.101807	6.655169	967.277710	531.249146	-42.110332	935.278931	544.911011	116.072403
-539.751892	82.061897	872.492615	-512.043762	-79.092613	871.979858	-557.727600	121.361481	489.698792	-527.776123	-146.418350	501.957214	-632.831787	92.902542	95.071571	-604.122498	-144.894821	101.373253	-562.871704	168.450409	1377.772827	-514.212952	-176.591141	1371.956177	-506.803497	9.731862	1395.558105	-510.417358	-2.601768	1668.751465	-611.278687	251.530075	1136.076904	-549.782471	-268.228088	1136.575684	-486.882416	288.860962	896.330566	-423.497162	-253.467728	899.303589	-494.450897	6.589869	967.025635	531.210876	-42.142014	935.254272	544.882019	116.032623
-540.173096	81.994530	872.226013	-512.707642	-79.282837	871.710388	-558.656250	120.911446	489.802399	-528.246216	-146.587418	501.904175	-632.933350	92.763596	94.966301	-604.193054	-144.717056	101.299881	-562.521484	168.457092	1377.485229	-514.027649	-176.661407	1371.479370	-506.436829	9.492114	1395.291626	-510.425415	-3.181145	1668.835571	-611.855713	251.659302	1135.814941	-550.247925	-268.902771	1136.153442	-486.975372	289.297211	896.533630	-423.345581	-254.018799	899.307739	-494.802948	6.440822	966.695251	531.201965	-42.155849	935.255249	544.881958	116.008171
-540.549927	81.927055	871.956604	-513.329041	-79.469734	871.424927	-559.518066	120.467575	489.920990	-528.589294	-146.687317	501.779022	-633.105103	92.652008	94.887871	-604.160217	-144.611923	101.197411	-562.231628	168.472809	1377.116333	-513.864319	-176.735947	1370.910400	-506.157928	9.397877	1395.076050	-510.399170	-3.783291	1668.873291	-612.405518	251.941055	1135.470703	-550.647034	-269.636719	1135.586182	-487.080383	289.677490	896.614746	-423.110535	-254.586563	899.201355	-495.142639	6.279590	966.366272	531.196228	-42.186050	935.237610	544.862793	115.997780
-541.035645	81.732155	871.607910	-514.058350	-79.728180	871.089417	-560.200317	120.094421	489.987396	-528.933167	-146.750504	501.619690	-633.189026	92.576988	94.757385	-604.186401	-144.576492	101.115486	-561.994141	168.494141	1376.700195	-513.782715	-176.833618	1370.335571	-505.906281	9.303751	1394.842896	-510.370697	-4.384753	1668.854248	-612.834167	252.050537	1135.072998	-550.924438	-270.233246	1134.983521	-487.202759	289.993958	896.549744	-422.931549	-255.256607	898.990662	-495.563141	6.042141	965.961731	531.237061	-42.192142	935.253235	544.876343	115.989449
-541.485962	81.552330	871.300415	-514.789734	-79.927254	870.741333	-560.914307	119.791710	490.019012	-529.448181	-147.057663	501.491272	-633.291077	92.548950	94.672112	-604.468262	-144.630295	101.021538	-561.826233	168.465683	1376.210571	-513.756165	-176.998688	1369.765259	-505.766449	9.315776	1394.625366	-510.303833	-5.004592	1668.773071	-613.298218	252.279205	1134.615845	-551.146667	-270.861755	1134.361206	-487.377380	290.285492	896.337402	-422.722046	-255.849121	898.681274	-495.987000	5.800418	965.580078	531.257141	-42.310413	935.258667	544.997559	115.660378
-541.979553	81.431450	871.061951	-515.505493	-80.122948	870.410889	-561.547729	119.526253	490.083435	-529.649292	-147.074738	501.346680	-633.419495	92.491745	94.502022	-604.598694	-144.699112	100.861336	-561.695251	168.445496	1375.711670	-513.796936	-177.173859	1369.174438	-505.602966	9.204906	1394.260132	-510.214081	-5.570642	1668.660156	-613.669495	252.505539	1134.067993	-551.244385	-271.280457	1133.762207	-487.589691	290.574158	895.995239	-422.476257	-256.489655	898.267578	-496.419312	5.570237	965.240662	531.228210	-42.360851	935.270325	544.974182	115.638710
-542.502014	81.188980	870.899902	-516.200928	-80.295547	870.124329	-562.160339	119.245560	490.139038	-529.867065	-147.130371	501.119049	-633.564331	92.461426	94.359604	-604.515198	-144.700409	100.615303	-561.592834	168.436966	1375.242310	-513.887146	-177.304840	1368.633057	-505.454376	8.991417	1393.862427	-510.089447	-6.124494	1668.531006	-613.945374	252.644882	1133.626465	-551.207214	-271.674774	1133.211426	-487.841492	290.810364	895.594360	-422.215881	-257.159912	897.851624	-496.887238	5.280506	964.972229	531.205017	-42.265846	935.257996	544.837769	115.929184
-543.032227	80.985664	870.824402	-516.865356	-80.458183	869.924011	-562.752502	118.924026	490.174408	-530.186401	-147.229660	500.848694	-633.649658	92.443993	94.184517	-604.640442	-144.738297	100.418999	-561.530457	168.357971	1374.832520	-514.079163	-177.469650	1368.229858	-505.483826	8.953300	1393.656738	-509.966461	-6.701962	1668.381226	-614.138550	252.753265	1133.181641	-551.104980	-272.025757	1132.697266	-488.171936	291.005249	895.157593	-421.759033	-257.260315	897.308472	-497.379028	5.016033	964.802124	531.193970	-42.311314	935.259888	544.839844	115.910431
-543.506836	80.803070	870.835327	-517.502197	-80.552132	869.754639	-563.419128	118.577400	490.283081	-530.265137	-146.900558	500.599396	-633.695862	92.421745	93.990768	-604.595520	-144.766754	100.103340	-561.532043	168.273804	1374.516724	-514.338562	-177.635406	1367.894043	-505.530853	8.765501	1393.436646	-509.837097	-7.260731	1668.236328	-614.229431	252.857407	1132.834473	-550.830200	-272.119141	1132.250732	-488.535645	291.135681	894.669556	-421.584930	-258.508148	897.095459	-497.858856	4.754454	964.702759	531.180054	-42.318386	935.253479	544.815918	115.900467
-543.901001	80.695267	870.901001	-518.079590	-80.620750	869.651550	-564.258240	118.294693	490.449677	-530.583862	-146.801651	500.352539	-633.823608	92.378334	93.854958	-604.701782	-144.801895	99.793884	-561.573059	168.172485	1374.297607	-514.653931	-177.826492	1367.636475	-505.639709	8.568483	1393.304443	-509.687408	-7.802784	1668.144165	-614.240295	252.936417	1132.594238	-550.471375	-272.185425	1131.961304	-488.919891	291.242920	894.197632	-421.227264	-259.275360	896.784546	-498.298767	4.538957	964.674377	531.184570	-42.333771	935.240540	544.802307	115.867859
-544.272888	80.582718	871.012756	-518.637390	-80.684921	869.612793	-565.149231	118.005074	490.661224	-531.058655	-146.660385	500.144470	-633.944031	92.340935	93.714272	-604.719360	-144.813858	99.481186	-561.633911	168.023376	1374.215454	-515.054443	-178.049561	1367.573975	-505.814209	8.361725	1393.262573	-509.572754	-8.330317	1668.104004	-614.158203	252.937424	1132.488281	-550.069885	-272.168030	1131.822510	-489.378052	291.356659	893.828491	-420.782562	-259.963470	896.631836	-498.730225	4.331492	964.704895	531.187073	-42.349964	935.246094	544.796692	115.815651
-544.612915	80.514702	871.175537	-519.125000	-80.702255	869.653809	-566.160767	117.725266	490.961670	-531.678345	-146.521103	500.072113	-634.036804	92.357361	93.611443	-604.843506	-144.830566	99.187477	-561.729858	167.828705	1374.212769	-515.499695	-178.274429	1367.624390	-506.039124	8.161836	1393.321777	-509.476196	-8.863896	1668.097046	-614.024048	252.936661	1132.527710	-549.636658	-272.063049	1131.844482	-489.891205	291.451477	893.500488	-420.344147	-260.693573	896.535767	-499.151398	4.187707	964.814026	531.212952	-42.367123	935.265137	544.793396	115.822098
-544.955078	80.524811	871.421448	-519.613098	-80.774887	869.786865	-567.303223	117.487701	491.218628	-532.541077	-146.435623	500.111664	-634.092651	92.351105	93.465080	-605.067566	-144.882126	98.911156	-561.843628	167.636978	1374.312744	-515.988892	-178.473602	1367.830200	-506.353851	7.905772	1393.461792	-509.408478	-9.336348	1668.119141	-613.789673	252.900253	1132.702026	-549.155701	-271.974365	1132.038940	-490.404419	291.489014	893.192566	-419.868805	-261.382568	896.586426	-499.581512	4.056169	965.013123	531.158569	-42.407696	935.265930	544.773071	115.805023
-545.238708	80.532898	871.716187	-520.002319	-80.829201	869.953247	-568.477173	117.054482	491.581146	-533.603638	-146.242828	500.182129	-634.229431	92.317955	93.310562	-605.316650	-144.944489	98.647308	-561.982178	167.418213	1374.506226	-516.521423	-178.636032	1368.164429	-506.709808	7.631593	1393.681030	-509.403931	-9.782447	1668.224121	-613.546509	252.877426	1132.959595	-548.674133	-271.751678	1132.233643	-490.929047	291.491669	892.970886	-419.382904	-262.095154	896.781616	-499.947479	3.930170	965.258423	531.125977	-42.424290	935.268066	544.763245	115.805611
-545.561279	80.549309	872.069397	-520.401001	-80.835411	870.143921	-569.851807	116.703773	492.025269	-534.716919	-146.041000	500.304504	-634.351624	92.351334	93.246666	-605.492065	-144.979141	98.380768	-562.115601	167.208206	1374.821655	-517.041077	-178.785431	1368.589233	-507.132263	7.417971	1394.029419	-509.442108	-10.225476	1668.468628	-613.308105	252.857422	1133.335449	-548.015137	-271.532440	1132.630737	-491.399078	291.466034	892.835938	-418.821320	-263.810333	898.036804	-500.327362	3.821036	965.541870	531.120911	-42.432991	935.288208	544.761536	115.799698
-545.832336	80.627403	872.433105	-520.764404	-80.830040	870.355347	-571.260010	116.255829	492.447693	-535.936523	-145.765930	500.463318	-634.414307	92.352707	93.208229	-605.579285	-144.980621	98.094894	-562.251587	166.982224	1375.191895	-517.551941	-178.962952	1369.064941	-507.541168	7.198734	1394.392334	-509.499908	-10.666171	1668.656494	-612.976807	252.798508	1133.752808	-547.523254	-271.426880	1133.072754	-491.932220	291.420502	892.753784	-418.284088	-264.509827	898.525513	-500.656372	3.751348	965.838135	531.106140	-42.420345	935.316406	544.741577	115.801094
-546.123596	80.675392	872.808655	-521.113708	-80.843033	870.602356	-572.839172	115.788254	492.953339	-537.229675	-145.565094	500.612549	-634.532593	92.306381	93.088829	-605.836243	-145.021164	97.806595	-562.425415	166.778076	1375.618408	-518.141907	-179.089447	1369.624512	-507.917847	6.838429	1394.659302	-509.619080	-11.073552	1668.849609	-612.696777	252.729980	1134.213135	-547.122498	-271.350494	1133.531738	-492.456146	291.353821	892.733521	-417.769775	-265.042389	898.937866	-500.996155	3.677293	966.159851	531.075195	-42.422623	935.292786	544.723755	115.786301
-546.530884	80.735062	873.206116	-521.465454	-80.879478	870.843079	-574.622009	115.310196	493.502533	-538.634033	-145.299789	500.832489	-634.678345	92.229797	92.963486	-606.016785	-145.018707	97.504639	-562.574524	166.584488	1376.078003	-518.709839	-179.191376	1370.177246	-508.467224	6.625500	1394.934204	-509.799072	-11.473113	1669.059814	-612.434875	252.729675	1134.751953	-546.704102	-271.410950	1134.101807	-492.921539	291.294037	892.779358	-417.155731	-265.609741	899.547180	-501.361847	3.608455	966.477356	531.037170	-42.420315	935.295959	544.715271	115.769630
-546.879517	80.839264	873.651917	-521.840271	-80.832474	871.128967	-576.404114	114.727386	494.014679	-540.254883	-145.226166	501.001984	-634.763733	92.219231	92.836319	-606.317871	-145.010773	97.238190	-562.804688	166.419846	1376.520874	-519.340881	-179.237320	1370.762451	-508.803101	6.420987	1395.447632	-510.031494	-11.833313	1669.284790	-612.181885	252.767593	1135.242798	-546.394714	-271.647827	1134.760010	-493.349640	291.234497	892.899719	-416.625275	-266.105713	900.265564	-501.700500	3.587672	966.838928	531.032593	-42.389015	935.276123	544.702148	115.789543
-547.241211	80.893204	874.057739	-522.215515	-80.805016	871.407349	-579.371765	114.671089	494.643860	-542.173096	-145.213409	501.232544	-635.429871	92.096413	92.755440	-606.749573	-145.031662	97.040474	-563.024658	166.263168	1376.932739	-519.883179	-179.355026	1371.329834	-509.255524	6.260448	1395.842896	-510.334290	-12.202813	1669.506470	-611.969543	252.789413	1135.763672	-546.160706	-271.885681	1135.377319	-493.733032	291.148895	893.034119	-416.084686	-266.532806	900.862305	-502.019897	3.558438	967.166687	531.016113	-42.366711	935.283997	544.703125	115.792473
-547.611206	80.953880	874.418518	-522.597534	-80.783356	871.654663	-580.475647	113.694969	495.076233	-543.592590	-144.866013	501.433655	-635.165771	92.070938	92.413765	-606.808533	-144.987823	96.701462	-563.271606	166.116440	1377.349121	-520.448181	-179.391556	1371.861084	-509.737854	6.084593	1396.198975	-510.708313	-12.552362	1669.730103	-611.815613	252.820602	1136.226318	-545.999817	-272.165680	1135.989746	-494.071716	291.072266	893.149048	-415.478485	-267.031647	901.729858	-502.323212	3.541719	967.447632	530.937622	-42.374271	935.256958	544.650818	115.828110
-548.005676	81.075912	874.808044	-522.999756	-80.731323	871.890198	-583.210144	113.343307	495.754700	-545.136414	-144.474579	501.635345	-635.747925	91.936752	92.344170	-607.018616	-144.970169	96.439209	-563.553833	166.004745	1377.709717	-521.033813	-179.438232	1372.331665	-510.172180	5.933064	1396.552246	-511.147614	-12.871520	1669.965454	-611.739929	252.888763	1136.590454	-545.944946	-272.501129	1136.475830	-494.345551	290.957123	893.296082	-414.980530	-267.424561	902.456665	-502.643311	3.548391	967.735901	530.910400	-42.466850	935.263916	544.739868	115.522369
-548.488586	81.124840	875.181213	-523.411499	-80.741028	872.126587	-585.421021	112.848534	496.250000	-546.880127	-144.169952	501.915863	-636.062378	91.864616	92.266808	-607.312988	-145.006805	96.176208	-563.816284	165.892380	1378.059814	-521.538818	-179.515335	1372.790405	-510.668671	5.962004	1397.047729	-511.627106	-13.127797	1670.158691	-611.735657	252.958145	1136.933594	-545.898560	-273.044037	1137.010254	-494.589478	290.842499	893.467041	-414.404602	-267.796326	903.284485	-502.990295	3.517617	968.007446	530.877380	-42.304207	935.263794	544.604553	115.849251
-548.894226	81.193977	875.495789	-523.826294	-80.694313	872.365723	-587.317749	112.187775	496.794525	-548.840515	-143.999863	502.240448	-636.138062	91.791000	92.104988	-607.666077	-145.007462	95.901917	-564.076721	165.853912	1378.323120	-522.004272	-179.548737	1373.167114	-511.099182	5.879835	1397.333862	-512.166870	-13.437545	1670.468262	-611.798157	253.047546	1137.228149	-545.968323	-273.565643	1137.490967	-494.766144	290.696899	893.643005	-413.914856	-268.188812	904.140259	-503.296539	3.546018	968.248962	530.869995	-42.255680	935.267822	544.600647	115.855011
-549.309082	81.263840	875.745911	-524.288147	-80.701225	872.569763	-588.642456	111.358482	497.163269	-550.280945	-143.404694	502.446808	-635.997375	91.763924	91.910759	-607.684387	-144.969757	95.513603	-564.404602	165.858963	1378.537964	-522.468506	-179.564575	1373.436523	-511.504639	5.804403	1397.560913	-512.736206	-13.652096	1670.644287	-611.949402	253.146271	1137.435303	-546.138184	-273.964386	1137.812988	-494.956421	290.523132	893.739868	-413.445526	-268.512726	904.931580	-503.616089	3.558665	968.434998	530.808105	-42.246777	935.259338	544.559204	115.879227
-549.725525	81.229698	875.939209	-524.763184	-80.705551	872.764648	-589.690491	110.461189	497.424042	-552.139648	-143.044235	502.715912	-635.738037	91.777794	91.684853	-607.996277	-144.996414	95.273041	-564.691895	165.885178	1378.686646	-522.930603	-179.550079	1373.682495	-511.906677	5.765002	1397.777832	-513.352661	-13.925917	1670.905518	-612.120605	253.173508	1137.542847	-546.359497	-274.632629	1138.216309	-494.991547	290.370575	893.922668	-412.996979	-268.839813	905.752930	-503.949829	3.546989	968.589294	530.835022	-42.319988	935.246643	544.677673	115.589668
-550.145630	81.232117	876.105042	-525.194946	-80.732422	872.953979	-591.385498	110.024925	497.757050	-554.040222	-142.778564	503.032532	-635.890381	91.731117	91.616524	-608.204163	-144.985657	95.019669	-564.956604	165.934937	1378.832886	-523.310120	-179.518372	1373.886841	-512.299072	5.760529	1397.963989	-513.995544	-14.132293	1671.140991	-612.363892	253.196335	1137.593628	-546.681213	-275.146393	1138.501953	-495.075012	290.191437	894.009644	-412.633179	-269.110443	906.449036	-504.274017	3.561884	968.729919	530.819336	-42.327618	935.257507	544.670959	115.582047
-550.569092	81.228958	876.255676	-525.602722	-80.749481	873.114502	-593.052063	109.557922	498.075592	-555.925781	-142.557465	503.321045	-636.036499	91.731041	91.519707	-608.460571	-145.059998	94.804634	-565.251038	165.989441	1378.908813	-523.685303	-179.475632	1374.037598	-512.638489	5.759073	1398.107056	-514.653625	-14.296957	1671.350220	-612.691040	253.191757	1137.615112	-547.001221	-275.523346	1138.610107	-495.100067	289.987305	894.138062	-412.212708	-269.371185	907.201416	-504.598907	3.575082	968.852478	530.807007	-42.297562	935.250366	544.639771	115.625992
-550.974792	81.263611	876.402283	-526.015686	-80.766418	873.252869	-594.632996	109.289078	498.397552	-557.807922	-142.348221	503.585358	-636.141968	91.725388	91.465973	-608.722229	-145.091110	94.567162	-565.551147	166.054764	1378.939575	-524.020630	-179.445923	1374.171997	-512.978577	5.767873	1398.234863	-515.311401	-14.409959	1671.518066	-613.076843	253.168518	1137.615601	-547.421692	-276.092010	1138.867920	-495.146820	289.693268	894.238098	-411.948425	-269.527679	907.824280	-504.920227	3.590775	968.963379	530.726135	-42.193707	935.226379	544.467285	115.884857
-551.341064	81.265129	876.522949	-526.359009	-80.779388	873.340820	-596.039185	108.850906	498.714661	-559.731506	-142.192947	503.888000	-636.280334	91.721489	91.369125	-609.030212	-145.154343	94.346420	-565.854492	166.123566	1378.981567	-524.323608	-179.394180	1374.281738	-513.285706	5.770634	1398.358521	-515.984802	-14.580486	1671.760254	-613.472595	253.026291	1137.571411	-547.871399	-276.519409	1139.056396	-495.159241	289.347565	894.356506	-411.643585	-269.683502	908.425598	-505.193939	3.583542	969.038818	530.690186	-42.156143	935.212585	544.406372	115.904495
-551.725464	81.255165	876.647644	-526.741577	-80.760376	873.439453	-597.399536	108.565369	498.918335	-561.521423	-142.032852	504.131653	-636.282166	91.778305	91.281044	-609.234741	-145.172150	94.111588	-566.136108	166.208008	1379.038208	-524.621948	-179.310654	1374.378418	-513.576172	5.807030	1398.455078	-516.616211	-14.668226	1671.947998	-613.831604	252.954422	1137.583984	-548.332214	-276.835510	1139.177124	-495.243591	288.953217	894.414978	-411.456482	-269.714874	909.031372	-505.511658	3.584512	969.127075	530.692749	-42.130505	935.233826	544.359985	115.889503
-552.051392	81.264839	876.736389	-527.092285	-80.762337	873.527283	-598.551147	108.304604	499.111542	-563.240417	-141.854797	504.380676	-636.309448	91.797256	91.219200	-609.397888	-145.187912	93.915596	-566.430664	166.299454	1379.043823	-524.941467	-179.230865	1374.488159	-513.874817	5.855851	1398.540283	-517.249390	-14.728464	1672.114136	-614.288818	252.799454	1137.516724	-548.829102	-277.044678	1139.204834	-495.323883	288.517670	894.520203	-411.384888	-269.702637	909.565186	-505.795776	3.591203	969.195801	530.712891	-42.107021	935.226074	544.301697	115.906601
-552.415344	81.244598	876.800964	-527.446472	-80.794533	873.603027	-599.775879	108.073875	499.280701	-565.052612	-141.822647	504.602936	-636.425781	91.828835	91.140015	-609.653015	-145.246979	93.759666	-566.766174	166.396378	1379.045410	-525.279602	-179.152695	1374.562866	-514.204834	5.921824	1398.592896	-517.874573	-14.763593	1672.252686	-614.754517	252.560486	1137.435303	-549.401123	-277.381866	1139.449463	-495.359344	288.023621	894.634094	-411.380859	-269.547363	910.032593	-506.113464	3.579899	969.250549	530.714722	-42.058189	935.225464	544.230530	115.929764
-552.758118	81.245193	876.860840	-527.810974	-80.756104	873.679138	-600.927673	108.054634	499.440674	-566.685974	-141.731644	504.832275	-636.549377	91.839317	91.142570	-609.694336	-145.254791	93.568321	-567.123291	166.481476	1379.069702	-525.638672	-179.086868	1374.655273	-514.531616	5.971871	1398.672485	-518.459656	-14.752440	1672.376099	-615.198303	252.316452	1137.377563	-549.996887	-277.553589	1139.595215	-495.360504	287.488007	894.734802	-411.454132	-269.387787	910.423279	-506.428345	3.611355	969.304138	530.776123	-42.032227	935.243408	544.193115	115.936096
-553.073303	81.192856	876.929382	-528.125305	-80.748634	873.769104	-601.868225	107.761108	499.587280	-568.310059	-141.632584	505.064575	-636.594360	91.856544	91.061775	-609.870178	-145.268585	93.459030	-567.427917	166.588623	1379.106323	-525.985657	-179.006943	1374.770264	-514.838745	6.046878	1398.772705	-519.006714	-14.719718	1672.507202	-615.679932	252.101425	1137.338623	-550.681580	-277.730743	1139.801880	-495.387421	286.940002	894.911926	-411.675476	-268.483917	910.347107	-506.708893	3.608286	969.370361	530.861328	-41.980598	935.288574	544.144714	115.951149
-553.357910	81.248367	877.038391	-528.428711	-80.683784	873.856812	-602.951111	107.582298	499.756622	-569.875549	-141.674713	505.278595	-636.711487	91.905037	91.051163	-609.410828	-145.188538	93.284561	-567.733521	166.667847	1379.182007	-526.289673	-178.952911	1374.920776	-515.169800	6.103087	1398.874756	-519.544128	-14.661985	1672.653687	-616.164551	251.788681	1137.316406	-551.250977	-277.641052	1139.953857	-495.459991	286.337708	895.093811	-411.855347	-268.324249	910.765625	-506.986145	3.655051	969.463196	531.034912	-41.936226	935.337097	544.099304	115.955307
-553.631042	81.264496	877.134399	-528.722656	-80.659149	873.936218	-604.084961	107.729340	500.035309	-571.447021	-141.555389	505.512787	-636.793091	91.595314	90.831436	-609.899109	-145.276169	93.222801	-568.049072	166.775467	1379.236572	-526.620239	-178.917526	1375.071899	-515.477722	6.164993	1398.974731	-520.047913	-14.589869	1672.775513	-616.594360	251.531006	1137.259399	-551.836304	-277.428223	1140.067627	-495.566437	285.765442	895.218140	-412.083527	-268.176147	911.160828	-507.241180	3.666188	969.540955	531.194519	-41.920620	935.420898	544.064087	115.897583
-553.906738	81.397339	877.260254	-529.039917	-80.590439	874.023010	-605.109070	107.630463	500.287720	-572.909241	-141.502930	505.707550	-636.814087	91.616737	90.814926	-609.458008	-145.152939	93.040390	-568.423035	166.845764	1379.255859	-526.989258	-178.891159	1375.240723	-515.792664	6.227246	1399.051392	-520.529907	-14.428264	1672.830933	-617.059814	251.301102	1137.245117	-552.387939	-277.193359	1140.172119	-495.645355	285.189148	895.365906	-412.372040	-267.974762	911.471802	-507.512726	3.738253	969.639221	531.434814	-41.913616	935.549072	544.057495	115.838356
-554.182556	81.482407	877.375977	-529.363953	-80.512993	874.118347	-606.238403	107.782486	500.577881	-574.400330	-141.419983	505.951050	-636.992737	91.947983	91.071014	-610.158691	-145.192474	93.011940	-568.810181	166.938416	1379.311157	-527.375854	-178.826096	1375.398926	-516.093201	6.315343	1399.119019	-521.012939	-14.335340	1672.981567	-617.530518	250.981186	1137.209839	-552.945496	-276.936005	1140.305176	-495.736328	284.579742	895.499634	-412.710632	-267.760498	911.717407	-507.781006	3.802482	969.733948	531.609863	-41.959007	935.680481	544.001282	115.746475
-554.505371	81.562881	877.488464	-529.702271	-80.509682	874.188354	-607.305420	107.675835	500.798950	-575.880859	-141.388794	506.138428	-636.997559	91.685867	90.845909	-609.633789	-145.051147	92.892113	-569.147095	167.048798	1379.389771	-527.755066	-178.746613	1375.534546	-516.417358	6.427242	1399.205444	-521.477234	-14.176293	1673.068970	-617.934570	250.714569	1137.189209	-553.468262	-276.559143	1140.351318	-495.806091	283.991516	895.613892	-413.103638	-267.518829	911.909973	-508.070404	3.821492	969.811157	531.937866	-41.992592	935.850952	544.026184	115.664864
-554.826904	81.595070	877.561584	-530.046570	-80.518547	874.264221	-608.358032	107.727272	501.033997	-577.360901	-141.230438	506.362213	-636.998169	91.682205	90.809250	-609.686951	-144.997223	92.801201	-569.506531	167.193832	1379.461060	-528.100647	-178.684479	1375.666504	-516.758545	6.537045	1399.277222	-521.907043	-14.007053	1673.139648	-618.342896	250.416763	1137.115356	-554.009644	-276.260376	1140.459106	-495.908081	283.435822	895.699219	-413.363129	-266.725220	911.890991	-508.358185	3.836374	969.869141	532.285339	-42.076378	936.009644	544.066650	115.591919
-555.088013	81.667038	877.660706	-530.372681	-80.464737	874.319397	-609.356079	107.620895	501.274536	-578.787903	-141.130798	506.530548	-636.982666	91.667747	90.773140	-609.799622	-144.925522	92.717552	-569.826660	167.329819	1379.482422	-528.455383	-178.610703	1375.768555	-517.102844	6.636095	1399.370361	-522.322327	-13.824667	1673.204590	-618.710876	250.232391	1137.096680	-554.448792	-275.841431	1140.491211	-496.001434	282.911469	895.752808	-413.936157	-267.058716	912.072632	-508.610962	3.866285	969.932617	532.669800	-42.252415	936.109741	544.265503	115.249680
-555.320618	81.692444	877.739624	-530.695557	-80.393341	874.380676	-610.355835	107.524155	501.496582	-580.312439	-141.066574	506.731415	-637.139954	91.927544	90.980156	-610.004944	-144.822723	92.682060	-570.144592	167.455521	1379.504639	-528.796814	-178.557037	1375.883423	-517.426941	6.743090	1399.445068	-522.731384	-13.620959	1673.272827	-619.044922	250.028503	1137.071655	-554.847168	-275.517975	1140.571045	-496.079437	282.421265	895.800110	-414.425842	-266.787964	912.092224	-508.842255	3.893772	969.986572	533.049683	-42.322548	936.252502	544.326416	115.196266
-555.577698	81.693459	877.811646	-531.027710	-80.327507	874.420837	-611.364380	107.446548	501.711945	-581.765198	-140.969757	506.926208	-637.301147	91.876350	91.020538	-610.197937	-144.743851	92.583595	-570.467041	167.572952	1379.530151	-529.132385	-178.492279	1375.965454	-517.742310	6.861063	1399.497681	-523.131226	-13.390473	1673.310425	-619.344727	249.903122	1137.009521	-555.216248	-275.247437	1140.644287	-496.156586	281.981812	895.829041	-414.959229	-266.498657	912.029053	-509.088165	3.901946	970.025818	533.432556	-42.394386	936.311462	544.417664	115.171852
-555.826355	81.737251	877.849609	-531.343323	-80.291504	874.426025	-612.292297	107.330704	501.874786	-583.212402	-140.835083	507.018463	-637.653198	91.819771	91.250061	-610.251404	-144.712189	92.514816	-570.782776	167.687210	1379.490479	-529.469543	-178.417877	1376.035522	-518.069580	6.954624	1399.513184	-523.543762	-13.153702	1673.341553	-619.633301	249.782883	1136.908447	-555.591675	-274.870239	1140.614014	-496.239746	281.560730	895.797546	-415.521851	-266.192932	911.877258	-509.317352	3.916909	970.028931	533.638428	-42.324188	936.267151	544.374207	115.433571
-556.046265	81.782440	877.874756	-531.637329	-80.295685	874.428711	-612.878662	106.931335	501.776550	-584.786377	-140.824493	507.220398	-637.335571	91.743378	91.132813	-610.468994	-144.636780	92.474632	-571.096436	167.827118	1379.452515	-529.773193	-178.338455	1376.100708	-518.376526	7.077757	1399.516479	-523.932373	-12.927733	1673.351074	-619.900513	249.706100	1136.800415	-555.970886	-274.638794	1140.647583	-496.295441	281.155975	895.728455	-415.994690	-265.338562	911.532593	-509.519958	3.916385	970.023682	533.971130	-42.257088	936.176331	544.294495	115.744980
-556.278320	81.738205	877.881531	-531.930115	-80.300575	874.410950	-614.100342	107.088631	502.133026	-586.247803	-140.782059	507.354980	-637.816772	91.804344	91.230400	-610.475891	-144.563919	92.408096	-571.374939	167.949860	1379.382080	-530.046997	-178.243378	1376.141846	-518.655334	7.192126	1399.516479	-524.308472	-12.702871	1673.349976	-620.138367	249.668686	1136.651611	-556.221313	-274.372162	1140.681519	-496.362640	280.789063	895.656128	-416.833649	-265.611908	911.423157	-509.729553	3.873849	969.999451	534.332520	-42.201546	936.078491	544.260803	116.000557
-556.469543	81.780823	877.877747	-532.210754	-80.295189	874.398987	-614.875793	106.928993	502.220673	-587.757019	-140.782806	507.565521	-637.612671	91.710159	91.127617	-610.491577	-144.501617	92.350426	-571.636353	168.063492	1379.282104	-530.287354	-178.140274	1376.199219	-518.942139	7.284378	1399.493164	-524.680298	-12.423199	1673.302246	-620.358826	249.661957	1136.477905	-556.502441	-274.152649	1140.727295	-496.396759	280.482422	895.547119	-417.570587	-265.335571	911.186951	-509.909241	3.882273	969.971497	534.678101	-42.281956	935.971252	544.524597	115.768745
-556.646240	81.797516	877.876953	-532.460632	-80.320793	874.367493	-615.633667	106.742912	502.294922	-589.253357	-140.776535	507.763214	-637.555908	91.728958	91.059174	-610.518982	-144.494797	92.298027	-571.904236	168.169846	1379.182251	-530.509583	-178.059235	1376.235596	-519.239441	7.388065	1399.475586	-525.060669	-12.203744	1673.340942	-620.536926	249.765152	1136.314453	-556.775818	-273.996948	1140.751953	-496.440826	280.209869	895.416443	-418.293610	-265.037231	910.904846	-510.067047	3.852384	969.935791	534.913757	-42.278412	935.813416	544.647034	115.709801
-556.814026	81.765305	877.858337	-532.730896	-80.293076	874.326538	-616.417725	106.633957	502.381653	-590.802490	-140.788910	507.939880	-637.571960	91.754456	91.027122	-610.616455	-144.499130	92.281593	-572.124451	168.274658	1379.068726	-530.713135	-177.937393	1376.256958	-519.539856	7.509972	1399.456665	-525.465393	-11.926850	1673.347412	-620.669556	249.861282	1136.154419	-557.033691	-273.878845	1140.785278	-496.481903	279.955322	895.263000	-419.119446	-264.698425	910.576599	-510.219727	3.826914	969.882385	535.110901	-42.291019	935.716125	544.810913	115.437843
-556.989136	81.800003	877.873230	-532.980469	-80.273788	874.302124	-617.111633	106.487061	502.412262	-592.229370	-140.792664	508.110992	-637.544739	91.803688	90.985420	-610.601318	-144.455536	92.246315	-572.312866	168.391251	1378.970459	-530.893066	-177.803482	1376.299561	-519.828125	7.649805	1399.456909	-525.833252	-11.641150	1673.360352	-620.777161	250.012405	1136.004395	-557.297485	-273.892731	1140.926758	-496.532806	279.708221	895.061035	-419.954285	-264.361755	910.280518	-510.359192	3.826367	969.851685	535.253601	-42.183838	935.615479	544.818176	115.522964
-557.171509	81.804695	877.865417	-533.220337	-80.276054	874.270691	-617.801086	106.397346	502.452240	-593.677490	-140.753601	508.301575	-637.416199	91.588844	90.711220	-610.492615	-144.438919	92.195580	-572.524658	168.498749	1378.819824	-531.071838	-177.671097	1376.330933	-520.122864	7.770709	1399.430420	-526.200073	-11.352432	1673.360962	-620.882080	250.158386	1135.847168	-557.563904	-273.772797	1140.984253	-496.629120	279.500793	894.812744	-420.761780	-264.048035	909.975708	-510.492737	3.813616	969.803833	535.268311	-42.054615	935.550354	544.756775	115.627762
-557.331482	81.891541	877.851440	-533.465088	-80.263428	874.210999	-618.497559	106.292191	502.508850	-595.185852	-140.786774	508.479553	-637.685791	91.965042	90.961220	-610.344971	-144.423401	92.142349	-572.736572	168.609482	1378.668457	-531.242065	-177.537033	1376.344727	-520.395386	7.854109	1399.408569	-526.560059	-11.074360	1673.356079	-620.925415	250.327454	1135.698364	-557.854065	-273.642548	1140.995361	-496.715851	279.304749	894.542603	-421.636200	-263.752930	909.621521	-510.602203	3.831771	969.733521	535.189331	-41.970173	935.500793	544.692322	115.708023
-557.469543	81.921112	877.828247	-533.703369	-80.226158	874.140808	-619.261475	106.281105	502.617554	-596.723511	-140.858704	508.598572	-637.761292	92.022011	90.953735	-610.452332	-144.451508	92.114830	-572.924133	168.726791	1378.548462	-531.409851	-177.431122	1376.379517	-520.663208	7.941782	1399.385864	-526.914246	-10.783376	1673.318726	-620.947632	250.518539	1135.503906	-558.174438	-273.484680	1140.986450	-496.836945	279.150177	894.298462	-422.507294	-263.432220	909.321045	-510.697266	3.831105	969.653320	534.903076	-41.735222	935.460510	544.402100	116.148796
-557.620056	81.955994	877.836731	-533.905518	-80.191322	874.066162	-620.009827	106.261688	502.696594	-598.073364	-140.752075	508.684692	-637.823669	92.030388	90.920906	-610.297974	-144.432816	92.040504	-573.068237	168.842682	1378.407104	-531.551025	-177.335403	1376.413818	-520.889465	8.019629	1399.361572	-527.258118	-10.451105	1673.302002	-620.917297	250.658722	1135.339478	-558.484924	-273.376221	1141.046631	-496.944366	279.021179	894.040955	-423.332397	-263.192657	909.082825	-510.772766	3.822419	969.583984	534.667603	-41.657185	935.461182	544.414551	115.932129
-557.769104	82.026451	877.852234	-534.140198	-80.130310	873.998657	-620.776001	106.226303	502.777374	-599.465210	-140.764374	508.787231	-637.842896	92.078560	90.893951	-610.226868	-144.397873	91.990753	-573.218506	168.942429	1378.260986	-531.706055	-177.250458	1376.429565	-521.121582	8.100590	1399.318115	-527.587158	-10.129263	1673.274292	-620.890259	250.788223	1135.187866	-558.816467	-273.329590	1141.115356	-497.050842	278.919617	893.790771	-424.200745	-262.912842	908.791077	-510.853851	3.838638	969.518066	534.252075	-41.445812	935.487305	544.257141	116.059952
-557.926147	82.058548	877.844421	-534.353027	-80.112679	873.887024	-621.555603	106.225266	502.840302	-600.774292	-140.763702	508.814880	-637.911072	92.067024	90.861298	-610.187134	-144.418152	91.918114	-573.331421	169.009369	1378.117676	-531.839111	-177.161591	1376.446899	-521.327576	8.175339	1399.258911	-527.920959	-9.810481	1673.229370	-620.861206	250.918304	1135.064209	-559.209961	-273.396332	1141.236206	-497.207733	278.830811	893.543274	-424.921936	-262.154388	908.363159	-510.909180	3.811256	969.411255	533.745422	-41.103325	935.508789	543.959961	116.498482
-558.059143	82.111969	877.842346	-534.570801	-80.049202	873.802734	-622.343994	106.260513	502.934540	-602.037048	-140.701019	508.850647	-638.030640	92.062950	90.839485	-610.227966	-144.420334	91.821976	-573.452332	169.077591	1378.002441	-531.975159	-177.079681	1376.474487	-521.505676	8.228159	1399.221313	-528.212769	-9.488935	1673.180664	-620.834351	251.019897	1134.925171	-559.574463	-273.205261	1141.251221	-497.376282	278.757080	893.293396	-425.886230	-262.482300	908.239624	-510.952087	3.824450	969.319397	533.184448	-40.867065	935.561035	543.801331	116.601860
-558.216736	82.163788	877.854797	-534.804016	-79.978516	873.723267	-623.065491	106.232178	502.995819	-603.086731	-140.643311	508.878906	-638.001587	92.067696	90.800125	-610.028870	-144.408981	91.767632	-573.508423	169.165466	1377.884033	-532.115112	-177.004471	1376.503662	-521.671326	8.293081	1399.192627	-528.491089	-9.149182	1673.157837	-620.789307	251.091492	1134.809204	-559.970337	-273.091766	1141.299561	-497.567047	278.698608	893.031982	-426.715759	-262.331360	908.051208	-511.003540	3.838673	969.232727	532.602295	-40.631062	935.611267	543.670776	116.774124
-558.360779	82.228935	877.857727	-535.041443	-79.934868	873.648193	-623.825378	106.218773	503.080353	-604.169067	-140.609390	508.955688	-637.870422	91.984383	90.748245	-610.000061	-144.446426	91.754974	-573.561279	169.237396	1377.789551	-532.237671	-176.940048	1376.525269	-521.823059	8.362011	1399.155884	-528.774231	-8.791759	1673.128174	-620.733093	251.150070	1134.675659	-560.376404	-272.953888	1141.385498	-497.715332	278.652679	892.790100	-427.492310	-262.147614	907.899841	-511.048279	3.849702	969.142273	532.093628	-40.448147	935.751770	543.716980	116.630180
-558.509583	82.263969	877.856506	-535.309814	-79.882408	873.589355	-624.602295	106.220795	503.132141	-605.118652	-140.529480	508.934998	-637.943054	91.988037	90.753281	-609.878967	-144.460968	91.685478	-573.622192	169.311798	1377.687500	-532.401672	-176.884094	1376.571167	-521.957520	8.437462	1399.134033	-529.040588	-8.450116	1673.107178	-620.679749	251.213181	1134.562622	-560.840027	-272.886871	1141.470581	-497.837280	278.615021	892.561096	-428.278748	-261.992279	907.713074	-511.109833	3.856719	969.057068	531.552551	-40.150860	935.854614	543.589233	116.818970
-558.646667	82.321266	877.886780	-535.573364	-79.849442	873.531494	-625.380127	106.177719	503.230164	-605.881958	-140.420639	508.908020	-638.019714	91.987381	90.721848	-609.810730	-144.485092	91.665405	-573.653687	169.398849	1377.493652	-532.541199	-176.826141	1376.597778	-522.064453	8.500889	1399.126709	-529.264648	-8.095221	1673.043457	-620.625183	251.303940	1134.461060	-561.295410	-272.622650	1141.428955	-497.980072	278.590668	892.323242	-429.032532	-261.887543	907.545349	-511.163635	3.845183	968.988525	530.974976	-39.830460	935.939270	543.395081	117.198029
-558.790344	82.354355	877.868896	-535.849548	-79.827843	873.489807	-626.113586	106.190056	503.330383	-606.605469	-140.366928	508.910004	-638.036438	91.989822	90.723595	-609.812500	-144.490280	91.620094	-573.665161	169.476822	1377.364746	-532.702393	-176.758026	1376.637085	-522.160278	8.578753	1399.087036	-529.457153	-7.760327	1673.025269	-620.576721	251.364059	1134.335327	-561.735413	-272.551117	1141.488159	-498.154999	278.588745	892.062927	-429.759369	-261.786133	907.434753	-511.227448	3.851449	968.902893	530.523315	-39.663681	936.032532	543.476563	117.071541
-558.947937	82.395477	877.873840	-536.149414	-79.853935	873.456238	-626.802429	106.093948	503.330902	-607.156006	-140.236130	508.900055	-638.041626	92.038513	90.709183	-609.676575	-144.488220	91.545021	-573.680969	169.542877	1377.229248	-532.834351	-176.692535	1376.701904	-522.259949	8.638080	1399.070313	-529.645264	-7.463193	1673.064697	-620.507935	251.450073	1134.190430	-562.183105	-272.471985	1141.540039	-498.332947	278.593994	891.771484	-430.466980	-261.748901	907.353333	-511.311096	3.825995	968.833191	530.064270	-39.368359	936.115845	543.353455	117.338310
-559.140625	82.367775	877.871155	-536.495056	-79.850426	873.441772	-627.605713	106.054710	503.383179	-607.623413	-140.134308	508.838806	-638.086731	92.059753	90.689209	-609.711670	-144.488007	91.498436	-573.678711	169.629929	1377.085083	-532.999756	-176.648758	1376.739258	-522.359314	8.697339	1399.051025	-529.809509	-7.092978	1673.004883	-620.443481	251.548447	1134.082275	-562.664124	-272.405273	1141.587280	-498.530365	278.631165	891.506714	-431.140656	-261.709900	907.250122	-511.413666	3.798494	968.760071	529.564148	-38.947102	936.197021	543.059143	117.860519
-559.298401	82.428314	877.864868	-536.820496	-79.837982	873.427490	-628.456055	106.099014	503.471832	-607.994141	-140.077423	508.839081	-638.156250	92.073761	90.695564	-609.703186	-144.495529	91.520226	-573.660156	169.710388	1376.947510	-533.128723	-176.592316	1376.809814	-522.438477	8.756993	1399.030396	-529.961609	-6.808932	1673.053467	-620.378723	251.672287	1133.961304	-563.086853	-272.363190	1141.684082	-498.727905	278.705017	891.255737	-431.812744	-261.717377	907.187134	-511.503479	3.814649	968.690857	529.267639	-38.717209	936.305420	543.132751	117.949303
-559.505737	82.327362	877.870605	-537.148071	-79.880379	873.477173	-629.252136	106.114738	503.558167	-608.325806	-140.054947	508.858490	-637.964966	91.833778	90.493294	-609.726685	-144.466370	91.540840	-573.633972	169.806183	1376.896362	-533.271729	-176.522125	1376.877197	-522.486877	8.820927	1399.033081	-530.083984	-6.518890	1673.071655	-620.316772	251.793610	1133.873047	-563.488464	-272.365356	1141.792603	-498.897430	278.812439	891.066406	-432.433411	-261.723572	907.158203	-511.623077	3.763966	968.659729	529.253418	-38.845543	936.418701	543.764648	117.476044
-559.660645	82.307831	877.879639	-537.441589	-79.904785	873.520142	-629.966064	106.042961	503.602692	-608.568420	-140.049164	508.866302	-637.995972	91.872246	90.487259	-609.745239	-144.438904	91.542740	-573.562134	169.877747	1376.752930	-533.435425	-176.487762	1376.952026	-522.526733	8.889546	1399.001831	-530.216980	-6.218418	1673.100220	-620.228821	251.833267	1133.775513	-563.895020	-272.331726	1141.878418	-498.984650	278.942230	890.923218	-433.030884	-261.776611	907.151306	-511.720459	3.748727	968.635437	529.142395	-38.603512	936.469910	543.978577	117.644203
-559.813416	82.295921	877.892273	-537.749573	-79.924797	873.579773	-630.701050	106.025070	503.624634	-608.771973	-140.048523	508.867279	-638.111938	91.860077	90.460945	-609.802185	-144.444550	91.562698	-573.477234	169.953125	1376.639160	-533.593201	-176.459061	1377.025757	-522.542175	8.908991	1399.013062	-530.341003	-5.914667	1673.117920	-620.165100	251.941589	1133.698486	-564.312744	-272.323273	1141.961914	-499.136566	279.047241	890.746765	-433.606049	-261.855072	907.128357	-511.839844	3.740644	968.627258	529.142517	-38.687759	936.515320	544.541016	117.355652
-559.926697	82.204277	877.882629	-537.958435	-79.987358	873.632019	-631.289368	105.923172	503.646271	-608.889587	-140.040497	508.851196	-638.065735	91.906570	90.420647	-609.826843	-144.394470	91.541115	-573.378052	170.034546	1376.568726	-533.744629	-176.417908	1377.096680	-522.563110	8.957780	1399.018188	-530.474609	-5.626847	1673.154419	-620.101196	252.045441	1133.668579	-564.681885	-272.353821	1142.087280	-499.286896	279.155212	890.545227	-434.146545	-261.969971	907.142883	-511.914978	3.690174	968.613647	528.885742	-38.213440	936.513000	544.389282	118.160011
-560.041199	82.137718	877.885193	-538.173584	-80.038017	873.694885	-631.889221	105.895981	503.660309	-608.943115	-140.026291	508.856384	-638.061340	91.911987	90.411469	-609.792542	-144.365677	91.575302	-573.233826	170.133392	1376.546265	-533.910950	-176.367065	1377.180420	-522.580750	9.002987	1399.043335	-530.593872	-5.361207	1673.191040	-620.046631	252.156311	1133.647949	-565.035339	-272.366241	1142.187134	-499.468964	279.261169	890.391663	-434.635895	-262.116516	907.175049	-512.018616	3.652264	968.621338	528.950378	-37.933891	936.516479	544.691528	118.396156
-560.155945	82.051537	877.872437	-538.363953	-80.084000	873.752625	-632.421631	105.909874	503.661499	-608.977112	-140.042648	508.837372	-638.132202	91.899345	90.381218	-609.867554	-144.335785	91.571228	-573.061096	170.249466	1376.534302	-534.078674	-176.308197	1377.243530	-522.589417	9.048276	1399.056030	-530.705688	-5.058401	1673.181152	-619.981018	252.292419	1133.676514	-565.393188	-272.388885	1142.304077	-499.613892	279.407593	890.306213	-435.114349	-262.291046	907.217651	-512.116089	3.617904	968.620911	529.057678	-37.800323	936.525940	545.067810	118.476311
-560.237610	82.035553	877.828918	-538.502686	-80.106613	873.812622	-632.919312	105.901215	503.660339	-608.937012	-139.984131	508.841888	-638.127441	91.926689	90.392509	-609.864807	-144.306732	91.580704	-572.878723	170.313034	1376.502075	-534.254211	-176.281662	1377.309570	-522.601318	9.064741	1399.072021	-530.830200	-4.855155	1673.277954	-619.956238	252.488449	1133.706787	-565.766602	-272.463165	1142.414063	-499.514465	279.501740	890.422791	-435.565948	-262.493561	907.290466	-512.199158	3.648621	968.616821	529.237976	-37.711658	936.516663	545.517761	118.453133
-560.312500	82.028862	877.834839	-538.622314	-80.122025	873.857605	-633.262024	105.813019	503.643097	-608.901123	-139.998886	508.852661	-638.093140	91.932938	90.360054	-609.962830	-144.295456	91.594841	-572.674500	170.360321	1376.503906	-534.421753	-176.224396	1377.395386	-522.599365	9.079494	1399.112183	-530.943542	-4.642322	1673.340454	-620.027710	252.825882	1133.803833	-566.093628	-272.519348	1142.558228	-499.895508	279.494568	890.084045	-435.983643	-262.712280	907.347900	-512.273621	3.652803	968.632751	529.488647	-37.607998	936.510437	545.941284	118.568275
-560.263733	82.399139	877.963928	-538.637756	-79.983421	873.897339	-633.649597	105.781967	503.725586	-608.747070	-139.906647	508.838409	-638.104370	91.970520	90.335464	-609.842590	-144.251328	91.648193	-572.446716	170.438019	1376.529541	-534.585571	-176.157593	1377.486572	-522.579346	9.113761	1399.158203	-531.049072	-4.434570	1673.418579	-620.019348	252.949417	1133.807007	-566.392822	-272.619385	1142.723145	-500.118439	279.470764	890.015015	-436.339508	-262.921570	907.457886	-512.295349	3.832062	968.734680	529.827942	-37.467552	936.528992	546.370972	118.657280
-560.415039	82.041412	877.843872	-538.732422	-80.041061	873.920837	-633.908020	105.718704	503.710480	-608.669922	-139.912659	508.861084	-638.055908	92.009964	90.335289	-609.904785	-144.225296	91.673782	-572.218872	170.450348	1376.466309	-534.744873	-176.092346	1377.557495	-522.575745	9.132974	1399.212402	-531.154846	-4.216673	1673.482178	-619.901428	253.054962	1133.820313	-566.680054	-272.723175	1142.877197	-499.885590	279.574188	890.176086	-436.719147	-263.167419	907.587524	-512.395508	3.727794	968.674255	530.088867	-37.339027	936.522400	546.715820	118.838608
-560.488403	81.998718	877.818481	-538.763367	-80.030602	873.934875	-634.272949	105.711494	503.713989	-608.609131	-139.925278	508.895172	-638.300537	92.221794	90.468735	-609.959961	-144.213974	91.708595	-571.966736	170.564178	1376.536499	-534.947205	-176.050766	1377.656006	-522.561890	9.129809	1399.254883	-531.257141	-4.026577	1673.532715	-619.838989	253.297424	1133.932861	-566.971924	-272.840576	1143.010620	-500.194275	279.598907	889.964355	-437.041016	-263.473969	907.725891	-512.462219	3.742806	968.673523	530.372437	-37.440586	936.485657	547.139648	118.755013
-560.525330	82.100647	877.821533	-538.766663	-79.933258	873.944885	-634.647461	105.765320	503.757751	-608.502991	-139.890091	508.867096	-638.355774	92.226776	90.458931	-609.919128	-144.214279	91.724014	-571.726807	170.624954	1376.568726	-535.103149	-175.980194	1377.727661	-522.579590	9.168174	1399.283081	-531.339722	-3.813648	1673.518066	-619.681763	253.415146	1134.006104	-567.257202	-272.920624	1143.160034	-500.216156	279.641113	890.010864	-437.334045	-263.779449	907.857544	-512.499939	3.851499	968.686829	530.675964	-37.563267	936.466003	547.539063	118.666496
-560.596863	82.138268	877.791321	-538.774353	-79.880882	873.925476	-634.878845	105.747108	503.791077	-608.421082	-139.883606	508.886902	-638.091858	92.066780	90.324646	-610.008301	-144.184006	91.732384	-571.516479	170.695053	1376.607056	-535.286438	-175.935547	1377.793457	-522.561829	9.222048	1399.307495	-531.437378	-3.637847	1673.559326	-619.499695	253.548294	1134.078979	-567.514160	-273.037933	1143.292358	-500.143707	279.699097	890.051331	-437.569916	-264.066986	907.973572	-512.539368	3.917622	968.661316	531.106689	-37.752014	936.463257	548.005371	118.466621
-560.759583	82.562218	877.984802	-538.705139	-79.756142	873.933777	-635.211914	105.795799	503.882965	-608.325073	-139.857605	508.845032	-638.343506	92.240753	90.443802	-609.902405	-144.173492	91.733223	-571.340759	170.834457	1376.692993	-535.442505	-175.885925	1377.862671	-522.566833	9.246288	1399.312500	-531.528320	-3.523952	1673.638550	-619.327209	253.731064	1134.158813	-567.715332	-273.285370	1143.464600	-500.068420	279.758942	890.073059	-437.816895	-264.392731	908.084717	-512.634766	4.126902	968.783569	531.537170	-37.605488	936.506775	548.231384	118.719170
-560.791870	82.688316	877.927124	-538.670227	-79.690247	873.903198	-635.488525	105.752602	503.908051	-608.272156	-139.893341	508.827820	-638.368591	92.233841	90.441154	-610.020874	-144.161896	91.748962	-571.201477	170.859055	1376.670166	-535.591858	-175.816788	1377.903931	-522.571838	9.292399	1399.331177	-531.623718	-3.375516	1673.665771	-619.170166	253.913620	1134.210327	-567.948486	-273.344208	1143.486328	-499.974243	279.810699	890.098267	-438.009552	-264.753143	908.167542	-512.628662	4.253443	968.736633	531.956543	-37.559147	936.552917	548.518188	118.725197
-560.773560	82.763878	877.891479	-538.589905	-79.590385	873.887878	-635.686279	105.732994	503.946014	-608.210449	-139.877930	508.816711	-638.316101	92.226501	90.463432	-610.102356	-144.162796	91.749184	-571.058228	170.920929	1376.679443	-535.707397	-175.742691	1377.921143	-522.588745	9.327370	1399.317383	-531.702942	-3.241775	1673.689453	-618.983459	254.091843	1134.238281	-568.132263	-273.486450	1143.586914	-499.749634	279.912262	890.181641	-438.154175	-265.067963	908.265869	-512.580994	4.367139	968.711060	532.399597	-37.643925	936.578918	548.834229	118.723969
-560.760925	82.854546	877.851990	-538.486633	-79.497581	873.863220	-635.790771	105.605843	503.929382	-608.143433	-139.862274	508.820587	-638.293701	92.219986	90.458893	-610.190796	-144.150101	91.767387	-570.954163	170.991043	1376.700684	-535.841736	-175.666077	1377.939209	-522.596436	9.381298	1399.335083	-531.774048	-3.117362	1673.717041	-618.832581	254.329208	1134.289185	-568.286987	-273.614227	1143.660400	-499.612701	279.981415	890.174988	-438.248077	-265.401031	908.393616	-512.520996	4.488448	968.677246	532.494690	-37.750927	936.742310	548.869324	118.724953
-560.795898	82.907501	877.842590	-538.423096	-79.407120	873.854492	-635.910339	105.541183	503.930511	-608.094727	-139.868729	508.831970	-638.251648	92.212402	90.468727	-610.154480	-144.144501	91.808556	-570.886230	171.042038	1376.729980	-535.939697	-175.591721	1377.947876	-522.635071	9.423994	1399.350952	-531.838257	-2.996786	1673.725098	-618.684998	254.522568	1134.292603	-568.454773	-273.707611	1143.717285	-499.385406	280.059540	890.218750	-438.334869	-265.727600	908.499084	-512.494812	4.585492	968.662659	532.885559	-37.946720	936.801941	549.073120	118.628632
-560.823303	82.991272	877.856628	-538.352112	-79.350784	873.871033	-636.035583	105.435928	503.928986	-608.066223	-139.876663	508.829590	-638.200745	92.200104	90.482735	-610.227112	-144.163452	91.805923	-570.867126	171.100433	1376.747803	-536.031372	-175.528305	1377.963745	-522.702637	9.462450	1399.380493	-531.920044	-2.824577	1673.689209	-618.580627	254.751984	1134.312012	-568.619324	-273.741302	1143.775024	-499.134552	280.145905	890.296448	-438.423767	-266.093323	908.597839	-512.465576	4.680072	968.674194	533.217773	-38.032249	936.823059	549.200989	118.573471
-560.883972	83.071327	877.885925	-538.301758	-79.232353	873.869446	-636.185120	105.491844	503.954712	-608.044434	-139.857605	508.845795	-638.169495	92.191719	90.470222	-610.257629	-144.149612	91.822449	-570.886047	171.168427	1376.777588	-536.130371	-175.455841	1377.977905	-522.765137	9.510216	1399.415649	-531.985779	-2.742846	1673.740601	-618.432617	254.933716	1134.329224	-568.730469	-273.832397	1143.824829	-498.832581	280.257019	890.377563	-438.484985	-266.437500	908.714661	-512.446167	4.791385	968.677856	533.443420	-38.072990	936.893250	549.283325	118.470337
-560.931824	83.135704	877.931580	-538.241211	-79.178261	873.905579	-636.243958	105.436569	503.950928	-608.059631	-139.904785	508.903931	-638.158081	92.184525	90.494118	-610.224365	-144.145386	91.835236	-570.959106	171.223938	1376.813477	-536.175781	-175.379822	1377.989014	-522.865112	9.569996	1399.432617	-532.045044	-2.584126	1673.698242	-618.322083	255.127762	1134.330688	-568.830750	-273.893280	1143.876343	-498.500153	280.356171	890.473755	-438.558167	-266.769104	908.800415	-512.429749	4.871350	968.714111	533.614868	-38.212490	937.008728	549.293213	118.313782
-560.991638	83.167595	877.966797	-538.179016	-79.105484	873.928101	-636.312622	105.402756	503.936859	-608.076843	-139.907883	508.909912	-638.109131	92.202919	90.487793	-610.245178	-144.150177	91.842575	-571.063354	171.261353	1376.860596	-536.248230	-175.311661	1378.006836	-522.968994	9.596988	1399.455078	-532.115845	-2.466901	1673.689697	-618.225403	255.295700	1134.336792	-568.936768	-274.024963	1143.954346	-498.145416	280.453461	890.576355	-438.447540	-266.523834	908.664429	-512.409485	4.947972	968.734558	534.081970	-38.533421	936.930115	549.407898	118.306465
-561.041382	83.230354	877.995789	-538.116394	-79.054665	873.949036	-636.370483	105.399857	503.934174	-608.149109	-139.930588	508.920959	-638.076721	92.192772	90.517448	-610.244080	-144.155075	91.839546	-571.182312	171.296921	1376.878296	-536.323242	-175.252640	1378.012451	-523.082092	9.610973	1399.481079	-532.183105	-2.400638	1673.718994	-618.123718	255.479202	1134.343994	-568.949890	-274.042786	1143.969849	-497.776947	280.533081	890.702209	-438.642029	-267.379028	908.896057	-512.379578	5.029251	968.749329	534.461243	-38.765438	936.993103	549.557251	117.863838
-561.033813	83.255836	878.020020	-538.032104	-78.989769	873.961670	-636.422302	105.386177	503.966034	-608.192505	-139.947433	508.945435	-638.048950	92.175842	90.518921	-610.297485	-144.205032	91.879196	-571.338623	171.328369	1376.922974	-536.380981	-175.177917	1378.012085	-523.204102	9.640160	1399.507446	-532.244812	-2.289998	1673.712402	-618.033020	255.595306	1134.362427	-568.947571	-274.091492	1143.998169	-497.383759	280.634735	890.864746	-438.669891	-267.696503	908.963562	-512.316956	5.088678	968.760620	534.871094	-38.958546	937.088196	549.539001	117.756004
-560.995361	83.268852	878.044312	-537.918640	-78.918945	873.975159	-636.379333	105.323303	503.942169	-608.202881	-139.911179	508.931580	-637.972046	92.211082	90.532509	-610.271667	-144.212677	91.875626	-571.504883	171.356232	1376.956787	-536.428528	-175.119675	1378.039185	-523.357971	9.686117	1399.549438	-532.294250	-2.178739	1673.698242	-617.947449	255.686279	1134.367188	-568.911316	-274.123810	1144.067993	-496.935913	280.749878	891.026184	-438.671814	-267.976227	909.004883	-512.242493	5.142499	968.779724	535.166687	-39.011421	937.207764	549.241394	117.988609
-560.999573	83.290787	878.057373	-537.825317	-78.878059	873.965637	-636.483459	105.320839	503.927704	-608.282166	-139.914764	508.930054	-637.985413	92.222733	90.533760	-610.240295	-144.209656	91.874672	-571.733398	171.388962	1376.973389	-536.471680	-175.047272	1378.063721	-523.524597	9.707521	1399.568237	-532.353271	-2.048244	1673.664063	-617.877380	255.752518	1134.354370	-568.852112	-274.181000	1144.113525	-496.466431	280.897247	891.181641	-438.634186	-268.271332	909.068115	-512.195496	5.184049	968.780212	535.506348	-39.445850	937.292969	549.663879	117.517296
-560.984680	83.352997	878.073181	-537.744080	-78.827675	873.959717	-636.517517	105.377388	503.938904	-608.315491	-139.894180	508.917175	-637.948730	92.196663	90.536064	-610.251038	-144.212830	91.857521	-571.958618	171.385406	1376.985107	-536.544067	-175.010468	1378.061646	-523.710999	9.723372	1399.592163	-532.411682	-1.921729	1673.624023	-617.799500	255.810715	1134.302490	-568.767822	-274.186676	1144.162964	-495.993896	281.038971	891.345154	-438.602661	-268.585999	909.103027	-512.145020	5.243299	968.784119	535.233459	-39.306026	937.248230	549.353821	116.898857
-560.952271	83.355202	878.079712	-537.637268	-78.814201	873.953918	-636.582886	105.400085	503.929169	-608.342102	-139.900299	508.925995	-637.896118	92.215813	90.536827	-610.238403	-144.203461	91.845741	-572.208252	171.364059	1377.004272	-536.588074	-174.977310	1378.086670	-523.889709	9.757585	1399.614502	-532.451111	-1.808959	1673.571289	-617.754822	255.881287	1134.292603	-568.651306	-274.218506	1144.204102	-495.558533	281.166382	891.516296	-438.506805	-268.820984	909.153503	-512.071106	5.262060	968.782410	535.985229	-39.577602	937.214966	549.101379	117.340668
-560.931641	83.353699	878.080261	-537.563660	-78.783653	873.945496	-636.630859	105.355331	503.905853	-608.375305	-139.899017	508.924713	-637.840881	92.255516	90.530434	-610.204102	-144.196045	91.857170	-572.467163	171.383545	1377.031982	-536.650513	-174.933472	1378.087769	-524.059570	9.781405	1399.655884	-532.491943	-1.692583	1673.531372	-617.715332	255.879669	1134.266724	-568.536316	-274.246552	1144.228271	-495.135132	281.355347	891.724121	-438.402405	-269.071960	909.168823	-512.025330	5.283993	968.778748	536.357910	-39.800133	937.256165	548.846191	117.260635
-560.908997	83.352127	878.082886	-537.507874	-78.724693	873.935242	-636.767578	105.338364	503.918091	-608.354187	-139.849136	508.886780	-637.884827	92.260452	90.524689	-610.193359	-144.198502	91.830948	-572.762451	171.370041	1377.030518	-536.741821	-174.888214	1378.093628	-524.247986	9.769192	1399.694092	-532.542480	-1.577047	1673.483765	-617.682739	255.863083	1134.236206	-568.408386	-274.239868	1144.205200	-494.668518	281.517822	891.950439	-438.228821	-269.270935	909.213806	-511.982025	5.314657	968.773193	536.678040	-40.078213	937.250305	548.713562	117.061272
-560.891174	83.341675	878.077820	-537.457581	-78.736183	873.908142	-636.900696	105.348595	503.939301	-608.335815	-139.825485	508.857941	-637.894287	92.247353	90.532303	-610.222229	-144.229355	91.828964	-573.076599	171.347168	1377.026489	-536.835510	-174.874634	1378.083252	-524.450623	9.773522	1399.731689	-532.592590	-1.432321	1673.372314	-617.685120	255.897675	1134.194824	-568.301392	-274.318237	1144.256714	-494.168823	281.598755	892.207275	-437.876282	-268.924805	909.050537	-511.943146	5.299295	968.755310	537.015808	-40.385876	937.257080	548.501160	116.839600
-560.859009	83.334213	878.083801	-537.368347	-78.718437	873.908447	-636.949402	105.279793	503.934174	-608.282715	-139.802216	508.856812	-637.843689	92.266197	90.514671	-610.281921	-144.212555	91.819962	-573.371216	171.315414	1377.039185	-536.914429	-174.856644	1378.081665	-524.647278	9.788172	1399.757080	-532.652344	-1.329582	1673.321533	-617.707642	255.855698	1134.172852	-568.090332	-274.300079	1144.220703	-493.683838	281.734497	892.477295	-437.759644	-269.640350	909.291260	-511.897858	5.312393	968.764404	537.364014	-40.690800	937.309753	548.237366	116.591125
-560.854309	83.341873	878.076477	-537.332214	-78.717461	873.885803	-637.086182	105.269730	503.922607	-608.218384	-139.769302	508.849152	-637.846863	92.296829	90.519859	-610.250916	-144.178726	91.817802	-573.666626	171.295441	1377.042480	-537.018372	-174.836777	1378.079102	-524.834839	9.793669	1399.782104	-532.718018	-1.240824	1673.275635	-617.752991	255.814835	1134.114014	-567.912354	-274.348480	1144.243774	-493.242950	281.879089	892.709839	-437.518768	-269.824219	909.377014	-511.894958	5.312277	968.756592	537.534180	-40.890190	937.319580	547.892334	116.349808
-560.823975	83.357452	878.063538	-537.282043	-78.700470	873.876404	-637.212341	105.313995	503.931793	-608.160583	-139.781494	508.853882	-637.859558	92.300346	90.517365	-610.216309	-144.168427	91.838936	-573.987000	171.300964	1377.045898	-537.109375	-174.839951	1378.061035	-525.033813	9.794494	1399.806274	-532.796448	-1.210262	1673.277466	-617.830933	255.826080	1134.088745	-567.711243	-274.405273	1144.234619	-492.835815	282.002045	892.924744	-437.189728	-269.931610	909.427917	-511.884277	5.330570	968.757202	537.770874	-41.130478	937.328430	547.623596	116.181023
-560.827942	83.338608	878.060303	-537.267395	-78.697929	873.874695	-637.304749	105.295403	503.938843	-608.138367	-139.780136	508.844330	-637.804810	92.320595	90.514832	-610.290833	-144.171783	91.826500	-574.276733	171.252457	1377.048950	-537.219177	-174.855316	1378.040039	-525.194519	9.815335	1399.814209	-532.907959	-1.142095	1673.238403	-617.880432	255.764481	1134.047119	-567.539368	-274.471466	1144.218872	-492.391327	282.077362	893.182495	-436.849121	-270.029663	909.506775	-511.905701	5.323787	968.765442	537.947449	-41.373432	937.336853	547.314087	116.023819
-560.828857	83.320045	878.042603	-537.234985	-78.698776	873.894287	-637.449219	105.291054	503.952576	-608.118103	-139.794113	508.855560	-637.851196	92.306900	90.511314	-610.289001	-144.174423	91.851547	-574.550781	171.233704	1377.065186	-537.293152	-174.857010	1378.049438	-525.356506	9.814143	1399.824829	-533.004272	-1.085758	1673.218506	-617.963745	255.691574	1134.015991	-567.363953	-274.521393	1144.204102	-491.931915	282.135162	893.460754	-436.471130	-270.071564	909.575623	-511.919678	5.338830	968.777405	538.110962	-41.602558	937.332886	547.071045	115.772316
-560.811340	83.342880	878.064026	-537.204285	-78.657089	873.904663	-637.477661	105.273041	503.978302	-608.066101	-139.773331	508.891357	-637.816345	92.310936	90.511971	-610.364746	-144.174973	91.883270	-574.815674	171.187820	1377.113892	-537.373108	-174.843964	1378.054443	-525.514893	9.830236	1399.859619	-533.129333	-1.033153	1673.217285	-618.052368	255.642654	1133.998169	-567.172729	-274.567505	1144.186890	-491.546051	282.169159	893.732849	-436.068695	-270.082184	909.671692	-511.927185	5.363171	968.806274	538.235779	-41.828407	937.359009	546.818115	115.546753
-560.847412	83.326630	878.059814	-537.200378	-78.681854	873.923950	-637.514221	105.229782	503.996582	-608.087097	-139.821487	508.922913	-637.779358	92.320435	90.508217	-610.370117	-144.175888	91.884712	-575.076538	171.129730	1377.119995	-537.432800	-174.840973	1378.057373	-525.664917	9.811281	1399.895508	-533.272278	-0.996016	1673.220337	-618.153809	255.593658	1134.006348	-566.951538	-274.588348	1144.175049	-491.154022	282.198242	893.984131	-435.602325	-270.125854	909.859253	-511.985748	5.358514	968.830200	538.248596	-42.021660	937.345093	546.597595	115.361084
-560.872131	83.378410	878.066956	-537.205688	-78.618248	873.917297	-637.625732	105.237480	503.996033	-608.072998	-139.836472	508.923645	-637.820984	92.313240	90.507446	-610.428101	-144.154663	91.871071	-575.296753	171.099869	1377.143311	-537.500183	-174.836548	1378.045898	-525.819458	9.795468	1399.888062	-533.440247	-0.973952	1673.211182	-618.240479	255.554871	1134.023682	-566.770447	-274.656860	1144.186401	-490.815308	282.208740	894.224976	-435.164093	-270.190063	910.061157	-512.037354	5.407229	968.845337	538.187866	-42.120647	937.339539	546.213257	115.342255
-560.940063	83.389366	878.032959	-537.216919	-78.577980	873.892151	-637.689575	105.234947	503.984711	-608.078735	-139.835938	508.890625	-637.816162	92.314178	90.492912	-610.446411	-144.143677	91.863708	-575.480164	171.064758	1377.166626	-537.563477	-174.842621	1378.048584	-525.935547	9.795388	1399.890869	-533.599182	-0.935255	1673.211914	-618.394653	255.606323	1134.017090	-566.568481	-274.715027	1144.179565	-490.502106	282.206360	894.499756	-434.691406	-270.192902	910.228699	-512.098999	5.447974	968.824036	537.931274	-42.051712	937.297241	545.589539	115.429474
-560.982727	83.404640	878.015808	-537.221008	-78.535454	873.868958	-637.720520	105.223953	503.965240	-608.040771	-139.840393	508.875183	-637.793457	92.341438	90.478065	-610.448059	-144.115753	91.851067	-575.642944	171.029709	1377.194702	-537.606506	-174.823563	1378.031494	-526.043274	9.784814	1399.893799	-533.763184	-0.923436	1673.208862	-618.557495	255.672104	1134.021851	-566.376892	-274.778687	1144.188232	-490.223541	282.214508	894.777039	-434.183929	-270.173279	910.361389	-512.149414	5.478461	968.814575	537.794189	-42.158031	937.296753	545.290405	115.428543
-561.083618	83.417297	877.988708	-537.246643	-78.518913	873.837524	-637.784058	105.208237	503.957886	-607.955078	-139.800430	508.829102	-637.811279	92.338730	90.472160	-610.464966	-144.117203	91.822685	-575.819946	170.996765	1377.245117	-537.655762	-174.824646	1377.998535	-526.145264	9.769342	1399.872192	-533.944397	-0.929994	1673.203369	-618.733887	255.725861	1134.026978	-566.218384	-274.802917	1144.178955	-490.009338	282.195831	895.028503	-433.680939	-270.126068	910.540771	-512.224670	5.505987	968.789734	537.529846	-42.216801	937.264587	545.012268	115.411316
-561.198975	83.395111	877.954407	-537.299133	-78.491341	873.804993	-637.885132	105.207748	503.959595	-607.930359	-139.785873	508.760193	-637.868286	92.341431	90.448479	-610.526428	-144.137863	91.803780	-575.981262	170.928085	1377.307617	-537.706055	-174.836075	1377.964478	-526.204712	9.728853	1399.884277	-534.141052	-0.940489	1673.211426	-618.856445	255.678635	1134.085815	-566.067078	-274.848633	1144.166626	-489.841095	282.149994	895.264832	-433.103241	-270.108826	910.762634	-512.321716	5.522924	968.761047	537.420044	-42.284981	937.230530	544.905640	115.387024
-561.314758	83.416367	877.994629	-537.331482	-78.445763	873.803345	-637.874146	105.146004	503.934174	-607.872559	-139.785187	508.734039	-637.790833	92.336800	90.434662	-610.551086	-144.128067	91.805565	-576.134155	170.859863	1377.384888	-537.774353	-174.834244	1377.954956	-526.284790	9.688617	1399.905396	-534.318970	-0.957125	1673.254150	-618.970276	255.638107	1134.140015	-565.931885	-274.912598	1144.166870	-489.680450	282.104095	895.501221	-432.504730	-270.015625	911.007568	-512.416443	5.548485	968.788757	537.564697	-42.399410	937.177246	544.947327	115.516205
-561.443115	83.463829	878.031250	-537.384705	-78.412949	873.804688	-637.923584	105.095482	503.935730	-607.830933	-139.812759	508.762299	-637.788269	92.334793	90.443588	-610.493774	-144.130371	91.819664	-576.287476	170.789322	1377.490234	-537.843933	-174.857056	1377.954834	-526.355652	9.646013	1399.961304	-534.484985	-0.933484	1673.255127	-619.121643	255.673187	1134.237915	-565.821289	-275.032104	1144.220459	-489.582550	282.055908	895.741455	-431.887787	-269.953278	911.332458	-512.530884	5.581484	968.817383	537.647339	-42.432087	937.032043	545.052917	115.686272
-561.604248	83.467796	878.059265	-537.462891	-78.408211	873.806213	-636.925720	104.670067	503.680450	-607.830444	-139.817810	508.750275	-637.080566	92.308876	90.234978	-610.514465	-144.127350	91.837204	-576.421570	170.788239	1377.627197	-537.886230	-174.868866	1377.962646	-526.451050	9.579998	1399.992310	-534.659912	-1.024729	1673.333130	-619.251343	255.624481	1134.311279	-565.695374	-275.181946	1144.292847	-489.519501	282.006531	895.944519	-431.241730	-269.904327	911.696594	-512.656738	5.588545	968.834534	536.824890	-42.720310	937.096619	545.028259	114.907333
-561.778687	83.502930	878.075623	-537.536743	-78.397781	873.808289	-636.654785	104.525581	503.596802	-607.852112	-139.840500	508.743591	-637.102844	92.510391	90.287270	-610.468201	-144.156433	91.812294	-576.559509	170.731354	1377.700684	-537.975769	-174.914673	1377.956909	-526.540283	9.513485	1400.027344	-534.829712	-1.080668	1673.361450	-619.403503	255.620163	1134.408691	-565.622009	-275.317596	1144.305908	-489.479401	281.935181	896.151672	-430.618713	-269.850250	912.047485	-512.798340	5.622788	968.850281	536.429260	-42.542282	937.053894	544.812866	115.415970
-561.962463	83.531136	878.090332	-537.661682	-78.336258	873.811096	-637.982239	104.992989	503.853333	-607.882629	-139.863449	508.723572	-637.723694	92.346146	90.375702	-610.476440	-144.145355	91.815041	-576.680908	170.671280	1377.756958	-538.020630	-174.926422	1377.949585	-526.600769	9.460461	1400.061646	-534.965820	-1.145394	1673.376953	-619.540100	255.619003	1134.499390	-565.517334	-275.473114	1144.327026	-489.491516	281.874786	896.312988	-429.942749	-269.719757	912.484680	-512.952942	5.674851	968.858948	535.864319	-42.496899	937.057068	544.715759	115.388054
-562.130981	83.517334	878.106567	-537.732910	-78.322571	873.802185	-638.353149	105.090698	503.931458	-607.911621	-139.883087	508.726257	-637.681030	92.133202	90.247948	-610.513062	-144.149368	91.817856	-576.793213	170.650467	1377.879028	-538.085327	-174.960159	1377.936523	-526.646057	9.397983	1400.087769	-535.074280	-1.218300	1673.394043	-619.673157	255.553085	1134.592773	-565.436096	-275.643433	1144.318848	-489.538330	281.807068	896.452148	-429.253754	-269.617188	912.901306	-513.080811	5.681723	968.865479	535.579712	-42.446102	937.040833	544.698914	115.409607
-562.307495	83.521767	878.113281	-537.833984	-78.316101	873.791382	-638.382385	105.032845	503.922333	-607.976868	-139.909424	508.686951	-637.695679	92.144981	90.235718	-610.513306	-144.155457	91.812935	-576.900330	170.582718	1377.939575	-538.145325	-174.996948	1377.913452	-526.699585	9.298179	1400.092285	-535.173035	-1.301423	1673.399414	-619.802490	255.516998	1134.710693	-565.362061	-275.802795	1144.313477	-489.624847	281.743896	896.593872	-428.608612	-269.504974	913.294983	-513.225464	5.693426	968.865601	535.258423	-42.313145	937.013855	544.663330	115.503372
-562.525696	83.504036	878.108459	-537.965027	-78.324226	873.786255	-638.432190	104.952293	503.903778	-608.057190	-139.918869	508.664337	-637.661560	92.149071	90.233749	-610.458191	-144.173996	91.757408	-577.012329	170.485367	1378.037964	-538.216309	-175.054718	1377.914551	-526.718872	9.218062	1400.113159	-535.249634	-1.383853	1673.396729	-619.943909	255.468185	1134.829590	-565.299133	-275.988831	1144.289063	-489.816254	281.735687	896.679871	-427.902496	-269.345703	913.740356	-513.388245	5.702296	968.855164	534.698120	-41.999214	936.992676	544.416992	115.502937
-562.711792	83.484833	878.131348	-538.065857	-78.299767	873.771484	-638.540466	104.930260	503.867706	-608.117798	-139.939331	508.632599	-637.688110	92.188568	90.240166	-610.563416	-144.173096	91.745026	-577.121338	170.421753	1378.150879	-538.264038	-175.089569	1377.904053	-526.745605	9.159316	1400.155396	-535.289429	-1.452824	1673.394897	-620.068970	255.387314	1134.961670	-565.225281	-276.137390	1144.250366	-489.976196	281.694641	896.778809	-427.151031	-269.163147	914.218140	-513.535095	5.702980	968.860657	534.425110	-41.860962	937.125671	544.613708	115.034927
-562.904297	83.465958	878.139954	-538.190552	-78.287659	873.773071	-638.718201	104.880417	503.862122	-608.203979	-139.958115	508.630554	-637.708740	92.208649	90.208687	-610.561340	-144.167587	91.753784	-577.234009	170.360779	1378.288208	-538.321777	-175.138214	1377.923218	-526.784180	9.114261	1400.164429	-535.301636	-1.519850	1673.384399	-620.219299	255.384857	1135.087891	-565.169739	-276.379547	1144.312134	-490.176849	281.653076	896.879028	-426.486450	-268.983459	914.635437	-513.687195	5.712673	968.862732	534.470642	-41.857975	937.116150	544.785217	115.151543
-563.073120	83.444069	878.141296	-538.288513	-78.321716	873.760864	-638.876160	104.842995	503.851776	-608.224854	-139.948410	508.612915	-637.748962	92.208855	90.160049	-610.511047	-144.163666	91.725563	-577.327332	170.271637	1378.389526	-538.350464	-175.202255	1377.914429	-526.828369	9.026804	1400.187134	-535.302429	-1.608762	1673.365234	-620.368469	255.332642	1135.219360	-565.108948	-276.569092	1144.342285	-490.406067	281.564514	896.924866	-425.773682	-268.778412	915.073364	-513.825256	5.692088	968.858948	534.557861	-41.882221	937.084900	544.991882	115.305481
-563.249878	83.422958	878.130554	-538.418762	-78.276398	873.739807	-639.047852	104.799835	503.849854	-608.324768	-139.987000	508.567993	-637.752014	92.206291	90.121025	-610.565674	-144.162918	91.705574	-577.396729	170.176346	1378.492920	-538.394836	-175.251801	1377.919678	-526.864197	8.950562	1400.192627	-535.276978	-1.693461	1673.334229	-620.509705	255.255722	1135.345215	-565.040466	-276.736481	1144.311890	-490.699432	281.522919	896.985168	-425.091125	-268.563782	915.551086	-513.967163	5.712077	968.838135	534.567017	-41.807041	937.054260	545.114990	115.379845
-563.429749	83.389389	878.138184	-538.541260	-78.289055	873.727356	-639.249512	104.784691	503.846527	-608.334778	-139.957596	508.534760	-637.917786	92.402374	90.210136	-610.546082	-144.157333	91.695259	-577.481201	170.028915	1378.516357	-538.438171	-175.330856	1377.936279	-526.903320	8.882464	1400.229858	-535.229309	-1.778923	1673.315186	-620.680969	255.232040	1135.515015	-564.962708	-276.899231	1144.299438	-491.020416	281.505554	897.038513	-424.424042	-268.346771	915.971863	-514.116333	5.691220	968.834839	534.592285	-41.750427	937.064209	545.264832	115.494186
-563.613342	83.360931	878.122864	-538.664978	-78.289413	873.730835	-639.396912	104.716835	503.861694	-608.375977	-139.957535	508.497833	-637.746826	92.276657	90.102104	-610.495483	-144.141312	91.666847	-577.538574	170.027817	1378.731934	-538.494385	-175.386398	1377.959229	-526.918823	8.813457	1400.261597	-535.156738	-1.852816	1673.300293	-620.840271	255.185623	1135.662476	-564.902527	-277.051788	1144.275146	-491.377838	281.499420	897.110596	-423.827362	-268.177887	916.400940	-514.269714	5.701918	968.828003	534.620300	-41.671478	937.087769	545.404114	115.569031
-563.859070	83.305855	878.135620	-538.863708	-78.300041	873.722229	-639.659119	104.768387	503.881561	-608.420471	-140.034332	508.495117	-637.776062	92.265869	90.094955	-610.527588	-144.194366	91.628479	-577.604431	169.945831	1378.915527	-538.528503	-175.460709	1377.967651	-526.936096	8.720069	1400.277466	-535.089539	-1.931473	1673.281738	-621.039673	255.129288	1135.828369	-564.854126	-277.183289	1144.275513	-491.790527	281.459534	897.160706	-423.198700	-267.978821	916.857239	-514.465576	5.672740	968.819458	534.647766	-41.627087	937.099121	545.545898	115.644722
-564.085999	83.297707	878.146301	-539.045471	-78.312218	873.704529	-639.891907	104.785271	503.908478	-608.441162	-140.054169	508.447083	-637.834106	92.282700	90.084373	-610.447021	-144.162201	91.619438	-577.639404	169.867889	1378.974121	-538.585876	-175.546722	1377.992920	-526.956055	8.625235	1400.308350	-534.999268	-2.007654	1673.258789	-621.228699	255.084396	1135.961792	-564.806763	-277.308380	1144.285400	-492.140015	281.311127	897.222473	-422.613770	-267.791168	917.253174	-514.656677	5.658682	968.810791	534.683594	-41.556168	937.132141	545.672424	115.668121
-564.325012	83.307549	878.148193	-539.237854	-78.305031	873.707581	-640.046265	104.817406	503.928772	-608.415771	-140.079910	508.427856	-637.771851	92.315102	90.059456	-610.467163	-144.189545	91.633163	-577.636597	169.767014	1379.095947	-538.599915	-175.609695	1378.009399	-526.952698	8.540811	1400.358032	-534.887268	-2.080100	1673.239502	-621.447754	255.006958	1136.116211	-564.743408	-277.518921	1144.396851	-492.606689	281.286560	897.248657	-422.089478	-267.596375	917.651978	-514.855225	5.681336	968.806030	534.764282	-41.494461	937.149902	545.809021	115.754189
-564.581970	83.235771	878.163086	-539.415283	-78.351822	873.709595	-640.127197	104.750694	503.899231	-608.423828	-140.132675	508.450043	-637.742249	92.350220	90.010445	-610.507385	-144.198883	91.619759	-577.636902	169.689514	1379.211182	-538.623169	-175.674500	1378.045776	-526.935486	8.439682	1400.387207	-534.743164	-2.111622	1673.180664	-621.688782	255.006119	1136.295166	-564.696228	-277.674194	1144.447632	-493.095184	281.263428	897.249268	-421.587799	-267.431854	918.058838	-515.066833	5.634216	968.811829	534.762756	-41.347088	937.175598	545.680847	116.181625
-564.798828	83.216866	878.171326	-539.569275	-78.346786	873.691406	-640.236267	104.750237	503.879944	-608.436279	-140.180756	508.436676	-637.707703	92.413033	90.014496	-610.511414	-144.198212	91.623306	-577.645813	169.590637	1379.323730	-538.614685	-175.757431	1378.076782	-526.895691	8.365350	1400.419312	-534.600952	-2.181210	1673.166504	-621.904846	254.951401	1136.446777	-564.709595	-277.869171	1144.542358	-493.609772	281.190643	897.233398	-420.973053	-266.664032	918.309692	-515.242493	5.628589	968.802917	534.926941	-41.444172	937.192688	546.012634	115.836769
-565.016663	83.168251	878.165894	-539.743469	-78.401932	873.699158	-640.257263	104.660210	503.865082	-608.505310	-140.218552	508.405762	-637.666992	92.443199	89.969917	-610.566284	-144.217667	91.597618	-577.641479	169.505859	1379.418579	-538.595764	-175.814560	1378.101318	-526.878601	8.268441	1400.452515	-534.442688	-2.234625	1673.149292	-622.182678	254.958633	1136.639282	-564.679138	-277.975861	1144.566895	-494.205383	281.144714	897.201477	-420.537720	-266.483887	918.632507	-515.428589	5.595840	968.799438	534.978699	-41.315689	937.194092	545.973816	115.720749
-565.202576	83.153252	878.190430	-539.884766	-78.380386	873.700195	-640.409241	104.657692	503.864655	-608.517761	-140.213318	508.396393	-637.665100	92.501259	89.999565	-610.570068	-144.244583	91.611870	-577.631775	169.420959	1379.544678	-538.569519	-175.880020	1378.137085	-526.827515	8.182380	1400.486450	-534.262817	-2.333529	1673.190186	-622.414795	254.903152	1136.810303	-564.621582	-278.066376	1144.580200	-494.882782	281.135712	897.180237	-420.349518	-266.908569	919.053955	-515.583740	5.597933	968.808899	535.117493	-41.342915	937.228027	546.126282	115.798462
-565.429993	83.086464	878.166565	-540.032349	-78.408035	873.700317	-640.499817	104.647446	503.856140	-608.596497	-140.280457	508.400543	-637.655823	92.510994	89.960289	-610.575134	-144.225082	91.590935	-577.620911	169.322433	1379.626221	-538.531555	-175.937866	1378.156128	-526.787842	8.085070	1400.537476	-534.067017	-2.397561	1673.180908	-622.679932	254.866455	1136.993652	-564.586975	-278.167145	1144.611450	-495.490387	281.075867	897.175232	-420.009888	-266.830261	919.279236	-515.759155	5.585628	968.791016	535.286499	-41.293079	937.235535	546.223206	115.860237
-565.593689	83.093964	878.177612	-540.160767	-78.381493	873.682068	-640.605591	104.648499	503.856964	-608.670227	-140.314590	508.385223	-637.671326	92.493744	89.944611	-610.593689	-144.262604	91.585121	-577.590149	169.215378	1379.733154	-538.475342	-175.993393	1378.176514	-526.751709	8.006690	1400.550049	-533.854004	-2.450763	1673.158691	-622.912903	254.721451	1137.155273	-564.593018	-278.298401	1144.631470	-496.108246	281.016296	897.146362	-419.849457	-266.628326	919.519348	-515.901306	5.594898	968.786133	535.294006	-41.133247	937.222412	546.076050	116.256447
-565.805054	83.058014	878.170532	-540.287170	-78.429932	873.672729	-640.216553	104.427597	503.727875	-608.747437	-140.350677	508.394287	-637.438538	92.579361	89.907906	-610.669434	-144.277634	91.578117	-577.572632	169.115570	1379.823975	-538.432251	-176.060547	1378.192139	-526.677063	7.910368	1400.583496	-533.629395	-2.468948	1673.089111	-623.171082	254.536713	1137.323730	-564.615845	-278.421295	1144.630005	-496.865326	280.977295	897.082520	-419.690613	-266.492218	919.671692	-516.062256	5.571964	968.774109	535.452393	-41.202568	937.248596	546.215210	115.880386
-565.977966	82.999870	878.180786	-540.397156	-78.414963	873.678345	-640.030151	104.328926	503.676666	-608.831055	-140.317490	508.356354	-637.293457	92.617920	89.868126	-610.617676	-144.290009	91.560043	-577.551331	169.014694	1379.938354	-538.376709	-176.147568	1378.212036	-526.600037	7.854578	1400.620972	-533.400940	-2.563320	1673.120117	-623.521912	254.591187	1137.562866	-564.612305	-278.545288	1144.604004	-497.649200	280.934784	897.063232	-419.510498	-266.328949	919.907532	-516.205139	5.563379	968.782166	535.561340	-41.152588	937.254272	546.188293	115.850342
-566.142578	83.008255	878.224976	-540.493286	-78.405457	873.675720	-640.190125	104.373344	503.716461	-608.930603	-140.361343	508.376740	-637.379944	92.613953	89.880104	-610.651428	-144.295715	91.567520	-577.523315	168.934982	1380.076904	-538.314941	-176.212860	1378.232300	-526.510864	7.791130	1400.651001	-533.158875	-2.630044	1673.113770	-623.868286	254.626572	1137.771240	-564.647461	-278.679993	1144.638916	-498.351532	280.905701	897.032898	-419.404541	-266.256439	920.015930	-516.348999	5.558769	968.808777	535.625244	-41.019665	937.249146	545.984558	116.198578
-566.289734	82.975861	878.250793	-540.556885	-78.387253	873.676453	-640.747009	104.598930	503.837585	-608.986023	-140.372726	508.377838	-637.633850	92.519165	89.904594	-610.610535	-144.304443	91.579727	-577.515625	168.839737	1380.215942	-538.237671	-176.288071	1378.238770	-526.401428	7.726306	1400.688965	-532.914917	-2.697860	1673.094482	-624.284485	254.651962	1138.012573	-564.717163	-278.805511	1144.660645	-499.144867	280.779846	897.048218	-419.433289	-266.190765	920.065918	-516.463989	5.555795	968.825745	535.995300	-41.112404	937.227783	546.124146	115.898232
-566.455078	82.971916	878.300171	-540.639221	-78.396461	873.674561	-640.846497	104.638832	503.852844	-609.051819	-140.390640	508.366180	-637.687622	92.523262	89.915009	-610.605835	-144.302856	91.532585	-577.486450	168.752579	1380.357422	-538.133545	-176.373383	1378.248901	-526.300842	7.668309	1400.741943	-532.677307	-2.760922	1673.084717	-624.684570	254.616058	1138.224121	-564.811768	-278.937866	1144.702026	-499.883728	280.727295	897.045593	-419.557922	-266.116394	920.108032	-516.590210	5.538181	968.850830	535.882202	-41.069717	937.312805	545.790527	116.111679
-566.559631	82.976425	878.334412	-540.679077	-78.420891	873.687073	-640.753418	104.580978	503.824829	-609.041138	-140.360641	508.365662	-637.783813	92.692291	90.012619	-610.458679	-144.274094	91.546158	-577.473877	168.648865	1380.462402	-538.020264	-176.445770	1378.269653	-526.169312	7.622580	1400.786255	-532.418579	-2.824423	1673.069824	-625.185608	254.652542	1138.418457	-564.898010	-279.008484	1144.713135	-500.772522	280.621521	897.080872	-419.597443	-266.023438	920.210022	-516.669495	5.528766	968.877014	536.512146	-40.973095	937.260498	545.838501	116.286331
-566.659729	82.994682	878.350281	-540.726990	-78.397995	873.679321	-640.782654	104.580521	503.819305	-609.056946	-140.339417	508.362823	-637.816589	92.682976	90.011864	-610.468811	-144.236420	91.541428	-577.423645	168.590073	1380.570923	-537.880981	-176.527481	1378.253418	-526.032166	7.582592	1400.790771	-532.155212	-2.851004	1673.009766	-625.641602	254.733765	1138.626953	-564.995667	-279.084503	1144.707031	-501.621765	280.506073	897.064209	-419.755005	-265.980408	920.203674	-516.753174	5.546118	968.885010	536.569336	-41.022678	937.373779	545.659180	116.092819
-566.732849	82.969612	878.357361	-540.763367	-78.385872	873.654236	-640.794434	104.581253	503.809357	-609.034912	-140.338226	508.338715	-637.831665	92.720169	90.020920	-610.412170	-144.227615	91.537399	-577.401489	168.502289	1380.661865	-537.720215	-176.611908	1378.236328	-525.900940	7.532728	1400.793579	-531.894958	-2.944718	1673.023804	-626.177307	254.804565	1138.813232	-565.146301	-279.161011	1144.714355	-502.499847	280.295776	897.008606	-420.008972	-265.942261	920.142944	-516.805054	5.530800	968.875183	536.314209	-41.172512	937.410339	545.388550	115.812424
-566.800476	82.932259	878.334290	-540.774963	-78.408951	873.621765	-640.805603	104.594032	503.791870	-609.028198	-140.346161	508.325104	-637.838928	92.729065	90.000938	-610.450073	-144.227081	91.531578	-577.371460	168.429901	1380.744507	-537.526855	-176.690674	1378.200562	-525.744385	7.494847	1400.789795	-531.627686	-2.997322	1673.001221	-626.737549	254.831329	1139.008911	-565.314697	-279.248474	1144.712524	-503.390747	280.043427	896.951660	-420.318695	-265.912689	920.075867	-516.841736	5.508786	968.845947	536.657288	-41.498940	937.241211	545.329773	115.943703
-566.831116	82.905762	878.318665	-540.776001	-78.421265	873.595154	-640.817444	104.607147	503.788330	-609.041992	-140.356461	508.329620	-637.812500	92.757172	90.003792	-610.516357	-144.233017	91.532707	-577.320557	168.326263	1380.821167	-537.304504	-176.747223	1378.167236	-525.600281	7.453864	1400.810059	-531.348389	-3.035850	1672.965332	-627.282288	254.916290	1139.184570	-565.507263	-279.319977	1144.744751	-504.319000	279.753326	896.928406	-420.718597	-265.855835	919.976624	-516.848694	5.491675	968.821228	536.943237	-41.724918	937.157959	545.255371	115.938515
-566.843872	82.827896	878.292358	-540.751282	-78.449043	873.585266	-640.787170	104.553314	503.799316	-608.979553	-140.344574	508.326508	-637.802185	92.763199	89.992470	-610.422974	-144.222839	91.545761	-577.279297	168.255890	1380.930664	-537.064270	-176.833267	1378.169678	-525.449707	7.425224	1400.824341	-531.062012	-3.077537	1672.933960	-627.891541	254.981979	1139.411011	-565.765625	-279.408173	1144.773926	-505.380432	279.429199	896.891479	-421.193756	-265.714417	919.837219	-516.848633	5.456889	968.804810	537.170044	-41.929783	937.125122	545.357361	115.578476
-566.830017	82.829414	878.276367	-540.713745	-78.448257	873.540161	-640.787354	104.542786	503.788055	-608.968140	-140.364960	508.303162	-637.756348	92.776031	89.991295	-610.452332	-144.232147	91.514915	-577.222656	168.150467	1381.033081	-536.836426	-176.866943	1378.177490	-525.294250	7.379513	1400.821289	-530.770386	-3.109389	1672.892334	-628.585999	255.057617	1139.652100	-566.084717	-279.477844	1144.747192	-506.422607	278.971069	896.844971	-421.803558	-265.617493	919.658264	-516.818665	5.447402	968.773010	537.338684	-42.076317	937.077820	545.269897	115.470375
-566.804199	82.783394	878.247375	-540.654785	-78.467453	873.518127	-640.761047	104.509468	503.762024	-608.975647	-140.403488	508.306213	-637.727722	92.783943	89.987968	-610.530273	-144.248016	91.510361	-577.147278	168.074646	1381.149048	-536.617615	-176.936066	1378.189941	-525.130798	7.347149	1400.797607	-530.453979	-3.146189	1672.848145	-629.291199	255.241791	1139.893066	-566.440247	-279.615234	1144.778442	-507.557770	278.430115	896.796326	-422.513275	-265.481476	919.486877	-516.771484	5.427757	968.745117	537.441895	-42.185158	937.008606	545.115906	115.442719
-566.747192	82.727455	878.216187	-540.529297	-78.495842	873.500244	-640.782288	104.489189	503.770996	-608.899048	-140.435852	508.316284	-637.753784	92.784966	89.976669	-610.526428	-144.220551	91.502632	-577.041931	168.024139	1381.349731	-536.383179	-177.004349	1378.232666	-524.960205	7.336176	1400.820190	-530.126404	-3.177240	1672.791504	-630.033752	255.358490	1140.120361	-566.826050	-279.758118	1144.839966	-508.699310	277.745758	896.790649	-423.276093	-265.277466	919.292908	-516.674988	5.410474	968.717590	537.538147	-42.324108	936.972351	544.952698	115.422081
-566.694458	82.702362	878.201172	-540.426575	-78.507927	873.493652	-640.762329	104.436028	503.768860	-608.829773	-140.417816	508.321472	-637.759460	92.803879	89.956017	-610.440186	-144.189377	91.515472	-576.970154	167.966766	1381.442627	-536.137939	-177.101654	1378.312866	-524.776855	7.321649	1400.819092	-529.818054	-3.193874	1672.735474	-630.935486	255.506226	1140.426025	-567.262878	-279.928406	1144.890259	-509.988983	276.921234	896.782104	-424.203369	-265.042480	919.106934	-516.589722	5.409833	968.703125	537.621216	-42.438400	936.960083	544.800842	115.404678
-566.621094	82.633797	878.204468	-540.285767	-78.542374	873.487000	-640.742554	104.394669	503.764709	-608.770142	-140.421738	508.332336	-637.737305	92.805473	89.965637	-610.484985	-144.222580	91.509155	-576.858154	167.919281	1381.646973	-535.895935	-177.209152	1378.443115	-524.621887	7.300304	1400.841797	-529.509888	-3.209583	1672.675049	-631.876709	255.763870	1140.774048	-567.827820	-280.115479	1145.000122	-511.353638	275.934906	896.813416	-425.294922	-264.698761	918.848694	-516.476257	5.369863	968.698486	537.669373	-42.583351	936.947937	544.669678	115.352745
-566.520996	82.610977	878.211792	-540.122131	-78.532845	873.484436	-640.813110	104.363075	503.763458	-608.671326	-140.437225	508.336426	-637.773560	92.781578	89.962776	-610.426514	-144.204758	91.526985	-576.736267	167.895767	1381.854736	-535.569885	-177.334213	1378.640625	-524.471802	7.280593	1400.898682	-529.226074	-3.219882	1672.639526	-632.928650	255.945923	1141.183472	-568.452026	-280.477173	1145.314697	-512.828369	274.763794	896.858765	-426.591553	-264.307434	918.664612	-516.342957	5.373017	968.699951	537.679138	-42.732883	936.939453	544.548706	115.243103
-566.369873	82.621643	878.230286	-539.916138	-78.523918	873.496216	-640.810303	104.295403	503.777161	-608.562439	-140.420074	508.376556	-637.771667	92.776260	89.960381	-610.434326	-144.185577	91.527840	-576.576599	167.867661	1382.100830	-535.228516	-177.450333	1378.915405	-524.309448	7.298668	1400.935303	-528.976074	-3.206263	1672.610840	-634.336060	256.337189	1141.511353	-569.211182	-280.632263	1145.473755	-514.452820	273.403351	896.920776	-427.883911	-263.174255	918.308960	-516.174377	5.389779	968.718811	537.685608	-42.898388	936.929626	544.477234	115.069954
-566.195435	82.569191	878.218628	-539.652588	-78.545906	873.492126	-640.714783	104.258873	503.750854	-608.436951	-140.434052	508.391846	-637.705566	92.801941	89.957886	-610.332153	-144.160263	91.515381	-576.375488	167.820419	1382.296631	-534.848633	-177.573288	1379.192017	-524.121155	7.291295	1400.980713	-528.748352	-3.204904	1672.587402	-635.513855	256.594727	1141.983887	-570.008911	-280.907166	1145.809937	-516.206726	271.773712	896.971680	-429.690369	-263.041626	918.236755	-515.961609	5.376920	968.712524	537.604614	-43.025776	936.929626	544.363525	114.879082
-566.024841	82.539406	878.195129	-539.387146	-78.561935	873.474854	-640.978699	104.614182	503.930756	-608.343628	-140.458710	508.422577	-637.778625	92.783958	89.978577	-610.310059	-144.174240	91.532684	-576.092712	167.751328	1382.515259	-534.414001	-177.693298	1379.484375	-524.004639	7.284144	1400.903931	-528.568115	-3.198633	1672.582275	-636.791809	256.909882	1142.574097	-570.992981	-281.260895	1146.143311	-518.091370	269.908112	897.065979	-431.503296	-261.703430	917.898499	-515.735107	5.381202	968.687805	537.425720	-43.096931	936.886536	544.142212	114.782066
-565.787537	82.545303	878.205994	-539.069275	-78.562614	873.457214	-640.649658	104.247940	503.753906	-608.182251	-140.445236	508.418304	-637.658447	92.827621	89.954544	-610.372681	-144.167130	91.530205	-575.834106	167.694824	1382.703247	-533.966919	-177.814880	1379.803589	-523.644470	7.267511	1401.030029	-528.422485	-3.173193	1672.594238	-638.200684	257.255585	1143.148071	-572.013306	-281.638763	1146.568359	-520.043457	267.729797	897.086548	-433.877289	-261.318298	917.827637	-515.452454	5.386643	968.682312	537.150574	-43.160919	936.844177	543.869873	114.750259
-565.530029	82.557022	878.210815	-538.672058	-78.535629	873.442139	-640.533447	104.169868	503.778290	-607.935303	-140.401306	508.425385	-637.621521	92.822479	89.978683	-610.334656	-144.137390	91.541954	-575.488464	167.665100	1382.896362	-533.430664	-177.876846	1380.153076	-523.336975	7.261846	1401.101318	-528.321289	-3.121908	1672.637207	-639.684631	257.532745	1143.665283	-573.176270	-282.117432	1147.139771	-522.283630	265.683746	897.194458	-436.382446	-260.212128	917.644348	-515.129150	5.426183	968.678101	536.878296	-43.314548	936.796326	543.755066	114.612160
-565.276733	82.556236	878.196716	-538.282471	-78.519531	873.435852	-640.354736	104.106239	503.773376	-607.719788	-140.354279	508.442749	-637.558777	92.836594	89.962776	-610.265137	-144.125610	91.565979	-575.120300	167.581009	1383.013550	-532.821838	-177.956573	1380.483887	-523.018555	7.255120	1401.159058	-528.283203	-3.103611	1672.679077	-641.260681	257.831421	1144.182739	-574.480652	-282.664551	1147.761475	-524.654480	263.520691	897.214661	-439.190674	-258.971954	917.418091	-514.805298	5.470485	968.665527	536.559875	-43.512943	936.756042	543.628906	114.455894
-564.992126	82.554184	878.193665	-537.852356	-78.488434	873.406372	-640.246460	104.067070	503.777191	-607.477173	-140.304260	508.464539	-637.564453	92.842072	89.964188	-610.292114	-144.082321	91.585823	-574.761414	167.504745	1383.059937	-532.182007	-178.046051	1380.742920	-522.679260	7.240204	1401.182739	-528.307739	-3.117924	1672.716797	-642.869995	258.024323	1144.666504	-575.829895	-283.251556	1148.407471	-527.176392	261.220947	897.253174	-442.318481	-257.569977	917.197693	-514.437561	5.505742	968.644348	536.258606	-43.812569	936.718445	543.778259	114.009132
-564.733276	82.583900	878.191772	-537.440613	-78.395279	873.375671	-640.087280	104.061623	503.788055	-607.258789	-140.271927	508.463959	-637.540771	92.848534	89.942940	-610.329651	-144.090118	91.601524	-574.382690	167.432236	1383.089966	-531.440918	-178.060776	1381.024536	-522.306396	7.239764	1401.198853	-528.311462	-3.040610	1672.790405	-644.560059	258.174927	1145.171509	-577.226501	-283.828674	1149.098389	-529.851624	258.808960	897.192017	-445.691406	-256.095306	916.885010	-514.083069	5.590571	968.619507	535.886169	-43.818855	936.645569	543.621826	114.084030
-564.417358	82.613136	878.205444	-536.966003	-78.312332	873.362366	-639.882813	104.030106	503.783661	-607.058105	-140.297119	508.511505	-637.457092	92.909981	89.942902	-610.355774	-144.050522	91.605148	-574.020691	167.375473	1383.105103	-530.676147	-178.040421	1381.260010	-521.883606	7.257743	1401.229492	-528.401367	-2.985866	1672.875488	-646.209229	258.237671	1145.628662	-578.597229	-284.578278	1149.866333	-532.643005	256.271606	897.109558	-449.295868	-254.402100	916.627197	-513.677979	5.670587	968.614868	535.480774	-43.731247	936.598328	543.601807	114.018021
-563.669067	83.265228	878.333984	-536.357971	-77.905052	873.312500	-639.576660	103.998596	503.905792	-606.687805	-140.137924	508.483459	-637.404236	92.920631	89.948563	-610.267273	-143.991074	91.636604	-573.718628	167.351440	1383.086670	-529.867126	-178.034210	1381.434326	-521.469788	7.277917	1401.211670	-528.552490	-2.906661	1672.992554	-647.919373	258.240814	1146.125000	-580.005127	-285.318939	1150.615601	-535.565247	253.646042	897.002014	-453.213959	-252.700516	916.286987	-513.021118	6.055922	968.668091	535.039246	-43.961746	936.600769	543.580933	113.983643
-563.609985	83.205856	878.298340	-536.120483	-77.784927	873.206665	-639.481140	104.036636	503.893219	-606.523438	-140.182922	508.513641	-637.431274	92.927040	89.975357	-610.319214	-143.993423	91.651413	-573.454529	167.325333	1383.048828	-529.042175	-178.010605	1381.606689	-521.067200	7.333667	1401.202515	-528.746948	-2.826625	1673.113159	-649.605286	258.222656	1146.532593	-581.325378	-286.173859	1151.462158	-538.854797	250.966934	896.650574	-457.385620	-250.903915	915.861633	-512.778076	6.107977	968.558777	534.367371	-44.143311	936.572266	543.505493	113.888885
-563.403503	83.031204	878.266418	-535.665710	-77.722054	873.425598	-639.305664	104.017723	503.879517	-606.456299	-140.298752	508.613159	-637.391052	92.970673	89.997398	-610.542847	-144.019058	91.677719	-573.208252	167.301315	1382.996582	-528.213318	-177.952621	1381.740601	-520.687378	7.397806	1401.193237	-529.004639	-2.795919	1673.248779	-651.252136	258.078369	1146.892700	-582.579773	-287.078735	1152.280151	-542.070068	248.254379	896.366516	-461.761841	-249.071747	915.429626	-512.489441	6.251688	968.661499	533.757385	-44.436981	936.621460	543.708923	113.259850
-563.065491	83.030594	878.254272	-535.083069	-77.657158	873.432861	-639.036682	104.008957	503.880646	-606.150574	-140.227905	508.649261	-637.326355	92.988358	90.010895	-610.478455	-143.985077	91.690758	-572.975342	167.297638	1382.895508	-527.408630	-177.898407	1381.805542	-520.265808	7.480429	1401.183350	-529.295410	-2.722459	1673.369019	-652.854797	257.889587	1147.165283	-583.654480	-288.041321	1153.120728	-545.298645	245.401886	896.041931	-466.201752	-247.194901	915.041565	-512.031799	6.352522	968.657410	533.068298	-44.475548	936.622559	543.628418	113.149986
-562.712585	83.109825	878.264893	-534.495972	-77.572670	873.412354	-638.862854	104.020111	503.939941	-605.648254	-140.079117	508.639862	-637.289856	93.036537	90.014511	-610.286682	-143.969543	91.717903	-572.732605	167.281143	1382.795044	-526.557495	-177.804749	1381.838379	-519.849915	7.577586	1401.174805	-529.648560	-2.598850	1673.522827	-654.396118	257.585785	1147.436890	-584.637878	-288.975372	1153.899536	-548.604858	242.523819	895.616211	-470.854095	-245.396912	914.475525	-511.565491	6.469844	968.652588	532.251648	-44.556324	936.631409	543.515442	113.007179
-562.355286	83.192429	878.255554	-533.955811	-77.449074	873.366089	-638.680603	103.965141	503.916626	-605.440552	-140.161758	508.690674	-637.235291	93.066460	90.020439	-610.400269	-143.972153	91.714523	-572.507202	167.300964	1382.638550	-525.733459	-177.767548	1381.805542	-519.482788	7.652841	1401.153687	-530.056152	-2.452062	1673.645996	-655.848877	257.136536	1147.609497	-585.434387	-289.680481	1154.468994	-551.865295	239.700455	895.096558	-475.203400	-243.558044	913.957397	-511.109039	6.596193	968.620728	531.304504	-44.433022	936.613953	543.044495	113.352058
-561.986816	83.292236	878.262817	-533.405945	-77.320587	873.353394	-638.542419	103.992027	503.981171	-605.185181	-140.218552	508.712708	-637.019531	92.894951	89.911072	-610.411743	-143.973953	91.763954	-572.311584	167.324387	1382.459961	-524.890625	-177.721619	1381.730347	-519.111145	7.714951	1401.152832	-530.530701	-2.265140	1673.797852	-657.219116	256.685272	1147.795654	-586.116882	-290.541595	1155.117065	-555.117859	236.916656	894.458435	-479.714905	-241.766968	913.296631	-510.636261	6.743923	968.611267	530.519043	-44.408726	936.578125	542.854553	113.256157
-561.547852	83.364487	878.255127	-532.761658	-77.188286	873.306824	-638.289246	103.957794	503.991760	-604.898071	-140.251923	508.770966	-636.941895	92.912003	89.903320	-610.425903	-143.979614	91.800552	-572.097839	167.361847	1382.257568	-524.097473	-177.653534	1381.600952	-518.763916	7.804170	1401.155151	-531.023804	-2.094488	1673.963013	-658.261169	256.168243	1147.805054	-586.616699	-291.532715	1155.840332	-558.203003	234.285675	893.784058	-484.258484	-240.060104	912.597534	-510.092194	6.873034	968.582092	529.785156	-44.607704	936.532776	542.897949	112.663177
-561.132874	83.376007	878.223206	-532.123413	-77.109756	873.256165	-638.143372	103.955086	504.011108	-604.536987	-140.196320	508.795074	-636.943420	92.913422	89.917908	-610.363098	-143.960602	91.826431	-571.927612	167.375351	1382.001953	-523.272095	-177.602478	1381.435181	-518.446289	7.870671	1401.196533	-531.565796	-1.902999	1674.111206	-659.310974	255.214218	1147.574829	-586.996033	-292.187164	1156.263672	-561.187134	231.946335	893.059692	-488.458832	-238.397141	911.875977	-509.551361	6.963180	968.533203	529.108154	-43.800190	936.425781	542.042053	113.730698
-560.709351	83.444641	878.220581	-531.515076	-77.027725	873.211243	-637.417175	103.684555	503.889648	-604.190857	-140.156693	508.813721	-636.615173	93.007996	89.884308	-610.380554	-143.971375	91.840775	-571.849060	167.372177	1381.701172	-522.515686	-177.555862	1381.256226	-518.199097	7.913468	1401.247437	-532.183167	-1.681369	1674.266846	-660.385193	254.025681	1147.268555	-587.300842	-292.632263	1156.546387	-563.782837	229.447144	891.961792	-492.453979	-236.760178	911.054504	-509.036957	7.056767	968.509338	528.403748	-44.149826	936.430481	542.187317	112.996712
-560.345093	83.454124	878.215759	-530.923218	-76.933670	873.163269	-636.189941	103.284470	503.666199	-603.811890	-140.121017	508.826630	-636.080200	93.167717	89.812401	-610.301086	-143.959076	91.836067	-571.816956	167.327927	1381.339844	-521.748657	-177.505875	1381.048828	-517.982605	7.900471	1401.286865	-532.817627	-1.456409	1674.412354	-661.243835	252.759720	1146.879272	-587.506226	-292.877716	1156.681763	-566.094604	227.568588	891.034607	-496.094177	-235.179428	910.217651	-508.533447	7.143253	968.471313	527.632996	-44.269428	936.345886	541.989624	112.594650
-559.944458	83.516251	878.208679	-530.306641	-76.808296	873.125244	-634.905151	102.851349	503.441833	-603.372437	-139.963104	508.832794	-635.517944	93.387535	89.751656	-610.299927	-143.896622	91.855011	-571.820313	167.272049	1380.870239	-521.012512	-177.477814	1380.858765	-517.813232	7.906358	1401.345215	-533.470703	-1.212774	1674.578979	-661.939941	251.313339	1146.348022	-587.672180	-292.895203	1156.676880	-567.822083	226.217682	890.029907	-499.296509	-233.634613	909.350525	-508.008881	7.273837	968.440857	526.849060	-44.169384	936.264648	541.496277	112.785728
-559.546265	83.578552	878.239380	-529.690918	-76.727318	873.105713	-633.973022	102.583824	503.270325	-602.950256	-139.810410	508.831543	-635.092529	93.541725	89.705032	-610.172852	-143.909622	91.855148	-571.846008	167.228180	1380.265869	-520.224487	-177.499100	1380.640991	-517.691650	7.887310	1401.420898	-534.132690	-0.944576	1674.751221	-662.542969	249.711578	1145.668945	-587.911011	-292.589203	1156.580322	-568.991150	225.640045	888.999878	-502.129547	-232.388153	908.376038	-507.468597	7.373868	968.431824	526.056519	-44.348164	936.216248	541.198608	112.443848
-559.227173	83.697701	878.267944	-529.141785	-76.650505	873.011292	-633.602844	102.486176	503.248901	-602.611938	-139.725510	508.824188	-634.947937	93.592430	89.674683	-610.160645	-143.905304	91.885849	-571.985718	167.188782	1379.560425	-519.395020	-177.527435	1380.403564	-517.608948	7.852229	1401.508667	-534.745056	-0.661589	1674.939453	-662.923218	248.157990	1144.741089	-588.240479	-291.328094	1156.060181	-569.337830	225.741409	887.966492	-504.071594	-231.498810	907.506409	-506.978577	7.464199	968.376831	525.277344	-44.216156	936.162354	540.613831	112.792542
-558.956421	83.768059	878.337524	-528.716736	-76.478653	873.019348	-633.743042	102.550331	503.358246	-602.368835	-139.661896	508.827789	-635.021057	93.577461	89.707336	-610.164368	-143.920746	91.921997	-572.230896	167.102768	1378.762207	-518.663574	-177.543182	1380.158936	-517.496826	7.813932	1401.584229	-535.380371	-0.375547	1675.063477	-663.044617	246.738007	1143.663330	-588.594177	-290.413147	1155.799438	-568.719421	226.557877	887.013000	-504.966553	-231.063568	906.940735	-506.585388	7.597183	968.396973	524.611145	-44.331543	936.114136	540.347412	112.573181
-558.719727	83.797905	878.394775	-528.315125	-76.367310	873.093384	-634.333618	102.795082	503.551666	-602.221863	-139.644287	508.859711	-635.318726	93.509094	89.793282	-610.119324	-143.911285	91.933121	-572.651611	166.984390	1377.866333	-517.858276	-177.607697	1379.847900	-517.378235	7.772882	1401.630371	-535.958435	-0.039816	1675.226929	-662.802856	245.655655	1142.447144	-588.939026	-288.884460	1155.290161	-566.855347	228.159454	886.343079	-504.648468	-231.099289	906.410339	-506.237793	7.723698	968.448792	523.663940	-44.442871	936.232117	539.824341	112.477043
-558.537354	83.792549	878.499084	-527.941101	-76.287560	873.211304	-635.176331	103.099945	503.826752	-602.322388	-139.717377	509.008118	-635.771973	93.358246	89.888435	-610.209473	-143.913940	91.988937	-573.239014	166.802094	1376.955811	-517.113586	-177.710495	1379.617798	-517.332092	7.759822	1401.649780	-536.495605	0.331486	1675.315918	-662.164612	244.841660	1141.075317	-589.169067	-286.950317	1154.654785	-563.618835	230.687393	885.977600	-503.231598	-231.627151	905.936462	-505.955627	7.816440	968.555847	523.111938	-44.344841	936.216187	539.319275	112.705261
-558.423584	83.743637	878.561646	-527.597351	-76.207840	873.302185	-636.031799	103.451103	504.048920	-602.652710	-139.932465	509.203613	-636.245117	93.196831	89.965302	-610.468689	-143.943237	91.986305	-574.062012	166.581741	1376.051758	-516.518005	-177.816406	1379.433594	-517.373108	7.699820	1401.631470	-536.953674	0.722305	1675.334595	-661.169739	244.485458	1139.631958	-589.105347	-284.986420	1153.983765	-558.764771	234.112442	886.222839	-500.854370	-232.627014	905.504272	-505.720367	7.906578	968.626648	522.671997	-44.471073	936.255188	539.059509	112.458092
-558.347412	83.694954	878.592407	-527.232300	-76.135750	873.361328	-636.395264	103.633057	504.112946	-602.756104	-140.012894	509.270630	-636.520020	93.180916	90.015053	-610.479431	-143.939423	92.015198	-575.051270	166.220245	1375.228149	-516.006958	-177.919846	1379.338135	-517.498230	7.656794	1401.622070	-537.281372	1.180416	1675.338623	-659.918518	244.686081	1138.225220	-588.631470	-283.176239	1153.366089	-552.844543	238.396927	886.927795	-497.760773	-234.011078	905.174683	-505.513092	8.002618	968.673157	522.276733	-44.508190	936.269470	538.761292	112.312477
-558.318115	83.655563	878.626648	-526.843689	-76.092438	873.422180	-636.179321	103.635353	504.056183	-602.904236	-140.203629	509.363373	-636.438110	93.214371	90.005608	-610.612732	-143.931992	92.034012	-576.198364	165.871796	1374.537598	-515.633606	-177.981873	1379.329346	-517.739319	7.644468	1401.565796	-537.553650	1.668021	1675.238159	-658.439148	245.337830	1136.828125	-587.669006	-281.560242	1152.773926	-545.478943	243.524033	888.397034	-494.045593	-235.752884	904.963501	-505.340118	8.098640	968.730835	521.902710	-44.522785	936.280640	538.433105	112.346848
-558.332153	83.619324	878.622620	-526.442566	-76.057915	873.437622	-636.025146	103.622139	504.032623	-603.033264	-140.480423	509.476288	-636.401306	93.277679	90.008362	-610.811523	-143.945358	92.048309	-577.603333	165.484161	1373.951660	-515.400452	-178.033142	1379.376587	-518.086853	7.651426	1401.526367	-537.703796	2.248123	1675.146729	-656.685791	246.183762	1135.519409	-586.308350	-280.272675	1152.180176	-536.511780	249.417984	890.960693	-489.585510	-237.760773	904.996338	-505.205963	8.195364	968.755859	521.609131	-44.497936	936.274048	538.136841	112.350677
-558.415283	83.567558	878.590942	-526.037720	-76.028244	873.372192	-635.853699	103.526932	503.959167	-603.277039	-140.876968	509.621918	-636.259460	93.375153	89.974487	-611.048401	-144.030640	92.079758	-579.092041	165.064133	1373.511719	-515.282471	-178.022812	1379.426880	-518.559448	7.663896	1401.486206	-537.757385	2.848128	1675.017944	-654.583252	247.347610	1134.382324	-584.505066	-279.401154	1151.637085	-526.175049	256.044434	894.742920	-484.416809	-239.511230	905.080994	-505.118256	8.264930	968.732666	521.363098	-44.478935	936.282410	537.851257	112.382797
-558.475525	83.583984	878.565430	-525.637634	-75.943542	873.267639	-635.130432	103.221817	503.785889	-602.626282	-140.625793	509.428528	-635.831482	93.520340	89.858131	-610.787231	-144.077927	92.031647	-580.730530	164.649033	1373.178345	-515.191711	-177.907257	1379.459961	-519.123169	7.710287	1401.456299	-537.713013	3.546703	1674.887695	-652.065186	248.861603	1133.493774	-582.255371	-278.769287	1151.029297	-514.710938	263.289520	899.831055	-478.635345	-242.564850	905.687927	-505.029572	8.360808	968.697937	521.182068	-44.451454	936.307129	537.575012	112.482231
-558.586182	83.654671	878.596008	-525.308838	-75.807098	873.130310	-635.810547	103.305878	503.911530	-602.458740	-140.828796	509.351501	-636.064697	93.513336	89.922340	-610.765381	-144.128311	92.029922	-582.521240	164.206772	1373.050049	-515.111206	-177.738251	1379.465942	-519.752197	7.856936	1401.400391	-537.697998	4.362022	1674.740723	-649.091431	250.683304	1132.871704	-579.694580	-278.544952	1150.429443	-502.235565	271.009369	906.397766	-472.516968	-245.358337	906.324463	-505.002625	8.452329	968.677856	521.027893	-44.353104	936.312622	537.266968	112.670387
-559.100220	83.254433	878.474426	-525.088989	-76.013664	873.014771	-636.018005	103.189644	503.849518	-602.170715	-140.948471	509.259949	-636.033569	93.545959	89.873756	-610.788513	-144.204269	92.023331	-584.385559	163.701340	1373.001221	-514.982788	-177.526306	1379.407471	-520.432495	8.032826	1401.368408	-537.605408	5.169429	1674.577271	-645.873047	252.631790	1132.434937	-576.724854	-278.739441	1149.944214	-488.684479	279.047394	914.725281	-465.474976	-247.682617	907.226868	-505.197174	8.317733	968.569763	520.929321	-44.301598	936.334045	537.013367	112.751678
-559.373779	83.168953	878.449951	-524.843628	-76.006660	872.861572	-636.245178	103.004494	503.854797	-601.993774	-141.157471	509.169708	-636.009094	93.568779	89.827637	-610.821716	-144.348206	92.013763	-586.452759	163.142212	1373.062500	-514.828369	-177.254227	1379.329102	-521.158691	8.252553	1401.304565	-537.497009	6.013685	1674.346436	-642.263733	254.871338	1132.278198	-573.397827	-279.159912	1149.418945	-474.413635	287.330658	924.730530	-457.946136	-250.701370	908.633484	-505.284119	8.309679	968.508301	520.861572	-44.281525	936.323364	536.805542	112.828568
-559.989624	82.552383	878.158264	-524.653015	-76.413567	872.794678	-636.452393	102.821945	503.804016	-601.949646	-141.398270	509.165436	-635.958801	93.569374	89.817558	-610.899475	-144.425430	91.990845	-588.448975	162.554718	1373.210571	-514.672363	-176.912018	1379.215332	-521.874695	8.544212	1401.221436	-537.327759	6.841218	1674.114868	-638.328308	257.278656	1132.455688	-569.735901	-279.792053	1149.047241	-460.164734	296.014801	936.255615	-450.041046	-254.269989	910.563660	-505.523376	8.116542	968.322754	520.847534	-44.243099	936.313843	536.622620	112.912933
-560.094238	82.843391	878.356018	-524.174866	-76.499847	872.564758	-636.542786	102.550888	503.873840	-601.834961	-141.569962	509.189514	-635.866211	93.575058	89.790817	-610.870483	-144.534607	91.975319	-590.371887	162.060913	1373.586304	-514.444824	-176.537857	1379.146973	-522.578552	8.830428	1401.179810	-537.217346	7.690672	1673.875000	-634.047974	259.740479	1132.939941	-565.880310	-280.791138	1148.945679	-445.603455	304.854828	949.814819	-441.420776	-257.132629	912.827576	-505.411621	8.074089	968.344116	520.893616	-44.156105	936.300781	536.487610	113.030830
-560.460388	82.668251	878.330444	-523.832214	-76.781586	872.604248	-636.582336	102.237251	503.809235	-601.807007	-141.828735	509.242554	-635.751709	93.505196	89.724960	-610.891602	-144.593491	91.981224	-592.199463	161.677444	1373.939941	-514.216675	-176.019699	1379.155762	-523.246521	9.134026	1401.150879	-537.154663	8.569016	1673.631104	-629.680542	262.252228	1133.796997	-561.884094	-281.789459	1148.873169	-430.361633	312.644257	965.564270	-432.519257	-260.487854	915.680054	-505.526764	8.018661	968.382629	520.941528	-44.078869	936.266968	536.384827	113.109985
-560.734619	82.498016	878.396423	-523.592041	-76.879417	872.643860	-637.021912	101.996956	503.853149	-601.763245	-142.002090	509.267273	-635.819519	93.392891	89.697739	-610.998352	-144.687683	91.967705	-593.829041	161.341888	1374.438721	-514.146912	-175.444122	1379.224487	-523.933411	9.373212	1401.131958	-537.069580	9.277136	1673.389648	-624.882263	264.699005	1134.884644	-557.876770	-282.942871	1149.046265	-417.235626	322.179077	982.679199	-423.334869	-263.638062	919.029907	-505.621094	7.970763	968.461121	521.000427	-44.061054	936.245361	536.350037	113.063469
-561.143494	82.389885	878.385071	-523.424072	-77.035248	872.683411	-637.256714	101.670761	503.865570	-601.689270	-142.218735	509.307037	-635.717041	93.310570	89.735504	-610.969238	-144.744522	91.987953	-595.149841	161.064575	1375.089844	-514.149231	-174.785019	1379.401123	-524.501404	9.677861	1401.105591	-536.985718	10.006271	1673.221191	-620.342651	267.106018	1136.359985	-553.962097	-284.252197	1149.339600	-403.798492	329.537781	1001.824646	-414.007660	-266.854126	922.914124	-505.799225	7.985005	968.489624	521.063599	-43.965027	936.212830	536.269897	113.178940
-561.442505	82.223740	878.399048	-523.227844	-77.110451	872.761841	-637.470581	101.313538	503.893555	-601.618347	-142.414154	509.395691	-635.646790	93.231606	89.706589	-611.160828	-144.808426	92.061913	-596.160339	160.884949	1375.845581	-514.267883	-174.089844	1379.707275	-525.020142	9.962874	1401.200073	-536.944580	10.621216	1673.099976	-615.858398	269.581177	1138.233398	-550.179443	-285.651428	1149.856934	-392.165100	336.753204	1022.482971	-404.412506	-269.918610	927.495911	-505.942963	7.995214	968.564453	521.089539	-43.946301	936.197815	536.206970	113.284348
-561.559021	82.122116	878.140808	-523.031738	-77.210968	872.833130	-637.539307	100.977737	503.894897	-601.524231	-142.611923	509.478271	-635.478027	93.158844	89.649765	-611.204895	-144.862701	92.136925	-596.987915	160.806442	1376.486694	-514.504089	-173.439636	1380.057129	-525.431213	10.265712	1401.308105	-536.933960	11.179672	1673.044678	-611.715027	272.160919	1140.332520	-546.659912	-287.045959	1150.516357	-382.289917	343.148621	1044.165771	-395.050049	-272.984711	932.438232	-505.970978	8.141064	968.482727	521.124268	-43.878036	936.189697	536.169373	113.402161
-561.673950	82.193405	878.258728	-522.793091	-77.095634	872.898621	-637.729614	100.689453	503.938568	-601.366455	-142.735657	509.518555	-635.410889	93.084953	89.669113	-611.278748	-144.918777	92.217125	-597.484863	160.857178	1377.187988	-514.876587	-172.782333	1380.559204	-525.647949	10.550005	1401.408081	-536.959412	11.645711	1673.055542	-607.856873	274.790985	1142.595093	-543.388245	-288.448456	1151.335938	-374.261230	348.794647	1066.329712	-385.805817	-276.037964	937.837646	-506.035217	8.253572	968.622437	521.276733	-43.675823	936.141418	536.205566	113.574554
-561.964783	82.365845	878.124634	-522.600586	-77.171387	873.025208	-637.995239	100.435913	503.981995	-601.442383	-143.104202	509.697937	-635.547974	93.188332	89.786049	-611.539063	-145.004044	92.320717	-597.692505	160.984787	1377.892944	-515.403625	-172.137833	1381.089844	-525.807617	10.846680	1401.576172	-537.022095	12.008724	1673.165649	-604.373047	277.375214	1145.181030	-540.343384	-289.884369	1152.243042	-368.024689	353.475342	1088.358398	-376.774963	-279.080719	943.694397	-506.164124	8.534548	968.635132	521.368408	-43.559364	936.121765	536.225769	113.678307
-561.997437	82.279503	878.209534	-522.390503	-77.100029	873.174622	-638.168030	100.235741	504.023407	-600.855164	-142.930984	509.654053	-635.521240	93.142845	89.784492	-611.380615	-145.043137	92.348282	-597.538940	161.079025	1378.667236	-515.989136	-171.584915	1381.692627	-525.907043	11.087670	1401.807739	-537.142517	12.294525	1673.367310	-601.156738	280.198578	1148.074829	-537.483154	-291.246155	1153.301392	-363.523712	357.515808	1109.954956	-368.013641	-282.075165	949.899475	-506.168152	8.601586	968.783447	521.476379	-43.428013	936.110474	536.299988	113.836807
-561.979553	82.304291	878.123962	-522.188477	-77.137459	873.352234	-638.302856	100.121681	504.061737	-600.488342	-142.993973	509.737427	-635.511536	93.119499	89.797501	-611.319580	-145.115616	92.461670	-597.090149	161.138367	1379.380005	-516.593384	-171.082184	1382.323608	-525.938477	11.256745	1402.089233	-537.351868	12.520688	1673.624023	-598.351074	283.215515	1151.254761	-534.867188	-292.581787	1154.466797	-360.056885	359.718597	1131.294312	-359.659607	-284.991486	956.321533	-506.121521	8.772033	968.842346	521.556946	-43.320499	936.087341	536.388062	113.961281
-561.832520	82.172249	878.167236	-521.959839	-77.129402	873.659912	-638.374023	100.031258	504.080078	-600.024109	-143.034531	509.867981	-635.505249	93.173126	89.811684	-611.253418	-145.188019	92.572762	-596.502625	161.154648	1380.116333	-517.217041	-170.645401	1382.920532	-525.998840	11.390257	1402.366943	-537.582642	12.634470	1673.913574	-594.820801	286.653564	1154.678101	-532.386353	-293.904266	1155.718384	-359.984711	367.109375	1147.578247	-351.636017	-287.810425	963.033936	-506.009521	8.868900	969.036377	521.638855	-43.140244	936.077515	536.445313	114.264938
-561.998962	82.303314	878.177307	-522.286865	-77.313545	873.880920	-638.819458	100.402527	504.309967	-599.685791	-143.187119	510.006165	-635.612183	93.162254	89.870110	-611.270020	-145.297226	92.741600	-595.915649	161.002029	1380.840210	-517.799316	-170.321564	1383.510254	-525.994446	11.522665	1402.646851	-537.807556	12.641078	1674.213135	-591.896973	290.120667	1158.187012	-530.062805	-295.205627	1156.994507	-358.745453	370.991516	1163.963989	-344.111847	-290.568329	969.752380	-506.189545	8.934250	969.119873	521.786682	-43.068363	936.090393	536.672913	114.188843
-561.284668	81.701385	878.352905	-521.806335	-77.137222	874.403870	-638.600464	100.413078	504.270538	-599.079224	-143.119781	510.136902	-635.541443	93.278069	89.884300	-611.245911	-145.365631	92.886253	-595.318054	160.738251	1381.552856	-518.272278	-170.049881	1384.032471	-526.022095	11.587041	1402.920898	-538.108948	12.609108	1674.479248	-589.260193	293.478394	1161.807617	-527.849670	-296.505005	1158.247314	-356.573334	372.873688	1179.434937	-337.008270	-293.129181	976.534241	-505.757996	8.861049	969.523254	521.925598	-42.905411	936.120422	536.873779	114.334213
-561.380554	81.653343	878.526917	-521.978333	-77.474632	874.605408	-638.415710	100.212730	504.139557	-598.713257	-143.216797	510.366150	-635.546875	93.350319	89.894691	-611.212280	-145.452728	93.021126	-594.870361	160.228577	1382.274292	-518.734863	-169.895523	1384.500122	-526.066284	11.549349	1403.165771	-538.401733	12.571987	1674.848145	-586.094971	296.516907	1165.559570	-525.758423	-297.801819	1159.522949	-355.490021	378.005341	1190.942383	-330.344513	-295.629303	983.171570	-505.810699	8.676286	969.679260	522.048950	-42.758762	936.149658	537.074768	114.488174
-561.081787	81.472244	878.726440	-521.984558	-77.614380	874.862610	-638.275940	100.396858	504.137695	-598.264709	-143.211319	510.521851	-635.372498	93.266891	89.775589	-611.111755	-145.492783	93.134338	-594.672058	159.633316	1383.005127	-519.108154	-169.792435	1384.881470	-526.204529	11.452719	1403.403320	-538.786133	12.429770	1674.975220	-582.576416	299.397125	1169.320190	-523.654419	-299.189301	1160.662964	-354.123657	383.651428	1200.414551	-324.125153	-298.031219	989.545044	-505.666290	8.482042	969.910706	522.166138	-42.596092	936.152527	537.243225	114.742966
-560.761230	81.283325	878.906311	-521.904968	-77.791481	875.096069	-638.064514	100.610817	504.120758	-597.831726	-143.177414	510.671143	-635.377014	93.335373	89.777786	-611.127258	-145.536255	93.237373	-594.624084	158.844681	1383.787598	-519.493835	-169.811203	1385.126587	-526.349792	11.263169	1403.576294	-539.130737	12.255369	1675.172852	-579.011719	302.253662	1173.003296	-521.578491	-300.534546	1161.644531	-352.258606	389.613770	1207.277832	-318.309509	-300.292175	995.609924	-505.503662	8.267012	970.134033	522.274292	-42.495464	936.175232	537.456848	114.830978
-560.560608	81.328735	879.123169	-522.028748	-77.999130	875.144531	-637.843262	100.845100	504.109619	-597.434631	-143.100906	510.754150	-635.417297	93.408218	89.806984	-611.075623	-145.562363	93.349159	-594.746338	158.042770	1384.555542	-519.843262	-169.941620	1385.254028	-526.490479	10.981465	1403.712280	-539.505188	12.014027	1675.318115	-575.410095	305.288116	1176.666992	-519.426270	-301.956604	1162.561890	-350.064911	396.023560	1211.939331	-312.870422	-302.419312	1001.247864	-505.434082	8.011670	970.266724	522.450562	-42.394821	936.178345	537.709045	114.939865
-560.250366	81.277504	879.254639	-521.863220	-78.186241	875.210693	-637.564331	101.013184	504.059509	-597.012390	-143.060242	510.881714	-635.426147	93.483810	89.791283	-610.953735	-145.525864	93.415977	-594.953125	157.226807	1385.304565	-520.231079	-170.156754	1385.252075	-526.603638	10.577049	1403.763428	-539.860840	11.682314	1675.406860	-572.089417	308.548401	1180.197876	-517.224365	-303.267242	1163.273804	-347.472168	402.370056	1214.592163	-307.735870	-304.471741	1006.438293	-505.237701	7.805886	970.387390	522.681946	-42.145042	936.126831	538.005798	115.042969
-559.896057	81.277237	879.326721	-521.573059	-78.269943	875.292847	-637.235962	101.126457	504.022369	-596.581482	-142.920792	510.914673	-635.413269	93.513725	89.829178	-610.870422	-145.493729	93.432701	-595.075073	156.580338	1386.057373	-520.747009	-170.406311	1385.032593	-526.673035	10.066339	1403.747437	-540.242188	11.276753	1675.488281	-569.149048	312.123657	1183.536499	-514.943298	-304.642792	1163.855469	-344.903778	408.803894	1215.461304	-302.998138	-306.817535	1011.023315	-505.015961	7.726911	970.505554	522.882019	-42.312374	936.320801	538.247925	115.051163
-559.518066	81.323059	879.361816	-521.216003	-78.152313	875.375000	-636.920288	101.283760	504.010071	-596.134644	-142.713547	510.886627	-635.399414	93.502029	89.826721	-610.868713	-145.427475	93.483551	-595.153748	155.873306	1386.683472	-521.369385	-170.804855	1384.630981	-526.753845	9.549198	1403.697144	-540.636536	10.740646	1675.522705	-566.529236	315.975281	1186.605347	-512.600708	-306.003998	1164.263794	-342.293274	415.389313	1215.150146	-298.361847	-308.480957	1015.405273	-504.803192	7.795591	970.624268	523.044189	-42.292831	936.345276	538.504150	115.079391
-559.188049	81.443604	879.373413	-520.946167	-77.932472	875.414795	-636.532837	101.452698	503.984253	-595.651978	-142.504135	510.824188	-635.369568	93.513321	89.841873	-610.824890	-145.350586	93.492706	-595.051514	155.334976	1387.196899	-522.011963	-171.145401	1384.150513	-526.801453	8.972548	1403.603882	-540.955200	10.241410	1675.635620	-564.250305	319.862854	1189.400879	-510.321075	-307.305298	1164.589233	-339.875031	422.072845	1213.734863	-294.156830	-309.935883	1019.123901	-504.659607	7.933671	970.711487	523.232239	-42.252117	936.364014	538.785706	115.088097
-558.918823	81.613060	879.342529	-520.783081	-77.690430	875.330444	-636.178772	101.602417	503.970673	-595.189758	-142.314484	510.731110	-635.361511	93.479507	89.866600	-610.762939	-145.262405	93.517654	-594.910522	154.775894	1387.537476	-522.799561	-171.608292	1383.515991	-526.854492	8.402571	1403.469727	-541.305176	9.597048	1675.668213	-562.156677	323.696167	1191.751831	-508.069183	-308.522797	1164.742798	-337.417877	428.650848	1211.671875	-290.360870	-311.190643	1022.287415	-504.585388	8.051834	970.713379	523.394836	-42.198814	936.338501	539.037170	115.132561
-558.689880	81.832336	879.282654	-520.680664	-77.451317	875.174927	-635.914307	101.800140	503.996033	-594.792542	-142.124771	510.653473	-635.405945	93.439651	89.887566	-610.732239	-145.197678	93.469810	-594.576904	154.308029	1387.739258	-523.586487	-171.968155	1382.837646	-526.905396	7.851740	1403.225342	-541.634399	8.838831	1675.630249	-560.198364	327.317322	1193.782715	-505.876801	-309.776031	1164.877075	-335.435181	434.931641	1209.077026	-286.701874	-312.273010	1025.080444	-504.535400	8.168791	970.656555	523.563293	-42.213589	936.336731	539.297424	115.146408
-558.332031	82.053001	879.175232	-520.465210	-77.223763	875.000732	-635.569458	101.945351	503.990906	-594.419006	-141.943054	510.564941	-635.371887	93.497231	89.910515	-610.650696	-145.080902	93.480118	-594.027954	153.969391	1387.800903	-524.395813	-172.373260	1382.163940	-526.888000	7.392683	1402.982300	-541.865906	8.121796	1675.656372	-558.836792	330.632538	1195.521362	-503.846802	-310.903778	1164.957764	-333.985657	440.537659	1206.368896	-283.386139	-313.148041	1027.416870	-504.385559	8.288506	970.573730	523.658875	-42.222401	936.214661	539.598145	115.028633
-558.021362	82.238991	879.046204	-520.389954	-76.988571	874.824890	-635.269226	102.185326	504.020233	-594.074890	-141.818375	510.500702	-635.416260	93.504539	89.906013	-610.648010	-145.009552	93.511185	-593.302673	153.831589	1387.796265	-525.151978	-172.706863	1381.458252	-526.840515	7.035931	1402.735107	-542.113708	7.290504	1675.585815	-557.697876	333.387878	1196.874023	-501.881012	-311.870056	1165.020996	-333.062317	445.274078	1203.425415	-280.368439	-313.964294	1029.296509	-504.310272	8.392543	970.471863	523.905579	-42.244774	936.191101	539.885498	115.026024
-557.642395	82.410065	878.942261	-520.237976	-76.792839	874.664551	-634.971619	102.360497	503.997375	-593.741028	-141.693848	510.451385	-635.428345	93.519783	89.897156	-610.570740	-144.922363	93.474449	-592.540527	153.756973	1387.726685	-525.880432	-172.984848	1380.889404	-526.788086	6.728311	1402.514038	-542.216858	6.497203	1675.559326	-556.935608	335.646118	1197.896606	-500.149750	-312.719238	1165.103638	-332.454651	449.141113	1200.566040	-277.808716	-314.731506	1030.759766	-504.167053	8.463825	970.392151	524.250061	-42.213787	936.145874	540.181274	115.050758
-557.280273	82.604874	878.900879	-520.073669	-76.597816	874.511780	-634.743469	102.522018	503.983551	-593.479553	-141.538696	510.409210	-635.431274	93.556984	89.893929	-610.437439	-144.874664	93.504761	-591.602966	153.862961	1387.641968	-526.570923	-173.188034	1380.362183	-526.741699	6.410888	1402.323608	-542.282593	5.641454	1675.519775	-556.593384	337.457245	1198.677612	-498.599152	-313.367676	1165.124756	-332.101563	451.598297	1198.125244	-275.656189	-315.400452	1031.814087	-504.015961	8.522457	970.344727	524.828125	-42.038975	936.063904	540.558167	115.186119
-556.949463	82.757736	878.816162	-519.962158	-76.495041	874.388306	-634.630615	102.736946	503.991577	-593.294678	-141.452286	510.397278	-635.547607	93.543350	89.903572	-610.383118	-144.823715	93.515244	-590.624939	154.009445	1387.622192	-527.149353	-173.276062	1380.004272	-526.640625	6.099502	1402.162231	-542.295776	4.806997	1675.513794	-556.701660	338.831085	1199.207642	-497.295990	-313.807983	1165.222168	-332.366333	453.498169	1195.529419	-273.980469	-315.902802	1032.483398	-503.882446	8.556601	970.278564	525.275452	-42.030910	936.063293	540.885803	115.196678
-556.366516	82.936806	878.593201	-519.783691	-76.392914	874.262573	-634.442627	102.876663	504.003784	-593.108704	-141.326141	510.396790	-635.587585	93.568443	89.913422	-610.384827	-144.787216	93.533546	-589.601440	154.156219	1387.619263	-527.671387	-173.328873	1379.737305	-526.418091	5.868220	1402.086182	-542.236694	4.017305	1675.509766	-557.118469	339.777618	1199.615234	-496.246063	-313.996643	1165.283936	-333.021667	454.964478	1192.781616	-272.708099	-316.232025	1032.758423	-503.575897	8.646131	970.134460	525.630371	-42.111301	936.092712	541.144104	115.129921
-556.028503	83.015541	878.609253	-519.640198	-76.372566	874.211914	-634.369446	103.065933	504.043060	-593.021362	-141.255051	510.421722	-635.647888	93.570404	89.890053	-610.346252	-144.764404	93.535416	-588.764526	154.330536	1387.661011	-528.361389	-173.331604	1379.492554	-526.326294	5.794493	1402.003296	-542.130432	3.242508	1675.528687	-557.795410	340.262665	1199.887329	-495.422150	-314.026825	1165.259766	-333.736847	455.445709	1190.364014	-271.892456	-316.484314	1032.659302	-503.398987	8.597012	970.146240	525.965759	-42.227058	936.098450	541.391724	115.037788
-555.408081	83.160568	878.419250	-519.511414	-76.277351	874.158447	-634.146362	103.240654	504.053864	-592.958557	-141.201736	510.425446	-635.644348	93.621071	89.933792	-610.276001	-144.785446	93.532295	-587.877502	154.446289	1387.775635	-528.719238	-173.330872	1379.351807	-526.141174	5.775016	1401.942993	-542.009033	2.521244	1675.510376	-558.558838	340.275635	1199.887085	-494.957001	-313.832306	1165.157715	-334.505249	455.149841	1187.973022	-271.518616	-316.506165	1032.176025	-503.041077	8.685576	970.032410	526.337769	-42.220314	936.072510	541.598999	115.130699
-554.914185	83.120277	878.329041	-519.413635	-76.293442	874.159424	-633.950134	103.349510	504.070282	-592.868958	-141.106308	510.426056	-635.644714	93.624687	89.943726	-610.240112	-144.754807	93.534714	-587.293091	154.504959	1387.882324	-529.138123	-173.287476	1379.230225	-526.042236	5.768967	1401.960449	-541.832886	1.847386	1675.515137	-559.398376	339.846741	1199.673462	-494.727570	-313.448639	1165.013306	-335.253174	454.216888	1185.650879	-271.529419	-316.421112	1031.348511	-502.751984	8.624700	969.992126	526.733154	-42.369205	936.058655	541.905762	114.881256
-554.499146	83.140488	878.295898	-519.333252	-76.364220	874.221619	-633.819458	103.490791	504.102173	-592.831665	-141.009277	510.448059	-635.642761	93.663712	89.954819	-610.156128	-144.752731	93.545341	-586.709045	154.610580	1387.980347	-529.355164	-173.230286	1379.169189	-525.863403	5.816583	1402.004883	-541.632019	1.215640	1675.504395	-560.272400	339.123718	1199.227173	-494.766144	-312.934052	1164.794922	-336.063904	453.244598	1182.894287	-271.976807	-316.105347	1030.187378	-502.486542	8.584307	970.000977	527.102783	-42.469791	936.050598	542.109680	114.808662
-554.057251	83.276581	878.312378	-519.321350	-76.336472	874.281677	-633.675476	103.613968	504.152069	-592.829651	-140.909195	510.458038	-635.690430	93.720528	89.974922	-610.197998	-144.738480	93.540260	-586.240906	154.789093	1388.088745	-529.433289	-173.136719	1379.131470	-525.653870	5.899982	1402.023315	-541.415283	0.644493	1675.494385	-561.244751	338.120239	1198.539063	-495.051361	-312.245392	1164.436768	-336.798340	451.689697	1180.011353	-272.805298	-315.683075	1028.649780	-502.201019	8.608818	970.020813	527.502869	-42.497871	936.054443	542.281860	114.922279
-553.669800	83.350502	878.334717	-519.286255	-76.377312	874.354614	-633.625183	103.701035	504.187561	-592.859314	-140.807388	510.491211	-635.742798	93.728294	90.031158	-610.192505	-144.739594	93.563377	-585.920288	154.933670	1388.133301	-529.400940	-173.088013	1379.107056	-525.432739	6.015630	1402.059814	-541.200745	0.166818	1675.517334	-562.135254	336.885468	1197.498901	-495.531494	-311.527557	1164.012695	-337.510712	450.058502	1176.838135	-273.979614	-315.043427	1026.797119	-501.925964	8.589522	970.046936	528.019409	-42.604095	936.088440	542.611328	114.747665
-553.268677	83.328835	878.354736	-519.257568	-76.368469	874.436279	-633.490662	103.832794	504.223877	-592.903687	-140.686295	510.536194	-635.741333	93.758507	90.009590	-610.091614	-144.722900	93.584549	-585.712158	155.130585	1388.128174	-529.246033	-173.010239	1379.057495	-525.184143	6.127365	1402.145386	-540.957825	-0.302965	1675.537476	-563.003174	335.428802	1196.285034	-496.279327	-310.721954	1163.473267	-338.245605	448.268951	1173.379028	-275.499390	-314.196075	1024.562744	-501.636169	8.556244	970.071594	528.517944	-42.722672	936.106934	542.898987	114.660851
-552.956482	83.451729	878.413269	-519.284485	-76.332733	874.530457	-633.460144	103.990150	504.251160	-593.010925	-140.595520	510.609650	-635.792175	93.799301	90.037903	-610.071411	-144.701538	93.590027	-585.564087	155.331726	1388.028687	-528.977356	-172.941925	1379.002563	-525.022339	6.233679	1402.219727	-540.688782	-0.718692	1675.486694	-563.737244	333.753082	1194.835938	-497.171906	-309.862610	1162.830444	-338.978271	446.441742	1169.499146	-277.372986	-313.225525	1022.046143	-501.418335	8.596679	970.122253	528.996704	-42.858791	936.124023	543.177246	114.550262
-552.658569	83.565147	878.458862	-519.264282	-76.254120	874.608887	-633.428162	104.104721	504.287659	-593.118225	-140.478470	510.625305	-635.820923	93.848518	90.030853	-609.975403	-144.692993	93.584122	-585.460327	155.598999	1387.903931	-528.626892	-172.855118	1378.885254	-524.867126	6.348311	1402.304810	-540.457031	-1.195251	1675.518799	-564.391357	332.014771	1193.208618	-498.213776	-308.972626	1162.086548	-339.764923	444.632202	1165.187256	-279.587036	-312.080261	1019.140015	-501.188812	8.665852	970.159546	529.507996	-42.983593	936.135925	543.481506	114.416183
-552.506226	83.721970	878.562195	-519.237732	-76.220291	874.677490	-633.517395	104.219742	504.324707	-593.286438	-140.360947	510.668030	-635.885620	93.873474	90.063034	-609.886475	-144.714874	93.577034	-585.422058	155.794495	1387.644653	-528.195496	-172.823593	1378.737671	-524.659485	6.477746	1402.351318	-540.233154	-1.571419	1675.515137	-564.963379	330.084503	1191.373901	-499.321045	-308.024048	1161.145508	-340.625671	442.879059	1160.407471	-282.053772	-310.835693	1015.932678	-501.031128	8.724383	970.222107	530.072815	-43.075794	936.169617	543.757446	114.360832
-552.264404	83.776466	878.560486	-519.175049	-76.092018	874.719849	-633.562317	104.322708	504.359467	-593.433533	-140.222153	510.668091	-635.922974	93.932381	90.062592	-609.754456	-144.667404	93.535553	-585.354370	156.032776	1387.340454	-527.741882	-172.809662	1378.540161	-524.391541	6.628168	1402.356812	-539.967712	-1.941983	1675.492920	-565.225220	328.013397	1189.462402	-500.586823	-307.139099	1160.289551	-341.585083	441.312531	1155.168579	-284.755341	-309.431946	1012.456909	-500.795898	8.822760	970.211121	530.600037	-43.212593	936.194092	544.019287	114.281708
-552.113098	83.932777	878.574768	-519.148071	-75.993507	874.722595	-633.656311	104.389091	504.412964	-593.611755	-140.028809	510.665558	-635.958557	93.967522	90.109032	-609.689575	-144.630127	93.522270	-585.277344	156.269974	1387.007202	-527.249634	-172.846649	1378.344849	-524.109253	6.761080	1402.339600	-539.711426	-2.258793	1675.475830	-565.999817	326.310608	1187.671997	-501.891144	-306.169189	1159.324707	-342.467194	438.853241	1149.505981	-287.590393	-307.795746	1008.882141	-500.636688	8.929571	970.194519	531.092896	-43.477173	936.227539	544.251709	114.147995
-551.951355	84.067947	878.555298	-519.032166	-75.887352	874.694336	-633.769836	104.414307	504.453857	-593.796509	-139.888748	510.653748	-635.988892	93.960205	90.091187	-609.550049	-144.560440	93.512177	-585.126953	156.541504	1386.613281	-526.770447	-172.868530	1378.121460	-523.796692	6.871981	1402.281006	-539.467407	-2.531846	1675.437744	-566.441528	323.950409	1185.561523	-503.216003	-305.127899	1158.247803	-343.562561	437.181854	1143.119385	-290.927643	-306.371246	1004.919556	-500.437103	9.047176	970.148071	531.637451	-43.571072	936.222656	544.501587	114.092720
-551.850037	84.237076	878.492310	-518.941467	-75.716827	874.591309	-633.836548	104.472580	504.457275	-593.952942	-139.674622	510.626312	-636.004456	94.021492	90.113136	-609.435303	-144.496155	93.478203	-584.968811	156.900665	1386.198486	-526.296753	-172.921310	1377.814087	-523.502136	6.941297	1402.219849	-539.214905	-2.790926	1675.389038	-566.856995	321.753967	1183.429932	-504.725739	-304.084747	1157.142334	-344.743439	435.232300	1136.423950	-294.568207	-304.730011	1000.480103	-500.272705	9.206007	970.039978	532.228516	-43.807190	936.262207	544.877869	113.734215
-551.807190	84.424698	878.364746	-518.862915	-75.639160	874.407715	-633.936951	104.530975	504.473633	-594.148926	-139.517624	510.617279	-636.015015	94.023178	90.071457	-609.362366	-144.398102	93.416573	-584.798767	157.211716	1385.766968	-525.815796	-173.005661	1377.521362	-523.204712	7.028947	1402.113647	-538.935791	-3.016552	1675.340088	-567.394226	319.463013	1181.271362	-506.169739	-302.976318	1155.969238	-345.776459	432.396790	1129.475220	-298.285309	-303.046753	996.020386	-500.140839	9.325649	969.858337	532.774658	-43.890045	936.232849	545.095276	113.722664
-551.884338	84.684387	878.226929	-518.912292	-75.589989	874.142273	-634.104614	104.619545	504.487152	-594.400696	-139.428101	510.567810	-636.067688	94.055237	90.052162	-609.392334	-144.331589	93.353760	-584.546204	157.478180	1385.290283	-525.328613	-173.106888	1377.201904	-522.885193	7.061984	1401.993408	-538.660278	-3.208677	1675.287720	-568.115662	317.234161	1179.050903	-507.708649	-301.849304	1154.834351	-346.807434	429.329010	1122.081909	-302.274414	-300.815430	991.316162	-500.104584	9.426621	969.622009	533.233337	-43.886353	936.187988	545.183411	113.971077
-551.967407	84.887344	878.048279	-518.997803	-75.490982	873.859314	-634.201355	104.683762	504.497498	-594.647400	-139.319672	510.514465	-636.101196	94.075623	90.048325	-609.460022	-144.262024	93.284203	-584.267639	157.760086	1384.757813	-524.867004	-173.266464	1376.866333	-522.560730	7.101266	1401.842407	-538.359863	-3.396392	1675.239136	-568.522766	314.884216	1176.768555	-509.330750	-300.688782	1153.610107	-348.910950	427.805786	1113.939575	-306.571899	-298.835541	986.393860	-500.089630	9.534454	969.355896	533.747620	-43.987217	936.187012	545.386841	113.878838
-552.061890	85.065117	877.915161	-519.188171	-75.338905	873.614380	-634.335083	104.732147	504.486633	-594.884033	-139.268677	510.459656	-636.148682	94.060844	90.034325	-609.491882	-144.224152	93.243126	-583.929382	158.068848	1384.266724	-524.463257	-173.457657	1376.589478	-522.220459	7.089911	1401.694336	-538.055603	-3.562814	1675.189209	-569.213989	312.562347	1174.497437	-510.978485	-299.525696	1152.433838	-351.038086	425.692291	1105.483154	-311.180664	-296.553864	981.310608	-500.134918	9.633161	969.133423	534.285461	-44.159782	935.937195	545.658508	113.885674
-551.981995	85.101151	877.833435	-519.162842	-75.058609	873.494995	-634.368042	104.756432	504.493378	-595.112671	-139.264786	510.374146	-636.160278	94.108055	90.021095	-609.563049	-144.200745	93.201736	-583.532654	158.325211	1383.696411	-524.035034	-173.684601	1376.305542	-521.867126	7.083301	1401.579224	-537.725647	-3.701058	1675.157837	-569.985107	310.275024	1172.167969	-512.686401	-298.178467	1151.207153	-353.380341	423.343536	1096.576294	-315.984467	-294.207611	976.190002	-500.065430	9.768165	969.027588	534.548950	-44.741489	936.002991	545.892517	113.326340
-551.564026	84.916359	877.825562	-518.775085	-74.661789	873.530823	-634.256836	104.691887	504.406952	-595.146729	-139.154907	510.311768	-636.066162	94.185043	90.021309	-609.520752	-144.126862	93.176323	-583.089722	158.564224	1383.164185	-523.575623	-173.961166	1376.083130	-521.492981	7.073412	1401.468506	-537.370239	-3.820393	1675.136719	-570.937805	307.908691	1169.775146	-514.493652	-296.843231	1150.072754	-355.868256	420.433319	1087.485962	-321.057251	-291.719971	970.966980	-499.757172	9.889913	969.076721	534.824463	-45.005276	936.054443	545.958252	113.166008
-551.328430	84.777565	877.706543	-518.361145	-74.563240	873.634705	-634.231445	104.647438	504.345795	-595.222046	-139.096893	510.298645	-636.003967	94.211136	89.980927	-609.506592	-144.096359	93.122009	-582.679443	158.791397	1382.637207	-523.194458	-174.292084	1375.912964	-521.137878	7.068359	1401.363647	-536.986816	-3.913883	1675.115723	-571.917908	305.507782	1167.352783	-516.365295	-295.333282	1148.869751	-358.901978	417.897339	1077.937378	-326.385071	-289.022949	965.702698	-499.501190	10.032508	969.086731	535.176880	-45.038715	936.035156	545.923401	113.463844
-551.746094	84.938255	877.781616	-518.847473	-74.680908	873.092896	-634.448792	104.676559	504.351501	-595.468994	-139.224640	510.287292	-636.069702	94.210060	89.977898	-609.624329	-144.087784	93.111877	-582.218567	159.072784	1382.146973	-522.783936	-174.617493	1375.784912	-520.794617	7.024313	1401.250610	-536.579224	-3.978275	1675.111206	-572.956238	302.977997	1164.957764	-518.310852	-293.788483	1147.694824	-362.140594	414.710846	1068.183594	-331.918335	-286.206177	960.520935	-499.684296	9.727107	968.767883	535.622070	-45.133820	936.043335	546.047791	113.400948
-551.692932	85.089798	877.710388	-518.776428	-74.669914	872.936646	-634.500366	104.649002	504.388519	-595.518921	-139.208511	510.259399	-636.057251	94.279343	89.967613	-609.720520	-144.069458	93.123367	-581.724304	159.304840	1381.718140	-522.351990	-174.920959	1375.693848	-520.402832	6.967259	1401.195190	-536.152710	-4.027992	1675.104736	-574.159729	300.588409	1162.681152	-520.356567	-292.314850	1146.664185	-366.047058	411.809692	1057.955811	-337.703430	-283.157043	955.263489	-499.532013	9.778242	968.621155	536.075073	-45.275497	936.040588	546.170288	113.319839
-551.537659	85.007019	877.677856	-518.490295	-74.578384	872.965637	-634.543335	104.578232	504.351379	-595.453613	-139.221970	510.262482	-636.021790	94.296112	89.946335	-609.679565	-144.012939	93.120926	-581.243103	159.526505	1381.369507	-521.898315	-175.269241	1375.595581	-520.032043	6.884881	1401.176514	-535.699646	-4.057199	1675.099609	-575.358154	298.009247	1160.418457	-522.511475	-290.778229	1145.658447	-370.279663	408.511536	1047.624146	-343.555115	-279.354797	950.084595	-499.292877	9.856956	968.608643	536.487854	-45.357773	936.003113	546.275452	113.244217
-551.449341	85.120346	877.677246	-518.503540	-74.590027	872.865173	-634.676086	104.494919	504.376465	-595.494141	-139.253448	510.263702	-636.028137	94.311737	89.920692	-609.705811	-144.016205	93.130249	-580.817749	159.734238	1381.096313	-521.502808	-175.642029	1375.546265	-519.692017	6.796673	1401.170532	-535.232117	-4.069180	1675.075684	-576.661560	295.440857	1158.283569	-524.608887	-289.070007	1144.620850	-375.070343	405.128113	1037.196167	-349.849457	-276.586700	945.056519	-499.141754	9.847794	968.517517	536.954529	-45.596703	935.952454	546.571472	112.744713
-551.137268	84.887985	877.626465	-517.912415	-74.567154	872.987976	-634.699463	104.395538	504.362061	-595.361572	-139.197372	510.244232	-635.926453	94.340416	89.914261	-609.670532	-144.017776	93.106766	-580.403564	159.935806	1380.843628	-521.091797	-175.960327	1375.478271	-519.316162	6.714151	1401.180664	-534.737061	-4.059669	1675.062744	-578.125427	292.845551	1156.244873	-526.814453	-287.480743	1143.661987	-380.204254	401.062805	1026.574463	-356.274231	-273.103912	940.076355	-498.719086	9.908506	968.556396	537.300598	-45.702770	935.881714	546.646301	112.693199
-551.007446	84.898270	877.665100	-517.827026	-74.625938	872.968567	-634.836670	104.261490	504.399200	-595.377319	-139.254227	510.263123	-636.106140	94.542274	90.041420	-609.602478	-143.976486	93.096367	-579.985718	160.120422	1380.625854	-520.640259	-176.267975	1375.461060	-518.896729	6.647399	1401.184937	-534.229065	-4.017081	1675.055908	-579.883972	290.152588	1154.377319	-529.073181	-285.881805	1142.767578	-385.441376	396.081543	1015.820068	-362.817841	-269.394714	935.188538	-498.517670	9.858802	968.531189	537.659058	-45.746716	935.824951	546.726563	112.674217
-550.884705	84.864723	877.704773	-517.794067	-74.675438	872.961426	-634.951416	104.159149	504.411346	-595.421692	-139.264572	510.308929	-636.156067	94.519859	90.039223	-609.649841	-143.974152	93.105629	-579.593628	160.303787	1380.516968	-520.150513	-176.569748	1375.367676	-518.488953	6.605572	1401.195068	-533.692383	-3.917677	1675.044556	-581.625793	287.606812	1152.490356	-531.334045	-284.231171	1141.905151	-391.543182	391.405884	1005.288696	-369.528595	-265.618530	930.459167	-498.328186	9.793667	968.505554	537.994141	-45.829685	935.791199	546.804199	112.581329
-550.683350	84.894371	877.745972	-517.626770	-74.680595	872.971802	-635.011475	104.071625	504.437103	-595.434387	-139.224319	510.286438	-635.922791	94.325958	89.863731	-609.620911	-143.994583	93.108292	-579.228577	160.476440	1380.401855	-519.625488	-176.846695	1375.243530	-518.087585	6.554251	1401.206909	-533.133972	-3.789019	1675.015869	-583.639282	285.050629	1150.800415	-533.564514	-282.583282	1140.980469	-398.265350	386.293732	994.529297	-376.352509	-261.657684	925.855530	-498.071533	9.794992	968.503967	538.197815	-45.739494	935.707275	546.668518	112.976334
-550.456116	84.790146	877.744995	-517.445862	-74.775284	873.004211	-635.077698	104.050125	504.443207	-595.492432	-139.226990	510.298279	-636.126282	94.514992	89.991989	-609.612061	-143.986374	93.091515	-578.897644	160.687393	1380.300049	-519.047424	-177.102936	1375.107178	-517.729492	6.513441	1401.213501	-532.538452	-3.625520	1674.968018	-585.585205	282.389252	1149.182739	-535.797302	-281.208588	1140.392334	-405.539581	381.499695	984.049683	-383.281281	-257.590851	921.527893	-497.785431	9.722827	968.486450	538.463684	-45.721569	935.630737	546.616943	112.988670
-550.203369	84.689789	877.722778	-517.251221	-74.833382	872.983887	-635.117493	103.964523	504.458527	-595.552856	-139.204895	510.299377	-635.946472	94.322098	89.851028	-609.591248	-143.977173	93.059128	-578.506531	160.923691	1380.233398	-518.465210	-177.333588	1374.950684	-517.317505	6.454962	1401.244507	-531.911743	-3.405638	1674.931519	-588.013794	279.915771	1147.786621	-537.957153	-279.767059	1139.721680	-413.068481	375.143738	973.618530	-390.216766	-253.438248	917.388367	-497.491760	9.648036	968.437744	538.730957	-45.662064	935.544983	546.545776	113.134262
-549.900208	84.610832	877.698975	-517.015930	-74.950043	872.976929	-635.123535	103.926399	504.493652	-595.642456	-139.182663	510.342499	-635.990540	94.309868	89.849068	-609.598328	-144.007889	93.053391	-578.149902	161.152115	1380.148315	-517.875916	-177.542984	1374.750977	-516.886902	6.404474	1401.264038	-531.269226	-3.176937	1674.890015	-590.457336	277.497986	1146.483032	-540.075684	-278.389313	1139.126099	-421.102600	368.902740	963.513184	-397.239349	-249.220062	913.508423	-497.163116	9.556420	968.398926	539.032166	-45.651829	935.461304	546.552612	113.226875
-549.574768	84.551132	877.678833	-516.850281	-75.019707	872.966431	-635.071960	103.857674	504.508362	-595.705261	-139.203064	510.333832	-636.054565	94.286766	89.837471	-609.516296	-144.010895	93.012970	-577.765747	161.411224	1380.069702	-517.299622	-177.734436	1374.573608	-516.443970	6.394160	1401.255127	-530.614624	-2.898815	1674.825806	-592.850281	274.994659	1145.243652	-542.107361	-277.125946	1138.639648	-429.753571	362.574524	953.840393	-404.337616	-244.999176	909.863037	-496.846985	9.476037	968.356812	539.462097	-45.849712	935.416199	546.937439	112.913925
-549.268188	84.463654	877.650513	-516.643188	-75.121346	872.930969	-634.998291	103.897820	504.538086	-595.643982	-138.696259	510.274536	-636.046936	94.255310	89.841217	-609.366272	-144.030685	92.955582	-577.398682	161.686295	1379.940186	-516.711670	-177.905045	1374.406250	-516.040588	6.394438	1401.246216	-529.929810	-2.557566	1674.761719	-595.459900	272.524292	1144.140625	-543.976563	-275.719330	1138.094238	-438.648560	355.892242	944.664063	-411.380249	-240.780685	906.438293	-496.533417	9.366443	968.303528	539.824646	-46.002541	935.390137	547.247559	112.645767
-548.969177	84.466217	877.623352	-516.462463	-75.184753	872.891357	-634.773376	103.836800	504.521973	-595.426270	-138.722458	509.972168	-635.924438	94.260017	89.817535	-609.173828	-144.019730	92.951851	-576.916504	161.980057	1379.733887	-516.132324	-178.038834	1374.193359	-515.609497	6.402593	1401.237549	-529.234619	-2.200537	1674.716797	-598.083069	269.773376	1143.024780	-545.585999	-274.384979	1137.877319	-447.810730	349.077179	936.193542	-418.333527	-236.604340	903.338318	-496.233368	9.312798	968.247681	540.111145	-45.957287	935.361450	547.241333	112.739143
-548.703674	84.588318	877.562439	-516.469849	-75.060448	872.766846	-634.737549	103.873665	504.597870	-595.975525	-139.241638	510.366119	-636.005859	94.224991	89.831604	-609.383240	-144.024918	92.998566	-576.356445	162.244919	1379.413330	-515.582581	-178.129608	1373.971558	-515.142029	6.445354	1401.207275	-528.520142	-1.852071	1674.667358	-600.941772	267.132019	1142.014282	-547.255493	-273.309418	1137.538330	-457.079712	342.288513	928.215942	-425.221588	-232.430237	900.453491	-496.001251	9.358552	968.118347	540.490295	-46.092400	935.349304	547.527466	112.543991
-548.246338	84.584114	877.513245	-516.333801	-74.969963	872.941895	-634.618591	103.878021	504.592346	-596.132751	-139.336075	510.383362	-636.047607	94.165367	89.848579	-609.411194	-144.066498	93.003197	-575.745178	162.598831	1378.990845	-515.094116	-178.239761	1373.730347	-514.617920	6.480930	1401.139526	-527.783936	-1.463761	1674.606201	-603.881714	264.301361	1140.993042	-548.831726	-272.340576	1137.265625	-466.408936	335.455139	921.001709	-431.836517	-228.434631	897.884766	-495.739929	9.453961	968.192627	540.813354	-46.131466	935.315308	547.690918	112.481377
-548.130493	83.978920	877.292419	-516.258606	-75.163925	872.870422	-634.498291	103.931755	504.542389	-596.226440	-139.382431	510.402924	-636.052368	94.145935	89.842484	-609.383362	-144.074646	92.950050	-575.036072	162.967926	1378.472534	-514.617188	-178.277756	1373.449829	-514.035156	6.482269	1400.999023	-527.044983	-1.108534	1674.542480	-606.972229	261.541687	1140.022217	-550.308167	-271.349823	1136.981934	-475.478912	328.478027	914.394043	-438.116547	-224.560135	895.598877	-495.543884	9.165684	968.001221	541.113647	-46.197086	935.290039	547.835205	112.428444
-547.802246	84.076256	877.384949	-516.069275	-75.160828	872.824097	-634.408813	103.952980	504.588562	-596.258972	-139.389389	510.393066	-636.135864	94.073540	89.863464	-609.330383	-144.114029	92.968430	-574.259644	163.364822	1377.972046	-514.130310	-178.340103	1373.153931	-513.400024	6.493608	1400.856934	-526.270630	-0.655562	1674.483398	-610.307251	258.932068	1139.100586	-551.788879	-270.232880	1136.630615	-485.103241	321.736450	908.064575	-443.966034	-220.977524	893.640259	-495.254944	9.106319	968.017944	541.447266	-46.252716	935.301208	548.011597	112.362663
-547.219055	84.393684	877.359680	-515.867737	-75.055740	872.748413	-634.122803	103.917694	504.641388	-596.278687	-139.408783	510.359375	-636.128113	94.034149	89.861481	-609.229492	-144.125519	92.928314	-573.480957	163.791428	1377.392700	-513.659363	-178.423645	1372.925049	-512.747864	6.570930	1400.722168	-525.479187	-0.192622	1674.435059	-613.576965	256.232422	1138.154785	-553.259644	-269.013123	1136.243774	-494.170929	315.307037	902.693298	-449.096100	-217.519028	892.050720	-494.840424	9.198624	967.964600	541.724243	-46.288334	935.322815	548.144226	112.292252
-546.774170	84.426529	877.273682	-515.719482	-75.072052	872.671387	-633.794067	103.924400	504.624176	-596.299255	-139.386673	510.326324	-636.060913	93.987282	89.850166	-609.226501	-144.129761	92.910591	-572.703125	164.299179	1376.833374	-513.166443	-178.520462	1372.680664	-512.105103	6.614828	1400.551270	-524.650635	0.319767	1674.365479	-616.983765	253.599228	1137.266846	-554.807739	-267.707733	1135.862915	-502.412537	308.653412	897.836121	-453.724121	-214.327438	890.745972	-494.486023	9.154349	967.862793	541.984680	-46.358852	935.347595	548.299927	112.245880
-546.444519	84.403305	877.212158	-515.585388	-75.145676	872.546570	-633.538818	103.997116	504.616760	-596.358093	-139.412766	510.330933	-636.044922	93.974266	89.866127	-609.248474	-144.177002	92.894798	-572.004089	164.818832	1376.258057	-512.690796	-178.677475	1372.505981	-511.385681	6.702413	1400.338135	-523.796143	0.854099	1674.288452	-620.351379	250.731506	1136.352661	-556.460999	-266.220642	1135.335938	-510.510284	303.073364	893.750244	-457.985321	-211.648148	889.555908	-494.186432	9.036391	967.746094	542.247681	-46.436981	935.369995	548.466003	112.180771
-546.191040	84.441635	877.208618	-515.499329	-75.249535	872.401306	-633.417175	104.112350	504.682434	-596.307434	-139.370163	510.292725	-636.126099	93.926468	89.910088	-609.206360	-144.154846	92.850174	-571.301392	165.324051	1375.723267	-512.212097	-178.863037	1372.388794	-510.647186	6.812573	1400.130981	-522.899780	1.415071	1674.222290	-623.880920	247.692612	1135.530029	-558.108704	-264.848389	1135.060913	-518.170654	297.422211	890.089233	-461.560822	-209.506439	888.631592	-493.950653	8.891953	967.650757	542.526001	-46.448452	935.407593	548.626648	112.135612
-545.748535	84.455444	877.066528	-515.475342	-75.234726	872.209717	-633.239746	104.222443	504.731293	-596.303406	-139.267456	510.214111	-636.160400	93.899002	89.894188	-609.127136	-144.138229	92.841103	-570.723999	165.816650	1375.309570	-511.716461	-179.050018	1372.353516	-509.948456	6.970475	1399.921143	-521.968262	2.009490	1674.157471	-627.396179	244.574677	1134.767944	-559.805176	-263.409027	1134.938843	-525.203003	292.367920	886.995117	-464.384735	-207.891708	888.046814	-493.622772	8.799726	967.451111	542.732544	-46.490761	935.466614	548.780945	112.072571
-545.548157	84.452240	877.016724	-515.667297	-75.183121	872.075012	-633.184875	104.402084	504.802216	-596.367676	-139.206375	510.097870	-636.282288	93.848000	89.928917	-609.062073	-144.130188	92.780663	-570.289429	166.278503	1374.963501	-511.251465	-179.194794	1372.380249	-509.272247	7.162362	1399.759521	-521.011902	2.656590	1674.120605	-630.932068	241.398941	1134.183594	-561.528015	-261.932098	1135.155151	-531.828369	287.826385	884.408203	-466.370270	-206.843979	887.864014	-493.517334	8.705126	967.323730	542.888855	-46.545418	935.492676	548.911621	112.051849
-544.921753	85.150070	877.013489	-515.651733	-74.917702	871.992371	-633.058655	104.564865	504.975922	-596.407410	-139.139297	509.967041	-636.356750	93.805710	89.972359	-609.031799	-144.099731	92.731354	-569.926392	166.666977	1374.735718	-510.767548	-179.271423	1372.434204	-508.631683	7.301586	1399.589600	-520.000000	3.346101	1674.067749	-634.382385	238.282822	1133.672607	-563.380859	-260.285400	1135.339600	-538.124878	283.730194	882.169434	-467.372437	-206.321945	887.993286	-493.183746	8.990426	967.284180	543.039795	-46.619541	935.552979	549.055664	111.985237
-544.988220	84.767136	876.943481	-515.699036	-75.200027	872.002808	-632.703674	104.575760	504.920868	-596.714355	-139.205658	510.030823	-636.292297	93.845520	90.006569	-609.003174	-144.085510	92.707298	-569.727478	167.014709	1374.634644	-510.294891	-179.336487	1372.531860	-507.994873	7.438001	1399.480713	-518.964294	4.065841	1674.030273	-637.778625	235.303680	1133.442505	-565.284058	-258.614716	1135.456909	-543.976440	280.118286	880.390015	-467.702789	-206.400909	888.236389	-493.196808	8.719983	967.234192	543.144653	-46.684841	935.585510	549.165161	111.930214
-544.770386	84.657074	876.871216	-515.713440	-75.349564	872.002014	-632.332703	104.560776	504.861450	-596.986938	-139.225845	510.098846	-636.214722	93.858177	90.013885	-609.099060	-144.057053	92.717262	-569.713501	167.272125	1374.616455	-509.884552	-179.368179	1372.622559	-507.386078	7.663867	1399.332764	-517.884216	4.840126	1673.956055	-640.823608	232.396988	1133.337891	-566.957703	-257.121216	1135.508911	-549.348022	277.121918	879.065552	-467.365631	-207.179077	888.618469	-493.077881	8.580042	967.191223	543.229553	-46.725300	935.606628	549.267273	111.894112
-544.610657	84.646217	876.880493	-515.726563	-75.435524	872.004089	-632.229614	104.628609	504.876770	-597.292542	-139.253448	510.207672	-636.250793	93.801971	90.036804	-609.200012	-144.059921	92.714203	-569.671631	167.523849	1374.703735	-509.524048	-179.392380	1372.766968	-506.876404	7.915909	1399.229736	-516.769653	5.632247	1673.869263	-643.674133	229.990448	1133.464478	-568.159973	-256.409821	1135.774170	-554.672546	274.746857	877.895325	-466.542511	-208.693756	889.101746	-492.995270	8.487245	967.195068	543.265747	-46.776215	935.628113	549.329834	111.839424
-544.300476	84.981659	876.885803	-515.687317	-75.444901	872.023804	-631.700562	104.568016	504.845123	-597.529602	-139.259171	510.323883	-636.058105	93.851059	90.029205	-609.285339	-144.058456	92.735374	-569.687561	167.727997	1374.856934	-509.209137	-179.341507	1372.968872	-506.428925	8.168633	1399.177856	-515.616089	6.459656	1673.768433	-646.316772	228.123154	1133.892090	-568.804871	-256.109619	1136.113281	-559.511658	272.713379	876.984802	-465.297272	-210.681305	889.845337	-492.840820	8.583522	967.218445	543.311707	-46.828476	935.645874	549.420959	111.836128
-544.454468	84.543510	876.829041	-515.806702	-75.706375	872.100159	-631.341858	104.530251	504.716522	-597.745972	-139.308990	510.449890	-635.933777	93.930916	90.024536	-609.296692	-144.013062	92.760674	-569.731262	167.926132	1375.079712	-508.953827	-179.277206	1373.231812	-506.012146	8.446760	1399.144775	-514.449585	7.340001	1673.643311	-648.606628	226.774704	1134.462402	-569.004272	-256.287567	1136.577759	-564.261780	271.559692	876.512878	-463.668945	-213.158875	890.745300	-492.958679	8.326698	967.216858	543.332458	-46.852032	935.676636	549.459045	111.857727
-544.436890	84.417397	876.812378	-515.876770	-75.839043	872.151733	-631.458496	104.579712	504.764923	-597.744568	-139.319901	510.478333	-636.030396	93.904816	90.038849	-609.199890	-144.004028	92.785179	-569.757751	168.123016	1375.360352	-508.753204	-179.207703	1373.455078	-505.631958	8.692199	1399.135498	-513.275391	8.256273	1673.512573	-650.602478	225.896027	1135.211060	-568.760803	-256.830994	1137.067749	-568.950073	271.193268	876.417175	-461.584869	-216.058411	891.763367	-492.984100	8.216510	967.233154	543.312439	-46.871078	935.672974	549.502014	111.847748
-544.448730	84.327629	876.823792	-515.973816	-75.926857	872.173340	-631.782410	104.694580	504.842957	-597.645142	-139.353699	510.424438	-636.227234	93.834923	90.074188	-609.103027	-144.028168	92.780289	-569.730652	168.268066	1375.615356	-508.605194	-179.056641	1373.693359	-505.263153	8.922324	1399.113403	-512.108154	9.149607	1673.320557	-652.365906	225.454254	1136.036621	-568.157715	-257.556519	1137.537964	-573.184814	271.353577	876.433044	-459.134430	-219.350815	892.810303	-493.021057	8.117159	967.243103	543.253174	-46.856712	935.653625	549.509521	111.841652
-544.502747	84.204254	876.842834	-516.081055	-76.054138	872.210083	-631.983276	104.765045	504.915405	-597.419800	-139.324738	510.293671	-636.338379	93.783180	90.086716	-609.083679	-144.091492	92.751747	-569.627563	168.376877	1375.875488	-508.408081	-178.884293	1373.963013	-504.881073	9.148409	1399.119629	-510.926147	10.100002	1673.122314	-653.950867	225.501373	1136.879150	-567.136230	-258.558716	1137.966797	-576.870422	271.712311	876.591675	-456.039032	-222.705978	894.062744	-493.073395	7.994977	967.259521	543.207520	-46.877449	935.635986	549.513000	111.852921
-544.690369	84.153641	876.922180	-516.233643	-76.160522	872.252014	-632.078735	104.753571	504.953217	-597.218323	-139.388199	510.167297	-636.414795	93.769737	90.127357	-608.941772	-144.139343	92.758530	-569.421387	168.462601	1376.144409	-508.128723	-178.665298	1374.226318	-504.504364	9.393522	1399.149536	-509.726135	11.168518	1673.008057	-655.354614	225.887924	1137.826294	-566.127808	-260.199982	1138.403564	-580.519470	272.898254	877.005554	-453.402283	-226.190720	894.822510	-493.211243	7.907697	967.307556	543.131775	-46.842628	935.615906	549.497864	111.888222
-544.825256	84.093491	876.939880	-516.382751	-76.241386	872.284546	-632.092224	104.713631	504.982178	-597.041565	-139.523331	510.085327	-636.427979	93.758720	90.135757	-608.921204	-144.257339	92.726524	-569.054871	168.541519	1376.409180	-507.797882	-178.461975	1374.445923	-504.175537	9.596102	1399.163330	-508.565521	12.186849	1672.756958	-656.602234	226.585114	1138.677368	-564.528259	-261.813049	1138.902100	-583.575500	274.181549	877.431885	-450.356598	-230.784531	896.128418	-493.319702	7.848329	967.318726	543.059998	-46.825802	935.598328	549.487305	111.918770
-545.032166	84.021606	876.956299	-516.601257	-76.358574	872.319885	-631.906494	104.557800	504.916199	-596.929504	-139.743698	510.018799	-636.333435	93.780449	90.115547	-608.946350	-144.397980	92.701187	-568.709595	168.597183	1376.609497	-507.375824	-178.216965	1374.648071	-503.820465	9.774143	1399.149414	-507.429810	13.197901	1672.514404	-657.721802	227.485901	1139.545288	-562.681946	-263.554901	1139.389526	-586.471497	276.018463	878.028320	-446.937500	-234.977448	897.277283	-493.490570	7.768869	967.327148	542.930054	-46.785778	935.558472	549.428528	111.927383
-545.251221	83.962624	876.942932	-516.783203	-76.528778	872.382263	-631.852722	104.424789	504.901764	-596.874756	-139.936096	510.039215	-636.265198	93.736473	90.077538	-608.948608	-144.539078	92.691017	-568.292542	168.633102	1376.816162	-506.840149	-177.936295	1374.835938	-503.427795	9.918949	1399.101440	-506.318909	14.286135	1672.269897	-658.708313	228.556686	1140.379150	-560.598206	-265.341736	1139.932739	-589.112488	278.232605	878.680786	-443.283661	-239.362076	898.497864	-493.679810	7.706079	967.344910	542.789856	-46.717476	935.513916	549.336670	111.994194
-545.499512	83.857063	876.940002	-516.987549	-76.692162	872.459106	-631.870911	104.268867	504.863434	-596.880249	-140.053040	510.074677	-636.263550	93.698097	90.059647	-608.990784	-144.609360	92.680328	-567.903137	168.631378	1376.987915	-506.251038	-177.629211	1374.955200	-503.007080	10.106878	1399.026855	-505.216980	15.348040	1672.026855	-659.542969	229.665924	1141.149414	-558.333313	-267.219910	1140.529663	-591.158508	280.560089	879.400452	-439.551636	-243.855484	899.759399	-493.904480	7.626838	967.378784	542.660828	-46.698235	935.493835	549.257324	112.023926
-545.784729	83.693558	876.908508	-517.206909	-76.878075	872.515625	-631.939697	104.173859	504.857300	-596.924805	-140.223007	510.098145	-636.263916	93.672218	90.030212	-609.054626	-144.668213	92.672844	-567.587646	168.606537	1377.177368	-505.597168	-177.306503	1375.071045	-502.558746	10.281858	1398.892212	-504.084839	16.423126	1671.782471	-660.269897	230.848206	1141.842651	-555.918701	-269.145660	1141.110718	-592.984131	283.306854	880.279785	-435.756073	-248.547363	900.969910	-494.149536	7.519112	967.385437	542.560364	-46.652958	935.476013	549.170288	112.071320
-546.128174	83.586174	876.864685	-517.432007	-77.126579	872.282288	-632.028625	104.014534	504.837494	-596.961121	-140.301193	510.137634	-636.269470	93.632950	90.030396	-609.142151	-144.674271	92.681229	-567.284790	168.597916	1377.321777	-504.868256	-176.906097	1375.170044	-502.021240	10.375870	1398.548584	-502.925262	17.471708	1671.563354	-660.937683	232.071838	1142.503052	-553.412415	-271.073761	1141.696777	-594.339539	285.995148	881.149780	-431.940857	-253.324295	902.175110	-494.363190	7.269118	967.221497	542.404053	-46.597340	935.445374	549.054688	112.103714
-546.334534	83.323463	876.800842	-517.414185	-77.469757	872.374207	-632.062683	103.833694	504.804535	-597.054260	-140.442780	510.200836	-636.229614	93.595108	89.998512	-609.162476	-144.655457	92.697769	-567.017822	168.551788	1377.444336	-504.118500	-176.602905	1375.214722	-501.558289	10.615473	1398.331787	-501.801575	18.488079	1671.294189	-661.489014	233.322098	1143.099854	-550.804688	-273.070679	1142.300659	-595.449280	289.094910	882.149475	-428.141357	-258.187500	903.451111	-494.536499	7.091143	967.261902	542.267029	-46.529537	935.433044	548.914978	112.149605
-546.636169	83.144249	876.715393	-517.600647	-77.573776	872.321777	-632.137939	103.690727	504.793304	-597.175232	-140.526520	510.225433	-636.200806	93.562843	89.958679	-609.272705	-144.629562	92.725616	-566.836060	168.495361	1377.548462	-503.309967	-176.166931	1375.287109	-501.139587	10.872974	1398.167603	-500.578888	19.449244	1671.087524	-661.949646	234.409775	1143.642456	-548.094849	-275.166718	1143.075317	-596.257141	292.350281	883.163818	-424.335907	-263.056824	904.756287	-494.824219	6.988937	967.208801	542.164246	-46.461536	935.429199	548.815002	112.194168
-546.950500	82.991699	876.625793	-517.792053	-77.705162	872.280823	-632.205383	103.507416	504.762451	-597.328369	-140.641953	510.268433	-636.145813	93.526154	89.937569	-609.334534	-144.574539	92.716461	-566.734985	168.459412	1377.600586	-502.505707	-175.707001	1375.287598	-500.680847	11.180117	1397.939087	-499.370087	20.389774	1670.839600	-662.336792	235.462265	1144.024902	-545.357666	-277.290710	1143.837769	-596.780945	295.696075	884.174683	-420.605347	-267.901794	906.051636	-495.133423	6.893328	967.164001	542.015747	-46.387524	935.413879	548.684326	112.241180
-547.304504	82.840218	876.513794	-517.973511	-77.804947	872.195374	-632.230591	103.391930	504.762543	-597.434814	-140.762650	510.259827	-636.112732	93.492096	89.926964	-609.299255	-144.572083	92.698761	-566.654358	168.413223	1377.616577	-501.589691	-175.207077	1375.314087	-500.256104	11.471580	1397.694946	-498.143463	21.281679	1670.577515	-662.672546	236.462631	1144.375000	-542.593506	-279.268829	1144.642578	-597.073914	299.196930	885.274658	-416.920380	-272.756195	907.354492	-495.458923	6.813272	967.086426	541.846680	-46.353012	935.390076	548.550598	112.293610
-547.725586	82.702423	876.451660	-518.156006	-77.896393	872.105652	-632.230164	103.255074	504.717865	-597.506897	-140.825333	510.210602	-636.049561	93.457275	89.891968	-609.381348	-144.582062	92.668182	-566.630066	168.417358	1377.599487	-500.719666	-174.707886	1375.379395	-499.835114	11.834589	1397.457275	-496.877625	22.102041	1670.312012	-662.919434	237.354630	1144.600708	-539.801636	-281.286682	1145.545532	-597.328613	302.807770	886.321960	-413.264038	-277.511139	908.768311	-495.814636	6.728723	967.030640	541.635376	-46.168236	935.351257	548.214844	112.560989
-548.153870	82.573959	876.390320	-518.355469	-77.974663	872.025452	-632.179138	103.150436	504.673950	-597.551880	-140.908585	510.158539	-635.996826	93.398346	89.856636	-609.368835	-144.628113	92.636627	-566.702881	168.412170	1377.590088	-499.755005	-174.086838	1375.470825	-499.389343	12.232517	1397.228760	-495.594238	22.859663	1670.058350	-663.017456	238.284485	1144.753296	-536.993347	-283.237946	1146.442871	-596.616455	306.402954	887.578674	-409.667664	-282.276154	910.237549	-496.165802	6.661440	966.973145	541.571411	-46.218620	935.352478	548.252563	112.473099
-548.677185	82.436455	876.371704	-518.565979	-78.096107	871.940247	-632.162842	103.050865	504.641205	-597.777405	-141.192474	510.165771	-636.018372	93.336166	89.866440	-609.550842	-144.738007	92.642845	-566.802673	168.401352	1377.534790	-498.839294	-173.508545	1375.553345	-498.990936	12.777963	1397.103394	-494.302246	23.578945	1669.812012	-663.051208	239.088287	1144.822632	-534.210022	-285.113373	1147.454712	-595.955627	310.086792	888.784119	-406.108490	-286.844482	911.775940	-496.553680	6.562073	966.928162	541.381958	-46.084431	935.323120	548.026794	112.652718
-549.126038	82.372383	876.421265	-518.795654	-78.116051	871.886475	-632.007263	102.967659	504.602081	-597.975769	-141.509521	510.143829	-635.914490	93.262009	89.842918	-609.776672	-144.837128	92.630898	-566.991516	168.487457	1377.515015	-497.873840	-172.825241	1375.686035	-498.537201	13.174401	1396.756226	-493.030396	24.229288	1669.556396	-663.017456	239.887924	1144.853149	-531.503906	-286.942291	1148.449219	-595.127441	313.859985	890.059631	-402.644348	-291.423004	913.347351	-496.905945	6.509527	966.931763	541.164307	-45.773563	935.261047	547.585083	113.130203
-549.477600	82.565094	876.556580	-518.991150	-78.030891	871.857422	-631.656433	102.835716	504.549805	-597.864380	-141.589722	510.070068	-635.769226	93.251312	89.833389	-609.715393	-144.943665	92.565338	-567.189819	168.542480	1377.495117	-496.909180	-172.197861	1375.806519	-498.190308	13.727811	1396.679321	-491.827332	24.848309	1669.305542	-662.896301	240.716629	1144.863037	-528.843689	-288.666565	1149.541260	-594.079834	317.661133	891.367554	-399.196838	-295.830780	915.046692	-497.196655	6.583032	966.994812	541.229309	-45.560734	935.202271	547.605957	113.209633
-550.331848	81.970078	876.565125	-519.294617	-78.281944	871.874084	-631.831726	102.866936	504.457520	-598.099670	-141.978302	510.151276	-635.895142	93.162048	89.833656	-609.855957	-145.096283	92.614693	-567.383179	168.621704	1377.493164	-495.876282	-171.520523	1375.984497	-497.771729	14.246993	1396.605957	-490.568054	25.441605	1669.130859	-662.607239	241.369476	1144.786011	-526.311829	-290.146332	1150.499878	-592.755371	321.447205	892.733154	-395.895660	-300.126526	916.794861	-497.726654	6.311502	966.980713	541.388489	-45.291245	935.395874	547.694641	113.130547
-550.844421	81.881310	876.581665	-519.529114	-78.338814	871.876282	-631.820007	102.856590	504.410278	-598.184143	-142.239944	510.147125	-635.913025	93.128700	89.808113	-609.982056	-145.196655	92.618309	-567.653809	168.730637	1377.511475	-494.939484	-170.876251	1376.135498	-497.434845	14.761320	1396.483765	-489.418976	25.986071	1668.902466	-662.266479	242.089432	1144.655273	-523.869202	-291.919403	1151.804443	-591.277222	325.287689	894.211487	-392.680603	-304.263245	918.537964	-498.056885	6.304717	966.969543	541.338989	-45.289082	935.408997	547.783936	113.087708
-551.423096	82.019035	876.750854	-519.709839	-78.349876	871.891357	-631.890991	102.884903	504.389374	-598.226379	-142.446854	510.149780	-635.976379	93.109848	89.806801	-609.937195	-145.286224	92.630676	-567.914307	168.828476	1377.503784	-494.048981	-170.195938	1376.333496	-497.013916	15.072710	1396.223999	-488.224304	26.543194	1668.726440	-661.800049	242.751602	1144.457520	-521.524292	-293.468018	1152.897461	-589.613708	329.094360	895.688660	-389.465912	-308.193390	920.371094	-498.396729	6.375257	967.045410	541.259338	-45.316982	935.401489	547.816406	113.092255
-551.920471	81.641251	876.619812	-519.916443	-78.471786	871.928528	-631.832520	102.843246	504.294464	-598.365295	-142.656403	510.187958	-635.899292	93.109505	89.792213	-609.934814	-145.362198	92.625809	-568.138062	168.900955	1377.488525	-493.108704	-169.554199	1376.492798	-496.612305	15.570996	1396.133789	-487.177490	27.070120	1668.564697	-661.289185	243.471817	1144.338257	-519.313293	-294.873291	1153.914673	-587.782959	332.884521	897.286072	-386.416504	-312.013000	922.160767	-498.664368	6.315694	966.955078	541.142029	-45.262550	935.398315	547.787842	113.137917
-552.507141	81.947655	876.843140	-520.016663	-78.435005	871.981201	-631.941772	102.793816	504.323303	-598.440491	-142.846588	510.221588	-635.927673	93.148384	89.817383	-609.945557	-145.387985	92.646637	-568.315430	169.023361	1377.535034	-492.151001	-168.976410	1376.687622	-496.247101	16.015858	1396.072021	-486.205139	27.588224	1668.414795	-660.655151	244.047165	1144.176758	-517.242981	-296.243439	1154.966919	-585.811096	336.583954	898.927917	-383.506317	-315.586426	923.951782	-498.970367	6.501784	967.077271	541.067444	-45.149624	935.388550	547.779785	113.228928
-552.790039	81.434128	876.645813	-520.066711	-78.535362	872.037659	-631.898804	102.674950	504.201508	-598.459473	-142.890869	510.246246	-635.858398	93.140373	89.784935	-609.898438	-145.427765	92.671600	-568.446472	169.095551	1377.530396	-491.259308	-168.432419	1376.851074	-495.889496	16.494843	1396.157104	-485.315765	28.131636	1668.298462	-660.054138	244.721909	1144.077637	-515.286621	-297.555664	1155.932129	-583.611938	340.133545	900.588989	-380.525269	-318.869232	925.823914	-499.052399	6.426988	966.960632	540.987427	-45.100967	935.386597	547.777466	113.306999
-553.127197	81.319595	876.662109	-520.028625	-78.584663	872.097534	-632.032715	102.573471	504.180664	-598.502197	-143.008621	510.292389	-635.831726	93.138412	89.775871	-609.880371	-145.435410	92.674202	-568.498169	169.196640	1377.603882	-490.411865	-167.904755	1377.036499	-495.498810	16.785824	1396.014526	-484.449554	28.683840	1668.209473	-659.233459	245.315002	1143.925537	-513.562195	-298.716248	1156.854492	-581.404724	343.814972	902.461853	-377.798767	-321.954987	927.569763	-499.140503	6.473676	966.966919	540.890747	-45.034187	935.385620	547.768555	113.363419
-553.489319	81.174622	876.668762	-519.973145	-78.681511	872.168579	-632.228210	102.476234	504.136749	-598.494507	-143.040695	510.343536	-635.800171	93.189919	89.762749	-609.876770	-145.486343	92.694160	-568.531799	169.218567	1377.614990	-489.586365	-167.503448	1377.208496	-495.181793	17.224670	1396.091187	-483.731567	29.225866	1668.105347	-658.530090	246.006622	1143.817139	-511.967621	-299.820282	1157.683716	-579.216064	347.229156	904.215759	-375.152924	-324.818146	929.302307	-499.211212	6.507878	966.963623	540.788696	-44.998428	935.398315	547.780640	113.390289
-553.916321	81.187828	876.675842	-520.237305	-78.817749	872.074463	-632.469543	102.373955	504.131561	-598.555298	-143.149292	510.384796	-636.009949	93.417297	89.896194	-609.966248	-145.492310	92.742081	-568.494202	169.225357	1377.643921	-488.798370	-167.083954	1377.364746	-494.788208	17.512980	1396.062378	-483.122986	29.803667	1668.014893	-657.798401	246.731384	1143.754639	-510.520752	-300.793823	1158.452637	-576.917419	350.385101	905.971313	-372.619629	-327.394836	930.971375	-499.369812	6.462681	966.843140	540.711304	-44.911983	935.377136	547.800049	113.458794
-554.190247	81.155159	876.688721	-520.237732	-78.994247	872.029053	-632.780579	102.312576	504.125092	-598.592102	-143.247894	510.440735	-636.045898	93.448326	89.874939	-610.054382	-145.522217	92.738113	-568.427551	169.182465	1377.684814	-488.070343	-166.705170	1377.517334	-494.331482	17.700832	1395.937378	-482.613739	30.395218	1667.927368	-657.099304	247.512924	1143.812500	-509.242828	-301.679871	1159.103394	-574.868347	353.536926	907.750244	-370.271088	-329.707794	932.573242	-499.365906	6.415793	966.765869	540.665955	-44.826977	935.364746	547.845703	113.547562
-554.383667	81.007141	876.686951	-520.019043	-79.229294	872.042419	-633.049988	102.233658	504.111938	-598.539490	-143.300598	510.478363	-636.035278	93.455940	89.837936	-610.037109	-145.595535	92.725571	-568.281311	169.116638	1377.738770	-487.374939	-166.432205	1377.638672	-493.928040	17.932198	1395.904541	-482.228882	31.020750	1667.867920	-656.312561	248.233154	1143.851196	-508.123932	-302.570038	1159.725342	-572.663940	356.488373	909.536316	-368.104950	-331.812469	934.068054	-499.251465	6.350687	966.722534	540.588135	-44.773430	935.371216	547.883850	113.590210
-554.434570	80.850327	876.689758	-519.656250	-79.337379	872.087708	-633.244324	102.055855	504.072968	-598.482727	-143.378052	510.547699	-635.987427	93.530594	89.832199	-610.001160	-145.615295	92.727425	-568.079529	169.002396	1377.816895	-486.676605	-166.240234	1377.766602	-493.491577	18.148506	1395.913696	-481.939240	31.681936	1667.813721	-655.519653	248.993805	1143.940186	-507.184723	-303.338135	1160.239990	-570.356750	359.257843	911.304688	-366.081604	-333.602356	935.415955	-499.017609	6.360480	966.705994	540.557129	-44.690205	935.364624	547.928589	113.686195
-554.429199	80.694016	876.691650	-519.303345	-79.413155	872.161682	-633.452454	101.914055	504.055847	-598.432312	-143.497086	510.659973	-635.938782	93.582108	89.792801	-610.028198	-145.668793	92.771538	-567.863037	168.845032	1377.921631	-486.043335	-166.083176	1377.859619	-493.064819	18.334698	1395.948730	-481.779816	32.383129	1667.806641	-654.691895	249.708527	1144.036621	-506.348145	-303.937225	1160.594727	-568.097534	361.793335	913.040283	-364.079407	-335.089294	936.761719	-498.758026	6.390191	966.701782	540.545288	-44.613602	935.386902	547.996033	113.742638
-554.442017	81.140594	876.961548	-518.876038	-79.363792	872.214539	-633.802124	101.779808	504.136566	-598.291077	-143.512985	510.736908	-635.993774	93.598129	89.751839	-609.948608	-145.711090	92.836617	-567.640747	168.656952	1378.008179	-485.452972	-166.015350	1377.907104	-492.671814	18.473330	1396.008057	-481.719574	33.107773	1667.816895	-653.827332	250.404495	1144.127686	-505.672516	-304.565735	1160.972412	-566.020752	364.254578	914.706909	-362.467590	-336.390320	937.887634	-498.512878	6.612461	966.849121	540.492737	-44.566906	935.391418	548.059021	113.791138
-554.276428	81.009483	876.882996	-518.465027	-79.413757	872.235352	-634.078613	101.669586	504.102325	-598.230286	-143.653824	510.844543	-636.004639	93.686668	89.739243	-609.992615	-145.759750	92.869232	-567.406921	168.475708	1378.073364	-484.888885	-166.037231	1377.944580	-492.286102	18.564518	1396.061035	-481.806641	33.886620	1667.780273	-652.941833	251.065674	1144.289673	-505.173248	-305.075531	1161.225586	-563.868896	366.483429	916.331055	-360.929321	-337.352448	938.912476	-498.155518	6.656859	966.783142	540.467285	-44.498714	935.394897	548.102905	113.857399
-553.952332	80.579010	876.639221	-518.007507	-79.472122	872.225952	-634.236938	101.515099	504.036804	-598.107422	-143.697372	510.954803	-635.743958	93.525253	89.532196	-609.944702	-145.770309	92.896400	-567.123718	168.244293	1378.156250	-484.283630	-166.116867	1377.970215	-491.953186	18.720304	1396.189941	-481.910248	34.628571	1667.689453	-651.995056	251.798447	1144.413452	-504.758789	-305.443115	1161.323608	-562.032166	368.700897	917.895630	-359.506714	-337.940063	939.811096	-497.676453	6.614118	966.606934	540.437744	-44.430241	935.385498	548.151672	113.938202
-553.725037	80.479912	876.575012	-517.499329	-79.453003	872.231262	-634.512756	101.416748	504.017029	-597.961731	-143.800293	511.066010	-635.715942	93.625458	89.511101	-610.057922	-145.823914	92.948807	-566.849548	167.970062	1378.225464	-483.734009	-166.197220	1377.950684	-491.597534	18.732935	1396.216797	-482.065826	35.381329	1667.670532	-651.106384	252.504013	1144.546021	-504.429474	-305.802155	1161.330444	-559.660278	370.486542	919.371826	-358.323273	-338.257782	940.526550	-497.246063	6.701062	966.542969	540.403687	-44.385750	935.402466	548.191345	113.962570
-553.344360	80.438248	876.515991	-516.798157	-79.377602	872.231628	-634.738831	101.311302	504.019012	-597.744263	-143.807510	511.136963	-635.698303	93.703354	89.497398	-610.029846	-145.855057	93.001884	-566.605896	167.700363	1378.327393	-483.213623	-166.343002	1377.904663	-491.266815	18.725897	1396.267090	-482.345337	36.199997	1667.656372	-650.169556	253.210358	1144.690308	-504.278900	-306.031616	1161.268677	-557.571228	372.062408	920.579285	-357.343231	-338.171906	941.021423	-496.677460	6.840496	966.493835	540.352295	-44.360657	935.391541	548.230774	114.015137
-552.885864	80.490311	876.462219	-516.113831	-79.318497	872.205627	-634.894714	101.252403	504.068817	-597.509033	-143.885345	511.213623	-635.664001	93.760658	89.472977	-610.043518	-145.896652	93.035759	-566.391357	167.398438	1378.373413	-482.595154	-166.553955	1377.849243	-490.934082	18.703537	1396.310059	-482.695282	37.006775	1667.647705	-649.160034	253.817719	1144.800781	-504.194000	-306.124146	1161.099731	-555.477051	373.607697	921.825073	-356.606232	-337.906525	941.319458	-496.071503	6.975156	966.434082	540.321960	-44.309452	935.382568	548.267334	114.060020
-552.373230	80.564301	876.397766	-515.400513	-79.188652	872.149475	-635.002747	101.133934	504.107971	-597.183350	-143.882996	511.259094	-635.654724	93.823349	89.456131	-609.968811	-145.886673	93.036919	-566.201477	167.034439	1378.385742	-482.048340	-166.786865	1377.789551	-490.630188	18.680891	1396.339722	-483.030396	37.673836	1667.594604	-648.114624	254.409607	1144.875977	-504.179749	-306.143738	1160.833008	-553.394348	374.911194	922.838989	-356.054413	-337.396576	941.435974	-495.435150	7.138145	966.359741	540.266052	-44.279972	935.381531	548.300964	114.061432
-551.819153	80.711998	876.389343	-514.649414	-79.067055	872.106750	-634.970093	101.091103	504.150452	-596.786560	-143.876663	511.280457	-635.617371	93.911331	89.445793	-610.052063	-145.919128	93.063721	-566.034729	166.698502	1378.390503	-481.567627	-167.037811	1377.719360	-490.332031	18.676870	1396.411743	-483.466370	38.402962	1667.549194	-647.090576	255.016113	1144.935181	-504.267914	-306.058441	1160.526489	-551.394287	375.912323	923.592834	-355.752319	-336.619568	941.344543	-494.767914	7.302983	966.325989	540.223755	-44.208012	935.354004	548.300720	114.131813
-551.217407	80.829269	876.393311	-513.916809	-78.879242	872.069885	-634.860840	101.067856	504.163635	-596.407715	-143.851868	511.299072	-635.550110	93.941994	89.437622	-609.984558	-145.907806	93.075150	-565.900818	166.374069	1378.330933	-481.095612	-167.284195	1377.641968	-490.004791	18.598915	1396.349121	-483.979889	39.334305	1667.451172	-645.949097	255.582657	1144.881714	-504.449097	-305.826202	1160.124268	-549.474243	377.067017	924.434692	-355.668701	-335.555634	941.042419	-494.089783	7.469091	966.303955	540.173950	-44.175323	935.348145	548.328186	114.137894
-550.471924	81.009491	876.404907	-512.989807	-78.520027	872.107544	-634.640991	101.048668	504.183411	-595.924866	-143.710693	511.258911	-635.547607	93.993729	89.411118	-609.989136	-145.912643	93.097931	-565.787354	165.984756	1378.251831	-480.550964	-167.609390	1377.546875	-489.741852	18.596680	1396.364014	-484.519623	39.937920	1667.386353	-644.972656	256.147217	1144.857178	-504.692810	-305.508057	1159.685669	-547.240234	377.486877	924.739929	-355.844269	-334.255585	940.520142	-493.300568	7.793432	966.344360	540.112488	-44.174412	935.344421	548.341858	114.168068
-549.701538	81.213272	876.428955	-512.135620	-78.336914	872.025085	-634.281799	101.076546	504.232422	-595.511963	-143.719055	511.317444	-635.483887	94.054771	89.403412	-609.991455	-145.910370	93.117790	-565.653809	165.673508	1378.156616	-479.993408	-167.914429	1377.460449	-489.491211	18.563189	1396.358521	-485.227234	40.625134	1667.257446	-643.825989	256.617493	1144.765137	-504.990479	-305.049225	1159.168579	-545.351624	377.937561	924.947571	-356.158844	-332.621918	939.850586	-492.483521	7.945849	966.316101	540.083984	-44.117607	935.312744	548.365173	114.195816
-548.893188	81.424294	876.472717	-511.233704	-78.140724	871.958374	-633.906311	101.112259	504.276245	-595.082764	-143.688995	511.368866	-635.428467	94.108780	89.402458	-609.918091	-145.864090	93.133804	-565.554321	165.339417	1378.087036	-479.433563	-168.225937	1377.425415	-489.264221	18.529533	1396.418823	-485.896423	41.285961	1667.162476	-642.597473	256.967896	1144.613647	-505.337982	-304.507813	1158.677734	-543.252930	378.247681	925.129089	-356.742096	-330.734558	938.969238	-491.648041	8.102694	966.316101	540.059326	-44.117046	935.329163	548.399658	114.211998
-548.045349	81.572090	876.504944	-510.250519	-77.948700	871.901672	-633.437866	101.135818	504.315521	-594.502930	-143.472168	511.382294	-635.341980	94.162956	89.433304	-609.766174	-145.840103	93.161713	-565.480469	164.988541	1377.976807	-478.877777	-168.559326	1377.400146	-489.068665	18.479929	1396.482544	-486.625183	41.921436	1667.057373	-641.351624	257.345123	1144.390137	-505.769714	-303.820221	1158.066895	-540.949951	378.341675	925.309875	-357.523621	-328.589294	937.951233	-490.764465	8.247589	966.318970	540.089233	-44.231155	935.348511	548.570313	113.813377
-547.209290	81.834465	876.542419	-509.330261	-77.731430	871.837769	-633.070496	101.190819	504.403687	-594.067627	-143.405884	511.421997	-635.556702	94.365082	89.612328	-609.710327	-145.840988	93.216270	-565.426941	164.628891	1377.818237	-478.284485	-168.867584	1377.389404	-488.925171	18.402296	1396.523438	-487.227844	42.358444	1666.994995	-640.192261	257.710052	1144.218872	-506.226440	-303.030304	1157.513184	-538.685486	378.118652	925.225037	-358.545959	-326.221405	936.751160	-489.907532	8.441951	966.317749	540.089661	-44.192112	935.353699	548.642578	113.799942
-546.471069	81.890671	876.555481	-508.335602	-77.621902	871.759460	-632.633545	101.221390	504.451233	-593.568176	-143.300491	511.501404	-635.325073	94.164482	89.468941	-609.683044	-145.809082	93.246559	-565.407043	164.250549	1377.627075	-477.692505	-169.184433	1377.411377	-488.775085	18.372749	1396.568115	-487.830383	42.794533	1666.917114	-638.968506	257.962555	1143.932251	-506.712097	-302.125641	1156.883423	-536.502502	377.689331	924.912170	-359.751068	-323.567383	935.381226	-489.049316	8.533795	966.287903	540.044434	-44.170811	935.366333	548.653931	113.833572
-546.044678	81.088669	876.399353	-507.384399	-77.841354	871.762817	-632.213745	101.355103	504.344147	-593.072693	-143.221146	511.658478	-635.291016	94.137993	89.506927	-609.585754	-145.754135	93.316200	-565.380371	163.880692	1377.458618	-477.068878	-169.483978	1377.459717	-488.664124	18.353035	1396.596069	-488.486267	43.245583	1666.785034	-637.761047	258.221252	1143.639160	-507.203888	-300.914917	1156.059937	-534.326782	377.092957	924.485901	-361.160431	-320.728607	933.884277	-488.356934	8.267073	966.192749	539.980164	-44.004257	935.371155	548.513367	114.196945
-545.026917	81.156303	876.373901	-506.268311	-77.683075	871.673218	-631.589478	101.391701	504.363647	-592.537781	-143.159073	511.753967	-635.163757	94.203217	89.539505	-609.527344	-145.696152	93.380814	-565.402893	163.552124	1377.232666	-476.425781	-169.774231	1377.503174	-488.560242	18.334637	1396.608765	-489.062439	43.653648	1666.611816	-636.473206	258.404785	1143.272949	-507.745636	-299.929199	1155.589722	-532.118652	376.331238	923.990295	-362.790222	-317.505859	932.180664	-487.333893	8.359081	966.155029	540.018066	-43.996716	935.377319	548.572021	114.175713
-543.997131	81.372932	876.383972	-505.093811	-77.518974	871.595947	-630.991516	101.398766	504.354126	-591.810364	-142.926056	511.735962	-635.304688	94.365547	89.711128	-609.346069	-145.620438	93.401253	-565.483093	163.176041	1376.967896	-475.827454	-170.030533	1377.522339	-488.469147	18.314648	1396.593018	-489.738434	44.060413	1666.484375	-635.303040	258.583710	1142.862549	-508.275330	-298.704193	1154.890991	-529.795044	375.179779	923.242920	-364.592010	-314.128143	930.354309	-486.290924	8.516220	966.148376	540.021729	-43.974155	935.363892	548.585754	114.214310
-542.671997	82.047287	876.429382	-503.821869	-77.108391	871.480225	-630.343445	101.424667	504.520813	-591.139709	-142.647110	511.719971	-635.216125	94.356285	89.744797	-609.239929	-145.544830	93.431870	-565.471619	162.848999	1376.740845	-475.227722	-170.274261	1377.540039	-488.413849	18.275101	1396.575073	-490.361755	44.434292	1666.312500	-634.087830	258.722076	1142.443359	-508.830475	-297.285187	1154.097168	-527.534180	373.904633	922.462219	-366.391693	-309.989716	928.241089	-485.058960	8.924201	966.150330	540.042969	-43.972210	935.368530	548.632263	114.240707
-541.810974	81.469383	876.260925	-502.637756	-77.267548	871.443054	-629.761536	101.408493	504.474701	-590.573730	-142.621185	511.837799	-635.106567	94.335320	89.757019	-609.179077	-145.482681	93.501495	-565.528625	162.554962	1376.450684	-474.635223	-170.517181	1377.576538	-488.379333	18.254412	1396.578735	-490.846161	44.762764	1666.076904	-632.934204	258.917725	1142.028198	-509.327271	-296.125580	1153.574829	-525.145142	372.410950	921.544434	-368.537842	-306.176483	926.150146	-484.079712	8.715856	966.054077	540.065430	-43.959000	935.384705	548.639282	114.243645
-540.687988	81.511749	876.217590	-501.381531	-77.129921	871.340149	-629.079407	101.435844	504.530365	-590.330811	-142.746414	512.030518	-635.013184	94.339470	89.829437	-609.397949	-145.450287	93.562599	-565.603760	162.269012	1376.141235	-474.058014	-170.767014	1377.551147	-488.333466	18.213984	1396.548218	-491.386139	45.082283	1665.888184	-631.774109	258.929901	1141.561401	-509.752228	-294.605377	1152.775513	-523.015198	370.700073	920.546753	-370.989624	-302.738373	924.097900	-482.938660	8.794531	966.001831	540.082458	-43.964859	935.372498	548.652222	114.234528
-539.499634	81.680214	876.205505	-500.049744	-77.001076	871.247864	-628.481323	101.429764	504.618317	-589.350098	-142.357620	511.937836	-634.951721	94.323967	89.880180	-609.098206	-145.413010	93.557892	-565.678284	161.980316	1375.806641	-473.524567	-170.975143	1377.480957	-488.315186	18.172012	1396.491821	-491.905914	45.389698	1665.638062	-630.625000	258.981323	1141.075684	-510.204254	-293.128815	1151.989502	-521.044434	368.997955	919.547363	-373.458862	-298.620758	921.770569	-481.759521	8.908104	965.985535	540.107910	-43.953594	935.370117	548.667419	114.253365
-538.255371	81.784302	876.158875	-498.696777	-76.864960	871.159546	-627.804565	101.379143	504.697113	-588.747986	-142.348190	512.039124	-634.641235	94.042976	89.757996	-609.038391	-145.353806	93.642128	-565.804443	161.714371	1375.465332	-472.994537	-171.181763	1377.397949	-488.297150	18.141846	1396.452393	-492.384644	45.678806	1665.374023	-629.488220	258.998260	1140.514404	-510.514069	-291.653076	1151.219971	-519.017639	367.038940	918.434692	-376.033325	-294.335175	919.399475	-480.538361	9.011021	965.951172	540.152161	-43.945576	935.383972	548.691101	114.244850
-536.943115	81.826805	876.091492	-497.324066	-76.723389	871.085327	-627.148438	101.403038	504.778351	-588.134705	-142.263885	512.108521	-634.519348	94.014893	89.785210	-609.068237	-145.306717	93.709122	-565.879517	161.503723	1375.143799	-472.483734	-171.361526	1377.320679	-488.299561	18.100389	1396.390015	-492.693634	46.062363	1665.220703	-628.363953	258.852051	1139.886353	-510.866394	-290.108551	1150.490234	-516.731323	364.699860	917.196777	-378.759247	-289.928009	916.968079	-479.296661	9.091106	965.922607	540.230591	-43.924278	935.390686	548.708618	114.262016
-535.681274	81.912865	876.025818	-495.910004	-76.614685	871.026672	-626.498535	101.411705	504.817841	-587.483276	-142.162689	512.227234	-634.374878	94.004814	89.865517	-609.001831	-145.285751	93.797325	-565.917847	161.317291	1374.791992	-471.911316	-171.550446	1377.214478	-488.252380	18.094585	1396.308594	-493.262817	46.308823	1664.860352	-627.394226	258.731476	1139.258545	-510.971497	-288.294525	1149.598022	-514.252563	361.907227	915.764832	-381.490662	-286.599518	915.413879	-478.060822	9.202926	965.901184	540.290039	-43.950909	935.414795	548.723206	114.276306
-534.398987	82.014236	875.987671	-494.514008	-76.523514	870.956726	-625.808105	101.375900	504.867340	-586.904175	-142.188538	512.393250	-634.285522	93.965714	89.925919	-608.997559	-145.271133	93.878807	-565.968811	161.109512	1374.455566	-471.356659	-171.720779	1377.040283	-488.248352	18.055014	1396.203369	-493.684326	46.617878	1664.579590	-626.289063	258.350922	1138.584717	-511.204315	-286.770935	1148.868042	-512.296387	359.334564	914.442871	-384.377075	-281.885193	912.959167	-476.821899	9.280766	965.889343	540.371399	-43.943844	935.411621	548.775085	114.268547
-533.075439	82.227829	875.997925	-493.103210	-76.304329	870.867554	-625.185303	101.275543	504.971863	-586.172302	-142.144623	512.473022	-634.187317	93.938690	89.988777	-608.840393	-145.211685	93.993874	-565.979919	160.923676	1374.104126	-470.774567	-171.878693	1376.820435	-488.230865	18.064516	1396.223389	-494.051758	46.932621	1664.279175	-625.290649	258.017731	1137.916870	-511.381592	-285.163849	1148.172485	-509.964630	356.270325	912.954407	-387.234833	-277.042664	910.546570	-475.556366	9.433060	965.895691	540.452148	-43.950512	935.426392	548.796814	114.275307
-531.729248	82.367638	875.946289	-491.701874	-76.183311	870.813782	-624.447327	101.208023	505.078766	-585.506714	-142.063782	512.593323	-634.012329	93.928223	90.074867	-608.791199	-145.199036	94.115929	-565.966980	160.810547	1373.696167	-470.206665	-171.975891	1376.543579	-488.186127	18.010077	1396.108154	-494.358734	47.240879	1663.995728	-624.250977	257.541718	1137.196777	-511.546112	-283.669006	1147.477783	-507.940002	353.213104	911.533386	-390.134674	-271.710358	907.664795	-474.294128	9.544809	965.889465	540.520386	-43.973213	935.441833	548.827393	114.283569
-530.461365	82.475769	875.883179	-490.346497	-76.004555	870.705933	-623.888062	101.231369	505.188477	-584.798462	-142.022919	512.671326	-633.930359	93.915039	90.129845	-608.763916	-145.192093	94.215866	-565.908875	160.704315	1373.377808	-469.603058	-172.056366	1376.238159	-488.124756	17.957962	1395.976563	-494.554352	47.608845	1663.754883	-623.208130	256.917938	1136.389038	-511.590515	-282.188141	1146.774658	-505.854279	349.885925	910.088196	-392.926056	-266.993042	905.356628	-473.075195	9.660964	965.843384	540.635742	-43.935410	935.430603	548.874207	114.303780
-529.195618	82.622673	875.819458	-489.012970	-75.840263	870.622253	-623.316040	101.227760	505.290192	-584.159119	-141.978012	512.759399	-633.787903	93.855637	90.183197	-608.677917	-145.168442	94.317482	-565.829468	160.623459	1372.951538	-468.983215	-172.136475	1375.882080	-488.053101	17.876587	1395.823120	-494.972260	47.894218	1663.364136	-622.168701	256.172424	1135.634644	-511.565948	-280.543640	1146.013306	-503.883789	346.511658	908.609253	-395.569244	-262.618866	903.179138	-471.860748	9.798804	965.805176	540.695801	-43.943489	935.438965	548.899536	114.314049
-527.943665	82.562881	875.690002	-487.711426	-75.710907	870.528381	-622.613953	101.199692	505.331604	-583.511719	-142.046829	512.883789	-633.611572	93.879616	90.246513	-608.612610	-145.166626	94.436813	-565.700928	160.564621	1372.523682	-468.309021	-172.170425	1375.507080	-487.873596	17.793226	1395.696655	-495.067871	48.259861	1663.143555	-621.133789	255.243073	1134.808228	-511.460327	-278.993317	1145.285034	-501.949524	343.010590	907.123657	-398.106415	-258.248718	901.238586	-470.657074	9.854230	965.721497	540.794067	-43.950024	935.430115	548.966431	114.295563
-526.684631	82.851440	875.630005	-486.421814	-75.580582	870.451843	-622.048706	101.098129	505.415497	-582.860718	-142.050049	512.990295	-633.723755	94.101173	90.531738	-608.528625	-145.132278	94.528534	-565.544373	160.484161	1372.126953	-467.650146	-172.209259	1375.127319	-487.694550	17.742388	1395.564209	-495.281616	48.564392	1662.872559	-620.054321	254.083313	1133.852783	-511.358734	-277.432983	1144.493286	-500.033356	339.450775	905.657959	-400.441742	-254.016693	899.370789	-469.453461	10.035795	965.683472	540.890442	-43.950447	935.433655	549.019775	114.320503
-525.439392	83.011414	875.540283	-485.149536	-75.368568	870.314148	-621.485657	101.101677	505.529724	-581.906738	-141.149200	512.876892	-633.645630	94.106155	90.592911	-608.181030	-145.086258	94.541679	-565.314758	160.446320	1371.625854	-466.944977	-172.230576	1374.697021	-487.455292	17.689516	1395.425171	-495.460052	48.857254	1662.605225	-619.032532	252.901489	1132.983521	-511.166168	-275.884064	1143.717163	-498.164215	335.801727	904.270447	-402.482178	-249.957413	897.634644	-468.249634	10.187391	965.594116	540.968445	-43.941387	935.413086	549.073059	114.326050
-524.314697	83.022942	875.446777	-484.068848	-75.190056	870.161682	-620.889954	101.151932	505.634857	-581.553772	-141.810913	513.178711	-633.307495	93.806732	90.432068	-608.372681	-145.110611	94.727951	-565.070496	160.424133	1371.182373	-466.334259	-172.208527	1374.288818	-487.125458	17.650295	1395.251221	-495.585266	49.141621	1662.388062	-617.988647	251.513565	1132.054321	-510.769623	-273.815704	1142.743042	-496.339081	332.117249	902.846802	-404.272919	-246.145798	896.074707	-467.154694	10.242108	965.476990	541.007141	-43.994209	935.422424	549.103333	114.302292
-523.148315	83.295502	875.419250	-483.082458	-74.858063	870.270020	-620.366272	101.152168	505.735321	-580.999207	-141.774796	513.238220	-633.200684	93.809547	90.540565	-608.375854	-145.144745	94.851799	-564.687927	160.434738	1370.764648	-465.655121	-172.233475	1373.953125	-486.692505	17.571650	1395.074951	-495.671448	49.405704	1662.212158	-616.934143	249.995529	1131.082642	-510.356995	-272.423462	1142.111450	-494.495911	328.435242	901.503906	-405.676849	-242.593689	894.677673	-466.170166	10.559810	965.553040	541.118591	-43.969318	935.420776	549.169067	114.327179
-521.787476	83.765312	875.393799	-481.843079	-74.597511	870.222046	-619.710327	101.195152	505.917542	-580.241272	-141.714157	513.312805	-633.074036	93.812378	90.673279	-608.217468	-145.139145	94.978157	-564.427002	160.489151	1370.311646	-465.311554	-172.207764	1373.517700	-486.322266	17.599636	1395.010864	-495.755493	49.638760	1662.086548	-615.980835	248.476059	1130.197876	-509.982697	-270.957092	1141.273804	-492.705566	324.778625	900.233215	-406.594635	-239.296234	893.511169	-464.936066	10.857396	965.547180	541.216492	-43.992474	935.441223	549.233093	114.308403
-520.888672	83.427856	875.299683	-480.828735	-74.666183	870.238525	-619.151550	101.191963	505.902557	-579.845947	-141.834671	513.590088	-633.001587	93.780579	90.756866	-608.231934	-145.170120	95.148033	-564.095642	160.570251	1369.920410	-464.903290	-172.255478	1373.181885	-485.908203	17.583998	1394.976563	-495.832031	49.857605	1661.999756	-614.949768	246.856903	1129.274902	-509.490723	-269.536804	1140.578247	-491.091431	321.274139	899.131836	-407.101746	-236.320755	892.595825	-463.997162	10.752372	965.508667	541.369385	-44.130943	935.432556	549.508545	113.954285
-519.910889	83.555672	875.305847	-479.911560	-74.534676	870.246216	-618.687378	101.282227	506.013367	-579.337402	-141.805832	513.777588	-632.908386	93.786613	90.872330	-608.123169	-145.186066	95.317261	-563.709534	160.711624	1369.588379	-464.593353	-172.338837	1372.940186	-485.498901	17.589705	1394.949707	-495.898285	50.051613	1661.966431	-613.987488	245.208237	1128.394287	-509.044312	-268.038452	1139.784058	-489.375519	317.644562	897.907471	-407.138397	-233.543289	891.849182	-463.063629	10.865215	965.522339	541.482422	-44.175983	935.443604	549.574158	113.908188
-518.916870	83.675766	875.330811	-478.921722	-74.464836	870.308655	-618.226624	101.390991	506.163330	-578.772644	-141.707764	513.964539	-633.002502	94.071465	91.274139	-607.992920	-145.168579	95.522346	-563.249756	160.889038	1369.347046	-464.277649	-172.442352	1372.760010	-485.048492	17.596651	1395.016235	-495.918518	50.194862	1661.959717	-613.083252	243.551407	1127.639648	-508.502930	-266.742981	1139.219360	-488.076263	313.942139	896.646606	-406.753326	-230.929596	891.433716	-462.113678	10.968031	965.582153	541.601929	-44.165142	935.448792	549.674622	113.922409
-517.925232	83.817856	875.397522	-478.029358	-74.319214	870.387085	-617.593872	101.415764	506.267181	-578.244690	-141.623077	514.165466	-632.836609	94.065453	91.399872	-607.858826	-145.182755	95.758987	-562.871277	161.081635	1369.177246	-464.069611	-172.563675	1372.683472	-484.702240	17.583691	1395.076294	-495.925049	50.269581	1661.987793	-612.107544	242.036667	1126.996338	-507.880463	-265.399261	1138.656006	-486.376984	310.369568	895.682495	-405.889526	-228.515686	891.231018	-461.180664	11.093377	965.659546	541.719604	-44.139011	935.464966	549.769226	113.927933
-517.072937	83.897934	875.485840	-477.223755	-74.238731	870.528137	-616.810730	101.403008	506.334412	-577.801025	-141.589005	514.406250	-632.366455	93.811836	91.278778	-607.609985	-145.180786	95.988899	-562.377014	161.296585	1369.232666	-463.842926	-172.667877	1372.658936	-484.269745	17.562086	1395.209473	-495.887024	50.301601	1662.052734	-611.071228	240.322296	1126.364868	-507.246735	-264.244873	1138.167358	-484.819977	306.984161	894.815369	-404.698639	-226.296661	891.207397	-460.355133	11.192872	965.774292	541.833923	-44.142509	935.466858	549.881470	113.941246
-516.194580	84.116943	875.564209	-476.495209	-74.125160	870.676697	-616.358337	101.498039	506.505280	-577.392090	-141.524994	514.605896	-632.238281	93.788704	91.459312	-607.382446	-145.170624	96.229027	-561.948730	161.418442	1369.041992	-463.653900	-172.769897	1372.717163	-483.841064	17.590326	1395.376587	-495.834961	50.258614	1662.152710	-610.113953	238.921005	1125.907715	-506.547638	-263.260193	1137.817505	-483.327057	303.681763	894.013062	-403.196869	-224.379303	891.381165	-459.542786	11.363582	965.883911	541.947266	-44.116814	935.482544	549.981628	113.971848
-515.319458	84.453079	875.698608	-475.803558	-73.867874	870.779419	-616.032043	101.627373	506.721893	-577.008911	-141.389145	514.817627	-632.341125	94.074593	91.898705	-607.282166	-145.166992	96.494720	-561.331482	161.637299	1369.280151	-463.443817	-172.816971	1372.830688	-483.440216	17.605976	1395.549194	-495.765106	50.188519	1662.294067	-609.146545	237.552490	1125.565552	-505.803925	-262.272461	1137.483887	-481.890137	300.563416	893.340393	-401.355804	-222.781418	891.642151	-458.734283	11.602366	965.996460	541.981140	-43.963921	935.487427	549.919922	114.436478
-514.292053	85.196648	875.929016	-475.111115	-73.475708	870.922302	-615.633301	101.696243	506.997528	-576.623413	-141.172470	514.994019	-632.230347	94.081947	92.135330	-607.129211	-145.147141	96.731544	-560.872864	161.735901	1369.218872	-463.247162	-172.837738	1373.036011	-483.068268	17.608196	1395.738037	-495.738403	50.064175	1662.430176	-608.270508	236.427307	1125.373169	-505.076477	-261.434784	1137.193970	-480.468506	297.666473	892.856323	-399.234863	-221.573227	892.109558	-457.858032	12.031291	966.185974	542.102417	-43.948727	935.490906	550.047729	114.437157
-513.395996	85.678970	876.155518	-474.470886	-73.164101	871.100769	-615.227112	101.865005	507.282257	-576.394592	-141.162659	515.266479	-631.977295	93.817596	92.103912	-606.994080	-145.174683	97.028442	-560.293518	161.887009	1369.399048	-463.047852	-172.853867	1373.264648	-482.716888	17.577026	1395.947998	-495.553040	49.929764	1662.667236	-607.347107	235.380722	1125.240967	-504.216309	-261.092102	1137.323364	-479.134583	294.916168	892.361511	-396.832123	-220.769699	892.775635	-457.065216	12.340407	966.384460	542.218445	-43.926361	935.493042	550.165771	114.458771
-512.739746	85.758530	876.349060	-473.934906	-73.023460	871.324524	-614.985962	102.032127	507.532104	-576.203552	-141.057709	515.538635	-632.106323	94.179726	92.629585	-606.876282	-145.196350	97.269661	-559.699158	162.034225	1369.621216	-462.815155	-172.801392	1373.543091	-482.313538	17.549467	1396.241699	-495.413452	49.744072	1662.904297	-606.429260	234.509018	1125.179199	-503.346527	-260.473938	1137.200073	-477.845367	292.433533	892.020203	-394.251862	-220.452698	893.500793	-456.420227	12.455136	966.573364	542.290344	-43.927483	935.493713	550.263733	114.473427
-512.089661	85.973770	876.572815	-473.518829	-72.832115	871.509155	-614.718262	102.195511	507.775391	-575.973877	-140.879013	515.813599	-632.014954	94.282013	92.911797	-606.704834	-145.223953	97.537910	-559.032837	162.194153	1369.932617	-462.614655	-172.766983	1373.877197	-481.903107	17.539989	1396.525391	-495.261108	49.536205	1663.161133	-605.513672	233.842712	1125.234619	-502.361084	-260.336212	1137.422729	-476.651703	290.134369	891.728271	-391.448334	-220.596710	894.418152	-455.801544	12.602038	966.747070	542.387329	-43.905754	935.492126	550.394958	114.477005
-511.425079	86.025955	876.846497	-472.927612	-72.785683	871.837524	-614.398926	102.370537	508.002991	-575.793884	-140.732285	516.128296	-631.915527	94.343300	93.155830	-606.557373	-145.304733	97.832184	-558.407959	162.338669	1370.279541	-462.391937	-172.735153	1374.208496	-481.483124	17.531446	1396.831787	-495.096680	49.311684	1663.445557	-604.642517	233.466614	1125.440308	-501.293335	-260.306458	1137.694214	-475.535645	288.027527	891.497131	-388.461853	-221.227890	895.485168	-455.145020	12.673329	967.035278	542.479797	-43.917179	935.496521	550.507446	114.470161
-510.808472	86.254204	877.159668	-472.451874	-72.677658	872.136902	-614.365967	102.668854	508.305908	-575.605957	-140.578201	516.434937	-631.986633	94.415627	93.416351	-606.321533	-145.424255	98.070976	-557.716614	162.464310	1370.625732	-462.115723	-172.733002	1374.609497	-481.103882	17.514116	1397.090576	-494.933441	49.067116	1663.737671	-603.798950	233.339661	1125.724854	-500.170288	-260.259308	1137.873291	-474.543304	286.121033	891.360901	-385.324829	-222.268753	896.675659	-454.547760	12.808915	967.323181	542.558594	-43.897179	935.502991	550.606628	114.522049
-510.381744	86.451675	877.448608	-472.115540	-72.620010	872.185608	-613.918274	102.868500	508.508698	-575.443420	-140.481812	516.708008	-631.830811	94.600433	93.618477	-606.239258	-145.532211	98.349098	-557.046265	162.556473	1370.993896	-462.075470	-172.682892	1374.923950	-480.719849	17.480701	1397.398071	-494.830688	48.776512	1663.981812	-602.908569	233.265869	1126.062256	-498.894226	-260.785645	1138.370972	-473.604004	284.494049	891.294861	-382.035492	-223.670868	897.976929	-454.008850	12.809832	967.437073	542.648071	-43.895267	935.500916	550.717651	114.532997
-509.848572	86.398949	877.713562	-471.630859	-72.658424	872.550842	-613.567993	103.080063	508.679077	-575.287292	-140.451508	517.045410	-631.723267	94.725555	93.793999	-606.044739	-145.652649	98.607994	-556.335022	162.661148	1371.408447	-461.942291	-172.667557	1375.323242	-480.332886	17.435472	1397.687988	-494.588837	48.519173	1664.297241	-602.031799	233.421280	1126.519775	-497.579102	-261.199585	1138.662354	-472.594635	283.103577	891.357300	-378.674133	-225.459671	899.338501	-453.462738	12.821336	967.733521	542.725037	-43.910564	935.528259	550.822021	114.506111
-509.417267	86.475220	877.982178	-471.328644	-72.530571	872.846558	-613.251831	103.352646	508.865204	-575.122437	-140.394928	517.290955	-631.482544	94.537239	93.686806	-605.976379	-145.768784	98.857544	-555.567993	162.720108	1371.842529	-461.811340	-172.675110	1375.671143	-479.912109	17.401806	1397.973755	-494.387268	48.269951	1664.561646	-601.132996	233.632935	1126.952515	-496.107483	-262.141052	1139.261353	-471.710510	282.017975	891.498291	-375.210358	-227.396317	900.748962	-453.028870	12.927816	967.988403	542.831665	-43.886433	935.529907	550.941284	114.500862
-509.168457	86.374733	878.186951	-471.156860	-72.480721	873.072937	-613.107117	103.604271	509.007965	-574.972229	-140.399750	517.414612	-631.678589	94.964111	94.131012	-605.922485	-145.911499	99.081955	-554.859131	162.784210	1372.214844	-461.716156	-172.664276	1375.963867	-479.502319	17.330894	1398.234131	-494.183929	48.020630	1664.805298	-600.261169	233.938400	1127.343018	-494.632355	-262.968781	1139.647705	-470.826080	281.224609	891.774841	-371.642792	-229.650604	902.186096	-452.717255	12.928226	968.161377	542.919373	-43.877434	935.526489	551.063049	114.506607
-509.081970	86.081543	878.329285	-471.039734	-72.544418	873.262024	-612.899475	103.827888	509.089691	-575.284912	-140.939972	517.898926	-631.713013	95.114792	94.316933	-606.095276	-146.088181	99.295593	-554.106628	162.869476	1372.600464	-461.618408	-172.661545	1376.223999	-479.071075	17.266220	1398.419556	-493.987457	47.752010	1665.005859	-599.404724	234.271957	1127.846558	-493.130493	-264.014099	1140.044434	-469.880005	280.727509	892.146423	-368.016479	-232.001450	903.643066	-452.497986	12.822799	968.274719	542.976563	-43.868362	935.520874	551.170410	114.514778
-508.762878	86.291695	878.517273	-470.877289	-72.415108	873.426514	-612.636536	104.047539	509.202850	-575.253906	-140.997055	518.071899	-631.706665	95.186302	94.458557	-606.036377	-146.214508	99.430855	-553.336670	162.944717	1373.008911	-461.542938	-172.674622	1376.414795	-478.644836	17.173153	1398.611572	-493.765717	47.523308	1665.191162	-598.582825	234.571701	1128.281372	-491.618866	-264.897858	1140.262939	-468.874695	280.515808	892.618347	-364.282074	-234.572876	905.134033	-452.187469	12.956182	968.424988	543.049133	-43.859890	935.541199	551.255371	114.538345
-508.478210	86.439468	878.670044	-470.741852	-72.290474	873.537659	-612.420044	104.300797	509.295013	-575.006470	-140.774689	518.093689	-631.710815	95.289742	94.518677	-605.860352	-146.322769	99.465988	-552.565857	162.997910	1373.337280	-461.441406	-172.656616	1376.565552	-478.239319	17.094181	1398.735352	-493.520996	47.297363	1665.337280	-597.859070	234.968201	1128.697510	-490.054901	-266.229156	1140.709229	-467.844269	280.553009	893.098877	-360.443787	-237.259750	906.701721	-451.895477	13.052354	968.526123	543.128357	-43.859756	935.541504	551.356750	114.511696
-508.242767	86.580559	878.742065	-470.595154	-72.219437	873.583252	-612.237000	104.561523	509.360199	-574.740417	-140.121887	517.973633	-631.780518	95.339035	94.564865	-605.617004	-146.390945	99.371407	-551.744690	163.070984	1373.719604	-461.338684	-172.653503	1376.653320	-477.804169	17.028591	1398.837036	-493.272064	47.053284	1665.421875	-597.181824	235.393875	1129.103149	-488.504700	-267.399414	1140.933960	-466.812775	280.774078	893.562012	-356.577728	-240.052429	908.234619	-451.646790	13.133681	968.562988	543.201843	-43.840012	935.543457	551.468323	114.525856
-508.017792	86.687469	878.750061	-470.515015	-72.119759	873.568542	-611.941895	104.791016	509.314362	-574.709106	-140.296158	517.952576	-631.802063	95.408882	94.500046	-605.664856	-146.502075	99.332008	-550.994385	163.111740	1373.802002	-461.268372	-172.637146	1376.666382	-477.372192	16.900059	1398.828979	-493.065857	46.814163	1665.410034	-596.544617	235.927628	1129.345215	-486.940704	-268.587433	1141.169800	-465.839233	281.139008	893.954041	-352.651947	-242.939194	909.855286	-451.428467	13.205382	968.534729	543.246338	-43.845947	935.542969	551.529602	114.516357
-507.789703	86.788826	878.714172	-470.424927	-72.051147	873.489136	-611.601746	104.960922	509.181976	-574.620850	-140.269318	517.799988	-631.892090	95.424034	94.342705	-605.683105	-146.528900	99.164291	-550.265381	163.163803	1373.978394	-461.112701	-172.631104	1376.640625	-476.967102	16.779520	1398.697876	-492.693481	46.631424	1665.384766	-595.956604	236.527069	1129.639038	-485.517181	-270.276306	1141.431152	-464.968536	281.538422	894.303772	-348.665985	-245.887344	911.450562	-451.212036	13.245144	968.456482	543.306641	-43.817669	935.552612	551.616882	114.527664
-507.569824	86.846184	878.581238	-470.348785	-71.995674	873.332520	-610.079102	104.805405	508.640137	-574.166748	-140.041000	517.231506	-631.438232	95.630516	94.048950	-605.477417	-146.530014	98.881950	-549.513367	163.189285	1374.097412	-461.041534	-172.615936	1376.513550	-476.539795	16.703215	1398.559082	-492.368774	46.428280	1665.246582	-595.318542	237.112122	1129.861084	-483.955658	-271.580780	1141.625366	-464.123444	282.186615	894.638550	-344.602570	-248.850235	913.151306	-451.015900	13.265279	968.294250	543.368286	-43.812038	935.555786	551.694031	114.560974
-507.136810	87.354347	878.455139	-470.206970	-71.804199	873.084229	-610.579895	105.290649	508.679504	-574.575378	-140.416260	517.399475	-631.940613	95.433128	93.884903	-605.824890	-146.492111	98.650543	-548.759338	163.211777	1374.126709	-460.888336	-172.586716	1376.357544	-476.068359	16.614775	1398.334839	-492.026215	46.201847	1665.032349	-594.720886	237.672424	1129.990967	-482.334839	-272.832886	1141.819458	-463.352417	282.854126	894.888977	-340.579163	-251.930420	914.843384	-450.722015	13.464452	968.113831	543.450562	-43.796021	935.562134	551.812744	114.559204
-507.198669	86.988258	878.116516	-470.217133	-71.963104	872.806030	-610.606140	105.562889	508.342957	-574.600586	-140.336121	517.112305	-632.147461	95.249947	93.617989	-605.930298	-146.452423	98.300819	-548.088501	163.230316	1374.077759	-460.810211	-172.589447	1376.099854	-475.647003	16.524010	1397.998779	-491.708282	45.960938	1664.749512	-594.113770	238.242279	1130.045410	-480.725342	-273.994537	1141.912476	-462.640991	283.661743	895.130615	-336.491760	-255.065598	916.552368	-450.714142	13.267756	967.783264	543.494202	-43.805103	935.590210	551.884705	114.559570
-506.945038	87.101830	877.720093	-470.129608	-71.898796	872.436279	-610.280151	105.598991	507.986633	-574.424805	-139.553329	516.584351	-632.235962	95.086136	93.262177	-605.695862	-146.292328	97.887291	-547.408997	163.256165	1374.001953	-460.720612	-172.562271	1375.789551	-475.262939	16.464409	1397.656006	-491.235077	45.776337	1664.490234	-593.549988	238.845459	1130.112183	-479.113464	-275.140930	1141.909912	-461.962463	284.520203	895.309631	-332.284302	-258.197906	918.352173	-450.555756	13.327631	967.406982	543.584167	-43.790462	935.610168	551.973999	114.569427
-506.682343	87.311966	877.313049	-469.988831	-71.807053	871.965088	-610.018433	105.613686	507.693604	-574.555298	-139.520599	516.254517	-632.304260	94.910194	92.952484	-605.844543	-146.140182	97.567375	-546.766602	163.292068	1373.852173	-460.626831	-172.548477	1375.449341	-474.805145	16.432241	1397.321045	-490.834076	45.547619	1664.136841	-592.955933	239.473160	1130.097168	-477.533539	-276.384460	1141.931152	-461.344788	285.475555	895.395447	-328.281586	-261.421783	920.058838	-450.383392	13.400660	966.984741	543.656128	-43.776649	935.646667	552.069641	114.585167
-506.428192	87.307419	876.805908	-469.818115	-71.804062	871.475098	-609.913940	105.608032	507.382874	-574.684937	-139.459564	515.921204	-632.429138	94.685043	92.662956	-605.846985	-145.970337	97.193054	-546.106201	163.359009	1373.638672	-460.578369	-172.513779	1375.044922	-474.409485	16.367495	1396.895630	-490.257294	45.354527	1663.819946	-592.389832	240.069977	1130.046265	-475.977386	-277.547546	1141.852783	-460.776154	286.477051	895.373718	-324.222687	-264.579803	921.755127	-450.222198	13.377691	966.508606	543.723877	-43.784992	935.655273	552.161926	114.576096
-506.168274	87.286369	876.275452	-469.718811	-71.792938	870.957214	-609.898865	105.537697	507.133118	-574.801331	-139.322281	515.579224	-632.505981	94.504524	92.435860	-605.915100	-145.836395	96.845695	-545.481934	163.402069	1373.343872	-460.541443	-172.489273	1374.576660	-474.010223	16.321527	1396.434204	-489.706604	45.141975	1663.465576	-591.826660	240.778625	1129.884521	-474.387115	-278.670837	1141.633789	-460.282471	287.489349	895.315674	-320.267517	-267.765869	923.410217	-450.073029	13.335424	965.999146	543.921082	-43.621010	935.403564	552.341370	114.772423
-505.943207	87.497894	875.796692	-469.824982	-71.773949	870.390564	-609.978394	105.484009	507.026367	-575.004639	-139.302658	515.281738	-632.613770	94.298836	92.248550	-605.994629	-145.671677	96.519524	-544.835632	163.461334	1372.991699	-460.463409	-172.453003	1374.090454	-473.521271	16.309275	1395.971802	-489.120789	44.901871	1663.106689	-591.272522	241.430969	1129.646729	-472.882019	-280.033081	1141.650146	-459.828247	288.561615	895.159119	-316.476593	-270.853455	924.961182	-450.018005	13.312801	965.486511	543.919128	-43.666222	935.347656	552.407654	114.788101
-505.610016	87.689201	875.331970	-469.845764	-71.759186	869.781860	-609.850464	105.282791	506.738403	-575.136963	-139.227905	514.962585	-632.440552	93.896454	91.811783	-606.031067	-145.549637	96.215302	-544.226135	163.550323	1372.635132	-460.412476	-172.411774	1373.600220	-473.084686	16.284279	1395.535034	-488.473389	44.705151	1662.768433	-590.763489	242.222763	1129.357422	-471.387329	-281.247772	1141.397217	-459.415131	289.557526	894.931396	-312.705658	-273.454376	926.332825	-449.856079	13.243361	964.957520	543.884399	-43.744598	935.380066	552.459106	114.777260
-505.163116	87.930977	874.924011	-469.643829	-71.727875	869.301514	-610.063293	105.310982	506.857147	-575.243408	-139.111557	514.674744	-632.517151	93.786842	91.681328	-606.123230	-145.487640	95.962502	-543.624573	163.632706	1372.115845	-460.370178	-172.390442	1373.152466	-472.737946	16.300001	1395.063232	-487.807831	44.555485	1662.426514	-590.299072	242.940109	1129.026123	-469.926575	-282.593689	1141.348877	-459.052399	290.608765	894.618958	-309.396973	-276.951752	927.911255	-449.569794	13.263680	964.535522	543.805176	-43.819901	935.396362	552.498718	114.741356
-504.802155	87.989395	874.547302	-469.450500	-71.759697	868.883301	-609.924255	105.140457	506.662903	-575.349426	-139.101990	514.481995	-632.538269	93.748741	91.559624	-606.168762	-145.440002	95.738937	-543.018311	163.722794	1371.697388	-460.323486	-172.359177	1372.705688	-472.346405	16.260916	1394.626587	-487.117371	44.328609	1662.105347	-589.852356	243.686569	1128.692505	-468.488281	-283.807770	1141.244751	-458.777191	291.640869	894.266052	-306.171448	-279.903046	929.273438	-449.314270	13.205098	964.150879	543.722900	-43.913803	935.419434	552.511230	114.706139
-504.319000	87.973183	874.212158	-469.147156	-71.870186	868.544434	-609.923950	105.269363	506.746185	-575.359070	-139.028275	514.320374	-632.619080	93.722618	91.519997	-606.255981	-145.434631	95.602852	-542.453491	163.844742	1371.348877	-460.302368	-172.343811	1372.333496	-472.036041	16.268982	1394.299316	-486.362640	44.134243	1661.845947	-589.414551	244.401047	1128.331177	-467.107513	-284.944366	1141.208130	-458.534821	292.632965	893.911804	-303.184570	-282.778900	930.586060	-448.944092	13.088530	963.826233	543.675842	-43.948822	935.438904	552.541565	114.647095
-503.754425	87.916153	873.968445	-468.838318	-71.934624	868.337463	-609.615051	105.309151	506.710754	-575.298706	-139.013214	514.281494	-632.584045	93.800606	91.505661	-606.235352	-145.488831	95.539108	-541.920776	163.914352	1370.899658	-460.243439	-172.349747	1372.074707	-471.641785	16.297153	1394.021118	-485.698059	43.954903	1661.598022	-589.015442	245.189972	1128.025513	-465.847290	-286.012634	1141.252075	-458.334259	293.669373	893.570251	-300.524658	-285.515167	931.809509	-448.534149	12.982055	963.614319	543.634521	-43.983253	935.472717	552.584412	114.641205
-503.282654	87.949600	873.894470	-468.551971	-72.020470	868.237854	-609.280884	105.383995	506.722626	-575.217468	-139.058640	514.300171	-632.584534	93.828201	91.534256	-606.276001	-145.578568	95.523659	-541.430908	164.021286	1370.600586	-460.224396	-172.353943	1371.902832	-471.290222	16.288994	1393.809082	-484.854065	43.805969	1661.487061	-588.637634	245.819962	1127.777100	-464.637787	-287.007202	1141.366333	-458.219391	294.649078	893.232971	-298.101288	-288.122223	932.979553	-448.153320	12.893864	963.530090	543.573181	-44.010429	935.472778	552.610657	114.673439
-502.876129	87.986664	873.954468	-468.307434	-72.115952	868.306274	-608.946167	105.543030	506.790863	-575.078369	-139.131195	514.395630	-632.622437	93.861671	91.623062	-606.149475	-145.686584	95.584167	-540.860535	164.170914	1370.419434	-460.162323	-172.347824	1371.872437	-470.957489	16.284060	1393.734863	-484.146545	43.632462	1661.408813	-588.281555	246.526932	1127.656372	-463.528687	-287.772919	1141.512085	-458.142975	295.585114	892.965332	-296.017822	-290.661804	934.155396	-447.813293	12.830491	963.590210	543.590881	-44.131054	935.493103	552.810364	114.235901
-502.327484	87.832130	874.077698	-468.044586	-72.166481	868.462219	-608.611450	105.697380	506.908936	-574.785645	-139.174698	514.532715	-632.619385	93.957970	91.750130	-605.946838	-145.835953	95.723892	-540.357788	164.237808	1370.313232	-460.083099	-172.359009	1371.972656	-470.642670	16.297604	1393.804321	-483.379578	43.509769	1661.451904	-587.953247	247.148392	1127.627075	-462.565552	-288.691040	1142.015381	-458.156677	296.535278	892.793762	-294.237885	-292.968445	935.225281	-447.402802	12.683539	963.730225	543.566833	-44.143154	935.523926	552.835205	114.256615
-501.942749	87.656349	874.306763	-467.884186	-72.393616	868.683044	-608.331726	105.802040	507.105255	-574.515198	-139.364609	514.828125	-632.710632	94.450127	92.214081	-605.852417	-145.991348	95.948029	-539.844971	164.334671	1370.345947	-459.957642	-172.347336	1372.197632	-470.297119	16.291418	1393.965088	-482.530457	43.410275	1661.634888	-587.621094	247.678329	1127.683472	-461.712372	-289.362000	1142.555298	-458.255524	297.479492	892.688477	-292.797424	-295.083405	936.234802	-447.063263	12.437938	963.930115	543.551331	-44.120354	935.538269	552.877686	114.252579
-501.522583	87.482635	874.605164	-467.567657	-72.705544	869.052368	-608.127258	105.961166	507.378265	-574.221924	-139.501694	515.147278	-632.711548	94.615082	92.474998	-605.695068	-146.227875	96.250076	-539.325745	164.431198	1370.525391	-459.871490	-172.354385	1372.543945	-469.943817	16.285685	1394.251953	-481.842163	43.273781	1661.801636	-587.285400	248.141495	1127.898071	-460.965912	-289.860779	1143.006714	-458.389221	298.343384	892.729004	-291.418915	-296.375977	937.118042	-446.673065	12.212398	964.254089	543.522827	-44.097561	935.549988	552.885437	114.274483
-501.103668	87.430771	874.980103	-467.285065	-72.967270	869.496155	-608.598267	106.313255	507.926758	-573.968140	-139.744156	515.554321	-632.993835	94.675041	92.882095	-605.719910	-146.409805	96.632072	-538.911987	164.481842	1370.775635	-459.779175	-172.384491	1373.013306	-469.588135	16.270552	1394.622559	-481.029602	43.260315	1662.151611	-586.990173	248.495041	1128.205444	-460.348663	-290.306244	1143.678345	-458.649719	299.207062	892.855225	-290.660339	-298.233612	938.029968	-446.300049	12.061771	964.653992	543.450378	-44.062366	935.525635	552.855225	114.315552
-500.557037	87.395271	875.448120	-466.966858	-73.084457	869.988464	-607.878662	106.167358	508.154144	-573.637451	-139.933456	516.012878	-632.529785	94.632294	92.938805	-605.520386	-146.614365	97.112381	-538.375366	164.531815	1371.177734	-459.604675	-172.353668	1373.607910	-469.217621	16.297054	1395.098267	-480.408142	43.177879	1662.499023	-586.656311	248.721344	1128.690308	-459.812653	-290.736816	1144.557739	-458.925140	300.023712	893.121826	-290.235657	-300.274109	938.980835	-445.866364	11.943251	965.135803	543.431458	-44.029572	935.531433	552.845337	114.369133
-500.111023	87.158989	875.956421	-466.703308	-73.296967	870.577698	-607.337769	105.863541	508.339294	-573.381226	-140.209839	516.600220	-632.360779	95.284561	93.658981	-605.370605	-146.855621	97.706741	-537.834839	164.581665	1371.752808	-459.437592	-172.368362	1374.260864	-468.805450	16.315567	1395.650146	-479.632202	43.225956	1663.040283	-586.331177	248.909195	1129.355591	-459.482513	-291.027496	1145.453125	-459.255371	300.796326	893.485962	-290.081818	-301.637817	939.672607	-445.507080	11.724101	965.682495	543.390259	-43.977058	935.520691	552.831970	114.413498
-499.732025	86.798065	876.431030	-466.380981	-73.606918	871.222534	-607.189819	105.928658	508.851654	-573.188843	-140.433258	517.299255	-632.276428	95.492516	94.142990	-605.060913	-147.110703	98.286446	-537.313293	164.621948	1372.318115	-459.198639	-172.372192	1375.062622	-468.418060	16.303513	1396.259399	-479.063660	43.244007	1663.540527	-586.045349	249.005417	1130.007935	-459.258942	-291.278290	1146.328125	-459.587433	301.438202	893.932373	-290.018372	-302.127472	940.152832	-445.165955	11.472911	966.241699	543.255432	-43.814690	935.506165	552.638611	114.874657
-499.318359	86.694359	877.021729	-466.066406	-73.815804	871.913391	-607.381104	106.319893	509.743195	-572.981079	-140.635773	518.043945	-632.246277	95.712936	94.806961	-604.806091	-147.381424	98.964912	-536.685852	164.731964	1373.161133	-458.860901	-172.365173	1375.918457	-467.947906	16.292158	1396.989990	-478.340088	43.336029	1664.240234	-585.741699	249.104324	1130.896606	-459.062866	-291.347992	1147.305542	-460.019470	302.059326	894.489502	-290.513184	-303.581085	940.834167	-444.797882	11.348587	966.879211	543.284058	-43.891121	935.522888	552.750793	114.528435
-498.907501	86.547661	877.780396	-465.775848	-73.981125	872.726563	-606.813477	106.019829	510.197052	-572.716492	-140.892624	518.828064	-631.932983	96.047020	95.454796	-604.583435	-147.744476	99.764664	-536.172546	164.721146	1373.964966	-458.612732	-172.357208	1376.808228	-467.491669	16.288782	1397.767944	-477.727112	43.420135	1664.942627	-585.458191	249.090149	1131.809204	-459.108398	-291.498291	1148.313354	-460.453094	302.557373	895.156555	-290.922791	-303.622070	941.200623	-444.464874	11.191093	967.672424	543.260559	-43.826462	935.533264	552.733276	114.565376
-498.629730	86.278175	878.477844	-465.549683	-74.215187	873.523865	-606.350891	106.034012	510.759918	-572.395935	-141.010956	519.627014	-631.750732	96.261513	96.151390	-604.244629	-148.091690	100.517395	-535.514099	164.760239	1374.907837	-458.226044	-172.328964	1377.729126	-467.005188	16.257616	1398.579468	-477.142242	43.541004	1665.708984	-585.194092	249.095551	1132.829834	-459.143463	-291.500336	1149.262329	-460.820435	302.893921	895.872437	-291.920349	-304.561768	941.634033	-444.190521	10.990714	968.407898	543.226074	-43.796417	935.513367	552.700989	114.612259
-498.301514	86.167023	879.276062	-465.346954	-74.383842	874.388306	-606.028748	106.145943	511.417694	-572.101135	-141.364807	520.415222	-631.527405	96.496078	96.898674	-603.970886	-148.534683	101.236008	-534.952332	164.745239	1375.792603	-457.846527	-172.401550	1378.679810	-466.522888	16.228151	1399.393433	-476.590942	43.678158	1666.477905	-584.958008	249.083832	1133.865967	-459.320526	-291.369476	1150.089722	-461.275024	303.199829	896.650879	-293.033661	-304.893799	941.819397	-443.912018	10.860397	969.233337	543.109375	-43.592598	935.466553	552.481689	115.079895
-498.109528	85.934341	880.101868	-465.183594	-74.550804	875.267273	-605.863892	106.446304	512.314209	-571.766296	-141.655884	521.201294	-631.435181	96.668190	97.557709	-603.777649	-148.974045	101.971687	-534.354309	164.723495	1376.798340	-457.439392	-172.449722	1379.604614	-465.994843	16.202183	1400.265137	-476.202026	43.772980	1667.191650	-584.770508	249.057831	1134.940796	-459.717072	-291.438629	1151.153687	-461.721100	303.441864	897.420288	-294.347321	-304.855682	941.895325	-443.696625	10.694723	970.068420	543.190491	-43.682220	935.438782	552.640564	114.707581
-497.912689	85.668732	880.919373	-464.956848	-74.744064	876.195129	-605.399109	106.500343	513.013062	-571.364136	-141.992798	522.004150	-631.165283	96.924591	98.262070	-603.505737	-149.376648	102.680710	-533.772400	164.745270	1377.832031	-456.975769	-172.462158	1380.537109	-465.474487	16.169716	1401.174438	-475.692230	43.927544	1667.987793	-584.569214	249.071884	1136.016235	-460.173248	-291.378906	1152.029175	-462.144989	303.609802	898.242004	-295.677032	-304.108978	941.730835	-443.455902	10.544581	970.924866	543.214600	-43.637165	935.422180	552.653625	114.706535
-497.631897	85.559029	881.831848	-464.678650	-74.852196	877.162415	-604.954041	106.530182	513.596741	-570.805420	-142.182800	522.708374	-630.933289	97.171066	99.064949	-603.149902	-149.857162	103.423531	-533.134094	164.691376	1378.786621	-456.469727	-172.529861	1381.415527	-465.033936	16.138206	1402.011353	-475.194214	44.091347	1668.760498	-584.431030	249.076691	1137.099121	-460.654663	-291.114960	1152.770508	-462.517700	303.676727	899.039124	-297.527893	-304.330780	941.677551	-443.167328	10.468703	971.859192	543.199158	-43.620975	935.413269	552.629883	114.725471
-497.435455	85.230362	882.642761	-464.451263	-75.016258	878.117493	-604.557068	106.618958	514.208679	-570.304321	-142.474274	523.450439	-630.676514	97.404007	99.638397	-602.907593	-150.337662	104.174561	-532.460876	164.713104	1379.774048	-455.938568	-172.614075	1382.350464	-464.433319	16.115664	1402.926514	-474.562683	44.279449	1669.610840	-584.280029	249.123215	1138.196411	-461.272308	-291.044495	1153.680542	-462.924927	303.726013	899.845764	-299.424591	-303.848297	941.423706	-442.929077	10.323886	972.725647	543.169128	-43.399982	935.364502	552.449280	115.198227
-497.188477	85.035309	883.461975	-464.186371	-75.213020	878.989136	-604.133057	106.708458	514.826111	-569.808350	-142.878479	524.117920	-630.446899	97.674911	100.249168	-602.728455	-150.814194	104.851501	-531.880920	164.642593	1380.694702	-455.350159	-172.688568	1383.151245	-463.961060	16.050201	1403.600952	-474.249268	44.380638	1670.218994	-584.153564	249.086884	1139.184692	-462.028015	-290.954224	1154.500122	-463.254120	303.735870	900.650635	-301.280670	-302.570740	940.870544	-442.632660	10.171258	973.551941	543.207520	-43.281284	935.359741	552.442017	115.237030
-496.995850	84.827927	884.242493	-463.980957	-75.382149	879.773010	-602.843567	106.460449	515.047974	-569.296631	-143.335861	524.758057	-629.824585	98.098312	100.753914	-602.490051	-151.267166	105.502449	-531.293030	164.590500	1381.547852	-454.805695	-172.738876	1383.902100	-463.461029	15.986311	1404.303955	-473.735870	44.504089	1670.881592	-584.069946	249.158051	1140.219727	-462.775726	-290.711548	1155.145996	-463.600769	303.662354	901.403015	-303.461945	-301.688965	940.342651	-442.378815	10.001190	974.310547	543.232910	-43.226723	935.381592	552.435364	115.280548
-496.842316	84.607460	884.896851	-463.816559	-75.612320	880.467163	-603.163330	106.788177	515.790771	-568.862305	-143.817215	525.345764	-630.015381	98.269150	101.323112	-602.306824	-151.691681	106.030075	-530.588440	164.544296	1382.380615	-454.214355	-172.845306	1384.580200	-462.966949	15.910980	1404.951172	-473.242432	44.623280	1671.460083	-583.944031	249.073654	1141.117920	-463.536224	-290.366791	1155.672974	-463.912506	303.579834	902.089233	-305.934418	-301.218994	939.802856	-442.148529	9.816646	974.952942	543.263489	-43.117687	935.411499	552.404785	115.293594
-496.538208	84.222885	885.427490	-463.337738	-75.944107	881.145508	-603.714722	107.137383	516.442139	-568.378784	-144.185455	525.791809	-630.318237	98.414047	101.878792	-602.146179	-152.175690	106.482056	-530.076843	164.445786	1383.046875	-453.734039	-172.978760	1385.151489	-462.511871	15.841409	1405.476074	-472.753662	44.706902	1671.935547	-583.902466	249.080597	1141.943115	-464.440277	-290.060242	1156.103760	-464.189178	303.451538	902.701111	-308.375885	-300.090637	938.937500	-441.773712	9.583543	975.557068	543.202759	-43.116905	935.488647	552.340515	115.241531
-496.198029	83.893311	885.832153	-462.834229	-76.181541	881.663147	-602.659241	106.941055	516.519836	-567.928955	-144.544434	526.145813	-629.907593	98.779739	102.180634	-602.041077	-152.626114	106.821228	-529.558655	164.356964	1383.600952	-453.199738	-173.108002	1385.624390	-461.834015	15.768440	1406.179199	-472.103821	44.834385	1672.435181	-583.819458	249.010437	1142.611328	-465.450989	-289.715271	1156.474976	-464.399780	303.305634	903.250549	-310.788239	-298.264069	937.819031	-441.347626	9.408298	976.009949	543.041138	-43.224342	935.676880	552.201599	115.122841
-495.890686	83.625511	886.141296	-462.524078	-76.365089	881.975769	-602.191101	106.944191	516.685181	-567.562744	-145.016937	526.411438	-629.735962	99.047302	102.400375	-602.090698	-153.018677	107.125343	-528.960144	164.263153	1384.104370	-452.604218	-173.208176	1385.970215	-461.465271	15.686202	1406.261108	-471.753113	44.843971	1672.622070	-583.743652	248.912842	1143.177246	-466.381714	-289.235687	1156.616577	-464.536011	303.100616	903.707153	-313.517975	-297.407837	936.867432	-441.019012	9.192620	976.312012	543.003052	-43.239777	935.678467	552.146729	115.103111
-495.646179	83.404289	886.345581	-462.249817	-76.606483	882.189636	-601.820496	106.664719	516.653015	-567.256104	-145.451218	526.620422	-629.594116	99.335251	102.526268	-602.138306	-153.463730	107.351418	-528.403870	164.186447	1384.457397	-452.046234	-173.392441	1386.221436	-460.982483	15.599415	1406.416382	-471.234406	44.895317	1672.798096	-583.694275	248.810608	1143.586182	-467.392761	-288.535492	1156.517212	-464.650452	302.891541	904.033630	-316.155518	-295.972351	935.641602	-440.733917	8.978881	976.509399	542.944214	-43.239861	935.657227	552.078735	115.115906
-495.398163	83.268898	886.458862	-462.006287	-76.818398	882.251770	-601.761841	106.605743	516.773254	-567.061401	-145.849091	526.749939	-629.567200	99.538704	102.613708	-602.212891	-153.868210	107.471008	-527.952271	164.077026	1384.649292	-451.520416	-173.560196	1386.330688	-460.484406	15.548685	1406.495605	-470.541077	44.949070	1672.979614	-583.685242	248.706421	1143.880737	-468.468262	-288.099121	1156.533813	-464.715698	302.660004	904.260071	-318.879242	-294.379456	934.316833	-440.457916	8.778608	976.586182	542.878479	-43.235214	935.649536	551.993591	115.119202
-495.080322	83.067085	886.453857	-461.656738	-77.010719	882.220642	-601.838440	106.474556	516.850769	-566.845215	-146.134964	526.788452	-629.540100	99.669434	102.653984	-602.140686	-154.224594	107.528969	-527.444702	164.004700	1384.764282	-451.037079	-173.723541	1386.322876	-459.816223	15.464766	1406.775635	-469.997742	44.909180	1672.964722	-583.618774	248.546738	1144.031372	-469.538422	-287.354126	1156.276001	-464.719055	302.379791	904.381531	-321.541809	-292.696503	932.829956	-440.125519	8.574125	976.569092	542.883545	-43.135666	935.585999	551.957947	115.188530
-494.696259	82.840401	886.300171	-461.288361	-77.209808	882.098022	-601.944580	106.270683	516.852173	-566.723877	-146.449142	526.809631	-629.466309	99.769417	102.612259	-602.135132	-154.504761	107.503799	-526.942322	163.856949	1384.728638	-450.500397	-173.912369	1386.190186	-459.498352	15.359251	1406.449097	-469.601410	44.842510	1672.771362	-583.583435	248.417831	1144.058105	-470.663239	-286.617126	1155.868652	-464.645020	302.061432	904.414612	-324.118652	-290.375061	931.137207	-439.750854	8.376042	976.430725	542.757751	-43.206036	935.688599	551.849243	115.132507
-494.305267	82.583305	886.047729	-460.900085	-77.483620	881.888245	-602.288086	105.975014	516.886597	-566.624817	-146.679962	526.698975	-629.514893	99.764297	102.548378	-602.211365	-154.765320	107.446632	-526.494934	163.727325	1384.552734	-450.036041	-174.119995	1385.944092	-459.014282	15.272127	1406.250488	-469.085144	44.827351	1672.590942	-583.545044	248.248535	1143.922852	-471.755127	-285.904510	1155.470825	-464.514221	301.751923	904.300293	-327.035126	-289.113861	929.586487	-439.365479	8.133010	976.200012	542.732788	-43.185276	935.682312	551.802490	115.178680
-493.684723	82.893143	885.761475	-460.453888	-77.524689	881.495361	-603.061462	105.919975	517.221375	-566.502502	-146.847031	526.429932	-629.611755	99.661354	102.520248	-602.195923	-154.967758	107.252190	-526.085999	163.664185	1384.257080	-449.599274	-174.356384	1385.557983	-458.538818	15.179705	1405.929688	-468.552948	44.779644	1672.256958	-583.477112	248.027237	1143.634033	-472.877655	-285.096588	1154.857788	-464.351196	301.450165	904.026367	-329.816467	-287.251373	927.766113	-438.845703	8.149204	975.873169	542.668579	-43.158817	935.669739	551.749634	115.189796
-493.431885	82.428719	885.316162	-460.139557	-77.797722	881.065857	-602.728577	105.155083	516.938477	-566.466492	-147.063751	526.085693	-629.150146	99.725395	102.301552	-602.325928	-155.104446	106.919395	-525.755127	163.551300	1383.850342	-449.264771	-174.582184	1385.041992	-457.934479	15.091971	1405.742065	-467.871521	44.750462	1671.944824	-583.383240	247.814743	1143.170044	-473.948914	-284.137268	1153.938232	-464.146667	301.129425	903.615967	-332.551819	-285.342072	925.825867	-438.529846	7.817884	975.420105	542.629700	-43.134186	935.671753	551.682678	115.213783
-492.922852	82.214157	884.770020	-459.738037	-77.989319	880.544189	-604.010742	104.657272	517.015991	-566.377747	-147.134628	525.648560	-629.459351	99.455345	102.227097	-602.455322	-155.106598	106.466652	-525.322510	163.448929	1383.274170	-448.754364	-174.860275	1384.413696	-457.515991	14.997279	1405.233276	-467.311066	44.687378	1671.485474	-583.262512	247.532791	1142.561768	-474.996613	-283.210968	1153.038330	-463.933685	300.795532	903.095886	-335.245850	-283.318787	923.783752	-438.046875	7.610034	974.875000	542.588013	-43.128132	935.654419	551.631531	115.203583
-492.551727	82.110031	884.266907	-459.340027	-78.153229	879.933594	-605.373535	104.475014	517.388306	-566.328308	-147.179947	525.156677	-629.710876	99.207535	102.130371	-602.641174	-154.990433	106.027626	-524.916382	163.343399	1382.620972	-448.324493	-175.073944	1383.750732	-457.201141	14.851806	1404.398315	-466.924133	44.568253	1670.903076	-583.086060	247.193741	1141.815186	-476.027893	-282.450562	1152.155151	-463.677673	300.437775	902.387390	-337.963623	-281.289825	921.630920	-437.619476	7.427828	974.303223	542.523621	-43.116173	935.665894	551.566467	115.223564
-492.233215	81.922668	883.740417	-459.014252	-78.354637	879.305542	-606.117065	103.923538	517.410950	-566.369263	-147.176666	524.698608	-629.760315	99.150726	102.005676	-602.760559	-154.807648	105.649780	-524.564453	163.248322	1381.848511	-447.920135	-175.367615	1382.947754	-456.756958	14.728834	1403.856445	-466.221069	44.539154	1670.482910	-582.918152	246.976715	1140.973389	-477.040405	-281.586090	1151.095947	-463.363770	300.051849	901.583618	-340.638733	-279.219971	919.411804	-437.213379	7.194588	973.693298	542.477356	-43.066898	935.658447	551.507507	115.281914
-491.823792	81.608986	883.174988	-458.646545	-78.597359	878.706421	-606.621460	103.384247	517.380676	-566.425964	-147.099792	524.328796	-629.718994	99.096146	101.814049	-602.819824	-154.600876	105.318245	-524.210449	163.117279	1381.048950	-447.512177	-175.642090	1382.165649	-456.306458	14.540852	1403.245361	-465.821716	44.405655	1669.886108	-582.697876	246.728149	1140.097046	-477.786713	-280.277130	1149.720337	-462.994415	299.624084	900.722046	-343.264008	-278.187256	918.043823	-436.740509	6.907787	973.076355	542.446838	-43.031719	935.653687	551.452026	115.314568
-491.387817	81.397583	882.744263	-458.221466	-78.803444	878.164612	-607.136353	102.864471	517.309753	-566.577576	-146.991974	524.037903	-629.682251	99.156548	101.609497	-602.962646	-154.339432	105.014954	-523.814209	162.990646	1380.198730	-447.062225	-175.933228	1381.395508	-455.846436	14.341743	1402.670654	-465.286285	44.352322	1669.403931	-582.445740	246.503418	1139.230347	-478.627045	-279.378754	1148.591187	-462.645905	299.136200	899.733337	-345.873657	-275.984039	915.793213	-436.276489	6.639971	972.579529	542.420593	-42.983620	935.664429	551.387756	115.370834
-491.186890	81.202347	882.381958	-457.932617	-79.058029	877.678406	-607.679993	102.456993	517.295227	-566.851807	-146.974701	523.868652	-629.814148	99.181526	101.428185	-602.994507	-154.039688	104.748863	-523.466492	162.832199	1379.332642	-446.625488	-176.301941	1380.643921	-455.392242	14.162452	1402.127441	-464.757019	44.265747	1668.988403	-582.132019	246.202591	1138.157104	-479.482147	-278.653564	1147.630005	-462.293610	298.582001	898.680420	-348.550934	-273.629883	913.447021	-435.951569	6.380534	972.123779	542.368408	-42.973774	935.671631	551.359985	115.342415
-490.969208	80.989098	881.994873	-457.693024	-79.255714	877.242859	-608.040222	102.155563	517.231934	-567.143860	-146.914536	523.720398	-629.825989	99.304016	101.301132	-603.016785	-153.791382	104.526367	-523.142395	162.697449	1378.539795	-446.211517	-176.707138	1379.936646	-455.001892	13.955810	1401.675171	-464.210510	44.167881	1668.632568	-581.800659	245.920746	1137.322510	-480.225128	-277.650482	1146.428101	-461.959900	297.988739	897.647400	-351.034851	-271.121521	911.268005	-435.618896	6.175903	971.668701	542.306274	-42.979519	935.652588	551.300781	115.365829
-490.777740	80.645226	881.681396	-457.437592	-79.532021	876.952209	-608.154663	101.864273	517.145996	-567.418396	-146.910858	523.687195	-629.885254	99.550934	101.237228	-603.143860	-153.617691	104.368790	-522.827393	162.590424	1377.838867	-445.803833	-177.098724	1379.306152	-454.541443	13.745627	1401.271973	-463.535706	44.102886	1668.430908	-581.387085	245.598511	1136.380127	-480.981995	-276.952545	1145.637451	-461.558289	297.309296	896.566223	-353.732117	-268.612091	908.491333	-435.311462	5.915246	971.328430	542.268188	-42.965385	935.637878	551.268188	115.410118
-490.622864	80.432854	881.531250	-457.161621	-79.746819	876.732605	-608.258850	101.691360	517.158569	-567.708801	-146.973846	523.750793	-629.876099	99.792961	101.195358	-603.143005	-153.539825	104.271545	-522.516418	162.394897	1377.191528	-445.367157	-177.431015	1378.836548	-454.114349	13.534301	1401.013428	-463.165192	43.961460	1668.160278	-580.858948	245.229416	1135.584717	-481.608490	-276.133850	1144.827148	-461.254120	296.588989	895.614441	-356.292633	-266.308258	906.497070	-435.013855	5.709228	971.108459	542.284912	-42.914856	935.621460	551.248291	115.435265
-490.524963	80.190933	881.523926	-456.924530	-79.930084	876.654358	-608.420349	101.562050	517.248169	-567.948486	-147.074982	523.857300	-629.867798	100.033806	101.240273	-603.160889	-153.544525	104.277618	-522.205200	162.236282	1376.759521	-444.937317	-177.783066	1378.500977	-453.759521	13.302172	1400.883057	-462.651733	43.865307	1668.078613	-580.238220	244.641922	1134.886719	-482.130371	-275.257141	1144.169678	-460.918060	295.752380	894.699219	-358.887482	-264.094849	904.601318	-434.776978	5.507101	971.035645	542.279602	-42.898594	935.624756	551.230164	115.422455
-490.456421	80.045692	881.673828	-456.720825	-80.069519	876.717957	-608.614258	101.477608	517.485901	-568.097717	-147.117493	523.996948	-629.791687	100.255501	101.386192	-603.079041	-153.711716	104.354469	-521.853088	162.082581	1376.499634	-444.441284	-178.128769	1378.323120	-453.365814	13.053417	1400.899780	-462.005157	43.781269	1668.188477	-579.424255	243.914200	1134.202148	-482.596924	-274.486969	1143.783569	-460.651276	294.859375	893.924438	-361.368195	-261.940399	903.026001	-434.566498	5.364935	971.110901	542.250488	-42.892258	935.627625	551.208191	115.449455
-490.376434	79.940811	881.946899	-456.569672	-80.123299	876.897278	-608.676270	101.450935	517.761047	-568.137146	-147.226532	524.190247	-629.722900	100.638535	101.619949	-603.013672	-153.980499	104.527153	-521.561096	161.908249	1376.391235	-443.949829	-178.453262	1378.338623	-452.970734	12.846280	1401.010254	-461.638550	43.595505	1668.224365	-578.729675	243.357498	1133.968018	-482.940063	-273.613342	1143.571655	-460.350159	293.830902	893.296387	-363.772888	-259.873871	901.636536	-434.384369	5.265768	971.309937	542.256958	-42.851933	935.639038	551.177185	115.473305
-490.341431	79.882645	882.323975	-456.430542	-80.154480	877.159119	-608.723511	101.472664	518.112244	-568.142761	-147.494690	524.473022	-629.657959	101.052834	101.956535	-602.898438	-154.331390	104.852409	-521.199707	161.730682	1376.489990	-443.436218	-178.658936	1378.547363	-452.587860	12.619420	1401.231934	-460.979858	43.491135	1668.556152	-578.060364	242.750687	1133.947998	-483.166107	-272.863159	1143.552856	-460.129395	292.764343	892.859253	-366.069763	-258.002838	900.581848	-434.231232	5.196099	971.602722	542.262695	-42.847229	935.655518	551.173645	115.488480
-490.202942	80.100380	882.765137	-456.284515	-80.098885	877.512878	-608.699646	101.487473	518.542175	-568.103638	-147.795410	524.853394	-629.689636	101.533966	102.362946	-602.845886	-154.795959	105.210617	-520.816345	161.524261	1376.787964	-442.890228	-178.890182	1378.889160	-452.216370	12.430307	1401.573853	-460.501160	43.367184	1668.916382	-577.297180	242.146301	1134.127686	-483.409363	-272.077209	1143.694458	-459.888000	291.601593	892.637390	-368.304901	-256.200348	899.776428	-434.058960	5.285797	971.990112	542.287415	-42.830784	935.661743	551.190186	115.518730
-490.309753	79.833054	883.237305	-456.246887	-80.193840	877.953003	-608.736267	101.610710	518.948364	-568.140930	-148.181961	525.368469	-629.493225	101.846497	102.747902	-602.920288	-155.413437	105.743515	-520.502869	161.318893	1377.283081	-442.355286	-179.144638	1379.355347	-451.852417	12.199687	1402.050659	-460.137909	43.169643	1669.293823	-576.616760	241.556320	1134.547241	-483.515503	-271.514923	1144.218750	-459.696655	290.344025	892.630066	-370.356354	-254.452209	899.206238	-434.016449	5.144882	972.411011	542.285583	-42.817032	935.660522	551.174072	115.530205
-490.398102	79.698090	883.789185	-456.343964	-80.145592	878.453064	-607.964478	101.590408	519.261597	-568.187195	-148.701614	525.934326	-629.082886	102.450752	103.155663	-602.862061	-156.026154	106.250610	-520.138245	161.122421	1377.959473	-441.767914	-179.320770	1379.979248	-451.442871	12.012873	1402.635498	-459.494476	43.025909	1669.914307	-575.857971	240.773972	1135.126953	-483.552490	-270.907837	1144.776245	-459.494965	289.038696	892.796082	-372.281342	-252.826401	898.923584	-434.016449	5.096799	972.897522	542.312561	-42.810318	935.660950	551.163391	115.563042
-490.444519	79.717606	884.523315	-456.424438	-80.023666	879.020508	-607.039063	101.492844	519.557068	-568.083130	-149.135925	526.476318	-628.636597	103.084152	103.572037	-602.823242	-156.629227	106.803642	-519.773865	160.869415	1378.795532	-441.279480	-179.473770	1380.687378	-450.835571	11.809514	1403.531250	-459.119080	42.794323	1670.459229	-575.240417	240.106827	1135.937500	-483.407776	-270.297943	1145.525757	-459.234894	287.619720	893.206299	-373.916718	-251.290421	898.885376	-434.031097	5.077712	973.532593	542.348022	-42.793831	935.652893	551.176819	115.557426
-490.410614	79.577408	885.214417	-456.351807	-80.066826	879.856567	-606.104736	101.503319	519.902954	-567.851990	-149.525452	527.043762	-628.204956	103.705109	104.078621	-602.742371	-157.359482	107.422165	-519.395203	160.643295	1379.729492	-440.691681	-179.611832	1381.472046	-450.411530	11.597811	1404.200073	-458.622620	42.590317	1671.161865	-574.620911	239.407074	1136.839355	-483.299225	-269.708649	1146.347534	-458.974670	286.180298	893.782410	-375.319183	-249.858353	899.077515	-433.983093	5.081089	974.292908	542.355652	-42.784565	935.666687	551.167114	115.566734
-490.401703	79.335083	885.939819	-456.253387	-80.212402	880.660706	-607.615417	102.290977	521.033508	-567.542236	-149.894058	527.626587	-628.911987	103.886284	104.916252	-602.483643	-158.073120	108.049950	-518.943726	160.494980	1380.801270	-440.025543	-179.724060	1382.300049	-450.027100	11.416968	1404.931152	-457.966461	42.435471	1671.974365	-574.098816	238.733063	1137.908691	-483.246826	-269.379578	1147.202148	-458.702301	284.720856	894.492798	-376.489380	-248.729858	899.434387	-433.926697	4.958508	975.052368	542.375488	-42.779800	935.661682	551.167297	115.566315
-490.416748	79.279121	886.718994	-456.270111	-80.320541	881.404846	-607.873474	102.786415	521.752563	-567.170044	-150.230988	528.244568	-629.217957	104.392052	105.555374	-602.219666	-158.796677	108.741898	-518.563477	160.287933	1381.841187	-439.412231	-179.820816	1383.183105	-449.600769	11.275186	1405.723755	-457.566040	42.125858	1672.658813	-573.612122	238.099487	1139.003052	-483.110626	-269.253113	1148.160645	-458.363464	283.269379	895.272583	-377.405304	-247.643661	899.956970	-433.888885	4.866370	975.791504	542.408386	-42.794651	935.660095	551.183716	115.558502
-490.415192	79.239822	887.466370	-456.231598	-80.449890	882.229248	-607.452393	103.072334	522.250549	-566.760010	-150.552155	528.922180	-628.852539	104.772141	106.027939	-601.967834	-159.456177	109.389587	-518.073792	160.116867	1382.994629	-438.804779	-179.944275	1384.047974	-449.174133	11.147075	1406.500977	-456.937195	41.934525	1673.486328	-573.184265	237.545746	1140.110596	-482.987335	-269.149994	1149.095093	-458.033142	281.833862	896.238586	-378.006805	-246.660797	900.643372	-433.856384	4.835319	976.568909	542.469910	-42.769714	935.697754	551.187561	115.593033
-490.440308	78.979637	888.234436	-456.258148	-80.625488	883.038330	-606.984070	103.323860	522.643494	-566.550842	-151.473190	529.690369	-628.597046	105.311607	106.569817	-601.967468	-160.214264	110.109131	-517.674316	159.941132	1384.103027	-438.234894	-180.041718	1384.917114	-448.742126	11.006287	1407.248047	-456.477600	41.586292	1674.181396	-572.843994	236.873566	1141.265869	-482.848877	-269.165283	1150.000366	-457.577118	280.419556	897.244934	-378.371613	-245.926453	901.434937	-433.849701	4.651024	977.341492	542.552856	-42.767479	935.723694	551.254211	115.580589
-490.412231	78.839767	888.977417	-456.283295	-80.808327	883.781982	-606.689819	103.611572	523.077271	-566.093750	-151.920364	530.230286	-628.458557	105.744453	107.039551	-601.758362	-160.905457	110.707596	-517.238831	159.798477	1385.212769	-437.715302	-180.105698	1385.711304	-448.294189	10.838913	1407.984985	-455.782227	41.242279	1674.959473	-572.604370	236.358734	1142.412476	-482.670349	-269.310974	1150.903076	-457.096527	279.007690	898.303223	-378.471527	-245.351578	902.277710	-433.823700	4.480954	978.074707	542.613892	-42.776310	935.741150	551.289612	115.607872
-490.394623	78.725212	889.628235	-456.308258	-81.071564	884.576050	-606.356079	103.900444	523.529541	-565.598022	-152.406921	530.758911	-628.379456	106.129738	107.483032	-601.559937	-161.504242	111.240288	-516.744812	159.703552	1386.320068	-437.244629	-180.198105	1386.422241	-447.847717	10.712276	1408.700928	-455.270630	40.817905	1675.585571	-572.350220	235.803345	1143.430054	-482.484467	-269.502716	1151.737915	-456.650177	277.701965	899.393616	-378.301392	-244.884079	903.187378	-433.798950	4.365286	978.780518	542.669800	-42.782997	935.757385	551.326904	115.586533
-490.412170	78.404533	890.270386	-456.340424	-81.266380	885.230103	-606.029419	104.154831	523.844971	-564.676636	-152.159760	530.763245	-628.383789	106.421829	107.926140	-601.094482	-162.033493	111.615791	-516.267578	159.585281	1387.301758	-436.820892	-180.304062	1387.081177	-447.400116	10.587317	1409.336914	-454.626282	40.380753	1676.187378	-572.169617	235.237747	1144.496948	-482.234283	-269.763367	1152.456177	-456.059906	276.439026	900.437744	-377.896942	-244.585953	904.093506	-433.793335	4.122044	979.414612	542.767639	-42.796059	935.790161	551.388672	115.565384
-490.431854	78.208191	890.797424	-456.434509	-81.404694	885.761719	-605.711304	104.450150	524.113953	-564.177429	-152.486160	531.040039	-628.327148	106.643089	108.315834	-601.090759	-162.440994	112.006195	-515.750427	159.522507	1388.181641	-436.423126	-180.375534	1387.624512	-446.946991	10.444509	1409.861206	-453.940643	39.887402	1676.695313	-572.023010	234.776657	1145.296143	-482.011261	-269.898529	1152.921753	-455.413666	275.230682	901.421875	-377.260254	-244.437180	904.942139	-433.803802	3.951420	979.924072	542.828064	-42.807045	935.791443	551.414856	115.561028
-490.464417	78.050087	891.159241	-456.510712	-81.651474	886.237366	-605.342712	104.639977	524.167542	-563.969055	-153.247147	531.392883	-628.340759	106.849464	108.522995	-601.168396	-162.777420	112.371918	-515.248230	159.449234	1388.850586	-436.086182	-180.469742	1387.995605	-446.526154	10.327518	1410.236572	-453.140747	39.421974	1677.124512	-571.938477	234.360657	1146.100220	-481.674072	-270.381775	1153.501099	-454.838531	274.182739	902.359741	-376.374695	-244.470016	905.787964	-433.811920	3.810980	980.318970	542.888611	-42.819508	935.795959	551.470703	115.556046
-490.463440	77.812958	891.389099	-456.542938	-81.900055	886.584290	-604.835571	104.858955	524.104431	-563.551086	-153.726471	531.614075	-628.406433	106.980217	108.563187	-601.307434	-163.007004	112.569649	-514.672729	159.383560	1389.469849	-435.780396	-180.511002	1388.261353	-446.117371	10.222136	1410.477905	-452.444885	38.812656	1677.336426	-571.858093	233.984406	1146.713989	-481.366150	-270.746521	1153.864136	-454.039337	273.151154	903.191345	-375.309937	-244.655090	906.517761	-433.782806	3.636836	980.583740	542.939697	-42.811409	935.800537	551.490051	115.570587
-490.568878	77.717735	891.495056	-456.725098	-82.041664	886.530579	-604.446838	105.060249	523.906250	-563.064148	-153.981445	531.596558	-628.527405	107.008072	108.355125	-601.475098	-163.093781	112.642723	-514.110840	159.334641	1389.873413	-435.491028	-180.563431	1388.385376	-445.688385	10.111820	1410.567505	-451.621460	38.190510	1677.441162	-571.770142	233.596100	1147.119751	-481.049225	-270.967896	1153.944580	-453.346649	272.283722	903.911255	-373.974213	-244.857574	907.243835	-433.780640	3.438918	980.551331	543.028870	-42.784092	935.796143	551.545410	115.596794
-490.525665	77.496140	891.416260	-456.658020	-82.344818	886.536255	-604.010010	105.151924	523.538940	-562.501587	-153.977783	531.310242	-628.685669	106.930847	108.024551	-601.588806	-163.061005	112.468163	-513.549072	159.281296	1390.093140	-435.302063	-180.619812	1388.347900	-445.252106	9.994039	1410.487183	-450.690369	37.599411	1677.400879	-571.686523	233.266663	1147.413940	-480.661652	-271.302887	1153.954346	-452.539551	271.470154	904.526245	-372.512054	-245.361298	907.797485	-433.700684	3.233656	980.500488	543.115723	-42.798416	935.801697	551.616699	115.552124
-490.445984	77.294128	891.197815	-456.557465	-82.602707	886.356995	-603.747620	105.160461	523.087036	-562.012390	-154.006012	530.831299	-628.889465	106.746140	107.576958	-601.642578	-162.928436	112.156448	-513.007202	159.248779	1390.171875	-435.150879	-180.678635	1388.107910	-444.806671	9.884995	1410.244995	-449.879883	36.839207	1677.112793	-571.576843	232.948792	1147.501465	-480.227783	-271.888428	1153.951904	-451.697632	270.777008	905.010864	-370.915009	-245.901733	908.352417	-433.603088	3.031139	980.296631	543.163330	-42.808064	935.809448	551.673584	115.520973
-490.326202	77.243042	890.784973	-456.421997	-82.806664	885.986938	-603.649231	105.146378	522.558716	-561.737305	-153.984589	530.247681	-629.054260	106.391647	107.081017	-601.781128	-162.661972	111.721992	-512.473755	159.218842	1390.019653	-435.048340	-180.733734	1387.681030	-444.361115	9.814387	1409.774048	-448.909760	36.073177	1676.662109	-571.476196	232.699707	1147.419189	-479.819672	-272.255157	1153.611938	-450.839081	270.234650	905.325378	-369.123352	-246.500427	908.677490	-433.495880	2.921965	979.912964	543.243225	-42.806618	935.787170	551.722229	115.546425
-490.228882	77.048058	890.068115	-456.323608	-83.032234	885.378235	-603.567810	104.934822	521.765747	-561.576660	-153.767807	529.548584	-629.179749	106.011024	106.367050	-602.009216	-162.286011	111.135468	-511.871429	159.243195	1389.663818	-434.927582	-180.752106	1387.101074	-443.967743	9.745732	1409.189453	-447.934021	35.289249	1676.092285	-571.367310	232.751282	1147.239014	-479.353699	-272.725769	1153.125977	-449.945953	269.762024	905.482483	-367.159302	-247.220596	908.968323	-433.417114	2.768540	979.254944	543.335938	-42.812649	935.798584	551.806824	115.516411
-490.077881	76.990532	889.227356	-456.183685	-83.164398	884.573975	-603.707336	104.660912	521.081421	-562.253906	-154.261597	529.296204	-629.341187	105.379486	105.668594	-602.547180	-161.800125	110.528503	-511.359680	159.248871	1389.085815	-434.915375	-180.798920	1386.352905	-443.594147	9.712921	1408.296875	-446.889160	34.469109	1675.378174	-571.262512	232.698563	1146.769775	-479.044922	-273.388275	1152.394531	-449.000214	269.397156	905.363098	-365.181488	-248.032242	908.992859	-433.306366	2.681347	978.447083	543.394775	-42.798965	935.794922	551.864624	115.513184
-489.878021	76.876175	888.179993	-455.988800	-83.278580	883.544495	-604.046997	104.260696	520.383850	-562.789429	-154.238190	528.602356	-629.490906	104.621880	105.013359	-602.829895	-161.233093	109.781235	-510.823853	159.336594	1388.309937	-434.877106	-180.819595	1385.454224	-443.272095	9.668793	1407.356079	-445.686493	33.649685	1674.586670	-571.017822	232.580124	1145.992920	-478.525879	-273.837097	1151.484131	-448.029633	269.150909	905.046936	-363.056335	-248.964355	908.917419	-433.147034	2.567499	977.425171	543.453308	-42.832848	935.784668	551.948669	115.503731
-489.585083	76.820915	886.998169	-455.740417	-83.405716	882.373413	-604.390381	103.674919	519.710144	-563.396179	-153.998947	527.848145	-629.524902	103.752831	104.247940	-603.123413	-160.605164	108.980194	-510.293488	159.427780	1387.334473	-434.929016	-180.819809	1384.363403	-442.996735	9.612232	1406.319458	-444.558746	32.667156	1673.583008	-570.776489	232.679657	1145.015625	-478.091644	-274.522949	1150.421143	-447.012054	269.008270	904.546753	-360.904877	-249.905792	908.634521	-432.942474	2.453990	976.278748	543.586426	-42.832874	935.802795	552.056946	115.520317
-489.311859	77.023911	885.794556	-455.532104	-83.390205	881.074280	-604.910889	102.973984	519.095703	-564.020020	-153.546356	527.062805	-629.627991	102.744675	103.536354	-603.245117	-159.895477	108.185669	-509.847260	159.531448	1386.183594	-434.997070	-180.808670	1383.193237	-442.716064	9.556768	1405.167847	-443.305176	31.732899	1672.585205	-570.494995	232.761749	1143.865356	-477.456482	-274.943146	1149.072998	-445.975037	268.956116	903.839050	-358.599152	-250.930283	908.274658	-432.742767	2.476598	975.050598	543.738342	-42.964684	935.811218	552.312561	115.124367
-489.001678	76.981628	884.538269	-455.255402	-83.454132	879.764465	-605.471313	102.250549	518.529297	-564.689209	-152.615067	526.252563	-629.783813	101.691673	102.887100	-603.357361	-159.188431	107.258041	-509.441315	159.628357	1384.870361	-435.109802	-180.828629	1381.885376	-442.482513	9.461956	1403.940674	-441.969910	30.764193	1671.514648	-570.187561	233.001999	1142.399170	-476.672699	-275.672821	1147.785522	-444.965729	268.941833	902.867615	-356.268921	-251.978333	907.749207	-432.513031	2.369558	973.798462	543.781616	-42.840137	935.803894	552.270081	115.526726
-488.289337	76.879585	882.862854	-454.948273	-83.491501	878.361755	-605.529480	101.352409	517.706482	-565.441833	-152.444992	525.454346	-629.658386	100.675720	102.071281	-603.494141	-158.479965	106.437546	-509.080200	159.762955	1383.373291	-435.272034	-180.901657	1380.468750	-442.224670	9.383678	1402.678833	-440.580292	29.750898	1670.393921	-569.767334	233.376648	1140.856567	-475.877075	-276.247498	1146.319580	-443.903442	269.031982	901.697571	-353.958801	-253.079956	907.062378	-432.008514	2.356771	972.258118	543.945007	-42.962132	935.788574	552.539795	115.128891
-487.863770	76.912186	881.617432	-454.557007	-83.449829	877.039001	-605.819397	100.560432	516.947815	-566.240112	-152.074234	524.756165	-629.759033	99.669472	101.228691	-603.672485	-157.851456	105.602325	-508.807129	159.860184	1381.807251	-435.477570	-180.956329	1379.034546	-441.986847	9.315110	1401.321655	-439.178040	28.795704	1669.198242	-569.325012	233.837784	1139.193481	-474.944702	-276.896637	1144.756836	-442.851318	269.144989	900.309326	-351.606964	-254.213943	906.261108	-431.662079	2.327810	971.004883	543.980774	-42.874176	935.778931	552.521790	115.484421
-487.608490	76.916824	880.343018	-454.377747	-83.515533	875.833435	-606.034607	99.767052	516.100769	-567.091064	-151.705505	524.071289	-629.788940	98.688553	100.353561	-603.752136	-157.260162	104.849785	-508.505066	159.962418	1380.137085	-435.748566	-180.971832	1377.566895	-441.784088	9.218876	1400.013062	-437.668152	27.730192	1668.045532	-568.721985	234.176285	1137.340454	-473.876007	-277.402710	1143.120361	-441.858917	269.409424	898.762024	-349.202667	-255.411453	905.371338	-431.421265	2.320667	969.753296	544.051941	-42.885502	935.800598	552.612915	115.483391
-487.328766	76.853706	879.205444	-454.133392	-83.599060	874.666382	-606.193176	99.047935	515.326477	-567.563477	-151.359451	523.212219	-629.809448	97.719040	99.429359	-603.728027	-156.747696	104.111435	-508.261383	160.096527	1378.452759	-436.058044	-181.066284	1376.116455	-441.555054	9.121461	1398.703369	-436.170593	26.686466	1666.865356	-568.089722	234.723038	1135.521729	-472.774506	-277.827209	1141.370117	-440.864746	269.684875	897.128479	-346.825836	-256.597168	904.436340	-431.124725	2.228574	968.587219	544.141602	-42.902523	935.789185	552.716675	115.492775
-487.125671	76.729271	878.123047	-453.934143	-83.756950	873.665710	-606.450256	98.374321	514.483887	-568.599976	-151.298645	523.135742	-629.960205	96.805748	98.719872	-604.137695	-156.382751	103.524780	-508.092316	160.241455	1376.789307	-436.323883	-181.136459	1374.709839	-441.372467	9.032117	1397.438477	-434.646759	25.643042	1665.727051	-567.307129	235.188309	1133.670532	-471.599945	-278.469635	1139.931641	-439.962006	270.033569	895.388672	-344.469452	-257.831085	903.504211	-430.852539	2.147616	967.511292	544.223511	-42.923607	935.789978	552.834473	115.462181
-486.890198	76.831398	877.303650	-453.781708	-83.809700	872.866455	-606.346558	97.483864	513.626343	-569.214417	-151.025558	522.706848	-629.906189	96.055252	98.149925	-604.364685	-156.092407	102.989120	-507.993195	160.411728	1375.214722	-436.670258	-181.219193	1373.429810	-441.202393	8.966482	1396.325806	-433.115295	24.588747	1664.655273	-566.499268	235.741135	1131.920288	-470.362213	-278.697266	1138.326538	-439.086304	270.345947	893.656372	-342.120117	-259.065155	902.593567	-430.604675	2.169578	966.678711	544.302979	-42.924816	935.811279	552.940125	115.462730
-486.726715	76.839310	876.555603	-453.715271	-83.861794	872.151794	-606.881653	97.321327	513.350586	-569.647339	-150.922272	522.319885	-629.969421	95.292114	97.774368	-604.460022	-155.824448	102.591560	-507.801941	160.627228	1373.875244	-436.929901	-181.279953	1372.303711	-441.030426	8.934721	1395.360107	-431.648621	23.598885	1663.715210	-565.542847	236.227234	1130.287720	-469.062653	-279.135559	1137.152100	-438.213867	270.719482	891.903320	-339.821167	-260.249115	901.866638	-430.384918	2.163206	965.900940	544.430176	-42.895325	935.826172	553.063171	115.469368
-486.620667	76.653801	876.082886	-453.690979	-83.917549	871.685974	-607.198059	97.103775	513.135315	-569.512634	-149.218521	521.640442	-629.963867	94.753799	97.548370	-604.254822	-155.607910	102.106483	-507.687622	160.865158	1372.682739	-437.206604	-181.325607	1371.339966	-440.906860	8.866377	1394.580444	-430.102173	22.514074	1662.934082	-564.554321	236.764587	1128.901489	-467.739349	-279.435181	1136.045288	-437.497864	271.091705	890.213318	-337.575958	-261.408051	901.247009	-430.255219	2.044822	965.403381	544.523926	-42.902058	935.829346	553.193420	115.470680
-486.412079	76.573875	875.640991	-453.702515	-83.988213	871.389404	-607.314148	96.924072	513.030579	-569.681458	-149.690308	521.472046	-629.953918	94.416397	97.519737	-604.374451	-155.438644	102.030716	-507.529083	161.114380	1371.743652	-437.479370	-181.358963	1370.634644	-440.782013	8.825138	1394.020996	-428.607574	21.487988	1662.304688	-563.478271	237.264038	1127.715942	-466.436615	-279.420410	1135.059570	-436.751373	271.357330	888.674622	-335.395203	-262.532440	900.809814	-430.079865	2.014627	964.997803	544.609680	-42.920444	935.827759	553.324402	115.469948
-486.321228	76.570839	875.512573	-453.781860	-84.025352	871.307312	-607.459778	96.991791	513.118042	-569.868469	-150.465256	521.544678	-630.023682	94.235168	97.658432	-604.576477	-155.303513	102.177620	-507.340790	161.375717	1371.087646	-437.731354	-181.354370	1370.265381	-440.641754	8.798759	1393.719116	-427.065125	20.404175	1661.930420	-561.621643	236.115005	1126.335693	-465.140869	-279.455688	1134.515747	-436.211029	271.729614	887.224487	-333.322266	-263.595093	900.651428	-430.004761	1.992140	964.862366	544.681274	-42.919914	935.827576	553.443726	115.446129
-486.291779	76.588310	875.597900	-453.904083	-84.113953	871.431763	-607.377014	97.237251	513.338867	-569.697632	-150.540634	521.575317	-629.964600	94.339912	97.902794	-604.650879	-155.208572	102.363487	-507.035461	161.621109	1370.784058	-437.916809	-181.290192	1370.167847	-440.506500	8.786999	1393.699951	-425.646484	19.460106	1661.745483	-560.556580	237.016434	1126.015259	-463.817322	-279.518616	1134.439575	-435.782806	272.003662	886.210266	-331.388367	-264.614410	900.708862	-429.984772	1.951395	964.938477	544.751709	-42.954243	935.828918	553.560303	115.436264
-486.299835	76.561478	875.904175	-454.056580	-84.169075	871.759033	-606.918335	97.270424	513.519653	-569.357178	-150.519180	521.669861	-630.027893	94.716888	98.286728	-604.597900	-155.200607	102.649300	-506.683441	161.864883	1370.827271	-438.037872	-181.204285	1370.385376	-440.319641	8.788864	1393.921997	-424.261200	18.533619	1661.848389	-559.385437	237.581940	1126.058838	-462.577362	-279.214233	1134.417236	-435.564301	272.190948	885.443481	-329.547333	-265.517395	901.109680	-430.015259	1.895870	965.234314	544.799500	-42.981560	935.814209	553.687561	115.421021
-486.369385	76.549416	876.431702	-454.234406	-84.254791	872.291992	-606.665527	97.794220	514.010010	-568.943726	-150.546417	521.936768	-629.784912	95.091576	98.841042	-604.515137	-155.231308	103.078369	-506.275574	162.046982	1371.232422	-438.140137	-181.107758	1370.906250	-440.049194	8.777852	1394.417480	-422.879517	17.522356	1662.196411	-558.212891	238.100937	1126.463623	-461.397491	-279.037384	1135.051025	-435.410889	272.277374	885.106689	-327.855225	-266.354309	901.821045	-430.095032	1.829633	965.746277	544.856873	-42.967800	935.820251	553.786621	115.413979
-486.505798	76.395035	877.378296	-454.371521	-84.310005	873.105286	-606.244873	98.452217	514.646851	-568.635742	-150.863724	522.458740	-629.679565	95.724953	99.650124	-604.473450	-155.331116	103.692307	-505.694824	162.168350	1372.047852	-438.141266	-180.980179	1371.789673	-439.723663	8.757101	1395.153931	-421.696716	16.782213	1662.797241	-556.995422	238.450836	1127.332153	-460.302979	-278.684723	1135.856079	-435.331329	272.287842	885.196838	-326.214600	-267.048340	902.855103	-430.252441	1.647848	966.640076	544.908569	-42.974037	935.845398	553.876526	115.395416
-486.663025	76.249535	878.361267	-454.579498	-84.371132	874.078735	-606.109131	99.493248	515.596985	-568.288757	-151.142502	523.119019	-629.708008	96.406227	100.576614	-604.216980	-155.566422	104.482964	-505.033417	162.258713	1373.143066	-438.086182	-180.872894	1372.900269	-439.338776	8.727377	1396.106567	-420.542145	16.090326	1663.639893	-555.850769	238.556351	1128.439697	-459.264648	-278.188751	1136.893188	-435.323425	272.256378	885.670227	-324.735840	-267.677856	904.181580	-430.405579	1.535593	967.605896	544.947876	-42.961395	935.863586	553.988892	115.387520
-486.682861	76.204338	879.518311	-454.770569	-84.395523	875.219788	-605.456238	100.225761	516.422852	-567.977905	-151.527161	523.987671	-629.462158	96.850372	101.130180	-604.051880	-155.880722	105.360474	-504.299011	162.327087	1374.536865	-438.034546	-180.741013	1374.246094	-438.930023	8.666965	1397.262085	-419.477966	15.438008	1664.664795	-554.719238	238.725266	1129.950073	-458.390320	-277.976227	1138.429199	-435.380951	272.175201	886.441406	-323.409851	-268.249023	905.876770	-430.549622	1.441315	968.775513	544.979187	-42.946869	935.862854	554.059753	115.430000
-487.000061	76.284348	880.787903	-455.268829	-84.521172	876.442932	-604.633728	100.723869	517.120789	-567.624512	-151.862488	524.904541	-629.334106	98.113022	102.420326	-603.927612	-156.267807	106.297272	-503.407684	162.396301	1376.174561	-437.931091	-180.626068	1375.784546	-438.512177	8.559175	1398.555542	-418.452606	14.850680	1665.842529	-553.622742	238.806198	1131.785522	-457.629944	-277.653076	1140.080688	-435.443909	271.990417	887.619019	-322.328094	-268.745758	907.697632	-430.891785	1.353402	969.996948	545.032654	-42.975719	935.857117	554.185120	115.411819
-487.351685	76.370323	882.304871	-455.874786	-84.672508	877.794250	-604.307617	101.855293	518.343445	-567.287476	-152.316574	525.964905	-629.245483	99.072906	103.720299	-603.680847	-156.757996	107.377113	-502.437531	162.401413	1377.991333	-437.778961	-180.555069	1377.498047	-438.028137	8.470955	1400.003052	-417.599640	14.337694	1667.097778	-552.629395	238.832642	1133.754883	-456.986877	-277.401703	1141.898926	-435.570343	271.871460	889.078125	-321.270355	-269.264496	909.811890	-431.312805	1.166848	971.414734	545.091187	-42.952850	935.866211	554.268372	115.423958
-487.552795	76.210503	883.801453	-456.221649	-84.782906	879.232788	-603.533264	102.553040	519.366089	-566.792847	-152.612442	527.015869	-628.981567	99.987465	104.840927	-603.360840	-157.265152	108.468575	-501.408081	162.378845	1379.968262	-437.644470	-180.484070	1379.280396	-437.546936	8.337523	1401.522583	-416.625488	13.933945	1668.573120	-551.748840	238.924591	1136.031128	-456.511108	-277.276947	1143.836670	-435.579712	271.667938	890.762146	-320.162628	-268.938965	911.682129	-431.572479	0.966803	972.879761	545.104370	-42.923397	935.853149	554.339417	115.434029
-487.897858	75.934616	885.298889	-456.644562	-85.006508	880.764771	-602.871460	103.211876	520.419678	-566.217590	-152.907089	528.071106	-628.663940	100.788315	106.076401	-602.920105	-157.833450	109.540726	-500.344055	162.345078	1382.045166	-437.536224	-180.425003	1381.169922	-437.013977	8.152799	1403.129639	-415.830322	13.554833	1670.039429	-550.915161	239.054382	1138.298706	-455.953369	-276.848297	1145.584961	-435.698700	271.508057	892.628479	-319.452454	-270.537750	914.724609	-431.925873	0.725223	974.380493	545.122803	-42.965992	935.864014	554.413086	115.415260
-488.042511	75.886444	886.898743	-456.812164	-85.174797	882.422852	-602.193787	103.868202	521.471985	-565.631653	-153.217407	529.212097	-628.439819	101.617050	107.370750	-602.477234	-158.380356	110.659050	-499.236633	162.272324	1384.121216	-437.354797	-180.389130	1383.032959	-436.444855	7.956549	1404.732910	-415.080109	13.226706	1671.502808	-550.233032	239.241043	1140.708374	-455.661255	-276.931824	1147.702515	-435.707581	271.345825	894.623962	-318.693573	-270.836090	917.066650	-432.127686	0.630957	976.028809	545.128662	-42.936710	935.861938	554.466003	115.448174
-488.732178	75.983284	888.818176	-457.465790	-85.327362	884.010437	-601.768066	104.489471	522.625488	-565.172546	-153.682053	530.289490	-628.183594	102.346962	108.493927	-602.102173	-159.008224	111.865723	-498.054871	162.169571	1386.198364	-437.148346	-180.369781	1384.846802	-435.887512	7.769093	1406.317627	-414.370483	12.910779	1672.935303	-549.611450	239.490204	1143.045044	-455.503387	-277.069977	1149.716553	-435.711029	271.244202	896.671692	-318.125214	-271.002350	919.424255	-432.742981	0.427355	977.767395	545.136963	-42.942852	935.877869	554.540466	115.439613
-488.964172	75.819931	890.340515	-457.859741	-85.500694	885.509583	-601.110962	105.035622	523.547607	-564.542358	-154.033188	531.308655	-627.746155	103.050575	109.575462	-601.780273	-159.503586	112.900909	-496.873169	162.117645	1388.229980	-437.011871	-180.329163	1386.622925	-435.337708	7.578849	1407.815186	-413.674835	12.620943	1674.299072	-549.081970	239.788193	1145.345825	-455.470123	-277.316071	1151.637695	-435.725281	271.185699	898.701599	-317.524872	-271.262543	921.660889	-433.004608	0.215548	979.257874	545.166016	-42.909492	935.893860	554.593628	115.493347
-488.881195	75.663315	891.411194	-458.225830	-85.703064	886.949585	-600.455505	105.490204	524.458923	-563.936890	-154.279984	532.219788	-627.374084	103.621582	110.569725	-601.286743	-160.025925	113.910881	-495.725677	162.042664	1390.119507	-436.811646	-180.300964	1388.255371	-434.772552	7.430887	1409.264160	-412.976166	12.440567	1675.630493	-548.723450	240.235657	1147.553955	-455.509857	-277.616425	1153.452515	-435.679779	271.194977	900.721069	-317.027252	-271.475952	923.876892	-433.071289	0.146512	980.473877	545.182190	-42.929272	935.901367	554.670410	115.470131
-489.092987	75.394554	892.718567	-458.721222	-85.857620	888.332275	-599.899048	105.855644	525.211731	-563.339294	-154.508194	532.997986	-627.049133	104.094063	111.431992	-600.970337	-160.460999	114.772087	-494.608063	161.969803	1391.830688	-436.678162	-180.260956	1389.719482	-434.216675	7.241163	1410.510498	-412.472839	12.225862	1676.739868	-548.454834	240.812225	1149.701538	-455.708862	-277.951813	1155.125000	-435.567841	271.328979	902.672241	-316.621124	-271.730103	925.974609	-433.339569	-0.072937	981.781433	545.186157	-42.918209	935.913025	554.737915	115.471169
-489.509644	75.437241	894.034668	-459.172119	-86.093864	889.545410	-599.604553	106.242378	525.971069	-562.763733	-154.765015	533.759338	-626.876953	104.435333	112.135117	-600.661316	-160.893204	115.568512	-493.493591	161.906403	1393.423218	-436.506378	-180.274414	1391.003906	-433.666382	7.090634	1411.670410	-411.904541	12.007366	1677.802734	-548.223999	241.287933	1151.618286	-455.973145	-278.321564	1156.540894	-435.431763	271.508240	904.546509	-316.158783	-271.881470	927.951172	-433.703979	-0.231617	983.018677	545.207336	-42.919521	935.921692	554.792480	115.463806
-489.677582	75.120087	895.048584	-459.528839	-86.362831	890.547729	-598.884644	106.345108	526.387817	-562.268677	-154.980743	534.347595	-626.589539	104.772980	112.809433	-600.496887	-161.198547	116.182976	-492.434296	161.798203	1394.848877	-436.336578	-180.239716	1392.104126	-433.108154	6.929326	1412.680664	-411.290833	11.844339	1678.704590	-548.014648	241.796646	1153.381104	-456.317566	-278.834625	1157.902710	-435.177887	271.758148	906.329468	-315.664612	-272.022980	929.763428	-433.884369	-0.560978	983.992249	545.222900	-42.897568	935.950073	554.842712	115.453018
-489.726715	74.925011	895.762268	-459.893829	-86.581642	891.413208	-598.659546	106.577362	526.795959	-561.853516	-155.190292	534.729309	-626.511292	104.989624	113.306366	-600.134399	-161.475174	116.699966	-491.490479	161.747742	1395.998535	-436.212280	-180.215027	1392.910156	-432.560760	6.758076	1413.418579	-410.872498	11.624222	1679.346680	-547.753174	242.114777	1154.816406	-456.741150	-279.283051	1158.872681	-434.759277	272.135193	908.009888	-315.252106	-272.230988	931.442444	-434.007294	-0.746001	984.743042	545.223145	-42.869820	935.915039	554.882874	115.453293
-489.701050	74.736938	896.288757	-460.088867	-86.849007	891.998474	-598.575806	106.758904	527.063660	-561.523132	-155.336807	535.043945	-626.546631	105.155647	113.585083	-599.953247	-161.708847	117.029411	-490.543762	161.675522	1396.837402	-436.006134	-180.198853	1393.488525	-432.180023	6.606802	1413.818848	-410.366425	11.436533	1679.830811	-547.651245	242.608902	1156.020630	-457.231354	-279.752472	1159.674072	-434.308228	272.526581	909.406433	-314.784637	-272.343628	932.857178	-434.014893	-0.983739	985.264893	545.197693	-42.882530	935.904846	554.910767	115.428299
-489.576569	74.590561	896.592773	-460.210480	-87.113632	892.367188	-598.419556	106.820717	527.121826	-561.282104	-155.456726	535.165894	-626.589172	105.204735	113.639122	-599.919861	-161.885132	117.210358	-489.727661	161.627701	1397.482544	-435.905304	-180.199631	1393.786743	-431.454926	6.534809	1414.302002	-409.910248	11.238658	1680.103638	-547.388306	242.864212	1156.857056	-457.740967	-280.183350	1160.130005	-433.741455	273.052826	910.634644	-314.314240	-272.647522	934.235474	-433.946594	-1.205790	985.572205	545.180725	-42.892475	935.883911	554.924377	115.454193
-489.426208	74.454086	896.625916	-460.318207	-87.378029	892.533691	-598.304016	106.798805	526.976257	-561.218994	-155.664963	535.203491	-626.743591	105.146759	113.489235	-599.882507	-161.927811	117.260559	-488.990601	161.599045	1397.826294	-435.818665	-180.231415	1393.860962	-430.941711	6.497196	1414.361206	-409.482788	11.032962	1680.152832	-547.372681	243.472641	1157.593750	-458.488403	-280.937683	1160.542969	-433.129669	273.621124	911.592896	-313.803986	-271.373566	934.482666	-433.877441	-1.391293	985.649658	545.193787	-42.875183	935.864868	554.966553	115.455437
-489.185272	74.191574	896.315247	-460.333954	-87.652130	892.423645	-598.115356	106.743683	526.585266	-561.188477	-155.842484	535.052002	-626.879517	104.946747	113.146278	-599.903687	-161.914459	117.078278	-488.275482	161.615082	1397.923584	-435.781006	-180.260910	1393.661621	-430.447052	6.415649	1414.176147	-409.033234	10.848119	1680.035645	-547.219360	243.811874	1157.907349	-459.151917	-281.457581	1160.522949	-432.360199	274.268677	912.336670	-313.364746	-271.501892	935.326416	-433.722839	-1.604089	985.417236	545.182983	-42.872540	935.871399	554.997681	115.464333
-488.932251	73.975349	895.772827	-460.357910	-87.879021	892.091736	-597.889282	106.518669	525.937561	-561.289124	-156.017685	534.771301	-627.070679	104.587189	112.652191	-600.107422	-161.832779	116.782036	-487.660004	161.643890	1397.717285	-435.786896	-180.265549	1393.244629	-429.991119	6.347271	1413.817505	-408.758240	10.610239	1679.631470	-547.117310	244.184509	1157.856323	-459.769470	-281.877167	1160.218018	-431.437866	274.968475	912.928650	-312.975616	-271.721344	935.894531	-433.584869	-1.773356	984.966553	545.169800	-42.885204	935.870544	555.022400	115.469345
-488.308289	73.793579	894.884583	-460.250671	-88.066917	891.535034	-597.417236	106.105255	525.155518	-561.362000	-156.107681	534.276611	-627.243591	104.027336	111.999130	-600.268799	-161.593277	116.348763	-487.089569	161.688400	1397.312622	-435.838776	-180.328751	1392.576904	-429.598938	6.317397	1413.211060	-408.485291	10.456919	1679.108765	-547.016968	244.441162	1157.566040	-460.381470	-282.270416	1159.614014	-430.444336	275.724030	913.263916	-312.671326	-272.467621	936.414490	-433.217743	-1.902628	984.240234	545.162964	-42.893467	935.899109	555.032837	115.439575
-487.849091	73.455017	893.912659	-460.082642	-88.319313	890.765076	-597.054260	105.446320	524.127258	-561.488831	-156.046753	533.693604	-627.507385	103.360199	111.312027	-600.383972	-161.258026	115.770210	-486.526001	161.796585	1396.634644	-435.900299	-180.384995	1391.684692	-429.410492	6.303424	1412.273560	-408.126862	10.201419	1678.460815	-546.980164	244.855698	1157.072021	-461.071075	-282.681427	1158.844360	-429.533966	276.503815	913.211792	-312.303772	-272.569672	936.507874	-432.931641	-2.160493	983.379578	545.156006	-42.853504	935.905029	555.046631	115.416855
-487.511780	73.402039	892.776978	-459.976929	-88.467918	889.691162	-597.024353	105.041206	523.180786	-561.674194	-155.962341	532.939392	-627.861633	102.455231	110.511215	-600.635071	-160.873917	115.110870	-486.120667	161.883804	1395.675781	-436.076294	-180.445099	1390.575317	-428.833618	6.278771	1411.453857	-407.840912	9.922235	1677.573486	-546.835144	245.232086	1156.196411	-461.755829	-283.125397	1157.857666	-428.465332	277.267700	912.908936	-311.998566	-272.635986	936.282776	-432.723206	-2.290769	982.282349	545.134888	-42.852016	935.907410	555.052551	115.422226
-487.129913	73.323853	891.402222	-459.805817	-88.633064	888.539246	-597.140930	104.540703	522.174438	-561.951599	-155.834137	532.134521	-628.186707	101.528549	109.559685	-601.047302	-160.404968	114.350388	-485.669098	162.006210	1394.488159	-436.211273	-180.513916	1389.307861	-428.511047	6.300946	1410.275269	-407.669983	9.842991	1676.665771	-546.646545	245.924454	1155.100342	-462.424377	-283.410065	1156.469727	-427.295288	278.002747	912.364685	-311.704346	-272.728027	935.780457	-432.497009	-2.352147	981.038147	545.109680	-42.894970	935.889221	555.085938	115.412231
-486.669434	73.197403	890.010132	-459.525238	-88.780075	887.222046	-597.373901	104.034981	521.277893	-562.385071	-155.643188	531.327759	-628.526733	100.603561	108.658623	-601.482483	-159.879562	113.602005	-485.227142	162.178055	1393.072876	-436.372894	-180.623322	1387.845581	-428.393005	6.357243	1408.858398	-407.344421	9.677034	1675.638306	-546.393433	246.398773	1153.740723	-463.062653	-283.803741	1155.108643	-426.109039	278.768707	911.559875	-311.517761	-272.762451	935.009277	-432.201569	-2.506119	979.718262	545.093567	-42.918602	935.888611	555.094543	115.428070
-486.137543	73.164757	888.391357	-459.222229	-88.954498	885.830933	-597.839905	103.677574	520.485718	-562.934509	-155.468552	530.589355	-628.835327	99.670433	107.681671	-601.848816	-159.251419	112.807701	-484.886810	162.374908	1391.492676	-436.553009	-180.705276	1386.322144	-428.140778	6.414599	1407.539795	-406.985718	9.553992	1674.630127	-546.043579	246.873840	1152.084717	-463.589050	-283.886932	1153.320679	-424.810455	279.573425	910.432922	-311.374969	-272.719269	933.968506	-431.862213	-2.557572	978.245300	545.094604	-42.909412	935.866577	555.108643	115.408012
-485.671326	73.087463	886.754456	-458.976410	-89.051559	884.379395	-597.996765	102.542557	519.411621	-563.525635	-155.231720	529.830139	-628.940796	98.793892	106.697784	-601.998352	-158.611862	112.075043	-484.566010	162.557739	1389.820923	-436.751160	-180.793381	1384.708862	-427.690033	6.421080	1406.356689	-406.798218	9.396534	1673.482788	-545.640930	247.498871	1150.324341	-464.133667	-284.122406	1151.662231	-423.695953	280.358490	909.117249	-311.358459	-272.679993	932.671692	-431.566284	-2.606939	976.725708	545.060181	-42.903255	935.837952	555.086792	115.419746
-485.127289	73.010498	885.294373	-458.624939	-89.029060	882.997620	-598.525085	101.803642	518.618286	-564.242371	-154.907516	529.234009	-629.282104	97.987602	105.667740	-602.295898	-157.922760	111.312943	-484.216888	162.745377	1388.092773	-436.906769	-180.901230	1383.086426	-427.674866	6.436337	1404.878784	-406.563721	9.330162	1672.402344	-545.048096	248.051071	1148.442627	-464.532867	-284.201660	1149.838501	-422.472351	281.050354	907.661499	-311.465698	-272.587494	931.131409	-431.221466	-2.652749	975.351868	545.037048	-42.888657	935.826904	555.076782	115.414185
-484.635925	72.793655	883.856445	-458.063080	-89.142715	881.844666	-598.997009	101.049088	517.765442	-564.879089	-154.406525	528.693970	-629.427551	97.289162	104.738487	-602.498352	-157.235046	110.603294	-483.968353	162.997726	1386.340576	-437.113129	-181.004868	1381.472412	-427.315186	6.471034	1403.732178	-406.225281	9.239054	1671.343506	-544.391418	248.645889	1146.514648	-464.901215	-284.121216	1147.999878	-421.349915	281.772247	906.022827	-311.701202	-272.515472	929.416016	-430.837708	-2.660521	974.110535	545.025940	-42.850914	935.823547	555.046265	115.432991
-484.045135	72.453049	882.430542	-457.411438	-89.280357	880.691467	-599.308411	100.302551	516.903259	-565.556091	-153.959290	528.235168	-629.569824	96.801277	103.720894	-602.705811	-156.490372	109.949249	-483.697357	163.242676	1384.643677	-437.208069	-181.080505	1379.946045	-427.362244	6.532702	1402.331055	-406.084595	9.296894	1670.247192	-543.513916	249.144058	1144.582886	-465.216217	-283.986572	1146.273926	-420.215057	282.597015	904.157654	-311.985413	-271.775452	927.446716	-430.331512	-2.742990	972.862427	544.980774	-42.878139	935.821045	555.015625	115.405495
-483.704071	72.453339	881.302002	-457.023285	-89.368904	879.698364	-599.928040	99.832520	516.248230	-566.262451	-153.553879	527.832031	-629.689026	96.215828	102.956650	-602.867554	-155.674805	109.335052	-483.566345	163.467133	1383.015991	-437.373047	-181.181870	1378.524048	-427.045258	6.611638	1401.295532	-405.790039	9.237639	1669.223633	-542.544678	249.655884	1142.676147	-465.369843	-283.609314	1144.556030	-419.231628	283.253082	902.344421	-312.563019	-271.565399	925.450256	-430.025024	-2.711838	971.822571	544.948853	-42.877209	935.812439	554.997864	115.409569
-483.598358	72.339920	880.295532	-456.724884	-89.511879	878.823975	-600.366028	99.355049	515.566650	-566.829407	-153.046555	527.420288	-629.711365	95.722389	102.148636	-603.127075	-154.785812	108.711700	-483.407898	163.687866	1381.556763	-437.499176	-181.217682	1377.263672	-426.981079	6.687703	1400.236328	-405.614624	9.323089	1668.279907	-541.167419	249.609192	1140.791504	-465.448151	-283.109833	1143.052002	-418.293976	283.918457	900.549500	-313.537201	-271.985413	923.487732	-429.829102	-2.719550	970.877197	544.911865	-42.923874	935.802673	555.016724	115.387497
-483.449097	72.270233	879.557922	-456.414032	-89.576675	878.158386	-601.302124	99.164536	515.287292	-567.133972	-152.515396	527.009277	-630.091614	95.185272	101.577507	-603.198669	-153.966797	108.316444	-483.206696	163.894592	1380.407837	-437.544342	-181.208313	1376.298340	-427.115692	6.823600	1399.201416	-405.513489	9.428330	1667.432617	-539.848022	249.849426	1139.268311	-465.486786	-282.541687	1141.836182	-417.444794	284.433838	898.933472	-314.557953	-271.720673	921.503601	-429.624176	-2.709930	970.181702	544.895264	-42.916840	935.813110	554.991516	115.376328
-483.397858	72.226601	879.111938	-456.156616	-89.563034	877.653687	-602.095642	98.924767	515.117859	-567.287170	-152.021194	526.696167	-630.376770	94.783844	101.254860	-603.265686	-153.122589	107.954391	-483.163635	164.096680	1379.460449	-437.654724	-181.169540	1375.514282	-426.939850	6.916807	1398.789185	-405.340485	9.509992	1666.803955	-538.744019	250.379135	1138.099365	-465.497101	-281.811371	1140.878906	-416.672729	284.793793	897.484436	-315.786987	-271.402039	919.569580	-429.473022	-2.705118	969.706482	544.868958	-42.925961	935.826416	554.974609	115.377846
-483.416046	72.199974	878.852539	-455.917450	-89.535278	877.332520	-602.699951	98.715813	515.059937	-567.380859	-151.680084	526.521118	-630.543762	94.437065	101.067390	-603.355530	-152.433304	107.757088	-483.110626	164.237061	1378.849243	-437.689819	-181.091339	1375.039795	-426.990936	7.056311	1398.367920	-405.214417	9.685205	1666.399780	-537.433105	250.662262	1137.306030	-465.476685	-281.137634	1140.326416	-416.019165	285.127014	896.315247	-317.210785	-271.043488	917.761780	-429.360657	-2.672992	969.413269	544.874329	-42.920784	935.809692	554.973206	115.366371
-483.529602	72.141647	878.770569	-455.736664	-89.465591	877.199036	-603.088501	98.483200	515.102966	-567.345642	-151.403320	526.481750	-630.579224	94.191856	100.998550	-603.350708	-151.890961	107.694862	-483.129120	164.358719	1378.497925	-437.673431	-180.992188	1374.853638	-427.034576	7.215186	1398.184448	-405.095551	9.907793	1666.182007	-536.110718	250.723145	1136.804077	-465.395386	-280.231659	1139.957275	-415.444519	285.403381	895.316101	-318.863251	-270.617462	916.075012	-429.314178	-2.615935	969.296509	544.831604	-42.902542	935.826843	554.920898	115.344772
-483.646912	72.153122	878.927063	-455.551392	-89.324265	877.273926	-603.513855	98.740944	515.376160	-567.177551	-151.239792	526.602112	-630.577087	94.063309	101.120667	-603.353455	-151.496658	107.810455	-483.210236	164.458649	1378.409302	-437.617371	-180.865646	1374.956299	-427.099152	7.440362	1398.262817	-405.001251	10.169322	1666.176514	-534.802002	250.751099	1136.539795	-465.395355	-279.235260	1139.883911	-414.985168	285.578247	894.660706	-320.520844	-269.580658	914.395325	-429.280457	-2.505289	969.410095	544.850098	-42.909004	935.819580	554.921692	115.364632
-483.854980	72.317360	879.273926	-455.405640	-89.093468	877.520569	-603.289307	98.256187	515.437561	-566.923767	-151.127594	526.801270	-630.325684	94.072487	101.233856	-603.420715	-151.308594	108.095116	-483.338379	164.612488	1378.617676	-437.500092	-180.723343	1375.304688	-427.164276	7.637919	1398.567505	-404.859100	10.507012	1666.422363	-533.553040	250.702271	1136.604126	-465.281342	-278.343628	1140.208130	-414.487274	285.641571	894.244385	-322.638702	-269.584595	913.179321	-429.340546	-2.278797	969.717651	544.812927	-42.925022	935.820313	554.892456	115.375816
-484.245697	72.435959	879.741272	-455.224182	-88.993744	877.959900	-603.687683	98.703789	515.950134	-566.497009	-151.198563	527.175049	-630.323120	94.117386	101.631027	-603.316223	-151.331497	108.489418	-483.491272	164.744202	1379.039673	-437.331116	-180.536407	1375.888794	-427.256256	7.848636	1399.062622	-404.898956	10.846351	1666.775635	-532.366211	250.533371	1136.896729	-465.307373	-277.307129	1140.649048	-414.006989	285.528412	894.111877	-324.641968	-268.499817	911.919067	-429.484680	-2.050599	970.180359	544.759705	-42.936676	935.799438	554.874817	115.358498
-484.468170	72.602272	880.352966	-455.014771	-88.792778	878.552490	-603.521606	98.502769	516.315979	-565.985046	-151.351334	527.643066	-630.125061	94.264351	102.045982	-603.313660	-151.561310	109.057770	-483.698303	164.847382	1379.690063	-437.069824	-180.345352	1376.647705	-427.343964	8.037124	1399.750244	-404.974426	11.248527	1667.328491	-531.317078	250.398209	1137.488403	-465.242340	-276.336548	1141.330811	-413.506805	285.302490	894.264709	-327.056213	-268.483887	911.141296	-429.542999	-1.778348	970.799194	544.713745	-42.940407	935.786743	554.818848	115.374535
-484.885681	72.732147	881.227295	-454.872833	-88.529808	879.296082	-601.386719	97.945694	516.142700	-565.374756	-151.676422	528.210815	-628.933350	94.827492	102.395760	-603.157410	-151.942734	109.742050	-483.859100	164.950516	1380.596191	-436.712158	-180.056381	1377.608643	-427.399170	8.267707	1400.601807	-404.966125	11.636189	1668.124146	-530.323303	250.106827	1138.306641	-465.229584	-275.373260	1142.278931	-412.854736	285.001892	894.693054	-329.393829	-267.901855	910.475647	-429.731140	-1.520936	971.626038	544.668335	-42.946930	935.786926	554.768005	115.379189
-485.322266	72.574409	882.141968	-454.674042	-88.387932	880.205750	-600.791809	98.062386	516.522217	-564.556946	-152.019394	528.873230	-628.505798	95.281799	102.884392	-602.950745	-152.520187	110.559258	-484.014008	165.043839	1381.668823	-436.248474	-179.828339	1378.689331	-427.589355	8.525962	1401.458374	-404.995514	12.098668	1669.069580	-529.532410	249.948105	1139.370728	-465.320648	-274.496948	1143.439453	-412.297150	284.522827	895.459595	-331.770630	-267.280304	910.067017	-429.934998	-1.377856	972.564880	544.660461	-42.929516	935.785583	554.738281	115.383354
-485.798340	72.869705	883.186462	-454.527985	-88.210152	881.218994	-600.555359	98.340767	517.070190	-563.691223	-152.419006	529.662903	-628.303833	95.612633	103.403145	-602.746155	-153.197372	111.411278	-484.256104	165.153900	1382.914185	-435.785248	-179.563477	1379.918823	-427.474823	8.794731	1402.650879	-405.243286	12.557345	1670.029785	-528.863098	249.643555	1140.511353	-465.446625	-273.818878	1144.791748	-411.845856	284.115326	896.474792	-334.186646	-266.716187	909.883911	-430.157074	-1.020320	973.610046	544.586243	-42.915031	935.814514	554.666931	115.382271
-486.344238	72.876480	884.301025	-454.454132	-87.996452	882.339233	-600.434448	98.908035	517.793274	-562.798096	-152.864182	530.455383	-628.125305	96.022835	104.175934	-602.505676	-154.019104	112.343452	-484.464874	165.255692	1384.204712	-435.241180	-179.276108	1381.182495	-427.473846	9.057857	1403.791870	-405.449158	13.013495	1671.078125	-528.340637	249.389236	1141.752075	-465.453644	-272.800812	1146.010498	-411.313019	283.570770	897.673157	-336.511261	-267.513245	910.648315	-430.456421	-0.756953	974.743835	544.553711	-42.913204	935.822571	554.640137	115.398941
-486.738281	73.062462	885.356506	-454.298492	-87.784340	883.509705	-600.047852	99.204231	518.334167	-561.897217	-153.403900	531.320923	-627.858765	96.488106	104.865547	-602.293152	-154.857910	113.301445	-484.714233	165.379227	1385.599976	-434.598206	-178.918106	1382.498535	-427.472839	9.373033	1404.914795	-405.735718	13.596859	1672.181274	-528.028320	249.211960	1143.121460	-465.714478	-272.239471	1147.498779	-410.735443	283.024689	899.041443	-338.864014	-266.869812	910.784058	-430.638275	-0.367725	975.869812	544.565674	-42.921600	935.843323	554.634583	115.383926
-487.867523	71.504211	886.026184	-454.412628	-88.202820	884.701904	-599.553162	99.254738	518.479797	-561.064880	-153.996704	532.290100	-627.598145	96.915390	105.520782	-602.155090	-155.796570	114.230965	-484.948792	165.538101	1386.996094	-433.913300	-178.580246	1383.730957	-427.505768	9.713135	1406.084595	-406.048248	14.142879	1673.299805	-527.844299	248.990250	1144.477173	-466.046997	-271.882111	1149.064819	-410.212616	282.517609	900.472717	-341.271057	-266.112518	910.852295	-431.201385	-0.740640	976.726013	544.526001	-42.911747	935.844055	554.584473	115.402168
-488.339813	71.934044	887.145569	-454.257538	-87.968666	885.832153	-599.450623	99.725304	519.139587	-560.133362	-154.467896	533.062805	-627.430969	97.206306	106.149704	-601.880493	-156.737610	115.176216	-485.220367	165.649200	1388.364990	-433.170288	-178.225037	1384.962280	-427.512177	9.991020	1407.169067	-406.323975	14.644348	1674.374390	-527.802612	248.857452	1145.873779	-466.515808	-271.776520	1150.572388	-409.703247	281.991180	902.087585	-343.714081	-265.049591	910.636963	-431.424805	-0.269010	977.867432	544.518738	-42.908222	935.843323	554.576538	115.406311
-488.929810	72.346947	888.393555	-454.220581	-87.610947	886.852356	-599.287231	99.982574	519.764038	-559.301025	-155.075195	533.776306	-627.265503	97.472588	106.692238	-601.679688	-157.642883	115.988556	-485.477356	165.778000	1389.719482	-432.388123	-177.834732	1386.080444	-427.710205	10.276789	1408.052856	-406.785156	15.175962	1675.403564	-527.890076	248.670670	1147.177490	-466.917664	-271.581268	1152.025391	-409.124420	281.481476	903.815796	-345.916107	-264.515991	910.946838	-431.740997	0.131023	979.017517	544.482605	-42.900387	935.847961	554.533997	115.403854
-489.217468	72.722908	889.415588	-453.982819	-87.223465	887.797180	-598.955322	100.178802	520.282288	-558.403137	-155.457367	534.338196	-626.929260	97.712059	107.165970	-601.325806	-158.433228	116.711159	-485.819305	165.880325	1390.968872	-431.664581	-177.430710	1387.082031	-427.530121	10.591096	1409.144043	-407.298889	15.705482	1676.283936	-528.158142	248.601959	1148.475098	-467.313599	-271.547882	1153.313599	-408.631592	281.033783	905.484619	-348.062653	-264.058777	911.249329	-431.825775	0.586643	980.020691	544.485168	-42.886524	935.855408	554.518555	115.404434
-489.572540	72.856918	890.134216	-453.846802	-86.928429	888.581055	-598.433228	100.122330	520.547852	-557.598389	-155.691620	534.843079	-626.628357	97.889565	107.568466	-601.155762	-159.142075	117.321823	-486.147339	166.003342	1392.096069	-430.869537	-177.036652	1387.968872	-427.526917	10.913537	1409.997681	-407.820892	16.284069	1677.093750	-528.539795	248.481659	1149.617432	-467.772736	-271.684601	1154.618286	-408.129639	280.623383	907.057861	-350.097534	-263.612396	911.595154	-431.950653	0.965303	980.764465	544.466125	-42.886318	935.858765	554.484314	115.385811
-489.876221	73.308975	890.843323	-453.654297	-86.544174	889.218689	-598.243286	100.214134	520.865295	-556.827759	-155.930267	535.209412	-626.443909	97.987099	107.908913	-600.835144	-159.721054	117.822868	-486.518890	166.078796	1393.048828	-430.099518	-176.702316	1388.675903	-427.550476	11.278090	1410.648926	-408.393402	16.832729	1677.779663	-529.041931	248.369278	1150.548584	-468.236542	-271.674561	1155.605713	-407.617035	280.331329	908.574158	-351.974304	-263.317078	911.903625	-432.017944	1.459987	981.436157	544.436096	-42.887108	935.877930	554.464172	115.398270
-490.122925	73.578964	891.373901	-453.391205	-86.179207	889.733704	-598.298767	100.662865	521.269409	-556.050293	-156.078705	535.511719	-626.365967	97.975555	108.151367	-600.695435	-160.222412	118.234581	-486.928406	166.170273	1393.847412	-429.331848	-176.332535	1389.280640	-427.594788	11.610228	1411.146362	-408.847900	17.371231	1678.390381	-529.648926	248.256760	1151.399048	-468.676178	-271.882263	1156.580566	-407.097382	280.092896	910.088501	-353.659271	-263.161987	912.248779	-432.047516	1.891441	981.965271	544.419434	-42.903118	935.880005	554.444885	115.398605
-490.401947	73.890945	891.726074	-453.152405	-85.769272	890.060791	-598.009033	100.614288	521.232910	-555.421570	-156.188675	535.651245	-626.185059	97.939995	108.156013	-600.709167	-160.567657	118.533348	-487.349731	166.307907	1394.460571	-428.590942	-175.988220	1389.670044	-427.592896	11.917069	1411.517456	-409.448486	17.941078	1678.782471	-530.202148	247.652374	1151.955200	-469.103638	-272.059662	1157.320679	-406.497925	279.978546	911.534241	-355.198761	-263.088715	912.540833	-432.102112	2.363778	982.309814	544.422119	-42.910915	935.897888	554.430603	115.403351
-490.642853	74.146667	891.887817	-452.828003	-85.411751	890.166565	-597.552551	100.241676	520.951355	-554.741821	-156.126328	535.569519	-626.006592	97.918068	107.995628	-600.732239	-160.677185	118.577782	-487.802551	166.376663	1394.907837	-427.889862	-175.660690	1389.836548	-427.775726	12.248651	1411.578247	-410.165558	18.497337	1679.008057	-531.570923	248.153946	1152.677979	-469.511658	-272.202667	1157.819458	-405.963745	279.909027	912.926086	-356.558868	-263.219147	912.764648	-432.092346	2.776531	982.447754	544.420532	-42.871418	935.888733	554.399292	115.435516
-490.861359	74.325836	891.869202	-452.512970	-85.015213	890.087158	-597.426880	100.175476	520.698059	-554.009338	-156.008148	535.311401	-626.026978	97.757568	107.757698	-600.733887	-160.648026	118.480515	-488.364502	166.431519	1395.136719	-427.282043	-175.385956	1389.875000	-427.651672	12.560256	1411.698120	-410.865753	19.016230	1679.064209	-532.481873	248.284897	1152.953613	-469.943878	-272.353088	1158.107788	-405.361755	279.878754	914.193298	-357.734894	-263.116638	912.728577	-432.074677	3.166345	982.402527	544.402466	-42.885880	935.882996	554.380981	115.425201
-491.156830	74.775696	891.687744	-452.261871	-84.582458	889.787170	-597.393005	100.092796	520.365417	-553.379944	-155.738800	534.854614	-626.072205	97.506325	107.327347	-600.933716	-160.426056	118.180351	-488.945313	166.541504	1395.114258	-426.715515	-175.077011	1389.704590	-427.721039	12.868484	1411.489868	-411.585815	19.531981	1678.910156	-533.277466	248.083725	1152.938354	-470.378510	-272.599121	1158.162231	-404.727722	279.936554	915.273560	-358.760437	-263.008148	912.579163	-432.111633	3.670964	982.162292	544.384033	-42.891838	935.867371	554.368774	115.403175
-491.300751	75.125778	891.286743	-451.871185	-84.139687	889.260132	-597.499695	100.153236	519.859924	-552.583923	-155.191391	534.101929	-626.448486	97.228477	106.727783	-601.141357	-159.962402	117.713013	-489.542877	166.631607	1394.927490	-426.177612	-174.780060	1389.314087	-427.783936	13.173644	1411.118774	-412.448547	20.167603	1678.620850	-534.625427	247.910675	1152.752441	-470.766876	-272.814911	1158.054321	-404.089783	280.053741	916.218689	-359.615936	-262.842651	912.291382	-432.043915	4.118928	981.717529	544.386658	-42.887177	935.861023	554.354797	115.419319
-491.422333	75.324272	890.679565	-451.449615	-83.737274	888.572266	-597.431824	99.766838	519.053955	-552.526184	-155.168106	533.550171	-626.208679	96.741669	106.044823	-602.018433	-159.468552	117.226013	-490.219025	166.721451	1394.505981	-425.675995	-174.524094	1388.728027	-427.884460	13.500352	1410.513916	-413.333496	20.783436	1678.151367	-535.773743	247.750656	1152.283691	-471.131622	-273.031097	1157.733765	-403.461365	280.235870	916.984192	-360.336670	-262.727386	911.890564	-431.952026	4.504242	981.087097	544.368103	-42.893719	935.870605	554.332092	115.412483
-491.608856	75.805443	889.832825	-451.125824	-83.271523	887.638245	-597.764648	99.603004	518.423096	-552.167114	-154.913757	532.680847	-626.391174	96.230980	105.330299	-602.708984	-158.845413	116.597115	-490.876465	166.781693	1393.813354	-425.226929	-174.327286	1387.974243	-428.070160	13.788576	1409.738525	-414.240143	21.305016	1677.539429	-536.963989	247.608566	1151.600342	-471.511230	-273.238464	1157.187012	-402.819366	280.501495	917.542542	-360.953125	-262.630157	911.207764	-431.925690	5.042404	980.208740	544.344177	-42.909309	935.863525	554.335754	115.408775
-491.649384	76.131897	888.870544	-450.658508	-82.825638	886.564148	-597.887024	99.242683	517.571228	-551.738098	-154.223404	531.666504	-626.493103	95.873466	104.498741	-603.054199	-158.034012	115.805931	-491.623810	166.845627	1392.963135	-424.822052	-174.125748	1387.002319	-428.239685	14.089036	1408.830688	-415.205444	21.951408	1676.823364	-538.166870	247.461075	1150.650024	-471.821686	-273.462799	1156.413086	-402.225677	280.758759	917.877930	-361.417938	-262.502014	910.349792	-431.795410	5.474944	979.221863	544.328735	-42.917450	935.869995	554.320923	115.360733
-491.738190	76.510765	887.741333	-450.288635	-82.278923	885.276978	-598.420288	98.913788	516.855957	-551.587280	-153.782806	530.701904	-626.741516	95.423988	103.566895	-603.580627	-157.145523	114.949341	-492.397095	166.878403	1391.865479	-424.437073	-173.919296	1385.916504	-428.424133	14.306262	1407.811890	-416.199951	22.582657	1676.013428	-539.242798	247.114624	1149.398682	-472.072784	-273.622864	1155.435669	-401.631439	281.065826	918.071960	-361.726410	-262.344635	909.397400	-431.713043	5.954191	978.037109	544.364685	-42.900150	935.862915	554.335388	115.393410
-491.730591	76.894951	886.479065	-449.772949	-81.813721	883.938904	-599.023315	98.590843	516.150757	-551.507507	-153.212006	529.683044	-627.015747	94.949486	102.707680	-603.984192	-156.235321	114.127068	-493.163727	166.939270	1390.640137	-424.064636	-173.789688	1384.654297	-428.674591	14.551979	1406.707153	-417.264648	23.311472	1675.113525	-540.600098	247.342239	1148.225830	-472.233337	-273.741913	1154.269165	-401.120361	281.453888	918.076233	-361.919983	-262.160767	908.156250	-431.583740	6.429674	976.788696	544.362915	-42.883507	935.871704	554.307861	115.401062
-491.622223	77.268547	885.127075	-449.227020	-81.281853	882.490173	-599.651001	98.293037	515.326355	-551.505310	-152.592133	528.671265	-627.154358	94.518631	101.920929	-604.499207	-155.248489	113.193520	-493.989410	167.024475	1389.240356	-423.755157	-173.660706	1383.318726	-428.947327	14.773088	1405.445801	-418.301300	23.954187	1674.128174	-541.799133	247.270065	1146.728394	-472.325836	-273.897614	1152.887207	-400.666595	281.880280	917.762756	-362.106598	-261.986481	906.772705	-431.391266	6.906555	975.443481	544.371155	-42.894592	935.846252	554.317322	115.412323
-491.528229	77.729729	883.740906	-448.682922	-80.752678	881.019287	-600.643494	98.371262	514.855652	-551.581177	-151.971909	527.710205	-627.373535	94.003181	101.065407	-604.980103	-154.281097	112.286102	-494.883575	167.071564	1387.702026	-423.478516	-173.549820	1381.867920	-429.209351	15.004144	1404.252563	-419.333252	24.628954	1673.152466	-542.937866	247.275116	1145.002563	-472.261719	-273.986633	1151.369263	-400.319336	282.279419	917.252319	-362.124420	-261.859192	905.206970	-431.197052	7.432827	974.065002	544.360901	-42.893730	935.829834	554.294617	115.422768
-491.448639	78.012817	882.356628	-448.077454	-80.282364	879.600403	-601.312012	98.035164	514.148804	-551.494324	-151.379700	526.754395	-627.547363	93.463310	100.240601	-605.408325	-153.344833	111.465820	-495.785339	167.128464	1386.089233	-423.184540	-173.458466	1380.401733	-429.491547	15.239322	1402.984253	-420.429504	25.397247	1672.154419	-543.966919	247.203751	1143.186890	-472.000793	-274.132233	1149.769897	-400.030426	282.783112	916.617004	-362.148163	-261.705597	903.519104	-430.999725	7.888624	972.717163	544.359192	-42.888905	935.811340	554.271973	115.448250
-491.372040	78.429344	881.086792	-447.581055	-79.707748	878.215942	-601.788269	97.622917	513.461182	-551.278442	-150.562317	525.718689	-627.605957	93.042755	99.422157	-605.801147	-152.445053	110.582054	-496.747406	167.138306	1384.433716	-422.938751	-173.411423	1378.914551	-429.813049	15.513886	1401.733276	-421.547424	26.149488	1671.170898	-545.018860	247.171524	1141.387573	-471.645447	-274.168182	1148.130127	-399.895020	283.294647	915.723389	-362.022247	-261.547180	901.706726	-430.817749	8.399913	971.432617	544.336487	-42.887344	935.790649	554.251465	115.415962
-491.450623	78.748955	879.882935	-447.189026	-79.208160	876.933105	-602.274963	97.361122	512.774658	-550.639160	-149.140213	524.430481	-627.755066	92.671204	98.757278	-605.921326	-151.584763	109.591995	-497.768951	167.145782	1382.789429	-422.752899	-173.332474	1377.474365	-430.125000	15.735583	1400.557495	-422.662537	26.857697	1670.216797	-545.948792	247.298477	1139.578979	-471.144379	-274.170227	1146.450195	-399.909729	283.753387	914.708069	-361.850891	-261.354279	899.868469	-430.733490	8.868314	970.213928	544.307190	-42.904652	935.773254	554.236511	115.405800
-491.534790	79.121544	878.933716	-446.816864	-78.725075	875.862732	-602.676025	97.141449	512.142578	-550.325012	-149.003952	523.474854	-628.076965	92.386452	98.071045	-606.310181	-150.797485	108.782867	-498.796173	167.175873	1381.218384	-422.537872	-173.279922	1376.095703	-430.497589	15.953286	1399.446655	-423.807556	27.718224	1669.312988	-546.782593	247.300491	1137.878906	-470.479218	-274.119293	1144.840698	-400.067047	284.244354	913.537415	-361.666626	-261.187653	898.049133	-430.655731	9.324350	969.229126	544.320496	-42.881317	935.758972	554.229980	115.412750
-491.833649	79.437607	878.064331	-446.586578	-78.240814	874.841553	-603.049072	97.042000	511.619476	-549.801331	-148.266541	522.457825	-627.954529	91.989044	97.458717	-606.576843	-150.102005	107.973190	-499.856628	167.176514	1379.834961	-422.324799	-173.268799	1374.868896	-430.871307	16.170990	1398.520996	-424.933289	28.441063	1668.485107	-547.524475	247.275269	1136.218506	-469.658905	-274.064758	1143.425781	-400.444122	284.780090	912.267944	-361.238190	-260.549774	896.158386	-430.671082	9.780839	968.270264	544.343384	-42.873810	935.759033	554.245850	115.417870
-492.126678	79.507843	877.392700	-446.436584	-77.801720	874.108765	-603.031128	96.763786	510.948517	-549.390198	-147.674454	521.546021	-627.933838	91.790237	96.970139	-607.020020	-149.519333	107.303734	-500.957794	167.144516	1378.597046	-422.089325	-173.194534	1373.808716	-431.328125	16.411032	1397.680298	-426.073853	29.234322	1667.766235	-548.055603	246.843369	1134.614014	-468.726501	-273.743896	1141.975464	-400.973236	285.331116	910.944580	-360.974243	-260.771729	894.664734	-430.768524	10.122292	967.570251	544.363220	-42.848824	935.764893	554.250488	115.453423
-492.482544	79.471283	876.851868	-446.272797	-77.470009	873.488220	-603.472107	97.024345	510.676941	-549.189697	-147.063492	520.859070	-628.089233	91.626534	96.661942	-607.247498	-149.022980	106.812843	-502.075226	167.081085	1377.559692	-421.845459	-173.149750	1372.940674	-431.787659	16.605537	1396.994141	-427.215973	30.051134	1667.197266	-548.637207	246.770370	1133.359009	-467.640594	-273.483856	1140.886230	-401.739471	285.855682	909.599792	-360.581482	-260.503723	893.223389	-430.844238	10.378907	966.969910	544.387695	-42.868141	935.776062	554.279907	115.449898
-492.941406	79.260216	876.429688	-446.148376	-77.165840	872.999512	-603.689880	97.085609	510.374420	-549.096130	-146.549393	520.462097	-628.167053	91.605225	96.427124	-607.264648	-148.589676	106.481834	-503.195190	167.028046	1376.765015	-421.596283	-173.069641	1372.325684	-432.283142	16.817688	1396.507813	-428.225220	30.770082	1666.766602	-549.266724	246.911804	1132.473755	-466.396637	-273.345581	1140.127319	-402.680969	286.380280	908.410767	-360.061462	-260.192688	891.975220	-430.986908	10.568899	966.489441	544.424438	-42.893814	935.787170	554.299561	115.464798
-493.651855	78.423073	876.098083	-446.120544	-77.168739	872.803284	-604.001953	97.289230	510.135559	-549.432678	-146.507248	520.553162	-628.193237	91.635643	96.375450	-607.543884	-148.362259	106.445419	-504.294159	166.906708	1376.251587	-421.281311	-172.966339	1371.921631	-432.832367	17.044529	1396.270386	-429.316772	31.622349	1666.498413	-549.699829	246.722290	1131.771973	-465.056061	-272.917786	1139.515381	-403.713043	286.850006	907.382202	-359.333832	-259.748138	891.074951	-431.305847	10.470486	966.182190	544.459473	-42.905121	935.783264	554.328430	115.428711
-494.129547	78.024841	875.963684	-446.033478	-76.946098	872.763123	-603.999817	97.459793	510.038300	-549.879089	-146.599869	520.815735	-628.121155	91.368919	96.043228	-607.689270	-148.233765	106.545448	-505.379333	166.783966	1376.012817	-420.937622	-172.787857	1371.782715	-433.412018	17.237717	1396.276855	-430.280945	32.365395	1666.438965	-550.108948	246.409958	1131.342896	-463.615845	-272.502686	1139.133423	-405.143402	287.320313	906.230408	-358.559265	-259.295349	890.408813	-431.505432	10.617662	966.071167	544.479797	-42.895813	935.779907	554.342224	115.432968
-493.270752	81.854301	877.046509	-445.539520	-75.074631	872.759216	-603.765869	97.623199	510.681366	-550.004578	-146.203262	520.938232	-627.887756	91.943878	96.554123	-607.456726	-148.184723	106.715202	-506.482880	166.660309	1376.003052	-420.591309	-172.561996	1371.931763	-433.959564	17.373976	1396.452393	-431.245117	33.167797	1666.525513	-550.500671	246.067886	1131.228638	-462.085846	-271.956024	1139.067871	-406.767822	287.789093	905.313660	-357.602417	-258.779327	890.067627	-430.980896	12.567123	966.768860	544.505432	-42.876251	935.752319	554.349670	115.453728
-493.581604	82.657753	877.584778	-445.565033	-74.331200	873.041260	-604.063110	97.916039	511.133240	-550.463989	-146.155121	521.407349	-627.924133	92.066147	96.887558	-607.368896	-148.345978	107.082718	-507.569092	166.503433	1376.243774	-420.185028	-172.299484	1372.344116	-434.591888	17.625765	1396.848022	-432.167786	33.951817	1666.772461	-550.927063	245.552307	1131.325195	-460.507141	-271.422363	1139.274292	-408.533020	288.210663	904.560242	-356.562988	-258.120941	890.043579	-431.139587	13.259734	967.183044	544.513733	-42.907867	935.770691	554.356140	115.453224
-494.067291	82.713661	878.182617	-445.594727	-73.876205	873.515808	-603.826721	97.894814	511.241913	-550.859558	-146.095398	522.026062	-627.957397	92.370491	97.275131	-607.256104	-148.638458	107.612534	-508.623352	166.286987	1376.767700	-419.815338	-171.971359	1372.980713	-435.162201	17.889393	1397.436157	-433.064789	34.694462	1667.160156	-551.422180	245.225052	1131.855713	-458.841278	-270.847321	1139.782227	-410.491821	288.540283	904.135498	-355.307983	-257.445862	890.344421	-431.380493	13.583576	967.705383	544.545715	-42.876488	935.767395	554.364685	115.451721
-494.526123	83.109802	878.930054	-445.612366	-73.442200	874.143066	-603.967468	98.365379	511.866699	-551.090759	-146.090759	522.720947	-627.689026	92.472038	97.714294	-607.010437	-149.011063	108.197838	-509.693268	166.140717	1377.488037	-419.343201	-171.576431	1373.886597	-435.727112	18.151470	1398.186523	-433.941284	35.440422	1667.712891	-551.930115	244.764450	1132.662354	-457.145081	-270.300049	1140.570435	-412.618164	288.901123	903.842529	-353.876343	-256.637543	890.981201	-431.588318	14.048756	968.375061	544.567932	-42.900959	935.788879	554.396667	115.425041
-495.177856	83.065231	879.759705	-445.786621	-73.139519	874.929810	-603.921387	98.712967	512.325562	-551.359253	-146.153702	523.454468	-627.550232	92.713020	98.333855	-606.717468	-149.450333	108.820366	-510.726776	165.956970	1378.398682	-418.903961	-171.157898	1374.877075	-436.290863	18.436035	1399.002686	-434.777863	36.106636	1668.358887	-552.444580	244.216629	1133.552368	-455.324738	-269.344299	1141.484619	-414.931305	289.236542	903.810425	-352.234039	-255.806442	891.874695	-431.947235	14.308885	969.147278	544.570740	-42.905964	935.783569	554.392944	115.422836
-495.591949	83.915749	880.829895	-445.908600	-72.603279	875.783875	-603.869812	98.996071	513.001221	-551.377014	-146.119461	524.106995	-627.360962	92.931473	98.988251	-606.343750	-149.994049	109.477936	-511.771484	165.773666	1379.497803	-418.467926	-170.704880	1376.033447	-436.829681	18.714630	1399.966919	-435.592407	36.737022	1669.083252	-553.155579	243.750061	1134.742432	-453.697021	-268.947815	1142.636353	-417.339600	289.505951	903.940063	-350.437073	-254.900406	893.078247	-432.169434	14.943623	970.096130	544.622009	-42.895767	935.807617	554.422424	115.444229
-496.233368	83.934212	881.813782	-446.300171	-72.163544	876.729065	-603.780090	99.271461	513.533569	-551.425415	-146.358643	524.851440	-627.174316	93.076363	99.561348	-605.987854	-150.519287	110.195320	-512.840820	165.631180	1380.684937	-418.045776	-170.236389	1377.268677	-437.384766	19.088043	1401.010132	-436.400696	37.354431	1669.892456	-554.157715	243.491241	1136.252563	-452.113525	-268.448608	1143.816895	-420.046631	289.930115	904.306885	-348.487518	-253.930740	894.476074	-432.586029	15.270443	971.008667	544.651428	-42.879616	935.821899	554.457703	115.423210
-496.974884	84.057106	882.910278	-446.693146	-71.842239	877.750549	-603.692383	99.544418	514.080200	-551.442078	-146.273956	525.552856	-626.923096	93.330246	100.199173	-605.631836	-151.077438	110.862625	-513.857910	165.511261	1381.903809	-417.630249	-169.735153	1378.555176	-437.947388	19.420902	1402.005249	-437.181549	37.940804	1670.717407	-555.162109	243.163208	1137.633423	-450.551086	-268.192932	1145.101440	-422.632843	290.175903	904.777039	-346.395905	-252.992249	895.975769	-433.069611	15.575273	972.023804	544.698181	-42.865421	935.833496	554.494507	115.446419
-497.624481	84.354027	883.971802	-447.075012	-71.539627	878.755432	-603.562744	99.862885	514.701782	-551.047119	-146.002563	526.049194	-626.681213	93.577187	100.885963	-605.013489	-151.640671	111.474823	-514.942017	165.430450	1383.159424	-417.281525	-169.211945	1379.863159	-438.530579	19.772343	1403.029419	-437.930176	38.514763	1671.550049	-556.338867	242.801529	1138.980347	-449.052704	-267.966095	1146.372070	-425.285706	290.450958	905.321838	-344.173157	-252.000900	897.613953	-433.493713	15.939877	973.011475	544.706787	-42.886520	935.843262	554.527405	115.439812
-498.297089	84.905609	884.990540	-447.693085	-71.025909	879.726501	-603.460571	100.143761	515.324524	-550.937683	-146.318924	526.643494	-626.569702	93.801918	101.508728	-604.879089	-152.165588	112.112488	-515.974426	165.356567	1384.436157	-416.916840	-168.674850	1381.109985	-439.146912	20.080421	1404.012207	-438.603699	39.104454	1672.380493	-557.745178	242.545944	1140.432983	-447.544250	-267.834473	1147.715698	-428.055450	290.748718	905.929688	-341.770935	-250.909500	899.400146	-434.044952	16.487696	973.964905	544.780457	-42.858482	935.851318	554.571472	115.500854
-498.903931	84.936768	885.908752	-448.037933	-70.825073	880.631470	-603.249878	100.431900	515.821777	-550.686646	-146.116608	527.022705	-626.369690	94.129784	102.151649	-604.435791	-152.579773	112.617912	-516.946655	165.328537	1385.591431	-416.559448	-168.154007	1382.336914	-439.666718	20.430952	1404.948608	-439.384491	39.557304	1673.092651	-559.279114	242.261612	1141.820313	-446.052826	-267.708771	1148.925049	-430.876343	291.105438	906.639160	-339.266388	-249.893967	901.160950	-434.467224	16.690386	974.844604	544.823792	-42.830429	935.853027	554.599976	115.487610
-499.793335	84.731224	886.830750	-448.586182	-70.643898	881.547058	-603.256287	100.720131	516.262695	-550.294861	-146.013580	527.300903	-626.252991	94.386665	102.638420	-604.249634	-152.986557	113.088379	-517.851013	165.254807	1386.722900	-416.226807	-167.628708	1383.411255	-440.195892	20.728838	1405.786865	-440.092468	40.039803	1673.762085	-560.965881	242.024460	1143.071289	-444.583191	-267.742157	1150.096558	-433.698822	291.499603	907.341003	-336.627930	-248.856018	902.970459	-435.162415	16.792625	975.741211	544.829712	-42.833927	935.856995	554.613220	115.478096
-500.799561	83.757347	887.295044	-449.048126	-70.894714	882.221802	-603.259827	100.972160	516.423218	-549.837402	-146.054504	527.499451	-626.180176	94.622391	103.002693	-604.092407	-153.270538	113.438469	-518.696838	165.253479	1387.595703	-415.922882	-167.102921	1384.355835	-440.806061	20.954300	1406.416748	-440.709137	40.565296	1674.373291	-562.792419	241.785324	1144.164917	-443.123657	-267.668823	1151.078369	-436.536133	291.907867	907.967957	-333.885040	-247.779022	904.711304	-435.814575	16.517544	976.239197	544.869141	-42.806450	935.847412	554.632263	115.504013
-501.468384	84.112709	887.878601	-449.619232	-70.504639	882.781738	-603.205994	101.260048	516.735657	-549.429504	-146.122559	527.588196	-626.040771	94.910820	103.274307	-604.001648	-153.489090	113.721992	-519.526794	165.244766	1388.353882	-415.614899	-166.607498	1385.131348	-441.222321	21.267675	1406.969604	-441.465942	40.996849	1674.787476	-564.760986	241.615692	1145.093994	-441.708771	-267.725189	1151.960938	-439.416840	292.390076	908.544128	-331.072357	-246.646973	906.398560	-436.417236	16.909382	976.801392	544.882751	-42.793446	935.840759	554.635986	115.517212
-502.316254	84.575714	888.390625	-450.751068	-70.048439	883.047791	-603.356018	101.610344	516.985718	-549.206848	-146.264771	527.567200	-626.048218	95.122597	103.480736	-604.207153	-153.643753	113.947281	-520.338379	165.256653	1388.984009	-415.368378	-166.095718	1385.846680	-441.639801	21.535549	1407.359131	-442.142456	41.459633	1675.119263	-566.819214	241.360153	1145.837158	-440.282104	-267.722076	1152.674438	-442.261902	292.929352	909.032654	-328.119202	-245.511993	908.031921	-437.257446	17.202684	977.144531	544.885620	-42.824787	935.845764	554.658447	115.503166
-502.969727	84.664055	888.629944	-451.234619	-69.832024	883.283386	-603.416748	101.861191	516.976135	-548.954956	-146.312454	527.573669	-626.075928	95.294029	103.534584	-604.375549	-153.682617	113.996704	-521.070313	165.231781	1389.490967	-415.155731	-165.657440	1386.288330	-441.986572	21.833261	1407.648804	-442.723907	41.937725	1675.358398	-569.231812	241.507278	1146.708008	-438.895386	-267.858521	1153.288086	-445.093079	293.461975	909.480591	-325.064087	-244.307388	909.564880	-437.843048	17.398474	977.384644	544.902954	-42.802376	935.859253	554.668457	115.544640
-503.566589	84.957855	888.799683	-451.663483	-69.616051	883.358093	-603.497803	102.047714	516.930115	-548.811157	-146.477692	527.520386	-626.119873	95.443779	103.466850	-604.790344	-153.702454	113.965820	-521.736206	165.263657	1389.741333	-414.939758	-165.219543	1386.580078	-442.410461	22.022522	1407.755615	-443.434509	42.326405	1675.401733	-571.466980	241.363602	1147.148926	-437.542267	-267.849121	1153.583740	-447.944305	294.040161	909.749390	-321.979492	-243.094101	911.016174	-438.373535	17.628504	977.517090	544.940674	-42.781780	935.861755	554.688599	115.565056
-504.193054	84.934364	888.715332	-452.084442	-69.450142	883.243347	-603.619446	102.239136	516.726013	-548.655579	-146.274948	527.260803	-626.173096	95.542236	103.311325	-605.058899	-153.586517	113.743263	-522.430603	165.246826	1389.822388	-414.783020	-164.794434	1386.684692	-442.726501	22.257011	1407.755981	-444.010681	42.762894	1675.355103	-573.764160	241.070480	1147.370605	-436.212494	-267.954315	1153.769531	-450.559448	294.356720	909.820251	-318.777527	-241.808533	912.402344	-438.937134	17.732224	977.431091	544.933960	-42.765202	935.860352	554.671997	115.578476
-504.753021	84.807053	888.456055	-452.491821	-69.277725	882.978271	-603.669128	102.308517	516.359558	-548.580872	-146.071350	526.853577	-626.250793	95.586349	103.048386	-605.373657	-153.404282	113.415398	-523.094055	165.200638	1389.721924	-414.662354	-164.447189	1386.609497	-443.073639	22.457161	1407.554688	-444.653870	43.181755	1675.120605	-576.002930	240.721924	1147.321167	-434.955292	-267.856384	1153.613525	-453.577026	295.218842	909.905762	-315.567719	-240.421158	913.598267	-439.473511	17.791048	977.187561	544.968445	-42.727882	935.857178	554.685852	115.566566
-505.230591	85.212799	888.122070	-452.794342	-69.003296	882.537109	-603.952759	102.350235	516.008545	-548.728088	-146.087143	526.416992	-626.422302	95.519760	102.716896	-605.822876	-153.217102	112.976006	-523.791199	165.160431	1389.341553	-414.594879	-164.162079	1386.330811	-443.429626	22.630377	1407.171143	-445.300110	43.559593	1674.742554	-578.388306	240.517334	1147.075439	-433.705414	-267.933319	1153.382080	-456.386993	295.824799	909.786011	-312.349487	-239.048904	914.639099	-439.961029	18.068584	976.848450	545.017395	-42.717175	935.845337	554.703125	115.587410
-505.728149	85.783318	887.583618	-453.155579	-68.643021	881.834900	-604.412170	102.333443	515.595886	-548.961304	-145.997971	525.858887	-626.612427	95.349930	102.209190	-606.134827	-152.984375	112.450943	-524.505188	165.122086	1388.815918	-414.586395	-163.906937	1385.861206	-443.909027	22.727337	1406.515503	-445.928162	43.926872	1674.202393	-580.866577	240.381424	1146.702881	-432.529663	-267.747742	1152.701050	-459.303528	296.499481	909.409119	-309.068390	-237.596619	915.543762	-440.436646	18.440983	976.257935	545.026611	-42.715488	935.828003	554.702332	115.622368
-506.238953	85.674622	886.760681	-453.449219	-68.520660	881.049927	-604.893799	102.228233	515.003662	-549.274536	-145.855469	525.256287	-627.065613	95.226707	101.667114	-606.584839	-152.726929	111.835632	-525.205017	165.096146	1388.109131	-414.676086	-163.645569	1385.165649	-444.318878	22.851044	1405.836426	-446.637970	44.251572	1673.501099	-583.294373	240.243851	1146.144165	-431.351563	-267.902740	1152.126831	-462.092438	297.144653	908.943298	-305.919189	-236.117233	916.297363	-440.907684	18.515703	975.475891	545.049011	-42.701702	935.814514	554.714722	115.644325
-506.681671	85.940018	885.984314	-453.778351	-68.158211	880.131714	-605.527893	102.091293	514.465332	-549.625305	-145.684280	524.546814	-626.975098	94.897858	101.088242	-606.870667	-152.379379	111.095497	-526.005188	165.022919	1387.265991	-414.793365	-163.446030	1384.424438	-444.763245	22.980225	1405.060791	-447.133850	44.641922	1672.824707	-585.747498	240.078751	1145.412598	-430.172394	-267.966858	1151.284302	-464.941284	297.786652	908.281433	-302.699036	-234.523956	916.971191	-441.338409	18.763937	974.654785	545.069641	-42.680470	935.801880	554.730896	115.662056
-507.163666	86.273987	885.040710	-454.027832	-68.085861	879.081482	-606.332886	101.900528	513.984558	-550.085022	-145.581757	523.828796	-627.206177	94.569382	100.454987	-607.247437	-152.046219	110.386375	-526.787170	164.968842	1386.278931	-414.827759	-163.308487	1383.550293	-445.217773	23.092007	1404.197144	-447.730957	44.943840	1672.027100	-588.146606	239.917557	1144.515625	-429.090302	-267.752930	1150.102295	-467.602692	298.186554	907.423889	-299.515411	-232.970032	917.386780	-441.744293	18.931051	973.678772	545.092834	-42.647297	935.801880	554.730103	115.689705
-507.618622	86.338646	884.112976	-454.161926	-68.009880	878.015869	-607.123169	101.621490	513.403625	-550.581604	-145.469559	523.099670	-627.630798	94.290649	99.934906	-607.658630	-151.671173	109.628159	-527.592102	164.870453	1385.160034	-415.140076	-163.196228	1382.495239	-445.841888	23.177238	1403.003296	-448.316193	45.239944	1671.163818	-590.526978	239.753494	1143.547974	-427.983521	-267.768768	1148.908447	-470.639587	298.985565	906.491150	-296.446014	-231.355148	917.764893	-442.087738	18.983154	972.704773	545.084778	-42.647915	935.836792	554.725891	115.671982
-508.035522	86.529839	883.103088	-454.436096	-67.681297	876.993835	-607.903748	101.357239	512.864746	-550.723633	-144.197433	521.953918	-627.532959	93.778816	99.197533	-607.539673	-151.141754	108.675240	-528.523499	164.788666	1383.951172	-415.352173	-163.087875	1381.349609	-446.368195	23.233362	1402.038452	-449.036621	45.470001	1670.200317	-592.822449	239.618347	1142.473877	-426.864624	-267.764496	1147.632813	-473.561218	299.570648	905.364197	-293.410980	-229.760330	917.968323	-442.508636	19.253090	971.719604	545.118530	-42.593842	935.822754	554.714417	115.732590
-508.425903	87.006493	882.220093	-454.820984	-67.151909	875.959412	-608.582153	101.041771	512.286316	-551.405396	-144.377365	521.233337	-627.631531	93.394974	98.493828	-608.081787	-150.803436	107.931778	-529.531738	164.711395	1382.681396	-415.597504	-162.978973	1380.236206	-446.933167	23.331903	1401.056641	-449.484802	45.772644	1669.382324	-595.103455	239.484741	1141.281372	-425.787170	-267.570709	1146.208496	-476.317413	300.174896	904.180542	-290.502014	-228.134354	918.034241	-442.921051	19.661362	970.781494	545.119324	-42.605492	935.832825	554.717712	115.706627
-508.790314	87.291321	881.141479	-455.058136	-66.834282	874.925903	-609.183960	100.716438	511.686646	-551.991638	-143.594467	520.344727	-627.792236	92.958763	97.804100	-608.241943	-150.328156	107.088226	-530.580566	164.623581	1381.391846	-415.929565	-162.931213	1378.996826	-447.434448	23.423037	1400.107056	-450.191956	45.941574	1668.410034	-597.345886	239.421097	1140.043335	-424.713928	-267.331940	1144.709351	-479.405457	300.735138	902.682861	-287.739227	-226.538177	918.017090	-443.264130	20.008186	969.738403	545.134888	-42.613785	935.811523	554.724548	115.741844
-509.368958	87.144562	880.221069	-455.410706	-66.687569	873.926147	-609.861755	100.409302	511.015869	-552.496216	-142.953018	519.483215	-627.982971	92.550400	97.186798	-608.258118	-149.830978	106.224449	-531.700989	164.574295	1380.075073	-416.180481	-162.887802	1377.869629	-448.083405	23.516823	1399.027832	-450.783997	46.125237	1667.558960	-599.416321	239.228790	1138.750488	-423.621796	-267.088409	1143.266724	-482.409760	301.290192	901.162476	-285.052917	-224.884201	917.906860	-443.693878	20.049692	968.758728	545.159119	-42.607361	935.777649	554.741821	115.745018
-509.905823	87.222649	879.366760	-455.726929	-66.500092	873.115112	-610.341003	100.129044	510.470428	-553.068909	-142.188416	518.654541	-628.286682	92.288383	96.660210	-608.244019	-149.393585	105.521500	-532.923462	164.493591	1378.861206	-416.473328	-162.850296	1376.768433	-448.720734	23.596426	1398.167480	-451.241364	46.361008	1666.858154	-601.531555	239.152557	1137.660034	-422.532166	-266.705078	1141.883545	-485.225159	301.527740	899.580200	-282.545380	-223.291748	917.787598	-444.128632	20.268179	967.920349	545.136536	-42.577267	935.769226	554.696167	115.783157
-509.469604	90.117577	879.148926	-455.822296	-65.230255	872.295837	-610.702148	99.877258	510.424194	-553.596802	-141.255371	517.915588	-628.325500	92.063454	96.207909	-608.225769	-148.974152	104.868980	-534.149292	164.362091	1377.838989	-416.759064	-162.846313	1375.817871	-449.354492	23.720194	1397.454956	-451.806793	46.538700	1666.230835	-603.389709	238.855362	1136.522827	-421.459717	-266.234711	1140.653809	-488.216156	302.003021	898.142761	-280.208252	-221.689819	917.673889	-443.983459	21.747580	967.475586	545.103821	-42.589512	935.761658	554.666382	115.781670
-510.060364	89.582039	878.674316	-455.804993	-65.214714	872.011841	-611.904541	99.864273	510.190247	-555.320251	-142.189423	518.326477	-628.469116	91.624443	95.888832	-609.043701	-148.919434	104.574890	-535.460876	164.287155	1376.915405	-417.051605	-162.778152	1374.948853	-450.033386	23.804522	1396.848877	-452.380249	46.663197	1665.672363	-605.211731	238.525314	1135.560059	-420.395477	-265.771179	1139.550049	-491.205811	302.372955	896.720337	-278.070801	-220.063339	917.714966	-444.378143	21.746939	967.115051	545.096985	-42.572590	935.771790	554.667847	115.781158
-510.924622	88.921654	878.217102	-456.210419	-65.357384	871.679932	-612.139648	99.641502	509.759155	-556.398438	-142.174210	518.194336	-628.330627	91.201004	95.342598	-609.136719	-148.779190	104.177521	-536.818359	164.178452	1376.242065	-417.313873	-162.729050	1374.346191	-450.712036	23.889875	1396.443848	-453.184052	46.771049	1665.207520	-606.960815	238.171310	1134.834717	-419.436768	-264.993866	1138.611084	-494.404785	302.579163	895.331238	-276.154419	-218.554184	917.642151	-444.950989	21.590883	966.668518	545.061646	-42.572510	935.787964	554.650879	115.768181
-511.649872	88.989296	878.005615	-456.787933	-65.151871	871.413391	-612.264648	99.558899	509.589417	-557.452393	-142.158966	518.082397	-628.132019	91.260078	95.131546	-609.156555	-148.684616	103.886398	-538.181152	164.018356	1375.740234	-417.553253	-162.619522	1373.928223	-451.491821	23.993740	1396.160645	-453.695190	46.857559	1664.889160	-608.513550	237.562546	1134.211304	-418.469330	-264.304474	1137.998047	-497.505981	302.787354	894.150208	-274.519806	-216.994598	917.670349	-445.510193	21.775146	966.385498	545.080505	-42.547916	935.798157	554.644043	115.828621
-512.758606	89.339508	878.087769	-457.899445	-64.932045	871.060730	-613.253296	99.741959	509.742249	-558.682983	-142.526627	518.101013	-628.374695	91.242256	95.108398	-609.381470	-148.787262	103.734390	-539.680847	163.664246	1375.369019	-417.780060	-162.469299	1373.686401	-452.211548	24.126801	1396.072144	-454.138977	46.980598	1664.810303	-610.131470	237.130737	1133.917725	-417.628082	-263.438293	1137.593140	-500.637177	302.855713	893.157593	-273.058105	-215.440857	917.617188	-446.322052	21.903864	966.140381	545.115540	-42.531891	935.810303	554.676636	115.815048
-513.678223	89.111580	878.210571	-458.611633	-64.798584	871.117920	-613.672852	99.808899	509.697418	-559.502014	-142.664200	518.107178	-628.426086	91.345108	95.114182	-609.359802	-148.904816	103.579964	-540.877625	163.609665	1375.389160	-417.942902	-162.312302	1373.660400	-452.963837	24.255524	1396.127686	-454.922668	47.021729	1664.748047	-611.552246	236.461823	1133.877075	-416.859009	-262.332977	1137.286255	-503.766357	302.761871	892.406677	-271.869263	-213.890961	917.753845	-447.028839	21.934492	966.175598	545.123901	-42.507076	935.810852	554.684021	115.850548
[truncated: 40 more columns]
