# Supplementary material for: A dyadic stimulus set of audiovisual affective displays for the study of multisensory, emotional, social interactions
Source: Behav Res Methods. 2015 Nov 5;48(4):1285–95. doi: 10.3758/s13428-015-0654-4 (PMC5101291; doi:10.3758/s13428-015-0654-4)
Supplement: Supplementary file 1 — (ZIP 270 MB) [file 13428_2015_654_MOESM1_ESM.zip › supplementary_material_2_stimuli_set_files/F/F04.txt]

-554.680542	102.783859	876.507263	-544.286560	-60.125435	873.237366	-617.876343	147.757553	500.307770	-611.447021	-123.040482	508.409546	-635.244812	151.340729	88.184639	-609.328186	-135.683197	91.945984	-539.148682	191.431320	1378.031006	-529.908813	-155.857071	1373.661987	-502.587769	26.501106	1396.894165	-499.569122	14.360260	1670.858887	-577.499146	280.549561	1135.823608	-562.092468	-251.510086	1137.658813	-453.800873	273.370880	891.937439	-431.324188	-234.701920	903.705322	-510.726929	21.951721	967.054443	497.229370	-68.619629	933.057617	477.191864	87.464935
-555.684448	102.869637	876.619141	-545.199707	-59.965645	873.146362	-619.224304	147.977737	500.436127	-612.055481	-122.764725	508.170105	-635.419556	151.650528	88.167152	-609.237854	-135.646133	91.690094	-539.848511	191.519211	1377.901611	-530.475708	-155.728729	1373.518311	-503.158813	26.623831	1396.757324	-499.679871	14.531172	1670.648193	-578.114990	280.772980	1135.685303	-562.856750	-251.045502	1137.493896	-454.901276	273.783569	891.563416	-432.938721	-234.317062	903.085999	-511.584656	21.988911	967.022888	497.213593	-68.633644	933.060120	477.174774	87.468147
-556.503784	103.058411	876.789246	-546.046570	-59.733940	873.171082	-620.434204	148.145309	500.509186	-612.643555	-122.596313	507.983429	-635.483459	151.682770	88.002113	-609.288025	-135.624268	91.525711	-540.561340	191.606323	1377.845581	-531.021301	-155.605804	1373.497559	-503.755157	26.789162	1396.642212	-499.840759	14.695586	1670.469482	-578.752625	280.929169	1135.729980	-563.686340	-250.544250	1137.507935	-456.143463	274.279694	891.309265	-434.634003	-233.890091	902.523560	-512.337219	22.116375	967.086792	497.178253	-68.641411	933.077148	477.140656	87.437874
-557.427612	103.210136	876.988770	-546.860352	-59.629452	873.235168	-621.500427	148.209167	500.528625	-613.332520	-122.436043	507.894867	-635.738281	151.828751	87.934105	-609.338989	-135.581711	91.355843	-541.286804	191.673904	1377.897705	-531.564575	-155.511353	1373.589600	-504.382172	26.918247	1396.628052	-500.048279	14.856158	1670.332764	-579.445068	281.133514	1135.883423	-564.559998	-249.975189	1137.596191	-457.350525	274.875183	891.181580	-436.471497	-233.573746	902.047119	-513.141479	22.198837	967.191467	497.137573	-68.634911	933.069458	477.127777	87.445229
-558.187073	103.371674	877.184082	-547.575928	-59.496792	873.329468	-622.597168	148.321960	500.601807	-613.832886	-122.249207	507.874786	-635.905884	151.966278	87.863174	-609.263550	-135.596390	91.293587	-542.007385	191.724609	1378.024536	-532.112671	-155.409348	1373.720581	-504.970276	27.022676	1396.687744	-500.290833	15.014668	1670.233887	-580.171509	281.312256	1136.134033	-565.474670	-249.435715	1137.791016	-458.644592	275.448242	891.151978	-438.342468	-233.163727	901.604736	-513.820679	22.303648	967.311768	497.130096	-68.634697	933.083618	477.116882	87.465477
-558.949951	103.561256	877.345276	-548.247314	-59.314922	873.410522	-623.601318	148.383713	500.661713	-614.269836	-122.013290	507.869019	-635.854187	152.127289	87.844246	-609.235535	-135.589371	91.251785	-542.689148	191.771027	1378.181396	-532.679810	-155.322403	1373.911011	-505.589081	27.142113	1396.789917	-500.570465	15.232545	1670.150024	-580.940674	281.504669	1136.448364	-566.438049	-248.939850	1138.017212	-459.983215	276.131165	891.178467	-440.209808	-232.752136	901.265564	-514.500610	22.468800	967.417175	497.121826	-68.635773	933.111633	477.127930	87.452637
-559.695190	103.762268	877.492920	-548.955322	-59.115498	873.542358	-624.663025	148.556244	500.774139	-614.757629	-121.866272	507.935974	-635.905090	152.226212	87.845970	-609.301392	-135.591293	91.214935	-543.382446	191.843689	1378.413940	-533.238892	-155.221710	1374.105591	-506.190063	27.285746	1396.902954	-500.882202	15.365616	1670.182495	-581.766602	281.713470	1136.801880	-567.426636	-248.433578	1138.281616	-461.318665	276.737946	891.239258	-442.106110	-232.354279	900.967957	-515.185120	22.672276	967.539001	497.088013	-68.657364	933.108459	477.113342	87.434372
-560.343811	103.944572	877.557556	-549.539795	-58.952736	873.655579	-625.895996	148.713898	500.884918	-615.141296	-121.699463	507.981110	-636.113220	152.275269	87.869797	-609.323792	-135.639526	91.186668	-544.017578	191.918610	1378.643066	-533.710327	-155.149811	1374.278320	-506.801941	27.392017	1397.023560	-501.279175	15.591632	1670.144165	-582.596924	281.836975	1137.106201	-568.437988	-247.972641	1138.494263	-462.614807	277.513519	891.305237	-443.955994	-231.939209	900.666687	-515.781799	22.889139	967.619263	497.056763	-68.666733	933.096069	477.103210	87.442078
-560.996277	104.165779	877.581726	-550.101257	-58.748493	873.724792	-627.573059	149.286087	501.227356	-615.545532	-121.542397	508.017090	-636.541687	152.260483	87.900116	-609.366882	-135.680679	91.159393	-544.686829	192.017532	1378.827271	-534.254822	-155.043045	1374.398071	-507.393616	27.483713	1397.156982	-501.702850	15.700604	1670.180176	-583.492493	282.060364	1137.441650	-569.516479	-247.579498	1138.652710	-463.932434	278.177979	891.434021	-445.799744	-231.567291	900.370605	-516.363770	23.151066	967.655090	497.008942	-68.663513	933.094971	477.070496	87.435364
-561.186829	105.233688	877.965027	-550.479248	-58.111229	873.750610	-628.629944	149.384018	501.497620	-615.818298	-121.355492	507.974274	-636.619019	152.339096	87.907639	-609.351135	-135.693527	91.109901	-545.303223	192.072632	1379.006104	-534.747681	-154.949860	1374.508057	-507.943695	27.582930	1397.283203	-502.174133	15.849572	1670.192627	-584.483276	282.343384	1137.732666	-570.585388	-247.229782	1138.762451	-465.235291	278.884705	891.536560	-447.560852	-231.148666	900.115234	-516.750000	23.748348	967.903931	496.963745	-68.653893	933.070618	477.024109	87.447456
-562.222839	104.503609	877.555786	-551.178284	-58.169277	873.791931	-629.359985	149.179184	501.237946	-616.294006	-121.264702	508.005676	-636.728333	152.351929	87.827911	-609.490173	-135.715607	91.092636	-545.920959	192.185669	1379.149902	-535.235779	-154.863724	1374.545166	-508.456970	27.712193	1397.312744	-502.720184	16.008135	1670.188354	-585.472656	282.586456	1138.004395	-571.693359	-246.955750	1138.845459	-466.653992	279.621399	891.634460	-449.308197	-230.780624	899.795959	-517.489563	23.700926	967.664185	496.916412	-68.637947	933.042419	476.986115	87.431007
-562.818604	104.638710	877.442627	-551.601929	-58.060871	873.787476	-630.448181	149.462006	501.366180	-616.613098	-121.129570	508.025055	-636.879150	152.379791	87.835175	-609.474060	-135.748260	91.075836	-546.490540	192.306076	1379.243042	-535.684448	-154.757614	1374.507568	-508.998962	27.816071	1397.299805	-503.308105	16.158989	1670.182617	-586.514526	282.967621	1138.208618	-572.778931	-246.728989	1138.819702	-467.973297	280.336670	891.730591	-451.052460	-230.485367	899.419739	-517.982056	23.926908	967.597351	496.859863	-68.665497	933.021179	476.944305	87.445732
-563.369568	105.025116	877.372864	-552.008484	-57.859600	873.739746	-631.370117	149.653809	501.468323	-616.851135	-121.021500	508.022675	-637.099121	152.413574	87.817429	-609.522461	-135.772980	91.052162	-547.049072	192.456894	1379.293335	-536.138672	-154.645264	1374.398560	-509.503021	27.946842	1397.279907	-503.916931	16.287674	1670.193848	-587.568420	283.322784	1138.438965	-573.883850	-246.583466	1138.753540	-469.320099	281.173950	891.717896	-452.695496	-230.182510	899.059631	-518.440735	24.268843	967.529663	496.776001	-68.742134	933.018066	476.925171	87.412086
-563.846069	105.316299	877.309143	-552.418030	-57.550217	873.706665	-632.036865	149.676468	501.470581	-617.021729	-120.872749	507.973053	-637.137146	152.501678	87.787529	-609.485657	-135.772415	91.054016	-547.583679	192.661453	1379.333130	-536.588257	-154.530548	1374.236694	-509.958618	28.113165	1397.236328	-504.532440	16.426229	1670.219849	-588.607910	283.688568	1138.582520	-574.995483	-246.496796	1138.628174	-470.697540	281.966217	891.752197	-454.291809	-229.866104	898.735840	-518.869385	24.603806	967.474915	496.778198	-68.678116	933.012756	476.914368	87.477821
-564.301880	105.559639	877.281921	-552.780273	-57.214966	873.659790	-632.801697	149.804062	501.540833	-617.236267	-120.745476	507.960541	-637.226196	152.611984	87.782478	-609.498047	-135.743759	91.041176	-548.111389	192.794128	1379.363281	-537.005737	-154.442871	1374.034180	-510.399475	28.239721	1397.213501	-505.196106	16.588449	1670.217163	-589.628723	284.104095	1138.742554	-576.089294	-246.437851	1138.517090	-471.994843	282.761047	891.773865	-455.838715	-229.628662	898.328430	-519.283447	24.904558	967.439880	496.730957	-68.744057	933.052307	476.912628	87.449707
-564.240479	106.856644	877.641479	-552.900146	-56.529621	873.574951	-633.602539	149.935974	501.782227	-617.362610	-120.639053	507.913879	-637.328613	152.657822	87.795235	-609.466858	-135.730835	91.041298	-548.678650	192.937241	1379.351685	-537.439453	-154.320724	1373.810181	-510.842804	28.372917	1397.174683	-505.896759	16.697723	1670.276367	-590.682251	284.535004	1138.843750	-577.179443	-246.387009	1138.348755	-473.307343	283.525970	891.776794	-457.350342	-229.392120	897.965759	-519.427429	25.590048	967.628113	496.612244	-68.830200	933.074280	476.867371	87.400375
-564.625610	107.189011	877.657410	-553.166077	-56.211285	873.484619	-634.221863	149.968979	501.868225	-617.565491	-120.474503	507.874207	-637.372192	152.738373	87.755630	-609.541016	-135.705505	91.008690	-549.158997	193.080704	1379.328857	-537.832642	-154.186050	1373.555298	-511.272552	28.510866	1397.129883	-506.572021	16.723133	1670.345459	-591.686890	284.948151	1138.930176	-578.190063	-246.362503	1138.116211	-474.606384	284.376709	891.727600	-458.772888	-229.224686	897.602722	-519.749634	25.884340	967.589600	496.606506	-68.745987	933.053650	476.844574	87.442581
-564.989319	107.422058	877.605347	-553.411926	-55.951252	873.377747	-634.856628	150.040695	501.887299	-617.793640	-120.382523	507.831604	-637.349365	152.807236	87.712753	-609.593384	-135.657028	90.974960	-549.655212	193.245132	1379.292236	-538.189148	-154.050461	1373.291260	-511.678497	28.674778	1397.074463	-507.256531	16.760626	1670.355591	-592.702881	285.335693	1139.005981	-579.224121	-246.302444	1137.856934	-475.953125	285.124512	891.671448	-460.201752	-229.047195	897.118408	-520.043030	26.129263	967.505310	496.515808	-68.810753	933.031555	476.800079	87.390549
-565.415955	107.652817	877.549438	-553.680847	-55.639233	873.224304	-635.478027	150.198700	501.886566	-617.958374	-120.245888	507.753845	-637.503479	152.886734	87.698364	-609.616882	-135.618149	90.922935	-550.196655	193.420670	1379.238525	-538.536133	-153.931641	1372.983643	-512.075012	28.835903	1396.970337	-507.962341	16.832109	1670.377197	-593.699890	285.803802	1139.100220	-580.200867	-246.208359	1137.599731	-477.272186	286.009430	891.603394	-461.550446	-228.884354	896.683533	-520.374695	26.385059	967.393799	496.459625	-68.832764	933.003906	476.745056	87.428619
-565.829895	108.032593	877.529358	-553.969238	-55.297581	873.099243	-635.942017	150.350586	501.891724	-618.084900	-120.129616	507.663025	-637.625427	152.953476	87.679001	-609.744141	-135.615875	90.891762	-550.669922	193.559937	1379.201172	-538.859802	-153.828171	1372.678955	-512.468201	28.949896	1396.861572	-508.666138	16.883537	1670.373901	-594.651489	286.167389	1139.123169	-581.129395	-246.153412	1137.358276	-478.593201	286.976715	891.518005	-462.891846	-228.747208	896.249451	-520.714539	26.717598	967.316528	496.380829	-68.858391	932.940918	476.693298	87.437401
-566.180420	108.445839	877.550415	-554.224243	-54.869408	873.004639	-636.311157	150.428772	501.910248	-618.201050	-120.031853	507.602417	-637.507446	153.045609	87.668800	-609.841370	-135.572433	90.879860	-551.169922	193.727188	1379.180542	-539.175049	-153.742813	1372.444580	-512.877625	29.110914	1396.778931	-509.318604	16.894281	1670.406738	-595.575134	286.608307	1139.206665	-582.012268	-245.993500	1137.154053	-479.855530	287.824768	891.432434	-464.154724	-228.674820	895.795288	-521.002075	27.097376	967.273438	496.331116	-68.857323	932.904968	476.649597	87.441460
-566.450867	108.661636	877.565796	-554.368774	-54.548363	872.989624	-636.651001	150.566605	501.929047	-618.219421	-119.923264	507.608643	-637.664551	153.087494	87.659798	-609.870483	-135.551819	90.917686	-551.656006	193.862915	1379.218018	-539.454346	-153.646317	1372.331299	-513.271912	29.255659	1396.772461	-509.986755	16.914133	1670.460327	-596.449158	286.995514	1139.366211	-582.821472	-245.864807	1137.061279	-481.155243	288.686279	891.424438	-465.435608	-228.572540	895.426086	-521.226501	27.377665	967.280762	496.286133	-68.875755	932.927979	476.586121	87.437416
-566.801880	108.558548	877.535400	-554.467102	-54.404663	873.109375	-636.812561	150.662720	501.889587	-618.231079	-119.790581	507.664703	-637.660034	153.147064	87.664513	-609.861633	-135.516434	90.940384	-552.109314	193.991577	1379.303955	-539.746887	-153.552521	1372.242065	-513.618164	29.382067	1396.823853	-510.641998	16.929291	1670.554077	-597.339844	287.316345	1139.567017	-583.550232	-245.700745	1137.034180	-482.432617	289.585571	891.422058	-466.588470	-228.507614	895.201660	-521.475647	27.541878	967.335266	496.242310	-68.817673	932.941101	476.547821	87.445190
-567.172546	108.377327	877.528442	-554.421448	-54.431019	873.317200	-636.958679	150.793777	501.830139	-618.221680	-119.678535	507.719299	-637.670044	153.178375	87.655106	-609.841858	-135.466827	90.938515	-552.605286	194.095856	1379.441406	-540.043335	-153.440948	1372.201538	-513.960022	29.474979	1396.872681	-511.267456	16.919659	1670.657715	-598.158020	287.645538	1139.853638	-584.258362	-245.447510	1137.038940	-483.671600	290.428741	891.497559	-467.741760	-228.520920	894.962891	-521.708984	27.653736	967.464417	496.191711	-68.789200	932.956116	476.479309	87.470421
-567.161316	109.077667	877.678528	-554.363831	-54.057835	873.296875	-636.971252	150.863373	501.887024	-618.146057	-119.522842	507.682220	-637.619446	153.225403	87.631073	-609.888977	-135.402115	90.926208	-553.077454	194.195984	1379.577026	-540.314636	-153.326508	1372.168823	-514.309204	29.593075	1396.932983	-511.875183	16.899557	1670.747070	-598.983459	287.928894	1140.123901	-584.894104	-245.228745	1137.108643	-484.914368	291.305573	891.574890	-468.838013	-228.491821	894.737610	-521.743713	28.097897	967.559326	496.163574	-68.784744	932.969727	476.435242	87.452995
-567.329529	109.341286	877.703430	-554.365417	-53.789494	873.271729	-636.971313	150.977798	501.858368	-618.092590	-119.363434	507.650055	-637.600891	153.261124	87.615746	-609.867249	-135.380981	90.935219	-553.520325	194.302261	1379.671021	-540.584961	-153.226013	1372.179077	-514.628906	29.731623	1396.985596	-512.473206	16.956783	1670.770630	-599.784119	288.257141	1140.367676	-585.472778	-244.973236	1137.135742	-486.133972	292.216827	891.592834	-469.854645	-228.549179	894.495117	-521.871155	28.371584	967.577148	496.130188	-68.781876	932.942566	476.394714	87.453758
-567.430176	109.699364	877.703613	-554.338440	-53.547413	873.261047	-636.648621	150.999786	501.789948	-618.070374	-119.227753	507.587860	-637.416626	153.298813	87.604233	-609.868225	-135.314056	90.895447	-553.982361	194.437576	1379.785156	-540.789978	-153.138031	1372.179688	-514.985291	29.889986	1397.012939	-513.075073	16.961594	1670.817383	-600.520874	288.582611	1140.597656	-585.978027	-244.706406	1137.192261	-487.266174	293.122467	891.618896	-470.756409	-228.597626	894.309448	-521.958008	28.691044	967.592957	496.219574	-68.568237	932.876892	476.376282	87.587448
-567.573547	109.971603	877.707397	-554.349426	-53.250996	873.245056	-636.814575	151.181061	501.829865	-618.046875	-119.112503	507.554016	-637.565735	153.268295	87.628708	-609.996033	-135.290207	90.854065	-554.395203	194.546127	1379.937134	-540.963684	-153.053894	1372.191528	-515.315735	30.008446	1397.046631	-513.625610	16.907030	1670.909912	-601.249023	288.847412	1140.879761	-586.409180	-244.458557	1137.266724	-488.397156	294.032806	891.689941	-471.599762	-228.666962	894.145020	-522.067688	28.992868	967.600464	496.032288	-68.814468	932.865234	476.264313	87.495651
-567.778748	110.234604	877.751038	-554.397827	-53.016747	873.247986	-636.832031	151.322205	501.862213	-618.009460	-119.012863	507.532104	-637.586365	153.242508	87.661087	-610.003662	-135.243088	90.887825	-554.814941	194.694794	1380.103394	-541.129822	-152.952225	1372.253052	-515.578735	30.129196	1397.111450	-514.149902	16.950596	1670.934814	-601.929199	289.026794	1141.086426	-586.788391	-244.236496	1137.314575	-489.529022	294.993042	891.774048	-472.342072	-228.732437	893.990173	-522.217163	29.253628	967.633179	495.959625	-68.801704	932.843750	476.174164	87.507629
-567.990723	110.380684	877.844299	-554.430420	-52.765457	873.311279	-636.749634	151.371307	501.851257	-617.885254	-118.866844	507.565125	-637.567322	153.228210	87.660141	-610.014526	-135.210892	90.930260	-555.209900	194.777023	1380.261841	-541.248840	-152.868683	1372.309326	-515.833557	30.253977	1397.223633	-514.658386	16.887302	1671.074097	-602.561157	289.239777	1141.367554	-587.069763	-244.066147	1137.432739	-490.214264	295.705994	891.996704	-472.994812	-228.814346	893.893005	-522.380066	29.474701	967.728455	495.892303	-68.790207	932.849182	476.087250	87.486298
-568.074158	110.548195	877.924377	-554.399780	-52.517780	873.356873	-636.629700	151.416763	501.862091	-617.750244	-118.739433	507.590240	-637.534241	153.239105	87.639717	-609.996399	-135.177017	91.001068	-555.603882	194.817932	1380.345825	-541.349915	-152.752747	1372.363770	-516.087585	30.348736	1397.328857	-515.134460	16.876205	1671.170776	-603.206238	289.454926	1141.642334	-587.293518	-243.930420	1137.531494	-491.522583	296.586365	891.915894	-473.588135	-228.909225	893.815125	-522.453796	29.685768	967.811218	495.845062	-68.765549	932.873840	476.021667	87.472496
-568.105164	110.823410	877.965637	-554.394409	-52.251400	873.360535	-636.541870	151.521667	501.859253	-617.603271	-118.655769	507.580353	-637.502625	153.237640	87.665108	-610.083496	-135.142746	91.055275	-555.979309	194.905441	1380.465698	-541.420227	-152.645081	1372.402710	-516.351929	30.464779	1397.392700	-515.594055	16.938362	1671.184204	-603.731934	289.624359	1141.762451	-587.505798	-243.899628	1137.644287	-492.169006	297.372345	892.117493	-473.977814	-228.432419	893.542603	-522.507629	29.940008	967.851013	495.959351	-68.506889	932.869812	475.986755	87.592369
-568.131531	111.023956	877.961304	-554.386292	-52.044136	873.371826	-636.421143	151.659088	501.849304	-617.416504	-118.506981	507.552307	-637.456604	153.254425	87.681923	-610.039490	-135.111282	91.025536	-556.320557	195.015778	1380.532349	-541.474731	-152.532318	1372.404663	-516.604431	30.589315	1397.427368	-516.021057	16.888588	1671.278931	-604.319824	289.860504	1141.946167	-587.591492	-243.799759	1137.654663	-493.248810	298.615875	892.162537	-474.504425	-229.088257	893.552551	-522.553040	30.157438	967.869690	495.779633	-68.719933	932.893555	475.890930	87.512558
-568.108459	111.216057	877.921875	-554.359070	-51.849049	873.365601	-636.276428	151.756317	501.805328	-617.253113	-118.386414	507.523163	-637.377563	153.268250	87.646698	-610.019470	-135.098358	91.033890	-556.688171	195.111267	1380.610840	-541.530945	-152.424652	1372.360474	-516.865784	30.760952	1397.428223	-516.437500	16.942863	1671.247314	-604.877991	290.152985	1142.125244	-587.664246	-243.805984	1137.647705	-494.129791	299.430206	892.212158	-474.808197	-229.200500	893.429688	-522.571655	30.366657	967.865051	495.747864	-68.725288	932.888672	475.830688	87.526535
-568.072998	111.406792	877.912842	-554.323364	-51.686199	873.317566	-636.209839	151.917252	501.781555	-617.122437	-118.312973	507.472992	-637.357910	153.285355	87.663246	-610.122070	-135.048660	90.989349	-557.040405	195.198425	1380.652222	-541.580444	-152.311981	1372.288574	-517.094360	30.861660	1397.439087	-516.827942	16.899033	1671.297852	-605.416382	290.383331	1142.266724	-587.670837	-243.833939	1137.575562	-494.874207	300.020996	892.253235	-475.028809	-229.312912	893.281738	-522.577026	30.517363	967.853882	495.739166	-68.729897	932.867676	475.770416	87.540939
-568.046997	111.520103	877.901001	-554.237854	-51.566822	873.289246	-636.146729	152.048218	501.789154	-616.932434	-118.244911	507.412384	-637.346069	153.265488	87.659889	-610.055176	-135.018173	90.926315	-557.389709	195.295807	1380.691162	-541.617554	-152.201340	1372.194824	-517.286438	30.950905	1397.439453	-517.195068	16.944393	1671.270996	-605.930908	290.584290	1142.383667	-587.637634	-243.909286	1137.518555	-495.541107	300.664337	892.286072	-475.126312	-229.387878	893.147827	-522.574280	30.633423	967.855957	495.712616	-68.705147	932.850586	475.687988	87.534531
-567.987000	111.611084	877.882996	-554.169312	-51.427841	873.248474	-636.062439	152.141937	501.797699	-616.735840	-118.141396	507.345825	-637.151672	153.304947	87.687973	-610.068665	-134.991852	90.949524	-557.697998	195.364044	1380.706909	-541.626526	-152.088501	1372.092041	-517.454895	31.020542	1397.457397	-517.522339	16.889936	1671.321533	-606.409607	290.790588	1142.473022	-587.542236	-243.954865	1137.423340	-496.298584	301.370941	892.327942	-475.114441	-229.504028	893.040405	-522.552612	30.733578	967.844543	495.743347	-68.533875	932.820923	475.637360	87.565002
-567.881226	111.719246	877.891724	-554.045410	-51.309158	873.220093	-635.931458	152.193115	501.831879	-616.486938	-118.042496	507.336823	-637.184692	153.311600	87.705750	-610.087402	-134.933456	90.954979	-557.979309	195.458282	1380.731079	-541.655212	-151.980850	1372.016113	-517.533936	31.076387	1397.557617	-517.816040	16.946777	1671.290161	-606.881042	290.909454	1142.536255	-587.389587	-244.011261	1137.342529	-496.817017	301.843170	892.349365	-475.010742	-229.583893	892.981506	-522.490845	30.825186	967.856995	495.689514	-68.517952	932.818054	475.534424	87.558418
-567.755249	111.829285	877.867310	-553.934937	-51.151985	873.201660	-634.898193	151.878769	501.617371	-616.251587	-117.920082	507.311035	-636.652588	153.406158	87.645180	-610.114075	-134.875534	91.009941	-558.227295	195.531372	1380.731689	-541.659485	-151.881058	1371.959351	-517.656311	31.164465	1397.562378	-518.071411	16.909698	1671.335938	-607.276611	291.166931	1142.628540	-587.226990	-244.066208	1137.281738	-497.415955	302.593842	892.387756	-474.820282	-229.630676	892.931152	-522.423584	30.953783	967.856812	495.647888	-68.533272	932.827881	475.471588	87.532486
-567.642456	112.007965	877.825195	-553.805603	-51.019562	873.154541	-635.546021	152.351318	501.758820	-616.035706	-117.821526	507.297119	-636.951416	153.294632	87.670731	-610.126953	-134.844818	91.045341	-558.422180	195.612061	1380.749023	-541.664734	-151.815048	1371.898804	-517.867065	31.286034	1397.430542	-518.301697	16.920732	1671.333740	-607.638794	291.268768	1142.594360	-587.032837	-244.129257	1137.254639	-497.902710	303.200531	892.397705	-474.581299	-229.725983	892.891846	-522.355652	31.105068	967.834290	495.605042	-68.530037	932.832092	475.401062	87.543320
-567.498230	112.191696	877.798462	-553.683655	-50.892483	873.117310	-634.719299	152.088684	501.558624	-615.859131	-117.740425	507.262665	-636.463745	153.387497	87.620331	-610.071106	-134.797668	91.050163	-558.610474	195.679016	1380.739380	-541.677185	-151.744812	1371.848145	-517.983032	31.389961	1397.411377	-518.514465	16.981522	1671.278687	-607.991516	291.445404	1142.634766	-586.835083	-244.166290	1137.204224	-498.301819	303.715881	892.397034	-474.245026	-229.793655	892.891785	-522.271973	31.244322	967.822937	495.600159	-68.529770	932.837402	475.375702	87.547829
-567.386047	112.307770	877.764893	-553.583801	-50.788727	873.082764	-634.445557	152.114120	501.487274	-615.736023	-117.652824	507.251770	-636.252930	153.403625	87.591461	-610.107117	-134.741837	91.044418	-558.802368	195.747787	1380.765259	-541.728027	-151.680176	1371.810791	-518.088013	31.448927	1397.402710	-518.706665	16.967510	1671.280151	-608.354797	291.634460	1142.723633	-586.623474	-244.198425	1137.161865	-498.720856	304.242676	892.484497	-473.857452	-229.804550	892.935547	-522.203796	31.347094	967.804626	495.573944	-68.529831	932.842651	475.308075	87.548409
-567.269348	112.342812	877.733582	-553.490356	-50.639774	873.041992	-634.454041	152.180450	501.497833	-615.648315	-117.611191	507.200073	-636.202393	153.380295	87.608978	-610.127136	-134.697342	91.028900	-558.955505	195.779221	1380.790283	-541.786987	-151.632690	1371.777466	-518.109253	31.454582	1397.509888	-518.890991	16.911667	1671.325928	-608.665710	291.777893	1142.816284	-586.424927	-244.185135	1137.075195	-499.023346	304.608368	892.551880	-473.376404	-229.818939	892.984619	-522.122070	31.426392	967.778320	495.515076	-68.580185	932.849976	475.231903	87.512108
-567.110107	112.510269	877.740295	-553.349854	-50.530708	873.013123	-634.633057	152.307068	501.591309	-615.480469	-117.543556	507.125214	-636.226746	153.346924	87.647499	-610.143555	-134.697754	90.983040	-559.052185	195.816254	1380.829712	-541.806824	-151.580414	1371.751343	-518.231995	31.500683	1397.423706	-519.040039	16.896717	1671.330200	-608.913208	291.916595	1142.933472	-586.183411	-244.156555	1136.977417	-499.268585	304.924133	892.644165	-472.812683	-229.842911	893.097595	-521.997498	31.537436	967.777893	495.435303	-68.562538	932.829651	475.122375	87.514328
-567.024902	112.576469	877.741028	-553.245483	-50.452724	872.995178	-635.425537	152.742569	501.831146	-615.386414	-117.490318	507.098969	-636.588135	153.195023	87.722778	-610.078247	-134.652802	90.995277	-559.107056	195.828064	1380.841064	-541.823059	-151.524704	1371.746460	-518.180725	31.481100	1397.525269	-519.165344	16.889481	1671.336304	-609.082092	292.011749	1143.006714	-585.919189	-244.129272	1136.936035	-499.457825	305.235107	892.734863	-472.170471	-229.798401	893.261963	-521.905334	31.603241	967.770386	495.348358	-68.586136	932.827454	475.029175	87.473068
-566.873657	112.586548	877.722412	-553.090759	-50.332527	873.015320	-635.465576	152.838654	501.822876	-615.274048	-117.440025	507.112457	-636.573608	153.169983	87.753967	-610.157471	-134.584427	91.006081	-559.125000	195.863052	1380.862183	-541.839111	-151.486450	1371.785889	-518.191833	31.548775	1397.561035	-519.252563	16.888702	1671.334106	-609.209412	292.119324	1143.036865	-585.635254	-244.089554	1136.933716	-499.620697	305.579834	892.829529	-471.476471	-229.749756	893.459167	-521.763428	31.690456	967.775635	495.305420	-68.610588	932.870422	474.970978	87.454948
-566.767273	112.666451	877.728638	-552.925720	-50.267372	873.010071	-635.316345	152.901123	501.765991	-615.193176	-117.412613	507.138062	-636.464050	153.147171	87.758629	-610.151245	-134.530731	91.041649	-559.094360	195.878204	1380.871948	-541.826843	-151.422424	1371.805176	-518.184143	31.588135	1397.546875	-519.318542	16.944439	1671.290527	-609.308960	292.286774	1143.133545	-585.337646	-244.038513	1136.918579	-499.725616	305.861023	892.856445	-470.716949	-229.674011	893.668091	-521.627380	31.770227	967.775940	495.251099	-68.587227	932.866699	474.894684	87.487061
-566.592712	112.774651	877.732910	-552.759460	-50.154160	873.011536	-635.258911	152.940582	501.730072	-615.173584	-117.394302	507.181946	-636.258423	153.148300	87.761551	-610.223450	-134.487244	91.076553	-559.063477	195.901962	1380.881104	-541.816101	-151.420410	1371.838867	-518.165039	31.620012	1397.545288	-519.367981	16.902031	1671.332886	-609.356384	292.367371	1143.151123	-585.063416	-243.970337	1136.912598	-499.770233	306.118073	892.892151	-469.958496	-229.577530	893.864441	-521.460449	31.877081	967.780212	495.187744	-68.598038	932.891724	474.813965	87.506096
-566.445923	112.843544	877.738159	-552.592468	-50.093010	873.023987	-635.179382	152.936279	501.729401	-615.083252	-117.367439	507.189606	-636.272156	153.067734	87.756409	-610.243896	-134.487595	91.121910	-559.012390	195.912155	1380.923340	-541.808655	-151.390579	1371.884399	-518.132385	31.622633	1397.559204	-519.395874	16.885441	1671.340576	-609.335815	292.415100	1143.180908	-584.761108	-243.939758	1136.842407	-499.733948	306.320038	892.972290	-469.091461	-229.424911	894.106384	-521.299500	31.951273	967.787354	495.114868	-68.593102	932.899414	474.739105	87.522797
-566.269836	112.910461	877.775818	-552.399231	-50.039562	873.052063	-635.076599	152.871002	501.732422	-615.096924	-117.396042	507.228424	-636.203247	153.029938	87.771629	-610.269409	-134.433899	91.128365	-558.927917	195.911423	1380.987061	-541.776672	-151.366852	1371.904419	-518.083191	31.615770	1397.640259	-519.403076	16.874485	1671.357788	-609.273132	292.548035	1143.313110	-584.428955	-243.929581	1136.821045	-499.618347	306.404480	893.083069	-468.234314	-229.311600	894.375977	-521.125977	32.008915	967.824829	495.060913	-68.592506	932.926575	474.665436	87.496376
-566.146667	112.927422	877.804016	-552.242310	-49.983368	873.049316	-635.004395	152.842438	501.768616	-615.091125	-117.380432	507.226868	-636.120789	153.024780	87.797615	-610.297241	-134.406006	91.134850	-558.833374	195.898605	1381.044556	-541.723572	-151.365967	1371.913940	-518.005859	31.590445	1397.682983	-519.419617	16.842339	1671.375000	-609.182922	292.604095	1143.409668	-584.087891	-243.934326	1136.799927	-499.472961	306.459015	893.181580	-467.336731	-229.148178	894.659363	-520.982483	32.036335	967.836243	494.990051	-68.584831	932.938721	474.601379	87.484779
-566.082764	113.089417	877.833618	-552.224976	-49.810101	872.865356	-635.058472	152.885651	501.806824	-615.083191	-117.421379	507.207794	-636.156250	152.980759	87.849495	-610.369202	-134.412460	91.097801	-558.715271	195.870728	1381.088501	-541.640686	-151.355743	1371.920288	-517.913391	31.562220	1397.691406	-519.390015	16.823112	1671.397705	-609.017822	292.632935	1143.453735	-583.723389	-243.948181	1136.747559	-499.271790	306.500641	893.243835	-466.423340	-228.982162	894.940369	-520.869507	32.078987	967.729797	494.897308	-68.573143	932.948181	474.517853	87.476509
-565.960388	113.181725	877.825623	-552.095703	-49.736580	872.763489	-635.110962	152.925049	501.834290	-614.998901	-117.400650	507.170044	-636.178467	152.968414	87.856895	-610.306885	-134.358185	91.085007	-558.573486	195.874557	1381.107300	-541.561951	-151.337997	1371.922729	-517.784973	31.602814	1397.672974	-519.350586	16.793633	1671.401733	-608.831421	292.654633	1143.479980	-583.394958	-243.964310	1136.701294	-499.062744	306.556458	893.313599	-465.493134	-228.723953	895.176270	-520.700317	32.114471	967.657043	494.803192	-68.573044	932.967468	474.430328	87.464195
-565.854797	113.196388	877.793030	-551.928772	-49.711361	872.700134	-635.057800	152.915771	501.790009	-614.899475	-117.400635	507.166443	-636.080505	152.988205	87.845200	-610.256104	-134.319702	91.091507	-558.441467	195.875717	1381.113770	-541.432373	-151.313156	1371.923828	-517.626099	31.621883	1397.665771	-519.277954	16.772579	1671.406494	-608.612793	292.666595	1143.473877	-583.030151	-243.989685	1136.665894	-498.753937	306.542114	893.312927	-464.557434	-228.552124	895.427612	-520.541077	32.133690	967.599548	494.760315	-68.569237	932.989258	474.378662	87.466629
-565.697327	113.230263	877.773499	-551.687378	-49.719791	872.668701	-635.031616	152.973557	501.782501	-614.768250	-117.396965	507.215576	-636.049622	153.032654	87.843330	-610.252930	-134.291443	91.096725	-558.266357	195.877502	1381.123169	-541.287476	-151.295547	1371.898804	-517.540466	31.666466	1397.557251	-519.189087	16.758999	1671.401611	-608.374695	292.683563	1143.482300	-582.639038	-244.039978	1136.608643	-498.425598	306.495850	893.354370	-463.591278	-228.286041	895.673706	-520.341064	32.159401	967.573730	494.685577	-68.547371	932.986816	474.291107	87.528809
-565.518372	113.226044	877.760376	-551.412964	-49.765961	872.662292	-634.980164	152.985672	501.754669	-614.530762	-117.374901	507.216095	-636.034607	153.045837	87.811211	-610.203308	-134.259186	91.094368	-558.080750	195.912323	1381.142334	-541.130615	-151.291550	1371.871460	-517.283569	31.634594	1397.657104	-519.072144	16.727816	1671.399536	-608.083374	292.652893	1143.483887	-582.223022	-244.111008	1136.566040	-498.013031	306.411957	893.382080	-462.622681	-227.991379	895.945740	-520.121033	32.159702	967.566650	494.588867	-68.557991	932.979614	474.200897	87.530106
-565.353149	113.240204	877.758423	-551.143372	-49.815464	872.645203	-634.894653	152.964310	501.786194	-614.281067	-117.357491	507.193695	-635.995117	153.065063	87.845108	-610.109741	-134.260406	91.091042	-557.869690	195.890717	1381.156250	-540.943115	-151.278046	1371.816406	-517.089905	31.612864	1397.678345	-518.937195	16.737429	1671.362305	-607.746521	292.607941	1143.478882	-581.796570	-244.158203	1136.461060	-497.564819	306.276672	893.427490	-461.665802	-227.760727	896.191284	-519.917908	32.156414	967.562988	494.538116	-68.554558	932.989624	474.153503	87.536797
-565.166626	113.223831	877.793945	-550.846191	-49.828842	872.642334	-633.827759	152.562714	501.584869	-614.013916	-117.332512	507.195526	-635.444885	153.210098	87.763145	-610.095398	-134.222672	91.102829	-557.604736	195.885971	1381.208130	-540.703186	-151.299164	1371.768555	-516.929871	31.618774	1397.592163	-518.765503	16.638409	1671.420288	-607.373840	292.543213	1143.466797	-581.352356	-244.186874	1136.384521	-497.027069	306.044769	893.500244	-460.692535	-227.493698	896.405029	-519.697815	32.143627	967.588318	494.491333	-68.564705	932.989807	474.085999	87.503395
-565.002808	113.183441	877.784668	-550.563477	-49.865295	872.627502	-633.518066	152.451630	501.536346	-613.755981	-117.315903	507.163086	-635.328674	153.245819	87.765282	-610.071594	-134.213638	91.088951	-557.368652	195.900696	1381.240967	-540.489258	-151.265594	1371.758545	-516.645569	31.574892	1397.669434	-518.581604	16.589916	1671.427979	-606.973328	292.412842	1143.411133	-580.912109	-244.225281	1136.304199	-496.476257	305.865143	893.548096	-459.718811	-227.189606	896.667053	-519.486572	32.128757	967.581116	494.411743	-68.551338	932.981384	474.017639	87.479561
-564.783264	113.371262	877.780151	-550.297241	-49.835503	872.610107	-634.555603	152.956726	501.813446	-613.553894	-117.323868	507.132874	-635.876038	153.113739	87.836647	-610.071777	-134.188446	91.075760	-557.115356	195.876495	1381.237183	-540.253601	-151.285492	1371.749878	-516.407227	31.551737	1397.617554	-518.370239	16.584238	1671.374268	-606.574585	292.315033	1143.369385	-580.488708	-244.267868	1136.233032	-495.854279	305.513397	893.565979	-458.840729	-226.893280	896.897156	-519.248596	32.240280	967.572205	494.319244	-68.598358	932.978943	473.931763	87.467064
-564.664429	113.222488	877.708252	-550.034790	-49.887772	872.600830	-634.686523	153.059280	501.810974	-613.269043	-117.270111	507.084839	-635.991821	153.087326	87.834381	-610.017517	-134.162277	91.080795	-556.823608	195.860062	1381.241821	-539.968933	-151.287018	1371.766602	-516.139221	31.539202	1397.594849	-518.123108	16.539064	1671.363770	-606.155273	292.084412	1143.254150	-580.069275	-244.288376	1136.194580	-495.201050	305.322174	893.622498	-457.977264	-226.521927	897.115967	-519.044556	32.210606	967.525696	494.256134	-68.561104	932.972656	473.848663	87.472488
-564.335144	113.463760	877.712036	-549.656860	-49.838367	872.580017	-634.431091	152.969498	501.820618	-613.147095	-117.338478	507.135864	-635.864441	153.090317	87.811455	-610.077087	-134.107742	91.100647	-556.497864	195.827469	1381.245850	-539.670959	-151.273926	1371.771851	-515.855103	31.529589	1397.544067	-517.838989	16.445950	1671.402832	-605.720459	291.921204	1143.210815	-579.632629	-244.322693	1136.170044	-494.549896	305.083099	893.681702	-457.109924	-226.166397	897.340820	-518.720032	32.349789	967.529236	494.189636	-68.622040	932.969421	473.790955	87.432541
-564.272583	113.165733	877.619263	-549.422119	-49.912167	872.556641	-634.290710	152.936554	501.762543	-612.946167	-117.384239	507.132477	-635.821289	153.102432	87.829453	-610.028564	-134.088440	91.081894	-556.179260	195.804352	1381.246216	-539.367920	-151.281006	1371.797729	-515.551270	31.492710	1397.514282	-517.526489	16.390869	1671.389160	-605.296692	291.796844	1143.197510	-579.218384	-244.320068	1136.135010	-493.794067	304.626129	893.796143	-456.333893	-225.865921	897.502625	-518.537842	32.247887	967.456787	494.101593	-68.617729	932.959778	473.699493	87.422585
-563.995789	113.338318	877.653015	-549.080261	-49.843063	872.519836	-634.093872	152.870117	501.806061	-612.793762	-117.456291	507.149567	-635.774475	153.084198	87.837784	-610.086609	-134.055862	91.066582	-555.874390	195.778168	1381.257324	-539.070435	-151.294250	1371.797974	-515.267639	31.442429	1397.411621	-517.179382	16.345016	1671.375732	-604.844299	291.752228	1143.222412	-578.823303	-244.338776	1136.089600	-493.034668	304.241272	893.890015	-455.567139	-225.504776	897.677246	-518.240417	32.342407	967.460388	494.053955	-68.664871	932.954895	473.645813	87.411644
-563.890259	113.085449	877.605957	-548.802490	-49.907673	872.514099	-633.901123	152.781067	501.763367	-612.670410	-117.538803	507.149750	-635.670837	153.084625	87.870018	-610.226074	-134.053726	91.094505	-555.566223	195.722504	1381.284302	-538.701355	-151.347778	1371.794189	-514.948914	31.370512	1397.420044	-516.788635	16.359779	1671.327148	-604.377869	291.481903	1143.111206	-578.393921	-244.354691	1136.068115	-492.319733	303.964142	893.992737	-454.815125	-225.139297	897.873108	-518.034058	32.249783	967.427368	494.013733	-68.662361	932.943848	473.605438	87.383080
-563.707764	113.082497	877.614014	-548.504333	-49.899002	872.505249	-633.757629	152.753815	501.804443	-612.476563	-117.587868	507.181030	-635.614258	153.053680	87.892715	-610.198608	-134.029434	91.136017	-555.232361	195.671509	1381.346069	-538.326111	-151.427063	1371.814087	-514.622253	31.317211	1397.448242	-516.376343	16.316006	1671.324097	-603.899170	291.256409	1143.065308	-577.982544	-244.343719	1136.061646	-491.478088	303.484833	894.146118	-454.147247	-224.760956	898.059021	-517.784729	32.271267	967.423096	494.002502	-68.694412	932.944336	473.577057	87.331787
-563.479614	113.086075	877.623779	-548.124084	-49.905590	872.501282	-633.608643	152.698410	501.771423	-612.244873	-117.591003	507.185242	-635.596802	152.999603	87.895264	-610.170349	-134.027130	91.156631	-554.929993	195.631302	1381.361572	-537.923950	-151.464890	1371.823120	-514.285767	31.260361	1397.454468	-515.921082	16.213522	1671.344238	-603.442627	291.139069	1143.072998	-577.603577	-244.324982	1136.053223	-490.634125	303.054962	894.281555	-453.497406	-224.363968	898.233643	-517.480835	32.297684	967.425903	493.928223	-68.740189	932.949585	473.512695	87.304977
-563.259399	113.113602	877.615723	-547.789734	-49.916222	872.490173	-633.447449	152.688309	501.776215	-611.981628	-117.627899	507.168762	-635.557434	152.947586	87.874146	-610.102234	-133.981659	91.164124	-554.639709	195.589249	1381.374634	-537.500000	-151.492920	1371.833984	-513.945679	31.211832	1397.455078	-515.436584	16.211891	1671.281250	-603.014832	290.931549	1143.008179	-577.244568	-244.302704	1136.046143	-489.818298	302.632324	894.391052	-452.902740	-223.994690	898.383911	-517.187683	32.332813	967.409546	493.853424	-68.732964	932.937561	473.432983	87.295761
-563.055725	113.055237	877.626221	-547.454773	-49.920635	872.468140	-633.197693	152.591476	501.766205	-611.682922	-117.665894	507.183411	-635.500061	152.933975	87.856300	-610.223389	-133.973816	91.196083	-554.328735	195.543610	1381.393799	-537.084595	-151.497833	1371.850220	-513.581238	31.166906	1397.444092	-514.913452	16.162527	1671.242188	-602.556519	290.744415	1142.974976	-576.899780	-244.306335	1136.057983	-488.891479	302.080292	894.519226	-452.373108	-223.626846	898.494446	-516.895874	32.316555	967.394348	493.756073	-68.789566	932.962952	473.345947	87.259872
-562.821167	112.945457	877.599854	-547.115906	-49.918022	872.463745	-632.932190	152.538635	501.739807	-611.318298	-117.708717	507.145081	-635.439392	152.925873	87.868645	-610.086365	-133.916931	91.226196	-553.996399	195.489975	1381.428345	-536.625183	-151.489655	1371.856323	-513.202271	31.109581	1397.461060	-514.354919	16.090321	1671.253784	-602.075195	290.552032	1142.953491	-576.538879	-244.352264	1136.060181	-488.157532	301.871887	894.644165	-451.910583	-223.247635	898.618286	-516.587830	32.302834	967.369751	493.708435	-68.767235	932.958923	473.284302	87.257347
-562.546448	112.928566	877.615479	-546.771240	-49.908772	872.444092	-632.599854	152.483887	501.711609	-611.005859	-117.789871	507.132782	-635.303589	152.906906	87.868774	-610.139221	-133.903702	91.209686	-553.676575	195.443832	1381.479980	-536.096069	-151.522095	1371.855469	-512.828796	31.049395	1397.456665	-513.781311	16.105404	1671.184570	-601.627197	290.303009	1142.917114	-576.213806	-244.397186	1136.063965	-487.246826	301.404022	894.811157	-451.537659	-222.897598	898.697632	-516.260620	32.297585	967.360474	493.632843	-68.797890	932.966187	473.207245	87.200897
-562.261902	112.910454	877.626221	-546.390137	-49.962833	872.443237	-632.336060	152.475845	501.714722	-610.634094	-117.865768	507.119904	-635.247498	152.871658	87.900703	-610.044922	-133.873291	91.205116	-553.395569	195.373520	1381.508667	-535.590393	-151.593597	1371.817139	-512.455444	31.005413	1397.421143	-513.172241	15.993782	1671.187866	-601.189575	290.038757	1142.850464	-575.947449	-244.469208	1136.043335	-486.435089	301.069305	894.997375	-451.223572	-222.558990	898.763062	-515.920959	32.278271	967.362427	493.582428	-68.845871	932.975464	473.155670	87.180191
-561.960938	112.901695	877.624390	-545.983765	-49.987324	872.421753	-631.747498	152.280045	501.647339	-610.207642	-117.932381	507.095673	-635.053467	152.887100	87.915703	-610.085815	-133.863968	91.231560	-553.066162	195.330643	1381.557007	-535.117249	-151.662064	1371.786011	-512.052002	30.947481	1397.423096	-512.541077	15.922915	1671.133789	-600.762756	289.818695	1142.832886	-575.679443	-244.604462	1136.030396	-485.238373	299.982849	895.213257	-450.968933	-222.172165	898.798767	-515.554932	32.276642	967.345520	493.550018	-68.874733	932.966858	473.121796	87.159752
-561.636292	112.858734	877.607666	-545.541443	-50.028236	872.405090	-631.546692	152.354431	501.639282	-609.783875	-117.970924	507.122711	-635.070435	152.847656	87.936295	-610.096802	-133.864365	91.250999	-552.721252	195.267944	1381.582275	-534.633789	-151.706299	1371.757935	-511.628876	30.921902	1397.401245	-511.884369	15.867180	1671.092529	-600.297607	289.583801	1142.800171	-575.431946	-244.764221	1136.071289	-484.363708	299.632324	895.453979	-450.798309	-221.851273	898.823181	-515.177002	32.261864	967.330872	493.520844	-68.896744	932.957947	473.080536	87.131302
-561.359314	112.852974	877.624695	-545.154663	-50.038857	872.379578	-631.291260	152.350800	501.648132	-609.397583	-118.048592	507.101746	-635.053223	152.780884	87.917389	-610.155945	-133.880859	91.315178	-552.379456	195.221451	1381.565552	-534.124084	-151.744736	1371.717041	-511.197601	30.880865	1397.369873	-511.204407	15.803932	1671.037842	-599.903748	289.361694	1142.769165	-575.203430	-244.931839	1136.080444	-483.408478	299.048462	895.635620	-450.662720	-221.500885	898.814148	-514.842041	32.255779	967.325317	493.448730	-68.958344	932.969910	473.044342	87.093094
-561.066101	112.834969	877.627686	-544.766968	-50.056992	872.353027	-630.970337	152.334167	501.614349	-608.892334	-118.123322	507.090179	-635.029175	152.763565	87.946274	-610.214478	-133.876099	91.375122	-552.037292	195.171219	1381.565918	-533.598816	-151.790131	1371.695435	-510.724213	30.833790	1397.335571	-510.508179	15.704094	1670.972412	-599.522156	289.141266	1142.742676	-574.984131	-245.092499	1136.080322	-482.558502	298.627228	895.806946	-450.629669	-221.176376	898.740845	-514.490723	32.244495	967.308960	493.373383	-68.968002	932.969788	472.959808	87.088890
-560.692505	112.750511	877.625916	-544.341309	-50.057781	872.363098	-630.539429	152.338135	501.582184	-608.402649	-118.180534	507.092682	-634.968140	152.712006	87.943497	-610.238342	-133.846024	91.423653	-551.665771	195.083725	1381.564941	-533.073853	-151.836258	1371.651855	-510.255920	30.765181	1397.305298	-509.827942	15.616141	1670.935181	-599.149414	288.932465	1142.713013	-574.830933	-245.275085	1136.105225	-481.666565	298.208740	896.005066	-450.663391	-220.825668	898.701599	-514.101196	32.220215	967.317139	493.298889	-69.017822	932.968750	472.908783	87.045105
-560.343384	112.633522	877.605652	-543.908752	-50.074337	872.352112	-629.876038	152.189514	501.511780	-607.886963	-118.278214	507.098724	-634.794983	152.705063	87.965546	-610.233582	-133.842285	91.469505	-551.239441	195.010681	1381.564941	-532.483215	-151.881134	1371.658203	-509.800537	30.742474	1397.320557	-509.112335	15.544015	1670.854736	-598.763794	288.681030	1142.679199	-574.726563	-245.502213	1136.163452	-480.827271	297.787384	896.241821	-450.832428	-220.427414	898.643188	-513.706726	32.179333	967.299805	493.244324	-69.037407	933.002930	472.833862	87.031227
-559.969727	112.526505	877.577332	-543.456299	-50.123150	872.308594	-629.723877	152.272766	501.554718	-607.408997	-118.361664	507.111877	-634.908447	152.627548	88.009926	-610.241516	-133.834000	91.526802	-550.864990	194.946533	1381.553711	-531.916870	-151.970596	1371.651245	-509.308289	30.672714	1397.298340	-508.448059	15.410098	1670.820801	-598.416138	288.375702	1142.607666	-574.701416	-245.847672	1136.250244	-480.007050	297.334930	896.432495	-451.201721	-219.952484	898.523499	-513.280396	32.113255	967.258179	493.192047	-69.043991	932.991211	472.802246	87.013878
-559.662781	112.442963	877.530273	-543.076355	-50.169086	872.243286	-629.267029	152.246490	501.480499	-606.948425	-118.436951	507.108826	-634.886475	152.556549	88.025475	-610.268555	-133.824539	91.549316	-550.431763	194.864502	1381.510742	-531.341309	-152.030640	1371.638672	-508.789246	30.578081	1397.280518	-507.780548	15.171751	1670.851563	-598.068787	288.157990	1142.557739	-574.731262	-246.331223	1136.387817	-479.232086	296.973541	896.631714	-451.806061	-219.388565	898.401550	-512.902832	32.059563	967.187683	493.142303	-69.097458	932.989990	472.766907	86.973610
-559.406128	112.296806	877.492676	-542.695801	-50.248699	872.214844	-628.649536	152.272812	501.401917	-606.536560	-118.536987	507.115875	-634.764587	152.530975	88.049049	-610.370300	-133.797440	91.588257	-549.987610	194.756989	1381.466187	-530.740723	-152.093353	1371.688110	-508.301849	30.495728	1397.256836	-507.148315	15.021853	1670.820435	-597.763245	287.983490	1142.507568	-574.799072	-247.044983	1136.612183	-478.485748	296.526825	896.802246	-452.724487	-218.551041	898.294922	-512.555725	31.984919	967.142456	493.067352	-69.124123	933.001221	472.703491	86.947212
-559.245972	111.962494	877.399963	-542.336670	-50.362038	872.244629	-627.939148	152.074890	501.250824	-606.257141	-118.724144	507.212708	-634.685913	152.461334	88.041565	-610.333069	-133.733109	91.655060	-549.561096	194.654709	1381.372559	-530.059509	-152.177200	1371.760620	-507.760132	30.439240	1397.296387	-506.558655	14.779342	1670.844971	-597.518921	287.855347	1142.433228	-574.884644	-248.065994	1136.984863	-477.837799	296.198700	896.961853	-454.044556	-217.500183	898.163147	-512.278198	31.881382	967.102173	493.013641	-69.161850	933.000000	472.688080	86.924713
-558.848206	111.553116	877.336426	-541.661987	-50.579609	872.495239	-627.127441	151.918777	501.095428	-605.851929	-118.809776	507.315277	-634.623901	152.395142	88.043243	-610.374634	-133.733047	91.723228	-549.140320	194.383224	1381.158936	-529.342712	-152.245117	1371.858765	-507.159943	30.383881	1397.342773	-506.003174	14.448089	1670.949463	-597.332153	287.833282	1142.330933	-574.988037	-249.547012	1137.580078	-477.241425	295.667480	897.069763	-455.967926	-216.188156	897.981995	-511.826508	31.803858	967.227844	492.996338	-69.187836	932.992004	472.644684	86.913383
-558.490112	111.418533	877.326050	-541.064209	-50.727486	872.505371	-626.355469	151.880554	501.043610	-605.492859	-118.863312	507.357544	-634.531921	152.338531	88.093399	-610.302795	-133.692337	91.819260	-548.510803	194.394348	1381.128052	-528.581665	-152.297348	1371.976196	-506.584167	30.325539	1397.403320	-505.497192	14.132439	1671.028931	-597.224609	287.851868	1142.261108	-575.056763	-251.233093	1138.269775	-476.702728	294.842407	897.127869	-458.388550	-214.707565	897.826416	-511.355743	31.730167	967.229675	492.932526	-69.206001	932.991455	472.617096	86.899345
-557.942688	111.613235	877.420898	-540.430847	-50.706078	872.530090	-625.784546	152.012817	501.113800	-605.065369	-118.878113	507.419525	-634.513672	152.257828	88.198006	-610.328613	-133.668777	91.908401	-547.969055	194.274506	1380.978394	-527.683350	-152.289413	1372.169067	-505.980194	30.271084	1397.483154	-505.083130	13.789487	1671.148438	-597.227173	288.026825	1142.106445	-575.100647	-253.300766	1139.197021	-476.347900	294.181000	897.155029	-461.464905	-213.217529	897.748962	-510.794098	31.813694	967.301819	492.885559	-69.188011	932.992981	472.558533	86.871887
-557.529907	111.628265	877.492188	-539.803650	-50.766106	872.557739	-624.847839	151.722183	500.975739	-604.891052	-119.005058	507.582031	-634.395325	152.153046	88.234955	-610.497192	-133.634048	92.023239	-547.424133	194.086700	1380.775146	-526.696594	-152.319504	1372.436646	-505.377167	30.234364	1397.597046	-504.715790	13.408037	1671.262573	-597.380737	288.497986	1142.005859	-575.168030	-255.216339	1140.193848	-476.462158	293.328918	897.002625	-465.022675	-211.758087	897.715027	-510.273804	31.816532	967.350830	492.842865	-69.212654	932.997070	472.538361	86.837479
-557.203491	111.466072	877.522583	-539.279602	-50.849880	872.632080	-624.274475	151.891724	501.008789	-604.863647	-119.195770	507.739410	-634.315002	152.057419	88.365242	-610.610229	-133.649872	92.106873	-546.743652	194.008636	1380.573730	-525.698059	-152.307281	1372.651245	-504.737335	30.220362	1397.659668	-504.450073	12.999054	1671.408813	-597.634705	289.148224	1141.932251	-575.286255	-257.204529	1141.311890	-476.512573	292.042847	896.843628	-468.887024	-210.276550	897.875000	-509.813965	31.770241	967.387573	492.771271	-69.213417	933.004883	472.463898	86.840630
-556.842041	111.443062	877.582947	-538.737122	-50.816906	872.646362	-623.370300	151.460144	500.837219	-604.564880	-119.212776	507.798065	-634.043945	152.024582	88.395065	-610.540771	-133.651215	92.203934	-546.143188	194.028809	1380.425415	-524.564270	-152.309158	1372.948364	-504.097504	30.229851	1397.726563	-504.264099	12.587006	1671.578125	-597.936768	289.962219	1141.931885	-575.493774	-259.225189	1142.623169	-476.902924	290.745361	896.676941	-473.222565	-208.865234	898.048584	-509.312561	31.798536	967.403931	492.692993	-69.269073	932.995850	472.434326	86.819504
-556.407104	111.394341	877.639282	-538.107056	-50.860409	872.682007	-622.758301	151.358017	500.886597	-604.100647	-119.069168	507.859253	-633.952515	151.974716	88.532875	-610.267944	-133.634323	92.281631	-545.570251	193.931030	1380.233643	-523.351990	-152.379669	1373.197021	-503.367554	30.245712	1397.824829	-504.158722	12.209412	1671.720459	-598.288635	290.914795	1141.914307	-575.887817	-260.778961	1143.702393	-477.514984	289.239929	896.541199	-477.861359	-207.396652	898.239380	-508.735107	31.792645	967.430542	492.640198	-69.290176	933.008972	472.386414	86.828621
-555.895935	111.242165	877.709656	-537.363342	-50.984474	872.737915	-622.180786	151.223145	500.956360	-604.045959	-119.106430	508.030304	-633.783630	151.961823	88.672295	-610.241028	-133.631104	92.358727	-545.038208	193.864304	1380.046875	-522.077698	-152.335754	1373.463867	-502.622192	30.242086	1397.899658	-504.125061	11.726471	1671.965088	-598.675232	291.960449	1142.016479	-576.367188	-262.211243	1144.911865	-478.493469	287.779877	896.363586	-482.657745	-205.815704	898.502930	-508.061798	31.707644	967.473572	492.615173	-69.311737	933.022522	472.386230	86.777626
-555.410522	111.204254	877.846863	-536.645264	-51.044010	872.805908	-621.744202	151.185226	501.041870	-604.049561	-119.174210	508.184875	-633.788086	152.050964	88.895424	-610.154480	-133.631638	92.440529	-544.592773	193.795471	1379.912476	-520.698608	-152.365875	1373.690430	-501.798035	30.199549	1398.039307	-504.196075	11.302371	1672.197388	-599.084290	292.995667	1142.225464	-576.967041	-263.684326	1146.305542	-479.736145	286.230988	896.250000	-487.628754	-204.132050	898.776489	-507.397766	31.682669	967.549744	492.571320	-69.304398	933.009949	472.357208	86.778030
-555.023743	111.102753	877.951050	-536.038513	-51.082775	872.858826	-621.381531	151.242477	501.155212	-604.132202	-119.243744	508.318634	-633.598938	151.932373	88.925529	-610.103882	-133.634109	92.491066	-544.065552	193.739029	1379.819824	-519.275635	-152.297943	1373.960327	-501.014435	30.184881	1398.097168	-504.320343	10.975698	1672.355957	-599.467163	293.910187	1142.515991	-577.701782	-264.369324	1147.205566	-481.176086	284.762177	896.077026	-492.704620	-202.326767	898.953186	-506.790741	31.650761	967.581360	492.517303	-69.360497	933.005188	472.321838	86.766273
-554.545776	110.989044	878.069458	-535.248657	-51.189728	872.925171	-621.118286	151.227142	501.258331	-604.219421	-119.251381	508.448608	-633.604553	151.914703	89.047066	-610.033936	-133.641891	92.560631	-543.521851	193.632751	1379.738159	-517.788574	-152.311249	1374.135010	-500.223816	30.162329	1398.123535	-504.522400	10.576814	1672.641235	-599.835876	294.552368	1142.785034	-578.539368	-265.050873	1148.274048	-482.724213	283.368347	895.976379	-498.009735	-200.509872	899.037109	-506.079987	31.595659	967.640381	492.458069	-69.371674	932.990662	472.279785	86.732445
-554.022461	110.850388	878.153748	-534.438110	-51.280075	872.916992	-620.845215	151.165314	501.329865	-604.303284	-119.198990	508.582428	-633.546692	151.968048	89.158035	-609.938660	-133.637253	92.618980	-542.911865	193.498917	1379.692261	-516.323914	-152.312012	1374.408691	-499.342926	30.142542	1398.131592	-504.771118	10.229856	1672.832520	-600.248596	294.772888	1142.975464	-579.471619	-265.829468	1149.485718	-484.327637	282.036530	895.895630	-503.395691	-198.660919	899.152588	-505.321106	31.510237	967.639160	492.437073	-69.390457	932.992737	472.271149	86.743103
-553.583069	110.804092	878.227905	-533.748535	-51.258644	872.934021	-620.638428	151.148911	501.444031	-604.340515	-119.119209	508.641449	-633.467041	151.988602	89.220551	-609.909058	-133.638016	92.650627	-542.246887	193.380280	1379.644531	-514.871765	-152.394272	1374.621338	-498.486145	30.128855	1398.095581	-505.061981	9.947902	1673.018311	-600.715454	294.797394	1143.208130	-580.463928	-265.985046	1150.345947	-485.961060	280.813751	895.802551	-508.622131	-196.991394	899.102295	-504.653778	31.540169	967.640381	492.389771	-69.388359	932.985657	472.200531	86.759628
-553.264648	110.700699	878.290588	-533.100830	-51.343075	872.890381	-620.477051	151.061752	501.521576	-604.476868	-119.034935	508.744446	-633.434204	152.019287	89.297211	-609.728760	-133.591461	92.675682	-541.579651	193.245529	1379.607788	-513.378845	-152.490036	1374.812500	-497.623230	30.115282	1398.044678	-505.362671	9.696582	1673.223022	-601.306030	294.524872	1143.435547	-581.545166	-265.125885	1150.939087	-487.558289	279.542999	895.729980	-513.119202	-195.756943	899.070740	-504.024658	31.485596	967.587097	492.362518	-69.380325	932.963379	472.195953	86.758415
-552.936829	110.675392	878.383240	-532.488953	-51.322235	872.825684	-620.390320	150.983749	501.614502	-604.639099	-118.935097	508.836700	-633.354675	152.047226	89.345734	-609.572266	-133.526993	92.686165	-540.924622	193.120911	1379.574707	-511.918884	-152.576630	1374.920654	-496.731140	30.056372	1398.036011	-505.701935	9.486416	1673.422974	-602.028687	294.031097	1143.670898	-583.012817	-264.150574	1151.430786	-489.138550	278.225647	895.609619	-516.602600	-194.881210	899.032227	-503.422516	31.481798	967.544739	492.338379	-69.424194	932.991638	472.173401	86.706642
-552.655518	110.640991	878.460144	-531.939575	-51.222881	872.719543	-620.377991	150.923294	501.719879	-604.974915	-118.866615	508.922577	-633.236694	152.085007	89.426636	-609.458618	-133.462570	92.737892	-540.263428	193.019531	1379.568604	-510.517975	-152.785645	1374.945068	-495.907410	30.076221	1397.982788	-506.060120	9.316442	1673.630127	-602.781372	293.259491	1143.816162	-584.671875	-262.813507	1151.731812	-490.675018	276.781830	895.463379	-519.199829	-194.565720	898.883057	-502.859955	31.497950	967.467346	492.320496	-69.410637	932.986633	472.124268	86.707733
-552.405396	110.675964	878.506714	-531.377563	-51.166904	872.528015	-620.424133	150.826584	501.822296	-605.387085	-118.781410	508.965485	-633.196350	152.090302	89.469040	-609.385742	-133.393204	92.723763	-539.716614	192.910538	1379.568726	-509.176788	-153.019714	1374.880371	-494.930878	30.057402	1398.061768	-506.463043	9.176796	1673.817871	-603.599365	292.387939	1143.896606	-586.441223	-261.113068	1151.822266	-492.197205	275.404785	895.258728	-520.748962	-195.035126	898.503601	-502.311035	31.505289	967.334167	492.256561	-69.426735	932.999817	472.091949	86.668388
-552.209412	110.650856	878.584961	-530.836548	-51.210373	872.424133	-620.537903	150.759277	501.921783	-605.988464	-118.770103	509.115204	-633.141785	152.091904	89.534332	-609.416748	-133.317108	92.722473	-539.210266	192.877747	1379.647583	-507.900787	-153.223938	1374.751343	-494.050934	30.016439	1398.019409	-506.904236	9.065259	1673.977295	-604.438232	291.278229	1143.966797	-588.208008	-259.676666	1151.737061	-493.651093	274.030090	895.003601	-521.304993	-196.094925	898.030457	-501.810638	31.471424	967.264343	492.241364	-69.438889	932.996704	472.063446	86.676811
-552.048767	110.556564	878.628967	-530.333679	-51.267773	872.358521	-620.686035	150.665222	501.976746	-606.499084	-118.700111	509.292969	-633.071350	152.096924	89.597725	-609.527649	-133.251984	92.717430	-538.776184	192.873154	1379.759766	-506.764130	-153.520828	1374.476318	-493.160065	29.950960	1398.070068	-507.336487	9.048655	1674.083374	-605.314758	289.921082	1143.932983	-589.759705	-257.703217	1151.416260	-495.063171	272.660370	894.684875	-520.971680	-197.551804	897.417725	-501.347626	31.437674	967.195862	492.226685	-69.427094	932.997803	472.047119	86.679283
-551.908569	110.491600	878.649841	-529.868896	-51.294590	872.343506	-620.883545	150.554688	502.045410	-606.929138	-118.614944	509.434357	-633.039795	152.094162	89.629761	-609.553528	-133.144638	92.713783	-538.377563	192.890671	1379.818359	-505.860809	-153.817459	1374.239136	-492.478210	29.946007	1397.969360	-507.834229	8.955963	1674.236084	-606.154358	288.431946	1143.885498	-590.781677	-256.363708	1151.098633	-496.370850	271.314362	894.312805	-519.958862	-199.136597	896.921936	-500.950165	31.466419	967.155945	492.228943	-69.416245	932.990356	472.043091	86.699425
-551.817444	110.497704	878.694214	-529.516113	-51.294006	872.349121	-621.206665	150.561707	502.088684	-607.158691	-118.532333	509.517853	-632.984558	152.094254	89.649506	-609.537231	-133.072571	92.698677	-537.995972	192.936127	1379.922729	-505.106842	-154.064819	1373.973022	-491.757019	29.855944	1397.967163	-508.322205	8.861071	1674.353149	-606.940857	286.729828	1143.703369	-591.326172	-255.439377	1150.875122	-497.665955	270.084229	893.794373	-518.447815	-200.779938	896.431152	-500.614197	31.530041	967.129883	492.211670	-69.443436	932.976501	472.029846	86.695274
-551.713928	110.501244	878.719666	-529.159058	-51.253815	872.343750	-621.542603	150.441055	502.151459	-607.286255	-118.504074	509.541260	-632.899353	152.082367	89.648827	-609.498291	-133.011642	92.693741	-537.685120	192.974060	1379.978271	-504.499115	-154.291351	1373.800171	-491.149841	29.746273	1397.989746	-508.849854	8.745640	1674.545410	-607.687805	284.975800	1143.568115	-591.341919	-254.666992	1150.391357	-498.913605	268.938995	893.225830	-516.392517	-202.452744	896.056030	-500.295502	31.611555	967.100037	492.201172	-69.428749	932.980652	472.008667	86.724014
-551.619324	110.545769	878.766724	-528.888184	-51.157173	872.364807	-622.138184	150.699417	502.350311	-607.235413	-118.473351	509.534760	-632.927979	152.035736	89.688339	-609.403687	-132.972229	92.725998	-537.476196	193.059311	1380.046021	-504.068512	-154.434250	1373.726318	-490.513214	29.619076	1398.149902	-509.370728	8.690074	1674.688965	-608.324646	283.233246	1143.340942	-590.852417	-254.329727	1149.857544	-500.234650	267.935242	892.518921	-514.263428	-204.449142	895.511353	-500.015533	31.727213	967.090332	492.198761	-69.417107	932.992493	471.993500	86.721367
-551.582336	110.585373	878.785400	-528.720032	-51.092964	872.400024	-622.451965	150.617355	502.442383	-607.181519	-118.481514	509.527191	-632.895996	152.033615	89.681236	-609.358398	-132.978363	92.756836	-537.289978	193.171021	1380.100830	-503.637146	-154.552948	1373.679688	-490.037109	29.535103	1398.249146	-509.899139	8.633743	1674.799316	-608.829468	281.545410	1143.132813	-589.721924	-254.228439	1149.264038	-501.489441	266.934662	891.755981	-511.410614	-206.091324	895.216919	-499.819641	31.836302	967.074890	492.187073	-69.386795	933.013489	471.978912	86.723648
-551.524353	110.685661	878.797668	-528.620850	-50.983925	872.406616	-622.575134	150.419968	502.488220	-607.154541	-118.556595	509.525299	-632.766357	152.026581	89.651505	-609.282837	-133.044678	92.794373	-537.156372	193.300171	1380.125000	-503.212769	-154.598999	1373.611450	-489.720520	29.446198	1398.340942	-510.429352	8.637206	1674.860596	-609.183838	279.914734	1142.911133	-587.907227	-254.479782	1148.669678	-502.714874	266.090240	890.867371	-507.979034	-207.778336	895.048950	-499.654816	31.961906	967.045776	492.163635	-69.380249	932.988464	471.968628	86.725647
-551.469299	110.774231	878.810791	-528.565186	-50.870003	872.435486	-623.046326	150.185669	502.488647	-607.171875	-118.638458	509.523010	-632.825928	151.970215	89.606171	-609.339294	-133.134445	92.805534	-537.063049	193.442657	1380.146606	-502.754944	-154.533264	1373.528809	-489.584686	29.391602	1398.304688	-510.949585	8.541855	1675.022461	-609.347473	278.502228	1142.584106	-585.505981	-254.868973	1148.086182	-503.959167	265.370605	889.898132	-503.852844	-209.431961	894.955139	-499.524017	32.084549	967.032959	492.134521	-69.360046	932.985535	471.932068	86.744186
-551.401428	110.785400	878.819885	-528.544006	-50.806633	872.486145	-623.397156	150.141632	502.527618	-607.233582	-118.769333	509.535583	-632.808289	151.967911	89.606583	-609.332581	-133.191116	92.818153	-537.077637	193.553329	1380.094604	-502.371277	-154.357437	1373.411133	-489.381805	29.325012	1398.405884	-511.445526	8.486231	1675.128906	-609.366150	277.276306	1142.250366	-582.534241	-255.314697	1147.421387	-505.125397	264.762177	888.857178	-498.519714	-210.747742	895.302612	-499.430603	32.142117	967.040649	492.154877	-69.360901	932.984619	471.944672	86.758499
-551.347168	110.816444	878.823242	-528.562134	-50.778049	872.538513	-623.933411	150.329666	502.676666	-607.361267	-118.911354	509.578003	-632.888306	151.961517	89.639984	-609.344910	-133.277878	92.834038	-537.181641	193.728943	1380.056152	-502.082001	-154.085175	1373.271851	-489.066406	29.079004	1398.467285	-511.895386	8.504197	1675.170654	-609.221069	276.156128	1141.905396	-579.131409	-255.799377	1146.730225	-506.196777	264.433960	887.888184	-492.667358	-212.101486	895.672241	-499.376373	32.187195	967.052124	492.157898	-69.306854	932.961121	471.944336	86.780846
-551.254456	110.825691	878.819397	-528.624329	-50.780037	872.598755	-624.281799	150.281799	502.730103	-607.493835	-119.006592	509.544159	-632.947266	151.957764	89.613564	-609.464966	-133.321747	92.839088	-537.312744	193.802063	1379.973267	-501.813416	-153.782806	1373.131714	-489.153595	29.052549	1398.346924	-512.322205	8.475088	1675.251953	-608.872131	275.386902	1141.543945	-575.346252	-256.376282	1146.092529	-507.191223	264.241852	886.803772	-485.930237	-213.241531	896.256897	-499.340424	32.191257	967.071106	492.133514	-69.295471	932.942566	471.922760	86.813240
-551.200500	110.856003	878.838501	-528.751953	-50.822548	872.650146	-624.647156	150.264847	502.762360	-607.661316	-119.085495	509.546295	-633.015076	151.950897	89.596069	-609.495361	-133.358246	92.853546	-537.497437	193.895035	1379.860229	-501.659027	-153.442917	1372.970581	-489.211212	29.056458	1398.363892	-512.698608	8.470858	1675.300781	-608.394897	274.805389	1141.217285	-571.323608	-256.933350	1145.380859	-508.056213	264.382202	885.855103	-478.294037	-214.012451	897.128662	-499.358856	32.159641	967.098755	492.150635	-69.270493	932.930115	471.928650	86.854683
-551.172607	110.699615	878.823975	-528.919189	-50.928295	872.698669	-624.961792	150.223541	502.757843	-607.785339	-119.129387	509.506866	-632.993652	151.952896	89.574539	-609.479126	-133.366455	92.820641	-537.750732	193.956741	1379.728760	-501.623047	-153.021622	1372.810547	-489.339417	29.089550	1398.396240	-513.013672	8.414274	1675.404297	-607.805725	274.480408	1140.804688	-567.095154	-257.330750	1144.522827	-508.771027	264.613373	884.875183	-469.488464	-214.537766	898.495850	-499.422363	32.016834	967.113342	492.163910	-69.235474	932.943542	471.923767	86.860817
-551.123230	110.574791	878.803040	-529.138062	-51.035076	872.743408	-625.201050	150.214981	502.732605	-608.076965	-119.340591	509.599274	-633.019470	151.919785	89.534546	-609.601013	-133.338150	92.839989	-538.052063	193.998566	1379.534912	-501.716583	-152.638626	1372.672241	-489.582031	29.245171	1398.552734	-513.278992	8.430717	1675.423828	-607.164001	274.370728	1140.467896	-562.752991	-257.472900	1143.495605	-509.223694	264.950623	884.001038	-459.528015	-214.660889	900.286255	-499.524567	31.868273	967.133728	492.187225	-69.225914	932.963623	471.947052	86.902451
-551.103943	110.470299	878.756470	-529.424622	-51.241901	872.762146	-625.459656	150.244354	502.725342	-608.299866	-119.366180	509.607635	-633.219666	151.964691	89.594978	-609.692871	-133.357193	92.825066	-538.359985	194.038010	1379.306152	-501.987732	-152.232132	1372.472534	-489.833557	29.289965	1398.558228	-513.481323	8.535233	1675.354492	-606.467712	274.522217	1140.094238	-558.280334	-257.684692	1142.479858	-509.581604	265.672760	883.210510	-448.699829	-214.545380	902.647644	-499.682190	31.667713	967.131470	492.189117	-69.193199	932.956238	471.937927	86.930969
-551.139526	110.436859	878.701782	-529.767883	-51.482185	872.506592	-625.613220	150.239899	502.693939	-608.593811	-119.459091	510.052856	-633.244690	151.907303	89.542870	-609.676086	-133.323410	92.777786	-538.701904	194.042252	1379.057495	-502.435211	-151.765320	1372.225464	-490.120209	29.305870	1398.547607	-513.601990	8.537910	1675.390381	-605.740417	274.835297	1139.791138	-553.634888	-257.879700	1141.551392	-509.759430	266.627106	882.540710	-436.507782	-213.991623	905.825073	-499.847382	31.341240	966.969666	492.195801	-69.140984	932.958801	471.945068	86.935951
-551.067383	110.246246	878.635254	-529.925903	-51.774849	872.530640	-625.618286	150.222855	502.635590	-608.669922	-119.560280	509.898682	-633.254517	151.853561	89.504547	-609.647217	-133.324814	92.714180	-539.029785	193.981384	1378.787964	-503.028717	-151.401001	1371.974365	-490.451111	29.309267	1398.534424	-513.655151	8.617530	1675.347656	-605.075562	275.242188	1139.425415	-548.840759	-257.510223	1140.281128	-509.663757	267.709106	881.922607	-423.166382	-213.022263	909.734253	-499.989838	31.077105	966.993042	492.228058	-69.102715	932.972351	471.964172	86.964897
-551.133789	110.182060	878.572815	-530.369873	-51.903454	872.454712	-625.593262	150.183319	502.562683	-608.396118	-119.149910	509.203644	-633.098816	151.692062	89.391998	-609.327759	-133.325577	92.559242	-539.317993	193.903580	1378.519775	-503.799042	-151.064087	1371.744141	-490.627441	29.212725	1398.726807	-513.631165	8.728563	1675.288818	-604.405884	275.846283	1139.138184	-543.894104	-257.163605	1139.246216	-509.455231	269.039276	881.436462	-408.725708	-211.151978	914.569824	-500.288971	30.871569	966.945435	492.216309	-69.114052	932.965088	471.963409	86.959251
-551.161926	110.063194	878.489014	-530.697998	-52.010983	872.408264	-625.512939	150.203339	502.489380	-608.684021	-119.057602	508.986847	-633.116516	151.603622	89.334068	-609.373779	-133.367142	92.434692	-539.552917	193.879669	1378.271484	-504.770966	-150.815475	1371.525391	-491.019012	29.133528	1398.706299	-513.560608	8.845447	1675.214355	-603.794556	276.459534	1138.825928	-538.755859	-256.300049	1137.862549	-509.022858	270.507477	881.087952	-393.344055	-209.444321	920.603149	-500.538300	30.694462	966.913025	492.229462	-69.069511	932.947571	471.947662	87.028694
-551.273132	109.946602	878.391174	-531.306274	-52.099220	872.429443	-625.413757	150.269485	502.420746	-609.231201	-119.181183	508.911499	-633.141663	151.511063	89.306969	-609.532715	-133.426193	92.339798	-539.693298	193.736206	1377.975342	-505.789154	-150.742584	1371.315308	-491.614014	29.067760	1398.499268	-513.426025	9.023949	1675.082764	-603.184998	277.203613	1138.534180	-533.488831	-255.314117	1136.699341	-508.439667	272.134308	880.840881	-377.345337	-207.644943	927.792786	-500.943726	30.529202	966.895935	492.216553	-69.085289	932.944275	471.964172	87.035454
-551.434631	109.838699	878.307068	-531.908569	-52.274330	872.373230	-625.287109	150.359604	502.366791	-609.911255	-119.583115	509.082306	-633.347656	151.541275	89.373817	-609.807556	-133.496002	92.309433	-539.929749	193.582092	1377.729004	-507.015137	-150.730377	1371.148560	-491.861877	28.877769	1398.706177	-513.269470	9.171949	1675.022339	-602.707092	277.936584	1138.334229	-528.068665	-253.884262	1135.392700	-507.660034	273.819244	880.751648	-360.928101	-205.922394	936.001770	-501.355438	30.288923	966.840637	492.220795	-69.056717	932.944092	471.961639	87.061722
-551.598572	109.682526	878.226807	-532.594910	-52.396717	872.312988	-624.910278	150.236984	502.160339	-610.180847	-119.575562	508.936005	-633.322449	151.503723	89.310486	-609.816956	-133.607086	92.279190	-540.145447	193.342102	1377.505859	-508.287384	-150.882065	1370.951904	-492.325531	28.698080	1398.701416	-513.119751	9.339880	1674.982544	-602.262634	278.772614	1138.270996	-522.610901	-252.220581	1134.171265	-506.873596	275.547485	880.752869	-344.313416	-204.027740	945.373230	-501.799500	30.028738	966.780640	492.259064	-68.995529	932.931213	471.994324	87.083481
-551.888428	109.791222	878.176514	-533.584656	-52.753777	872.060059	-624.750000	150.347992	502.120758	-610.287720	-118.932922	508.756348	-633.482971	151.524429	89.358940	-609.656616	-133.690277	92.124626	-540.344055	193.043503	1377.378906	-509.582764	-151.117813	1370.758057	-493.001099	28.512363	1398.494507	-512.967041	9.513687	1674.965088	-601.860413	279.570770	1138.212402	-517.002502	-250.283356	1133.055054	-505.921234	277.337982	880.931335	-327.515778	-202.347549	956.217712	-502.368408	29.622023	966.601624	492.265869	-68.969353	932.934021	472.000610	87.132423
-551.776733	109.347252	878.055481	-533.588745	-52.924084	872.255615	-624.542786	150.664063	502.048492	-610.658325	-119.463417	508.753662	-633.388977	151.365234	89.276657	-609.716003	-133.824860	92.104156	-540.612488	192.761032	1377.311768	-510.904297	-151.378113	1370.591553	-493.351196	28.184105	1398.724976	-512.897583	9.617794	1674.905762	-601.467224	280.391235	1138.294800	-511.262878	-248.125504	1132.017944	-504.948212	279.120209	881.246582	-310.884888	-200.873825	968.295166	-502.491272	29.443939	966.714966	492.265381	-68.969536	932.933899	472.000092	87.132935
-551.744263	109.363579	878.043640	-533.932373	-52.904892	872.080750	-624.169922	150.755661	501.971863	-610.920288	-119.463791	508.597931	-633.376770	151.242279	89.205574	-609.606873	-133.889816	92.029633	-540.839722	192.464630	1377.372559	-512.080200	-151.680618	1370.466553	-494.071289	27.914354	1398.553833	-512.843384	9.737874	1674.909790	-601.125427	281.197052	1138.448120	-505.331116	-245.675385	1131.216431	-503.883667	280.879272	881.709351	-294.871765	-199.882568	981.265015	-502.698456	29.269955	966.646667	492.277252	-68.962074	932.926208	472.032776	87.114807
-551.983643	109.080956	878.009399	-534.690613	-53.142067	872.135132	-623.636047	150.562973	501.711517	-611.330994	-119.528046	508.522278	-633.342346	151.177429	89.125412	-609.576660	-133.981552	91.963005	-541.107788	192.111847	1377.481689	-513.239868	-151.971176	1370.430786	-494.563873	27.627630	1398.567627	-512.829041	9.850654	1674.899170	-600.779297	281.973419	1138.698730	-499.146301	-243.008820	1130.727051	-502.820770	282.694244	882.310791	-279.860046	-199.584274	994.858337	-503.216431	28.929596	966.666016	492.270355	-68.907265	932.915466	472.036774	87.155174
-552.120911	108.955109	878.042725	-535.418762	-53.311657	872.212952	-623.328613	150.700424	501.615784	-611.723389	-119.505142	508.383392	-633.342590	151.119949	89.112228	-609.485779	-134.071075	91.916550	-541.411621	191.680710	1377.644653	-514.261353	-152.182663	1370.438965	-495.053528	27.340511	1398.582520	-512.883911	9.884839	1674.980591	-600.464539	282.680359	1139.017578	-492.893341	-240.425873	1130.703491	-501.710876	284.529236	883.060547	-265.078857	-198.810440	1008.865540	-503.695557	28.655090	966.743103	492.272003	-68.891228	932.902466	472.046631	87.172882
-552.773438	108.635765	878.231567	-536.810181	-53.940758	872.153809	-623.174744	150.884781	501.561096	-612.437622	-119.643211	508.504822	-633.458496	151.069107	89.200752	-609.652405	-134.129501	91.869270	-541.709229	191.372986	1378.006958	-515.085999	-152.309128	1370.513550	-495.539459	27.081705	1398.673096	-512.994202	9.947884	1675.033203	-600.170288	283.320709	1139.503052	-486.403656	-237.935150	1131.197388	-500.547638	286.270203	883.928040	-252.703217	-199.123047	1021.945496	-504.632996	27.867006	966.773254	492.273773	-68.878113	932.903198	472.048218	87.209152
-552.910278	108.461655	878.304993	-537.531738	-54.118301	872.249573	-622.949402	151.007507	501.554840	-613.110596	-119.798012	508.862610	-633.487427	151.055359	89.266296	-609.724243	-134.182144	91.919144	-541.944092	190.951401	1378.364624	-515.736694	-152.295166	1370.682617	-496.027924	26.814106	1398.813721	-513.156067	9.976316	1675.122681	-599.876282	283.946136	1140.056152	-479.687469	-235.616806	1132.223633	-499.283600	287.934418	884.945923	-240.858902	-199.571594	1035.581909	-505.097382	27.555414	966.873962	492.296814	-68.858467	932.903320	472.093048	87.206940
-552.930176	108.193237	878.098877	-538.126343	-54.359558	872.366577	-622.713501	151.021149	501.476654	-613.110474	-119.509888	508.518494	-633.503906	151.071762	89.269371	-609.456360	-134.229919	91.923248	-542.258972	190.622742	1378.799927	-516.271545	-152.075714	1370.926147	-496.313599	26.542740	1399.152344	-513.381409	9.968444	1675.234985	-599.588745	284.506317	1140.654663	-472.944763	-233.909210	1133.735352	-498.043640	289.599243	885.987183	-230.097885	-200.075256	1048.882813	-505.424744	27.338699	966.838013	492.298096	-68.844124	932.926575	472.102478	87.222984
-552.747620	108.788322	878.313599	-538.627808	-54.368031	872.458862	-622.751160	151.098557	501.615662	-613.263245	-119.310654	508.455566	-633.593018	151.021347	89.305939	-609.347717	-134.257599	91.921066	-542.552795	190.342941	1379.259644	-516.583496	-151.744888	1371.203857	-496.943390	26.394960	1399.075562	-513.679993	9.995562	1675.296753	-599.301575	285.069519	1141.257690	-466.245880	-232.761353	1135.809204	-496.698181	291.165405	887.146118	-220.384705	-200.728882	1061.896240	-505.660461	27.385786	967.025696	492.323334	-68.794952	932.908691	472.124237	87.298256
-552.781128	108.596603	878.390381	-538.967346	-54.305977	872.704163	-622.765747	151.173676	501.575073	-613.029846	-118.600388	508.189392	-633.612000	151.008743	89.331764	-609.036926	-134.280457	91.877731	-542.909607	190.110794	1379.747070	-516.750916	-151.296921	1371.476318	-497.354187	26.286158	1399.231323	-514.045288	9.941833	1675.399292	-599.048889	285.559265	1141.922363	-459.622467	-232.248596	1138.263306	-495.421387	292.815430	888.282349	-211.752792	-201.528488	1074.575806	-505.919006	27.333593	967.218079	492.321808	-68.799210	932.902405	472.146851	87.312286
-553.063354	108.556335	878.509583	-539.648010	-54.596996	872.764709	-622.980225	151.302841	501.596130	-613.387268	-118.560448	508.307648	-633.686890	150.995972	89.376663	-609.067749	-134.290863	91.888939	-543.360168	189.913696	1380.253296	-516.873901	-150.722031	1371.755859	-497.587463	26.241133	1399.586670	-514.469849	9.886504	1675.527344	-598.753662	286.013702	1142.487793	-453.309540	-232.262680	1141.003662	-494.134399	294.741974	889.532043	-204.057800	-202.362183	1086.635254	-506.367096	27.040386	967.293579	492.332123	-68.799179	932.909546	472.191650	87.300568
-553.242554	108.466148	878.614441	-540.127380	-54.578873	873.007263	-623.144348	151.336823	501.607269	-613.760559	-118.793701	508.426727	-633.713623	150.990524	89.384750	-609.172485	-134.295792	91.920486	-543.814209	189.888626	1380.814209	-516.909058	-150.048065	1372.070068	-497.970856	26.251827	1399.737183	-514.990723	9.783791	1675.673950	-598.516907	286.428497	1143.047363	-447.397308	-232.859146	1144.037598	-492.673401	296.208160	890.663818	-197.332123	-203.264755	1098.051514	-506.719147	27.005999	967.477234	492.317566	-68.782501	932.893433	472.218262	87.312927
-553.424805	108.334824	878.686218	-540.437561	-54.542149	873.232666	-623.280212	151.429352	501.615906	-613.962830	-118.828293	508.474976	-633.709229	150.991516	89.389694	-609.171448	-134.331039	91.929039	-544.303345	189.677414	1381.118774	-516.930054	-149.403671	1372.412476	-498.342041	26.297260	1399.864014	-515.561157	9.680587	1675.772705	-598.317261	286.874878	1143.569214	-441.952911	-233.836487	1147.259766	-491.175049	297.638336	891.838074	-191.536896	-204.471603	1108.513428	-506.985870	27.011911	967.634766	492.305145	-68.755096	932.870850	472.225952	87.367477
-553.608276	108.301765	878.740356	-540.732910	-54.492107	873.365479	-622.220276	150.881805	501.313049	-614.025452	-118.796593	508.490295	-633.147583	151.092117	89.302818	-609.140442	-134.354187	91.963615	-544.814636	189.790985	1381.617554	-516.948608	-148.762955	1372.792725	-498.842407	26.388964	1399.822388	-516.138794	9.564674	1675.934570	-598.062012	287.230103	1143.986572	-437.093750	-235.198441	1150.550415	-489.291626	298.904236	893.116333	-186.489960	-205.388565	1118.528687	-507.206451	27.039089	967.719971	492.298553	-68.759109	932.879700	472.270996	87.374367
-553.835205	108.387856	878.800720	-540.957153	-54.486912	873.458191	-621.568420	150.571640	501.119537	-613.998657	-118.744370	508.493103	-632.745789	151.165512	89.218948	-609.085022	-134.351990	91.978226	-545.411377	189.809174	1381.959961	-517.012756	-148.121170	1373.200439	-499.166077	26.499418	1399.954834	-516.761719	9.542556	1675.969482	-597.935974	287.597992	1144.314453	-432.722015	-236.945999	1153.848022	-487.735657	300.363281	894.193054	-182.114441	-206.313217	1127.769287	-507.430023	27.103739	967.795593	492.310608	-68.732178	932.877625	472.317261	87.358521
-554.085449	108.443787	878.828003	-541.131714	-54.415443	873.562805	-621.949280	150.728851	501.123505	-613.941406	-118.743675	508.509521	-632.875122	151.144806	89.238823	-609.074036	-134.384674	92.032341	-546.003113	189.872467	1382.212036	-517.113708	-147.536957	1373.672852	-499.508148	26.652895	1400.057251	-517.397339	9.393453	1676.094971	-597.853760	288.009186	1144.618896	-428.868164	-238.917831	1157.066650	-486.162964	301.686066	895.269836	-178.369934	-207.352219	1136.182129	-507.645233	27.229280	967.862671	492.293854	-68.737877	932.885925	472.361755	87.374123
-554.350098	108.578773	878.826294	-541.204773	-54.335972	873.612122	-623.459045	151.334961	501.434052	-614.141907	-118.888527	508.590302	-633.592346	150.973618	89.318222	-609.267395	-134.375153	92.044487	-546.592041	189.947342	1382.396851	-517.301697	-146.973969	1374.099731	-499.679321	26.751692	1400.329834	-518.046936	9.402242	1676.048096	-597.753174	288.362274	1144.783203	-425.536560	-241.208588	1160.174072	-484.581757	302.961761	896.252808	-175.183823	-208.306198	1143.768433	-507.825317	27.411055	967.891174	492.174774	-68.909996	932.895813	472.354797	87.346802
-554.620972	108.674820	878.818787	-541.247314	-54.192585	873.659363	-623.896790	151.488129	501.464264	-614.102600	-118.936195	508.614624	-633.715088	151.013077	89.333000	-609.337524	-134.381226	92.088959	-547.200562	190.014786	1382.515381	-517.484497	-146.498001	1374.489502	-500.229309	26.986950	1400.207275	-518.660889	9.264425	1676.167236	-597.671326	288.674744	1144.847534	-422.670624	-243.644028	1163.025391	-482.992096	304.214417	897.220581	-172.505417	-209.197556	1150.538574	-507.990234	27.616909	967.914307	492.193420	-68.890694	932.891907	472.410614	87.337746
-554.833801	108.927071	878.808105	-541.262024	-53.962223	873.667358	-624.037048	151.485596	501.456268	-613.867065	-118.955910	508.603455	-633.687134	151.021011	89.322289	-609.385559	-134.356323	92.089027	-547.825623	190.167358	1382.570435	-517.783325	-145.947525	1374.786621	-500.437714	27.136265	1400.485840	-519.250977	9.228838	1676.201172	-597.670532	289.021637	1144.942383	-420.257904	-246.204788	1165.622681	-481.410431	305.230682	898.118958	-170.313644	-210.005966	1156.483032	-508.113647	27.916355	967.916870	492.208954	-68.861588	932.887085	472.446045	87.369766
-555.080139	109.073921	878.810730	-541.213501	-53.756977	873.670410	-624.166809	151.445923	501.418701	-613.623962	-118.962021	508.558624	-633.640869	151.075104	89.314392	-609.413513	-134.320862	92.099823	-548.457520	190.262238	1382.539551	-518.095520	-145.475449	1375.009277	-500.860016	27.329464	1400.578003	-519.825317	9.179629	1676.243408	-597.705688	289.307953	1144.885010	-418.324432	-248.755554	1168.012939	-479.989044	306.463806	898.860229	-168.526199	-210.760544	1161.587891	-508.235870	28.162811	967.929504	492.303619	-68.723946	932.878845	472.521179	87.422813
-555.390686	109.230171	878.814758	-541.133057	-53.581871	873.644104	-624.409790	151.456375	501.425171	-613.330261	-119.041702	508.550476	-633.619934	151.117447	89.305099	-609.435913	-134.312149	92.101410	-549.060669	190.309250	1382.491577	-518.425598	-145.074020	1375.221558	-501.281708	27.501318	1400.642212	-520.395874	9.073968	1676.314941	-597.686951	289.588531	1144.728271	-416.833527	-251.265076	1170.192993	-478.559387	307.528168	899.572327	-167.289078	-211.459122	1165.968628	-508.365936	28.405769	967.924438	492.277802	-68.706192	932.850891	472.543335	87.421944
-555.690308	109.284882	878.795776	-541.004517	-53.410450	873.631409	-624.634827	151.502533	501.417938	-613.076294	-119.115158	508.547729	-633.528503	151.176666	89.290550	-609.514099	-134.309891	92.118683	-549.711792	190.392685	1382.400757	-518.839905	-144.740479	1375.424072	-501.709900	27.669676	1400.699463	-520.952759	9.118056	1676.274414	-597.698853	289.820496	1144.541016	-415.745880	-253.685501	1172.160645	-477.142029	308.417389	900.249573	-166.371277	-212.192734	1169.428711	-508.474640	28.625412	967.917969	492.147064	-68.870880	932.857910	472.538177	87.369980
-555.901611	109.396675	878.788452	-540.796021	-53.190388	873.598938	-624.827271	151.514206	501.424377	-612.689453	-119.173958	508.548523	-633.492554	151.216141	89.297470	-609.566528	-134.309952	92.143204	-550.357727	190.497162	1382.266968	-519.206909	-144.456833	1375.652100	-502.149109	27.858198	1400.738770	-521.492981	9.116316	1676.279053	-597.729370	290.037384	1144.362183	-415.083527	-255.948166	1173.932861	-475.644592	308.983612	900.840698	-166.009842	-212.785995	1172.198853	-508.523071	28.875566	967.917786	492.137451	-68.908470	932.889587	472.566925	87.340393
-556.637634	108.473259	878.403320	-540.702820	-53.445656	873.608337	-625.137329	151.605927	501.323303	-612.488037	-119.318916	508.617737	-633.470032	151.269302	89.290451	-609.688110	-134.324524	92.181549	-551.002747	190.538956	1382.082886	-519.634949	-144.286560	1375.839478	-502.635986	28.063200	1400.804077	-522.007568	9.151022	1676.283203	-597.757874	290.211792	1144.144043	-414.784515	-258.029785	1175.460571	-474.355835	309.611572	901.390564	-165.945572	-213.413376	1174.048828	-508.787262	28.723373	967.700317	492.126709	-68.952499	932.875732	472.629150	87.329185
-556.831787	108.560081	878.398743	-540.403748	-53.310856	873.590515	-625.377441	151.608139	501.347504	-612.074463	-119.422401	508.619812	-633.459656	151.302124	89.313965	-609.737793	-134.320389	92.188896	-551.674011	190.598633	1381.911255	-520.061890	-144.148209	1376.045166	-503.125671	28.225937	1400.837158	-522.512695	9.133459	1676.328613	-597.778625	290.296173	1143.879395	-414.863403	-259.879120	1176.742676	-473.101257	310.201538	901.922607	-166.268051	-214.058411	1175.136230	-508.805237	28.940575	967.718262	492.142273	-68.969200	932.858093	472.683105	87.342651
-556.911194	108.845551	878.491333	-540.059448	-53.096973	873.575500	-625.525818	151.582321	501.379272	-611.609009	-119.505127	508.590790	-633.426331	151.358185	89.291077	-609.854065	-134.365738	92.220299	-552.363342	190.664139	1381.781250	-520.504333	-144.036240	1376.265747	-503.605865	28.415012	1400.897217	-523.015930	9.215364	1676.320435	-597.781433	290.278168	1143.640015	-415.351715	-261.553925	1177.738159	-471.990814	310.726990	902.382690	-166.994583	-214.660751	1175.509644	-508.758301	29.222872	967.793640	492.148499	-68.965164	932.841309	472.723755	87.332298
-556.907410	109.183380	878.607910	-539.654724	-52.879383	873.566284	-625.575867	151.501282	501.423737	-611.239197	-119.570251	508.586700	-633.329956	151.382355	89.289787	-609.870728	-134.367432	92.243050	-553.075317	190.737396	1381.625000	-520.900757	-143.953583	1376.458618	-504.131348	28.603455	1400.967041	-523.538940	9.329847	1676.317383	-597.802979	290.242279	1143.357056	-416.201202	-263.106323	1178.505493	-470.975464	311.107605	902.775269	-168.040237	-215.208313	1175.008301	-508.659119	29.514044	967.892578	492.316010	-68.769905	932.823181	472.830536	87.413445
-556.902954	109.430748	878.700317	-539.196838	-52.696777	873.568665	-625.209900	151.234177	501.345825	-610.836243	-119.648674	508.633606	-633.082214	151.493515	89.226669	-609.945679	-134.372513	92.285782	-553.832458	190.755402	1381.442627	-521.320496	-143.898453	1376.640747	-504.689209	28.770006	1401.020386	-524.074097	9.512294	1676.254517	-597.837891	290.108612	1143.069580	-417.393555	-264.476501	1178.924561	-469.958588	311.399719	903.154053	-169.460083	-215.747787	1173.836060	-508.545654	29.773851	967.989990	492.343292	-68.782173	932.827515	472.897491	87.393280
-556.861755	109.701942	878.769897	-538.791443	-52.491383	873.565491	-625.706665	151.565353	501.523834	-610.513855	-119.765427	508.670288	-633.232483	151.483963	89.252670	-609.946594	-134.369705	92.316269	-554.594849	190.817520	1381.246216	-521.712219	-143.872375	1376.796265	-505.232910	28.887445	1401.094482	-524.646606	9.618383	1676.266235	-597.940613	289.967621	1142.775024	-418.941620	-265.644379	1179.054443	-469.156464	311.597717	903.416992	-171.185104	-216.168900	1171.888916	-508.425964	30.046162	968.067200	492.319641	-68.770264	932.803162	472.896545	87.419617
-556.838806	109.814163	878.813599	-538.392212	-52.391830	873.580811	-625.852417	151.566193	501.579559	-610.135742	-119.833755	508.665100	-633.250427	151.524124	89.244301	-610.077087	-134.389435	92.358360	-555.343384	190.782135	1380.928589	-522.052124	-143.807190	1376.917358	-505.800812	28.994499	1401.170166	-525.190857	9.768893	1676.297119	-598.074524	289.704132	1142.436401	-420.824951	-266.734070	1178.899536	-468.376740	311.707367	903.691040	-173.265381	-216.461975	1169.195190	-508.324585	30.213274	968.142639	492.306610	-68.814140	932.817688	472.948395	87.375336
-556.827759	109.860786	878.843811	-537.974182	-52.311802	873.575256	-625.622131	151.265427	501.461853	-609.713318	-119.841446	508.679352	-633.123413	151.581390	89.206375	-610.121704	-134.341141	92.348701	-556.229126	190.714310	1380.719116	-522.391846	-143.829041	1376.993774	-506.393555	29.126860	1401.245972	-525.778320	10.027378	1676.241943	-598.259766	289.429596	1142.087524	-423.002869	-267.576294	1178.399048	-467.668549	311.686798	903.830444	-175.638809	-216.633331	1165.734619	-508.217041	30.341345	968.199585	492.178162	-69.045616	932.820923	472.946533	87.284500
-556.800598	109.871506	878.839294	-537.592529	-52.252148	873.563538	-625.522339	151.186996	501.426819	-609.386475	-119.933578	508.721069	-632.983826	151.613235	89.161659	-610.119751	-134.325638	92.337090	-556.933960	190.954132	1380.708374	-522.712280	-143.845352	1377.008911	-506.972931	29.223116	1401.302612	-526.386719	10.196267	1676.319214	-598.383972	289.092224	1141.778931	-425.456451	-268.392059	1177.635254	-467.080780	311.614868	904.126404	-178.340591	-216.663956	1161.571411	-508.117676	30.444719	968.234924	492.176880	-69.072739	932.820923	472.978973	87.268471
-556.765869	109.864250	878.846130	-537.242920	-52.208630	873.551941	-625.391296	151.129150	501.381531	-609.141663	-120.045425	508.740417	-633.031677	151.601074	89.152672	-610.137695	-134.331192	92.375443	-557.807556	190.909500	1380.467041	-523.044739	-143.903305	1377.022217	-507.523834	29.328005	1401.323975	-527.006836	10.500113	1676.283081	-598.618774	288.759094	1141.432983	-428.186859	-269.057129	1176.619873	-466.589355	311.410736	904.182739	-181.342453	-216.529266	1156.616089	-508.021515	30.516016	968.272278	492.192108	-69.101395	932.807739	473.013062	87.253441
-556.743286	109.843353	878.842468	-536.905701	-52.163666	873.552002	-625.295654	151.106339	501.394135	-608.813721	-120.076286	508.785156	-633.028564	151.634537	89.129707	-610.144531	-134.305527	92.368256	-558.640747	191.057587	1380.372314	-523.301331	-144.008163	1376.997681	-508.049561	29.392492	1401.357422	-527.661682	10.733566	1676.359619	-598.890869	288.301758	1141.104248	-431.146667	-269.532013	1175.330078	-466.109467	310.991272	904.278137	-184.649918	-216.247314	1151.017944	-507.948944	30.591976	968.314636	492.378265	-68.888145	932.776855	473.112549	87.325607
-556.702759	109.762878	878.821411	-536.554443	-52.191063	873.543335	-625.206360	151.050095	501.390106	-608.449829	-120.068031	508.827667	-633.028564	151.634308	89.128700	-610.128784	-134.297592	92.420914	-559.571411	190.994080	1380.151123	-523.606995	-144.179794	1376.994751	-508.635712	29.494459	1401.426025	-528.354126	11.105989	1676.330444	-599.241821	287.823730	1140.706421	-434.330170	-269.893402	1173.837524	-465.791656	310.516693	904.233459	-188.325439	-215.755768	1144.749512	-507.858429	30.605728	968.342896	492.266327	-69.109711	932.802002	473.106262	87.214043
-556.669495	109.660057	878.766785	-536.222656	-52.229626	873.505127	-625.250977	151.286880	501.439972	-607.970825	-119.977402	508.776031	-633.108765	151.676529	89.133888	-609.994629	-134.245560	92.409691	-560.403564	191.202209	1380.066650	-523.897827	-144.350922	1376.942993	-509.229675	29.512962	1401.482666	-529.085510	11.380591	1676.396118	-599.621643	287.365356	1140.369995	-437.734283	-270.142822	1172.181152	-465.597260	310.036041	904.177979	-192.296265	-215.196716	1137.824829	-507.776428	30.602556	968.337341	492.282684	-69.168671	932.797058	473.149750	87.194519
-556.633057	109.562256	878.711914	-535.936584	-52.340481	873.425537	-624.946594	151.016708	501.300598	-607.516418	-119.925522	508.758636	-632.995850	151.710968	89.059380	-609.974121	-134.209579	92.408760	-561.247070	191.205139	1379.828003	-524.151367	-144.601822	1376.851563	-509.806824	29.499413	1401.452637	-529.823303	11.799239	1676.349854	-600.044128	286.898010	1139.982422	-441.381012	-270.158264	1170.319702	-465.451721	309.424469	904.072510	-196.668594	-214.496246	1130.132080	-507.698639	30.531832	968.304382	492.297943	-69.160606	932.778564	473.160828	87.167648
-556.672424	109.424698	878.621094	-535.714233	-52.627594	873.239136	-624.853455	151.006058	501.273773	-607.366577	-120.021477	508.846924	-633.032043	151.759506	89.045509	-610.030273	-134.191040	92.453239	-562.128235	191.194290	1379.627930	-524.396118	-144.907471	1376.776855	-510.345276	29.468744	1401.441772	-530.611511	12.135656	1676.416992	-600.512817	286.295197	1139.570068	-445.221191	-269.990662	1168.318970	-465.441986	308.799927	903.927856	-201.418808	-213.584900	1121.933960	-507.636383	30.321432	968.177979	492.319489	-69.228653	932.775024	473.208618	87.154831
-556.720032	109.276352	878.507080	-535.575317	-52.923840	873.013916	-624.821411	151.024551	501.237061	-607.218994	-120.104530	508.942963	-633.081970	151.784241	88.984543	-610.177307	-134.144150	92.445404	-562.986877	191.184448	1379.370117	-524.643005	-145.262955	1376.677734	-510.925629	29.450611	1401.430786	-531.411072	12.547709	1676.430664	-601.000366	285.737640	1139.171875	-449.216003	-269.658325	1166.215088	-465.550385	308.175690	903.751404	-206.524200	-212.558472	1113.347534	-507.615265	30.074903	968.019104	492.349152	-69.241562	932.776550	473.229584	87.131157
-556.691772	109.044304	878.411499	-535.391663	-52.937550	873.032715	-624.777222	151.047913	501.222046	-607.050232	-120.189278	508.966339	-633.112061	151.807816	88.959251	-610.059631	-134.122055	92.458466	-563.811523	191.311325	1379.301147	-524.878601	-145.634384	1376.561523	-511.474976	29.369291	1401.428955	-532.268250	13.015720	1676.434570	-601.548096	285.087860	1138.842285	-453.429321	-269.161407	1164.024414	-465.814209	307.569550	903.543030	-212.090897	-211.445084	1104.107788	-507.601563	30.043364	968.017273	492.496185	-69.042503	932.756287	473.234772	87.240845
-556.495422	108.549606	878.285034	-534.776245	-52.947918	873.137024	-624.578674	150.915695	501.117462	-606.794373	-120.144173	508.963654	-633.092163	151.827881	88.926620	-610.018311	-134.130554	92.443901	-564.614563	191.325546	1379.145386	-525.082031	-146.027405	1376.412720	-512.020325	29.253147	1401.426270	-533.124268	13.488318	1676.462524	-602.118958	284.415344	1138.422363	-457.825134	-268.574158	1161.787598	-466.034882	306.790771	903.364014	-218.195175	-210.349594	1094.053345	-507.352783	30.005383	968.066589	492.365540	-69.253181	932.749451	473.187744	87.200821
-556.323486	108.539711	878.310852	-534.457764	-52.967468	873.124939	-624.500061	150.892014	501.109558	-606.607544	-120.049889	508.891724	-633.055359	151.873779	88.899513	-609.972961	-134.132568	92.419411	-565.348938	191.377853	1379.028931	-525.207947	-146.379761	1376.215942	-512.552307	29.160147	1401.416504	-533.998413	14.010664	1676.479248	-602.727661	283.619476	1138.089233	-462.292023	-267.839447	1159.557373	-466.375153	306.036865	903.076904	-224.653305	-208.913208	1084.160034	-507.219452	29.986961	968.119812	492.406555	-69.289948	932.778748	473.210571	87.190659
-555.676514	109.580841	878.684143	-534.007385	-52.593540	873.064209	-624.457275	150.753189	501.290833	-606.109863	-119.572189	508.563110	-633.097778	151.912689	88.844940	-609.701416	-134.109741	92.352837	-566.054688	191.340759	1378.909424	-525.322876	-146.735764	1376.001099	-513.041992	29.062119	1401.399536	-534.878235	14.560893	1676.490234	-603.396179	282.829620	1137.768066	-466.943817	-266.999298	1157.320679	-466.871735	305.322144	902.841125	-231.651810	-207.490860	1073.616333	-506.857666	30.363962	968.360352	492.442352	-69.306862	932.790833	473.243988	87.154243
-555.657593	109.348656	878.601074	-533.804443	-52.732044	873.020020	-624.487915	150.669144	501.286652	-606.797913	-120.512192	509.002258	-633.118103	151.912949	88.802711	-610.146851	-134.156754	92.421051	-566.757996	191.357010	1378.809204	-525.416382	-147.175842	1375.802979	-513.549683	28.970804	1401.385498	-535.765930	15.145141	1676.515991	-604.061890	281.957520	1137.450195	-471.667267	-266.099396	1155.165527	-467.372681	304.581512	902.617981	-239.121658	-205.942337	1062.951172	-506.805908	30.236275	968.319824	492.540283	-69.410347	932.793335	473.442261	86.981873
-555.815979	108.880234	878.688232	-533.640076	-52.879017	872.988708	-624.582397	150.548660	501.197418	-606.826721	-120.605194	508.999878	-633.117981	151.927780	88.738731	-610.230896	-134.156418	92.385323	-567.397461	191.331497	1378.718018	-525.462219	-147.553513	1375.560791	-513.993042	28.893211	1401.332031	-536.675293	15.710802	1676.498047	-604.787476	281.074738	1137.161255	-476.454865	-265.085449	1153.044556	-468.019196	303.824646	902.347900	-247.028519	-204.368332	1052.092896	-506.860657	29.931580	968.371338	492.569427	-69.428062	932.787903	473.451141	86.972412
-555.776978	108.775711	878.637939	-533.410828	-52.992828	872.930908	-624.628113	150.365265	501.159607	-606.711304	-120.577820	508.956207	-633.151062	151.949539	88.624825	-610.134216	-134.196533	92.356682	-568.025513	191.314728	1378.620605	-525.510498	-147.944305	1375.296265	-514.395508	28.811813	1401.277710	-537.579102	16.316532	1676.507935	-605.524658	280.098755	1136.813232	-481.259521	-263.914093	1150.956543	-468.775970	303.093201	902.039124	-255.315689	-202.851837	1041.342285	-506.771423	29.855692	968.334961	492.583496	-69.472313	932.785767	473.463470	86.921715
-555.746643	108.744881	878.582886	-533.229370	-53.035370	872.817566	-624.684998	150.198425	501.165192	-606.883728	-120.604637	509.080078	-633.127014	151.990311	88.589714	-610.244751	-134.202469	92.316650	-568.644104	191.276398	1378.532471	-525.545654	-148.326752	1374.999756	-514.790527	28.727835	1401.184814	-538.460632	16.931826	1676.492676	-606.272339	279.141663	1136.509766	-486.116058	-262.666565	1148.879639	-469.538910	302.317230	901.736267	-263.823364	-201.105606	1030.683105	-506.697113	29.815977	968.263733	492.625732	-69.503014	932.795715	473.466827	86.933273
-555.717224	108.697304	878.503540	-532.989075	-53.113235	872.704407	-624.814392	150.041428	501.149017	-606.969055	-120.511932	509.116699	-633.108093	151.994858	88.493019	-610.276978	-134.227585	92.253868	-569.259888	191.237366	1378.458374	-525.538818	-148.695328	1374.620239	-515.148804	28.611256	1401.077271	-539.325012	17.526085	1676.477905	-607.094482	278.158417	1136.259766	-490.951538	-261.289673	1146.860474	-470.414795	301.522614	901.370605	-272.720123	-199.626419	1019.998474	-506.595551	29.777702	968.180542	492.672455	-69.540169	932.785034	473.521759	86.875084
-555.754822	108.641891	878.421204	-532.832581	-53.152912	872.587830	-625.142212	150.075867	501.220917	-606.923462	-120.631897	508.873016	-633.188354	151.957428	88.416512	-610.134033	-134.206650	92.209526	-569.819763	191.200760	1378.419678	-525.491028	-149.036835	1374.213501	-515.464355	28.536787	1400.941284	-540.149658	18.114088	1676.440308	-607.896179	277.120758	1136.035522	-495.807709	-259.801178	1144.863037	-471.397064	300.775604	901.019653	-281.905304	-198.318283	1009.452942	-506.540863	29.755257	968.082458	492.734222	-69.569092	932.773315	473.610809	86.836823
-555.313049	109.634727	878.403076	-532.503723	-52.893890	872.432678	-625.243164	149.903503	501.356262	-606.969604	-120.632530	508.806610	-633.138611	151.972610	88.378433	-610.160339	-134.207397	92.188416	-570.323120	191.128098	1378.349854	-525.394653	-149.414063	1373.792847	-515.739197	28.453217	1400.810547	-540.914368	18.722614	1676.343872	-608.703064	276.192535	1135.863403	-500.543457	-258.166260	1142.902100	-472.385254	300.033356	900.701477	-291.259735	-197.707336	999.142090	-506.205078	30.260078	968.018616	492.767120	-69.672028	932.801880	473.671967	86.752625
-555.642029	108.267845	878.245789	-531.956421	-53.028927	872.525146	-625.379517	149.718002	501.130432	-607.032776	-120.597794	508.831116	-633.031921	152.035294	88.297668	-610.065674	-134.202789	92.133690	-570.817383	191.057907	1378.294434	-525.242920	-149.759125	1373.284668	-516.006165	28.390390	1400.680420	-541.626038	19.196999	1676.347168	-609.526794	275.211792	1135.611694	-505.205688	-256.444946	1140.968994	-473.501556	299.360321	900.312195	-300.522888	-196.787872	989.166687	-506.160126	29.861692	968.004456	492.815338	-69.679848	932.838562	473.711151	86.709457
-555.358765	108.859055	878.137634	-531.626465	-52.884785	872.456848	-625.572998	149.581512	501.270721	-607.098694	-120.549057	508.796265	-633.117859	152.003403	88.205673	-609.938538	-134.195633	92.118614	-571.287354	191.017746	1378.259033	-525.120117	-150.138626	1372.740723	-516.233582	28.351631	1400.562988	-542.275452	19.648563	1676.272827	-610.358826	274.264771	1135.393433	-509.828125	-254.726593	1139.099609	-474.625275	298.660736	899.881714	-310.037811	-196.196564	979.437866	-505.890930	30.250820	967.930847	492.861053	-69.690018	932.826904	473.775421	86.699318
-555.612000	108.802597	878.012695	-531.776245	-53.126778	872.223999	-625.835449	149.479477	501.286194	-607.397888	-120.654381	508.838470	-633.067932	152.059555	88.147285	-610.083008	-134.212555	92.088646	-571.711853	190.951263	1378.199951	-524.983887	-150.605087	1372.188843	-516.458984	28.292833	1400.413940	-542.833008	20.050056	1676.207275	-611.210144	273.454315	1135.179688	-514.222351	-252.870163	1137.279419	-475.816193	298.005920	899.453430	-319.411591	-195.715836	970.110596	-505.990417	30.077818	967.711121	492.899780	-69.756821	932.837158	473.842102	86.659012
-555.972351	108.924385	877.996338	-532.421936	-53.192696	872.189575	-626.011841	149.138733	501.218445	-607.842285	-120.857964	508.871460	-633.101440	152.090118	88.087296	-610.301086	-134.227081	92.065392	-572.114563	190.873840	1378.173950	-524.869385	-151.008438	1371.605835	-516.681030	28.213421	1400.285645	-543.333496	20.450296	1676.075684	-612.015320	272.584930	1134.923584	-518.405579	-251.209549	1135.608521	-476.989532	297.338226	899.017822	-328.834106	-195.325974	961.110168	-506.415466	30.038876	967.655457	492.923187	-69.772209	932.827393	473.885040	86.638710
-555.942871	108.660332	877.912964	-532.056519	-53.001213	872.319458	-626.180603	149.019348	501.239624	-607.935486	-120.845802	508.897705	-633.143616	152.071579	88.028023	-610.303040	-134.216110	92.051765	-572.463440	190.819366	1378.154907	-524.754883	-151.429291	1371.024658	-516.866760	28.145075	1400.171387	-543.755188	20.649172	1676.042236	-612.881897	271.901581	1134.788818	-522.362854	-249.545502	1134.036377	-478.297272	296.783783	898.565125	-338.325226	-194.993195	952.441406	-506.310364	30.194523	967.711670	493.003448	-69.802422	932.846313	473.961334	86.637093
-555.986877	108.563232	877.863647	-531.880127	-53.042175	872.249023	-626.463379	149.058609	501.291473	-608.050659	-120.881744	508.892670	-633.154907	152.111786	88.011475	-610.327271	-134.213348	92.011330	-572.782959	190.795303	1378.126953	-524.724060	-151.895462	1370.471436	-517.074036	28.059313	1400.048340	-544.084351	20.853765	1675.944824	-613.696838	271.267914	1134.644531	-526.128540	-248.082535	1132.711670	-479.706390	296.284515	898.108032	-348.094666	-194.855286	943.914246	-506.267212	30.161907	967.660217	493.019165	-69.827591	932.844238	474.025970	86.576515
-556.089233	108.501465	877.804321	-531.787170	-53.092133	872.156616	-626.805176	149.059097	501.348663	-608.197937	-120.938988	508.896637	-633.238525	152.133621	87.961067	-610.380249	-134.246384	91.999741	-573.076355	190.754501	1378.140137	-524.760376	-152.294006	1370.017700	-517.271973	27.963337	1399.929321	-544.342041	20.988281	1675.845581	-614.492737	270.695282	1134.561768	-529.656311	-246.783386	1131.611816	-481.090149	295.806610	897.669922	-357.775909	-194.163193	935.965332	-506.293427	30.129293	967.592529	493.039948	-69.851913	932.842407	474.087402	86.557091
-556.219055	108.445908	877.773621	-531.725525	-53.137276	872.098755	-627.033875	148.919479	501.302399	-608.295654	-120.989677	508.919739	-633.241333	152.142090	87.918388	-610.350403	-134.245789	92.004295	-573.313538	190.708862	1378.176758	-524.894531	-152.643814	1369.600830	-517.475281	27.876207	1399.822998	-544.518066	21.100500	1675.694092	-615.346680	270.292847	1134.574219	-533.049011	-245.500839	1130.661499	-482.546967	295.429626	897.258911	-367.602997	-194.783829	928.525024	-506.359192	30.102880	967.560486	493.054901	-69.896935	932.851501	474.146240	86.538795
-556.349670	108.361732	877.713074	-531.703186	-53.197754	872.052795	-627.266541	148.820694	501.305939	-608.411926	-121.041733	508.942078	-633.248535	152.208527	87.878357	-610.382935	-134.220200	91.986595	-573.511292	190.660065	1378.246948	-525.086243	-152.955963	1369.271118	-517.674133	27.813076	1399.719116	-544.616821	21.115879	1675.609497	-616.124084	270.030884	1134.659424	-536.099243	-243.817001	1129.888306	-484.049164	295.135803	896.903687	-377.183563	-195.052475	921.812622	-506.450531	30.068705	967.521301	493.124298	-69.885178	932.856934	474.238770	86.525429
-556.484985	108.354767	877.660706	-531.723633	-53.270149	871.988647	-627.433167	148.709961	501.281586	-608.526794	-121.082314	508.969818	-633.196411	152.234756	87.828552	-610.407837	-134.241089	91.984085	-573.659668	190.628815	1378.346680	-525.266785	-153.218369	1368.983521	-517.879395	27.728231	1399.620239	-544.647400	21.083942	1675.513184	-616.959106	269.842316	1134.783081	-539.274353	-242.585938	1129.239990	-485.610535	294.842407	896.491028	-386.477295	-195.049988	915.537537	-506.571228	30.040842	967.480103	493.133484	-69.919991	932.851318	474.309021	86.506607
-556.797607	108.512650	877.642395	-532.109436	-53.475712	871.737183	-627.746887	148.635300	501.348328	-608.669495	-121.209801	509.011261	-633.215759	152.265900	87.804657	-610.448547	-134.245697	92.002289	-573.784790	190.562088	1378.447144	-525.485779	-153.496521	1368.734863	-518.086365	27.620371	1399.515991	-544.604004	21.008776	1675.417969	-617.699341	269.738129	1134.907104	-542.367981	-241.288132	1128.690186	-487.274933	294.765900	896.206360	-395.587982	-195.904251	909.770264	-506.852600	29.872267	967.321472	493.153229	-69.926109	932.840332	474.381317	86.521423
-556.746277	108.280884	877.573059	-531.749451	-53.452717	871.843994	-627.938477	148.503159	501.289856	-608.242737	-120.993759	508.676086	-633.154419	152.329300	87.793854	-610.177551	-134.240112	91.967796	-573.878296	190.508636	1378.555298	-525.659058	-153.781830	1368.521240	-518.261902	27.543348	1399.444946	-544.504272	20.932943	1675.332764	-618.419922	269.778412	1135.169434	-545.319580	-239.865433	1128.201660	-488.897400	294.610626	895.878235	-404.281799	-197.555679	904.861572	-506.798096	29.918848	967.397522	493.180176	-69.910225	932.839783	474.467896	86.511650
-556.895752	108.332817	877.537048	-531.985596	-53.544655	871.786499	-628.129700	148.349930	501.300934	-608.403503	-121.025253	508.780670	-633.129089	152.399551	87.765472	-610.302917	-134.242447	91.951332	-573.924622	190.424957	1378.716064	-525.843140	-154.102005	1368.334473	-518.400757	27.446440	1399.346069	-544.352905	20.801342	1675.297241	-619.160461	269.862122	1135.516968	-548.214294	-238.452255	1127.874023	-490.589020	294.637146	895.644592	-412.416962	-198.779816	900.601563	-507.023621	29.858728	967.364990	493.213379	-69.860825	932.824036	474.558319	86.518509
-557.048584	108.320053	877.504211	-532.220154	-53.602898	871.761047	-628.196350	148.214325	501.259735	-608.485413	-121.081352	508.811798	-633.046326	152.452560	87.716019	-610.303467	-134.235825	91.932869	-573.963623	190.336990	1378.894775	-525.990173	-154.374420	1368.158691	-518.543457	27.312283	1399.294678	-544.160645	20.708969	1675.221680	-619.831238	270.066193	1135.863892	-551.094788	-237.169525	1127.704956	-492.272339	294.708557	895.381042	-420.127502	-200.130249	896.838074	-507.255768	29.801409	967.351990	493.231293	-69.891754	932.813232	474.647522	86.557770
-557.307434	108.484367	877.497742	-532.787964	-53.310482	871.647461	-628.293762	148.095703	501.283447	-608.523132	-121.136040	508.712341	-632.939331	152.532242	87.658585	-610.343811	-134.226563	91.922302	-573.970520	190.224747	1379.068481	-526.193542	-154.656586	1368.000122	-518.677246	27.180954	1399.241455	-543.921143	20.624781	1675.154663	-620.353210	270.217407	1136.250610	-553.943176	-236.025284	1127.596558	-494.007568	294.903290	895.177490	-427.379242	-201.622025	893.660034	-507.651245	29.901781	967.288025	493.226288	-69.864906	932.804626	474.708374	86.593277
-557.313049	108.267181	877.455078	-532.753662	-53.497986	871.931702	-629.491394	148.403152	501.463196	-608.438538	-121.052391	508.705597	-633.391785	152.474625	87.756073	-610.238831	-134.164764	91.900177	-573.925964	190.146912	1379.360840	-526.390076	-154.919144	1367.873169	-518.794250	27.037258	1399.218018	-543.655029	20.553818	1675.104492	-620.742737	270.226990	1136.771240	-556.727722	-235.051132	1127.638062	-495.736389	295.135529	894.986694	-434.055359	-203.218628	891.061157	-507.811493	29.867676	967.474670	493.260834	-69.809319	932.822632	474.820953	86.619263
-557.431946	108.248390	877.415405	-532.934326	-53.550179	871.944153	-629.989807	148.476074	501.555847	-608.396912	-120.995018	508.668335	-633.514099	152.453430	87.738365	-610.155029	-134.128830	91.923134	-573.902649	190.019699	1379.585815	-526.645325	-155.231476	1367.774292	-518.890076	26.907293	1399.211060	-543.366089	20.560719	1675.001831	-621.362488	270.619263	1137.265381	-559.508667	-234.308533	1127.735962	-497.456177	295.471893	894.860535	-440.430481	-204.981934	888.855469	-508.029663	29.836096	967.488342	493.265778	-69.780151	932.827454	474.921570	86.625656
-557.582458	108.279587	877.420593	-533.156738	-53.551300	871.960205	-630.238708	148.436798	501.583496	-608.411072	-120.941833	508.639709	-633.466187	152.498138	87.697929	-610.134705	-134.109558	91.906898	-573.799683	189.939301	1379.818481	-526.929138	-155.490097	1367.695435	-518.972534	26.761158	1399.182251	-543.070251	20.487881	1674.954102	-621.921204	271.084717	1137.779175	-562.286743	-233.803970	1127.939209	-499.119537	295.822968	894.791199	-446.205566	-206.871902	887.089294	-508.284424	29.829126	967.526855	493.270752	-69.701385	932.821350	475.007996	86.698059
-557.743408	108.234779	877.397949	-533.390625	-53.576199	871.987854	-629.843079	148.214554	501.445892	-608.895752	-121.020691	509.017212	-633.154114	152.637238	87.654701	-610.343018	-134.084351	91.912605	-573.644653	189.873398	1380.085938	-527.241455	-155.715820	1367.656006	-519.025635	26.600115	1399.161377	-542.765625	20.387144	1674.969238	-622.473694	271.551697	1138.312744	-564.987488	-233.504333	1128.184814	-500.828033	296.318726	894.733704	-451.466797	-208.877701	885.732422	-508.548676	29.795759	967.556030	493.253815	-69.651070	932.799011	475.120850	86.741043
-557.905334	108.348030	877.417358	-533.637573	-53.522385	871.999695	-630.485657	148.392303	501.585571	-609.005249	-120.939980	509.035370	-633.447998	152.605743	87.707047	-610.315613	-134.055603	91.914780	-573.518555	189.755325	1380.302368	-527.591309	-155.971771	1367.675171	-519.073364	26.462650	1399.153564	-542.440552	20.348223	1674.928589	-623.031433	272.000702	1138.841187	-567.632690	-233.379105	1128.485596	-502.530640	296.833405	894.694153	-456.135651	-211.008362	884.797058	-508.831360	29.841810	967.603821	493.234009	-69.574539	932.796814	475.200867	86.832886
-558.095093	108.329964	877.408569	-533.867065	-53.508224	872.028198	-630.789978	148.499268	501.679565	-609.155151	-120.834480	509.050568	-633.543518	152.631348	87.697006	-610.296326	-134.002991	91.912636	-573.331665	189.691238	1380.522217	-528.008545	-156.210312	1367.715454	-519.095093	26.315788	1399.148926	-542.130798	20.312374	1674.896973	-623.580200	272.508118	1139.368042	-570.193176	-233.520752	1128.832275	-504.141479	297.393463	894.694885	-460.371796	-213.306915	884.143494	-509.127808	29.838503	967.648132	493.180603	-69.497955	932.808289	475.292328	86.867119
-558.314941	108.352287	877.410400	-534.139954	-53.420044	872.027893	-630.874756	148.525604	501.667114	-609.255981	-120.527863	509.017822	-633.556458	152.666779	87.692703	-610.227539	-134.013016	91.914986	-573.067383	189.634232	1380.735962	-528.448242	-156.409103	1367.787354	-519.141235	26.193333	1399.152832	-541.827759	20.290779	1674.828979	-624.127075	273.046143	1139.915161	-572.667358	-233.939636	1129.249146	-505.775024	298.019745	894.743347	-463.823486	-215.131821	883.638062	-509.461456	29.867233	967.684143	493.104065	-69.424095	932.778992	475.362640	86.967323
-558.504272	108.560867	877.438721	-534.399902	-53.266693	872.002625	-630.935669	148.640656	501.683624	-609.416077	-120.538536	509.050110	-633.576355	152.715454	87.700684	-610.225830	-133.987091	91.903526	-572.843689	189.587341	1380.940552	-528.975891	-156.620010	1367.856445	-519.179871	26.094269	1399.145996	-541.468018	20.298065	1674.769287	-624.670593	273.558350	1140.454834	-575.001282	-234.518784	1129.693359	-507.335052	298.658630	894.723511	-467.261139	-218.305206	883.635742	-509.770721	29.986736	967.720703	493.013855	-69.362801	932.781494	475.455872	87.059273
-558.690674	108.805260	877.483704	-534.659668	-53.115715	871.989624	-630.994019	148.782913	501.703857	-609.322571	-120.331757	508.986145	-633.568237	152.765747	87.684502	-610.077209	-133.941772	91.897545	-572.532654	189.543732	1381.178833	-529.484009	-156.796570	1367.975830	-519.181396	25.994734	1399.148193	-541.144165	20.263208	1674.739990	-625.134827	274.053162	1140.930298	-577.449341	-235.458282	1130.079346	-508.832184	299.355957	894.743774	-470.098877	-221.089737	883.706055	-510.084442	30.118464	967.774048	493.054504	-69.100822	932.759949	475.578613	87.236977
-558.845398	109.007973	877.510864	-534.911804	-53.019249	872.010437	-630.961853	148.879227	501.701447	-609.762512	-120.397263	509.119781	-633.577698	152.808762	87.683289	-610.329224	-133.883850	91.912720	-572.261841	189.505554	1381.273926	-530.002502	-156.943420	1368.079590	-519.185547	25.911718	1399.138550	-540.816284	20.174252	1674.765381	-625.592285	274.567322	1141.361450	-579.580505	-236.419037	1130.591431	-510.260101	300.043640	894.790222	-472.577301	-224.017715	883.944275	-510.392181	30.224066	967.840027	492.922485	-69.084503	932.741211	475.666382	87.279961
-559.019897	109.239731	877.533630	-535.211853	-52.886799	872.013428	-630.871643	149.027054	501.723480	-609.631958	-120.186821	509.037537	-633.572021	152.875580	87.686546	-610.144165	-133.822906	91.888687	-571.931091	189.494873	1381.412109	-530.533752	-157.081787	1368.219116	-519.192383	25.841078	1399.129272	-540.472534	20.119419	1674.750244	-626.045288	275.141693	1141.828247	-581.558594	-237.471375	1131.145020	-511.677368	300.769257	894.802124	-474.683472	-227.056854	884.353394	-510.731354	30.348818	967.894104	492.764404	-69.012840	932.737915	475.704559	87.369987
-559.160034	109.450615	877.540649	-535.522827	-52.723690	872.042542	-630.774719	149.219025	501.706512	-609.614441	-120.043655	508.981262	-633.559998	152.942764	87.702148	-610.081970	-133.778015	91.887772	-571.595398	189.502182	1381.529419	-531.053772	-157.181793	1368.354248	-519.222839	25.788807	1399.117310	-540.132690	20.104717	1674.686890	-626.466492	275.691803	1142.231934	-583.414612	-238.672897	1131.747070	-513.082642	301.569092	894.752991	-476.221771	-229.593567	884.767395	-511.073975	30.490910	967.958862	492.596069	-68.966187	932.728577	475.748657	87.475204
-559.365173	109.561089	877.537231	-535.857788	-52.598976	872.073303	-630.582947	149.394135	501.709534	-609.582642	-119.954803	508.943176	-633.539795	152.979843	87.704231	-610.023315	-133.729813	91.893242	-571.302490	189.560211	1381.603760	-531.636719	-157.220642	1368.502563	-519.242310	25.745041	1399.106201	-539.806763	19.983391	1674.729980	-626.839233	276.246521	1142.605713	-585.092834	-239.941788	1132.352173	-514.403687	302.290436	894.733948	-477.918427	-233.389725	885.596863	-511.458557	30.581165	968.017700	492.420624	-68.900848	932.705078	475.806458	87.585777
-559.582092	109.670929	877.542725	-536.224426	-52.478016	872.095520	-630.254150	149.588272	501.661865	-609.441772	-119.859940	508.914703	-633.517639	153.007843	87.743027	-610.045349	-133.669922	91.912285	-570.997498	189.585587	1381.674805	-532.203247	-157.223602	1368.665161	-519.278992	25.753082	1399.108154	-539.461731	19.915718	1674.722900	-627.231628	276.731110	1142.876099	-586.679382	-241.266449	1132.962158	-515.605408	303.067505	894.716797	-479.104736	-236.616333	886.361328	-511.860962	30.655561	968.075256	492.208282	-68.759109	932.690125	475.820862	87.714828
-559.842957	109.803627	877.557068	-536.640442	-52.338909	872.104492	-629.906067	149.856918	501.628357	-609.226929	-119.792465	508.823395	-633.536926	153.047836	87.772240	-610.059204	-133.619141	91.888245	-570.701294	189.677261	1381.755127	-532.804749	-157.207321	1368.807739	-519.338562	25.777163	1399.094727	-539.111145	19.816748	1674.724365	-627.522644	277.263672	1143.200317	-588.111694	-242.650925	1133.567139	-516.805969	303.880219	894.682739	-479.972290	-239.871567	887.267334	-512.304260	30.737522	968.128601	491.902313	-68.728775	932.639099	475.795685	87.854317
-560.075256	109.930183	877.574646	-537.020386	-52.278458	872.138611	-629.408630	150.159958	501.582611	-608.915344	-119.766106	508.742340	-633.597900	153.031570	87.789742	-609.971313	-133.592682	91.881943	-570.446594	189.760773	1381.781372	-533.411316	-157.172455	1368.974365	-519.418030	25.806807	1399.084595	-538.758728	19.711090	1674.710449	-627.813538	277.855774	1143.496948	-589.423523	-244.161484	1134.194580	-517.919373	304.675995	894.645935	-480.475891	-242.540817	888.030334	-512.723145	30.789541	968.198669	491.673920	-68.566246	932.610657	475.773895	87.994385
-560.293030	110.062805	877.586182	-537.437012	-52.217255	872.212280	-628.693054	150.413513	501.476349	-608.426941	-119.748558	508.645325	-633.587463	153.072891	87.798309	-609.976624	-133.536789	91.932755	-570.227356	189.835632	1381.826172	-534.012146	-157.106384	1369.153687	-519.507080	25.864351	1399.109253	-538.410400	19.563896	1674.713379	-628.036865	278.371674	1143.762695	-590.551575	-245.588013	1134.825562	-518.971436	305.481964	894.577637	-480.974426	-245.772949	889.025879	-513.165100	30.858246	968.289612	491.441925	-68.447029	932.614563	475.751373	88.140327
-560.586426	110.117996	877.579773	-537.953674	-52.213627	872.291382	-627.819824	150.702286	501.328613	-607.819580	-119.785522	508.496674	-633.578491	153.106216	87.814056	-609.962158	-133.490845	91.965172	-570.032227	189.938553	1381.836182	-534.622742	-157.018402	1369.387573	-519.621948	25.915564	1399.137207	-538.066528	19.432360	1674.736206	-628.237061	278.912201	1144.023560	-591.494141	-246.971207	1135.445679	-519.922913	306.248535	894.561462	-481.470947	-249.563385	890.189331	-513.689514	30.868992	968.371948	491.281677	-68.300163	932.623230	475.784271	88.305206
-560.925354	110.127281	877.592102	-538.533325	-52.220554	872.343628	-626.671570	150.858765	501.072571	-607.071045	-119.943573	508.376862	-633.543091	153.150848	87.796440	-609.893005	-133.478516	91.997162	-569.863403	190.016159	1381.882446	-535.218262	-156.990585	1369.592407	-519.969666	26.002195	1398.975464	-537.743347	19.273212	1674.796875	-628.398010	279.386383	1144.262939	-592.296570	-248.369980	1136.084595	-520.806030	307.066223	894.522278	-481.622589	-252.798141	891.294800	-514.252991	30.824530	968.444702	491.024475	-68.244652	932.643921	475.770386	88.377930
-561.312866	110.056183	877.573547	-539.171814	-52.298176	872.412964	-625.483093	151.212189	500.764984	-606.152649	-120.048141	508.183624	-633.540344	153.164764	87.817818	-609.794128	-133.474091	92.053429	-569.730408	190.101685	1381.934814	-535.909241	-156.874603	1369.791382	-519.960327	26.005438	1399.214233	-537.431152	19.104187	1674.863037	-628.489807	279.808441	1144.468750	-592.996460	-249.799423	1136.782227	-521.554199	307.853241	894.444336	-481.369843	-255.314453	892.190186	-514.861511	30.731646	968.506714	490.827515	-68.145119	932.661926	475.770599	88.523308
-561.668640	109.907211	877.528870	-539.829102	-52.409225	872.481201	-624.054199	151.633194	500.477325	-604.968201	-120.191689	507.943085	-633.546753	153.168228	87.860680	-609.646851	-133.456955	92.129013	-569.559998	190.170532	1381.990845	-536.539368	-156.815536	1370.042358	-520.330627	26.055679	1399.090332	-537.113708	18.936527	1674.934082	-628.562866	280.278198	1144.720093	-593.544739	-251.113785	1137.425781	-522.321472	308.632263	894.442200	-481.832092	-259.315979	893.253174	-515.447876	30.589691	968.548889	490.689087	-68.018303	932.665100	475.842468	88.632614
-562.029785	109.781311	877.517517	-540.570984	-52.511906	872.596680	-622.502686	152.242630	500.239990	-603.605225	-120.439583	507.698181	-633.558228	153.176620	87.900787	-609.527832	-133.445297	92.217476	-569.458496	190.238754	1382.065308	-537.194763	-156.729996	1370.295166	-520.525146	26.043676	1399.171753	-536.795532	18.760078	1675.003418	-628.597961	280.767303	1144.933105	-593.909973	-252.350128	1138.045044	-522.911926	309.364105	894.489441	-481.492889	-262.292358	894.396851	-516.073853	30.455257	968.629456	490.549438	-67.886726	932.640320	475.950043	88.756958
-562.419128	109.618118	877.484009	-541.364380	-52.712513	872.699280	-620.299561	152.165268	499.772858	-601.885498	-120.525101	507.306366	-633.485229	153.281235	87.934448	-609.464233	-133.452179	92.280464	-569.396484	190.293289	1382.107910	-537.891235	-156.617249	1370.519165	-520.747864	26.048119	1399.218872	-536.481445	18.608299	1675.043457	-628.618591	281.172577	1145.143677	-594.191711	-253.492493	1138.607422	-523.476563	310.104309	894.447449	-481.049774	-265.173279	895.463013	-516.718567	30.256210	968.684387	490.413208	-67.775688	932.589966	476.120941	88.904846
-562.850098	109.500145	877.478027	-542.216858	-52.950005	872.775330	-618.053955	152.535110	499.378143	-600.037231	-120.809563	506.922119	-633.705688	153.096161	87.942238	-609.229797	-133.472778	92.344536	-569.320984	190.367020	1382.173950	-538.555176	-156.494751	1370.784668	-520.974426	26.032154	1399.288940	-536.193359	18.457293	1675.080688	-628.589722	281.617462	1145.349854	-594.329834	-254.572662	1139.206299	-524.000366	310.790070	894.438232	-480.536194	-267.999817	896.499329	-517.395508	30.028244	968.733582	490.221039	-67.849419	932.599792	476.310974	88.916161
-563.375671	109.206367	877.455811	-543.058594	-53.271538	872.904175	-615.786316	153.029068	499.014954	-597.926758	-121.172318	506.571594	-633.946106	153.158966	88.147095	-609.195923	-133.478394	92.440460	-569.270386	190.372650	1382.224121	-539.200806	-156.461655	1371.021851	-521.218933	26.023884	1399.352417	-535.923096	18.315134	1675.130371	-628.532776	282.060760	1145.536255	-594.354736	-255.576019	1139.718872	-524.434509	311.446198	894.422058	-479.239166	-269.752869	897.586792	-518.105774	29.735359	968.796570	490.115173	-67.895905	932.554138	476.576996	88.980186
-563.977234	108.878105	877.452271	-544.088745	-53.579716	873.053101	-612.651184	153.388855	498.535767	-595.568970	-121.614632	506.143280	-634.059998	152.857559	88.190910	-609.096985	-133.524460	92.559975	-569.211365	190.383652	1382.268311	-539.855591	-156.419144	1371.259277	-521.520325	25.998932	1399.395264	-535.673401	18.174997	1675.138916	-628.428040	282.422455	1145.706787	-594.353027	-256.510162	1140.224731	-524.855347	312.139282	894.421814	-479.117004	-273.222809	898.552917	-518.921387	29.412601	968.869263	490.803253	-67.212204	932.323914	477.121033	89.458817
-564.712402	108.394485	877.373779	-545.204224	-53.985584	873.150574	-609.173828	153.820236	497.895050	-592.886841	-122.007370	505.616943	-634.148682	152.963806	88.504852	-609.610901	-133.609863	92.693871	-569.187744	190.392426	1382.273438	-540.636047	-156.314301	1371.501831	-521.621887	25.891912	1399.594849	-535.447998	18.044968	1675.115479	-628.325012	282.824493	1145.857788	-594.222778	-257.438843	1140.691895	-525.119934	312.576843	894.386597	-478.029480	-275.309570	899.462708	-519.822266	28.991158	968.869141	490.943115	-67.116272	932.307983	477.577881	89.597359
-565.430969	107.965630	877.264282	-546.336548	-54.370693	873.144714	-605.511292	154.533142	497.323151	-590.081970	-122.643745	505.091309	-634.061401	152.569824	88.588295	-609.671875	-133.644562	92.790878	-569.128296	190.260696	1382.140137	-541.347290	-156.220108	1371.648193	-521.931091	25.837278	1399.539063	-535.228271	17.941729	1675.036865	-628.205200	283.183197	1145.960693	-594.023254	-258.227600	1141.065918	-525.366394	313.132568	894.377747	-477.073547	-277.624176	900.324463	-520.701050	28.560753	968.794434	491.078064	-67.162827	932.348999	478.091797	89.649345
-566.178589	107.824219	877.182495	-547.474792	-54.829304	872.951721	-601.401733	155.085083	496.496155	-587.066223	-123.374878	504.532257	-633.994263	152.402481	88.801254	-609.591431	-133.696564	92.958305	-569.041016	190.213486	1382.043945	-542.003357	-156.179077	1371.730713	-522.214355	25.769356	1399.422485	-535.030640	17.841511	1674.856445	-628.050720	283.486023	1146.014526	-593.767456	-258.885529	1141.331421	-525.457397	313.499268	894.298523	-476.287079	-280.112885	901.247314	-521.566772	28.118406	968.630493	491.255859	-67.132835	932.390320	478.593536	89.690788
-567.069275	106.701347	876.784790	-548.506409	-55.671383	873.029785	-597.220032	155.979782	495.538239	-583.892944	-124.183884	503.979706	-634.158264	152.554092	89.287437	-609.520264	-133.754715	93.101204	-568.932678	190.124237	1381.857056	-542.657532	-156.097336	1371.793213	-522.631104	25.694696	1399.054321	-534.868225	17.813244	1674.508301	-627.898560	283.751556	1145.935059	-593.484924	-259.518097	1141.508545	-525.473694	313.957367	894.181702	-475.092590	-282.167572	902.044067	-522.514832	27.383955	968.461121	491.516876	-67.155975	932.437256	479.248352	89.752663
-567.870667	106.023338	876.323669	-549.640503	-56.326786	872.978210	-592.797974	157.050934	494.424622	-580.792175	-125.239029	503.431671	-634.110046	152.364212	89.667267	-609.686768	-133.905182	93.268501	-568.872437	190.025955	1381.556885	-543.401672	-156.010773	1371.661133	-522.742310	25.563213	1398.860718	-534.739624	17.705555	1674.120361	-627.713379	283.994751	1145.727417	-593.149719	-260.173645	1141.590210	-525.345642	314.343506	893.967102	-473.866150	-284.063354	902.732483	-523.462585	26.883684	968.193787	491.696198	-67.263359	932.458923	479.838867	89.777946
-568.666870	105.439606	875.807434	-550.810974	-56.866215	872.807739	-587.811768	157.477783	492.923981	-577.541138	-126.367966	502.820404	-633.628601	152.319031	89.830528	-609.654236	-134.050049	93.423088	-568.758362	189.916412	1381.110718	-544.070129	-155.966309	1371.397339	-523.173645	25.505217	1398.173096	-534.637329	17.641684	1673.546875	-627.546204	284.215302	1145.395264	-592.797729	-260.668915	1141.515381	-525.081848	314.665466	893.677795	-472.532867	-285.832367	903.257446	-524.458374	26.439194	967.852539	491.999878	-67.369766	932.491150	480.526947	89.691170
-569.504395	104.801308	875.128113	-551.968323	-57.415478	872.542236	-582.932617	158.103333	491.528473	-574.477661	-127.700172	502.241150	-633.118591	152.216339	90.013084	-609.837585	-134.242065	93.592194	-568.637451	189.826859	1380.521851	-544.714722	-155.918350	1370.982910	-523.445801	25.428894	1397.481323	-534.539246	17.599064	1672.803345	-627.373779	284.390289	1144.892822	-592.430969	-261.253113	1141.340332	-524.735168	315.006409	893.293457	-471.120850	-287.466980	903.684814	-525.496643	26.011066	967.391479	491.958588	-67.453377	932.340210	480.809326	90.154396
-570.231445	104.074310	874.164001	-553.033630	-58.028824	872.106445	-578.580688	159.149094	490.215546	-571.176941	-128.963608	501.520142	-632.839661	152.116119	90.233223	-609.720154	-134.453033	93.746742	-568.551147	189.729828	1379.834106	-545.339783	-155.870087	1370.378296	-523.752136	25.372845	1396.670044	-534.444153	17.566422	1671.912109	-627.189514	284.547729	1144.291870	-592.034668	-261.308960	1140.697632	-524.271484	315.342926	892.787964	-469.639282	-288.991119	903.927429	-526.484558	25.563810	966.720276	491.970154	-67.651237	932.452332	481.277222	90.183960
-570.790161	103.515785	873.068298	-553.950134	-58.507736	871.421936	-574.567444	160.224014	488.908478	-567.930237	-130.332642	500.691620	-632.585510	151.997025	90.511681	-609.686096	-134.639069	93.855202	-568.444946	189.656326	1378.898071	-545.926514	-155.843124	1369.593018	-524.141418	25.298717	1395.670044	-534.389160	17.556068	1670.869507	-626.964050	284.723969	1143.436401	-591.725098	-261.778900	1140.024048	-523.655090	315.653748	892.155518	-467.943909	-290.086945	903.932495	-527.393433	25.187813	965.890320	492.256531	-67.659340	932.506104	481.917877	90.231117
-571.289795	102.825928	871.691101	-554.767700	-59.031025	870.497620	-570.731689	161.057159	487.636963	-564.585449	-131.511902	499.646271	-632.436890	151.897781	90.786896	-609.454041	-134.831650	93.941620	-568.379578	189.597504	1377.853027	-546.560242	-155.732010	1368.609253	-524.425537	25.233133	1394.640991	-534.334778	17.547781	1669.690796	-626.713379	284.941895	1142.407104	-591.437439	-262.239441	1139.106079	-522.941223	315.907623	891.346863	-466.313171	-291.315430	903.848633	-528.260315	24.755522	964.811951	492.460571	-67.601234	932.534119	482.503998	90.363853
-571.666260	102.234619	870.098938	-555.465637	-59.488136	869.389038	-567.351868	161.989304	486.269104	-561.065491	-132.551559	498.572937	-632.248169	151.784134	90.999664	-609.285950	-135.057602	94.042259	-568.388550	189.579147	1376.630127	-547.130676	-155.672073	1367.477173	-524.951416	25.229338	1393.305298	-534.284973	17.570923	1668.404785	-626.470520	285.136230	1141.166748	-591.095398	-262.737061	1138.019653	-522.056030	316.119415	890.391479	-464.900055	-292.689026	903.650391	-529.105591	24.413464	963.569580	492.633850	-67.484062	932.585205	482.999847	90.443085
-571.957336	101.801422	868.413452	-556.081543	-59.783783	868.040405	-564.111389	162.719849	484.985443	-557.286133	-133.155884	497.434326	-632.029236	151.660202	91.183174	-608.820251	-135.200027	93.995483	-568.474487	189.578766	1375.284668	-547.753357	-155.594589	1366.127075	-525.359375	25.179043	1391.991455	-534.267517	17.592226	1667.051025	-626.216797	285.402527	1139.752930	-590.790100	-263.246460	1136.670898	-521.105957	316.352600	889.335693	-462.998566	-293.347717	903.129517	-529.893372	24.144817	962.171448	492.802826	-67.401421	932.611938	483.560425	90.554497
-572.242859	101.359863	866.557251	-556.614136	-60.148361	866.564758	-561.111389	163.381699	483.578308	-554.100647	-134.291946	496.207062	-631.756165	151.509186	91.278603	-608.616760	-135.363708	94.037201	-568.600647	189.576691	1373.811035	-548.382080	-155.513641	1364.650146	-525.962524	25.207464	1390.462158	-534.290405	17.650032	1665.650024	-625.893921	285.626404	1138.158447	-590.468262	-263.736084	1135.174194	-519.980835	316.478973	888.047180	-461.259888	-294.134521	902.518921	-530.637146	23.880009	960.621765	492.931702	-67.280289	932.656677	484.042328	90.603577
-572.349731	101.150322	864.719116	-557.006897	-60.293045	864.955261	-558.393555	163.911179	482.333954	-551.091614	-135.406845	494.941010	-631.455261	151.381714	91.325165	-608.442505	-135.478821	94.069473	-568.892700	189.612976	1372.183716	-549.085144	-155.448288	1363.025635	-526.510925	25.227955	1388.993164	-534.326965	17.691324	1664.241943	-625.524658	285.913452	1136.421509	-590.108276	-264.254486	1133.522339	-518.773743	316.640320	886.874390	-459.637146	-294.819061	901.685669	-531.220520	23.746033	959.015625	492.951477	-67.045166	932.728516	484.248413	90.659950
-572.425659	100.871696	862.936279	-557.305847	-60.395481	863.373718	-555.820496	164.388306	481.113434	-548.287415	-136.326553	493.650055	-631.147766	151.245071	91.324844	-608.134216	-135.558075	94.079071	-569.259399	189.676163	1370.531128	-549.778809	-155.409592	1361.380615	-526.966980	25.228550	1387.626587	-534.385742	17.742775	1662.873047	-625.096313	286.137543	1134.611328	-589.742920	-264.714142	1131.753662	-517.294983	316.781067	885.454346	-457.885681	-295.301788	900.808044	-531.721741	23.601311	957.442627	492.692322	-66.918999	932.836609	484.716370	90.586143
-572.354370	100.650826	861.244202	-557.523071	-60.445919	861.865112	-553.427734	164.967636	480.043610	-545.818115	-137.319382	492.493134	-630.828857	151.205017	91.331833	-607.965393	-135.608551	94.060242	-569.645752	189.728714	1368.897217	-550.475342	-155.410248	1359.679321	-527.586792	25.265680	1386.082764	-534.480469	17.796543	1661.588013	-624.666443	286.413025	1132.786987	-589.301758	-265.119995	1129.939331	-516.230774	316.761688	883.804382	-456.179016	-295.626526	899.856445	-532.056702	23.493511	955.932983	492.934570	-66.931870	932.744080	485.112915	90.801201
-572.661255	99.964241	859.747803	-557.882141	-60.603409	860.547729	-551.580139	165.300278	479.016144	-543.726257	-138.257294	491.485077	-630.737122	151.078384	91.307793	-607.863464	-135.624649	94.100952	-570.167725	189.799271	1367.306030	-551.197754	-155.454330	1358.054565	-528.062622	25.224670	1384.812622	-534.621948	17.871500	1660.399902	-624.158875	286.572968	1130.915283	-588.809998	-265.495605	1128.124146	-514.813171	316.741058	882.379639	-454.532623	-295.834137	898.832153	-532.558533	23.161896	954.581482	493.376312	-66.771713	932.955688	485.514435	91.031929
-572.371948	100.219536	858.319031	-558.035950	-60.484070	859.394348	-550.050110	165.431488	478.351715	-541.760986	-138.959091	490.584015	-630.767639	150.978607	91.271835	-607.574707	-135.665466	94.102699	-570.695007	189.861359	1365.831055	-551.868286	-155.507446	1356.499146	-528.692017	25.262592	1383.500854	-534.825439	17.957935	1659.351074	-623.535522	286.639587	1129.160767	-588.574402	-265.994385	1126.260376	-513.388611	316.679596	880.975708	-452.862732	-295.838562	897.846313	-532.620728	23.406570	953.333191	492.545502	-66.214439	933.029236	485.035980	90.758957
-572.275757	100.063995	857.258240	-558.134644	-60.426559	858.441589	-548.729858	165.490723	477.750397	-539.969604	-139.609360	489.840942	-630.733521	150.981277	91.199898	-607.402039	-135.642014	94.112801	-571.279907	189.951401	1364.474854	-552.592285	-155.595261	1355.139160	-529.178772	25.261747	1382.494385	-535.058350	18.053612	1658.423340	-622.985046	286.645386	1127.451416	-587.998413	-266.128662	1124.619751	-511.942108	316.535370	879.655884	-451.309845	-295.570618	896.914124	-532.711182	23.378622	952.356323	492.786011	-66.397423	933.094360	485.865173	90.962730
-572.089417	99.859169	856.529480	-558.095520	-60.361454	857.681396	-547.875854	165.128082	477.330841	-538.396118	-140.134598	489.178009	-630.860291	150.995102	91.177429	-607.304810	-135.644638	94.181526	-571.857117	190.018738	1363.286133	-553.217163	-155.707687	1353.946533	-529.773743	25.270596	1381.500610	-535.340881	18.147404	1657.636230	-622.333191	286.753296	1126.018066	-587.417847	-266.086456	1123.188843	-510.500366	316.221436	878.522888	-449.950439	-295.123749	896.007874	-532.648376	23.262182	951.630798	492.602295	-65.992393	932.928955	485.993286	91.075012
-571.887024	99.542641	856.038452	-557.871826	-60.581890	857.105408	-547.158325	165.398926	476.998993	-537.128723	-140.426865	488.592285	-630.898376	151.018478	91.186775	-607.375305	-135.645172	94.244568	-572.444641	190.045364	1362.391357	-553.806824	-155.822983	1353.026123	-530.267151	25.196268	1380.860352	-535.685120	18.239029	1656.999634	-621.760742	286.490814	1124.675903	-586.799744	-265.831604	1121.980347	-509.102936	315.844147	877.500793	-448.888611	-294.821625	895.259277	-532.467224	22.947237	951.109863	492.860077	-65.906548	932.860107	485.833862	91.430717
-571.474426	99.385330	855.843811	-557.462402	-60.736122	856.706726	-546.594482	165.160461	476.851349	-535.969971	-140.535309	488.134460	-630.934814	150.912140	91.158150	-607.487488	-135.597015	94.294403	-573.064880	190.025635	1361.621582	-554.331421	-155.965637	1352.435669	-530.887939	25.150862	1380.297119	-536.072449	18.404617	1656.527832	-621.134094	285.985382	1123.579102	-586.220398	-265.531677	1121.092163	-507.789337	315.386902	876.751160	-447.224487	-292.983673	894.639465	-532.122070	22.664803	950.840393	493.245911	-66.220642	933.015991	485.999512	91.435829
-570.916931	99.202423	855.865845	-556.885193	-60.935879	856.529968	-546.215942	164.744629	476.867920	-535.174011	-140.383789	487.892242	-630.920593	150.841110	91.145142	-607.588562	-135.523285	94.336937	-573.766907	189.996429	1361.212158	-554.845032	-156.087540	1352.156860	-531.275085	24.992168	1380.289429	-536.539001	18.474426	1656.387329	-620.635620	285.558411	1122.782593	-585.629578	-264.960571	1120.503296	-506.476898	314.688202	876.232239	-446.223907	-291.801636	894.228088	-531.646423	22.351828	950.798584	493.301605	-66.066200	933.019104	485.888092	91.524811
-570.312622	98.987251	856.051880	-556.175659	-61.192772	856.508362	-546.337341	164.191208	477.070099	-534.708496	-140.114807	487.850983	-631.119446	150.759354	91.183578	-607.673279	-135.444122	94.366837	-574.439636	189.892044	1361.038696	-555.366943	-156.279251	1352.192261	-531.855591	24.886419	1380.320679	-537.044678	18.587437	1656.417725	-620.198425	284.789642	1122.217285	-585.088196	-264.163635	1120.220215	-505.253845	313.816193	875.950745	-445.992401	-291.388214	894.004517	-531.081360	22.005493	950.915710	493.381104	-65.994469	933.025330	485.847260	91.565865
-569.614502	98.814087	856.462036	-555.341248	-61.548393	856.729004	-546.611877	163.731674	477.343445	-534.716858	-139.732605	488.030884	-631.048706	150.666489	91.110542	-607.770264	-135.363922	94.375366	-575.163696	189.799500	1361.195313	-555.868896	-156.430359	1352.571289	-532.489624	24.747869	1380.717285	-537.606567	18.697971	1656.651367	-619.763550	283.839813	1121.850098	-584.694031	-263.280670	1120.253052	-504.107452	312.878693	875.934265	-444.767822	-288.858978	894.048340	-530.399902	21.645580	951.262939	493.439270	-65.934013	933.036194	485.774475	91.625015
-568.771606	98.730766	857.097046	-554.371826	-61.840111	857.187866	-547.288025	163.250824	477.839691	-535.055481	-139.204956	488.352966	-631.059143	150.636765	91.058525	-607.889099	-135.302261	94.387650	-575.848877	189.671036	1361.511475	-556.348999	-156.595917	1353.263550	-533.016968	24.637609	1381.367676	-538.210693	18.828064	1657.097168	-619.509766	283.017609	1121.823120	-584.326294	-262.255310	1120.598267	-503.127747	311.780212	876.136841	-444.235687	-287.060883	894.287964	-529.595398	21.366499	951.847168	493.552338	-65.845421	933.045898	485.675201	91.723457
-567.930603	98.732330	857.894592	-553.315125	-62.211658	857.839417	-548.388855	162.723328	478.449158	-535.824158	-138.549164	488.913116	-631.028809	150.642776	90.988770	-607.880737	-135.204224	94.367851	-576.544373	189.555145	1362.078369	-556.750183	-156.768875	1354.213135	-533.374207	24.512474	1382.444214	-538.857483	18.956890	1657.739502	-619.269897	281.988617	1122.037109	-584.075439	-261.085388	1121.197632	-502.145691	310.504700	876.575684	-443.842346	-285.082123	894.726807	-528.705933	21.126253	952.593445	493.629303	-65.747147	933.080261	485.549438	91.789627
-567.111023	98.647141	858.900452	-552.205139	-62.563564	858.720825	-549.980103	162.258896	479.182068	-536.838928	-137.960587	489.592133	-631.071289	150.684677	90.975151	-608.014954	-135.134232	94.342819	-577.166504	189.400345	1362.877441	-557.081665	-156.966797	1355.417358	-534.108826	24.450045	1383.222900	-539.560547	19.095629	1658.557373	-619.120239	280.923920	1122.453613	-583.861389	-259.909668	1122.037231	-501.240662	309.088837	877.269104	-443.555023	-282.931580	895.356262	-527.803467	20.881557	953.558838	493.658203	-65.578140	933.129944	485.400146	91.870316
-566.210327	98.627693	860.079773	-551.015076	-62.897869	859.748962	-551.924744	161.736847	480.160736	-538.233459	-137.229141	490.440552	-631.283997	150.643723	90.952507	-608.140320	-135.082230	94.309074	-577.759155	189.292648	1363.818115	-557.421082	-157.115372	1356.773071	-534.357971	24.230375	1384.652466	-540.294067	19.190182	1659.498779	-619.008972	279.857758	1123.089966	-583.752747	-258.704926	1123.033081	-500.414490	307.618164	878.135010	-443.341125	-280.625763	896.167419	-526.806946	20.662909	954.680176	493.526520	-65.293938	933.173889	485.210205	91.873711
-565.240723	98.665520	861.427002	-549.843323	-63.070145	860.895020	-553.364685	160.795349	481.098328	-539.810364	-136.445221	491.332214	-631.009277	150.675613	90.796494	-608.304932	-135.053024	94.326401	-578.327271	189.174576	1364.930664	-557.583923	-157.300430	1358.304077	-534.806335	24.119642	1385.948120	-541.066467	19.338533	1660.489990	-618.911011	278.617493	1123.841064	-583.627258	-257.500458	1124.246460	-499.504211	305.985474	879.221985	-443.122040	-278.205170	897.205994	-525.756348	20.511992	955.936035	493.645966	-65.322639	933.081787	485.097168	92.071724
-564.339417	98.703751	862.866821	-548.675293	-63.112041	862.132507	-555.356873	159.972809	482.175720	-541.496277	-135.700256	492.309052	-631.069763	150.694122	90.739182	-608.512878	-134.983017	94.332359	-578.844971	189.029236	1366.122192	-557.722961	-157.491669	1359.909058	-535.185486	24.001551	1387.337524	-541.853760	19.394857	1661.654053	-618.916382	277.452728	1124.729248	-583.567749	-256.305664	1125.541138	-498.698334	304.367889	880.453796	-442.945618	-275.738708	898.356079	-524.732666	20.441576	957.280334	493.684204	-65.183983	933.125916	484.938232	92.200569
-563.455688	98.862854	864.354492	-547.549622	-63.188026	863.423279	-557.630188	159.332016	483.303345	-543.344543	-134.878830	493.329285	-631.172913	150.773651	90.650314	-608.621155	-134.947922	94.320816	-579.309937	188.888138	1367.321045	-557.755493	-157.631744	1361.604004	-535.521484	23.871166	1388.741821	-542.694702	19.494930	1662.789307	-618.932373	276.260315	1125.645874	-583.532776	-255.222610	1126.908691	-497.811798	302.736572	881.746216	-442.732178	-273.211639	899.547546	-523.720581	20.412323	958.669006	493.655334	-65.021866	933.158813	484.728912	92.330338
-562.554871	99.017426	865.745544	-546.423584	-63.199032	864.680176	-559.903992	158.494507	484.408813	-545.342712	-134.211212	494.313446	-631.295959	150.832520	90.519005	-608.807922	-134.918472	94.282860	-579.753601	188.736511	1368.564941	-557.749695	-157.792297	1363.223267	-535.825928	23.803822	1390.064575	-543.526855	19.561680	1663.884277	-619.014404	275.158234	1126.564453	-583.530396	-254.180878	1128.291504	-496.959412	301.066559	883.043457	-442.542267	-270.706940	900.796692	-522.670044	20.450993	959.981384	493.607269	-64.850281	933.176575	484.487518	92.518814
-561.704163	99.260567	867.150085	-545.315491	-63.180336	865.898804	-562.363464	157.723770	485.539215	-547.242554	-133.408615	495.267670	-631.325623	150.932480	90.379509	-608.826843	-134.901779	94.264015	-580.177612	188.567505	1369.728271	-557.640808	-157.965607	1364.843872	-536.083130	23.716724	1391.386353	-544.341003	19.680883	1665.000977	-619.085571	274.009308	1127.449463	-583.499573	-253.247223	1129.615601	-496.082886	299.481873	884.412781	-442.211853	-268.324799	902.104980	-521.641785	20.525387	961.278076	493.549133	-64.677208	933.179504	484.239502	92.698532
-560.874756	99.544472	868.607178	-544.270203	-62.980389	867.090942	-564.912781	156.925903	486.718628	-549.485596	-132.886047	496.165497	-631.467346	151.010574	90.260338	-609.057739	-134.880508	94.298515	-580.561340	188.413483	1370.845459	-557.530212	-158.128296	1366.379761	-536.298218	23.638393	1392.645020	-545.161499	19.761002	1666.063477	-619.257324	273.053741	1128.368286	-583.472961	-252.494888	1130.900269	-495.132690	297.935120	885.822327	-441.866699	-265.902466	903.363708	-520.668457	20.657663	962.593384	493.428253	-64.516380	933.194580	483.984863	92.853897
-559.996216	99.851219	869.898254	-543.198547	-62.792332	868.125610	-567.554260	156.102890	487.831329	-551.722168	-132.515671	496.959442	-631.615906	151.032410	90.109077	-609.294006	-134.924408	94.309547	-580.999939	188.258743	1371.942261	-557.407532	-158.282181	1367.741821	-536.516602	23.552971	1393.872559	-545.974182	19.872589	1667.011963	-619.726929	272.294128	1129.072021	-583.420044	-251.776398	1132.067139	-494.178040	296.331207	887.196533	-441.344910	-263.582520	904.669556	-519.643005	20.797197	963.741943	492.930939	-64.085243	933.179749	483.634430	92.908363
-559.252686	100.117508	871.165771	-542.196777	-62.653927	869.112183	-570.245239	155.201401	488.985931	-553.552307	-131.751541	497.778992	-631.772278	151.083725	90.005768	-609.342590	-134.916138	94.234245	-581.383362	188.133133	1372.932861	-557.167847	-158.375488	1369.006958	-536.699951	23.462084	1394.947754	-546.786987	19.896141	1667.997803	-619.917908	271.309113	1129.846924	-583.350037	-251.205795	1133.088745	-493.148651	294.785980	888.514587	-440.760956	-261.398560	905.870728	-518.721802	20.890192	964.855164	493.115356	-64.202377	933.194641	483.478241	93.195953
-558.562195	100.267082	872.301941	-541.257874	-62.390430	869.948181	-573.026550	154.407730	490.019348	-555.445068	-131.090912	498.568939	-631.954773	151.109344	89.898033	-609.376160	-134.905243	94.167656	-581.739075	188.000671	1373.863647	-556.968201	-158.544510	1370.106934	-536.903809	23.378513	1395.928223	-547.570679	19.996189	1668.775391	-620.029541	270.257233	1130.474854	-583.213745	-250.797424	1133.968750	-492.081787	293.346283	889.747314	-440.035187	-259.234436	907.016907	-517.849548	20.978722	965.824402	492.877563	-64.021744	933.186035	483.195465	93.345474
-557.994568	100.466858	873.288330	-540.444458	-62.126011	870.697266	-575.763733	153.523926	490.994659	-557.326904	-130.421661	499.239655	-632.068359	151.196884	89.796928	-609.364380	-134.891388	94.104813	-582.129944	187.872589	1374.547119	-556.743835	-158.712280	1371.042725	-537.058105	23.293362	1396.750610	-548.290710	19.998659	1669.563721	-620.146118	269.236206	1130.989014	-583.035278	-250.395691	1134.654541	-491.032318	292.024658	890.937439	-439.228882	-257.333313	908.110474	-517.072327	21.131680	966.664429	492.629303	-63.838398	933.163818	482.927124	93.512505
-557.310852	100.730240	874.141785	-539.583130	-61.910721	871.357788	-578.496826	152.690750	491.914673	-559.228210	-129.803345	499.866699	-632.276672	151.210266	89.648323	-609.564941	-134.876984	94.045525	-582.490540	187.727448	1375.153564	-556.551819	-158.876266	1371.812744	-537.257019	23.231274	1397.465332	-548.996704	20.085253	1670.123047	-620.327820	268.393372	1131.356934	-582.810181	-250.119171	1135.211426	-489.823212	290.702576	892.027771	-438.548828	-255.811249	909.104248	-516.255493	21.298298	967.407776	492.299042	-63.638016	933.125061	482.628876	93.708611
-556.719604	100.951828	874.808716	-538.796082	-61.814201	871.901794	-581.228210	151.939590	492.779022	-561.041382	-129.256271	500.467865	-632.427795	151.208664	89.493507	-609.652344	-134.839645	93.943710	-582.876587	187.656998	1375.617920	-556.391174	-159.015167	1372.401978	-537.498413	23.225248	1397.975708	-549.665405	20.067352	1670.672852	-620.484131	267.630280	1131.606934	-582.625366	-249.981796	1135.625610	-488.732269	289.489227	892.944275	-437.374390	-253.395935	909.823853	-515.499146	21.430948	967.990906	491.933014	-63.421013	933.072266	482.321075	93.936073
-556.253784	101.076073	875.355835	-538.093201	-61.666782	872.304016	-582.714172	150.703766	493.429810	-562.778259	-128.718246	501.017151	-631.941223	151.243454	89.205574	-609.904724	-134.842667	93.925407	-583.231689	187.517548	1375.994507	-556.240417	-159.182510	1372.826782	-537.637085	23.189625	1398.424316	-550.271240	20.089197	1671.108887	-620.674011	266.907806	1131.773804	-582.330566	-249.833572	1135.844849	-487.719696	288.449432	893.719604	-436.255707	-251.599808	910.585022	-514.841553	21.538401	968.441162	491.562531	-63.220917	933.027466	482.055054	94.125153
-555.803711	101.170113	875.869873	-537.472107	-61.497166	872.652954	-586.214905	150.535202	494.260315	-564.583679	-128.298050	501.546509	-632.569214	151.110611	89.260780	-610.031921	-134.809830	93.837463	-583.586853	187.390976	1376.262207	-556.088501	-159.345261	1373.141113	-537.795532	23.122519	1398.773560	-550.855164	20.144482	1671.422974	-620.813721	266.378265	1131.882935	-581.961426	-249.804886	1135.967896	-486.634125	287.401703	894.488281	-435.138855	-249.886658	911.233765	-514.250732	21.615618	968.854736	491.176453	-63.016479	933.010559	481.824860	94.277504
-555.335083	101.260582	876.232117	-536.846741	-61.400490	872.888550	-588.945374	149.978226	495.039398	-566.301392	-127.886940	502.004211	-632.855591	151.001053	89.229614	-610.114624	-134.762650	93.756599	-583.963867	187.288101	1376.451050	-555.971436	-159.497589	1373.307617	-537.980164	23.066362	1399.043701	-551.368164	20.061436	1671.757446	-620.853271	265.931213	1131.923096	-581.549866	-249.772324	1135.960083	-485.539276	286.473877	895.149353	-433.899323	-248.312988	911.829956	-513.677917	21.669930	969.145630	490.756683	-62.826340	933.007507	481.582153	94.465240
-554.904846	101.312386	876.432678	-536.246094	-61.402622	873.039734	-591.422058	149.539551	495.762787	-568.105286	-127.600418	502.466766	-632.938965	150.906754	89.138008	-610.286499	-134.768311	93.689774	-584.374878	187.150604	1376.536133	-555.884888	-159.629745	1373.342773	-538.186279	22.992350	1399.227051	-551.844238	20.073095	1671.920044	-620.876221	265.426544	1131.875732	-581.092407	-249.754364	1135.764160	-484.484711	285.651947	895.742065	-432.634796	-246.849106	912.248230	-513.130493	21.703293	969.310364	490.368744	-62.656765	932.961182	481.366730	94.689499
-554.500488	101.270630	876.535706	-535.670532	-61.411797	873.117249	-593.240417	149.157990	496.411865	-569.754395	-127.253433	502.827423	-632.732300	150.875717	89.020004	-610.344299	-134.731201	93.561058	-584.789124	187.066818	1376.523315	-555.787048	-159.739716	1373.312866	-538.410706	22.952152	1399.331909	-552.282227	19.981628	1672.121094	-620.809387	265.018494	1131.758911	-580.490845	-249.730698	1135.495117	-483.360321	284.917236	896.163757	-431.538452	-246.063309	912.660278	-512.626648	21.699255	969.395386	489.927673	-62.487045	932.898254	481.159149	94.888306
-554.165527	101.330383	876.550720	-535.162109	-61.367477	873.109497	-595.965332	148.814545	496.946960	-571.529114	-127.017082	503.200562	-633.118652	150.746735	88.955574	-610.563721	-134.733200	93.474434	-585.210938	186.976974	1376.450806	-555.722900	-159.870132	1373.219849	-538.645020	22.962236	1399.367310	-552.696777	19.947720	1672.203491	-620.851807	264.229187	1131.300293	-579.931702	-249.794998	1135.220703	-482.364899	284.438751	896.489136	-430.061310	-244.102798	912.801575	-512.195862	21.773596	969.395508	489.451904	-62.272232	932.792542	480.935883	95.084961
-553.890320	101.327858	876.525574	-534.696899	-61.393883	873.070740	-597.820618	148.142792	497.277008	-573.212280	-126.820053	503.468506	-632.901917	150.460388	88.595299	-610.734131	-134.758698	93.341019	-585.694458	186.914047	1376.294067	-555.677795	-159.982681	1373.058594	-538.852844	22.965347	1399.348511	-553.073181	19.918362	1672.189209	-620.802124	263.956573	1130.997437	-579.267517	-249.758667	1134.855469	-481.372345	283.906647	896.751221	-428.752594	-242.976929	912.993896	-511.813538	21.790415	969.358826	488.999329	-62.116604	932.709045	480.770905	95.265541
-553.612488	101.403816	876.473511	-534.291077	-61.358143	872.976746	-599.644531	147.576462	497.590881	-574.948303	-126.675903	503.792603	-633.155579	150.584274	88.667801	-610.807434	-134.769684	93.238022	-586.124573	186.826233	1376.131470	-555.681030	-160.096848	1372.880127	-539.079895	22.941402	1399.277588	-553.420044	19.824715	1672.185303	-620.688477	263.727600	1130.710938	-578.523743	-249.742798	1134.453003	-480.528076	283.553040	896.962402	-427.641968	-242.509140	913.192200	-511.462128	21.848207	969.282471	488.511169	-61.976387	932.609558	480.594116	95.389908
-553.361267	101.524933	876.492554	-533.899292	-61.271786	872.900208	-601.365234	147.073090	497.927063	-576.483276	-126.519562	504.065094	-633.140259	150.560654	88.586281	-610.899292	-134.790329	93.134277	-586.607849	186.758514	1375.969238	-555.697754	-160.217834	1372.706055	-539.339355	22.914423	1399.213745	-553.760742	19.710964	1672.165771	-620.580017	263.530670	1130.438110	-577.855652	-249.756821	1134.055908	-479.666168	283.144684	897.038757	-426.209137	-240.713959	913.093933	-511.150879	21.922785	969.257813	488.069122	-61.851257	932.524963	480.469299	95.519241
-553.141418	101.515297	876.477356	-533.527222	-61.214252	872.844238	-602.955566	146.656784	498.236359	-578.072388	-126.454308	504.349243	-633.105530	150.500458	88.526413	-611.070679	-134.800812	93.066139	-587.029907	186.667953	1375.809082	-555.714600	-160.348297	1372.530151	-539.619446	22.889484	1399.134521	-554.084351	19.557459	1672.184326	-620.390320	263.399414	1130.173096	-577.048584	-249.744843	1133.721558	-478.965118	282.947662	897.128174	-424.938324	-239.522903	913.020630	-510.869202	21.952339	969.227051	487.635498	-61.732021	932.465454	480.349854	95.624168
-552.954712	101.554802	876.498657	-533.145508	-61.160198	872.798767	-604.433350	146.203888	498.498749	-579.575989	-126.312881	504.612701	-632.967468	150.284576	88.293022	-611.263306	-134.857086	93.000298	-587.462952	186.564316	1375.651978	-555.765747	-160.454041	1372.365967	-539.877319	22.819267	1399.086548	-554.406860	19.436251	1672.132324	-620.195862	263.293274	1129.928955	-576.164978	-249.592560	1133.360962	-478.352692	282.832916	897.167297	-423.872803	-239.239334	913.082458	-510.599579	21.997463	969.219971	487.221039	-61.641647	932.424316	480.246094	95.790733
-552.744385	101.669044	876.538635	-532.761353	-61.098839	872.763000	-605.950562	146.009491	498.812592	-581.019897	-126.251740	504.841461	-632.997681	150.319336	88.238335	-611.370911	-134.853531	92.950516	-587.875488	186.486694	1375.541992	-555.812439	-160.540146	1372.266846	-540.195251	22.748426	1399.017090	-554.718384	19.304298	1672.081787	-620.014160	263.294678	1129.702881	-575.355103	-249.593369	1133.117188	-477.755798	282.671783	897.146423	-422.622894	-237.799332	912.955505	-510.311523	22.074165	969.225464	486.860718	-61.536186	932.397644	480.185455	95.961525
-552.648438	101.722305	876.575684	-532.442444	-61.022324	872.747742	-607.303101	145.770111	499.079285	-582.388306	-126.172783	505.110168	-632.976318	150.372375	88.186646	-611.404419	-134.856354	92.875351	-588.392151	186.307953	1375.411621	-555.852295	-160.637085	1372.168579	-540.611023	22.692921	1398.973877	-555.029175	19.178797	1672.012817	-619.829651	263.359741	1129.496460	-574.405823	-249.392349	1132.876953	-477.282410	282.701874	897.124817	-421.625061	-237.611359	913.018127	-510.100098	22.153841	969.234680	486.495667	-61.397743	932.382263	480.141083	96.090591
-552.526978	101.835793	876.662659	-532.135010	-60.906597	872.739746	-608.599426	145.636948	499.334320	-583.715454	-126.127792	505.390198	-632.848755	150.511337	88.070206	-611.454651	-134.860733	92.866005	-588.796814	186.217285	1375.246460	-555.908813	-160.677322	1372.111938	-540.943298	22.651125	1398.948975	-555.335327	19.086037	1671.910400	-619.658264	263.409119	1129.356445	-573.585693	-249.283585	1132.737915	-476.933167	282.829041	897.063416	-420.455505	-236.226089	912.726440	-509.884705	22.250511	969.274170	486.133575	-61.233025	932.369446	480.119415	96.234215
-552.452393	101.884949	876.739014	-531.805725	-60.835289	872.750122	-609.824402	145.475449	499.523590	-585.017334	-126.066681	505.615326	-632.845703	150.616821	88.022743	-611.486450	-134.883286	92.806786	-589.223389	186.107208	1375.182373	-555.949341	-160.738724	1372.085693	-541.241028	22.565689	1398.934204	-555.666992	18.902149	1671.892090	-619.516052	263.452698	1129.251343	-572.670959	-249.183594	1132.596802	-476.636780	282.955750	897.006897	-419.410431	-235.491684	912.647644	-509.673401	22.324673	969.314087	485.809937	-61.138252	932.363342	480.147339	96.362411
-552.379272	102.022118	876.891663	-531.531433	-60.711300	872.770264	-611.123413	145.392532	499.740570	-586.179138	-125.999809	505.784271	-633.066284	150.849411	88.132004	-611.465088	-134.910919	92.773872	-589.593750	185.996964	1375.165405	-555.993225	-160.793457	1372.059326	-541.508484	22.491543	1398.913818	-556.007385	18.808769	1671.789917	-619.387817	263.578217	1129.251221	-571.749451	-249.045563	1132.553955	-476.458649	283.102295	896.978516	-418.433014	-235.026337	912.584656	-509.481964	22.420630	969.395020	485.566559	-61.045906	932.369873	480.213318	96.508934
-552.341370	102.081314	876.998535	-531.244812	-60.644958	872.794250	-612.212891	145.258041	499.889343	-587.287415	-125.944633	506.014160	-632.979004	150.936111	88.108383	-611.501709	-134.921356	92.723007	-589.924561	185.869904	1375.138916	-556.048950	-160.840942	1372.073853	-541.761841	22.428616	1398.934937	-556.354675	18.630310	1671.784180	-619.262451	263.654694	1129.246704	-570.792358	-248.849319	1132.464600	-476.398346	283.392670	896.958008	-417.591187	-235.176056	912.680603	-509.302368	22.487383	969.454407	485.376617	-60.978809	932.396973	480.362946	96.596642
-552.320801	102.141350	877.105286	-531.012329	-60.563210	872.829529	-613.369446	145.246933	500.040192	-588.341064	-125.892807	506.225494	-632.843445	150.885361	87.992744	-611.544678	-134.931885	92.712288	-590.268250	185.739777	1375.186646	-556.067322	-160.898361	1372.123535	-542.035400	22.370987	1398.933472	-556.711121	18.508739	1671.742432	-619.192383	263.788666	1129.300171	-569.958313	-248.776382	1132.451660	-476.407043	283.698456	896.968994	-416.501770	-234.201431	912.591064	-509.145386	22.563540	969.514832	485.240479	-60.932407	932.425598	480.579498	96.667351
-552.295044	102.249702	877.147705	-530.778564	-60.455513	872.821716	-614.429260	145.252533	500.246704	-589.268066	-125.841476	506.339172	-632.925110	151.106186	88.069450	-611.518005	-134.914520	92.665359	-590.573364	185.607880	1375.203613	-556.078064	-160.932343	1372.131714	-542.259216	22.311783	1398.927612	-557.084961	18.400888	1671.667603	-619.149109	263.990631	1129.374878	-569.068237	-248.568954	1132.456543	-476.578400	284.165100	896.942322	-415.719391	-234.544495	912.709229	-508.980591	22.688919	969.519775	485.113098	-60.907185	932.441284	480.811249	96.696869
-552.277771	102.362694	877.180542	-530.555908	-60.354916	872.798462	-615.389282	145.105865	500.360077	-590.101257	-125.751526	506.497925	-632.790039	151.053391	87.951355	-611.479126	-134.873856	92.614761	-590.859741	185.538925	1375.232178	-556.103943	-160.949615	1372.150635	-542.485596	22.246351	1398.889893	-557.464844	18.346684	1671.561035	-619.162476	264.210876	1129.473267	-568.286011	-248.487900	1132.494385	-476.851715	284.701263	896.915039	-414.663849	-233.775299	912.673462	-508.820007	22.809910	969.510315	485.082794	-60.852684	932.448547	481.077606	96.746758
-552.224304	102.470291	877.197693	-530.348938	-60.242699	872.752380	-616.318542	145.152649	500.537994	-590.952820	-125.585732	506.585999	-632.687622	151.126114	87.925568	-611.540283	-134.862686	92.586548	-591.139465	185.442596	1375.253784	-556.113464	-160.973175	1372.151733	-542.667297	22.182827	1398.841797	-557.826599	18.259691	1671.496704	-619.249634	264.442627	1129.551636	-567.523254	-248.392181	1132.473877	-477.132721	285.240723	896.866272	-413.718140	-233.677200	912.809998	-508.649872	22.919626	969.482056	485.052521	-60.850212	932.467651	481.332642	96.753738
-552.226929	102.519669	877.193176	-530.182983	-60.134033	872.711975	-617.080688	145.053665	500.631836	-591.643311	-125.488754	506.677917	-632.656372	151.205429	87.889061	-611.517944	-134.805176	92.524750	-591.388977	185.365509	1375.257324	-556.121643	-160.964813	1372.110840	-542.827881	22.110479	1398.797119	-558.187256	18.146965	1671.472168	-619.409973	264.632233	1129.640137	-566.727478	-248.276245	1132.412598	-477.446991	285.754272	896.837585	-412.957275	-234.236511	912.960999	-508.530334	23.017742	969.446167	485.039581	-60.774551	932.475464	481.516724	96.834190
-552.232544	102.596191	877.188660	-530.006348	-60.048603	872.664246	-617.854614	144.879761	500.711243	-592.464478	-125.444389	506.772247	-632.434204	151.253693	87.850105	-611.529785	-134.779907	92.482353	-591.604492	185.276138	1375.259888	-556.126709	-160.965576	1372.042603	-542.967896	22.020922	1398.736816	-558.550842	18.068270	1671.398438	-619.606750	264.825256	1129.703857	-566.074585	-248.280151	1132.403076	-477.872894	286.416962	896.852295	-411.938110	-233.694427	912.958862	-508.409332	23.115549	969.407410	485.020935	-60.634243	932.438721	481.599701	96.979919
-552.213684	102.674820	877.143921	-529.850342	-59.941956	872.572754	-618.634827	144.858521	500.817352	-593.251038	-125.338234	506.877045	-632.560913	151.439850	87.940926	-611.463562	-134.754807	92.433464	-591.847778	185.213409	1375.254028	-556.098816	-160.985886	1371.958374	-543.079529	21.992531	1398.635010	-558.896484	18.032494	1671.278076	-619.912415	265.104095	1129.761719	-565.503723	-248.368225	1132.312744	-478.311340	286.982941	896.819519	-411.054871	-233.775574	913.039429	-508.268341	23.216818	969.320618	485.037628	-60.485184	932.440857	481.658203	97.115448
-552.173279	102.809143	877.130981	-529.687378	-59.802029	872.504150	-619.352661	144.798004	500.930695	-594.060730	-125.290138	507.013428	-632.387329	151.301544	87.827194	-611.449768	-134.725647	92.380318	-592.042664	185.177017	1375.231567	-556.069580	-160.965424	1371.842041	-543.205017	21.958359	1398.547974	-559.212158	17.939028	1671.234497	-620.234558	265.298279	1129.783813	-564.957642	-248.462387	1132.218994	-478.792419	287.787689	896.799438	-410.241211	-233.900787	913.157593	-508.120453	23.353193	969.263794	485.086426	-60.387524	932.430969	481.788635	97.216507
-552.138367	102.931496	877.104553	-529.527771	-59.646549	872.422852	-619.997375	144.622620	500.995667	-594.952393	-125.248550	507.139648	-632.468628	151.293167	87.812492	-611.458496	-134.719315	92.364075	-592.228455	185.158951	1375.178589	-556.028259	-160.964737	1371.742065	-543.302490	21.965096	1398.458130	-559.521729	17.902473	1671.135620	-620.635559	265.500885	1129.817627	-564.459839	-248.690430	1132.114258	-479.292755	288.447845	896.780762	-409.585724	-234.635071	913.387756	-507.978516	23.492458	969.194397	485.193573	-60.340488	932.454712	482.055573	97.224983
-552.077637	103.066116	877.043030	-529.371399	-59.494938	872.340698	-620.593994	144.482590	501.036804	-595.860779	-125.226334	507.311768	-632.432861	151.323380	87.769730	-611.460327	-134.712585	92.310326	-592.442078	185.129944	1375.085815	-555.941101	-160.936813	1371.588135	-543.396423	21.966099	1398.343506	-559.805725	17.854790	1671.037476	-621.079224	265.754211	1129.773560	-564.044556	-248.944763	1132.015015	-479.865387	289.193390	896.744019	-408.928101	-234.935608	913.474915	-507.818939	23.650755	969.104492	485.391602	-60.393654	932.450623	482.452789	97.215530
-552.074341	103.188049	876.996460	-529.229187	-59.359314	872.236389	-621.193176	144.518204	501.121765	-596.803406	-125.186058	507.437408	-632.335938	151.346405	87.748055	-611.440247	-134.689209	92.247940	-592.631714	185.125000	1374.979614	-555.826294	-160.922287	1371.427856	-543.486633	21.986254	1398.212280	-560.044861	17.827271	1670.919922	-621.534973	265.968201	1129.699463	-563.647888	-249.211060	1131.892456	-480.457520	289.953674	896.669983	-408.241425	-235.196899	913.539124	-507.680328	23.784235	969.005981	485.528931	-60.248989	932.430908	482.631744	97.334549
-552.036682	103.367050	876.930603	-529.065247	-59.235832	872.115540	-621.689941	144.529892	501.201721	-597.712524	-125.112030	507.508026	-632.350586	151.405670	87.714020	-611.477783	-134.670517	92.206062	-592.820496	185.124573	1374.873901	-555.708130	-160.891403	1371.265381	-543.538269	22.004379	1398.070801	-560.258057	17.809000	1670.806885	-622.087585	266.280121	1129.655396	-563.276550	-249.510193	1131.748535	-481.123260	290.697815	896.579651	-407.642517	-235.491837	913.644287	-507.509979	23.939026	968.888245	485.790314	-60.277756	932.421143	483.072632	97.342995
-552.026184	103.491692	876.882751	-528.942078	-59.086983	872.020081	-622.148804	144.480820	501.271088	-598.659790	-125.102425	507.590240	-632.211365	151.482376	87.716850	-611.400208	-134.649078	92.146530	-592.984985	185.161758	1374.793945	-555.585510	-160.857590	1371.122314	-543.586243	22.059004	1397.958374	-560.445862	17.790939	1670.694336	-622.617981	266.481415	1129.606934	-562.950073	-249.883682	1131.627075	-481.833771	291.459869	896.468018	-407.101440	-235.819885	913.675720	-507.371216	24.082264	968.791260	485.982239	-60.170277	932.427124	483.285553	97.412270
-552.085754	103.613060	876.859436	-528.833069	-58.933453	871.908203	-622.929688	144.628632	501.413422	-599.686829	-125.004852	507.668488	-632.428589	151.468903	87.730858	-611.394714	-134.633957	92.102325	-593.175720	185.152954	1374.684204	-555.442200	-160.844543	1370.961914	-543.632019	22.080612	1397.823608	-560.583740	17.787743	1670.572266	-623.189087	266.756256	1129.606201	-562.658142	-250.194763	1131.501099	-482.610687	292.206146	896.331482	-406.625061	-236.182098	913.726685	-507.247162	24.218302	968.688721	486.231903	-60.095573	932.415833	483.572021	97.484779
-552.165527	103.742142	876.807373	-528.767578	-58.790848	871.779297	-623.047485	144.574158	501.365631	-600.594238	-124.895523	507.761139	-632.295227	151.564758	87.677010	-611.354492	-134.564240	92.021500	-593.355042	185.104935	1374.488281	-555.278442	-160.818924	1370.817017	-543.641663	22.119946	1397.672729	-560.682129	17.797928	1670.446777	-623.810303	266.996124	1129.534790	-562.448853	-250.506531	1131.414307	-483.407745	292.985687	896.203430	-406.237000	-236.555267	913.788147	-507.137512	24.357519	968.557007	486.476227	-60.057171	932.421143	483.861725	97.538094
-552.256165	103.851097	876.755005	-528.682495	-58.643192	871.648499	-623.593628	145.032135	501.543671	-601.561646	-124.764122	507.854370	-632.327148	151.614914	87.695488	-611.426147	-134.525467	92.005661	-593.529114	185.136826	1374.399414	-555.089661	-160.790817	1370.696899	-543.643921	22.165707	1397.530396	-560.746582	17.814949	1670.318115	-624.343872	267.204346	1129.452881	-562.246826	-250.817474	1131.372681	-484.318268	293.835327	896.059631	-405.915802	-236.932434	913.839233	-507.028290	24.494320	968.425598	486.754913	-59.985565	932.440186	484.160309	97.580849
-552.357239	103.983017	876.749512	-528.612854	-58.478596	871.541016	-624.247314	145.064529	501.539734	-602.508057	-124.585541	507.977875	-632.511414	151.614029	87.648857	-611.385498	-134.485901	91.955032	-593.692261	185.105560	1374.292725	-554.898682	-160.768005	1370.597046	-543.650452	22.213633	1397.411133	-560.757813	17.847986	1670.205322	-624.914551	267.331573	1129.384155	-562.130249	-251.210709	1131.359741	-485.244843	294.697784	895.882751	-405.550659	-236.673721	913.777344	-506.932709	24.636471	968.329590	487.014404	-59.953575	932.463379	484.456818	97.600510
-552.444275	104.189354	876.751038	-528.539978	-58.326221	871.411804	-623.967285	144.930344	501.405975	-603.342957	-124.446564	508.028015	-632.220276	151.743484	87.583603	-611.271179	-134.420242	91.883041	-593.847534	185.086853	1374.183716	-554.701965	-160.758087	1370.517334	-543.643860	22.255070	1397.287231	-560.730957	17.897343	1670.078125	-625.541382	267.584839	1129.375244	-561.992065	-251.538177	1131.363037	-486.235321	295.574158	895.692810	-405.360291	-237.049377	913.783081	-506.831116	24.789728	968.227478	487.261597	-59.912071	932.495056	484.714203	97.639618
-552.571960	104.305931	876.733582	-528.492188	-58.203636	871.293152	-624.751160	145.229584	501.519287	-604.151611	-124.279701	508.086853	-632.517517	151.706024	87.609108	-611.226196	-134.387909	91.866745	-594.031921	185.035919	1374.072876	-554.500854	-160.766479	1370.445923	-543.661804	22.281990	1397.192139	-560.670288	17.950474	1669.968262	-626.183167	267.847626	1129.381714	-561.858704	-251.868286	1131.383789	-487.267578	296.438690	895.474304	-405.274750	-237.492554	913.767883	-506.763306	24.904295	968.120972	487.490753	-59.900352	932.535767	484.954590	97.604836
-552.716858	104.363342	876.739014	-528.431152	-58.069588	871.204468	-625.177490	145.390594	501.568573	-604.920471	-124.145378	508.175262	-632.657959	151.698868	87.595467	-611.319336	-134.346344	91.836098	-594.201050	184.994186	1373.956543	-554.297913	-160.765945	1370.402832	-543.658691	22.325151	1397.090576	-560.568481	18.023586	1669.862061	-626.775513	268.069763	1129.331421	-561.746460	-252.156662	1131.415039	-488.363403	297.248688	895.287170	-405.268250	-237.932724	913.739075	-506.726196	25.002014	968.050903	487.779388	-59.875206	932.607727	485.199188	97.602028
-552.841309	104.455521	876.700012	-528.384094	-57.896339	871.084839	-625.341614	145.483490	501.551239	-605.477539	-123.960747	508.180359	-632.655640	151.749802	87.618782	-611.238220	-134.294052	91.791283	-594.365540	184.967682	1373.886108	-554.072083	-160.784866	1370.403320	-543.653564	22.357319	1397.004883	-560.455139	18.110432	1669.766602	-627.390503	268.202728	1129.273804	-561.659424	-252.453979	1131.488403	-489.472748	298.103149	895.074463	-405.331635	-238.349792	913.699402	-506.678711	25.138737	967.940491	488.031006	-59.892097	932.675598	485.404846	97.552200
-553.011597	104.628502	876.696228	-528.355408	-57.736866	870.969238	-624.104248	145.021896	501.229065	-605.981628	-123.827400	508.173859	-632.004456	151.942932	87.540375	-611.166748	-134.295471	91.767578	-594.514648	184.911789	1373.813477	-553.864014	-160.803360	1370.385620	-543.645264	22.390137	1396.927368	-560.293213	18.210724	1669.674316	-628.087463	268.534912	1129.339111	-561.596436	-252.732834	1131.567139	-490.664917	298.930481	894.852966	-405.431335	-238.801041	913.627502	-506.653503	25.297401	967.846191	488.296692	-59.932747	932.758911	485.555176	97.522774
-553.161438	104.853905	876.698486	-528.399536	-57.497616	870.879395	-625.627075	145.776611	501.661865	-606.323975	-123.707527	508.168640	-632.643677	151.760239	87.652626	-611.142578	-134.255676	91.754250	-594.670044	184.869537	1373.753052	-553.629700	-160.788086	1370.420898	-543.603394	22.418106	1396.870483	-560.108582	18.318628	1669.599976	-628.704041	268.654266	1129.347534	-561.528748	-252.983353	1131.630371	-491.916992	299.718842	894.619995	-405.620422	-239.250259	913.517395	-506.661285	25.513496	967.770386	488.591766	-60.003418	932.797363	485.688721	97.503181
-553.335632	105.025703	876.696838	-528.448730	-57.279552	870.810242	-626.239929	145.978607	501.743652	-606.583252	-123.617409	508.187134	-632.853455	151.702881	87.666718	-611.143250	-134.220932	91.756134	-594.825684	184.794250	1373.692749	-553.337158	-160.793365	1370.447632	-543.539368	22.449148	1396.840820	-559.879578	18.456707	1669.551025	-629.359070	268.825836	1129.378540	-561.424255	-253.145447	1131.702393	-493.110443	300.428986	894.374329	-405.977081	-240.260040	913.481323	-506.680511	25.711525	967.701294	488.861115	-60.061863	932.848267	485.836151	97.376144
-553.310913	105.599945	876.794800	-528.433716	-56.923229	870.739929	-626.391907	145.996765	501.811005	-606.613281	-123.473671	508.114319	-632.815186	151.741745	87.628639	-611.147339	-134.192398	91.739937	-594.968689	184.746002	1373.653809	-553.023438	-160.784943	1370.509888	-543.473816	22.510214	1396.816650	-559.636475	18.588921	1669.505127	-630.054260	269.051666	1129.466919	-561.352905	-253.420441	1131.851807	-494.357483	301.145538	894.202515	-406.284393	-240.701843	913.326965	-506.615784	26.082432	967.700562	488.993256	-60.035217	932.882690	485.790894	97.436867
-553.699341	105.347229	876.725769	-528.537903	-56.946861	870.740295	-626.697937	146.055527	501.764587	-606.669922	-123.377396	508.121826	-632.856323	151.723022	87.660057	-611.141113	-134.131516	91.706612	-595.106140	184.704712	1373.625122	-552.675110	-160.774200	1370.561279	-543.421082	22.564308	1396.778809	-559.360901	18.754642	1669.476074	-630.713684	269.141449	1129.508789	-561.250244	-253.678909	1131.969971	-495.645966	301.754456	893.942444	-406.632111	-241.108887	913.128357	-506.772491	26.062059	967.631287	489.230164	-60.084774	932.856384	485.857880	97.405403
-554.709656	103.490395	876.177551	-528.904907	-57.517746	870.752747	-626.999084	146.097092	501.450134	-606.752747	-123.485985	508.199890	-632.829224	151.709290	87.649750	-611.276123	-134.115021	91.718903	-595.251953	184.647934	1373.586304	-552.321777	-160.745544	1370.586304	-543.339966	22.614361	1396.763550	-559.059204	18.941181	1669.452148	-631.393188	269.226318	1129.632813	-561.159668	-253.964508	1132.105225	-496.915649	302.301727	893.686829	-407.045654	-241.504852	912.891968	-507.243164	25.365313	967.271667	489.392090	-60.064663	932.826721	485.754852	97.612381
-554.568176	104.702019	876.779053	-528.822571	-56.928986	870.780457	-627.325256	146.092896	501.644287	-606.451355	-123.322510	508.054596	-632.897034	151.686356	87.672737	-611.151184	-134.065079	91.724129	-595.327881	184.667984	1373.619141	-551.977417	-160.722015	1370.635620	-543.254333	22.676165	1396.759399	-558.730774	19.136097	1669.432983	-632.029602	269.289856	1129.733276	-561.046570	-254.274323	1132.237793	-498.212006	302.824463	893.495178	-407.505432	-241.864075	912.617859	-507.206207	25.897385	967.622498	489.649048	-60.217216	932.809753	486.030060	97.284035
-554.720886	104.970146	876.877563	-528.881287	-56.770466	870.811462	-627.728394	146.097488	501.703125	-606.223083	-123.308548	508.021973	-632.923828	151.709106	87.708374	-611.250000	-134.030289	91.730972	-595.435852	184.635605	1373.687500	-551.621643	-160.685959	1370.667358	-543.152710	22.729868	1396.768066	-558.383423	19.354807	1669.424316	-632.673828	269.424744	1129.859131	-560.949463	-254.565826	1132.403809	-499.576080	303.334717	893.242371	-408.022919	-242.168427	912.306824	-507.274078	26.096813	967.673584	489.720947	-60.141514	932.829163	486.119598	97.145279
-554.859863	105.096939	876.757446	-528.966980	-56.672920	870.848206	-627.870300	145.884048	501.685150	-605.978760	-123.318710	507.986542	-632.903625	151.706131	87.662804	-611.249268	-134.003693	91.745903	-595.503601	184.632736	1373.677979	-551.255066	-160.613678	1370.697632	-543.078735	22.792830	1396.775269	-558.024658	19.591484	1669.409424	-633.341675	269.453613	1129.978149	-560.878662	-254.918503	1132.568481	-500.899109	303.730682	893.032471	-408.448975	-241.877869	911.849060	-507.326050	26.321526	967.607239	489.887817	-60.180424	932.721008	486.112671	97.359688
-554.883423	105.585144	876.832336	-528.991394	-56.450928	870.872314	-628.364624	146.052704	501.825989	-605.723877	-123.308563	507.936005	-632.951904	151.703171	87.713104	-611.305481	-133.973282	91.753700	-595.588806	184.612595	1373.746094	-550.879578	-160.558868	1370.763672	-542.976501	22.873669	1396.786133	-557.639038	19.848858	1669.390747	-633.981018	269.462646	1130.109863	-560.741760	-255.141724	1132.705566	-502.251587	304.109100	892.825378	-409.250000	-242.758255	911.589172	-507.322418	26.648335	967.647156	489.994659	-60.248100	932.783936	486.284485	97.134300
-555.174011	105.590088	876.844177	-529.072754	-56.388599	870.929199	-628.682983	146.043350	501.838623	-605.530823	-123.354820	507.955048	-632.973389	151.672089	87.676361	-611.957703	-133.992294	91.837257	-595.671997	184.614090	1373.810791	-550.500244	-160.475037	1370.819946	-542.871521	22.932467	1396.811523	-557.231201	20.130978	1669.377686	-634.630066	269.593781	1130.324097	-560.620789	-255.409714	1132.903442	-503.541138	304.441101	892.621033	-409.956360	-242.966385	911.181213	-507.459900	26.762043	967.661804	489.933289	-60.206287	932.904663	486.349121	97.012817
-555.489075	105.572037	876.879333	-529.156494	-56.342239	871.004211	-629.030396	145.997238	501.832947	-605.371033	-123.387001	507.983856	-632.992188	151.681442	87.664101	-612.132385	-133.977692	91.847466	-595.762329	184.605301	1373.891113	-550.142090	-160.410248	1370.883301	-542.782532	23.022312	1396.855713	-556.812988	20.426287	1669.354004	-635.267029	269.591278	1130.501587	-560.534607	-255.781097	1133.110840	-504.702911	304.716248	892.649414	-410.547180	-242.525497	910.667664	-507.609375	26.858509	967.696533	489.980804	-60.320713	932.758789	486.364075	97.085876
-555.827637	105.601189	876.906250	-529.232666	-56.305748	871.066162	-629.331970	145.947128	501.807037	-605.247742	-123.464630	508.008759	-632.980957	151.661743	87.646912	-611.980713	-133.961990	91.857216	-595.828064	184.584763	1373.993408	-549.783752	-160.352188	1370.944946	-542.725281	23.087589	1396.878052	-556.391052	20.744446	1669.336914	-635.879150	269.614349	1130.678101	-560.438904	-256.010956	1133.265137	-506.069214	304.906952	892.453918	-411.532288	-243.265091	910.317444	-507.762207	26.977768	967.718567	489.997437	-60.351357	932.731934	486.466064	97.118774
-556.134460	105.591713	876.913574	-529.291199	-56.249638	871.116699	-629.676697	145.909332	501.787842	-605.125122	-123.521912	508.038544	-632.925903	151.674469	87.635109	-611.628906	-133.921112	91.870872	-595.941162	184.568863	1374.078003	-549.404297	-160.302902	1370.977905	-542.640686	23.175821	1396.905762	-555.968201	21.066826	1669.317383	-636.559387	269.696320	1130.889160	-560.383484	-256.226471	1133.411133	-507.416412	305.040588	892.238647	-412.332855	-243.379532	909.883179	-507.893646	27.089628	967.726257	489.945648	-60.372913	932.682861	486.526367	97.149010
-556.461914	105.566223	876.900757	-529.338013	-56.196739	871.165955	-630.082703	145.834442	501.730652	-605.013672	-123.549095	508.045929	-632.915649	151.717621	87.631660	-611.397827	-133.888397	91.869926	-596.029480	184.529526	1374.204712	-549.032532	-160.235825	1371.030640	-542.579529	23.255875	1396.924438	-555.539246	21.435619	1669.291382	-637.236389	269.849762	1131.111206	-560.333313	-256.471252	1133.559448	-508.780365	305.140411	892.064575	-413.165100	-243.409531	909.443054	-508.017212	27.212467	967.717957	489.675446	-60.135284	932.666321	486.111267	97.005249
-556.732300	105.620216	876.909546	-529.339966	-56.075603	871.201721	-630.527527	145.761871	501.712585	-604.897339	-123.600220	508.062988	-632.918396	151.745407	87.606621	-611.258118	-133.856750	91.885628	-596.111145	184.528137	1374.273071	-548.701355	-160.184494	1371.066895	-542.511353	23.343058	1396.950439	-555.081177	21.874695	1669.239014	-637.933716	270.094299	1131.374268	-560.318726	-256.704651	1133.706055	-510.333771	305.140686	891.702698	-414.090881	-243.449219	908.929871	-508.116119	27.381508	967.724121	489.599243	-60.264812	932.664734	486.275269	97.061584
-557.083618	105.662735	876.917358	-529.322876	-56.029251	871.228882	-630.962341	145.686203	501.706207	-604.813293	-123.659843	508.078613	-632.931824	151.769394	87.602646	-611.472534	-133.879257	91.905182	-596.217896	184.487198	1374.360229	-548.331787	-160.141724	1371.094116	-542.458984	23.406342	1396.971558	-554.609985	22.348366	1669.127197	-638.574280	270.129333	1131.603149	-560.350098	-256.918121	1133.799438	-511.639648	305.120270	891.549500	-414.711761	-242.834396	908.411499	-508.221161	27.528332	967.715515	489.467438	-60.364395	932.654419	486.428223	97.159241
-557.422058	105.681107	876.941772	-529.280762	-55.925888	871.257751	-631.388977	145.600174	501.680542	-604.755554	-123.652802	508.056824	-632.920044	151.793030	87.602692	-611.669373	-133.887741	91.911987	-596.321167	184.468658	1374.441772	-547.977600	-160.079910	1371.117310	-542.440002	23.468687	1396.981445	-554.136780	22.884914	1669.033203	-639.200134	270.130798	1131.758545	-560.381226	-256.996277	1133.869751	-512.891357	305.120575	891.376892	-415.702087	-243.264297	908.095337	-508.311584	27.686527	967.717712	489.162537	-60.393417	932.601196	486.453308	97.155106
-557.713562	105.637939	876.934387	-529.180603	-55.845673	871.249023	-631.814453	145.543701	501.657776	-604.709045	-123.611580	508.075165	-632.897034	151.839325	87.610336	-611.655518	-133.892090	91.935394	-596.471191	184.423889	1374.504272	-547.609070	-160.056015	1371.165161	-542.397888	23.538107	1396.995361	-553.665527	23.407970	1668.911255	-639.828857	270.305206	1131.915161	-560.440735	-257.077515	1133.940186	-514.115845	305.057373	891.217529	-416.557281	-243.124832	907.683777	-508.355103	27.801424	967.687195	488.853241	-60.360119	932.530762	486.424438	97.179390
-558.050110	105.622337	876.923523	-529.091492	-55.787971	871.220276	-632.287964	145.432907	501.632599	-604.726074	-123.591110	508.132263	-632.851196	151.850510	87.556313	-611.686951	-133.878983	91.939049	-596.644592	184.389984	1374.568115	-547.211548	-160.031158	1371.207275	-542.394043	23.624586	1397.019653	-553.204041	23.896210	1668.778198	-640.519836	270.482422	1132.113403	-560.560120	-257.168060	1134.010620	-515.337280	304.993744	891.069214	-417.507355	-242.909836	907.134827	-508.420288	27.917313	967.642395	488.601501	-60.372906	932.525757	486.391846	97.192757
-558.411194	105.654457	876.943176	-528.993225	-55.675465	871.198364	-632.901062	145.371353	501.659576	-604.733704	-123.491264	508.093323	-632.862549	151.882538	87.548363	-611.665039	-133.867416	91.932243	-596.882629	184.323273	1374.599365	-546.816711	-160.036713	1371.221924	-542.429749	23.709408	1397.004761	-552.742432	24.503756	1668.628662	-641.216370	270.561554	1132.242676	-560.701111	-257.198700	1134.082031	-516.478760	304.831116	890.866638	-418.407227	-242.638580	906.701538	-508.479645	28.081318	967.611206	488.261108	-60.364368	932.484070	486.198853	97.137337
-558.790771	105.682190	876.968323	-528.889282	-55.558048	871.164124	-633.403748	145.335983	501.676300	-604.848633	-123.466011	508.130371	-632.861816	151.894653	87.534805	-611.650879	-133.871689	91.910812	-597.173157	184.220718	1374.562134	-546.407410	-160.052094	1371.233643	-542.443359	23.772991	1396.993408	-552.267395	25.127041	1668.492188	-641.838684	270.644318	1132.309326	-560.891174	-257.231262	1134.128662	-517.577087	304.626770	890.693542	-419.341736	-242.224991	906.206055	-508.550049	28.240297	967.578308	487.880829	-60.393597	932.419617	486.141235	97.060753
-559.111755	105.748230	876.959778	-528.741150	-55.411118	871.134277	-633.803894	145.168594	501.648071	-604.913879	-123.398460	508.152466	-632.805603	151.920334	87.505119	-611.641418	-133.851135	91.901047	-597.457642	184.112167	1374.551392	-545.945679	-160.026291	1371.247681	-542.468018	23.860155	1396.982910	-551.803040	25.803267	1668.305542	-642.497253	270.770203	1132.384033	-561.077759	-257.195557	1134.145142	-518.584900	304.454620	890.513611	-420.291412	-241.795654	905.715271	-508.579742	28.450335	967.534180	487.511169	-60.442703	932.407104	486.068542	97.074905
-559.404724	105.744087	876.929993	-528.592346	-55.308048	871.094238	-634.152344	145.015945	501.603760	-605.129028	-123.384491	508.172485	-632.754395	151.948822	87.500046	-611.640808	-133.853882	91.905991	-597.786926	184.041229	1374.514038	-545.501709	-159.989944	1371.266235	-542.511780	23.976463	1396.984741	-551.364685	26.543665	1668.131104	-643.175598	270.829895	1132.411499	-561.298340	-257.156708	1134.145264	-519.596924	304.185120	890.335144	-421.226624	-241.289932	905.239563	-508.590210	28.605759	967.472107	487.091125	-60.483452	932.361145	485.905609	97.038956
-559.729187	105.835999	876.905762	-528.457642	-55.132271	871.013550	-634.572510	144.912918	501.598053	-605.333008	-123.378059	508.160675	-632.647583	151.972000	87.480865	-611.672668	-133.891800	91.883270	-598.171875	183.922501	1374.452148	-545.002930	-159.978485	1371.286621	-542.553894	24.063585	1396.951904	-550.935303	27.294945	1667.913452	-643.860840	270.951874	1132.451538	-561.497131	-257.114594	1134.167480	-520.552979	303.882996	890.105591	-422.217834	-240.701431	904.743103	-508.601532	28.827131	967.384766	486.920258	-60.641579	932.223877	485.810516	97.216331
-559.900696	106.400726	876.963501	-528.295532	-54.743423	870.933350	-634.912170	144.779144	501.598358	-605.499817	-123.339043	508.128510	-632.625671	151.982758	87.456558	-611.687439	-133.916992	91.847984	-598.608093	183.828186	1374.393677	-544.557312	-159.931198	1371.327759	-542.567505	24.190577	1396.926025	-550.558716	28.083033	1667.721069	-644.523499	270.946136	1132.406372	-561.722229	-257.002655	1134.150269	-521.331726	303.579926	890.001038	-423.173645	-240.060654	904.254333	-508.547394	29.305990	967.351074	486.427185	-60.574471	932.124329	485.592255	97.256134
-560.317749	106.486717	876.989624	-528.227173	-54.536114	870.871704	-635.328064	144.742630	501.566925	-605.744019	-123.391754	508.157318	-632.576660	151.988251	87.436935	-611.717834	-133.924667	91.859489	-599.064392	183.705032	1374.299438	-544.050964	-159.886353	1371.317627	-542.532104	24.333530	1396.924072	-550.269470	28.858484	1667.476563	-645.184326	270.862396	1132.341675	-561.943237	-256.858551	1134.134399	-522.142944	303.212036	889.823242	-424.143463	-239.377304	903.728088	-508.630707	29.531082	967.295654	486.226135	-60.479919	932.047058	485.417511	97.387749
-560.865784	106.183205	876.922546	-528.202332	-54.450241	870.823303	-635.742126	144.658127	501.487518	-605.991638	-123.469879	508.195892	-632.571106	152.006729	87.419556	-611.902405	-133.953720	91.875366	-599.540588	183.575546	1374.233276	-543.505493	-159.874786	1371.295654	-542.491760	24.471743	1396.893799	-550.076843	29.721212	1667.359009	-645.825684	270.767914	1132.249756	-562.145752	-256.682556	1134.076416	-522.941895	302.804962	889.593262	-425.124512	-238.602692	903.251282	-508.793915	29.590576	967.193726	485.733887	-60.726475	931.882751	485.156219	97.399017
-561.356140	106.166496	876.932312	-528.149170	-54.297409	870.786011	-636.073608	144.624710	501.411530	-606.215088	-123.567245	508.219452	-632.537354	152.012650	87.415886	-611.953308	-133.982620	91.866341	-600.047241	183.490585	1374.114990	-542.895142	-159.879181	1371.280884	-542.389099	24.599293	1396.873047	-550.075134	30.535326	1667.257080	-646.480896	270.646393	1132.224854	-562.294983	-256.519257	1134.026489	-523.716248	302.345856	889.406616	-426.080322	-237.812637	902.723206	-508.941193	29.772215	967.148010	485.221100	-60.738045	931.808716	484.826477	97.367676
-561.778625	106.383530	876.970337	-528.132080	-54.060966	870.740662	-636.379761	144.602646	501.403961	-606.396240	-123.672638	508.197784	-632.481750	152.048584	87.419914	-612.058716	-134.038803	91.856453	-600.443359	183.371582	1374.065308	-542.131042	-159.844208	1371.275757	-542.124084	24.763115	1396.864502	-550.351807	31.270878	1667.230347	-647.142395	270.459961	1132.146729	-562.401855	-256.348175	1134.036865	-524.453552	301.800842	889.214783	-427.069458	-236.959381	902.161560	-509.077789	30.063993	967.116272	484.870087	-60.802074	931.935913	484.781311	96.837784
-562.202759	106.457825	876.971741	-528.122009	-53.885338	870.721802	-636.707031	144.543365	501.335724	-606.515503	-123.744308	508.210297	-632.448853	152.056335	87.398232	-612.123291	-134.066910	91.832954	-600.839478	183.339249	1373.980103	-541.370117	-159.771912	1371.298340	-541.833557	24.941120	1396.902588	-550.829895	32.041039	1667.365845	-647.820679	270.293427	1132.080322	-562.466125	-256.307068	1134.136475	-525.236145	301.226227	889.027466	-427.984924	-236.067673	901.657837	-509.227997	30.289892	967.081360	484.718628	-60.887920	931.862854	484.575989	96.860268
-562.635986	106.484840	876.945374	-528.151123	-53.700073	870.708374	-637.073242	144.526001	501.272797	-606.561401	-123.821335	508.196411	-632.478882	152.031830	87.364662	-612.165833	-134.096619	91.830475	-601.298279	183.297699	1373.892456	-540.575684	-159.710495	1371.262451	-541.503662	25.134161	1396.925781	-551.631348	32.682201	1667.623901	-648.549805	270.034088	1132.012451	-562.496948	-256.015930	1134.041992	-526.026062	300.575043	888.830017	-428.942230	-235.126999	901.125305	-509.406067	30.510603	967.036011	484.267212	-60.835083	931.794189	484.102173	96.980011
-563.170654	106.613380	876.924744	-528.253662	-53.509106	870.690308	-637.357788	144.534271	501.206635	-606.643616	-123.919319	508.167633	-632.457153	152.065765	87.351845	-612.279480	-134.135574	91.798782	-601.762390	183.332977	1373.825806	-539.755676	-159.600189	1371.175293	-541.168152	25.386068	1396.982910	-552.763000	33.295689	1668.002441	-649.199524	269.685730	1131.899170	-562.426025	-255.638779	1133.936768	-526.765564	299.817017	888.651428	-429.884674	-234.226257	900.568848	-509.673126	30.782806	966.991699	484.048920	-60.719276	931.690491	483.805420	97.015038
-563.701538	106.800980	876.924072	-528.376709	-53.276821	870.646179	-637.557129	144.443481	501.122040	-606.659363	-123.972870	508.120270	-632.365662	152.108124	87.312729	-612.312683	-134.165146	91.792534	-602.037048	183.343307	1373.815308	-538.706299	-159.428482	1371.251587	-540.744629	25.644985	1397.077148	-554.178955	33.795486	1668.497314	-649.859375	269.212250	1131.817993	-562.273987	-255.335999	1133.997559	-527.495300	299.011780	888.505005	-430.814941	-233.202286	900.051025	-509.945099	31.073545	966.944336	483.958496	-60.495533	931.789063	483.494537	96.958687
-564.275818	106.818016	876.883667	-528.601807	-53.075859	870.622864	-637.830688	144.449707	501.062225	-606.726318	-124.112862	508.075897	-632.380249	152.099594	87.334846	-612.461182	-134.172516	91.775139	-602.184753	183.386154	1373.839600	-537.537415	-159.260010	1371.314209	-540.264038	25.988945	1397.238525	-555.863892	34.245701	1669.073730	-650.480225	268.728180	1131.786621	-562.143921	-255.286972	1134.157593	-528.268433	298.161743	888.408752	-431.688171	-232.196976	899.581482	-510.272614	31.293692	966.879211	483.707245	-60.516094	931.784607	483.160553	96.874489
-564.853333	106.829247	876.857910	-528.812012	-52.957741	870.628235	-638.031860	144.400436	500.974976	-606.774048	-124.202995	508.067352	-632.361206	152.103546	87.287773	-612.585327	-134.186356	91.793762	-602.124878	183.443405	1373.935059	-536.127075	-159.056366	1371.483398	-539.739014	26.376886	1397.439575	-557.751953	34.572079	1669.651123	-651.118591	268.136810	1131.810669	-561.793518	-255.005920	1134.411743	-528.971313	297.205322	888.282166	-432.584229	-231.188614	899.140381	-510.601257	31.478546	966.837891	483.500092	-60.602409	931.783936	482.871552	96.831413
-565.552185	106.968857	876.915527	-529.121582	-52.813789	870.637634	-638.331665	144.385254	500.956879	-606.812805	-124.297348	508.039825	-632.376831	152.099884	87.287300	-612.616760	-134.242050	91.794037	-602.091858	183.511902	1374.087280	-534.802246	-158.765350	1371.672729	-539.284790	26.735699	1397.656250	-559.848694	34.829487	1670.265381	-651.786804	267.570374	1131.823486	-561.478638	-254.789429	1134.610352	-529.700378	296.145813	888.254211	-433.467682	-230.210312	898.748291	-511.015167	31.702772	966.832153	483.247284	-60.739136	931.801697	482.579773	96.773193
-566.211426	106.960281	876.956116	-529.489624	-52.647141	870.670471	-638.551758	144.329056	500.866791	-606.876038	-124.364586	508.035919	-632.394409	152.104614	87.309273	-612.738342	-134.257584	91.801132	-602.095337	183.578522	1374.234131	-533.411255	-158.428024	1371.913574	-538.836975	27.164148	1397.898560	-562.054138	35.013363	1670.862061	-652.443665	267.011230	1131.858521	-561.018311	-254.476074	1134.904663	-530.465332	295.095673	888.239624	-434.374847	-229.237137	898.335144	-511.416260	31.876410	966.820068	483.040253	-60.885002	931.816833	482.291260	96.662422
-566.862793	107.008713	877.010315	-529.860168	-52.487320	870.734924	-638.729614	144.317703	500.840424	-606.965149	-124.400299	508.051880	-632.300903	152.147614	87.300819	-612.770264	-134.271057	91.841110	-601.932739	183.733673	1374.437378	-531.929199	-158.020554	1372.228394	-538.334534	27.676123	1398.163086	-564.356995	35.113472	1671.421875	-653.016296	266.278351	1131.961670	-560.412354	-254.099213	1135.312744	-531.117798	294.039520	888.194031	-435.180115	-228.235046	898.060669	-511.807312	32.083832	966.827087	482.752960	-60.831665	931.826172	481.682465	96.843277
-567.231689	107.718712	877.212097	-530.148132	-52.161266	870.803040	-638.891113	144.243744	500.870453	-607.017334	-124.427925	508.012604	-632.220642	152.187653	87.300941	-612.800720	-134.293304	91.852280	-601.756592	183.832535	1374.693115	-530.413757	-157.601822	1372.584839	-537.867371	28.171518	1398.436401	-566.716125	35.151814	1671.943115	-653.739807	265.837189	1132.149780	-559.765442	-253.915237	1135.791138	-531.958984	293.033020	888.176575	-435.975830	-227.338654	897.784424	-512.034241	32.556145	966.924438	482.677734	-61.060490	931.872620	481.549683	96.688713
-567.845276	107.926476	877.322571	-530.544250	-51.994198	870.892395	-639.249512	144.212265	500.852966	-607.137268	-124.452522	507.978607	-632.160889	152.179382	87.248489	-612.852722	-134.315750	91.835968	-601.498657	183.941956	1374.959351	-528.876953	-157.221863	1372.983643	-537.387024	28.695539	1398.728516	-569.106995	35.188370	1672.346436	-654.134949	264.987335	1132.359375	-558.820923	-253.344421	1136.326294	-532.715271	291.977417	888.188416	-436.617706	-226.412613	897.567200	-512.391724	32.816757	966.962280	482.574554	-61.276287	931.949707	481.329620	96.509811
-568.349426	108.062485	877.418823	-530.923340	-51.808880	870.972107	-639.544006	144.114975	500.816772	-607.284668	-124.486389	507.975983	-632.152771	152.209671	87.277641	-612.910339	-134.323044	91.838112	-601.468018	184.046616	1375.209351	-527.485901	-156.738663	1373.374268	-537.065125	29.219723	1399.014404	-571.445557	35.115540	1672.744995	-654.605103	264.457886	1132.544678	-557.916016	-253.078003	1136.871582	-533.433472	290.976898	888.190308	-437.126038	-225.511230	897.393982	-512.670837	33.038883	966.982422	482.563049	-61.356628	931.981689	481.099091	96.431923
-568.959229	108.122337	877.553528	-531.304138	-51.720379	871.103821	-639.987549	144.128479	500.828949	-607.416809	-124.445595	507.966064	-632.153442	152.210480	87.263969	-612.973450	-134.336090	91.813454	-601.248657	184.170151	1375.527466	-525.970825	-156.238647	1373.840698	-536.635925	29.695864	1399.347656	-573.703186	35.057400	1673.119141	-654.991333	263.898346	1132.750732	-556.842773	-252.559357	1137.261108	-534.207092	290.019043	888.074341	-437.558502	-224.682922	897.212219	-513.002319	33.206615	967.045166	482.611633	-61.367294	931.983154	480.891266	96.408226
-569.529541	108.192429	877.684814	-531.637756	-51.662922	871.247131	-640.314453	144.056854	500.734467	-607.543518	-124.433624	507.960358	-632.138977	152.281662	87.274666	-612.942566	-134.365891	91.812889	-601.110535	184.309708	1375.776367	-524.661621	-155.807755	1374.238770	-536.335999	30.186430	1399.711426	-575.914124	35.081196	1673.356689	-655.275696	263.482300	1132.929199	-555.674377	-252.306046	1137.783691	-534.875000	289.146729	887.976624	-437.833405	-223.895432	897.101196	-513.307678	33.369286	967.118286	482.641693	-61.441704	932.082336	480.661621	96.322014
-570.120789	108.063637	877.764282	-531.949890	-51.708511	871.368530	-640.893188	144.235718	500.769653	-607.700073	-124.424362	507.956573	-632.205017	152.244629	87.274666	-612.933594	-134.360672	91.807495	-601.228760	184.447998	1376.030518	-523.488770	-155.292038	1374.621094	-536.165039	30.648109	1400.042725	-577.933960	35.060513	1673.583496	-655.491882	263.205353	1133.073730	-554.358154	-252.347961	1138.483276	-535.515259	288.322968	887.855774	-437.933868	-223.038513	897.025940	-513.608704	33.412918	967.150574	482.692596	-61.508099	932.230164	480.457947	96.257874
-570.637329	107.963760	877.817505	-532.282776	-51.675430	871.475891	-641.325012	144.235321	500.710083	-607.909607	-124.437080	507.968597	-632.221497	152.278946	87.247490	-612.969849	-134.416122	91.827736	-601.311951	184.563721	1376.266235	-522.344360	-154.811905	1375.009766	-536.034729	31.104633	1400.366699	-579.877869	35.144302	1673.705200	-655.644897	262.980042	1133.202881	-552.929993	-252.132645	1138.963867	-536.118469	287.657532	887.737549	-437.840454	-222.331985	896.922913	-513.876282	33.498882	967.160400	482.784943	-61.573540	932.315613	480.321350	96.225815
-571.195679	107.753960	877.884521	-532.565186	-51.713196	871.622559	-641.768372	144.228638	500.656860	-608.114807	-124.375504	508.010010	-632.287598	152.293808	87.255791	-613.038269	-134.436447	91.820427	-601.509888	184.639114	1376.464478	-521.276062	-154.362366	1375.363892	-536.014893	31.554579	1400.673462	-581.573975	35.098232	1673.820313	-655.743225	262.899963	1133.339844	-551.392395	-251.959030	1139.396240	-536.610229	287.091064	887.581909	-437.520233	-221.578522	896.835083	-514.160217	33.527710	967.202698	482.936035	-61.523628	932.326721	480.241364	96.273178
-571.926758	107.181900	877.889709	-532.926086	-51.871979	871.744995	-642.214966	144.233902	500.540070	-608.403259	-124.391624	508.055115	-632.312256	152.308746	87.230957	-613.091858	-134.481262	91.816048	-601.791931	184.690186	1376.617920	-520.317871	-153.959045	1375.737793	-536.055359	31.953810	1400.943848	-583.095337	35.117592	1673.895264	-655.785278	262.814240	1133.401855	-549.859619	-251.615402	1139.620850	-537.006775	286.687256	887.390015	-436.941833	-220.878342	896.818481	-514.551392	33.373447	967.190430	483.146362	-61.446743	932.313538	480.221069	96.414482
-572.280518	107.241463	877.970032	-533.146362	-51.753002	871.820557	-642.576904	144.228821	500.508118	-608.594299	-124.327621	508.046631	-632.347351	152.351028	87.225533	-612.997925	-134.465530	91.792641	-602.155701	184.723053	1376.694458	-519.684387	-153.568497	1375.990112	-536.143616	32.291058	1401.144531	-584.424988	35.216198	1673.817383	-655.792297	262.780945	1133.438599	-548.205505	-251.638626	1140.016235	-537.308960	286.420685	887.225464	-436.188080	-220.186401	896.805542	-514.734009	33.521339	967.221863	483.318970	-61.336571	932.290466	480.223114	96.532951
-572.558533	107.312408	878.045410	-533.287354	-51.644054	871.908813	-642.822876	144.223724	500.472046	-608.787903	-124.249901	508.058014	-632.295898	152.382492	87.204384	-613.010437	-134.502823	91.808784	-602.632324	184.737335	1376.715698	-519.097229	-153.217285	1376.199829	-536.266602	32.567379	1401.311035	-585.507141	35.364967	1673.782715	-655.770813	262.776154	1133.438843	-546.624146	-251.320099	1140.082275	-537.464783	286.255981	887.114685	-435.150024	-219.497803	896.777771	-514.871643	33.671974	967.270203	483.494568	-61.225044	932.281311	480.265808	96.662407
-572.809692	107.404007	878.084106	-533.407349	-51.512272	871.955383	-643.065796	144.213806	500.446228	-608.983215	-124.169067	508.032715	-632.284119	152.435516	87.180748	-613.052734	-134.513428	91.769913	-603.149658	184.730942	1376.730469	-518.586731	-152.886551	1376.335815	-536.443604	32.838474	1401.424072	-586.302612	35.537670	1673.734253	-655.751343	262.845825	1133.404907	-544.935303	-251.409561	1140.334106	-537.530884	286.214386	887.012390	-433.865967	-218.809479	896.815613	-514.993835	33.837959	967.283264	483.721252	-61.111713	932.257690	480.327087	96.776360
-572.982483	107.511246	878.071960	-533.466614	-51.373867	871.960266	-643.232910	144.244064	500.390411	-609.129822	-124.065948	508.044830	-632.251953	152.479797	87.170807	-613.027954	-134.518936	91.750160	-603.700317	184.669006	1376.699951	-518.168518	-152.620697	1376.417603	-536.666138	33.054623	1401.473755	-586.974365	35.956600	1673.577393	-655.721436	262.917206	1133.308228	-543.343201	-250.959869	1140.167847	-537.391296	286.353729	886.976196	-432.371155	-218.166153	896.835876	-515.084290	34.005947	967.266174	483.954041	-60.998352	932.225769	480.425812	96.899803
-573.131165	107.640465	878.054565	-533.499512	-51.231827	871.946594	-643.525696	144.287338	500.392822	-609.302002	-124.012978	508.023987	-632.267029	152.501602	87.130394	-613.020325	-134.549927	91.722641	-604.348083	184.573990	1376.579712	-517.941772	-152.409714	1376.412476	-536.950867	33.244640	1401.459229	-587.324829	36.321056	1673.472168	-655.729858	263.024231	1133.172974	-541.739380	-250.880417	1140.139160	-537.248779	286.529327	886.909790	-430.573975	-217.454559	896.903198	-515.167297	34.174194	967.245300	484.176300	-60.892235	932.195374	480.526855	97.035606
-573.261780	107.838211	878.041504	-533.519165	-51.027695	871.908142	-643.658142	144.365814	500.379913	-609.392090	-123.902634	507.982635	-632.258972	152.499496	87.107986	-613.006104	-134.540985	91.676872	-605.017944	184.428604	1376.476440	-517.784729	-152.286942	1376.348877	-537.219116	33.362289	1401.390625	-587.446655	36.859322	1673.246460	-655.767029	263.094238	1133.007568	-540.188538	-250.623550	1139.854370	-536.943604	286.825867	886.928284	-428.572388	-216.727081	896.994995	-515.249878	34.385292	967.221985	484.392578	-60.786201	932.176331	480.614929	97.163597
-573.383911	107.988892	878.035339	-533.514099	-50.822315	871.857361	-643.835327	144.446854	500.382751	-609.391418	-123.797668	507.944458	-632.262695	152.566971	87.093872	-612.957336	-134.550278	91.683990	-605.674744	184.258179	1376.354614	-517.741516	-152.220642	1376.260742	-537.522034	33.457981	1401.318359	-587.441650	37.493214	1673.082275	-655.798645	263.147369	1132.792603	-538.659119	-250.349167	1139.568481	-536.493530	287.189819	887.090576	-426.350342	-215.963608	897.162537	-515.338745	34.561890	967.206177	484.637115	-60.660522	932.155029	480.718414	97.266167
-573.485718	108.142281	878.027344	-533.484131	-50.623177	871.808960	-643.964905	144.519302	500.358093	-609.418762	-123.700287	507.914490	-632.302002	152.586273	87.091927	-612.892029	-134.500778	91.643929	-606.355286	184.141327	1376.138672	-517.787354	-152.200287	1376.110474	-537.842346	33.526417	1401.215454	-587.209045	38.211609	1672.849609	-655.885437	263.166504	1132.576050	-537.193665	-250.173340	1139.298584	-535.993713	287.648163	887.234497	-423.936951	-215.179626	897.393005	-515.442078	34.729969	967.206238	484.863373	-60.550354	932.124573	480.782318	97.339996
-573.531006	108.327133	878.001892	-533.421997	-50.390198	871.706543	-644.050842	144.634399	500.363861	-609.386658	-123.627304	507.874756	-632.325317	152.602997	87.082130	-612.969360	-134.509109	91.624985	-607.104126	183.919983	1375.932861	-517.968506	-152.248596	1375.947021	-538.210327	33.532658	1401.056519	-586.683838	38.964523	1672.599731	-655.991943	263.179810	1132.341553	-535.805115	-249.842667	1138.858032	-535.335144	288.196136	887.545288	-421.324921	-214.356522	897.677979	-515.505493	34.902229	967.174255	485.029175	-60.545738	932.106262	480.858185	97.399529
-573.562805	108.511909	877.972839	-533.322388	-50.176952	871.619751	-644.051697	144.709961	500.370789	-609.337463	-123.554298	507.841858	-632.315491	152.605972	87.089828	-612.967896	-134.488007	91.611099	-607.842407	183.720428	1375.761230	-518.231873	-152.321243	1375.769043	-538.604187	33.545547	1400.873779	-586.105591	39.835018	1672.329346	-656.175293	263.163849	1132.105225	-534.413757	-249.775436	1138.586914	-534.751221	288.724976	887.765137	-418.623596	-213.523865	898.080261	-515.574219	35.072418	967.160339	485.242676	-60.472290	932.101746	480.932007	97.445328
-573.532471	108.661148	877.923340	-533.180115	-49.909134	871.531738	-643.990356	144.817474	500.352478	-609.245728	-123.497940	507.833557	-632.300842	152.615860	87.081200	-612.971802	-134.445526	91.603447	-608.664795	183.398361	1375.616211	-518.537781	-152.420532	1375.562744	-539.011414	33.536343	1400.704468	-585.356689	40.784763	1672.053467	-656.420532	263.185089	1131.886719	-533.110413	-249.522842	1138.122070	-533.986389	289.343872	888.190247	-415.801666	-212.616470	898.536011	-515.611328	35.256119	967.143677	485.459045	-60.424690	932.110291	481.037476	97.483223
-573.485718	108.815887	877.862793	-532.988586	-49.687592	871.457397	-643.832947	144.886932	500.331360	-609.102295	-123.450172	507.790833	-632.239258	152.673599	87.061554	-612.958923	-134.398071	91.598114	-609.316528	183.208221	1375.431152	-518.894165	-152.554733	1375.369019	-539.433228	33.522095	1400.531738	-584.471191	41.783306	1671.734863	-656.698059	263.131165	1131.753174	-531.877686	-249.118622	1137.585938	-533.194397	289.970459	888.614319	-412.816956	-211.765030	899.106750	-515.642761	35.432209	967.138367	485.699982	-60.328892	932.140625	481.149689	97.559883
-573.491760	109.063446	877.848633	-532.913574	-49.429699	871.372070	-643.802307	145.004089	500.373413	-608.817139	-123.349022	507.593811	-632.268616	152.629257	87.079750	-612.902954	-134.357559	91.571625	-610.061829	182.890320	1375.347046	-519.286072	-152.711151	1375.161621	-539.821533	33.483009	1400.360229	-583.463257	42.794163	1671.412720	-656.968079	263.157684	1131.625000	-530.728210	-248.911011	1137.181763	-532.375305	290.608795	889.203186	-409.797882	-210.859711	899.735352	-515.737854	35.627529	967.144836	485.927582	-60.219902	932.145081	481.308105	97.659691
-573.666260	109.486542	877.886169	-533.307312	-49.158566	871.210876	-643.757874	145.150345	500.443481	-608.521301	-123.251083	507.371002	-632.339478	152.604889	87.112999	-612.874451	-134.339783	91.560356	-610.729919	182.685608	1375.351807	-519.727295	-152.878204	1374.929565	-540.221191	33.445263	1400.207764	-582.365295	43.844749	1671.075195	-657.240112	263.197571	1131.551636	-529.544678	-248.760513	1136.855103	-531.585144	291.290924	889.822937	-406.706451	-209.934723	900.520935	-516.071228	35.787518	967.114441	486.131042	-60.104519	932.183411	481.476501	97.752876
-573.698669	109.696472	877.901306	-533.154053	-48.964931	871.131470	-643.583984	145.263474	500.455658	-608.621338	-123.661308	507.736084	-632.302551	152.599854	87.119728	-613.180176	-134.325043	91.585556	-611.433289	182.458328	1375.229370	-520.167786	-152.993240	1374.783569	-540.573120	33.406658	1400.102783	-581.192749	44.876698	1670.773193	-657.578918	263.162994	1131.538086	-528.432251	-248.564362	1136.512573	-530.759949	292.002655	890.612732	-403.525238	-209.028946	901.458191	-516.178772	35.931404	967.153564	486.352386	-59.989342	932.197510	481.676086	97.848038
-573.644165	109.873131	877.886292	-532.890442	-48.760464	871.107117	-641.819702	144.899857	500.153503	-608.231079	-123.605873	507.717255	-631.495911	152.825500	87.066986	-613.125854	-134.268219	91.625069	-612.066284	182.198822	1375.224487	-520.621826	-153.102798	1374.623779	-540.893738	33.398457	1399.982056	-579.992371	45.902752	1670.459961	-657.928833	263.230103	1131.582275	-527.408875	-248.133911	1136.100708	-529.977783	292.666229	891.394592	-400.349091	-208.043472	902.458130	-516.245667	36.104637	967.225403	486.500488	-59.946381	932.227173	481.893951	97.938385
-573.636292	110.106918	877.899780	-532.866150	-48.529724	871.047180	-642.949463	145.349884	500.459930	-607.964966	-123.616661	507.711090	-632.113586	152.593384	87.127609	-613.237549	-134.226868	91.649948	-612.612671	181.949081	1375.285889	-520.979675	-153.232468	1374.508667	-541.142029	33.381294	1399.894165	-578.791565	46.902390	1670.142334	-658.258728	263.291504	1131.629150	-526.445313	-247.890549	1135.841064	-529.199646	293.337158	892.226318	-397.233917	-207.145233	903.560547	-516.406250	36.248997	967.277771	486.640839	-59.847210	932.236572	482.079620	98.031006
-573.597107	110.285889	877.926392	-532.744080	-48.285950	871.031616	-643.076233	145.563187	500.543213	-607.449402	-123.555656	507.537445	-632.242310	152.556549	87.153175	-613.278320	-134.145599	91.661049	-613.325256	181.783813	1375.373657	-521.524170	-153.348343	1374.386353	-541.485535	33.399567	1399.817383	-577.587402	47.846951	1669.846436	-658.669067	263.392059	1131.758057	-525.401733	-247.727036	1135.624390	-528.430786	293.981842	893.123779	-394.125092	-206.135864	904.787048	-516.526001	36.401951	967.365967	486.739349	-59.791889	932.232300	482.264404	98.118568
-573.555664	110.416679	877.921997	-532.620972	-48.102760	871.013062	-641.296570	145.185196	500.232056	-607.140930	-123.368141	507.668457	-631.477417	152.759415	87.106476	-613.425781	-134.109802	91.660515	-613.852295	181.624329	1375.485962	-521.897888	-153.429947	1374.330811	-541.745422	33.411682	1399.787476	-576.302185	48.757069	1669.637451	-659.016357	263.335480	1131.894287	-524.477478	-247.506714	1135.480469	-527.783203	294.644989	894.002380	-391.083221	-205.232330	906.056763	-516.655640	36.512856	967.440491	487.352509	-59.135658	931.940430	482.698975	98.551010
-573.473267	110.601860	877.964905	-532.482483	-47.890575	871.037720	-641.010498	145.246201	500.280609	-606.596252	-123.202042	507.663574	-631.421814	152.760498	87.135391	-613.449158	-134.047989	91.712807	-614.375916	181.484283	1375.615112	-522.269958	-153.500626	1374.318604	-541.996948	33.438522	1399.788452	-575.247192	49.574135	1669.325684	-659.402527	263.486633	1132.089478	-523.536743	-247.390869	1135.399170	-527.097900	295.297607	894.948303	-388.193512	-204.283585	907.432617	-516.770508	36.652409	967.565613	487.221375	-59.348129	932.009277	482.841278	98.492935
-573.366211	110.925209	877.988525	-532.348816	-47.673313	871.054138	-640.916077	145.351929	500.352356	-606.097534	-123.067360	507.622894	-631.468201	152.696442	87.150070	-613.452332	-133.981049	91.723915	-614.818420	181.397385	1375.872803	-522.590332	-153.508240	1374.349243	-542.292236	33.483894	1399.805420	-574.120544	50.354855	1669.087524	-659.849060	263.659302	1132.351318	-522.666687	-247.275467	1135.406128	-526.508911	295.892273	895.877197	-385.328522	-203.347961	908.847351	-516.872314	36.859596	967.675354	486.982544	-59.634483	932.054626	482.946716	98.430153
-573.572388	110.884979	878.008118	-532.356689	-47.634918	871.079529	-640.845215	145.453705	500.385895	-605.685608	-122.995148	507.657776	-631.564636	152.609589	87.206917	-613.487305	-133.949814	91.765884	-615.217651	181.351685	1376.014404	-522.888611	-153.492111	1374.400513	-542.552246	33.524837	1399.816406	-573.034607	51.107731	1668.944336	-660.165771	263.750732	1132.608032	-521.782593	-247.245468	1135.452881	-525.990234	296.515900	896.824463	-382.622253	-202.393890	910.315796	-517.146301	36.863487	967.761902	486.888153	-59.795139	932.100830	483.145630	98.394707
-573.460571	111.355965	878.105591	-532.271118	-47.387783	871.098022	-641.514709	145.730118	500.611511	-605.083191	-123.042610	507.523071	-631.981201	152.440918	87.263283	-613.491150	-133.896591	91.827667	-615.511414	181.300247	1376.236206	-523.078857	-153.436996	1374.523926	-542.723145	33.611244	1399.878418	-572.116821	51.731205	1668.723633	-660.583923	263.957214	1132.921387	-520.976563	-247.144821	1135.570190	-525.492249	297.065948	897.768616	-380.042847	-201.458801	911.816772	-517.228455	37.112640	967.895264	486.921539	-59.772934	932.140503	483.371429	98.434509
-573.753052	111.085205	878.078979	-532.352295	-47.430542	871.167480	-641.294983	145.754074	500.543976	-604.826172	-122.883842	507.685974	-631.980408	152.395981	87.278282	-613.595093	-133.860626	91.887146	-615.797852	181.274399	1376.452026	-523.275024	-153.360443	1374.649048	-542.884644	33.691830	1399.873535	-571.137024	52.314774	1668.593994	-660.946350	264.061432	1133.158447	-520.172058	-247.071014	1135.731323	-525.069031	297.570801	898.610962	-377.576904	-200.570389	913.299316	-517.549988	37.030041	967.963928	486.996094	-59.708271	932.147217	483.643738	98.498108
-573.607666	111.572037	878.178772	-532.309998	-47.193615	871.200867	-640.670959	145.476593	500.378357	-604.486938	-122.816650	507.681793	-631.795105	152.408066	87.260254	-613.622131	-133.817169	91.925056	-616.046509	181.255005	1376.630127	-523.437073	-153.259689	1374.753418	-543.072571	33.805023	1399.875122	-570.317688	52.812519	1668.470215	-661.299744	264.300476	1133.428833	-519.416443	-246.974503	1135.864380	-524.731445	298.107452	899.436646	-375.244019	-199.619522	914.736694	-517.594421	37.283127	968.088989	487.066193	-59.633202	932.163208	483.890259	98.614792
-573.660767	111.680817	878.179871	-532.341003	-47.098835	871.254822	-640.689026	145.728546	500.548523	-604.040588	-122.837021	507.506378	-631.844788	152.344025	87.333717	-613.630798	-133.785583	91.985199	-616.237305	181.263779	1376.808472	-523.510254	-153.098541	1374.905029	-543.187744	33.928886	1399.868530	-569.563538	53.259079	1668.344727	-661.642944	264.541718	1133.718262	-518.614136	-246.955383	1136.072876	-524.468689	298.661438	900.177979	-373.023041	-198.708313	916.205688	-517.749939	37.389061	968.159241	487.116211	-59.624691	932.210022	484.163574	98.651184
-573.755127	111.755180	878.193115	-532.428162	-47.015408	871.305115	-640.505920	145.779892	500.562653	-603.876221	-122.664146	507.693604	-631.791504	152.298508	87.322121	-613.703186	-133.771393	92.010910	-616.302673	181.293182	1376.972290	-523.458679	-152.925827	1375.042236	-543.266785	34.086365	1399.885254	-568.917480	53.622536	1668.202759	-661.966064	264.686157	1133.929565	-517.898987	-246.859238	1136.274658	-524.321533	299.139740	900.826660	-370.946777	-197.838287	917.590149	-517.912659	37.471760	968.217896	487.192780	-59.565258	932.256958	484.444824	98.712318
-573.657593	111.616699	878.161682	-532.165405	-46.906952	871.601624	-640.212219	145.765289	500.511749	-603.588318	-122.505791	507.660706	-631.741333	152.296387	87.333565	-613.712769	-133.751999	92.004524	-616.425049	181.342697	1377.084595	-523.439453	-152.739822	1375.170166	-543.342651	34.216221	1399.883423	-568.240906	53.982754	1668.146606	-662.345703	265.034882	1134.151855	-517.224182	-246.843002	1136.467529	-524.202881	299.615234	901.404419	-369.085022	-197.013718	918.998657	-517.935059	37.638947	968.416260	487.216736	-59.539368	932.333374	484.691650	98.807327
-573.791687	111.626701	878.161987	-532.274902	-46.860661	871.630371	-640.127258	145.796249	500.502228	-603.209473	-122.543930	507.324158	-631.748108	152.240189	87.331512	-613.580078	-133.705109	92.024567	-616.490479	181.428207	1377.210327	-523.383850	-152.552628	1375.283813	-543.388855	34.336304	1399.883667	-567.737244	54.263294	1668.021240	-662.652954	265.347992	1134.350098	-516.532104	-246.894241	1136.667847	-524.149963	300.027313	901.890808	-367.350220	-196.188339	920.212646	-518.093445	37.680420	968.443726	487.211151	-59.524002	932.398560	484.936310	98.907890
-573.987915	111.668793	878.184631	-532.429810	-46.797703	871.672485	-640.078186	145.832275	500.500671	-603.047974	-122.354996	507.271240	-631.728821	152.254150	87.353539	-613.502441	-133.678925	92.021965	-616.581543	181.490936	1377.290527	-523.364868	-152.328613	1375.377808	-543.471375	34.487114	1399.870239	-567.144836	54.563274	1667.992676	-662.865784	265.473206	1134.430542	-515.884766	-246.903763	1136.804810	-524.222168	300.485596	902.273926	-365.688751	-195.379715	921.340637	-518.288086	37.748985	968.482361	487.166382	-59.429562	932.466309	485.132233	99.011833
-574.216309	111.724281	878.207275	-532.607117	-46.757313	871.688660	-640.130676	145.831741	500.492615	-602.904297	-122.140739	507.225830	-631.727417	152.284882	87.367783	-613.447693	-133.654160	92.018425	-616.602234	181.601120	1377.344116	-523.269592	-152.111679	1375.451172	-543.467896	34.649837	1399.865356	-566.681519	54.825001	1667.949585	-663.102356	265.741852	1134.543213	-515.197449	-246.982056	1136.991211	-524.337646	300.938934	902.630432	-364.239105	-194.588425	922.398315	-518.483521	37.805958	968.498474	487.061188	-59.327412	932.493347	485.307556	99.088737
-574.475525	111.749031	878.204956	-532.837646	-46.731201	871.706482	-640.271179	145.889511	500.484253	-602.880676	-122.026146	507.171478	-631.758545	152.272705	87.353142	-613.424622	-133.640411	92.013802	-616.596191	181.730988	1377.376221	-523.139038	-151.905762	1375.500854	-543.466431	34.796768	1399.828003	-566.334412	55.024010	1667.863770	-663.383301	266.046631	1134.639771	-514.595886	-246.984619	1137.111450	-524.486572	301.336670	902.822998	-362.919861	-193.842911	923.318298	-518.705872	37.855999	968.496399	486.937012	-59.226463	932.488342	485.449341	99.214691
-574.631409	111.843765	878.176208	-532.966492	-46.658127	871.688660	-640.392212	145.891525	500.466064	-602.920715	-121.917862	507.143616	-631.764832	152.264389	87.335487	-613.387329	-133.665146	91.998817	-616.588928	181.846970	1377.382324	-523.003784	-151.710464	1375.516113	-543.414001	34.944172	1399.782349	-565.894287	55.254608	1667.850830	-663.605957	266.305603	1134.679688	-513.988464	-246.994278	1137.231934	-524.756531	301.729126	902.889343	-361.825531	-193.140808	924.036133	-518.829468	37.956818	968.465088	486.793091	-59.116360	932.456421	485.513885	99.339523
-574.881165	111.835388	878.122742	-533.172974	-46.624962	871.686951	-640.322754	145.631683	500.231720	-603.002197	-121.809830	507.095581	-631.735596	152.276093	87.287865	-613.318970	-133.643280	91.970253	-616.597351	181.984802	1377.359009	-522.853577	-151.519699	1375.522827	-543.379333	35.122131	1399.692749	-565.559448	55.425392	1667.808350	-663.808838	266.485291	1134.697510	-513.411316	-246.971069	1137.320313	-525.147949	302.120728	902.867004	-360.818298	-192.480515	924.712830	-519.018372	38.021751	968.419861	486.636536	-59.012905	932.391235	485.571259	99.470543
-575.112488	111.896530	878.106750	-533.368774	-46.556602	871.666687	-640.468445	145.629761	500.222473	-603.139343	-121.735229	507.062775	-631.719055	152.330475	87.291290	-613.279419	-133.636398	91.934212	-616.551575	182.115219	1377.295532	-522.639099	-151.276779	1375.522583	-543.340210	35.300644	1399.651978	-565.349304	55.576447	1667.728760	-663.938049	266.539764	1134.642578	-512.872559	-246.952866	1137.361572	-525.539368	302.463348	902.784912	-359.992157	-191.788071	925.207642	-519.183044	38.105743	968.382263	486.496918	-58.925125	932.312988	485.606110	99.593651
-575.362488	111.782829	878.006165	-533.541077	-46.732777	871.782959	-640.931641	145.905624	500.380829	-603.429321	-121.725677	507.072083	-631.801331	152.297714	87.285812	-613.275757	-133.644913	91.896408	-616.521606	182.240433	1377.227295	-522.452393	-151.050644	1375.512451	-543.253784	35.455894	1399.608276	-565.037231	55.789032	1667.731445	-664.073792	266.661774	1134.602661	-512.331848	-246.918030	1137.406982	-525.985779	302.758759	902.590393	-359.257599	-191.116745	925.521423	-519.375244	38.109371	968.374207	486.342987	-58.791435	932.198425	485.623993	99.755386
-575.670593	111.795860	877.951355	-533.758545	-46.737732	871.706360	-641.237000	145.944016	500.396881	-603.712646	-121.673393	507.054443	-631.790955	152.320313	87.279442	-613.255371	-133.648636	91.849754	-616.477173	182.360825	1377.136597	-522.249756	-150.853027	1375.489136	-543.161194	35.611496	1399.532227	-564.900024	55.940517	1667.656128	-664.236145	266.758728	1134.559204	-511.844727	-246.790192	1137.419312	-526.552612	303.069122	902.334167	-358.723175	-190.562683	925.758179	-519.531128	38.149872	968.266174	486.183289	-58.706512	932.112122	485.632874	99.923828
-576.045959	111.617714	877.868713	-533.965027	-46.789009	871.634155	-641.502686	145.938736	500.332825	-604.570496	-122.167511	507.511841	-631.793457	152.360657	87.288750	-613.625244	-133.719040	91.899414	-616.454651	182.459305	1377.045044	-522.032959	-150.684525	1375.476685	-543.065125	35.767006	1399.471680	-564.641724	56.143524	1667.681763	-664.409058	266.877594	1134.516357	-511.402985	-246.606400	1137.403564	-527.214294	303.345123	902.002380	-358.323944	-189.963486	925.883728	-519.704346	38.116615	968.139404	486.015900	-58.627609	932.017700	485.655396	100.019569
-576.372009	111.547623	877.842529	-534.161987	-46.766663	871.561340	-641.813599	145.909546	500.265686	-605.008728	-122.179604	507.561279	-631.776367	152.387756	87.247765	-613.610352	-133.722733	91.879440	-616.390930	182.561661	1376.957397	-521.794128	-150.496735	1375.463135	-542.945801	35.929321	1399.426270	-564.542542	56.273888	1667.626587	-664.575317	266.937042	1134.442505	-511.011871	-246.446472	1137.388550	-527.873230	303.532898	901.616516	-358.110443	-189.439743	925.904602	-519.835754	38.134064	968.038086	485.894867	-58.538242	931.955811	485.677032	100.116745
-576.754150	111.337906	877.794067	-534.399414	-46.737919	871.535339	-642.188416	145.949615	500.197510	-605.463257	-122.156143	507.582214	-631.794373	152.444702	87.224556	-613.582764	-133.750397	91.845871	-616.343567	182.685760	1376.846436	-521.532532	-150.325653	1375.420532	-542.834106	36.066982	1399.350342	-564.342834	56.489330	1667.632568	-664.718628	266.879700	1134.335693	-510.701630	-246.243958	1137.348999	-528.650391	303.717682	901.168518	-358.082550	-188.948425	925.740173	-520.026001	38.131954	967.949890	485.754211	-58.443619	931.892700	485.680756	100.195206
-577.031189	111.359138	877.788696	-534.581543	-46.685562	871.505737	-642.571228	145.962784	500.162689	-605.481628	-121.593948	507.139008	-631.827942	152.475464	87.190369	-613.194824	-133.705124	91.716148	-616.249268	182.796600	1376.736694	-521.231934	-150.144852	1375.374512	-542.686646	36.193405	1399.287720	-564.287964	56.665169	1667.554443	-664.893616	266.874054	1134.236328	-510.423157	-245.961716	1137.268921	-529.479187	303.862335	900.690857	-358.148956	-188.428864	925.458984	-520.118469	38.215996	967.877075	485.612671	-58.346321	931.821777	485.660858	100.290077
-577.306152	111.441513	877.784546	-534.758423	-46.618965	871.460938	-643.019714	145.984406	500.163605	-605.990295	-121.581993	507.170349	-631.919067	152.494781	87.172424	-613.215393	-133.745346	91.698128	-616.173706	182.936218	1376.623535	-520.942688	-149.961807	1375.318848	-542.527100	36.347061	1399.213135	-564.162292	56.869846	1667.519775	-665.034546	266.800720	1134.125610	-510.164886	-245.674698	1137.196045	-530.275879	303.926361	900.160339	-358.440186	-188.042435	925.143066	-520.210083	38.326401	967.798767	485.508301	-58.279995	931.794739	485.681519	100.320770
-577.583252	111.449432	877.815857	-534.974487	-46.487602	871.465820	-643.327576	146.009445	500.167908	-606.491699	-121.510872	507.146179	-631.955383	152.550644	87.186996	-613.132202	-133.738922	91.652977	-616.020325	183.025040	1376.523560	-520.535767	-149.816788	1375.279053	-542.330200	36.481884	1399.171021	-564.022461	57.060101	1667.484985	-665.164246	266.623596	1134.001953	-509.977936	-245.331863	1137.123901	-531.176758	304.005493	899.643005	-358.808136	-187.545135	924.587646	-520.315063	38.439404	967.759583	485.388245	-58.221466	931.776245	485.669373	100.386436
-578.092529	111.768333	877.843445	-535.507507	-46.534794	871.103699	-643.377686	145.842453	499.978058	-607.145325	-121.596848	507.188812	-631.871643	152.600647	87.140182	-613.240906	-133.805695	91.632751	-615.981934	183.123047	1376.404907	-520.232361	-149.672470	1375.239624	-542.178711	36.620914	1399.111572	-563.905762	57.254845	1667.457275	-665.345459	266.527863	1133.911133	-509.836060	-245.026398	1137.002563	-532.166870	304.031525	899.074768	-359.343323	-187.142838	924.035278	-520.512268	38.418911	967.476440	485.236511	-58.152855	931.779724	485.628967	100.408829
-578.412903	111.850014	877.858704	-535.768005	-46.446827	871.095642	-643.966736	146.059601	500.132507	-607.729797	-121.650085	507.273132	-632.014038	152.581360	87.122803	-613.135864	-133.825104	91.610779	-615.862061	183.216766	1376.320313	-519.859863	-149.526550	1375.193604	-541.981201	36.767494	1399.059082	-563.785095	57.459663	1667.424438	-665.545532	266.358032	1133.844727	-509.750885	-244.697983	1136.896973	-533.110657	303.931061	898.535156	-360.096558	-186.756866	923.339172	-520.636841	38.551579	967.412170	485.095184	-58.119911	931.788574	485.575592	100.415672
-578.577332	111.686752	877.861572	-535.790894	-46.284496	871.323547	-644.146851	146.091278	500.071075	-608.172363	-121.602577	507.285614	-631.960266	152.634171	87.124504	-613.094543	-133.830124	91.594711	-615.771301	183.277771	1376.222900	-519.480957	-149.373596	1375.169312	-541.747803	36.937347	1399.033691	-563.579163	57.711605	1667.451660	-665.781738	266.205139	1133.786133	-509.732758	-244.291901	1136.803589	-534.152100	303.842773	897.954041	-360.934387	-186.429413	922.598938	-520.676880	38.744106	967.494141	484.956787	-58.069199	931.802917	485.542664	100.422859
-578.928162	111.735008	877.836487	-536.069885	-46.302208	871.281006	-644.436646	146.145630	500.036469	-608.632385	-121.574783	507.291473	-632.014343	152.677933	87.120308	-613.049805	-133.833466	91.557709	-615.661865	183.371506	1376.146973	-519.088135	-149.208084	1375.122192	-541.529846	37.094696	1398.967529	-563.434448	57.948204	1667.427002	-666.023132	265.981506	1133.687744	-509.766663	-243.880264	1136.699951	-535.234192	303.740295	897.375671	-361.975128	-186.138702	921.750854	-520.798645	38.818901	967.380310	484.828278	-58.101498	931.834229	485.511017	100.436165
-579.315369	111.788895	877.832397	-536.431030	-46.291088	871.188232	-644.669189	146.199203	499.968994	-608.909363	-121.417679	507.221619	-632.044128	152.673462	87.080750	-612.989197	-133.817215	91.506248	-615.578918	183.464661	1376.043823	-518.667664	-149.045593	1375.083008	-541.299011	37.258106	1398.925293	-563.335327	58.170937	1667.351440	-666.288086	265.703857	1133.553711	-509.861053	-243.501129	1136.576904	-536.248535	303.511688	896.776489	-363.093933	-185.826553	920.884644	-520.966248	38.863289	967.249146	484.703674	-58.033916	931.822876	485.466888	100.478546
-579.693787	111.823174	877.856323	-536.750427	-46.260532	871.077881	-644.843750	146.268494	499.902557	-609.150085	-121.253296	507.169067	-632.066101	152.665451	87.052505	-612.927551	-133.838928	91.447525	-615.501343	183.549866	1375.946899	-518.243286	-148.873428	1375.005127	-541.078308	37.404018	1398.857910	-563.123840	58.417023	1667.315186	-666.587769	265.467255	1133.420166	-509.967682	-243.110336	1136.441650	-537.311035	303.307892	896.190735	-364.381958	-185.558502	919.867859	-521.107666	38.890465	967.123413	484.537109	-58.022587	931.806213	485.426880	100.506355
-580.056213	111.888969	877.855713	-537.113159	-46.194309	870.978210	-645.018494	146.324173	499.874298	-609.863342	-121.707268	507.536041	-632.106812	152.709839	87.036766	-613.234070	-133.885666	91.486931	-615.405518	183.645996	1375.867432	-517.767334	-148.724579	1374.945068	-540.842590	37.560719	1398.791992	-562.799011	58.684505	1667.326172	-666.904907	265.165833	1133.349121	-510.140350	-242.792587	1136.289551	-538.464661	303.087250	895.644775	-365.768188	-185.308731	918.824829	-521.267517	38.956928	966.991821	484.404602	-58.023285	931.781982	485.430420	100.500000
-580.407959	111.950943	877.895691	-537.448242	-46.099442	870.903076	-645.121948	146.342743	499.845825	-609.567871	-121.084015	507.057037	-632.107727	152.711731	87.059288	-612.848328	-133.819397	91.394417	-615.333252	183.747467	1375.806030	-517.257813	-148.571899	1374.897583	-540.563843	37.730370	1398.765015	-562.502197	58.950874	1667.291748	-667.247437	264.912231	1133.273560	-510.344482	-242.442642	1136.142700	-539.554932	302.816254	895.182190	-367.263916	-185.029221	917.785889	-521.431519	39.025085	966.902344	484.243530	-57.974438	931.733215	485.403992	100.565468
-580.171082	113.011986	878.029419	-537.602478	-45.597839	870.824646	-645.169922	146.368164	499.984741	-609.634399	-120.922455	506.944214	-632.107361	152.755814	87.059181	-612.745972	-133.826538	91.360069	-615.283691	183.834579	1375.754639	-516.764832	-148.448334	1374.830078	-540.316040	37.879498	1398.722168	-562.172241	59.211498	1667.256226	-667.648315	264.627106	1133.239380	-510.591644	-242.067154	1135.982910	-540.658020	302.452942	894.682617	-368.859039	-184.862381	916.709412	-521.276306	39.600811	966.897095	484.051117	-57.927063	931.695068	485.381073	100.598152
-580.309021	113.313896	878.098145	-537.783691	-45.332333	870.825989	-645.245850	146.398804	499.990753	-609.710144	-120.921104	506.922424	-632.104187	152.777969	87.068726	-612.744751	-133.825089	91.355225	-615.205200	183.954453	1375.699219	-516.232117	-148.266098	1374.742188	-540.064087	38.011517	1398.662354	-561.833191	59.448139	1667.178223	-668.045166	264.168854	1133.144287	-510.870758	-241.802704	1135.878296	-541.709167	302.084625	894.192993	-370.545715	-184.659592	915.631226	-521.330994	39.863571	966.890747	483.863190	-57.925858	931.658203	485.386017	100.659927
-580.447693	113.335739	878.098083	-537.863159	-45.096153	870.934509	-645.326233	146.425629	499.937683	-609.743347	-120.867271	506.907318	-632.093933	152.786423	87.024384	-612.796692	-133.846146	91.367737	-615.155945	184.044159	1375.647705	-515.697876	-148.087830	1374.678833	-539.817017	38.197704	1398.587891	-561.340088	59.752796	1667.187256	-668.489075	263.806732	1133.033813	-511.222168	-241.466705	1135.740112	-542.818970	301.687592	893.746643	-372.306519	-184.565979	914.493286	-521.396057	40.090942	966.920715	483.652496	-57.908619	931.625366	485.382721	100.657837
-580.764465	113.459236	878.108154	-538.047668	-45.059647	870.859131	-645.454712	146.469131	499.900269	-609.835632	-120.861404	506.948700	-632.096130	152.816406	87.005043	-612.867615	-133.834442	91.361298	-615.051636	184.144424	1375.599487	-515.137634	-147.912247	1374.603394	-539.508179	38.379913	1398.502686	-560.922913	59.974106	1667.093262	-668.962952	263.487488	1132.956421	-511.610046	-241.134735	1135.611328	-543.902588	301.289368	893.334412	-374.142242	-184.361221	913.384277	-521.522766	40.185104	966.836426	483.434631	-57.899021	931.591125	485.376648	100.680321
-580.958313	113.445549	878.079651	-538.094360	-44.948467	870.923889	-645.527588	146.479279	499.850983	-609.899109	-120.926842	507.001862	-632.089783	152.850113	86.996475	-612.917114	-133.858994	91.374435	-615.081177	184.287216	1375.526978	-514.688110	-147.717773	1374.506714	-539.263733	38.600780	1398.428833	-560.366821	60.225933	1667.048584	-669.499268	263.179169	1132.937256	-512.022644	-240.953796	1135.501099	-544.916504	300.888000	892.954041	-376.051239	-184.277634	912.262756	-521.603210	40.339977	966.831238	483.202972	-57.923000	931.549988	485.394379	100.673248
-581.165894	113.431015	878.031494	-538.105652	-44.906319	870.921326	-645.659668	146.504944	499.818695	-609.991821	-120.971413	507.082367	-632.050049	152.880737	87.000710	-613.036804	-133.877518	91.383354	-615.035400	184.411835	1375.480469	-514.161743	-147.555511	1374.394653	-538.958191	38.794189	1398.364258	-559.720093	60.482147	1667.017090	-670.057922	262.898438	1132.906616	-512.493591	-240.718796	1135.348267	-545.967773	300.360077	892.579651	-378.006500	-184.155090	911.180237	-521.664307	40.443863	966.780029	482.978149	-57.952332	931.529114	485.420197	100.685867
[truncated: 40 more columns]
