# Supplementary material for: A dyadic stimulus set of audiovisual affective displays for the study of multisensory, emotional, social interactions
Source: Behav Res Methods. 2015 Nov 5;48(4):1285–95. doi: 10.3758/s13428-015-0654-4 (PMC5101291; doi:10.3758/s13428-015-0654-4)
Supplement: Supplementary file 1 — (ZIP 270 MB) [file 13428_2015_654_MOESM1_ESM.zip › supplementary_material_2_stimuli_set_files/F/F05.txt]

-633.861755	138.969559	876.429321	-611.760071	-23.553074	872.970703	-713.817505	161.931671	501.754944	-680.917603	-85.732277	507.693634	-708.362366	153.057327	87.016808	-672.198730	-92.251358	90.912262	-622.048279	225.107849	1377.152954	-593.943909	-117.958969	1373.121582	-576.837219	63.713936	1396.364746	-583.231995	46.293911	1673.856812	-667.054993	314.237274	1136.116333	-627.603088	-213.152710	1138.791748	-541.793091	325.394958	893.698853	-504.038910	-181.246918	902.393066	-582.286255	61.275238	966.051147	557.199036	-9.306642	937.296936	559.176819	147.625076
-634.285156	138.955444	876.445618	-612.049072	-23.467939	872.983643	-713.808899	161.971176	501.692719	-680.948425	-85.638359	507.659332	-708.315063	153.029083	86.979080	-672.171021	-92.230782	90.864761	-622.937256	225.104568	1377.151245	-594.626709	-117.971817	1373.124512	-577.402588	63.696499	1396.591309	-583.907227	46.285316	1673.889282	-667.435669	314.160156	1136.006104	-628.298645	-213.197281	1138.852295	-541.576233	325.350433	893.926331	-504.792908	-181.008209	902.319580	-582.682312	61.338753	966.082336	557.063538	-9.282910	937.292664	558.988098	147.639252
-634.648254	138.990448	876.478516	-612.313416	-23.297915	872.998901	-713.872253	161.987900	501.658264	-681.085205	-85.588844	507.684875	-708.222839	153.018799	86.984818	-672.168213	-92.231812	90.858818	-623.688599	225.063965	1377.138306	-595.204895	-117.982246	1373.135010	-578.126709	63.725922	1396.648926	-584.552551	46.342571	1673.875732	-667.773376	314.091156	1135.935181	-629.002808	-213.076401	1138.856689	-541.335022	325.250488	894.216492	-505.515015	-180.741989	902.249390	-583.045166	61.451748	966.127747	556.948242	-9.231200	937.270508	558.808167	147.636795
-635.013123	139.123901	876.511597	-612.583984	-23.185932	872.978760	-713.976563	162.026215	501.653381	-681.190063	-85.528229	507.719788	-708.217712	152.976517	87.012054	-672.124390	-92.228027	90.836983	-624.381714	225.114609	1377.169434	-595.816284	-117.968697	1373.142822	-578.996826	63.779079	1396.491333	-585.153076	46.458195	1673.819580	-668.156006	314.035767	1135.863892	-629.650635	-213.034546	1138.853149	-541.224854	325.075684	894.439636	-506.266602	-180.531006	902.173645	-583.409485	61.560619	966.155396	556.854370	-9.215549	937.284729	558.663086	147.630447
-635.393066	139.314255	876.563110	-612.881836	-23.068089	872.957275	-714.071045	162.039856	501.640411	-681.284180	-85.477409	507.681061	-708.185730	152.968857	86.993309	-672.088440	-92.222458	90.784698	-625.093201	225.111389	1377.152588	-596.458313	-117.941071	1373.109253	-579.680359	63.776634	1396.510010	-585.769836	46.462505	1673.853027	-668.549072	313.919067	1135.829102	-630.293457	-212.964310	1138.781616	-541.147705	324.911041	894.639771	-506.961700	-180.280701	902.100647	-583.789795	61.686249	966.189758	556.746460	-9.178473	937.260193	558.482727	147.668915
-635.801331	139.393799	876.545837	-613.146484	-23.069178	872.933411	-714.171997	162.028198	501.583313	-681.341064	-85.422073	507.650574	-708.149292	152.945999	87.014099	-672.119141	-92.229401	90.746780	-625.802490	225.118774	1377.177002	-597.007507	-117.967636	1373.094849	-580.336609	63.806854	1396.515381	-586.348145	46.516880	1673.838257	-668.913025	313.849396	1135.787842	-630.876282	-212.836868	1138.698120	-541.121826	324.716064	894.806091	-507.692993	-180.121078	902.027466	-584.161682	61.750408	966.183838	556.639099	-9.141352	937.259644	558.306335	147.706802
-636.156128	139.419830	876.525757	-613.406738	-23.010120	872.900391	-714.202942	162.072174	501.542694	-681.396423	-85.426048	507.633240	-708.094666	152.932632	87.028603	-672.122009	-92.238884	90.665848	-626.513367	225.119461	1377.169434	-597.627258	-117.961716	1373.078247	-580.774658	63.797188	1396.755859	-586.893188	46.620922	1673.752197	-669.299255	313.802338	1135.716309	-631.459656	-212.776367	1138.578125	-541.203552	324.498047	894.911133	-508.390839	-179.912079	901.934998	-584.517090	61.802673	966.178040	556.588013	-9.137637	937.243225	558.223450	147.670044
-636.497192	139.522751	876.503601	-613.718323	-22.891932	872.848145	-714.270142	162.090912	501.507263	-681.450989	-85.426430	507.552551	-708.130920	152.902435	87.031265	-672.065979	-92.207382	90.628487	-627.137512	225.110138	1377.136841	-598.192932	-117.955704	1373.046875	-581.370239	63.789726	1396.739624	-587.426086	46.634510	1673.763794	-669.714172	313.693359	1135.645264	-632.040100	-212.871231	1138.620361	-541.369141	324.294128	894.906616	-509.082336	-179.721634	901.804382	-584.884888	61.897686	966.159668	556.508118	-9.096976	937.234009	558.068481	147.721130
-636.863220	139.561203	876.455322	-614.063965	-22.817863	872.810120	-714.326233	162.121307	501.419159	-681.530212	-85.466072	507.488129	-708.129211	152.843475	87.025711	-672.258911	-92.213882	90.561859	-627.746094	225.182251	1377.144775	-598.730774	-117.944794	1372.969238	-581.982605	63.786678	1396.706665	-587.954651	46.694920	1673.735352	-670.120667	313.555298	1135.593872	-632.590088	-212.885651	1138.586304	-541.515198	324.064362	894.949890	-509.753662	-179.577972	901.677185	-585.280579	61.959587	966.133850	556.390320	-9.087178	937.235474	557.889648	147.747864
-637.233093	139.630356	876.411438	-614.370056	-22.773855	872.779480	-714.361572	162.159958	501.372253	-681.534363	-85.457283	507.432159	-708.112366	152.815308	86.997879	-672.430054	-92.214279	90.514984	-628.305542	225.176346	1377.114624	-599.227783	-117.928520	1372.903198	-582.753601	63.853394	1396.502319	-588.446655	46.754059	1673.710205	-670.532410	313.485138	1135.516113	-633.141418	-212.874847	1138.495117	-541.669373	323.799835	895.037903	-510.449341	-179.478485	901.532593	-585.661438	62.032444	966.114746	556.267944	-9.010978	937.209106	557.691711	147.784088
-637.610474	139.684845	876.411560	-614.695251	-22.725790	872.755920	-714.405579	162.188644	501.315735	-681.549133	-85.497818	507.393646	-708.106506	152.810837	86.985199	-672.418213	-92.188934	90.515694	-628.922363	225.179764	1377.083740	-599.753662	-117.915863	1372.871948	-583.101563	63.833637	1396.718384	-588.926086	46.804886	1673.680786	-670.965454	313.329376	1135.403809	-633.643433	-212.883179	1138.436768	-541.977478	323.552734	895.022034	-511.118713	-179.399750	901.407593	-586.043823	62.078377	966.116882	556.096130	-8.929624	937.207214	557.437866	147.886414
-637.896423	139.751022	876.418030	-614.984070	-22.664139	872.753723	-714.395203	162.206757	501.264709	-681.639832	-85.590378	507.405670	-708.066895	152.812195	86.999550	-672.536072	-92.203629	90.506401	-629.450439	225.152100	1377.037476	-600.195435	-117.914742	1372.850220	-583.826233	63.835491	1396.509399	-589.381897	46.847004	1673.666016	-671.447327	313.244080	1135.336304	-634.141663	-212.864166	1138.375366	-542.368774	323.234802	894.991028	-511.799408	-179.341446	901.263916	-586.376221	62.129822	966.139221	556.005981	-8.913677	937.208862	557.293152	147.908951
-638.179016	139.796509	876.411316	-615.265930	-22.685751	872.760132	-714.414856	162.249100	501.236237	-681.722839	-85.655815	507.400909	-708.081726	152.771973	86.984947	-672.674316	-92.211555	90.501053	-629.995483	225.198318	1376.980103	-600.743835	-117.898613	1372.805542	-584.156189	63.812935	1396.682373	-589.837402	46.884731	1673.656982	-671.957764	313.147949	1135.246948	-634.640259	-212.841705	1138.319458	-542.894165	322.945557	894.861511	-512.478882	-179.332428	901.114075	-586.703796	62.140980	966.158936	555.867554	-8.885290	937.193909	557.138245	147.972809
-638.446472	139.855347	876.406555	-615.546509	-22.633144	872.764221	-714.455200	162.335327	501.183319	-681.738098	-85.656944	507.372284	-708.060730	152.726593	87.001244	-672.646606	-92.225739	90.524673	-630.467102	225.220673	1376.977295	-601.204895	-117.927719	1372.759399	-584.837341	63.862053	1396.486694	-590.289917	46.932976	1673.655518	-672.442139	312.992889	1135.191406	-635.122253	-212.746735	1138.207397	-543.373352	322.681335	894.766235	-513.120178	-179.327621	900.999023	-587.021484	62.191769	966.177856	555.742188	-8.841657	937.185669	556.981079	148.029663
-638.722717	139.889877	876.418579	-615.845947	-22.556881	872.787964	-714.459900	162.418030	501.133209	-681.857544	-85.713676	507.364258	-708.071594	152.696854	87.035530	-672.623596	-92.209999	90.516922	-630.939697	225.243332	1376.964355	-601.652466	-117.926750	1372.729004	-585.327393	63.900471	1396.483643	-590.711121	46.974236	1673.659180	-672.953857	312.871674	1135.131348	-635.571533	-212.866394	1138.287476	-543.878845	322.338989	894.694458	-513.741821	-179.277786	900.911987	-587.356689	62.241871	966.216614	555.645142	-8.845962	937.182739	556.907898	148.012314
-639.013855	139.904892	876.420654	-616.161499	-22.532497	872.816223	-714.504700	162.455933	501.089233	-681.989136	-85.761505	507.357727	-708.107666	152.637726	86.998901	-672.662476	-92.237877	90.509438	-631.418762	225.289520	1376.968750	-602.152527	-117.898842	1372.718872	-585.606689	63.895939	1396.699463	-591.154358	47.024727	1673.643311	-673.480347	312.681763	1135.044434	-636.032410	-212.881332	1138.289307	-544.558411	322.030212	894.536560	-514.331482	-179.263412	900.822693	-587.697205	62.264957	966.247803	555.506165	-8.803325	937.172729	556.769165	148.053955
-639.288696	139.932297	876.429382	-616.463623	-22.486433	872.803711	-714.513733	162.524414	501.051392	-682.174316	-85.820618	507.336334	-708.139648	152.557114	87.022400	-672.761536	-92.259666	90.479958	-631.854187	225.351868	1376.990601	-602.546814	-117.872192	1372.711548	-586.059204	63.908016	1396.693481	-591.574646	47.055180	1673.622681	-674.001892	312.542694	1134.995483	-636.505554	-212.678986	1138.129883	-545.207397	321.684937	894.412109	-514.921875	-179.303970	900.708191	-588.022400	62.277851	966.262817	555.364868	-8.763432	937.126343	556.639954	148.105209
-639.545532	139.948502	876.453369	-616.761353	-22.435143	872.799316	-714.522461	162.565735	501.017670	-682.255554	-85.835495	507.280853	-708.151672	152.536911	87.036354	-672.802917	-92.248451	90.432732	-632.271912	225.388351	1376.971313	-603.023499	-117.821724	1372.747192	-586.467041	63.901100	1396.699707	-592.011536	47.067017	1673.630127	-674.575439	312.328430	1134.928223	-636.991577	-212.778763	1138.201660	-545.916931	321.349945	894.233093	-515.507263	-179.375931	900.643066	-588.337402	62.280643	966.290222	555.222046	-8.769127	937.104858	556.544006	148.060852
-639.751526	140.010818	876.484375	-617.051819	-22.379339	872.805969	-714.530151	162.588730	501.009857	-682.322632	-85.800934	507.257507	-708.196228	152.507538	87.036072	-672.801453	-92.256348	90.421036	-632.638489	225.398788	1376.943726	-603.468506	-117.765694	1372.789063	-586.849243	63.920658	1396.707642	-592.446411	47.075768	1673.626709	-675.131836	312.167114	1134.921753	-637.456177	-212.758209	1138.222168	-546.699036	321.005798	894.065247	-516.065063	-179.459991	900.578247	-588.630371	62.298344	966.330017	555.120911	-8.754134	937.121643	556.503845	148.043823
-639.966064	140.058167	876.490234	-617.301453	-22.370310	872.822388	-714.504822	162.657425	500.969543	-682.355164	-85.783363	507.193207	-708.217102	152.435638	87.027306	-672.733215	-92.255882	90.383148	-633.011658	225.458038	1376.919922	-603.904602	-117.775719	1372.808716	-587.234070	63.936104	1396.712158	-592.885193	47.089794	1673.636719	-675.728210	312.028351	1134.885620	-637.956787	-212.706238	1138.244385	-547.492249	320.724152	893.871521	-516.609436	-179.533524	900.518677	-588.903748	62.316929	966.359497	554.997314	-8.730952	937.104614	556.398560	148.056000
-640.172241	140.124359	876.487488	-617.557678	-22.381929	872.819824	-714.509705	162.760696	500.953064	-682.362915	-85.758636	507.142914	-708.218445	152.432678	87.073853	-672.809448	-92.253288	90.351295	-633.373596	225.542007	1376.907104	-604.301575	-117.833427	1372.748047	-587.630554	63.943291	1396.708252	-593.322632	47.097946	1673.644897	-676.318359	311.899323	1134.883667	-638.465881	-212.712952	1138.323364	-548.338440	320.401642	893.666626	-517.140137	-179.651260	900.500183	-589.179260	62.323784	966.376770	554.904053	-8.700742	937.095764	556.322937	148.082596
-640.373779	140.154846	876.464233	-617.833618	-22.379528	872.810486	-714.517944	162.800903	500.920166	-682.279297	-85.704483	507.100250	-708.186401	152.390396	87.056931	-672.712158	-92.251228	90.306839	-633.696045	225.586838	1376.891602	-604.715637	-117.805008	1372.760986	-587.993225	63.954109	1396.709351	-593.754333	47.080425	1673.657227	-676.915039	311.757813	1134.848267	-638.921692	-212.721283	1138.369995	-549.330750	320.153595	893.397766	-517.630737	-179.731613	900.513489	-589.456543	62.323582	966.377747	554.807007	-8.654389	937.096741	556.232849	148.135818
-640.571533	140.228546	876.475769	-618.132935	-22.318531	872.790771	-714.553101	162.863235	500.938171	-682.195801	-85.668427	507.045471	-708.222839	152.375626	87.075790	-672.594360	-92.206848	90.299530	-633.945435	225.617706	1376.909668	-605.060303	-117.805977	1372.776611	-588.519836	64.025520	1396.550171	-594.172791	47.083504	1673.689819	-677.453064	311.633209	1134.779541	-639.381470	-212.713440	1138.397583	-550.128357	319.868286	893.224304	-518.116272	-179.833115	900.536621	-589.735413	62.343761	966.388489	554.738159	-8.663634	937.110352	556.206299	148.102524
-640.756348	140.236511	876.472107	-618.412415	-22.285023	872.761169	-714.583008	162.890656	500.933777	-682.124390	-85.614021	506.967621	-708.239441	152.334457	87.096413	-672.620178	-92.209869	90.249580	-634.210938	225.670578	1376.885986	-605.519348	-117.740799	1372.897583	-588.831360	64.052299	1396.573853	-594.596802	47.126007	1673.660767	-678.037537	311.541229	1134.757690	-639.848816	-212.706329	1138.428711	-551.142822	319.618805	892.926697	-518.573486	-179.988007	900.555847	-590.003784	62.321907	966.389099	554.661804	-8.658612	937.108215	556.183533	148.069778
-640.967285	140.245422	876.456055	-618.697571	-22.276293	872.752197	-714.608521	162.915939	500.908051	-682.038818	-85.606346	506.892334	-708.240601	152.298569	87.131378	-672.507629	-92.195709	90.230461	-634.523865	225.727768	1376.822754	-605.928772	-117.698509	1372.912842	-588.954224	64.002991	1396.771240	-595.028625	47.072304	1673.718018	-678.614319	311.399902	1134.698853	-640.327332	-212.757797	1138.462280	-552.076355	319.346893	892.618103	-518.997742	-180.156082	900.571655	-590.269653	62.314007	966.384827	554.538391	-8.624337	937.121338	556.057556	148.093536
-641.139282	140.209824	876.420227	-618.962585	-22.311327	872.760132	-714.627319	162.985291	500.903229	-681.977112	-85.574814	506.832672	-708.234619	152.247650	87.116837	-672.522461	-92.197540	90.197037	-634.753540	225.763596	1376.756348	-606.262512	-117.692261	1372.949707	-589.246521	64.023544	1396.781494	-595.431335	47.052013	1673.729980	-679.155029	311.310638	1134.617310	-640.774475	-212.775177	1138.514282	-552.994995	319.181763	892.373657	-519.443726	-180.364304	900.596191	-590.523560	62.275585	966.386292	554.403625	-8.613159	937.114075	555.953430	148.104401
-641.281860	140.206619	876.389038	-619.207397	-22.316893	872.761353	-714.633606	162.982986	500.876678	-681.872620	-85.549904	506.795349	-708.246399	152.223190	87.151138	-672.585693	-92.180161	90.177376	-634.941956	225.826080	1376.708374	-606.571106	-117.672348	1372.997559	-589.732300	64.079018	1396.550293	-595.832275	47.091267	1673.687500	-679.735657	311.219330	1134.570557	-641.190247	-212.783371	1138.559326	-554.117004	318.991211	891.973267	-519.871155	-180.564621	900.636108	-590.744324	62.260689	966.383301	554.364807	-8.541970	937.103760	555.873047	148.159683
-641.426758	140.211853	876.363708	-619.456604	-22.328930	872.753601	-714.640076	163.043076	500.870026	-681.786987	-85.553963	506.781311	-708.232178	152.160919	87.147560	-672.541992	-92.191826	90.164597	-635.202515	225.889786	1376.629150	-607.002014	-117.638969	1373.016357	-589.847961	64.054680	1396.737671	-596.230591	47.044632	1673.752563	-680.278320	311.195282	1134.517578	-641.591309	-212.868454	1138.609375	-555.152222	318.790009	891.593262	-520.296387	-180.760742	900.674133	-590.960815	62.238670	966.375854	554.276794	-8.547050	937.101990	555.779724	148.191299
-641.558350	140.221024	876.347839	-619.718750	-22.363001	872.752808	-714.618958	163.029907	500.839722	-681.751709	-85.531586	506.727539	-708.251465	152.085678	87.156975	-672.523315	-92.180840	90.122894	-635.429382	225.954498	1376.568726	-607.415161	-117.602173	1373.068848	-590.137024	64.058113	1396.707397	-596.613342	47.040691	1673.753418	-680.804626	311.122375	1134.422241	-642.015320	-212.952744	1138.642456	-556.148621	318.690674	891.276611	-520.690125	-180.963379	900.684814	-591.180054	62.198936	966.378052	554.181946	-8.494701	937.072205	555.694702	148.221146
-641.685486	140.170624	876.352356	-619.917175	-22.384752	872.776672	-714.623474	163.010941	500.813446	-681.638672	-85.515915	506.704529	-708.295654	152.037811	87.163292	-672.447327	-92.175095	90.131042	-635.636902	226.018250	1376.491211	-607.792542	-117.574173	1373.117065	-590.406616	64.059677	1396.718506	-596.976624	47.106110	1673.723877	-681.302246	311.097473	1134.407471	-642.408569	-213.009094	1138.717651	-557.235840	318.522461	890.928223	-521.057739	-181.207016	900.766052	-591.373413	62.152653	966.405762	554.112244	-8.466875	937.084717	555.618469	148.220734
-641.781494	140.156052	876.370911	-620.138367	-22.388208	872.807678	-714.619080	163.032837	500.814209	-681.565613	-85.511833	506.694519	-708.234070	151.999161	87.178818	-672.398682	-92.163521	90.124100	-635.807312	226.087189	1376.455444	-608.152466	-117.542015	1373.131592	-590.669739	64.055710	1396.735596	-597.313354	47.061882	1673.807373	-681.815430	311.079346	1134.378174	-642.807800	-213.085205	1138.811768	-558.298950	318.442841	890.579224	-521.396790	-181.454666	900.860352	-591.555115	62.117237	966.441345	554.072083	-8.462023	937.080383	555.570679	148.244263
-641.861084	140.101761	876.378479	-620.274048	-22.460672	872.833374	-714.598022	163.004288	500.815308	-681.431641	-85.485451	506.653778	-708.271790	151.969131	87.170212	-672.417603	-92.165718	90.112129	-635.932129	226.133942	1376.424072	-608.458740	-117.540878	1373.172119	-591.124268	64.113739	1396.553223	-597.648376	47.066624	1673.814331	-682.293335	311.060883	1134.349243	-643.170166	-213.045074	1138.778442	-559.293396	318.298309	890.284729	-521.717285	-181.717773	900.918274	-591.712830	62.042984	966.479919	554.040222	-8.391503	937.064880	555.496094	148.286484
-641.951782	140.061935	876.348389	-620.465637	-22.483007	872.838379	-714.642456	163.012344	500.778625	-681.360229	-85.477127	506.632172	-708.288879	151.918976	87.170052	-672.349121	-92.154716	90.105057	-636.150757	226.188812	1376.350342	-608.882141	-117.503777	1373.210938	-591.233459	64.078613	1396.740601	-597.968018	47.077999	1673.812866	-682.754211	311.075073	1134.298218	-643.551392	-213.268463	1138.948120	-560.308716	318.253662	889.872314	-522.046387	-181.957413	901.023315	-591.879822	62.003994	966.478638	553.938843	-8.384576	937.045227	555.408752	148.281387
-642.005554	140.003159	876.334106	-620.559387	-22.535660	872.838989	-714.616821	163.008865	500.767456	-681.301208	-85.446175	506.592377	-708.261536	151.927902	87.177376	-672.404724	-92.141319	90.088722	-636.270752	226.250534	1376.302368	-609.232422	-117.510124	1373.285767	-591.694580	64.137741	1396.544800	-598.248413	47.158241	1673.754395	-683.212585	311.084503	1134.258911	-643.943542	-213.190628	1138.937500	-561.443970	318.267090	889.480469	-522.333008	-182.226685	901.121277	-591.992432	61.941681	966.488708	553.887695	-8.369980	937.046509	555.347534	148.335724
-642.067383	139.956284	876.316162	-620.679565	-22.591341	872.842712	-714.661438	163.036240	500.757446	-681.174255	-85.431274	506.567719	-708.277649	151.890930	87.213783	-672.358093	-92.135300	90.103500	-636.467957	226.287262	1376.234497	-609.640381	-117.469490	1373.356812	-591.761902	64.131630	1396.744141	-598.515442	47.152416	1673.802002	-683.631409	311.130768	1134.230957	-644.288696	-213.287399	1138.997070	-562.455322	318.290405	889.112061	-522.609863	-182.498947	901.211853	-592.122314	61.882896	966.498413	553.820740	-8.324010	937.016663	555.266968	148.368652
-642.102417	139.925339	876.300720	-620.758789	-22.640835	872.845337	-714.687622	163.038910	500.749420	-681.122986	-85.444405	506.537048	-708.290710	151.893845	87.204231	-672.380310	-92.133919	90.121445	-636.585571	226.339172	1376.168579	-609.935364	-117.453796	1373.426880	-592.209351	64.163628	1396.566528	-598.753906	47.203484	1673.792603	-684.034790	311.187958	1134.221558	-644.635925	-213.346451	1139.127686	-563.485168	318.281464	888.703247	-522.885742	-182.789230	901.355896	-592.221863	61.835899	966.510376	553.760315	-8.309234	937.006287	555.196045	148.378036
-642.149536	139.852386	876.302124	-620.842590	-22.693867	872.870605	-714.676880	163.015366	500.719574	-681.087830	-85.445328	506.515442	-708.239807	151.863297	87.167725	-672.413330	-92.137108	90.106277	-636.758057	226.377060	1376.142578	-610.277466	-117.452919	1373.481812	-592.481140	64.164101	1396.541992	-598.987305	47.249035	1673.778809	-684.444885	311.243073	1134.189453	-645.015808	-213.391647	1139.214355	-564.519287	318.335297	888.368958	-523.162537	-183.109924	901.445129	-592.324097	61.772789	966.539368	553.628601	-8.270529	936.980286	555.046509	148.432007
-642.187012	139.810303	876.305664	-620.919434	-22.729435	872.882751	-714.727112	163.009460	500.737213	-681.038147	-85.448586	506.526001	-708.266907	151.821793	87.191162	-672.399963	-92.135002	90.109375	-636.885071	226.420166	1376.103638	-610.636475	-117.431160	1373.536865	-592.735535	64.192757	1396.572876	-599.194458	47.302277	1673.778931	-684.834778	311.262146	1134.184204	-645.348938	-213.516357	1139.369019	-565.468384	318.414246	888.051697	-523.413940	-183.380569	901.565796	-592.413391	61.724964	966.561218	553.619141	-8.238355	936.971130	555.037781	148.427063
-642.198486	139.761414	876.317505	-620.942017	-22.792011	872.889282	-714.763489	162.963730	500.729218	-681.007446	-85.470222	506.535797	-708.253418	151.812286	87.187401	-672.371826	-92.129143	90.126915	-637.035889	226.460953	1376.085693	-610.995911	-117.427299	1373.631714	-592.995544	64.199821	1396.601563	-599.366028	47.413525	1673.732056	-685.200562	311.357361	1134.191406	-645.688232	-213.580322	1139.497925	-566.420166	318.459106	887.712830	-523.642090	-183.673462	901.674133	-592.470764	61.657639	966.587952	553.535889	-8.223193	936.978394	554.921997	148.477020
-642.216614	139.685745	876.310730	-620.992126	-22.826195	872.900940	-714.754578	162.909775	500.695465	-681.011047	-85.481171	506.540924	-708.238098	151.781815	87.189964	-672.312256	-92.105125	90.125000	-637.247681	226.488892	1376.028564	-611.383911	-117.416267	1373.691772	-593.044617	64.201340	1396.817017	-599.539307	47.476631	1673.718262	-685.553955	311.441620	1134.177734	-646.013611	-213.649094	1139.618286	-567.323303	318.525513	887.415527	-523.853088	-183.963654	901.815308	-592.532104	61.602489	966.601990	553.473206	-8.159121	936.943848	554.812622	148.558838
-642.222961	139.644226	876.300537	-621.019897	-22.899174	872.907227	-714.740295	162.902771	500.685516	-681.014771	-85.504005	506.525970	-708.209045	151.749115	87.172325	-672.317688	-92.142853	90.125542	-637.376953	226.510880	1375.970215	-611.674377	-117.426926	1373.752075	-593.496704	64.259476	1396.605225	-599.705872	47.553768	1673.670410	-685.899475	311.488312	1134.131836	-646.333435	-213.775116	1139.749878	-568.234253	318.727570	887.124756	-524.082642	-184.270081	901.928162	-592.572815	61.545494	966.610046	553.403809	-8.164593	936.929016	554.751221	148.564514
-642.236633	139.594864	876.281616	-621.034729	-22.949568	872.899353	-714.793640	162.861771	500.683075	-680.991821	-85.524963	506.474426	-708.202576	151.671265	87.182541	-672.401123	-92.148972	90.085266	-637.540771	226.558304	1375.900269	-611.970276	-117.404953	1373.798462	-593.725830	64.287117	1396.596558	-599.850281	47.645081	1673.633057	-686.236816	311.532471	1134.084717	-646.638672	-213.858841	1139.832520	-569.015930	318.807434	886.808411	-524.272644	-184.586014	902.041382	-592.601501	61.499561	966.602661	553.282837	-8.110939	936.910400	554.582642	148.660706
-642.230835	139.540955	876.275696	-621.054077	-22.984037	872.898438	-714.821960	162.824951	500.698029	-680.991272	-85.520615	506.467010	-708.188477	151.608292	87.206474	-672.283447	-92.133118	90.096581	-637.747253	226.589676	1375.843872	-612.284424	-117.384865	1373.846313	-593.767273	64.291603	1396.820313	-599.988281	47.699059	1673.657837	-686.559692	311.638275	1134.055298	-646.915466	-213.924332	1139.884888	-569.800598	318.954803	886.514709	-524.440063	-184.875061	902.161865	-592.625000	61.450211	966.606506	553.239014	-8.121378	936.890503	554.524536	148.661316
-642.217773	139.484024	876.279541	-621.029785	-23.063705	872.911804	-714.769409	162.731140	500.671936	-680.994446	-85.560944	506.479462	-708.136353	151.563034	87.215752	-672.292908	-92.177986	90.122185	-637.925415	226.644424	1375.765625	-612.563599	-117.368828	1373.894409	-593.994812	64.301231	1396.825684	-600.114868	47.813343	1673.629639	-686.884949	311.721924	1134.041382	-647.199158	-214.022659	1139.981934	-570.583069	319.122711	886.284973	-524.610962	-185.166931	902.293518	-592.620667	61.387550	966.621033	553.142456	-8.107310	936.898132	554.392151	148.692535
-642.223450	139.426834	876.274658	-621.055298	-23.103163	872.898621	-714.795532	162.670990	500.672546	-680.993652	-85.567322	506.472412	-708.122009	151.499191	87.213753	-672.320251	-92.183960	90.089600	-638.115295	226.655075	1375.698120	-612.831360	-117.377609	1373.948364	-594.224243	64.323959	1396.786377	-600.238647	47.919109	1673.600342	-687.208679	311.822632	1134.006348	-647.458740	-214.113312	1140.067261	-571.254456	319.280121	886.059570	-524.789246	-185.481506	902.380371	-592.644470	61.328987	966.615784	553.082642	-8.066755	936.870178	554.316223	148.744598
-642.208252	139.374649	876.269775	-621.046265	-23.175175	872.913391	-714.836365	162.632111	500.676331	-681.022644	-85.628143	506.507721	-708.139526	151.398621	87.207535	-672.216614	-92.213135	90.096802	-638.286438	226.699493	1375.614990	-613.092468	-117.364922	1373.999634	-594.424072	64.345909	1396.790405	-600.356750	48.040138	1673.571289	-687.513367	311.872253	1133.942993	-647.712097	-214.231674	1140.185181	-571.880676	319.442413	885.815491	-524.937683	-185.765457	902.487610	-592.645569	61.274323	966.626099	553.032898	-8.106154	936.893127	554.249023	148.737045
-642.177917	139.319901	876.262573	-621.030212	-23.221785	872.917847	-714.778137	162.571228	500.638611	-680.984985	-85.633179	506.518799	-708.110352	151.343918	87.200554	-672.212158	-92.202103	90.102249	-638.440552	226.724823	1375.540161	-613.308044	-117.347176	1374.044067	-594.614929	64.370361	1396.777954	-600.454224	48.166801	1673.546631	-687.788879	311.932251	1133.898560	-647.952209	-214.319031	1140.278198	-572.487183	319.665375	885.600891	-525.070862	-186.030365	902.579895	-592.642212	61.224194	966.633118	553.000183	-8.035374	936.861572	554.144348	148.820602
-642.165405	139.283417	876.240967	-621.016357	-23.288343	872.905518	-714.766907	162.526978	500.622253	-680.984619	-85.666718	506.539917	-708.081116	151.299286	87.201157	-672.214172	-92.206261	90.089195	-638.607300	226.762314	1375.444458	-613.509094	-117.352692	1374.094727	-594.788391	64.417007	1396.765625	-600.573608	48.297657	1673.516846	-688.072815	312.021301	1133.845825	-648.176758	-214.391861	1140.357544	-573.055237	319.821899	885.408997	-525.189880	-186.338165	902.678589	-592.642151	61.175838	966.621582	552.942932	-8.044837	936.842834	554.075012	148.833282
-642.146057	139.242844	876.208557	-621.021484	-23.357836	872.898010	-714.786987	162.510345	500.604919	-681.010498	-85.723892	506.525604	-708.097717	151.255417	87.184303	-672.258057	-92.208939	90.079956	-638.750793	226.772293	1375.374146	-613.637451	-117.336555	1374.135010	-595.142944	64.475075	1396.559326	-600.689575	48.464169	1673.485718	-688.336853	312.056885	1133.781128	-648.371948	-214.491196	1140.423950	-573.488586	319.962189	885.240051	-525.298340	-186.592819	902.749878	-592.643127	61.127392	966.604858	552.868713	-8.060126	936.840820	553.994629	148.846283
-642.099426	139.174576	876.176697	-620.995300	-23.435953	872.887085	-714.693237	162.474747	500.615479	-681.005371	-85.743202	506.510895	-708.061157	151.220596	87.182045	-672.229919	-92.214127	90.080360	-638.914185	226.790588	1375.300049	-613.779602	-117.329536	1374.180908	-595.295593	64.481598	1396.548096	-600.805603	48.635128	1673.458496	-688.586304	312.153870	1133.716309	-648.514404	-214.593597	1140.475952	-573.907410	320.120026	885.111023	-525.392517	-186.874527	902.845459	-592.626160	61.058270	966.591492	552.840210	-8.071649	936.824341	553.946838	148.823395
-642.055115	139.070724	876.168091	-620.969604	-23.476816	872.887939	-714.640503	162.411606	500.613281	-680.982971	-85.761658	506.483978	-708.068909	151.175171	87.193817	-672.217896	-92.221260	90.077667	-639.063477	226.827499	1375.246460	-613.900940	-117.292908	1374.217407	-595.442993	64.517036	1396.559082	-600.903259	48.811626	1673.453125	-688.829895	312.169464	1133.646606	-648.629944	-214.536331	1140.434937	-574.287781	320.283630	885.003174	-525.485046	-187.129349	902.914307	-592.616699	60.984497	966.598450	552.800659	-8.091048	936.830750	553.898193	148.779144
-642.032227	138.988831	876.150879	-620.939758	-23.576616	872.891357	-714.526306	162.336975	500.583099	-681.020264	-85.816338	506.507507	-708.049133	151.144699	87.185745	-672.307556	-92.227753	90.066612	-639.277588	226.843552	1375.191528	-614.058899	-117.266464	1374.236938	-595.410828	64.511238	1396.737061	-601.020264	48.994957	1673.444702	-689.070190	312.229858	1133.586548	-648.721008	-214.646423	1140.469727	-574.594971	320.483795	884.904114	-525.579468	-187.365601	903.002258	-592.612854	60.903572	966.600708	552.744934	-8.056269	936.825745	553.797546	148.822067
-641.971924	138.953354	876.151978	-620.910278	-23.651024	872.895325	-714.525146	162.357651	500.578674	-681.029297	-85.859123	506.487335	-708.047791	151.095718	87.203232	-672.261230	-92.230232	90.058418	-639.394592	226.852005	1375.140381	-614.124146	-117.277458	1374.286743	-595.731201	64.565041	1396.541260	-601.130188	49.194946	1673.430786	-689.270447	312.298370	1133.547607	-648.812073	-214.748901	1140.569824	-574.852722	320.651062	884.810791	-525.676819	-187.638550	903.057495	-592.593933	60.838520	966.614563	552.661865	-8.070272	936.820129	553.722595	148.798294
-641.947876	138.863098	876.135620	-620.901428	-23.719059	872.911865	-714.493958	162.310226	500.559875	-681.025391	-85.856293	506.495972	-708.089905	151.058411	87.206055	-672.312622	-92.239166	90.026352	-639.568970	226.847351	1375.082153	-614.239441	-117.248970	1374.342041	-595.675110	64.568535	1396.752441	-601.228699	49.455799	1673.362183	-689.481995	312.356445	1133.491943	-648.874390	-214.988602	1140.785767	-575.075684	320.818604	884.770752	-525.778992	-187.891891	903.138794	-592.590149	60.773064	966.619507	552.636902	-8.077809	936.818604	553.664063	148.812286
-641.898804	138.812057	876.128418	-620.879028	-23.785349	872.923157	-714.388367	162.280548	500.532440	-680.967285	-85.888344	506.506989	-708.007690	151.058487	87.210266	-672.238892	-92.224396	90.082130	-639.732239	226.850311	1375.022827	-614.306213	-117.237488	1374.399536	-595.785583	64.618668	1396.768311	-601.325378	49.645214	1673.374390	-689.684387	312.452423	1133.451294	-648.905823	-215.085464	1140.896484	-575.231384	320.941803	884.732483	-525.832336	-188.125748	903.221985	-592.574890	60.715408	966.630188	552.589966	-8.102168	936.825317	553.619934	148.798141
-641.850830	138.743225	876.140869	-620.838867	-23.886093	872.956299	-714.345642	162.276947	500.513184	-680.970581	-85.912422	506.527069	-707.970947	151.004929	87.170288	-672.230103	-92.235413	90.054611	-639.886597	226.844574	1374.974487	-614.365417	-117.228554	1374.451172	-595.877441	64.647484	1396.750854	-601.426331	49.795277	1673.430298	-689.909180	312.508514	1133.374146	-648.935791	-215.194839	1140.985962	-575.343262	321.085968	884.709900	-525.913330	-188.355957	903.272339	-592.559265	60.635948	966.664795	552.547791	-8.119698	936.833252	553.570740	148.760483
-641.824585	138.647949	876.132385	-620.794495	-23.988207	872.961243	-713.746094	161.986771	500.373901	-680.965088	-85.979355	506.528778	-707.717102	151.017807	87.111618	-672.171570	-92.235680	90.031158	-640.027771	226.835007	1374.927368	-614.410828	-117.225494	1374.510376	-595.947510	64.669624	1396.729004	-601.536377	49.966167	1673.494019	-690.129456	312.533600	1133.311768	-648.918396	-215.292145	1141.076294	-575.423401	321.198242	884.715149	-525.955261	-188.590240	903.338501	-592.533508	60.547718	966.666626	552.476501	-8.163234	936.825439	553.508789	148.776825
-641.790161	138.543976	876.119507	-620.768066	-24.063753	872.973816	-713.555786	161.857056	500.338928	-680.934387	-86.004387	506.540710	-707.642883	150.996323	87.129463	-672.143738	-92.241318	90.039871	-640.141418	226.834229	1374.912109	-614.427063	-117.204659	1374.560425	-595.986328	64.693367	1396.727051	-601.634644	50.182774	1673.502930	-690.259583	312.571350	1133.294678	-648.874329	-215.396194	1141.171753	-575.437744	321.290894	884.738281	-525.997620	-188.787491	903.397461	-592.513306	60.469639	966.670410	552.441589	-8.177662	936.800903	553.464844	148.780731
-641.726807	138.483063	876.148315	-620.702454	-24.129082	872.985229	-713.480225	161.774872	500.361328	-680.874146	-85.997398	506.529266	-707.609924	150.965103	87.132332	-671.651550	-92.048996	89.755959	-640.269348	226.837540	1374.895020	-614.421997	-117.178505	1374.611572	-596.001465	64.727913	1396.735352	-601.729248	50.396458	1673.509399	-690.384949	312.570557	1133.243896	-648.820313	-215.475754	1141.272949	-575.411377	321.375458	884.775635	-525.998779	-188.936142	903.482666	-592.467957	60.394482	966.698975	552.407043	-8.176411	936.798462	553.423706	148.750412
-641.694824	138.385040	876.138550	-620.665039	-24.201311	872.993042	-713.468872	161.714325	500.367798	-680.830444	-85.994728	506.531494	-707.592957	150.900528	87.121994	-671.709167	-92.046944	89.748055	-640.347656	226.834137	1374.859741	-614.396545	-117.165833	1374.664795	-596.197693	64.798088	1396.547363	-601.819946	50.591625	1673.521606	-690.486389	312.591522	1133.200195	-648.758667	-215.572281	1141.387695	-575.314636	321.436340	884.829285	-526.004578	-189.098038	903.526794	-592.435852	60.320763	966.698730	552.336182	-8.196350	936.799438	553.355652	148.734695
-641.631958	138.345291	876.121887	-620.614746	-24.243929	873.002930	-713.486328	161.670029	500.358154	-680.865723	-86.071014	506.517059	-707.599792	150.822067	87.094368	-671.820984	-92.074181	89.755386	-640.497131	226.842819	1374.839966	-614.390442	-117.127899	1374.713989	-596.059631	64.773483	1396.701172	-601.919250	50.783264	1673.513184	-690.539612	312.592041	1133.139526	-648.705261	-215.641937	1141.465576	-575.207825	321.516846	884.871826	-525.982239	-189.253632	903.570190	-592.397766	60.289051	966.702759	552.255310	-8.218176	936.777161	553.306152	148.696472
-641.606934	138.275772	876.120789	-620.550415	-24.332172	873.015869	-714.129761	161.861908	500.500702	-680.820740	-86.089485	506.536255	-707.927246	150.664291	87.150131	-671.766541	-92.085632	89.781158	-640.594360	226.872284	1374.824707	-614.355591	-117.105881	1374.772095	-596.075256	64.841454	1396.696289	-601.991577	50.980923	1673.528809	-690.567871	312.606201	1133.103149	-648.616760	-215.686966	1141.555664	-575.044189	321.559357	884.926453	-525.944580	-189.399704	903.610413	-592.360474	60.226082	966.711243	552.208740	-8.258535	936.767944	553.251465	148.694794
-641.599854	138.200745	876.103210	-620.507690	-24.394373	873.011841	-713.634827	161.604675	500.362823	-680.827881	-86.136719	506.567566	-707.644775	150.699554	87.116737	-671.778625	-92.092957	89.796196	-640.698792	226.889908	1374.809448	-614.318909	-117.079216	1374.812866	-596.069763	64.877541	1396.696045	-602.067749	51.163948	1673.543579	-690.596130	312.622070	1133.061401	-648.546082	-215.724213	1141.638306	-574.853638	321.590057	884.989502	-525.893250	-189.522949	903.671692	-592.337585	60.173607	966.700684	552.173218	-8.270964	936.755188	553.216248	148.673859
-641.593384	138.108307	876.107239	-620.452271	-24.457170	873.033813	-714.094116	161.711487	500.427490	-680.795593	-86.165390	506.604553	-707.859985	150.566299	87.147736	-672.213928	-92.279510	90.042206	-640.798645	226.877594	1374.787354	-614.299866	-117.069008	1374.880371	-596.083984	64.910698	1396.671997	-602.130127	51.353798	1673.553833	-690.589783	312.621582	1133.022095	-648.446533	-215.813690	1141.722900	-574.644592	321.597992	885.066895	-525.818176	-189.647446	903.722046	-592.315125	60.117290	966.716492	552.102783	-8.288384	936.750854	553.149536	148.643112
-641.572083	138.046356	876.079529	-620.386597	-24.510221	873.030151	-714.268433	161.713852	500.478485	-680.827576	-86.221985	506.591492	-707.920166	150.508621	87.173904	-672.263184	-92.308289	90.012039	-640.883057	226.892105	1374.777344	-614.235535	-117.041138	1374.914673	-596.068848	64.948456	1396.657959	-602.198486	51.533966	1673.554688	-690.560486	312.580261	1132.943481	-648.350342	-215.865723	1141.786499	-574.390076	321.597015	885.138062	-525.728638	-189.758041	903.756287	-592.271484	60.084221	966.699890	552.043274	-8.342217	936.725708	553.109619	148.618256
-641.553406	137.996780	876.074097	-620.318176	-24.542053	873.031860	-714.238159	160.575821	500.170349	-680.836670	-86.247719	506.575684	-708.075012	150.424469	87.056419	-671.867126	-92.142075	89.786652	-640.941345	226.889572	1374.733521	-614.187256	-117.025436	1374.942261	-596.030579	64.972824	1396.642944	-602.241577	51.713703	1673.563965	-690.488403	312.583771	1132.895142	-648.225037	-215.875488	1141.818970	-574.099365	321.559601	885.227173	-525.606995	-189.842834	903.819458	-592.230896	60.059361	966.698669	551.971985	-8.369914	936.706482	553.026611	148.595978
-641.483887	137.949417	876.065796	-620.225769	-24.567562	873.044312	-714.236023	161.539185	500.461304	-680.813782	-86.282196	506.603119	-708.039368	150.562057	87.239494	-671.886963	-92.138939	89.782196	-641.013977	226.886993	1374.695679	-614.126587	-116.996468	1374.975098	-595.994019	65.030540	1396.631226	-602.285034	51.897236	1673.560059	-690.407043	312.567352	1132.837280	-648.093445	-215.909470	1141.881348	-573.789368	321.562500	885.301147	-525.462280	-189.932587	903.864929	-592.158936	60.039375	966.703918	551.935852	-8.368366	936.696228	552.989563	148.564102
-641.473816	137.906097	876.035461	-620.159363	-24.608973	873.041687	-714.260498	161.554062	500.473755	-680.865112	-86.335007	506.615204	-708.037720	150.524811	87.239357	-671.908020	-92.147865	89.824585	-641.055908	226.902390	1374.665161	-614.055115	-116.983887	1375.012207	-595.960144	65.066963	1396.592041	-602.318909	52.060398	1673.559448	-690.313660	312.544342	1132.738892	-647.946838	-215.962952	1141.924561	-573.435974	321.520538	885.342896	-525.304993	-189.972702	903.911499	-592.109375	60.027718	966.681580	551.860962	-8.417346	936.682434	552.923767	148.540695
-641.466919	137.885941	876.032104	-620.099670	-24.642694	873.044434	-714.291260	161.505829	500.462585	-680.881897	-86.353539	506.624481	-707.839600	150.386993	87.133308	-671.831543	-92.157806	89.800346	-641.088257	226.892212	1374.647583	-613.994629	-116.962265	1375.039551	-595.942749	65.090073	1396.558960	-602.347046	52.215881	1673.550171	-690.189941	312.526093	1132.664429	-647.810852	-215.858276	1141.847168	-573.058899	321.493439	885.375122	-525.120117	-189.988373	903.956055	-592.070068	60.017387	966.678162	551.787842	-8.452335	936.644531	552.867920	148.536469
-641.444336	137.850540	876.033569	-620.012939	-24.662712	873.050415	-714.344421	161.436615	500.465881	-680.887878	-86.375496	506.630157	-707.854492	150.374878	87.162354	-672.196716	-92.371376	90.048317	-641.123169	226.889908	1374.627441	-613.954346	-116.944542	1375.055054	-595.912598	65.136253	1396.552368	-602.366211	52.371761	1673.555176	-690.048035	312.501434	1132.604736	-647.640320	-215.911682	1141.898071	-572.679138	321.407196	885.446960	-524.909973	-190.016495	904.016052	-592.017029	60.007664	966.681885	551.756775	-8.456244	936.638550	552.816040	148.505707
-641.434143	137.813202	876.048767	-619.937683	-24.671041	873.072449	-714.360718	161.402283	500.461853	-680.876404	-86.393906	506.651367	-707.831726	150.383850	87.160057	-671.807617	-92.158417	89.814308	-641.133789	226.901321	1374.604004	-613.860107	-116.899612	1375.062622	-595.867432	65.159004	1396.557739	-602.366882	52.517609	1673.553467	-689.906433	312.473450	1132.528809	-647.464111	-216.071228	1142.030518	-572.325623	321.343445	885.513428	-524.689697	-190.006561	904.095642	-591.972107	60.005138	966.698792	551.772339	-8.479455	936.620667	552.807678	148.491379
-641.442993	137.750595	876.041077	-619.878357	-24.690947	873.058411	-714.439026	161.376892	500.483856	-680.904541	-86.425041	506.663910	-707.854919	150.372772	87.157318	-672.160583	-92.330147	89.976883	-641.146179	226.883545	1374.591309	-613.814697	-116.910950	1375.067261	-595.816711	65.175690	1396.543335	-602.379761	52.638035	1673.548340	-689.734680	312.455414	1132.468872	-647.286987	-216.087448	1142.030396	-571.945374	321.246399	885.602051	-524.435364	-189.995148	904.164734	-591.929932	59.979820	966.680237	551.735718	-8.490413	936.620178	552.757507	148.461655
-641.432556	137.713287	876.042358	-619.810913	-24.758314	873.071045	-714.492676	161.309998	500.452332	-680.927734	-86.465988	506.632782	-707.841797	150.362885	87.157700	-671.846619	-92.212662	89.805351	-641.156921	226.871582	1374.561890	-613.752319	-116.909828	1375.081909	-595.778748	65.190765	1396.522583	-602.372314	52.764378	1673.550049	-689.551392	312.405182	1132.399048	-647.136108	-216.098083	1142.019287	-571.482300	321.142151	885.659851	-524.171204	-189.982407	904.189270	-591.877380	59.948788	966.680664	551.665649	-8.506159	936.603394	552.671387	148.445450
-641.405029	137.715271	876.036926	-619.748291	-24.764566	873.057312	-714.541626	161.296036	500.467377	-680.929199	-86.474632	506.638000	-707.832336	150.392319	87.158943	-671.832520	-92.189957	89.786293	-641.146790	226.858688	1374.551270	-613.692383	-116.899826	1375.083862	-595.728943	65.186653	1396.514526	-602.350098	52.931034	1673.475708	-689.341858	312.366028	1132.320679	-646.947632	-216.110107	1142.012939	-571.016052	321.044067	885.694580	-523.906311	-189.957687	904.244812	-591.814514	59.952660	966.663391	551.654297	-8.537146	936.590454	552.637817	148.417496
-641.349609	137.709152	876.037354	-619.648560	-24.742428	873.049561	-714.605225	161.247803	500.473969	-680.944885	-86.485786	506.662659	-707.841431	150.404785	87.180519	-671.906738	-92.189224	89.805382	-641.119507	226.830856	1374.523560	-613.634521	-116.924034	1375.094727	-595.670044	65.190079	1396.508789	-602.318115	53.051556	1673.474609	-689.135437	312.319641	1132.288818	-646.756775	-216.108139	1141.997070	-570.549561	320.828705	885.751953	-523.641602	-189.916260	904.279846	-591.731995	59.967911	966.657349	551.632324	-8.560189	936.582397	552.581482	148.387589
-641.332275	137.672775	876.045898	-619.571045	-24.775234	873.069214	-714.656555	161.203705	500.463593	-681.006836	-86.524185	506.674652	-707.847595	150.448029	87.190331	-671.960693	-92.209000	89.805595	-641.080627	226.824295	1374.519409	-613.583008	-116.935989	1375.118286	-595.625183	65.190842	1396.506836	-602.278442	53.106785	1673.531250	-688.919495	312.264191	1132.236938	-646.574402	-216.119476	1142.009277	-570.059509	320.658936	885.851563	-523.335327	-189.840057	904.323242	-591.681396	59.954514	966.669373	551.620117	-8.560891	936.578491	552.514832	148.367661
-641.294922	137.626007	876.044250	-619.499390	-24.809025	873.068420	-714.713684	161.174622	500.460449	-681.070313	-86.523254	506.681976	-707.788635	150.464569	87.173485	-672.008667	-92.212440	89.801666	-641.050659	226.802109	1374.530884	-613.528931	-116.966309	1375.147827	-595.573059	65.186958	1396.496582	-602.232788	53.188046	1673.512939	-688.691528	312.185822	1132.190674	-646.402771	-216.113754	1142.008789	-569.603333	320.530151	885.935913	-523.026245	-189.788971	904.373474	-591.618103	59.924431	966.664001	551.526611	-8.591455	936.562744	552.408447	148.324615
-641.247070	137.580414	876.058899	-619.382690	-24.844843	873.083801	-714.742737	161.159775	500.492157	-681.087463	-86.513069	506.699463	-707.757629	150.506607	87.200722	-672.006287	-92.207375	89.820267	-640.966248	226.785156	1374.560181	-613.446106	-116.967384	1375.146240	-595.633667	65.214035	1396.377319	-602.160706	53.263725	1673.518433	-688.448120	312.083649	1132.170410	-646.205627	-216.111160	1142.009888	-569.087036	320.322083	886.017395	-522.695190	-189.685562	904.470520	-591.533142	59.901188	966.677246	551.514282	-8.602467	936.545105	552.346008	148.315048
-641.196655	137.582474	876.071472	-619.305481	-24.848160	873.094116	-714.766174	161.112885	500.519928	-681.150757	-86.505295	506.733521	-707.812805	150.518387	87.223106	-671.901794	-92.189369	89.846840	-640.906921	226.752258	1374.589111	-613.378052	-116.987068	1375.181519	-595.555115	65.210220	1396.405029	-602.080688	53.384792	1673.464966	-688.186890	312.022095	1132.174316	-646.005859	-216.095856	1142.020874	-568.583862	320.087372	886.111633	-522.352783	-189.609314	904.555542	-591.467468	59.905811	966.687683	551.449219	-8.625410	936.529724	552.249634	148.274475
-641.138062	137.550995	876.095825	-619.219238	-24.846483	873.102539	-714.728760	161.053574	500.499054	-681.177490	-86.488380	506.763977	-707.843323	150.545914	87.253784	-671.902954	-92.189384	89.845192	-640.886047	226.752029	1374.604736	-613.340088	-117.000549	1375.211792	-595.341431	65.182091	1396.544067	-601.994995	53.443920	1673.464355	-687.914429	311.971191	1132.180664	-645.816467	-216.084610	1142.012573	-568.124390	319.881927	886.206970	-522.028015	-189.527802	904.629211	-591.399109	59.888680	966.705811	551.382446	-8.664217	936.515381	552.150269	148.252792
-641.113586	137.547455	876.099487	-619.145142	-24.869015	873.090820	-714.738953	161.029205	500.494965	-681.251282	-86.485085	506.764923	-707.956421	150.535767	87.248016	-671.984070	-92.204742	89.845558	-640.797852	226.709503	1374.632568	-613.267761	-117.009048	1375.238281	-595.267151	65.148865	1396.531616	-601.900085	53.480782	1673.472290	-687.620544	311.914429	1132.176270	-645.618469	-215.964417	1141.885620	-567.648499	319.724670	886.332092	-521.684387	-189.419556	904.711792	-591.345093	59.879009	966.699707	551.325989	-8.685937	936.479126	552.052246	148.246490
-641.048645	137.487320	876.114380	-619.041992	-24.903172	873.114502	-714.643066	160.997116	500.477936	-681.285461	-86.461487	506.781067	-707.965759	150.595688	87.264091	-671.993774	-92.209351	89.849892	-640.732849	226.701752	1374.658325	-613.192749	-117.031723	1375.269897	-595.187317	65.117912	1396.541382	-601.777344	53.461945	1673.515381	-687.304993	311.825806	1132.203125	-645.416565	-216.095978	1142.008179	-567.153320	319.546204	886.479919	-521.353455	-189.291595	904.807617	-591.264709	59.846020	966.719971	551.256409	-8.678894	936.472351	551.955566	148.217209
-640.980408	137.532684	876.138794	-618.973206	-24.886768	873.129456	-714.629395	161.013168	500.526733	-681.274109	-86.431305	506.793335	-708.065430	150.573090	87.269669	-671.973389	-92.189354	89.857376	-640.634216	226.672485	1374.697021	-613.100220	-117.040955	1375.292358	-595.104370	65.100502	1396.559814	-601.639954	53.474857	1673.518921	-687.027832	311.740143	1132.229004	-645.201904	-216.100876	1142.001343	-566.623230	319.304352	886.591553	-521.002747	-189.140167	904.897095	-591.206604	59.869541	966.744324	551.168030	-8.710228	936.467224	551.832031	148.175354
-640.920654	137.484848	876.149353	-618.894836	-24.904512	873.126221	-714.615906	161.027985	500.535614	-681.301331	-86.406830	506.836121	-708.113770	150.615402	87.294548	-671.984070	-92.161835	89.865982	-640.521301	226.656219	1374.734863	-613.011108	-117.055710	1375.318115	-595.013611	65.043800	1396.586182	-601.481140	53.471275	1673.508301	-686.774536	311.671875	1132.237793	-644.994690	-216.087906	1142.004272	-566.144043	319.051697	886.726685	-520.653748	-189.029205	904.971558	-591.134033	59.834541	966.746643	551.086182	-8.709822	936.442444	551.699951	148.164932
-640.868774	137.460571	876.172302	-618.826660	-24.907417	873.134338	-714.576111	161.040955	500.539429	-681.302551	-86.399979	506.849121	-708.141357	150.620331	87.325920	-672.050781	-92.148735	89.878426	-640.403320	226.622421	1374.785278	-612.924805	-117.078484	1375.348511	-594.900208	65.036629	1396.609131	-601.300171	53.451904	1673.505615	-686.499023	311.622559	1132.251831	-644.778870	-216.079559	1141.994873	-565.664856	318.849884	886.853821	-520.285034	-188.903900	905.081665	-591.083801	59.815437	966.766479	550.988647	-8.742952	936.452026	551.565979	148.145767
-640.783203	137.512497	876.216003	-618.755615	-24.900713	873.139343	-714.460266	161.033630	500.568634	-681.235718	-86.347710	506.851379	-708.135681	150.649399	87.324516	-672.006104	-92.158592	89.877380	-640.271057	226.600891	1374.835327	-612.817749	-117.096550	1375.388672	-594.760193	64.993965	1396.637329	-601.111206	53.427834	1673.512939	-686.221985	311.590607	1132.294556	-644.556946	-216.098648	1141.980347	-565.206116	318.676880	886.997375	-519.931519	-188.774323	905.184204	-591.015320	59.816971	966.796021	550.905396	-8.746213	936.465393	551.422607	148.121887
-640.722229	137.498825	876.259827	-618.700928	-24.883362	873.171692	-714.386047	161.044617	500.578552	-681.207642	-86.351295	506.881134	-708.126587	150.670303	87.357124	-672.012695	-92.157333	89.891808	-640.121460	226.581848	1374.882568	-612.720215	-117.116646	1375.423584	-594.623047	64.964027	1396.639771	-600.894226	53.439751	1673.451904	-685.946350	311.572113	1132.328857	-644.333008	-216.120300	1142.024902	-564.727539	318.444824	887.133789	-519.602661	-188.671494	905.300110	-590.972412	59.809299	966.840759	550.827454	-8.762745	936.486389	551.285950	148.094147
-640.660706	137.507828	876.290833	-618.657227	-24.897297	873.185852	-714.314636	161.088150	500.603516	-681.192993	-86.328331	506.886353	-708.160217	150.690247	87.363487	-671.989014	-92.161926	89.922432	-639.978516	226.571152	1374.944824	-612.631592	-117.142494	1375.470459	-594.500610	64.938866	1396.644287	-600.669556	53.385899	1673.454590	-685.703064	311.532166	1132.358276	-644.127869	-216.158051	1142.042236	-564.194763	318.207733	887.270081	-519.275940	-188.527252	905.439087	-590.932556	59.790676	966.869324	550.718079	-8.801568	936.497070	551.134338	148.078873
-640.634033	137.479111	876.289490	-618.625671	-24.941450	873.186523	-714.280884	161.129791	500.604614	-681.217712	-86.343163	506.883331	-708.158752	150.682678	87.376442	-671.990906	-92.145012	89.908493	-639.831665	226.542313	1374.997681	-612.547180	-117.174927	1375.481812	-594.368896	64.920815	1396.670532	-600.436035	53.357937	1673.392578	-685.468994	311.495789	1132.382935	-643.931702	-216.181381	1142.059204	-563.737793	318.007935	887.418274	-518.913635	-188.395538	905.570190	-590.904785	59.756035	966.869446	550.624634	-8.838150	936.487061	551.003723	148.038513
-640.598999	137.486069	876.312256	-618.611816	-24.944149	873.205566	-714.227722	161.145081	500.636902	-681.195435	-86.340996	506.895386	-708.174316	150.729797	87.385178	-672.056335	-92.143745	89.893112	-639.643982	226.530792	1375.048584	-612.447266	-117.199135	1375.523926	-594.222412	64.882843	1396.697144	-600.185120	53.242043	1673.436401	-685.198853	311.508301	1132.436035	-643.744812	-216.206757	1142.105469	-563.294250	317.875977	887.589905	-518.574768	-188.257599	905.702393	-590.891113	59.749260	966.895264	550.514099	-8.853786	936.503418	550.843628	148.019440
-640.575867	137.474991	876.357849	-618.606628	-24.923912	873.217590	-714.147949	161.123154	500.623383	-681.176086	-86.297142	506.895691	-708.136108	150.741486	87.381371	-671.980469	-92.105759	89.910179	-639.446899	226.521118	1375.106689	-612.356689	-117.204933	1375.561646	-594.078125	64.871315	1396.714844	-599.934021	53.177685	1673.421631	-684.930969	311.512146	1132.502319	-643.557251	-216.117264	1141.998413	-562.833008	317.703552	887.766052	-518.226074	-188.131363	905.844116	-590.878357	59.730946	966.925537	550.403503	-8.867476	936.506165	550.677246	148.021179
-640.536621	137.455933	876.362366	-618.581421	-24.941345	873.235229	-714.097290	161.169098	500.628693	-681.186462	-86.303513	506.904449	-708.116821	150.791809	87.396851	-672.032227	-92.116821	89.928246	-639.264526	226.516434	1375.191895	-612.254639	-117.236938	1375.587158	-593.931396	64.829109	1396.713379	-599.655640	53.096870	1673.410400	-684.681946	311.487427	1132.566772	-643.392578	-216.133759	1142.023682	-562.366699	317.513580	887.908813	-517.902649	-187.995865	905.955933	-590.857422	59.715221	966.941284	550.249329	-8.892535	936.500916	550.487488	147.994308
-640.526550	137.471802	876.393127	-618.583984	-24.971361	873.237427	-714.099365	161.188950	500.643921	-681.195190	-86.294479	506.888855	-708.099060	150.818359	87.396698	-672.080994	-92.108253	89.920837	-639.044128	226.506775	1375.234619	-612.168701	-117.239624	1375.606079	-593.782593	64.796562	1396.700317	-599.366089	53.060574	1673.338623	-684.442078	311.485504	1132.634766	-643.246277	-216.165619	1142.032349	-561.968384	317.346283	887.983398	-517.626587	-187.933472	906.079651	-590.857300	59.687447	966.960022	550.096069	-8.909925	936.483765	550.311096	148.002823
-640.515381	137.456512	876.414490	-618.582764	-24.959639	873.241028	-714.109680	161.181274	500.662445	-681.228638	-86.313980	506.917114	-708.123901	150.832169	87.401413	-672.021118	-92.104027	89.923584	-638.798096	226.496948	1375.332642	-612.056213	-117.241409	1375.628174	-593.622375	64.759148	1396.704590	-599.073853	52.963760	1673.332520	-684.167114	311.514954	1132.702637	-643.096985	-216.203751	1142.038696	-561.544067	317.207336	888.168762	-517.341064	-187.848846	906.207581	-590.851196	59.673737	966.972961	549.969727	-8.910034	936.485901	550.145203	147.993286
-640.512634	137.461258	876.446960	-618.589539	-24.951202	873.257874	-714.120117	161.154343	500.675598	-681.239685	-86.288269	506.935150	-708.042114	150.854523	87.406120	-672.063232	-92.107864	89.934906	-638.552307	226.482773	1375.394043	-611.966919	-117.256958	1375.662231	-593.442383	64.764809	1396.699585	-598.775574	52.835983	1673.372070	-683.882324	311.548279	1132.786011	-642.940063	-216.235672	1142.085449	-561.151611	317.106110	888.359375	-517.040100	-187.771759	906.338135	-590.856201	59.668854	966.999329	549.841614	-8.933387	936.482239	549.978271	147.990189
-640.546387	137.457596	876.449402	-618.631714	-24.989817	873.269348	-714.137512	161.182297	500.677185	-681.306152	-86.302094	506.950317	-708.025879	150.846039	87.384781	-672.015930	-92.096085	89.941635	-638.306274	226.494293	1375.465088	-611.873413	-117.252426	1375.679810	-593.281250	64.722107	1396.657593	-598.463196	52.726646	1673.343262	-683.608765	311.553131	1132.841675	-642.814026	-216.317566	1142.122437	-560.778625	317.073944	888.501160	-516.784973	-187.683380	906.441772	-590.879883	59.652142	967.000122	549.670410	-8.934355	936.471497	549.797058	147.984802
-640.576965	137.441528	876.461548	-618.652771	-25.005507	873.254578	-714.187256	161.172714	500.683014	-681.355286	-86.296150	506.952881	-708.031067	150.883240	87.392792	-672.078186	-92.095978	89.932274	-638.048645	226.498642	1375.527588	-611.747009	-117.226364	1375.692261	-593.089600	64.719162	1396.608643	-598.146240	52.631859	1673.302979	-683.326416	311.595947	1132.874512	-642.677429	-216.360657	1142.156982	-560.355774	316.986664	888.697388	-516.551086	-187.629654	906.537231	-590.886719	59.625999	966.991211	549.462158	-8.962836	936.464966	549.586792	147.970825
-640.594238	137.420578	876.463562	-618.672546	-24.999527	873.244446	-714.239868	161.149506	500.686188	-681.365784	-86.263893	506.923370	-707.970093	150.910065	87.367088	-672.083740	-92.095062	89.918228	-637.730591	226.463257	1375.556519	-611.591919	-117.223732	1375.715210	-593.051147	64.737007	1396.418701	-597.819824	52.574596	1673.207886	-683.053223	311.616486	1132.923462	-642.553223	-216.516937	1142.283447	-559.967773	316.939606	888.818054	-516.324463	-187.566757	906.637207	-590.883850	59.614632	966.978271	549.271240	-9.009692	936.430115	549.380249	147.949051
-640.616394	137.406815	876.465576	-618.680298	-25.001406	873.247498	-714.295715	161.146378	500.671661	-681.448059	-86.265587	506.955139	-707.935547	150.915405	87.363930	-672.031433	-92.059586	89.919479	-637.446411	226.495926	1375.591553	-611.446655	-117.212746	1375.715942	-592.850220	64.709839	1396.342163	-597.502014	52.421333	1673.220703	-682.785828	311.731232	1132.993042	-642.441345	-216.527252	1142.285034	-559.655151	316.830536	888.834045	-516.099548	-187.520569	906.731689	-590.877258	59.614201	966.971436	549.063049	-9.002268	936.419373	549.140808	147.930084
-640.675171	137.389160	876.474060	-618.728882	-25.012119	873.241089	-714.387573	161.139359	500.679230	-681.521118	-86.267113	506.943726	-708.085083	150.993408	87.401855	-672.097900	-92.067986	89.930016	-637.181152	226.512192	1375.619995	-611.325745	-117.183922	1375.713745	-592.477600	64.658539	1396.471191	-597.182922	52.324192	1673.172119	-682.486328	311.783234	1133.011230	-642.348877	-216.562378	1142.308594	-559.254456	316.809631	888.953857	-515.946472	-187.515869	906.788574	-590.896362	59.599110	966.958008	548.786438	-9.074126	936.398376	548.879883	147.901031
-640.734863	137.344727	876.454224	-618.771423	-25.051497	873.234192	-714.433594	161.089645	500.642914	-681.572937	-86.269279	506.932098	-708.023376	150.984528	87.360596	-672.052185	-92.084351	89.931992	-636.866455	226.513596	1375.646118	-611.144897	-117.193192	1375.726929	-592.452942	64.672028	1396.228149	-596.847900	52.255634	1673.072144	-682.204346	311.853638	1133.040161	-642.257813	-216.623856	1142.340576	-558.944397	316.841034	889.003601	-515.794373	-187.515518	906.835938	-590.901489	59.575363	966.924561	548.548767	-9.096481	936.381958	548.617310	147.909714
-640.771179	137.306351	876.444458	-618.809387	-25.061882	873.230957	-714.507263	161.109344	500.653198	-681.673889	-86.314903	506.970795	-707.869080	150.903381	87.316170	-672.065918	-92.089371	89.942665	-636.568787	226.521164	1375.670532	-610.984863	-117.160797	1375.718750	-592.252808	64.671379	1396.184692	-596.518188	52.144253	1673.031006	-681.926270	311.963379	1133.075928	-642.181763	-216.641144	1142.339600	-558.688660	316.902374	889.005981	-515.650574	-187.525848	906.881775	-590.898743	59.560600	966.900879	548.329956	-9.093448	936.381592	548.358643	147.873932
-640.802246	137.321167	876.458374	-618.839111	-25.049589	873.219299	-714.558594	161.049545	500.637482	-681.737915	-86.311592	506.967529	-708.006287	150.986877	87.368690	-672.061340	-92.083679	89.911850	-636.270996	226.557571	1375.687500	-610.840393	-117.133873	1375.708984	-592.018616	64.652893	1396.132202	-596.200195	51.991917	1673.043945	-681.639832	312.108307	1133.140137	-642.084167	-216.675201	1142.335571	-558.447144	316.981323	889.021118	-515.535400	-187.541092	906.911072	-590.884705	59.566338	966.883484	548.072937	-9.134962	936.368896	548.076782	147.870804
-640.860229	137.311615	876.440918	-618.903015	-25.024330	873.190491	-714.590454	161.031891	500.601563	-681.848328	-86.340714	506.959290	-707.924561	151.005356	87.353180	-671.992615	-92.101616	89.922676	-635.957947	226.594208	1375.711792	-610.693237	-117.105095	1375.693115	-591.809265	64.667732	1396.073975	-595.874512	51.899212	1672.988770	-681.357971	312.187561	1133.180298	-642.020020	-216.701813	1142.316528	-558.204895	317.069794	889.044617	-515.454041	-187.569763	906.919861	-590.891846	59.574753	966.837585	547.803955	-9.142300	936.346191	547.788879	147.894714
-640.916504	137.293991	876.421143	-618.932678	-25.051464	873.193787	-714.632935	161.004425	500.581757	-681.953857	-86.374130	506.962646	-707.891602	150.955078	87.330864	-671.999512	-92.108170	89.910683	-635.684204	226.600021	1375.698120	-610.561340	-117.084419	1375.672607	-591.409058	64.622559	1396.191772	-595.550720	51.804398	1672.936768	-681.062500	312.299500	1133.222290	-641.937805	-216.625595	1142.229248	-557.981934	317.143799	889.054565	-515.403015	-187.647675	906.898499	-590.885986	59.578732	966.807617	547.520325	-9.131186	936.302917	547.489685	147.898026
-640.957642	137.284180	876.431213	-618.974060	-25.042244	873.180847	-714.634705	160.923630	500.567291	-682.067810	-86.384773	506.958130	-707.681519	150.891190	87.262024	-671.956970	-92.124893	89.925636	-635.379272	226.627090	1375.699341	-610.405212	-117.057625	1375.651489	-591.181152	64.635551	1396.142212	-595.221741	51.771172	1672.839966	-680.745972	312.415771	1133.244873	-641.871582	-216.749710	1142.347412	-557.676270	317.191528	889.174927	-515.358337	-187.677399	906.902649	-590.882202	59.572201	966.787292	547.206787	-9.109542	936.257080	547.172607	147.897903
-641.022217	137.230347	876.419067	-618.998291	-25.046637	873.177429	-714.640747	160.952972	500.556946	-682.237366	-86.442238	507.013794	-707.666565	150.900238	87.297539	-672.013306	-92.149918	89.926552	-635.080688	226.670105	1375.729370	-610.223877	-117.025505	1375.643433	-590.928101	64.641335	1396.107422	-594.897583	51.701580	1672.812500	-680.448425	312.590393	1133.313110	-641.803223	-216.785690	1142.351074	-557.487122	317.331360	889.146851	-515.372925	-187.768616	906.863159	-590.878540	59.565754	966.758240	546.862793	-9.118001	936.232239	546.840393	147.863098
-641.053833	137.267227	876.409058	-619.049927	-25.016682	873.151306	-714.685974	160.906555	500.535706	-682.347351	-86.433655	506.991180	-707.661133	150.851410	87.263947	-672.038025	-92.139961	89.899017	-634.737000	226.680740	1375.726685	-610.022278	-117.017593	1375.615112	-590.892944	64.685616	1395.857178	-594.587708	51.621643	1672.770142	-680.150696	312.677155	1133.350952	-641.737427	-216.815598	1142.380859	-557.303528	317.520660	889.109314	-515.409546	-187.854263	906.804993	-590.869995	59.592316	966.719055	546.536072	-9.104402	936.188049	546.464417	147.933884
-641.081177	137.249161	876.397583	-619.068054	-24.991461	873.128845	-714.700928	160.900650	500.528259	-682.422302	-86.418076	506.978760	-707.748840	150.892685	87.315758	-672.170410	-92.169846	89.879295	-634.439636	226.704147	1375.713013	-609.849060	-117.004768	1375.607178	-590.674744	64.694351	1395.824951	-594.282959	51.515789	1672.781250	-679.856873	312.789673	1133.366821	-641.671021	-216.830185	1142.377319	-557.127808	317.702362	889.114685	-515.459473	-187.966187	906.736877	-590.853027	59.598511	966.685059	546.186829	-9.129704	936.159119	546.086548	147.945251
-641.070435	137.304428	876.388855	-619.076721	-24.978037	873.118958	-714.738403	160.891296	500.525818	-682.552551	-86.397514	506.992584	-707.680847	150.856155	87.262466	-672.185608	-92.170860	89.878006	-634.122864	226.716934	1375.745605	-609.663879	-116.980522	1375.610840	-590.433960	64.700150	1395.790039	-593.966553	51.467430	1672.751953	-679.558044	312.966614	1133.440063	-641.598572	-216.827179	1142.397583	-556.956909	317.859406	889.108887	-515.509827	-188.080017	906.672363	-590.808472	59.632915	966.657166	545.846252	-9.130855	936.148804	545.707214	147.916275
-641.093079	137.308746	876.384766	-619.096130	-24.945297	873.109131	-714.890808	160.933426	500.547119	-682.626709	-86.367119	506.976013	-707.722900	150.835037	87.286827	-672.150085	-92.169731	89.899544	-633.846313	226.762314	1375.772827	-609.476868	-116.945831	1375.611938	-590.218201	64.720490	1395.777710	-593.647278	51.484322	1672.674316	-679.230469	313.121338	1133.505859	-641.522095	-216.844131	1142.421265	-556.800781	318.105804	889.097168	-515.599915	-188.235535	906.608215	-590.791199	59.655071	966.633728	545.505310	-9.080764	936.105042	545.314026	147.901398
-641.073364	137.303726	876.379395	-619.091919	-24.941980	873.128113	-714.847839	160.929886	500.512360	-682.719666	-86.359688	506.997650	-707.684448	150.824127	87.283577	-672.159241	-92.166222	89.905594	-633.562012	226.794327	1375.811523	-609.307617	-116.919060	1375.597046	-589.987183	64.734406	1395.779053	-593.347046	51.428123	1672.697632	-678.950012	313.246216	1133.564819	-641.476501	-216.861099	1142.467529	-556.649353	318.333221	889.094360	-515.711670	-188.406219	906.518066	-590.755432	59.667870	966.629822	545.093933	-9.086541	936.049744	544.899414	147.848328
-641.045227	137.363983	876.406738	-619.113892	-24.933762	873.120911	-714.908325	160.935425	500.534485	-682.807312	-86.354927	506.994659	-707.679504	150.832275	87.284439	-672.248474	-92.184906	89.913528	-633.281738	226.818802	1375.860352	-609.112427	-116.879517	1375.616333	-589.774902	64.754219	1395.794922	-593.042480	51.412796	1672.674194	-678.680603	313.413544	1133.649902	-641.394592	-216.896408	1142.527832	-556.531555	318.594208	889.081665	-515.844238	-188.615707	906.434143	-590.724487	59.673317	966.629028	544.689453	-9.092624	936.012451	544.476990	147.849014
-641.051941	137.347031	876.416016	-619.122009	-24.894245	873.126770	-714.945923	160.960159	500.545288	-682.857605	-86.283234	507.000153	-707.686096	150.813980	87.282272	-672.092712	-92.156532	89.911316	-632.995667	226.849548	1375.912720	-608.919800	-116.841530	1375.626465	-589.563599	64.788506	1395.808350	-592.733154	51.412518	1672.657471	-678.405273	313.589050	1133.781494	-641.318909	-216.922012	1142.590576	-556.396118	318.835449	889.114746	-515.961060	-188.800308	906.362610	-590.699951	59.688110	966.622803	544.357605	-9.061768	935.997009	544.101929	147.853500
-641.011292	137.349487	876.426514	-619.126526	-24.900930	873.158264	-714.918884	160.957275	500.549011	-682.922729	-86.282318	507.010773	-707.635254	150.821976	87.284615	-672.071411	-92.158058	89.920982	-632.733337	226.882492	1375.970703	-608.740662	-116.790390	1375.662720	-589.375061	64.818024	1395.818970	-592.427429	51.426056	1672.641479	-678.131104	313.779175	1133.880859	-641.240845	-216.928101	1142.647583	-556.244751	319.087311	889.152344	-516.087219	-188.960083	906.281006	-590.658630	59.690037	966.633667	543.953186	-9.050980	935.999451	543.649414	147.833054
-640.957764	137.371674	876.432922	-619.111389	-24.909805	873.154602	-714.949646	160.987427	500.540222	-682.967468	-86.213089	506.983459	-707.659058	150.822876	87.271744	-672.123779	-92.149963	89.914063	-632.496216	226.912979	1376.008911	-608.560791	-116.745514	1375.694214	-589.179749	64.843071	1395.817871	-592.118286	51.448406	1672.620361	-677.872620	313.958344	1133.977539	-641.201294	-216.935501	1142.704468	-556.111511	319.321808	889.172424	-516.222595	-189.182648	906.201904	-590.602600	59.684113	966.626160	543.509094	-9.003592	935.950195	543.161072	147.842102
-640.915527	137.354752	876.427124	-619.103516	-24.928801	873.164917	-714.931396	160.981583	500.534119	-682.917480	-86.135338	506.959351	-707.699951	150.805313	87.290283	-672.122070	-92.140388	89.866554	-632.243774	226.927032	1376.047363	-608.392456	-116.707001	1375.706909	-589.006287	64.874031	1395.807739	-591.837158	51.477512	1672.598755	-677.627197	314.139374	1134.046753	-641.134460	-216.964981	1142.749146	-556.004089	319.623413	889.179565	-516.361023	-189.408279	906.101135	-590.552795	59.670441	966.617676	543.064453	-8.971500	935.881897	542.686523	147.931351
-640.859131	137.378510	876.436951	-619.116333	-24.902344	873.171570	-714.917236	161.028793	500.552032	-682.944214	-86.133095	507.010834	-707.689575	150.793274	87.323814	-672.090576	-92.141808	89.873482	-632.048401	226.983902	1376.098267	-608.271362	-116.646652	1375.725952	-588.624451	64.884239	1396.037964	-591.552063	51.524700	1672.586792	-677.375793	314.346802	1134.159546	-641.062195	-216.981583	1142.803223	-555.861328	319.904755	889.236755	-516.488953	-189.665283	906.045227	-590.518738	59.678699	966.621277	542.638733	-8.958976	935.863770	542.238159	147.916275
-640.793640	137.389221	876.445313	-619.102905	-24.893597	873.196228	-714.883484	161.017868	500.531982	-683.005249	-86.136925	507.035461	-707.654175	150.794800	87.294769	-672.076050	-92.097466	89.931587	-631.808594	227.011124	1376.176270	-608.064331	-116.603836	1375.766235	-588.647034	64.961967	1395.872437	-591.262024	51.584587	1672.584961	-677.144836	314.539734	1134.237305	-640.997192	-217.029068	1142.905518	-555.742004	320.172791	889.259644	-516.638733	-189.903275	905.993958	-590.461731	59.687435	966.630249	542.242004	-8.891679	935.848145	541.770142	147.939499
-640.727051	137.427200	876.483337	-619.089355	-24.902197	873.198303	-714.814270	161.064575	500.527344	-683.019165	-86.098854	507.042114	-707.599731	150.771027	87.303085	-672.066040	-92.105576	89.918846	-631.630249	227.052856	1376.224854	-607.968689	-116.551384	1375.791138	-588.308960	64.952843	1396.121826	-590.974548	51.634407	1672.579834	-676.916931	314.694916	1134.326416	-640.937195	-216.923431	1142.862061	-555.611023	320.483551	889.303894	-516.783630	-190.152115	905.929016	-590.408630	59.669746	966.645935	541.794983	-8.814474	935.817688	541.273743	147.935089
-640.647705	137.417160	876.492493	-619.059204	-24.900698	873.225220	-714.735840	161.112320	500.539398	-683.005798	-86.068710	507.070953	-707.581543	150.756348	87.278511	-672.037903	-92.095833	89.920441	-631.421265	227.091415	1376.277832	-607.840881	-116.486000	1375.811035	-588.142517	64.969276	1396.125977	-590.701172	51.696827	1672.578613	-676.705688	314.894440	1134.407837	-640.891846	-217.112762	1143.052124	-555.489868	320.786499	889.352478	-516.952576	-190.396820	905.885193	-590.348633	59.664562	966.661743	541.304016	-8.772595	935.736145	540.802429	147.987595
-640.539978	137.433563	876.497925	-619.019226	-24.847675	873.246460	-714.644897	161.116821	500.525208	-682.956909	-86.042580	507.069824	-707.580261	150.762161	87.296478	-672.025024	-92.077316	89.936958	-631.172363	227.130844	1376.314819	-607.704224	-116.444756	1375.841309	-587.982727	65.017952	1396.161133	-590.423218	51.765369	1672.569458	-676.518372	315.108582	1134.508301	-640.832581	-216.996033	1142.986206	-555.379456	321.108490	889.398438	-517.088196	-190.652908	905.819824	-590.268311	59.693359	966.672485	540.818481	-8.765866	935.685242	540.313354	148.026505
-640.448914	137.458054	876.508850	-618.977051	-24.827900	873.259583	-714.552002	161.134781	500.522003	-682.932251	-85.992706	507.075836	-707.633667	150.765137	87.303627	-672.002686	-92.047340	89.932213	-630.960754	227.173203	1376.356812	-607.562439	-116.381981	1375.853027	-587.843445	65.074646	1396.178467	-590.170654	51.832714	1672.557129	-676.351563	315.298889	1134.600830	-640.783691	-217.061554	1143.068481	-555.295044	321.436462	889.447205	-517.218628	-190.889389	905.763428	-590.192627	59.706043	966.680969	540.351563	-8.717525	935.673950	539.805969	148.046463
-640.354065	137.530075	876.500671	-618.936035	-24.810909	873.255371	-714.546326	161.232208	500.559357	-682.902161	-85.962280	507.057068	-707.632202	150.746353	87.318947	-671.944153	-92.049500	89.923294	-630.752319	227.218307	1376.361816	-607.423035	-116.337105	1375.850586	-587.888916	65.156868	1395.977905	-589.923645	51.899452	1672.534546	-676.198120	315.493958	1134.671631	-640.773376	-217.095306	1143.126953	-555.180237	321.741425	889.486328	-517.355835	-191.131241	905.711914	-590.116577	59.739647	966.671692	539.866394	-8.698407	935.595581	539.268005	148.088104
-640.273743	137.528122	876.497864	-618.884705	-24.801756	873.270447	-714.425720	161.249023	500.516235	-682.928589	-85.971489	507.059204	-707.630737	150.702560	87.298264	-672.011719	-92.050140	89.912910	-630.568848	227.284012	1376.381592	-607.314209	-116.288589	1375.867310	-587.761353	65.209473	1395.976807	-589.676758	51.962074	1672.517090	-676.037842	315.665741	1134.727905	-640.767883	-217.120285	1143.198364	-555.061646	322.064178	889.545776	-517.480347	-191.382965	905.693604	-590.039185	59.748161	966.672668	539.308655	-8.630072	935.525452	538.718567	148.145508
-640.141479	137.599335	876.507935	-618.819885	-24.732841	873.269836	-714.353943	161.336792	500.535492	-682.864258	-85.931488	507.075409	-707.597473	150.713974	87.322845	-671.896545	-92.025650	89.927711	-630.391418	227.309158	1376.388916	-607.193787	-116.225838	1375.877075	-587.614929	65.257477	1396.012207	-589.431213	52.038776	1672.497559	-675.886108	315.834778	1134.763428	-640.777527	-217.289871	1143.387695	-554.959229	322.372864	889.586670	-517.615967	-191.645737	905.667114	-589.936523	59.796261	966.676453	538.789124	-8.570381	935.478943	538.177551	148.132111
-640.007813	137.642776	876.525330	-618.729553	-24.680119	873.285095	-714.233887	161.327881	500.532043	-682.833801	-85.877983	507.087372	-707.595337	150.727493	87.311134	-671.874207	-92.032127	89.913445	-630.243530	227.387497	1376.397949	-607.142395	-116.151260	1375.894409	-587.292969	65.255280	1396.233032	-589.187317	52.115993	1672.472778	-675.739990	316.046631	1134.833496	-640.791321	-217.325378	1143.446777	-554.849426	322.688416	889.648865	-517.723511	-191.907547	905.645935	-589.826477	59.832466	966.694031	538.246887	-8.554571	935.464294	537.607788	148.110352
-639.892395	137.686356	876.512329	-618.670044	-24.628380	873.274963	-714.147095	161.384918	500.529541	-682.774170	-85.866859	507.090576	-707.609009	150.715317	87.323738	-671.890564	-92.019638	89.926788	-630.069641	227.435257	1376.425415	-607.049316	-116.096458	1375.901978	-587.156311	65.300980	1396.245239	-588.967102	52.185677	1672.455566	-675.610840	316.209595	1134.851074	-640.807312	-217.351135	1143.494629	-554.723938	322.969879	889.683350	-517.816528	-192.137863	905.643372	-589.731201	59.869385	966.679443	537.673706	-8.513498	935.404541	537.000488	148.185806
-639.731750	137.753296	876.499756	-618.550110	-24.570887	873.269653	-714.085632	161.475922	500.557617	-682.734131	-85.820831	507.076965	-707.631470	150.714340	87.326492	-671.913025	-92.037605	89.936104	-629.872253	227.477600	1376.450684	-606.916809	-116.037895	1375.913452	-587.241638	65.387505	1396.057983	-588.736938	52.313492	1672.378174	-675.459595	316.358337	1134.891479	-640.844910	-217.392609	1143.560791	-554.601746	323.247162	889.737610	-517.918091	-192.347397	905.643616	-589.586975	59.926167	966.669006	537.065857	-8.438580	935.332947	536.403992	148.265915
-639.581116	137.824493	876.481567	-618.458618	-24.511684	873.270813	-713.961670	161.520554	500.551422	-682.663879	-85.761505	507.089661	-707.594116	150.733170	87.373100	-671.822937	-92.007278	89.968246	-629.714661	227.554520	1376.438721	-606.833496	-115.968880	1375.928833	-587.109192	65.467979	1396.071533	-588.519165	52.347939	1672.418213	-675.311340	316.574799	1134.948120	-640.859985	-217.416229	1143.624023	-554.471252	323.513184	889.788330	-517.989380	-192.566864	905.639771	-589.460022	59.988480	966.658081	536.544312	-8.386910	935.313110	535.839539	148.245758
-639.419739	137.885818	876.505676	-618.326111	-24.462851	873.289795	-713.824646	161.579971	500.561646	-682.608398	-85.720734	507.120697	-707.568481	150.739670	87.382355	-671.809692	-91.988640	89.986382	-629.571045	227.614944	1376.440430	-606.761414	-115.901520	1375.956055	-586.980164	65.542488	1396.099854	-588.321106	52.422565	1672.410645	-675.175537	316.737091	1134.986816	-640.895142	-217.435059	1143.684204	-554.354614	323.795929	889.809387	-518.056946	-192.752319	905.687073	-589.318970	60.032539	966.682556	535.945557	-8.387196	935.291565	535.222900	148.246658
-639.290100	137.962296	876.501709	-618.231140	-24.391645	873.285522	-713.723450	161.595184	500.535553	-682.551880	-85.706100	507.130615	-707.576843	150.725601	87.358902	-671.843933	-91.990959	89.979309	-629.468750	227.687653	1376.442627	-606.718811	-115.849625	1375.978760	-586.677063	65.552582	1396.280029	-588.123108	52.509102	1672.388184	-675.046387	316.899963	1135.008301	-640.932007	-217.469131	1143.730469	-554.238159	324.045471	889.841431	-518.106323	-192.974106	905.721252	-589.193604	60.099453	966.673035	535.349365	-8.367125	935.242554	534.629211	148.278732
-639.153320	137.998413	876.488892	-618.124756	-24.339334	873.283997	-713.628357	161.657593	500.539551	-682.517944	-85.651962	507.123138	-707.585388	150.734680	87.390968	-671.830933	-91.992813	89.956955	-629.342468	227.753708	1376.452393	-606.653748	-115.782837	1376.004150	-586.562378	65.598213	1396.277344	-587.934814	52.591454	1672.365356	-674.901550	317.068420	1135.028687	-640.962891	-217.356567	1143.659302	-554.107727	324.305176	889.854065	-518.145203	-193.195999	905.734985	-589.062012	60.144352	966.661560	534.674500	-8.340810	935.188171	533.954224	148.311218
-639.034241	138.028091	876.506531	-618.021179	-24.297455	873.291504	-713.500732	161.681442	500.527283	-682.415039	-85.560471	507.133942	-707.576355	150.743591	87.411064	-671.815369	-91.956474	89.965950	-629.163513	227.824219	1376.464722	-606.554138	-115.703239	1376.021606	-586.633911	65.702377	1396.085083	-587.754517	52.675549	1672.358032	-674.746338	317.196777	1135.062256	-640.985840	-217.513168	1143.843262	-553.969604	324.550201	889.868469	-518.172729	-193.366531	905.783997	-588.941650	60.172115	966.670532	534.077515	-8.225882	935.147156	533.278076	148.407104
-638.905090	138.072281	876.523560	-617.895874	-24.210169	873.291992	-713.403076	161.753632	500.559265	-682.301697	-85.487106	507.130737	-707.539673	150.734573	87.411240	-671.600464	-91.924911	89.993759	-629.050049	227.895767	1376.463013	-606.490173	-115.636223	1376.049683	-586.532593	65.750443	1396.095459	-587.573059	52.807648	1672.289795	-674.604065	317.334930	1135.089233	-640.984558	-217.401932	1143.760864	-553.861816	324.766418	889.882629	-518.164185	-193.536301	905.822693	-588.809204	60.229141	966.677368	533.455444	-8.120408	935.078186	532.616821	148.432220
-638.796509	138.100235	876.511536	-617.779236	-24.186241	873.294678	-713.330322	161.793961	500.560638	-682.254944	-85.469528	507.138153	-707.536560	150.713135	87.414497	-671.722534	-91.936348	89.998314	-628.921387	227.949997	1376.452148	-606.407227	-115.563622	1376.056519	-586.434814	65.834030	1396.089600	-587.414063	52.895943	1672.264526	-674.461609	317.474823	1135.100464	-641.003296	-217.546921	1143.929932	-553.727173	324.974365	889.881409	-518.187439	-193.725204	905.856995	-588.681213	60.267406	966.665588	532.766174	-8.096613	935.007568	531.976685	148.447342
-638.674805	138.154480	876.520813	-617.633911	-24.149632	873.302612	-713.258423	161.875381	500.557495	-682.187195	-85.412842	507.152283	-707.552979	150.708313	87.420471	-671.658264	-91.894585	90.000626	-628.804932	228.017868	1376.468994	-606.350220	-115.501137	1376.062744	-586.350769	65.906860	1396.091064	-587.268311	52.926254	1672.295654	-674.320129	317.600677	1135.122070	-640.996643	-217.552704	1143.992432	-553.592468	325.156555	889.890381	-518.174805	-193.850266	905.893555	-588.544373	60.317966	966.672546	532.155334	-8.078425	934.978394	531.313782	148.480560
-638.528198	138.259583	876.536316	-617.515442	-24.041555	873.312500	-713.142212	161.940125	500.565521	-682.059509	-85.346230	507.167877	-707.550476	150.710770	87.471191	-671.606934	-91.890373	90.015686	-628.684692	228.094696	1376.451660	-606.269897	-115.451195	1376.105347	-586.238525	65.981262	1396.092163	-587.113525	53.033745	1672.288086	-674.170288	317.725830	1135.140381	-640.968445	-217.583252	1144.028198	-553.446045	325.378235	889.892639	-518.146179	-193.989746	905.921143	-588.409424	60.414886	966.684570	531.503723	-7.996540	934.913391	530.658508	148.486893
-638.397156	138.335678	876.541077	-617.353760	-24.004290	873.315796	-712.984558	161.955734	500.540497	-681.967346	-85.289986	507.188446	-707.497742	150.725052	87.475609	-671.530518	-91.834541	90.033417	-628.566345	228.159164	1376.436157	-606.208435	-115.389145	1376.113037	-586.146423	66.080276	1396.115845	-586.996521	53.125473	1672.283447	-674.023438	317.816010	1135.133789	-640.934204	-217.581512	1144.087769	-553.329407	325.569183	889.867920	-518.126038	-194.094772	905.953430	-588.264954	60.477161	966.689209	530.865906	-7.898022	934.846436	529.989563	148.544312
-638.260315	138.391968	876.527283	-617.212341	-23.951914	873.297241	-712.899658	162.001831	500.564209	-681.908203	-85.257637	507.186493	-707.498535	150.736954	87.448219	-671.518372	-91.828278	90.046814	-628.484924	228.217056	1376.413574	-606.149414	-115.314072	1376.104980	-586.066284	66.136154	1396.100220	-586.890137	53.218864	1672.262329	-673.907715	317.914337	1135.108276	-640.885559	-217.586197	1144.101074	-553.189575	325.729218	889.840698	-518.083008	-194.203476	905.968628	-588.115234	60.531326	966.668457	530.222839	-7.725348	934.770081	529.263977	148.654236
-638.124390	138.499924	876.532654	-617.066162	-23.885063	873.310303	-712.822571	162.084488	500.584076	-681.799744	-85.219742	507.192230	-707.485840	150.735367	87.488579	-671.544189	-91.826607	90.033066	-628.394470	228.294861	1376.387451	-606.080994	-115.226448	1376.106689	-585.995239	66.212906	1396.110352	-586.791199	53.318943	1672.249634	-673.769958	317.964600	1135.084473	-640.829285	-217.597855	1144.135010	-553.034485	325.880157	889.805237	-518.019409	-194.295670	905.988281	-587.974854	60.624622	966.677734	529.520264	-7.636078	934.714111	528.524597	148.697342
-637.975830	138.535187	876.538208	-616.910889	-23.816732	873.312195	-712.722412	162.113907	500.600525	-681.684875	-85.132423	507.170624	-707.434265	150.754669	87.474953	-671.541626	-91.824432	90.040764	-628.303345	228.353989	1376.354004	-606.006531	-115.143074	1376.122681	-585.904419	66.294685	1396.125122	-586.702026	53.419170	1672.242798	-673.627808	318.047028	1135.055298	-640.748474	-217.571365	1144.153687	-552.867554	326.019379	889.806641	-517.946350	-194.370911	906.008301	-587.825134	60.676357	966.682434	528.842712	-7.533650	934.658264	527.763062	148.641830
-637.855469	138.592621	876.535889	-616.771179	-23.720871	873.316223	-712.622192	162.147583	500.607819	-681.548767	-85.108444	507.168823	-707.425415	150.757233	87.474953	-671.495972	-91.812759	90.048874	-628.245911	228.430649	1376.328979	-605.939148	-115.073067	1376.126831	-585.840393	66.375740	1396.151245	-586.639893	53.521713	1672.243530	-673.525452	318.123291	1135.026855	-640.675293	-217.534424	1144.190063	-552.725281	326.125916	889.783630	-517.858032	-194.422226	906.018860	-587.696045	60.761971	966.683411	528.257263	-7.302103	934.610901	527.004272	148.768127
-637.722229	138.670807	876.526917	-616.618652	-23.703362	873.311218	-712.562195	162.231567	500.600098	-681.466553	-85.081787	507.196472	-707.427979	150.756821	87.498230	-671.444153	-91.800430	90.024956	-628.201660	228.502274	1376.311768	-605.872498	-115.015678	1376.147705	-585.796997	66.459633	1396.128662	-586.592346	53.625397	1672.231079	-673.417908	318.176208	1134.989624	-640.590027	-217.515625	1144.213135	-552.592285	326.230927	889.742920	-517.775452	-194.480942	906.030029	-587.560242	60.814568	966.679260	527.774658	-7.167072	934.591492	526.374573	148.866043
-637.574402	138.727142	876.527893	-616.449951	-23.626276	873.287292	-712.478516	162.289169	500.592072	-681.323547	-85.068260	507.203613	-707.414978	150.739578	87.466171	-671.397217	-91.799088	90.019073	-628.175415	228.573288	1376.269165	-605.820129	-114.928230	1376.155273	-585.755554	66.521965	1396.135498	-586.556885	53.724339	1672.227295	-673.296936	318.249908	1134.920776	-640.498474	-217.469040	1144.215454	-552.425354	326.299988	889.721558	-517.661743	-194.505493	906.037231	-587.416687	60.870647	966.674561	527.616211	-6.594960	934.262390	525.865845	149.110092
-637.469482	138.786438	876.532654	-616.298157	-23.550869	873.289001	-712.385986	162.308105	500.587616	-681.189636	-85.045624	507.208649	-707.382996	150.746643	87.454674	-671.421692	-91.784782	90.026749	-628.135803	228.629288	1376.226196	-605.745605	-114.851341	1376.166138	-585.692200	66.604286	1396.162598	-586.517395	53.878399	1672.172119	-673.177307	318.296448	1134.855713	-640.388977	-217.430969	1144.226074	-552.252930	326.353424	889.707092	-517.518616	-194.509766	906.058960	-587.307678	60.945377	966.685852	526.801208	-6.966653	934.377197	525.175659	148.921005
-637.370422	138.785263	876.580994	-616.139709	-23.503231	873.294250	-712.292603	162.327240	500.583374	-681.028564	-85.003159	507.197845	-707.396973	150.753983	87.485443	-671.413025	-91.777878	90.054543	-628.087463	228.704971	1376.183350	-605.663574	-114.784546	1376.171265	-585.663513	66.676346	1396.161865	-586.499512	53.939125	1672.224121	-673.080994	318.322845	1134.784668	-640.277893	-217.326462	1144.204712	-552.100220	326.390472	889.665039	-517.373535	-194.492722	906.052979	-587.197266	60.957157	966.720947	526.342712	-7.039021	934.508728	524.623474	148.855164
-637.290588	138.747375	876.604553	-615.997009	-23.467274	873.290771	-712.206787	161.278259	500.280945	-680.929260	-84.999191	507.194580	-707.580261	150.709091	87.392113	-671.447571	-91.749870	90.034073	-628.113342	228.763062	1376.147827	-605.648132	-114.718712	1376.139038	-585.405457	66.709595	1396.370117	-586.492004	54.047913	1672.228882	-672.985229	318.367035	1134.725952	-640.147583	-217.281433	1144.181030	-551.963867	326.404999	889.661316	-517.207031	-194.440598	906.058472	-587.096313	60.956268	966.735474	526.237183	-6.805725	934.581665	524.242737	148.962906
-637.142090	138.675171	876.592102	-615.829834	-23.433109	873.282227	-712.160217	162.361160	500.584930	-680.764221	-84.955238	507.190796	-707.410828	150.742065	87.495323	-671.369812	-91.754303	90.022598	-628.112671	228.827942	1376.104980	-605.565796	-114.642876	1376.149414	-585.341980	66.760605	1396.341431	-586.494568	54.161972	1672.236328	-672.910583	318.392303	1134.656128	-640.002319	-217.193893	1144.158936	-551.797852	326.389221	889.657959	-517.032410	-194.376495	906.065186	-586.949890	60.944645	966.729614	526.230469	-6.489099	934.697693	523.872559	149.077347
-636.932739	138.528015	876.445190	-615.653198	-23.421669	873.276245	-712.000366	162.417068	500.561279	-680.626221	-84.913734	507.206543	-707.345642	150.750580	87.515366	-671.369934	-91.745445	90.068916	-628.081360	228.886826	1376.075439	-605.464355	-114.590622	1376.141113	-585.448792	66.893776	1396.136963	-586.505615	54.285385	1672.240723	-672.828125	318.389435	1134.596558	-639.850220	-217.001068	1144.055176	-551.645264	326.405334	889.631165	-516.856018	-194.297058	906.057373	-586.751953	60.952633	966.648254	526.354553	-6.022254	934.833008	523.750183	149.502731
-636.739929	138.413147	876.320068	-615.498596	-23.401579	873.281616	-711.815613	162.425995	500.534576	-680.526428	-84.933113	507.242249	-707.296387	150.760880	87.492897	-671.388611	-91.722420	90.063896	-628.143982	228.968201	1376.041992	-605.414856	-114.511757	1376.161865	-585.213684	66.918320	1396.329956	-586.525391	54.401447	1672.247070	-672.772644	318.397156	1134.509888	-639.708618	-217.045166	1144.174683	-551.473083	326.378815	889.624939	-516.677307	-194.194275	906.087158	-586.573669	60.973499	966.583862	526.838562	-5.786929	935.032471	524.001587	149.430344
-636.593628	138.459213	876.306641	-615.338318	-23.365185	873.271423	-711.720703	162.476624	500.510773	-680.412292	-84.909607	507.231079	-707.329041	150.747086	87.522934	-671.279541	-91.727173	90.078438	-628.115295	229.031815	1376.030518	-605.313049	-114.457603	1376.157349	-585.371765	67.026939	1396.122437	-586.555237	54.513393	1672.245850	-672.720886	318.363434	1134.454102	-639.549255	-216.993896	1144.180298	-551.312927	326.319977	889.618286	-516.483765	-194.069946	906.093445	-586.429138	61.018513	966.575684	527.395264	-5.510316	935.363525	524.522705	149.601669
-636.460144	138.520706	876.331421	-615.148560	-23.312307	873.272644	-711.631042	162.504700	500.536560	-680.265686	-84.881935	507.251373	-707.324219	150.754318	87.519241	-671.281555	-91.712135	90.068222	-628.121155	229.105927	1376.019287	-605.249207	-114.402649	1376.150757	-585.346069	67.110252	1396.132202	-586.593994	54.638271	1672.255859	-672.672180	318.350555	1134.402832	-639.396057	-216.933456	1144.187134	-551.145386	326.266235	889.608704	-516.305908	-193.929565	906.115112	-586.285217	61.073448	966.596375	528.309692	-5.099838	935.643555	525.317932	149.828857
-636.312134	138.472794	876.308350	-614.986389	-23.274118	873.288818	-711.489807	162.513031	500.530457	-680.064209	-84.857994	507.262756	-707.337097	150.740524	87.501633	-671.210266	-91.693237	90.082596	-628.136536	229.193283	1376.037354	-605.146545	-114.330124	1376.175659	-585.313538	67.187111	1396.175903	-586.627319	54.740879	1672.278931	-672.630798	318.321350	1134.372314	-639.217651	-216.812454	1144.187134	-550.982178	326.171906	889.651062	-516.072021	-193.765320	906.154419	-586.138062	61.095055	966.595337	529.460083	-4.711086	936.007080	526.429443	149.963043
-636.151062	138.490234	876.327026	-614.809387	-23.216591	873.300110	-711.316467	162.474319	500.545288	-679.893433	-84.813637	507.268738	-707.329285	150.746185	87.533295	-671.190308	-91.695869	90.086487	-628.152344	229.254089	1376.065186	-605.099487	-114.264229	1376.192993	-585.282532	67.238037	1396.217651	-586.664429	54.850677	1672.308228	-672.602234	318.302490	1134.362793	-639.034668	-216.734634	1144.155273	-550.849182	326.074097	889.674988	-515.815674	-193.581375	906.216797	-585.986267	61.130684	966.617859	531.160034	-4.777633	935.948547	528.078491	150.360367
-636.007385	138.534195	876.346436	-614.640076	-23.190023	873.327576	-711.201416	162.518799	500.559326	-679.709167	-84.813194	507.260986	-707.295471	150.755753	87.535309	-671.308777	-91.697197	90.077454	-628.178894	229.321777	1376.070801	-605.009583	-114.196693	1376.226929	-585.270386	67.261986	1396.252563	-586.722778	54.962627	1672.326660	-672.573853	318.301788	1134.350830	-638.856567	-216.631104	1144.140747	-550.686584	325.934082	889.707947	-515.575562	-193.395920	906.252930	-585.842163	61.174725	966.646240	532.735596	-4.605744	936.440002	529.815247	150.337219
-635.823303	138.598053	876.347595	-614.457886	-23.096823	873.332336	-711.041687	162.531525	500.550751	-679.503845	-84.775261	507.253662	-707.311707	150.726624	87.539970	-671.223816	-91.689003	90.090355	-628.209167	229.385590	1376.088623	-604.956848	-114.118477	1376.263794	-585.261902	67.332664	1396.299316	-586.771484	55.068932	1672.341309	-672.554321	318.248230	1134.312622	-638.669861	-216.537430	1144.166016	-550.540100	325.825684	889.737915	-515.305176	-193.170151	906.309448	-585.677673	61.252842	966.657227	534.926880	-4.510142	936.823914	531.921692	150.414368
-635.614929	138.710342	876.348389	-614.255920	-23.019112	873.332764	-710.899536	162.556427	500.567688	-679.313232	-84.726479	507.254913	-707.285950	150.759079	87.546005	-671.210571	-91.660477	90.111565	-628.239075	229.459641	1376.075928	-604.893311	-114.046036	1376.302734	-585.234253	67.399727	1396.333496	-586.823853	55.235699	1672.307861	-672.537048	318.236877	1134.285156	-638.454651	-216.448090	1144.183960	-550.386414	325.725891	889.767029	-515.007202	-192.928848	906.378357	-585.495178	61.342113	966.667786	537.442627	-4.488627	937.154236	534.337769	150.508560
-635.424194	138.723969	876.344666	-614.031189	-22.992476	873.358765	-710.770935	162.601654	500.557007	-679.078857	-84.682663	507.256592	-707.285095	150.759979	87.547028	-671.068420	-91.657524	90.117935	-628.291870	229.517319	1376.084595	-604.824951	-113.975128	1376.366821	-585.217346	67.472725	1396.368652	-586.887085	55.354504	1672.319336	-672.518066	318.217896	1134.245972	-638.262146	-216.339569	1144.205933	-550.245056	325.593597	889.778931	-514.709351	-192.690567	906.458008	-585.310730	61.384430	966.688110	540.378723	-4.479949	937.300781	536.906250	150.612518
-635.223999	138.757904	876.333557	-613.821655	-22.946445	873.358887	-710.641174	162.642944	500.583405	-678.904175	-84.666664	507.227966	-707.278442	150.762741	87.538246	-671.396240	-91.648048	90.075150	-628.346741	229.586472	1376.081543	-604.758301	-113.920319	1376.403320	-585.210083	67.510864	1396.388062	-586.958984	55.461758	1672.332397	-672.500793	318.206635	1134.202026	-638.074829	-216.223038	1144.205688	-550.089844	325.502869	889.818481	-514.399170	-192.438263	906.552856	-585.129944	61.429974	966.692688	542.784058	-4.401256	937.480103	539.117249	150.540970
-635.014954	138.856705	876.340271	-613.629150	-22.878216	873.368103	-710.562744	162.677551	500.614197	-678.661682	-84.656067	507.230408	-707.299927	150.725510	87.535583	-671.110474	-91.645477	90.107430	-628.402039	229.644699	1376.092896	-604.682556	-113.868805	1376.476563	-585.214661	67.529976	1396.450928	-587.036560	55.567291	1672.361816	-672.497437	318.187286	1134.170410	-637.872253	-216.124710	1144.231567	-549.963928	325.407623	889.843933	-514.101379	-192.177185	906.660217	-584.958008	61.506168	966.713318	545.705200	-4.662959	937.380737	541.768616	150.089554
-634.802795	138.822906	876.357239	-613.406616	-22.878542	873.402588	-710.335999	162.605957	500.582703	-678.443726	-84.612747	507.248688	-707.226807	150.776169	87.533829	-671.135437	-91.640770	90.106636	-628.424866	229.689178	1376.108398	-604.602905	-113.788208	1376.529053	-585.199158	67.582451	1396.514771	-587.113892	55.676567	1672.400024	-672.493896	318.168976	1134.166748	-637.664734	-216.013855	1144.273193	-549.837097	325.267242	889.876160	-513.744751	-191.908295	906.800293	-584.779053	61.496956	966.755188	548.634460	-4.789237	937.141479	544.213928	150.079956
-634.572693	138.876678	876.354126	-613.188354	-22.847275	873.412292	-710.159912	162.606750	500.610504	-678.233887	-84.594925	507.264679	-707.195618	150.780045	87.530907	-671.057983	-91.610580	90.134232	-628.491211	229.763672	1376.124023	-604.542358	-113.720833	1376.590576	-585.204956	67.640732	1396.577148	-587.186829	55.745934	1672.476074	-672.488708	318.108826	1134.135498	-637.457275	-215.935699	1144.303223	-549.715088	325.182983	889.905457	-513.411377	-191.626694	906.907898	-584.585083	61.539143	966.771423	551.633179	-5.013110	936.788269	546.943054	149.855118
-634.399231	138.906311	876.359558	-612.987976	-22.839830	873.427307	-710.039734	162.656097	500.629395	-678.026978	-84.604073	507.276398	-707.194153	150.771820	87.541878	-671.106628	-91.611343	90.135864	-628.571533	229.807953	1376.121582	-604.518494	-113.676331	1376.649536	-585.020569	67.632523	1396.800659	-587.286804	55.862186	1672.494019	-672.486389	318.086823	1134.078979	-637.250671	-215.749939	1144.201538	-549.602722	325.093536	889.908813	-513.063171	-191.366211	907.005859	-584.425598	61.565342	966.793091	554.939209	-5.199697	936.322998	549.583130	149.937637
-634.192139	138.855392	876.341370	-612.747131	-22.858261	873.438660	-709.845154	162.684738	500.596466	-677.819092	-84.582993	507.277985	-707.157776	150.791733	87.578285	-671.102234	-91.604126	90.134392	-628.636719	229.871231	1376.112671	-604.461426	-113.609451	1376.677002	-585.015930	67.661407	1396.850220	-587.370728	55.988052	1672.505981	-672.454529	318.073639	1134.026855	-637.024963	-215.663376	1144.217896	-549.464844	325.020813	889.899597	-512.689270	-191.114792	907.097717	-584.236145	61.551533	966.803589	557.856323	-5.341004	935.657410	552.067139	149.863022
-633.979187	138.860214	876.335510	-612.505066	-22.830481	873.446655	-709.640137	162.666199	500.565491	-677.618530	-84.541206	507.243164	-707.147461	150.801743	87.567604	-671.053528	-91.589699	90.149887	-628.643311	229.905319	1376.103516	-604.367981	-113.568794	1376.713257	-585.192688	67.736023	1396.693237	-587.443970	56.117695	1672.518921	-672.431702	318.055328	1133.993530	-636.796753	-215.574631	1144.204956	-549.337219	324.934601	889.914246	-512.283386	-190.843460	907.223206	-584.040771	61.578808	966.817932	560.621887	-5.150270	935.075073	554.537903	149.735336
-633.807129	138.931778	876.397095	-612.241150	-22.826786	873.448364	-709.493774	162.700668	500.582947	-677.447266	-84.532013	507.265778	-707.113770	150.784149	87.572418	-671.017395	-91.554001	90.160110	-628.683472	229.953659	1376.074951	-604.283264	-113.528191	1376.744751	-585.201050	67.738213	1396.732422	-587.543945	56.242558	1672.529297	-672.400391	318.009674	1133.926147	-636.583130	-215.653641	1144.308105	-549.211548	324.871399	889.904785	-511.789368	-190.125305	907.215515	-583.866577	61.596935	966.869019	563.223511	-5.264513	934.267090	556.978455	149.677597
-633.536682	138.889832	876.331970	-611.986206	-22.818998	873.431030	-709.314941	162.678696	500.587189	-677.291504	-84.535072	507.262299	-707.109985	150.747925	87.535248	-670.939575	-91.545822	90.152008	-628.726746	229.984070	1376.076538	-604.248657	-113.514557	1376.771484	-585.199707	67.731796	1396.762573	-587.639221	56.353958	1672.527344	-672.398315	317.971863	1133.875000	-636.372498	-215.570877	1144.280518	-549.090576	324.823242	889.893433	-511.395844	-189.804810	907.299011	-583.625244	61.601376	966.836060	565.830933	-5.276404	933.392212	559.440308	149.629440
-633.320618	138.875992	876.331177	-611.708801	-22.842571	873.434753	-709.225647	162.683105	500.591064	-677.111877	-84.534210	507.286835	-707.112366	150.747726	87.563721	-670.824585	-91.529587	90.128838	-628.789124	230.018723	1376.057617	-604.216736	-113.479950	1376.806274	-585.182251	67.727837	1396.808716	-587.721375	56.491451	1672.534180	-672.368591	317.919525	1133.853271	-636.119446	-215.473145	1144.247803	-548.963318	324.791138	889.910583	-511.099609	-190.054535	907.528625	-583.417908	61.594318	966.853821	568.408081	-5.280758	932.486328	561.910156	149.623169
-633.118896	139.013153	876.410095	-611.460449	-22.752071	873.433472	-709.104248	162.728790	500.626160	-676.848450	-84.476952	507.265594	-707.083679	150.734634	87.569099	-670.671570	-91.526909	90.151215	-628.846680	230.051544	1376.063232	-604.195496	-113.451218	1376.839355	-584.972778	67.691330	1397.030762	-587.782349	56.672375	1672.489258	-672.347534	317.927795	1133.829468	-635.879272	-215.313538	1144.161621	-548.839661	324.723785	889.910400	-510.581573	-189.375107	907.539917	-583.234436	61.666859	966.911926	570.916870	-5.338946	931.622925	564.378052	149.663910
-632.931580	139.260803	876.538330	-611.189331	-22.699644	873.443665	-709.052124	162.777115	500.660522	-676.715637	-84.498764	507.284851	-707.194641	150.732254	87.578995	-670.856750	-91.517860	90.137962	-628.881470	230.092438	1376.052368	-604.135315	-113.426018	1376.882202	-585.011230	67.695580	1397.067139	-587.846863	56.824429	1672.473999	-672.300293	317.898041	1133.786011	-635.647278	-215.381699	1144.271851	-548.726196	324.711029	889.898071	-510.178986	-189.112762	907.675293	-583.062195	61.757679	967.007568	573.315918	-5.441928	930.843567	566.785522	149.574570
-632.570679	139.041382	876.298645	-610.944641	-22.695250	873.406006	-708.797180	162.774323	500.580811	-676.572632	-84.509598	507.308838	-707.145569	150.765869	87.560104	-671.268494	-91.515678	90.105888	-628.923035	230.084473	1376.021729	-604.084290	-113.428650	1376.906494	-585.016724	67.670311	1397.080811	-587.889160	56.961430	1672.459473	-672.265320	317.871613	1133.744995	-635.394958	-215.286118	1144.254639	-548.611145	324.698273	889.857849	-509.828033	-189.339310	907.903564	-582.760437	61.741795	966.865784	575.516541	-5.465989	930.105225	569.173096	149.397949
-632.447327	139.470840	876.541443	-610.682068	-22.571220	873.387146	-708.745483	162.825485	500.660828	-676.386047	-84.514252	507.277954	-707.192444	150.763809	87.578796	-671.225769	-91.515617	90.175957	-628.953613	230.087021	1376.011597	-604.024963	-113.405922	1376.943970	-585.015747	67.640366	1397.078125	-587.904175	57.118824	1672.454102	-672.259705	317.938080	1133.756836	-635.145996	-215.262527	1144.245361	-548.712830	324.577240	889.761658	-509.371918	-189.117737	908.003174	-582.641602	61.886059	967.014221	577.615356	-5.525817	929.666931	571.430481	149.235733
-632.190674	139.493149	876.547485	-610.383850	-22.528805	873.384705	-708.524475	162.771393	500.667572	-676.194519	-84.524902	507.278992	-707.144653	150.789688	87.587120	-671.280212	-91.494408	90.196648	-628.980713	230.100876	1376.021729	-603.958252	-113.386513	1376.983765	-584.970764	67.604240	1397.105469	-587.874512	57.270069	1672.456909	-672.230286	317.937683	1133.753052	-634.872864	-215.221649	1144.244019	-548.631897	324.590881	889.769653	-508.852295	-188.904556	908.095764	-582.408386	61.917694	967.034729	579.595886	-5.431834	929.423828	573.544189	149.167679
-631.876831	139.065674	876.270935	-610.124512	-22.613794	873.359558	-708.251526	162.686951	500.621765	-676.075684	-84.540977	507.319183	-707.068054	150.789566	87.617355	-671.242981	-91.492676	90.218803	-629.013733	230.099014	1376.025146	-603.882568	-113.373901	1377.020508	-584.957764	67.586906	1397.156982	-587.828430	57.424946	1672.458740	-672.112427	317.857910	1133.733276	-634.617859	-215.214493	1144.252075	-548.286255	324.746735	889.917603	-508.518066	-188.719421	908.175110	-582.116089	61.799702	966.876221	580.871887	-5.536248	929.317871	575.270203	149.035645
-631.769226	139.445724	876.532959	-609.866333	-22.484734	873.363220	-708.258301	162.694473	500.701813	-675.926636	-84.543983	507.307800	-707.115784	150.780640	87.653854	-671.279785	-91.492950	90.232689	-629.041626	230.078339	1376.039551	-603.838135	-113.362305	1377.033325	-584.956604	67.535873	1397.186401	-587.760498	57.583630	1672.448120	-672.126038	317.902740	1133.763916	-634.370544	-215.167252	1144.216675	-548.413208	324.673462	889.820496	-507.991486	-188.551437	908.377686	-582.008179	61.927151	967.045532	581.981445	-5.399723	929.430359	576.783081	149.002136
-631.497925	139.132126	876.276184	-609.666748	-22.241989	873.174744	-708.018433	162.629852	500.675995	-675.763489	-84.548347	507.278320	-707.118469	150.825714	87.697662	-671.341675	-91.468948	90.243889	-629.085327	230.061371	1376.045166	-603.783997	-113.395943	1377.068604	-584.936218	67.515663	1397.219971	-587.656860	57.728577	1672.420898	-672.075562	317.884613	1133.731689	-634.112915	-215.127045	1144.207153	-548.299805	324.730255	889.875854	-507.497284	-188.340378	908.512817	-581.701904	61.935497	966.791382	582.763733	-5.133061	929.695862	577.925842	149.096664
-631.363403	139.303619	876.514038	-609.151611	-22.567616	873.236023	-707.933594	162.644180	500.722931	-675.588013	-84.519707	507.358826	-707.132751	150.816315	87.677071	-671.348145	-91.474190	90.283844	-629.121582	230.027878	1376.039673	-603.720581	-113.400398	1377.132080	-584.905212	67.522774	1397.233643	-587.518982	57.837040	1672.448975	-671.998535	317.823730	1133.698853	-633.804932	-215.062973	1144.198608	-547.994019	324.905273	889.991821	-506.898407	-188.202057	908.747681	-581.466125	61.825733	966.979675	583.249512	-4.889769	930.044617	578.706299	149.261169
-631.015930	138.963394	876.259155	-608.899780	-22.634094	873.241638	-707.636414	162.613937	500.603699	-675.477478	-84.524635	507.405731	-707.040588	150.873642	87.677330	-671.320984	-91.468880	90.296936	-629.152039	230.024994	1376.029907	-603.652405	-113.397194	1377.175537	-584.863586	67.532196	1397.233765	-587.357666	57.985214	1672.397217	-671.950928	317.810791	1133.682617	-633.538086	-215.069931	1144.216797	-547.872314	324.979584	890.015259	-506.530090	-188.083649	908.836670	-581.152344	61.755871	966.844055	583.630676	-4.421049	930.466064	579.197815	149.571579
-630.814453	138.967896	876.271362	-608.667908	-22.621677	873.238953	-707.507935	162.645279	500.629181	-675.303650	-84.530640	507.405487	-706.998047	150.860672	87.679367	-671.376587	-91.445747	90.327583	-629.150513	230.025574	1376.047119	-603.575623	-113.410721	1377.219727	-584.806580	67.544067	1397.239014	-587.173767	58.137024	1672.335449	-671.912476	317.783417	1133.693115	-633.280029	-214.971130	1144.187744	-547.769714	325.062531	890.034302	-506.153900	-187.978439	908.938110	-580.934692	61.763451	966.848389	583.691772	-3.997904	930.839172	579.355713	149.939804
-630.666504	138.955627	876.303711	-608.444092	-22.681675	873.278748	-707.356384	162.641006	500.643860	-675.173523	-84.564781	507.465363	-706.969299	150.877335	87.689278	-671.339661	-91.446739	90.344154	-629.143433	229.996674	1376.075439	-603.488098	-113.446198	1377.269165	-584.752380	67.544540	1397.254028	-586.952698	58.292198	1672.302856	-671.865601	317.776276	1133.707764	-633.016907	-214.998596	1144.234497	-547.653442	325.160736	890.107300	-505.757019	-187.848480	909.080811	-580.747742	61.748905	966.883179	583.550110	-3.640235	931.262512	579.264038	150.258163
-630.491455	138.894882	876.343933	-608.206787	-22.664644	873.292480	-707.143188	161.543472	500.354858	-675.050354	-84.595055	507.495361	-707.058655	150.844009	87.616859	-671.287964	-91.412529	90.379494	-629.131531	229.972794	1376.106689	-603.377747	-113.441078	1377.343506	-584.691467	67.561874	1397.298584	-586.727295	58.438328	1672.286133	-671.828003	317.760834	1133.742310	-632.778809	-215.059418	1144.294312	-547.548401	325.227783	890.170288	-505.212433	-187.356247	909.078979	-580.549927	61.727448	966.913635	583.459961	-3.221211	931.673462	579.036011	150.613724
-630.344421	138.848297	876.374512	-607.999939	-22.651266	873.297058	-706.999634	162.489914	500.651398	-674.869202	-84.574699	507.476959	-706.869019	150.893738	87.754074	-671.235229	-91.393356	90.391342	-629.163696	229.905045	1376.103027	-603.252991	-113.465286	1377.374023	-584.617859	67.555916	1397.354370	-586.491272	58.577763	1672.246460	-671.802856	317.763245	1133.772827	-632.512207	-215.099686	1144.290649	-547.439148	325.302551	890.260986	-504.747894	-187.247589	909.226013	-580.377625	61.711029	966.933167	583.299500	-2.892517	931.997498	578.685364	150.833939
-630.223206	138.783768	876.370117	-607.830322	-22.660116	873.282898	-706.878418	162.547516	500.707245	-674.720886	-84.611832	507.468964	-706.833984	150.870468	87.767960	-671.345459	-91.423325	90.341957	-629.215515	229.806839	1376.108154	-603.136780	-113.495949	1377.402710	-584.533203	67.568169	1397.388184	-586.272949	58.684258	1672.190430	-671.788086	317.746765	1133.756104	-632.255554	-215.173218	1144.322144	-547.342590	325.369598	890.309814	-504.292877	-187.221832	909.367859	-580.237671	61.680832	966.925964	583.065186	-2.642416	932.215271	578.215698	151.057404
-630.078613	138.745285	876.365234	-607.613037	-22.663153	873.252502	-706.758606	162.518600	500.713928	-674.499634	-84.608345	507.434601	-706.833069	150.845551	87.745445	-671.246094	-91.414993	90.358650	-629.137207	229.851730	1376.215820	-602.984009	-113.507240	1377.434448	-584.424011	67.580154	1397.385254	-586.036804	58.798363	1672.124634	-671.756409	317.735901	1133.786499	-631.984192	-215.252487	1144.316406	-547.271973	325.470947	890.355774	-503.882965	-187.192215	909.481323	-580.064026	61.662735	966.911255	582.775940	-2.463362	932.389709	577.681030	151.249756
-629.903259	138.847412	876.364075	-607.422485	-22.597027	873.242065	-706.717468	162.496307	500.710632	-674.284485	-84.628685	507.430939	-706.830566	150.845947	87.741547	-671.277710	-91.422432	90.351410	-629.114380	229.856995	1376.205444	-602.810791	-113.494576	1377.455078	-584.297424	67.601753	1397.386108	-585.792969	58.916359	1672.046753	-671.724915	317.741577	1133.777344	-631.718506	-215.442108	1144.460938	-547.179443	325.569000	890.415405	-503.492767	-187.189178	909.623596	-579.895569	61.742268	966.911743	582.519958	-2.306851	932.533813	577.089111	151.418854
-629.841919	138.897095	876.417114	-607.247559	-22.633364	873.249878	-706.692505	162.574982	500.711334	-674.080139	-84.615746	507.421783	-706.827637	150.849274	87.742599	-671.281982	-91.391495	90.356659	-629.123474	229.779099	1376.198486	-602.646301	-113.511276	1377.497925	-584.177856	67.664963	1397.369507	-585.577087	59.011574	1671.981445	-671.707581	317.779663	1133.754028	-631.467468	-215.522263	1144.491577	-547.091553	325.687683	890.459167	-503.144348	-187.218063	909.735413	-579.795532	61.745796	966.949951	582.187866	-2.109103	932.632813	576.464966	151.641464
-629.706787	138.828354	876.343872	-607.099060	-22.688513	873.274780	-706.600220	162.528214	500.677490	-673.876526	-84.626945	507.426819	-706.811768	150.867615	87.706520	-671.231873	-91.416702	90.372368	-629.045166	229.843216	1376.224976	-602.457031	-113.509773	1377.584351	-584.052124	67.681129	1397.395020	-585.380249	59.143360	1671.904419	-671.659180	317.797729	1133.807251	-631.161804	-215.641800	1144.612427	-547.045166	325.812866	890.521301	-502.757263	-187.281418	909.902649	-579.643616	61.744862	966.919128	581.840881	-1.899995	932.765259	575.856262	151.831284
-629.617432	138.760727	876.352844	-606.994385	-22.694454	873.302002	-706.506836	162.509521	500.701324	-673.729126	-84.671600	507.470795	-706.753479	150.891510	87.752731	-671.229736	-91.426559	90.439552	-628.979553	229.824814	1376.306641	-602.248291	-113.495651	1377.673340	-583.899841	67.705902	1397.468506	-585.204224	59.170422	1671.979248	-671.632385	317.817200	1133.874268	-630.862488	-215.713242	1144.749390	-546.969360	325.888397	890.611450	-502.409088	-187.381027	910.091431	-579.542236	61.724258	966.934753	581.520813	-1.610124	932.879333	575.256958	152.054138
-629.537781	138.706757	876.416992	-606.877686	-22.664537	873.357605	-706.362366	162.397339	500.732330	-673.577148	-84.718254	507.521088	-706.649963	150.951599	87.758934	-671.187439	-91.398560	90.458176	-628.894775	229.820541	1376.410767	-602.029907	-113.468056	1377.775635	-583.756104	67.700424	1397.565430	-585.051758	59.271572	1671.981323	-671.587402	317.860809	1134.000732	-630.581177	-215.844543	1144.908081	-546.927551	325.999146	890.720337	-502.079193	-187.431610	910.268982	-579.454834	61.716515	966.998962	581.194519	-1.236071	933.015137	574.657349	152.326553
-629.468262	138.602264	876.460876	-606.753540	-22.677435	873.400330	-706.330505	162.290726	500.727051	-673.453369	-84.752785	507.544403	-706.659912	150.979248	87.742287	-671.179199	-91.395561	90.473770	-628.820129	229.784424	1376.515259	-601.767273	-113.445015	1377.895508	-583.586487	67.723572	1397.674683	-584.962646	59.264542	1672.086182	-671.557190	317.855072	1134.097290	-630.272949	-215.947357	1145.063232	-546.902832	326.121613	890.846863	-501.756073	-187.524292	910.437073	-579.363831	61.671585	967.044189	580.898804	-0.882412	933.140686	574.140320	152.558533
-629.413025	138.546829	876.457703	-606.622742	-22.722425	873.393127	-706.337769	162.294861	500.762695	-673.337463	-84.825768	507.550110	-706.699890	150.983551	87.766457	-671.249512	-91.387596	90.448380	-628.725220	229.760956	1376.577148	-601.537048	-113.419685	1377.959839	-583.412720	67.697952	1397.742554	-584.889343	59.300438	1672.121338	-671.525696	317.904297	1134.193359	-629.941772	-215.947571	1145.048462	-546.893982	326.224213	890.925171	-501.459747	-187.681488	910.516418	-579.266846	61.638039	967.036621	580.599609	-0.556085	933.216675	573.677673	152.841553
-629.359558	138.519470	876.427917	-606.510803	-22.775871	873.379578	-706.343262	162.298431	500.743286	-673.259827	-84.885635	507.513031	-706.736511	151.001221	87.773941	-671.355103	-91.390114	90.446198	-628.635681	229.752213	1376.614746	-601.326111	-113.393387	1378.024414	-583.205627	67.710876	1397.788086	-584.832031	59.393044	1672.082153	-671.489319	317.947968	1134.254517	-629.640747	-216.068192	1145.121948	-546.869507	326.379150	890.986572	-501.177704	-187.795822	910.569824	-579.180847	61.620884	967.012634	580.374084	-0.201563	933.234375	573.241333	153.183609
-629.274597	138.502151	876.408203	-606.342957	-22.817558	873.378479	-706.324341	162.277634	500.732025	-673.114624	-84.917496	507.500946	-706.750854	151.067368	87.750206	-671.250427	-91.390373	90.467140	-628.543396	229.762177	1376.638916	-601.077637	-113.369408	1378.081421	-583.005005	67.730629	1397.776245	-584.803467	59.385948	1672.146240	-671.452576	318.031006	1134.309692	-629.326416	-216.145782	1145.195313	-546.853394	326.531860	891.048706	-500.901672	-187.956284	910.613037	-579.056335	61.621078	967.001770	580.205261	0.092074	933.215942	572.889526	153.479446
-629.224304	138.467880	876.411011	-606.220337	-22.860605	873.371155	-706.287964	162.285645	500.726959	-673.025208	-84.939644	507.490570	-706.719849	151.133438	87.731125	-671.311646	-91.393112	90.444870	-628.424500	229.734772	1376.656128	-600.824280	-113.358185	1378.117310	-582.926453	67.755493	1397.665527	-584.788757	59.430931	1672.184570	-671.368896	318.119080	1134.349121	-628.983459	-216.431961	1145.434448	-546.829956	326.730164	891.098572	-500.605713	-188.177322	910.694946	-578.954346	61.596123	966.992493	580.096985	0.328813	933.161194	572.603943	153.748199
-629.163757	138.448517	876.451233	-606.068298	-22.911606	873.398804	-706.288269	162.229492	500.757385	-672.864136	-84.973457	507.478912	-706.723755	151.176590	87.760521	-671.247986	-91.394524	90.483536	-628.288391	229.731705	1376.722900	-600.598755	-113.315948	1378.209351	-582.698792	67.715027	1397.734741	-584.781982	59.470631	1672.245605	-671.263672	318.145447	1134.455811	-628.639526	-216.531891	1145.544800	-546.786682	326.907074	891.179443	-500.300140	-188.437393	910.791931	-578.843445	61.575752	967.023804	580.024963	0.563400	933.067810	572.365784	153.969330
-629.099060	138.334442	876.529846	-605.914795	-22.949966	873.456482	-706.253723	162.190048	500.811798	-672.697510	-84.985786	507.517792	-706.639465	151.223801	87.767624	-671.248230	-91.403969	90.558372	-628.193665	229.710861	1376.790405	-600.391663	-113.296967	1378.314575	-582.368347	67.630615	1397.974976	-584.770996	59.508636	1672.343994	-671.143372	318.276733	1134.594482	-628.291382	-216.631699	1145.671753	-546.727295	327.088135	891.259277	-499.982941	-188.636673	910.929565	-578.735046	61.510628	967.091797	580.037659	0.827352	932.943481	572.233948	154.201248
-629.052917	138.277283	876.625610	-605.787903	-22.952959	873.519165	-706.167847	162.054077	500.854004	-672.522644	-84.992523	507.601135	-706.627014	151.289383	87.783340	-671.186340	-91.397026	90.642204	-628.085876	229.678940	1376.877075	-600.171082	-113.269852	1378.465088	-582.136658	67.568291	1398.100708	-584.751343	59.560680	1672.448120	-671.009216	318.368256	1134.740845	-627.922485	-216.777908	1145.887817	-546.667664	327.298523	891.356995	-499.682983	-188.860748	911.073853	-578.649109	61.482250	967.171204	580.096497	1.075399	932.817261	572.183655	154.418121
-629.019531	138.180099	876.688904	-605.688782	-23.117399	873.685974	-706.151794	161.995865	500.837677	-672.421753	-85.049744	507.678864	-706.656433	151.318924	87.757195	-671.189575	-91.365440	90.647202	-627.996704	229.636826	1376.945557	-599.937500	-113.275070	1378.612427	-581.895996	67.550392	1398.181030	-584.750427	59.640686	1672.528564	-670.872375	318.517670	1134.857666	-627.578247	-216.892151	1146.095215	-546.572754	327.503540	891.416931	-499.392853	-189.107986	911.233154	-578.608398	61.420898	967.294067	580.165283	1.321499	932.582520	572.200745	154.647537
-628.996582	138.185211	876.696350	-605.643982	-23.099401	873.733459	-706.161865	162.006592	500.841034	-672.384827	-85.138603	507.700867	-706.646057	151.327087	87.753517	-671.278442	-91.376503	90.646095	-627.948425	229.568283	1377.083374	-599.736816	-113.259071	1378.735474	-581.715576	67.536819	1398.213745	-584.722351	59.739326	1672.551025	-670.710510	318.680420	1134.955688	-627.268250	-217.019897	1146.241089	-546.512390	327.827209	891.423645	-499.115814	-189.380173	911.331177	-578.560852	61.463005	967.314514	580.268127	1.540563	932.314453	572.287964	154.876953
-628.962830	138.157486	876.682861	-605.558289	-23.129480	873.748474	-706.110352	162.042023	500.828583	-672.285400	-85.199013	507.644409	-706.671448	151.372040	87.781372	-671.297852	-91.370186	90.599312	-627.840332	229.544525	1376.965088	-599.527100	-113.273575	1378.836914	-581.523621	67.557716	1398.254517	-584.668640	59.900299	1672.501953	-670.552307	318.898102	1135.010986	-626.941223	-217.134018	1146.381226	-546.439636	328.139923	891.382141	-498.848236	-189.661713	911.412598	-578.501953	61.462711	967.314392	580.394592	1.756353	931.991272	572.440430	155.102158
-628.943787	138.106094	876.677856	-605.444519	-23.120037	873.732910	-705.986877	161.984116	500.805756	-672.146301	-85.243263	507.592163	-706.640381	151.371857	87.762161	-671.251953	-91.380013	90.548027	-627.781921	229.472977	1376.969849	-599.318604	-113.261421	1378.921387	-581.333740	67.545586	1398.297241	-584.580750	60.019417	1672.504761	-670.344543	319.169098	1135.105103	-626.588867	-217.175018	1146.394043	-546.310303	328.530487	891.400696	-498.525635	-189.953018	911.499817	-578.426819	61.461315	967.299561	580.491882	2.004514	931.684204	572.563843	155.378784
-628.916870	138.055084	876.682922	-605.341553	-23.160837	873.726257	-705.929504	161.935928	500.825989	-672.046997	-85.283821	507.542847	-706.531677	151.321625	87.700272	-671.379333	-91.412720	90.536232	-627.739746	229.410599	1376.986816	-599.120117	-113.262688	1378.996094	-581.170105	67.538231	1398.349365	-584.461304	60.172043	1672.510010	-670.113464	319.423431	1135.185669	-626.277283	-217.414948	1146.615601	-546.104736	328.952026	891.461060	-498.193420	-190.317947	911.640137	-578.366028	61.426643	967.300049	580.561157	2.207395	931.378479	572.736511	155.618912
-628.854614	137.964493	876.731018	-605.024353	-23.201807	873.609924	-705.872314	161.881714	500.847900	-671.880432	-85.302902	507.560364	-706.675232	151.432724	87.801506	-671.408020	-91.453369	90.528038	-627.694885	229.305832	1376.986816	-598.922607	-113.260139	1379.119019	-580.995483	67.514267	1398.415283	-584.311157	60.316437	1672.510742	-669.825195	319.586426	1135.259033	-625.964844	-217.548203	1146.784912	-545.640503	329.442078	891.732117	-497.899902	-190.610611	911.770874	-578.168701	61.330601	967.264038	580.582642	2.438632	931.077820	572.887085	155.868256
-628.855652	137.893692	876.780579	-604.922180	-23.183334	873.608704	-705.816895	161.814529	500.886017	-671.704834	-85.340912	507.549164	-706.753601	151.473145	87.862488	-671.365417	-91.450111	90.595100	-627.680786	229.229919	1377.009521	-598.727173	-113.266884	1379.234131	-580.836792	67.533546	1398.501709	-584.117493	60.443211	1672.584229	-669.542236	319.825256	1135.350708	-625.627869	-217.709335	1146.969116	-545.339539	329.995758	891.871704	-497.594391	-190.905746	911.950256	-578.130005	61.300552	967.293396	580.640076	2.679919	930.832947	573.085754	156.133530
-628.810425	137.860504	876.834961	-604.785461	-23.165865	873.661499	-705.741821	161.768723	500.887177	-671.602844	-85.413574	507.617828	-706.722595	151.476944	87.821350	-671.368286	-91.470589	90.670822	-627.673340	229.174942	1377.008545	-598.556885	-113.249115	1379.390991	-580.689453	67.544357	1398.577393	-583.873535	60.637459	1672.602783	-669.246338	320.091187	1135.438232	-625.318909	-217.852768	1147.174561	-544.957397	330.550903	892.021729	-497.244324	-191.175354	912.161377	-578.066040	61.310814	967.357605	580.675598	2.892335	930.613098	573.243469	156.389084
-628.812744	137.870529	876.846313	-604.708923	-23.172718	873.674744	-705.627686	161.747299	500.867615	-671.535522	-85.490807	507.656219	-706.709717	151.494492	87.818138	-671.373657	-91.473511	90.706078	-627.707825	229.116241	1377.031372	-598.390503	-113.254150	1379.557251	-580.577576	67.591209	1398.633057	-583.596924	60.856030	1672.580566	-668.949158	320.343597	1135.482422	-625.009705	-218.012177	1147.412354	-544.538391	331.123077	892.155457	-496.936432	-191.515091	912.358337	-578.048462	61.328983	967.377319	580.722839	3.130535	930.389038	573.409180	156.671555
-628.789856	137.903534	876.835632	-604.749329	-23.201529	873.803772	-705.533203	161.744186	500.833344	-671.511353	-85.626106	507.652893	-706.647217	151.508575	87.803200	-671.426331	-91.530815	90.701035	-627.754944	229.069565	1377.020020	-598.239990	-113.257759	1379.680298	-580.465393	67.646141	1398.665283	-583.291504	61.131233	1672.490356	-668.661438	320.580902	1135.493652	-624.719482	-218.224899	1147.605591	-544.114197	331.753723	892.287903	-496.654297	-191.805374	912.506348	-578.097168	61.387989	967.450867	580.754944	3.395925	930.189514	573.530945	156.999619
-628.818909	137.890091	876.809998	-604.702087	-23.212173	873.797241	-705.475708	161.779358	500.817017	-671.441284	-85.706535	507.616364	-706.697083	151.514954	87.820305	-671.521057	-91.524216	90.651741	-627.785645	229.037354	1377.024170	-598.110962	-113.247086	1379.791992	-580.328613	67.706993	1398.683472	-582.958984	61.332546	1672.482788	-668.364563	320.896210	1135.578125	-624.441528	-218.258926	1147.632324	-543.662415	332.372925	892.482056	-496.330994	-192.109055	912.667053	-578.097351	61.403805	967.437439	580.790649	3.655132	930.036987	573.672180	157.268570
-628.839539	137.763672	876.819458	-604.636353	-23.215719	873.772827	-705.382202	161.700439	500.809479	-671.365356	-85.764427	507.588318	-706.692566	151.511856	87.806786	-671.520935	-91.521225	90.627525	-627.820435	228.978607	1377.042480	-597.954407	-113.235191	1379.908569	-580.168030	67.725380	1398.717896	-582.607300	61.590363	1672.447021	-668.090576	321.146790	1135.679932	-624.126709	-218.435867	1147.771362	-543.155029	333.027130	892.742493	-496.003448	-192.413086	912.894409	-578.081848	61.342129	967.432800	580.829651	3.927725	929.919128	573.766357	157.534897
-628.862915	137.686218	876.867798	-604.565674	-23.241613	873.778687	-705.367371	161.638428	500.843964	-671.285828	-85.805687	507.538147	-706.614441	151.417877	87.777672	-671.526123	-91.550476	90.605690	-627.847717	228.928467	1377.079102	-597.815613	-113.214828	1380.020752	-580.021606	67.756371	1398.752686	-582.217773	61.858349	1672.396851	-667.818359	321.331909	1135.765015	-623.853210	-218.766449	1148.088623	-542.632019	333.642853	893.000488	-495.707062	-192.681473	913.089539	-578.074951	61.287380	967.466980	580.836426	4.181228	929.848022	573.836365	157.769165
-628.934509	137.603119	876.891846	-604.554077	-23.256567	873.777283	-705.315979	161.609604	500.826233	-671.220764	-85.856880	507.527039	-706.635620	151.454041	87.836945	-671.543152	-91.534416	90.623238	-627.877319	228.907333	1377.099609	-597.673767	-113.190598	1380.135498	-579.872742	67.788719	1398.802490	-581.790649	62.156174	1672.263306	-667.557312	321.507813	1135.820557	-623.603943	-218.911880	1148.269165	-542.061890	334.241608	893.281738	-495.398224	-192.964355	913.288269	-578.097778	61.246643	967.474976	580.796936	4.470088	929.773682	573.893066	158.004974
-628.924316	137.560669	876.879761	-604.497742	-23.266016	873.799194	-705.241577	161.564789	500.848877	-671.154236	-85.873680	507.553314	-706.593567	151.445023	87.833008	-671.564453	-91.550110	90.654747	-627.897461	228.913589	1377.103760	-597.501343	-113.118439	1380.290161	-579.739197	67.848175	1398.856567	-581.336792	62.403755	1672.261108	-667.262695	321.761261	1135.877197	-623.363831	-219.002365	1148.497681	-541.425415	334.911560	893.571716	-495.107666	-193.297897	913.541260	-578.073120	61.250759	967.482117	580.762329	4.760823	929.733582	573.930603	158.326706
-629.757324	135.967850	876.389160	-604.753662	-23.933090	873.857361	-705.290710	161.590012	500.531342	-671.290955	-86.026886	507.708069	-706.608459	151.432846	87.805870	-671.632629	-91.553528	90.718872	-627.913330	228.909775	1377.118896	-597.309631	-113.054626	1380.497925	-579.601624	67.990715	1398.894897	-580.875366	62.720490	1672.177734	-667.016296	322.025238	1135.907593	-623.097839	-219.170532	1148.800049	-540.866516	335.579285	893.829407	-494.834930	-193.545502	913.822327	-578.478149	60.623337	967.183594	580.717651	4.999568	929.683167	573.941223	158.665802
-629.010620	137.547028	876.886108	-604.475403	-23.307537	873.861694	-705.165894	161.533020	500.763916	-671.053467	-85.936340	507.631805	-706.610168	151.419037	87.763298	-671.476929	-91.532898	90.725235	-627.917053	228.947998	1377.140869	-597.129211	-112.964333	1380.691406	-579.477722	68.117912	1398.959229	-580.400696	63.004921	1672.075195	-666.777771	322.251434	1135.953613	-622.883911	-219.316345	1149.080078	-540.274902	336.188232	894.085449	-494.617584	-193.773941	914.094238	-578.129578	61.276833	967.524414	580.653748	5.285678	929.620117	573.924744	158.962601
-629.657776	136.452621	876.528320	-604.684448	-23.838392	873.930298	-705.223816	161.541092	500.565491	-671.177673	-86.067719	507.726593	-706.547668	151.379593	87.722954	-671.667236	-91.597672	90.752647	-627.919739	228.984207	1377.179077	-596.954773	-112.876060	1380.884521	-579.332947	68.249825	1399.010986	-579.925415	63.336689	1671.949097	-666.541138	322.440552	1135.996460	-622.688416	-219.303223	1149.204224	-539.625916	336.823486	894.404724	-494.380035	-194.023285	914.348389	-578.454773	60.846519	967.318604	580.590454	5.632038	929.527649	573.867615	159.306717
-629.692932	136.621597	876.690063	-604.681274	-23.770617	873.936890	-705.171875	161.517670	500.607117	-671.129395	-86.121941	507.720398	-706.601196	151.431351	87.766457	-671.635986	-91.610657	90.750359	-627.897583	229.025055	1377.263184	-596.780640	-112.777252	1381.080566	-579.147339	68.366348	1399.092651	-579.464966	63.590244	1671.922363	-666.330444	322.661774	1136.123169	-622.487305	-219.427017	1149.472168	-539.094482	337.439178	894.738647	-494.163605	-194.265030	914.663940	-578.491821	60.878696	967.415833	580.522766	5.985719	929.450134	573.792114	159.584869
-629.679016	136.741791	876.786865	-604.558289	-23.695822	873.850037	-705.182129	161.468964	500.660492	-671.030151	-86.077904	507.673279	-706.579834	151.425247	87.789421	-671.563232	-91.601044	90.711395	-627.890381	229.068161	1377.343750	-596.617432	-112.681519	1381.266724	-578.953430	68.499123	1399.208740	-578.990479	63.889137	1671.821777	-666.147705	322.929382	1136.274780	-622.276184	-219.557037	1149.770264	-538.551392	338.007629	895.078308	-493.963928	-194.441895	914.956909	-578.425110	60.895462	967.425415	580.462524	6.350924	929.359131	573.718201	159.894699
-629.636108	136.826706	876.811829	-604.587158	-23.614525	873.881897	-705.185852	161.427353	500.716675	-671.004822	-86.132591	507.654297	-706.458191	151.372452	87.745911	-671.551697	-91.620224	90.701996	-627.855225	229.142883	1377.439453	-596.436096	-112.569321	1381.484009	-578.719727	68.600830	1399.304443	-578.547852	64.116676	1671.812256	-665.909485	323.109955	1136.366089	-622.111023	-219.666656	1150.086060	-537.811218	338.599426	895.685547	-493.873749	-194.650482	915.283508	-578.412170	60.966099	967.451904	580.445557	6.683998	929.258545	573.647827	160.203125
-629.664001	136.961014	876.874451	-604.611206	-23.586487	873.932556	-705.225586	161.452515	500.710419	-670.958008	-86.102852	507.617737	-706.487549	151.364166	87.765335	-671.534302	-91.649635	90.712746	-627.749329	229.266052	1377.491699	-596.202515	-112.433441	1381.727905	-578.479980	68.745972	1399.378174	-578.112549	64.401146	1671.742554	-665.704651	323.328552	1136.430176	-621.955566	-219.729858	1150.389771	-537.125244	339.193787	896.211609	-493.696350	-194.843872	915.522156	-578.443604	61.037533	967.511292	580.428406	7.023242	929.134888	573.585999	160.527985
-629.709351	137.105072	876.922791	-604.651611	-23.513353	873.978333	-705.169434	161.496750	500.684875	-670.921509	-86.105011	507.644989	-706.432678	151.358109	87.737175	-671.490906	-91.639626	90.749458	-627.632507	229.386322	1377.546509	-595.945923	-112.247520	1381.991943	-578.201660	68.926537	1399.458008	-577.684937	64.675797	1671.690063	-665.627747	323.651886	1136.561890	-621.770386	-219.905487	1150.863892	-536.829346	339.595886	896.452820	-493.537201	-195.036438	915.840759	-578.491943	61.143017	967.560791	580.433044	7.331757	929.037109	573.513428	160.843292
-629.769165	137.278992	876.937500	-604.712158	-23.464155	874.040466	-705.151245	161.525848	500.625854	-670.898560	-86.095207	507.675354	-706.445007	151.383057	87.702019	-671.420410	-91.637665	90.800224	-627.501587	229.536758	1377.645630	-595.675232	-112.047577	1382.267456	-577.917908	69.155945	1399.569824	-577.276672	64.953857	1671.659058	-665.585632	323.961090	1136.659912	-621.584290	-219.973358	1151.252319	-536.330383	340.006317	896.794861	-493.419312	-195.225128	916.183716	-578.560669	61.276825	967.601746	580.463379	7.632573	928.923096	573.431824	161.136215
-629.848816	137.379761	876.981873	-604.783142	-23.412270	874.123657	-705.111694	161.581223	500.625458	-670.895569	-86.111832	507.709869	-706.548645	151.503372	87.729095	-671.427795	-91.629173	90.840553	-627.360291	229.686737	1377.771729	-595.438232	-111.863197	1382.515381	-577.640259	69.372742	1399.705566	-576.897888	65.271507	1671.603149	-665.594727	324.264252	1136.771240	-621.453613	-220.034958	1151.628784	-536.120911	340.418182	897.057556	-493.363434	-195.365051	916.514160	-578.660339	61.372173	967.674866	580.539185	7.929436	928.815979	573.400635	161.435333
-629.946716	137.423248	877.045715	-604.911072	-23.373795	874.194580	-705.098267	161.638000	500.613739	-670.889404	-86.115303	507.733612	-706.456604	151.463074	87.684280	-671.423523	-91.681740	90.879333	-627.203003	229.863861	1377.928955	-595.185059	-111.674126	1382.806763	-577.347168	69.588852	1399.907715	-576.576111	65.488571	1671.669189	-665.645081	324.519836	1136.916626	-621.317566	-220.035629	1151.969604	-535.700989	340.739655	897.510010	-493.300781	-195.538986	916.849243	-578.775146	61.409580	967.743225	580.655762	8.227190	928.707703	573.387878	161.726379
-630.072205	137.409592	877.108887	-605.058350	-23.377707	874.288086	-705.080444	161.648743	500.644501	-670.911377	-86.128670	507.755981	-706.450684	151.460754	87.686829	-671.419006	-91.645332	90.904541	-626.970703	230.083405	1378.146240	-594.911072	-111.493851	1383.095093	-577.052307	69.795883	1400.123413	-576.298584	65.730347	1671.732178	-665.825867	324.790527	1137.133057	-621.189636	-220.047165	1152.367188	-535.543335	340.905884	897.906860	-493.249908	-195.686142	917.214600	-578.916260	61.412418	967.822937	580.825745	8.528277	928.612732	573.419739	162.014221
-630.223877	137.427124	877.179626	-605.416809	-23.266363	874.522156	-705.056580	161.707504	500.632141	-670.940369	-86.147911	507.763641	-706.517273	151.542068	87.758301	-671.347412	-91.642677	90.913269	-626.664734	230.309204	1378.369141	-594.604309	-111.260300	1383.424316	-576.739136	70.029053	1400.315918	-576.073547	65.970505	1671.809082	-666.071167	325.035645	1137.352417	-621.076050	-219.891632	1152.650024	-535.433594	341.017426	898.327393	-493.242798	-195.847061	917.572632	-579.183777	61.521328	967.978516	580.986267	8.791451	928.455750	573.479919	162.256500
-630.329163	137.456528	877.188660	-605.595703	-23.222544	874.611572	-705.067383	161.775894	500.625885	-670.959656	-86.154503	507.813660	-706.462891	151.473007	87.724289	-671.351440	-91.636711	90.924377	-626.292297	230.575195	1378.589233	-594.279419	-111.012512	1383.736328	-576.411499	70.268867	1400.492554	-575.888245	66.227806	1671.880371	-666.396484	325.318329	1137.530640	-621.033875	-219.841095	1153.089233	-535.432922	341.026306	898.728394	-493.281006	-195.960175	917.942261	-579.321106	61.587543	968.024292	581.138367	9.061781	928.234863	573.548035	162.499786
-630.470764	137.482422	877.190430	-605.799011	-23.207569	874.674255	-704.955017	161.838074	500.562683	-670.942993	-86.119537	507.781830	-706.312256	151.391800	87.627525	-671.352783	-91.626976	90.918900	-625.844116	230.892639	1378.802124	-593.928589	-110.756966	1384.087524	-576.015320	70.485901	1400.660400	-575.743103	66.509361	1671.953125	-666.896118	325.697479	1137.815186	-621.050781	-219.924072	1153.647217	-535.745544	340.821716	899.060791	-493.384857	-196.026703	918.297424	-579.480530	61.629833	968.049988	581.290222	9.273426	927.948059	573.657166	162.677155
-630.605652	137.515640	877.179016	-605.988159	-23.191023	874.723694	-704.863281	161.936722	500.503723	-670.880371	-86.035477	507.746307	-706.322693	151.384125	87.608002	-671.314819	-91.560066	90.898056	-625.361816	231.192810	1379.036621	-593.617737	-110.505051	1384.424805	-575.592163	70.734947	1400.833008	-575.648315	66.788277	1672.069824	-667.509521	326.021698	1138.054565	-621.087708	-219.772873	1153.945557	-536.062439	340.578033	899.497803	-493.495056	-196.059891	918.662476	-579.637024	61.677002	968.065613	581.545776	9.540232	927.619751	573.821655	162.899994
-630.763855	137.473145	877.192139	-606.173584	-23.186714	874.767822	-704.734436	162.022125	500.497864	-670.870239	-85.961922	507.719788	-706.357849	151.426849	87.626648	-671.317017	-91.524658	90.907715	-624.821899	231.435654	1379.295166	-593.219971	-110.237144	1384.788086	-575.134949	70.996140	1401.018188	-575.611694	67.073364	1672.211792	-668.197266	326.388336	1138.378906	-621.150024	-219.895782	1154.553223	-536.496338	340.242889	899.977478	-493.709351	-196.069931	919.049072	-579.804626	61.671124	968.091797	581.758667	9.682306	927.287537	573.967285	163.037903
-630.934082	137.391937	877.210144	-606.381287	-23.197821	874.827026	-704.578003	162.084625	500.466614	-670.854858	-85.921555	507.734772	-706.336853	151.426239	87.612122	-671.192322	-91.479370	90.913368	-624.247009	231.748108	1379.581665	-592.843567	-110.017632	1385.163330	-574.663025	71.237411	1401.204102	-575.639160	67.359169	1672.381226	-669.025085	326.773285	1138.731689	-621.273438	-219.827881	1154.992065	-537.206055	339.816681	900.382324	-493.956299	-196.113922	919.447144	-579.988098	61.642437	968.127258	582.040894	9.794423	926.869385	574.143738	163.165909
-631.127197	137.274857	877.230713	-606.580994	-23.247646	874.886841	-704.413696	162.157776	500.439972	-670.840637	-85.868492	507.723816	-706.469421	151.562317	87.745964	-671.215698	-91.450821	90.920952	-623.642395	232.028351	1379.855347	-592.449646	-109.801361	1385.507324	-574.153381	71.479164	1401.422119	-575.719788	67.679352	1672.521729	-669.965149	327.170868	1139.107056	-621.472351	-219.703735	1155.345215	-538.181519	339.199890	900.697815	-494.296692	-196.065155	919.864075	-580.175476	61.583282	968.162415	582.295166	9.903775	926.376831	574.345093	163.255905
-631.351624	137.099030	877.255005	-606.799988	-23.288153	874.962341	-704.208862	162.226059	500.383545	-670.864868	-85.834747	507.757996	-706.325500	151.421646	87.695328	-671.268799	-91.455635	90.973480	-622.948364	232.284088	1380.091309	-591.985596	-109.565224	1385.941895	-573.635010	71.726799	1401.659302	-575.881958	67.928329	1672.812012	-670.934875	327.590149	1139.542725	-621.726868	-219.719086	1155.846436	-539.207642	338.556183	901.123352	-494.665436	-195.947678	920.334045	-580.376160	61.513046	968.201599	582.545532	9.982179	925.813110	574.532837	163.412689
-631.784973	136.942520	877.410767	-607.056335	-23.354721	875.070068	-704.115601	162.410400	500.342773	-670.853577	-85.768341	507.805908	-706.458740	151.416809	87.706917	-671.262146	-91.437904	91.026840	-622.267151	232.531464	1380.325562	-591.529541	-109.346001	1386.394653	-573.128906	71.954979	1401.890381	-576.114563	68.247208	1673.031860	-671.986572	328.008636	1139.915039	-622.063599	-219.897079	1156.510498	-540.409180	337.826202	901.426575	-495.199463	-195.820816	920.793152	-580.700623	61.422508	968.323730	582.643433	10.132400	925.198975	574.592346	163.494736
-632.045776	136.830032	877.388794	-607.293884	-23.400667	875.152466	-703.890320	162.581573	500.257629	-670.861633	-85.713753	507.836792	-706.473938	151.415710	87.695755	-671.220093	-91.420319	91.039604	-621.543091	232.823288	1380.499512	-591.060608	-109.148636	1386.794434	-572.586975	72.187622	1402.087158	-576.456421	68.565475	1673.271362	-673.079407	328.405640	1140.278076	-622.437561	-219.913925	1157.021851	-541.692444	337.000244	901.716858	-495.906647	-196.079880	921.333618	-580.907837	61.417591	968.332520	582.588196	10.288043	924.468079	574.493958	163.630173
-632.279419	136.739151	877.362183	-607.510681	-23.407545	875.234253	-703.612183	162.765701	500.171387	-670.891235	-85.647362	507.871338	-706.417664	151.366470	87.675606	-671.210876	-91.430229	91.042786	-620.790527	233.119415	1380.692993	-590.509766	-108.903992	1387.250732	-572.018738	72.475090	1402.256226	-576.890259	68.912933	1673.537842	-674.212402	328.805603	1140.675171	-622.871704	-219.842911	1157.408081	-543.142395	336.030029	901.873596	-496.584747	-195.866455	921.720032	-581.084473	61.445419	968.335693	582.339355	10.440656	923.630371	574.134277	163.795074
-631.812988	137.792557	877.813110	-607.507141	-22.808153	875.274292	-703.189758	162.874680	500.286194	-670.768738	-85.525146	507.784180	-706.383911	151.420242	87.689835	-671.120972	-91.415848	91.012840	-620.026489	233.387314	1380.874023	-589.967407	-108.676788	1387.629150	-571.481201	72.715912	1402.431396	-577.424438	69.266823	1673.823730	-675.325073	329.169312	1141.100708	-623.370117	-220.058151	1158.038574	-544.756897	335.144196	902.051758	-497.379944	-195.514023	922.141785	-580.932434	61.897575	968.634766	581.780273	10.643624	922.788696	573.439697	164.275391
-631.832642	138.043457	877.900513	-607.631165	-22.674023	875.362854	-702.798584	163.026764	500.266174	-670.728943	-85.462547	507.749786	-706.409790	151.412735	87.716812	-671.044617	-91.404335	90.982117	-619.276794	233.703690	1381.057129	-589.351379	-108.440681	1388.037354	-570.890259	72.974075	1402.625000	-578.052246	69.619377	1674.120361	-676.418701	329.564331	1141.556152	-623.893799	-220.228256	1158.566284	-546.537292	334.101410	902.133240	-498.258392	-195.088409	922.502197	-580.988464	62.064896	968.717285	580.913330	10.888236	921.950378	572.280701	164.094437
-631.840942	138.230713	877.989746	-607.794434	-22.547709	875.449158	-702.321899	163.211594	500.229645	-670.679565	-85.448578	507.738342	-706.355164	151.438293	87.756035	-670.437012	-91.391106	90.956886	-618.561829	233.998154	1381.252808	-588.658752	-108.227463	1388.362061	-570.314636	73.236679	1402.836304	-578.775757	70.000702	1674.437744	-677.459167	329.977814	1142.019165	-624.420715	-220.473633	1159.067749	-548.355957	332.984009	902.210815	-499.172821	-194.594223	922.912170	-581.052734	62.184322	968.797791	579.861877	10.886921	921.084656	571.149597	163.769623
-631.854248	138.415848	878.056519	-607.912476	-22.437931	875.541870	-701.824951	163.407532	500.159546	-670.580994	-85.412270	507.698486	-706.356567	151.469360	87.766235	-670.388733	-91.427757	90.963196	-617.816406	234.302292	1381.396240	-587.959717	-107.963089	1388.708618	-569.780334	73.518227	1403.045776	-579.581177	70.394356	1674.775146	-678.439026	330.407532	1142.508789	-624.965576	-220.653107	1159.503906	-550.312073	331.747498	902.123230	-500.200714	-194.009460	923.273865	-581.103394	62.321663	968.871643	578.430847	10.973236	920.150085	569.452881	163.927078
-631.826355	138.544861	878.149109	-607.967957	-22.348946	875.654724	-701.251892	163.640442	500.137268	-670.427368	-85.343430	507.713013	-706.361572	151.466278	87.778030	-670.454895	-91.453850	91.047035	-617.155640	234.588791	1381.530762	-587.198730	-107.657707	1389.021240	-569.267578	73.824501	1403.254028	-580.441956	70.853233	1675.033691	-679.273193	330.917755	1142.930420	-625.473450	-221.165558	1160.196167	-552.320801	330.466278	901.925110	-501.222839	-193.298187	923.703125	-581.113281	62.421646	968.973206	577.008057	10.921552	919.312195	567.762329	163.812119
-631.788513	138.701660	878.242188	-608.038330	-22.195669	875.744690	-700.673706	163.882523	500.090240	-670.183472	-85.221909	507.719513	-706.340637	151.530746	87.807007	-670.436707	-91.462563	91.101181	-616.473572	234.848145	1381.644287	-586.489197	-107.351883	1389.313354	-568.783264	74.183868	1403.505249	-581.339844	71.240128	1675.422607	-679.919495	331.465668	1143.360229	-625.928284	-221.675232	1160.804199	-554.341797	329.285583	901.619629	-502.375092	-192.411133	924.045654	-581.125610	62.549355	969.064331	575.429504	10.904357	918.442383	565.916443	163.732941
-631.771301	138.788055	878.343933	-608.057861	-22.108686	875.838806	-700.016541	164.208374	500.032593	-669.882751	-85.102486	507.705414	-706.303772	151.579071	87.804230	-670.324829	-91.488602	91.139351	-615.898621	235.035706	1381.702271	-585.768921	-107.001991	1389.552124	-568.388367	74.495773	1403.711792	-582.313843	71.693687	1675.823853	-680.426147	332.104309	1143.785278	-626.281494	-222.266937	1161.442139	-556.217224	327.932648	901.213867	-503.575806	-191.389862	924.426758	-581.130493	62.622246	969.164490	573.740479	10.783034	917.524475	563.924561	163.700516
-631.732239	138.827103	878.438599	-608.081726	-21.989138	875.935181	-699.153137	164.480988	499.936188	-669.483337	-85.001595	507.679047	-706.330017	151.601837	87.840408	-670.173767	-91.506104	91.157066	-615.360046	235.251938	1381.796265	-585.100952	-106.654083	1389.731445	-568.049316	74.786430	1403.953125	-583.291687	72.159767	1676.158325	-680.713745	332.894043	1144.189209	-626.504272	-222.960007	1162.103638	-557.928345	326.803467	900.792786	-504.739655	-190.286865	924.822632	-581.128601	62.688625	969.263000	571.953613	10.739820	916.508118	561.911987	163.749130
-631.715332	138.897766	878.545105	-608.089478	-21.846313	876.032898	-698.059448	164.738235	499.842712	-669.093994	-84.989326	507.682465	-706.411438	151.743256	87.924522	-670.141113	-91.542419	91.131241	-614.859253	235.446060	1381.723633	-584.466614	-106.295227	1389.906372	-567.871338	75.066772	1404.254150	-584.285034	72.668869	1676.463623	-680.743896	333.815979	1144.540771	-626.507568	-223.689972	1162.720703	-559.302002	325.810699	900.363281	-505.881866	-189.007782	925.242798	-581.144775	62.783070	969.374390	570.174561	10.665785	915.512024	559.868408	163.756073
-631.660645	138.991867	878.672424	-608.068665	-21.707287	876.118896	-696.970520	164.948395	499.699860	-668.537048	-84.924004	507.631470	-706.541748	151.891495	88.043571	-670.041382	-91.643036	91.121849	-614.429077	235.647949	1381.635864	-583.869873	-105.816193	1389.947632	-567.717834	75.330063	1404.521240	-585.251648	73.165054	1676.777588	-680.429932	334.750702	1144.731445	-626.388916	-224.403870	1163.265625	-559.797974	325.292664	900.154053	-506.919800	-187.613220	925.705750	-581.143494	62.863369	969.498108	568.409485	10.865446	914.657959	557.722656	164.067490
-631.644836	139.088928	878.770874	-608.030212	-21.582048	876.216187	-695.815002	165.284149	499.601654	-667.994141	-84.943436	507.600555	-706.484375	151.682968	87.956696	-669.962097	-91.801300	91.088058	-614.098755	235.768112	1381.336548	-583.384399	-105.392494	1389.958984	-567.641907	75.586807	1404.718506	-586.188232	73.699249	1677.059326	-679.885437	335.762421	1144.725708	-626.064026	-225.541809	1164.094360	-560.213074	325.112213	899.532532	-507.825836	-186.154709	926.261658	-581.159119	62.973492	969.613892	566.371887	10.732680	913.488037	555.958130	164.261963
-631.594971	139.260681	878.883484	-607.978821	-21.432831	876.316406	-694.734619	165.808105	499.532166	-667.423645	-85.066971	507.602600	-706.659668	151.618179	88.014740	-669.999756	-91.984207	91.091492	-613.806702	235.941238	1380.978271	-582.964783	-104.841568	1389.896729	-567.550354	75.840431	1404.817749	-587.065735	74.262299	1677.307617	-679.028259	336.613312	1144.468384	-625.577393	-226.232208	1164.526489	-559.496704	325.661743	899.152283	-508.134521	-184.688980	927.063843	-581.180115	63.115635	969.751221	564.306030	10.904749	912.362671	553.704285	164.448822
-631.548218	139.399643	879.004883	-607.869934	-21.304613	876.450256	-693.149231	166.047180	499.356201	-666.634155	-85.178497	507.638916	-706.642456	151.651550	88.009407	-670.015381	-92.175949	91.137375	-613.559998	236.140976	1380.469360	-582.598755	-104.266922	1389.806274	-567.497559	76.160286	1404.814575	-587.829956	74.858551	1677.520386	-677.800659	337.647949	1143.985596	-624.922607	-227.078537	1165.221069	-557.807251	326.610962	898.924866	-508.010895	-183.217758	927.994690	-581.186035	63.258099	969.913513	562.159668	10.382908	911.316833	552.041870	164.444199
-631.560242	139.515518	879.058960	-607.793274	-21.154434	876.566650	-691.501404	166.467300	499.215729	-665.725403	-85.285583	507.627197	-706.635071	151.631912	88.059242	-670.048096	-92.327820	91.203018	-613.419495	236.369110	1379.909668	-582.288757	-103.665253	1389.739014	-567.445190	76.485443	1404.748047	-588.453979	75.471588	1677.678223	-676.231140	338.633423	1143.344238	-624.125366	-227.489029	1165.458618	-554.962524	327.907593	899.055908	-507.219788	-181.765259	929.067261	-581.252930	63.433773	970.038147	559.982666	10.749825	910.048828	550.042908	164.558136
-631.638855	139.643356	879.101257	-607.768860	-21.025429	876.668640	-689.675171	166.676254	498.947540	-664.622375	-85.417435	507.549072	-706.590515	151.589706	88.066414	-670.148071	-92.511147	91.252357	-613.404846	236.612183	1379.227173	-582.079224	-103.075508	1389.651123	-567.468018	76.790688	1404.580444	-588.985962	76.123215	1677.787354	-674.217712	339.894348	1142.576294	-623.144531	-228.038757	1165.886475	-550.867004	329.454407	899.520569	-505.701416	-180.357300	930.372314	-581.383362	63.605156	970.151306	557.675171	10.933667	908.849426	548.297363	164.796722
-631.858032	139.729416	879.063904	-607.830017	-20.945908	876.715332	-687.489319	166.829514	498.664001	-663.334229	-85.516747	507.507111	-706.417053	151.836136	88.294823	-670.241760	-92.628853	91.277176	-613.544861	236.828506	1378.572998	-581.981812	-102.529396	1389.549072	-567.603638	77.103279	1404.322754	-589.315552	76.799400	1677.868164	-671.762390	341.308685	1141.721191	-621.996460	-228.136017	1166.027222	-545.423157	331.193512	900.524841	-503.355286	-178.986603	931.877686	-581.629211	63.757339	970.196533	555.406616	10.888835	907.574341	546.597961	165.065399
-632.821106	138.963455	878.654114	-608.168457	-21.330986	876.773132	-686.022888	167.159378	498.316956	-662.090942	-85.721733	507.494324	-706.259766	151.449814	88.149826	-670.373474	-92.707527	91.338905	-613.779358	237.021225	1377.901489	-581.988647	-101.911362	1389.322021	-567.886292	77.398262	1404.034912	-589.493896	77.528633	1677.900635	-668.772644	342.929993	1140.886353	-620.612610	-228.043030	1166.000732	-538.525269	333.060883	902.107910	-500.058960	-177.528198	933.546509	-582.289978	63.608986	970.003479	553.237671	10.863918	906.244202	545.060059	165.108643
-632.649414	139.946640	878.675049	-608.173279	-20.854744	876.684937	-684.146301	167.388000	498.156677	-660.474487	-85.935570	507.321594	-706.124756	151.349335	88.190483	-670.338257	-92.785583	91.473396	-614.217285	237.223190	1377.195435	-582.110474	-101.265961	1389.030640	-568.337158	77.740517	1403.723633	-589.540222	78.291779	1677.898682	-665.311584	344.634979	1139.941650	-619.088440	-227.772446	1165.818604	-529.894348	335.006622	904.495972	-495.897736	-175.955490	935.440735	-582.441345	64.181992	970.074707	550.448792	11.016825	904.662231	543.213623	165.214081
-633.043274	139.925262	878.411377	-608.287231	-20.793507	876.622253	-682.289856	167.465424	497.743378	-658.834656	-86.139832	507.205963	-706.197510	151.522583	88.446228	-670.486572	-92.839729	91.549698	-614.814575	237.394974	1376.603271	-582.322693	-100.623886	1388.667969	-568.879944	78.158768	1403.366699	-589.440308	79.085617	1677.819458	-661.492493	346.520081	1139.213623	-617.337952	-227.372223	1165.449463	-520.329407	336.908417	907.378174	-490.893738	-174.187073	937.610168	-582.890747	64.355057	969.983826	548.242371	11.081211	903.191711	541.753662	165.450562
-633.687134	139.924210	878.122070	-608.648193	-20.722134	876.578064	-680.567261	167.760757	497.366638	-657.039307	-86.339333	507.056702	-706.040955	151.444550	88.499161	-670.671082	-92.914268	91.668961	-615.607727	237.588760	1375.951416	-582.591248	-99.967415	1388.249023	-569.481873	78.630730	1402.944214	-589.222839	79.926193	1677.660522	-657.117188	348.314301	1138.301758	-615.438721	-226.829147	1165.010742	-509.456848	338.981873	911.062317	-485.063904	-172.197723	940.061829	-583.581421	64.569977	969.884338	545.819092	11.264593	901.861816	540.204468	165.494247
-634.458008	140.116653	877.769348	-609.417725	-20.640459	876.358276	-679.223999	168.081451	497.071442	-655.294250	-86.772217	506.878632	-705.922974	151.021088	88.324852	-670.840759	-92.995415	91.841751	-616.520081	237.844788	1375.434204	-582.961487	-99.182861	1387.821411	-570.124084	79.134132	1402.577881	-588.894226	80.778580	1677.428467	-652.393311	350.115509	1137.654053	-613.254639	-226.021194	1164.310913	-497.616333	341.045105	915.697998	-478.531921	-169.988342	942.893005	-584.491333	64.758263	969.651855	544.306946	10.747946	900.332214	539.294495	165.697678
-634.963318	139.679062	877.342041	-609.477112	-20.561092	876.473206	-677.546326	168.381973	496.651917	-653.245300	-86.988564	506.685974	-705.943665	151.214233	88.607811	-670.755188	-92.994232	91.938812	-617.460999	238.133255	1375.024414	-583.402100	-98.495804	1387.430176	-570.806274	79.707428	1402.179321	-588.510864	81.685272	1677.138062	-647.362915	351.815552	1137.201294	-610.873840	-225.502960	1163.884766	-484.988831	342.917175	921.349182	-471.392120	-167.561356	946.272888	-585.124573	64.956375	969.615662	542.035156	10.954415	898.836731	537.613403	166.046570
-635.648743	139.589188	876.932129	-609.774353	-20.699566	876.334473	-675.990784	168.364502	496.218567	-651.140625	-87.317947	506.483612	-705.881470	151.158081	88.591454	-670.846008	-93.046844	92.055717	-618.421448	238.442474	1374.751953	-583.908813	-97.854584	1387.099976	-571.515503	80.296608	1401.768677	-588.126526	82.634781	1676.802002	-642.140991	353.470032	1136.951050	-608.391846	-224.516785	1163.136230	-471.899414	344.675720	927.915283	-463.725006	-165.051025	949.940735	-585.866394	65.046509	969.429077	539.971497	10.828872	897.302795	536.312439	166.167603
-636.380737	139.464981	876.343323	-610.189697	-20.897316	876.200073	-674.531189	168.862091	495.891113	-649.054688	-87.663979	506.259674	-705.758118	151.085098	88.633728	-670.931396	-93.173096	92.219009	-619.291321	238.732208	1374.604248	-584.521851	-97.135796	1386.810913	-572.167969	80.876289	1401.396118	-587.753052	83.589226	1676.467773	-636.913025	355.001434	1137.040283	-605.768127	-223.632751	1162.520020	-458.572968	346.157990	935.525391	-455.654297	-162.502731	954.201111	-586.676147	65.180031	969.142639	538.234314	11.061200	896.102905	535.478027	165.653763
-637.063049	139.278046	875.934448	-610.670227	-20.963318	876.081238	-672.940918	169.100174	495.431091	-646.796143	-87.968414	506.004700	-705.510864	151.112961	88.659424	-670.872681	-93.299026	92.428749	-620.025940	238.925705	1374.712524	-585.243469	-96.425163	1386.560059	-572.770935	81.538475	1401.079224	-587.433960	84.568932	1676.160400	-631.677490	356.372559	1137.426514	-603.099365	-222.638138	1162.053955	-445.219727	347.579590	944.546509	-447.311432	-159.867477	958.991699	-587.507141	65.231163	968.965332	536.798584	11.451429	894.938232	534.302063	166.069931
-638.024231	139.235413	875.573730	-611.442505	-21.244434	875.830994	-671.448425	169.417801	494.976593	-644.624146	-88.311089	505.710358	-705.468689	151.108490	88.677757	-671.085388	-93.402336	92.634438	-620.643799	239.147278	1374.916138	-586.045044	-95.778603	1386.408569	-573.302856	82.149162	1400.775146	-587.207092	85.571930	1675.923340	-626.668945	357.798004	1138.116211	-600.392700	-221.678024	1161.685425	-432.408447	348.682434	954.270203	-438.921082	-157.393875	964.158569	-588.524231	65.142197	968.713745	535.011169	11.463869	893.644836	533.222839	166.150818
-639.155518	139.029068	875.013550	-611.806702	-21.909309	875.699463	-669.916260	169.810577	494.474274	-642.256165	-88.557831	505.480835	-705.399658	151.181168	88.676048	-671.038513	-93.549782	92.821327	-621.101868	239.392029	1375.220459	-586.893494	-95.124290	1386.356934	-573.773071	82.685150	1400.509277	-587.122131	86.571480	1675.756836	-622.004089	359.239197	1139.089111	-597.687988	-220.674271	1161.446533	-420.383667	349.577148	964.643738	-430.412140	-155.016617	969.871216	-589.425537	65.083450	968.401855	533.439148	11.236864	892.515076	532.572876	165.561935
-639.270996	138.520828	874.808228	-611.544983	-21.810230	875.627502	-667.788452	169.311020	493.822937	-639.533813	-88.609581	505.217316	-705.232971	151.223907	88.603325	-670.710754	-93.603706	92.995209	-621.384094	239.615540	1375.603394	-587.737122	-94.459389	1386.380127	-574.147400	83.262283	1400.320557	-587.172974	87.568726	1675.641602	-617.741150	360.695068	1140.328125	-595.051941	-219.731049	1161.418457	-409.413330	350.124084	975.475220	-422.176910	-152.806091	975.892456	-589.645264	65.015732	968.366455	531.929504	11.247013	891.407776	531.633423	165.659821
-639.676208	138.331848	874.595276	-611.853027	-21.732513	875.703308	-665.948792	169.743637	493.379791	-636.581055	-88.291573	504.928772	-705.039856	151.310867	88.662811	-670.068298	-93.621208	93.165237	-621.390991	239.828979	1376.037231	-588.514954	-93.788010	1386.469116	-574.402649	83.687355	1400.252686	-587.359253	88.532028	1675.614502	-613.979065	362.111206	1141.765991	-592.453003	-218.833481	1161.586792	-399.625549	350.366608	986.571777	-414.212860	-150.872879	982.303101	-590.198608	65.127197	968.361084	530.478027	11.426367	890.399902	530.450867	166.151093
-640.384277	138.307907	874.417053	-612.614685	-21.948864	875.593506	-664.325867	170.214279	493.009277	-634.286621	-88.701660	504.716278	-704.915466	150.952225	88.423195	-669.810791	-93.704346	93.462029	-621.170532	239.989136	1376.455322	-589.228516	-93.039932	1386.570068	-574.575623	84.050751	1400.206177	-587.719360	89.479172	1675.590088	-610.723328	363.506989	1143.315918	-589.969421	-218.079224	1161.902222	-391.034698	350.457733	997.685181	-406.648712	-149.130951	988.982117	-590.929260	65.027435	968.213989	528.580566	10.843390	889.488953	529.447632	165.841858
-641.056702	138.442490	874.330505	-613.604004	-22.260967	875.477905	-662.754700	170.697586	492.639313	-632.329651	-89.253174	504.511688	-705.067749	151.304947	88.822098	-669.648987	-93.821922	93.852623	-620.794128	240.057541	1376.845703	-589.808411	-92.370041	1386.647705	-574.682800	84.298325	1400.127563	-588.193848	90.354805	1675.596191	-608.045898	364.935028	1144.887817	-587.622131	-217.477646	1162.294922	-383.812164	350.261444	1008.692566	-399.467194	-147.546661	995.928040	-591.677002	64.846695	968.087891	527.785950	11.320527	888.789063	528.391541	166.540527
-641.287292	138.636078	874.282104	-613.984680	-22.336733	875.531921	-661.191223	171.108780	492.293213	-630.328003	-89.539307	504.376740	-704.974060	151.360764	88.906319	-669.379028	-93.951302	94.216866	-620.286804	240.084290	1377.147461	-590.382385	-91.748924	1386.673096	-574.668274	84.497940	1400.032349	-588.784668	91.216904	1675.614258	-605.945496	366.434082	1146.456909	-585.581787	-217.138885	1162.806274	-377.823517	349.787201	1019.216492	-393.064941	-146.137543	1002.744324	-591.990295	64.919052	968.092651	527.116333	11.150730	888.152954	528.020508	166.138092
-641.298767	138.496246	874.116638	-614.290955	-22.396091	875.564148	-659.671204	171.480438	491.906311	-628.715027	-89.888969	504.306000	-705.004639	151.380966	89.003036	-669.266602	-94.062843	94.569885	-619.701416	240.091400	1377.380859	-590.801208	-91.174263	1386.652100	-574.639282	84.700668	1399.938110	-589.386658	92.021652	1675.646973	-604.349854	368.058624	1147.900146	-583.743652	-217.087509	1163.343140	-373.088196	349.045197	1029.294678	-387.314423	-144.834091	1009.579468	-592.102417	64.879654	968.003723	526.634888	11.073307	887.639954	527.537415	166.079102
-641.088989	138.387527	873.914001	-614.453186	-22.466734	875.559875	-658.249878	171.764862	491.480591	-627.405823	-90.223717	504.231781	-704.869995	151.427750	89.033081	-669.063904	-94.173691	94.891335	-619.188965	240.104736	1377.532959	-591.210083	-90.732239	1386.576538	-574.636780	84.856865	1399.876343	-590.041077	92.795273	1675.679932	-603.396912	369.713074	1149.261475	-582.239929	-217.222031	1163.956665	-369.505249	348.066803	1038.846802	-382.221008	-143.608688	1016.397217	-592.027893	64.832115	967.877686	526.278015	10.990031	887.270813	527.173340	166.004654
-640.704712	138.380371	873.713562	-614.532898	-22.544390	875.538086	-657.020386	172.292740	491.163025	-626.471558	-90.550598	504.251831	-704.800171	151.431213	89.065201	-668.944519	-94.295891	95.122864	-618.696228	240.164261	1377.589233	-591.540894	-90.329887	1386.437256	-574.673523	84.931847	1399.887451	-590.661133	93.495071	1675.728516	-603.013916	371.300842	1150.429688	-581.129822	-217.657349	1164.558716	-367.039368	347.033203	1047.802612	-378.106964	-142.475479	1022.982910	-591.817444	64.796227	967.743774	525.993225	10.905289	887.011841	526.911194	165.964401
-640.178650	138.353348	873.531799	-614.434143	-22.658327	875.512268	-655.861938	172.622162	490.839935	-625.958862	-90.734703	504.330536	-704.671692	151.441360	89.089790	-668.775024	-94.417236	95.241257	-618.278076	240.238266	1377.557129	-591.877258	-90.012535	1386.253296	-574.750488	84.954796	1399.897827	-591.242188	94.120033	1675.783569	-603.257996	372.831390	1151.375977	-580.319580	-218.331665	1165.140259	-365.649841	345.950562	1056.171143	-374.685822	-141.783157	1029.818481	-591.462097	64.723930	967.623596	525.844727	10.833414	886.949280	526.825073	165.981232
-639.471130	138.229156	873.308044	-614.268066	-22.814753	875.471313	-654.909729	172.874100	490.662872	-625.787109	-90.801353	504.434937	-704.598572	151.487854	89.112885	-668.751282	-94.567863	95.331108	-617.862122	240.380325	1377.408936	-592.185120	-89.718605	1386.028320	-574.782776	84.967415	1399.936401	-591.726135	94.699295	1675.843262	-604.097046	374.121155	1152.039551	-579.948486	-218.967209	1165.520752	-365.105652	344.951294	1064.036499	-371.841034	-141.207321	1036.449951	-590.971802	64.575485	967.471252	525.791138	10.855837	887.098022	526.834717	166.075470
-638.664124	138.187119	873.110291	-613.944153	-22.945074	875.435669	-654.059265	173.266663	490.479492	-625.722351	-90.772026	504.549957	-704.613037	151.535675	89.197472	-668.580261	-94.646904	95.281876	-617.484741	240.584091	1377.100708	-592.472229	-89.506310	1385.753174	-574.739502	84.936317	1399.929565	-592.123962	95.150093	1675.845337	-605.561340	375.090302	1152.350342	-580.028503	-220.044785	1166.021240	-365.416107	344.229584	1071.439819	-369.660004	-140.625793	1042.906494	-590.387268	64.474396	967.348267	525.810059	10.908582	887.445618	526.954529	166.124374
-637.742188	138.143204	872.921570	-613.567566	-22.993122	875.380127	-653.228882	173.587387	490.280548	-625.796082	-90.613380	504.648193	-704.529541	151.567795	89.246643	-668.618896	-94.708633	95.185684	-617.137268	240.839417	1376.660645	-592.820435	-89.303108	1385.344604	-574.630981	84.903305	1399.851563	-592.284790	95.579170	1675.857666	-607.476013	375.706329	1152.261230	-580.515198	-221.048721	1166.327148	-366.380981	343.948547	1078.538330	-368.173340	-140.520462	1049.360596	-589.711975	64.387390	967.219116	525.846252	11.007510	887.952393	527.103271	166.312256
-636.967041	138.028854	872.754639	-613.167419	-23.141840	875.324951	-652.502197	173.984009	490.139832	-625.970032	-90.361023	504.671631	-704.539795	151.614059	89.308975	-668.656189	-94.759430	95.015915	-616.732849	241.222046	1376.082153	-593.145569	-89.130814	1384.913452	-574.422913	84.886246	1399.699341	-592.259277	95.886894	1675.705444	-609.804321	375.998993	1151.824463	-581.369507	-222.105576	1166.612793	-367.907288	344.228729	1085.517212	-367.189331	-140.677170	1055.869141	-589.068787	64.243195	967.087463	525.926392	11.160620	888.608643	527.395691	166.460495
-636.515503	137.688507	872.204773	-612.854004	-23.611498	875.281372	-651.800598	174.381134	489.901245	-626.249451	-90.095734	504.733643	-704.613525	151.675323	89.403786	-668.776978	-94.678787	94.878860	-616.276978	241.737961	1375.323242	-593.401428	-88.977318	1384.472778	-574.114685	84.851669	1399.451172	-591.919434	96.125603	1675.386353	-612.412231	375.957855	1151.072754	-582.610291	-223.229492	1166.952637	-369.870117	345.257477	1092.577759	-366.766174	-141.373947	1062.530884	-588.541748	64.113731	966.714172	526.217957	11.245752	889.474121	527.859619	166.416428
-635.491272	137.864838	872.283386	-612.395142	-23.446100	875.216187	-650.880371	174.855194	489.759369	-626.289307	-89.702217	504.654266	-704.512329	151.702621	89.467392	-668.710938	-94.526947	94.695328	-615.717896	242.340637	1374.341919	-593.666565	-88.843346	1383.979980	-573.699219	84.881798	1399.092285	-591.231995	96.277100	1674.942383	-615.289917	375.707947	1150.072021	-584.363525	-224.207199	1167.207397	-372.106201	346.925018	1099.952759	-366.759338	-141.866989	1069.474365	-587.774963	64.078270	966.726563	526.452454	11.489169	890.513733	528.163513	166.864426
-634.963806	138.005005	872.189209	-612.179138	-23.432512	875.150696	-650.066284	175.243820	489.582581	-626.313660	-89.426743	504.572052	-704.497070	151.671402	89.560715	-668.764587	-94.335762	94.566887	-615.101501	243.036423	1373.303345	-593.880249	-88.729675	1383.441284	-573.155212	84.952965	1398.632568	-590.151062	96.361641	1674.362793	-618.428101	375.441040	1148.834961	-586.428650	-225.351074	1167.468262	-374.783661	349.375153	1107.564819	-366.939270	-143.267136	1077.220093	-587.291687	64.111511	966.606445	526.885986	11.517138	891.755310	528.769287	166.722473
-634.731934	138.113235	872.074829	-612.172424	-23.572302	874.958313	-649.078491	175.476944	489.292542	-626.244568	-89.215523	504.455750	-704.402710	151.607361	89.583344	-668.622131	-94.009773	94.491882	-614.367249	243.806931	1372.135132	-593.942200	-88.603653	1382.914429	-572.433228	84.916008	1398.078979	-588.641907	96.438522	1673.692871	-621.599976	375.302704	1147.461426	-588.923035	-226.637665	1167.723999	-377.839935	352.753479	1115.837158	-367.580048	-145.510254	1085.053101	-586.974487	64.016258	966.381348	527.288391	11.645819	893.177368	529.186279	167.040237
-634.798218	138.159164	871.965942	-612.524109	-23.423981	875.016602	-648.210999	175.784424	489.007294	-626.012207	-89.058395	504.195770	-704.390442	151.589920	89.677574	-668.592102	-93.676819	94.412758	-613.494812	244.639633	1370.947754	-593.834534	-88.496704	1382.403809	-571.572693	84.999458	1397.380005	-586.659424	96.535927	1672.919067	-624.937744	375.126312	1145.883301	-591.738892	-227.971176	1167.909790	-381.209167	357.117584	1124.372314	-368.384888	-148.282578	1093.637817	-587.015442	64.171112	966.285645	527.785706	11.645206	894.758179	529.785278	167.044479
-635.180176	138.212799	871.825256	-613.188293	-23.259222	875.004578	-647.270142	176.206955	488.697601	-625.533203	-89.018257	503.829041	-704.328674	151.521469	89.766251	-668.493652	-93.379784	94.356766	-612.582031	245.467346	1369.648438	-593.625977	-88.499229	1381.877563	-570.412292	85.136856	1396.507324	-584.192932	96.703773	1671.942993	-628.171021	375.121490	1144.275024	-594.921692	-229.322708	1168.108521	-384.822937	362.626251	1133.325317	-369.510956	-151.794617	1102.580322	-587.317871	64.323158	966.118774	528.474976	11.511710	896.519714	530.627625	166.728592
-635.971558	138.343735	871.522888	-613.874756	-23.627785	874.551025	-646.386292	176.553802	488.268616	-624.860229	-89.142624	503.482147	-704.294861	151.477341	89.820541	-668.442627	-93.163536	94.252190	-611.560608	246.246979	1368.289551	-593.235168	-88.543854	1381.344604	-569.061035	85.335617	1395.385742	-581.186829	96.872658	1670.907227	-631.265381	375.142914	1142.806885	-598.472656	-230.543106	1168.191895	-388.581329	368.640625	1142.351807	-370.913635	-156.327835	1111.142944	-587.675964	64.169739	965.590942	529.215088	11.385981	898.342896	531.410767	166.667526
-636.945374	138.197739	871.061279	-615.029785	-23.568336	874.111389	-645.403748	177.067429	487.679230	-623.906311	-89.444504	502.877472	-704.250183	151.455215	89.879547	-668.371582	-93.081749	94.159332	-610.458252	246.925903	1366.946899	-592.623840	-88.683601	1380.846802	-567.044434	85.784729	1394.300537	-577.751709	97.172493	1669.649170	-634.100891	375.017883	1141.459839	-602.095581	-231.552368	1168.083618	-392.583588	375.185211	1151.176758	-372.288177	-161.870636	1119.696289	-588.299377	64.162277	964.958984	530.028137	11.244211	900.229797	532.291016	166.559860
-638.610352	137.897293	870.878296	-616.641846	-23.624763	873.724854	-644.606384	177.745880	487.133301	-622.853149	-89.896225	502.278870	-704.347412	151.414169	90.020203	-668.580322	-93.115402	94.115784	-609.202332	247.472366	1365.629761	-591.618103	-88.810631	1380.400269	-564.915344	86.216919	1393.109253	-573.910461	97.431297	1668.387329	-636.089417	374.949310	1140.388184	-605.784180	-232.303192	1167.830811	-396.199585	383.799530	1160.441406	-373.847534	-168.097534	1128.258179	-589.495483	63.947166	964.495239	530.930786	11.121324	902.169495	533.242920	166.456757
-640.563416	137.547394	870.314331	-618.592346	-23.821009	873.237549	-643.707642	178.462753	486.473389	-621.574036	-90.560211	501.561584	-704.337708	151.371933	90.152344	-668.384521	-93.216774	94.059471	-607.850586	247.885559	1364.461792	-590.243225	-88.796379	1379.967285	-562.567261	86.744255	1391.790039	-569.846741	97.961418	1667.101196	-638.044861	374.844421	1139.669800	-609.334473	-232.777206	1167.458374	-399.706848	391.205994	1167.975830	-375.309082	-175.233963	1135.927246	-590.918762	63.792782	963.740356	531.967102	11.047230	904.178406	534.221802	166.578720
-642.825073	137.235352	869.683350	-620.882874	-23.789759	872.740112	-642.840637	179.338898	485.824127	-620.307434	-91.410126	500.812408	-704.455872	151.359818	90.344780	-668.423401	-93.388008	94.135078	-606.306274	248.110947	1363.524780	-588.398560	-88.704773	1379.489136	-560.007141	87.230110	1390.478516	-565.620544	98.609558	1665.798706	-639.110535	374.761261	1139.138550	-612.543152	-232.934845	1167.039673	-402.930511	399.504608	1174.586182	-376.656097	-182.891907	1142.880493	-592.654358	63.805565	962.935364	533.043823	10.797551	906.173706	535.450867	166.123291
-645.351013	136.719162	868.938416	-623.524841	-23.936634	872.295349	-641.979980	180.164337	485.152985	-619.055847	-92.214127	500.011810	-704.467407	151.410294	90.514458	-668.619080	-93.565742	94.316299	-604.584900	248.132843	1362.813354	-586.092346	-88.418839	1378.909790	-557.366333	87.614258	1389.187378	-561.432129	99.513939	1664.474121	-639.443848	374.635712	1138.801636	-615.232849	-232.631577	1166.593384	-405.459930	407.630402	1179.300659	-377.901215	-190.661514	1148.274902	-594.677551	63.704105	962.080750	534.184387	10.694120	908.134766	536.554688	166.207748
-648.305481	136.298752	868.130798	-626.439148	-24.144566	871.601624	-641.205139	181.163620	484.457458	-617.734131	-93.118980	499.247803	-704.386475	151.508682	90.641747	-668.898621	-93.829033	94.657410	-602.644226	248.060104	1362.134644	-583.512878	-87.923843	1378.224243	-554.799194	87.966026	1387.871094	-557.268066	100.268677	1663.125977	-639.155823	374.536407	1138.479492	-617.144348	-231.913574	1166.029907	-407.122498	415.349060	1181.645020	-378.463470	-198.305405	1151.577881	-596.989014	63.553230	961.043457	535.377808	10.573812	910.007141	537.760437	165.999374
-651.320313	135.657013	867.199341	-629.522034	-24.490757	870.827393	-640.600159	182.165817	483.771271	-616.572998	-94.143562	498.643494	-704.314697	151.649429	90.761551	-668.997864	-94.060181	95.011703	-600.496704	247.920288	1361.387085	-580.886719	-87.401016	1377.361206	-552.392639	88.222672	1386.635864	-553.240662	101.019485	1661.771240	-637.723694	374.686981	1137.768066	-617.978271	-231.033890	1165.251343	-407.883209	424.299774	1181.265137	-378.213989	-205.523544	1152.493774	-599.410339	63.224148	959.896423	536.711548	10.237177	911.847839	539.211914	165.497025
-654.673340	135.178345	866.288208	-632.770569	-24.918264	869.897156	-640.119690	183.124832	483.154877	-615.653503	-95.000717	498.129059	-704.233582	151.811600	90.881325	-668.949463	-94.383179	95.324677	-598.195984	247.798065	1360.452271	-578.283508	-86.933060	1376.266724	-550.446716	88.357483	1385.201538	-549.534363	101.644783	1660.337158	-636.418579	374.883057	1136.572876	-617.414673	-230.132690	1164.119141	-406.166595	428.944183	1178.787964	-376.577789	-212.354218	1150.689331	-602.047974	62.873154	958.664856	538.051514	9.955447	913.585144	540.531189	165.199539
-658.057861	134.629517	865.386780	-636.176025	-25.252359	869.123169	-639.933960	183.961517	482.511200	-615.034119	-95.991119	497.713287	-704.179077	151.971039	90.950142	-668.925476	-94.733429	95.576447	-595.734192	247.613739	1359.243286	-575.762512	-86.455841	1374.955444	-548.674744	88.439781	1383.725220	-546.092651	102.159180	1658.871582	-633.851135	375.322876	1135.035034	-615.451355	-229.264450	1162.590088	-404.337616	436.061584	1171.364502	-373.727692	-218.996887	1146.037842	-604.798584	62.589706	957.514221	539.393372	9.754729	915.191467	541.733154	165.243042
-661.738159	133.941437	864.321899	-639.410645	-25.650791	868.691772	-640.171204	184.799698	482.009521	-614.794922	-96.809471	497.458984	-704.331970	152.128845	91.036827	-669.024719	-95.090057	95.728455	-593.276245	247.410431	1357.807495	-573.375793	-86.042908	1373.442139	-547.078247	88.596199	1381.976807	-543.010254	102.502045	1657.452637	-631.509338	375.733826	1133.248535	-612.200195	-228.648911	1160.732422	-399.985168	439.063171	1162.367554	-370.023224	-225.406921	1138.229980	-607.661499	62.611332	956.433533	540.857971	9.421664	916.743286	543.136353	164.858429
-664.565186	133.500046	863.616821	-642.564209	-25.677219	868.136963	-640.364441	185.303696	481.658112	-614.890381	-97.546448	497.144012	-704.366394	152.277786	91.008774	-669.153076	-95.441322	95.703621	-591.072388	247.111191	1356.056152	-571.342773	-85.618149	1371.892822	-545.557007	88.770050	1380.262451	-540.293579	102.702774	1656.088867	-629.212708	376.313385	1131.281860	-608.047180	-228.270416	1158.737183	-393.863617	439.865906	1150.010498	-365.782959	-231.577087	1127.083984	-610.071960	62.468288	955.515930	542.403687	9.089126	918.284912	544.498779	164.527863
-667.280151	132.994003	862.863403	-645.580078	-25.746538	867.760986	-640.623413	185.594360	481.322601	-615.377563	-98.181755	496.842743	-704.401733	152.398666	90.909233	-669.276489	-95.718040	95.517593	-589.121704	246.857559	1354.108276	-569.572083	-85.318657	1370.070190	-544.467102	88.920746	1378.657715	-537.947266	102.814529	1654.745117	-626.405579	377.419159	1129.209106	-603.009460	-228.173340	1156.711182	-387.384674	440.378906	1133.870117	-361.215332	-237.677277	1112.883179	-612.337463	62.407146	954.635742	544.138733	8.823923	919.874329	545.984802	164.076965
-669.877441	132.526291	862.362244	-648.379089	-25.749899	867.457764	-641.038330	185.982071	481.002197	-616.100769	-98.650940	496.499725	-704.599792	152.438614	90.813499	-669.419067	-95.921585	95.149902	-587.502258	246.600662	1352.030762	-568.124756	-85.040466	1368.243286	-543.620850	88.999420	1377.169678	-535.946594	102.842651	1653.451172	-623.117126	378.959900	1127.019165	-597.125793	-228.330475	1154.776733	-381.073181	440.494354	1114.614502	-356.659058	-243.558792	1096.237793	-614.446655	62.322968	953.925293	545.854065	8.400680	921.323547	547.511780	163.703293
-672.426331	132.248932	861.820129	-651.132813	-26.947899	867.108276	-641.478577	186.485229	480.697815	-617.466431	-99.084297	496.183075	-704.911316	152.522446	90.755966	-669.923157	-96.079582	94.755318	-586.231445	246.435471	1349.929199	-566.955322	-84.821274	1366.382446	-542.918396	89.154457	1375.644043	-534.253540	102.867790	1652.235718	-617.346252	381.126099	1124.497681	-590.381409	-228.552429	1152.814331	-381.941132	450.696136	1084.315308	-352.496155	-249.244415	1078.054688	-616.451721	61.659149	953.144714	547.769226	7.969553	922.713562	549.268127	163.052963
-674.497742	131.625854	861.318909	-653.035522	-26.305704	866.770020	-641.430359	186.809158	480.358795	-618.299011	-98.980682	495.665924	-705.118164	152.661194	90.677048	-670.040039	-96.056458	94.208427	-585.339600	246.268036	1347.831299	-565.959717	-84.595100	1364.372437	-542.310364	89.290283	1374.119019	-532.822815	102.889893	1651.050903	-613.293152	382.913788	1122.130859	-582.870789	-228.639343	1150.669067	-376.271576	446.594055	1063.194702	-349.030029	-254.439621	1059.420654	-618.006409	61.930935	952.475525	549.616028	7.625278	923.935852	550.856079	162.918686
-676.549927	131.063049	860.901978	-654.993591	-26.643478	866.395935	-641.165405	187.256668	480.016113	-619.384277	-99.102676	495.191498	-705.270996	152.780853	90.616722	-670.451050	-96.000832	93.759819	-584.600403	246.116531	1345.865723	-564.927917	-84.460266	1362.307495	-541.789795	89.350182	1372.661255	-531.624207	102.947800	1649.896118	-607.282532	384.154388	1119.371582	-575.069397	-228.861511	1148.154053	-374.879303	446.630280	1039.299316	-346.476227	-258.744781	1040.981201	-619.556152	61.598785	951.830383	551.488953	7.043014	925.139282	552.568359	162.528915
-678.529663	130.731308	860.526611	-657.283875	-26.590384	866.231384	-640.647949	187.851944	479.737671	-620.154419	-99.168343	494.569305	-705.351990	152.872818	90.729492	-670.759277	-95.872894	93.402710	-583.883545	246.008194	1343.944580	-563.741272	-84.373589	1360.186035	-541.145935	89.358704	1371.205444	-530.564575	103.012695	1648.774780	-600.854675	384.913666	1116.059326	-567.731689	-229.377777	1145.461914	-374.370911	445.062714	1017.183350	-345.272217	-262.202148	1023.357910	-621.289673	61.555496	951.338562	554.157471	7.134711	926.514893	554.505249	162.319534
-680.053284	129.873505	860.047363	-658.248169	-27.174969	866.412659	-639.475708	188.459427	479.420105	-620.199036	-99.036308	494.204407	-705.021301	153.066788	90.793556	-670.829102	-95.681580	93.162674	-583.046753	245.999100	1342.172852	-562.244141	-84.375778	1358.061401	-540.353027	89.347023	1369.796753	-529.584961	103.042503	1647.643799	-595.234924	384.903687	1112.635620	-561.875061	-229.950439	1142.964111	-374.584473	441.550293	997.435791	-345.627197	-264.379761	1007.666626	-622.440979	61.395168	951.078064	556.499695	6.724306	927.574707	556.537842	161.724442
-681.913696	129.460724	859.588867	-659.805908	-27.783504	865.470276	-638.372009	189.140961	479.127167	-619.823669	-99.060837	493.817200	-704.792725	153.178650	90.936493	-670.902405	-95.521713	93.056976	-581.964783	246.090393	1340.417725	-560.495605	-84.395599	1355.864746	-539.282288	89.346275	1368.381348	-528.610901	103.045906	1646.448730	-590.823792	383.489258	1109.257324	-558.178467	-230.042114	1140.593750	-376.470093	437.939880	980.642578	-348.621124	-266.581207	994.469971	-623.674500	60.749462	950.138489	558.589722	6.040158	928.519226	558.427124	161.283737
-683.630554	129.036774	859.038513	-661.312012	-28.262560	865.032593	-636.957703	189.628510	478.769867	-618.926880	-99.287369	493.432495	-704.432800	153.199341	91.002014	-670.833923	-95.432564	93.124916	-580.513123	246.237549	1338.621582	-558.306213	-84.388840	1353.639404	-537.886841	89.444901	1366.745605	-527.624695	103.006966	1645.124634	-588.607361	380.943726	1105.994263	-557.025940	-229.014496	1138.257568	-379.196350	433.351563	967.633789	-352.641174	-267.075256	984.619751	-624.999207	60.454586	949.471497	561.820251	6.169852	929.200989	560.921448	160.928299
-685.343750	128.640335	858.406738	-662.871887	-28.532843	864.483398	-636.256958	190.225510	478.265320	-617.557007	-99.689964	493.063385	-704.580933	153.109375	91.197891	-670.723450	-95.403419	93.263329	-578.599609	246.432648	1336.651978	-555.793884	-84.256203	1351.450684	-536.208435	89.680145	1364.912354	-526.554749	102.951828	1643.689209	-588.442383	377.338928	1102.688110	-557.686279	-227.089935	1135.684082	-382.461456	428.256927	958.203003	-357.179626	-266.521729	977.576599	-626.328491	60.258366	948.697571	564.498535	6.142850	929.844849	562.883728	161.010132
-687.187012	128.388245	857.672180	-664.666687	-28.607281	863.954895	-635.424805	190.883377	477.706390	-615.913391	-100.266075	492.460175	-704.612793	153.006287	91.383324	-670.684021	-95.376297	93.487717	-576.340027	246.600006	1334.574585	-553.229187	-83.914581	1349.277832	-534.193787	89.971214	1362.940674	-525.392639	102.907021	1642.130005	-589.499756	373.120026	1099.487183	-559.859680	-224.826065	1132.966919	-386.085876	423.342957	951.630310	-361.565521	-265.160309	972.757507	-627.805664	60.276566	947.856506	567.253845	5.775853	930.457703	565.162903	160.424622
-688.737854	128.212845	856.705933	-666.036926	-28.686666	863.039612	-634.521667	191.477524	477.123962	-614.259399	-100.941872	491.880371	-704.585449	152.884384	91.496063	-670.657410	-95.410904	93.693291	-573.923340	246.739899	1332.301025	-550.775452	-83.434792	1347.114990	-532.060608	90.309128	1360.807739	-524.131165	102.847824	1640.466553	-591.688538	368.705078	1096.375977	-563.316589	-222.647232	1130.280273	-389.387115	418.414032	947.250305	-365.350037	-262.668976	969.870605	-628.908752	60.282246	946.701172	570.566650	6.218781	930.485779	567.590027	160.693924
-690.412964	128.149796	855.679688	-667.874939	-28.476473	862.226074	-633.724365	192.015289	476.505463	-612.678345	-101.855957	491.112671	-704.653687	152.800766	91.589569	-670.677551	-95.475182	93.877403	-571.559998	246.956726	1329.854858	-548.724121	-83.160118	1345.038452	-529.938538	90.618980	1358.547852	-522.773499	102.780273	1638.689453	-594.672852	364.580597	1093.481689	-567.593750	-220.412857	1127.678223	-391.971741	413.034668	944.982361	-369.484772	-260.438873	968.053894	-630.252563	60.490715	945.533020	572.919189	4.822311	931.196045	570.072571	159.183563
-691.773071	128.067810	854.487366	-669.226501	-28.454720	861.228149	-632.588989	192.495850	475.800140	-611.103088	-102.723495	490.299194	-704.616211	152.783646	91.635368	-670.712585	-95.520157	93.972588	-569.462646	247.314178	1327.331299	-547.112915	-83.156387	1343.070190	-527.991333	90.914932	1356.296387	-521.329468	102.696091	1636.797119	-598.120972	360.970184	1090.880981	-572.326111	-218.263809	1125.388550	-394.269165	408.060455	943.800415	-373.589020	-258.157379	967.195679	-631.213989	60.624142	944.193665	575.875244	4.966383	931.291321	572.161560	159.397339
-692.893982	127.821213	853.169189	-670.366150	-28.423508	860.007080	-631.393860	193.122849	475.118469	-609.527588	-103.435989	489.398376	-704.551147	152.835373	91.643143	-670.724609	-95.547012	94.035370	-567.684204	247.823166	1324.864502	-546.010986	-83.498314	1341.235107	-526.340820	91.163033	1354.148193	-519.768372	102.588890	1634.974243	-601.672852	358.231934	1088.640747	-577.151611	-216.250320	1123.328125	-396.270691	403.865814	942.953857	-377.611786	-255.987305	966.665894	-631.904663	60.635101	942.656616	578.184021	3.717613	931.420532	574.527344	158.264709
-694.021484	127.612114	851.818970	-671.684631	-28.244312	858.830017	-629.637634	193.332504	474.108032	-607.891907	-104.199608	488.427734	-704.359436	152.997421	91.606422	-670.630920	-95.538551	94.007278	-566.394775	248.413666	1322.520142	-545.385437	-84.087448	1339.603638	-525.017761	91.358513	1352.144287	-518.143738	102.450974	1633.123047	-604.932312	356.307709	1086.526733	-581.771484	-214.648102	1121.614258	-397.765594	399.986786	942.434998	-381.437317	-253.857880	966.230408	-632.666138	60.735504	941.109863	580.785339	3.075587	931.533752	576.729431	157.743332
-694.845703	127.307945	850.357117	-672.604431	-28.397007	857.559631	-628.032593	194.333054	473.295258	-606.180847	-104.846169	487.453308	-704.263245	153.072311	91.651726	-670.525330	-95.536507	94.013977	-565.534180	248.917648	1320.393066	-545.209961	-84.753616	1338.140991	-523.962952	91.416336	1350.262817	-516.543091	102.307167	1631.338501	-607.608948	355.080383	1084.578369	-586.001404	-213.488892	1120.081665	-398.861816	396.706024	941.779236	-384.954559	-251.886459	965.616089	-633.128845	60.639030	939.485840	583.581177	3.108193	931.548279	578.677124	157.833633
-695.399963	126.862518	848.838928	-673.167236	-28.677319	856.191895	-626.182007	195.224396	472.366791	-604.237305	-105.364944	486.493164	-704.051758	153.159531	91.617409	-670.423340	-95.556099	94.033188	-565.174988	249.372925	1318.510864	-545.409851	-85.459267	1336.913208	-523.175720	91.531555	1348.443237	-515.001099	102.144623	1629.672852	-609.467102	354.631409	1082.763916	-589.515015	-212.616043	1118.707153	-399.897491	394.382416	940.760803	-388.043945	-250.239639	964.607971	-633.322754	60.409016	937.808594	586.308838	2.815179	931.487976	580.853516	157.497543
-695.854614	126.255371	847.451782	-673.568726	-29.014997	854.849976	-624.271301	196.036514	471.306061	-602.078186	-105.873695	485.503693	-703.763977	153.278641	91.672165	-670.273438	-95.524429	94.137306	-565.190247	249.638916	1316.929077	-545.824707	-86.013588	1335.832275	-522.526184	91.600510	1346.648438	-513.574280	101.953255	1628.094482	-610.541016	354.795715	1081.158325	-592.235718	-212.114639	1117.406372	-399.246338	391.624207	939.748352	-390.614349	-248.838562	963.292175	-633.457092	60.031685	936.255188	589.006897	2.458881	931.434326	583.001587	157.080978
-695.957581	125.815025	845.842590	-673.734924	-29.400248	853.379517	-622.528137	197.067932	470.443573	-599.648132	-106.252678	484.552826	-703.662415	153.345520	91.791405	-670.025574	-95.475838	94.233910	-565.415894	249.624466	1315.661987	-546.421326	-86.411522	1334.792236	-522.075256	91.637955	1345.008057	-512.366943	101.724342	1626.597778	-610.463928	355.346832	1079.613892	-594.147522	-211.916901	1116.253662	-400.299164	391.314270	937.534424	-392.677704	-247.779877	961.732117	-633.345398	59.705608	934.554810	591.700134	2.123059	931.359009	585.136597	156.656662
-695.935181	125.381371	844.479858	-673.733276	-29.823235	852.008484	-620.770264	197.753372	469.476624	-597.247559	-106.541252	483.663818	-703.440918	153.306595	91.914963	-669.876038	-95.467484	94.395958	-565.643616	249.352692	1314.458374	-546.902954	-86.631081	1333.784790	-521.972778	91.532219	1343.577271	-511.397491	101.463409	1625.107788	-609.797852	356.160980	1078.328369	-595.244568	-211.937622	1115.189575	-399.855194	390.382019	935.827332	-394.308136	-247.163864	959.920044	-633.210754	59.280571	933.113098	594.352539	1.599392	931.274170	587.472595	155.826782
-695.819519	124.849121	843.220947	-673.685730	-30.249481	850.766602	-619.175537	198.495132	468.647339	-594.800842	-106.710457	482.800995	-703.266357	153.250443	92.001671	-669.666504	-95.417061	94.584579	-565.724731	248.923264	1313.394775	-547.311707	-86.679626	1332.781250	-522.144836	91.283539	1342.386108	-510.722046	101.087532	1623.712036	-608.507141	357.052826	1077.226685	-595.629822	-212.120865	1114.161011	-399.035583	389.972961	933.833313	-395.507904	-246.874435	957.970642	-633.097656	58.799400	931.843811	596.714111	1.319903	931.116333	589.168396	155.810287
-695.571777	124.504250	841.898987	-673.549194	-30.667408	849.500549	-617.466492	199.102997	467.719604	-592.450806	-106.909920	482.009552	-703.069458	153.211090	92.151260	-669.425293	-95.316254	94.834839	-565.689087	248.531464	1312.284912	-547.569092	-86.649620	1331.735840	-522.465637	90.979836	1341.532349	-510.291077	100.794342	1622.580322	-606.730469	357.822723	1076.301514	-595.425903	-212.450836	1113.211304	-397.860931	390.027771	931.803467	-396.331818	-247.043106	955.919922	-632.917969	58.404865	930.559143	599.098755	0.975498	930.977966	591.081055	155.485901
-695.161316	124.147926	840.744446	-673.300232	-31.120960	848.438416	-615.833191	199.768311	466.946564	-590.385254	-107.024368	481.291626	-702.893127	153.150238	92.266884	-669.290527	-95.106590	95.002518	-565.692261	248.132797	1311.276855	-547.787903	-86.633965	1330.752319	-522.897339	90.698257	1340.650757	-510.189209	100.470100	1621.516602	-604.486450	358.456665	1075.401123	-594.803345	-212.806198	1112.319336	-396.575653	390.643738	929.786194	-396.654816	-247.337952	953.810181	-632.702576	57.976974	929.523376	601.806946	0.980813	930.818970	593.183655	155.170212
-694.719238	123.845146	839.700378	-673.101074	-31.598106	847.502441	-613.985596	200.157700	466.090027	-588.470886	-106.992737	480.569824	-702.748169	153.037994	92.302910	-669.044495	-94.785843	95.158112	-565.727722	247.794342	1310.246704	-548.068909	-86.675552	1329.779053	-523.324707	90.490860	1339.812500	-510.391693	100.138245	1620.596924	-602.079651	359.015717	1074.491089	-593.819397	-213.182236	1111.378052	-394.963470	391.343536	927.986938	-396.605194	-247.831635	951.727600	-632.537781	57.536095	928.634521	603.489929	0.488960	930.665405	594.595093	154.973145
-694.157593	123.464088	838.721619	-672.836853	-32.004784	846.632874	-612.087708	200.650162	465.338013	-586.961731	-106.876877	479.909058	-702.529358	152.943588	92.382133	-668.915894	-94.516762	95.220436	-565.739441	247.472580	1309.325562	-548.420227	-86.682793	1328.825317	-523.744324	90.278435	1339.044556	-510.872803	99.802605	1619.767944	-599.646118	359.453918	1073.650635	-592.592468	-213.574585	1110.393799	-393.001556	392.059235	926.627441	-396.085083	-248.459229	949.818359	-632.294128	57.084156	927.820190	605.447449	0.105230	930.434143	596.310120	154.654968
-693.551819	122.935791	837.778564	-672.360291	-32.578503	845.895203	-610.075073	200.664917	464.512848	-585.558105	-106.708305	479.354919	-702.218567	152.873322	92.462715	-668.832214	-94.222282	95.306137	-565.769043	247.208740	1308.451538	-548.774536	-86.693886	1327.953491	-524.128723	90.039459	1338.327271	-511.560852	99.460526	1619.105591	-597.337646	359.799866	1072.810547	-591.261841	-213.958282	1109.403931	-390.914673	392.819183	925.585999	-395.180023	-249.111435	948.198059	-631.952332	56.578510	927.093323	607.343323	-0.137700	930.181946	598.013245	154.301468
-692.991272	122.561302	836.914490	-671.989746	-33.119690	845.282898	-608.159363	200.653824	463.782684	-584.543152	-106.487129	478.847687	-701.886780	152.815659	92.527840	-668.835510	-93.962029	95.276459	-565.818237	246.874741	1307.719849	-549.238220	-86.788696	1327.203247	-524.437561	89.880318	1337.693115	-512.420288	99.117935	1618.593506	-595.186218	360.108734	1071.997681	-589.861450	-214.289902	1108.413818	-388.721954	393.627197	924.900146	-394.013824	-249.797241	946.875916	-631.664551	56.165485	926.455200	608.804260	-0.430308	929.871704	599.628174	153.603104
-692.342590	122.128784	836.092651	-671.553284	-33.604164	844.790833	-606.541016	200.878510	463.153229	-583.605713	-106.369087	478.463043	-701.630371	152.705978	92.622383	-668.826599	-93.782288	95.268295	-565.982666	246.646362	1307.042969	-549.775940	-86.933487	1326.581299	-524.758179	89.763069	1337.173584	-513.436951	98.790512	1618.200684	-593.349548	360.380890	1071.250854	-588.502563	-214.584991	1107.489380	-386.390228	394.276520	924.695679	-392.619843	-250.434982	945.875610	-631.294800	55.796665	925.888916	610.753357	-0.709439	929.544922	601.059204	153.873367
-691.602661	121.629433	835.263062	-671.044189	-34.095360	844.331299	-604.932739	200.919968	462.479462	-582.734070	-106.197685	478.157288	-701.295837	152.601288	92.638474	-668.817139	-93.618622	95.268089	-566.198120	246.457336	1306.491333	-550.420105	-87.097900	1326.122803	-525.155090	89.606445	1336.794189	-514.539307	98.515053	1617.961914	-591.680786	360.499390	1070.539551	-587.248413	-214.810532	1106.650757	-383.901459	394.680542	924.898438	-391.093201	-251.053467	945.290161	-630.804016	55.415993	925.307922	612.250305	-0.857240	929.270935	602.428406	153.654724
-690.937805	121.155891	834.505920	-670.566284	-34.677711	843.981812	-603.789917	201.059143	461.919312	-581.985718	-106.061150	477.940979	-701.063904	152.467911	92.661209	-668.866150	-93.568977	95.285469	-566.517761	246.415146	1306.123535	-551.102356	-87.257019	1325.845581	-525.616028	89.461685	1336.583374	-515.708008	98.274696	1617.888184	-590.183167	360.605286	1069.952393	-586.142395	-214.905838	1105.958984	-381.481232	395.012939	925.460449	-389.486298	-251.515457	945.096985	-630.315247	55.033962	924.783386	613.651062	-1.014226	929.066650	603.737427	153.497360
-690.271240	120.871590	833.897156	-670.168274	-35.074032	843.683777	-602.753235	200.971771	461.405945	-581.320679	-106.020805	477.775177	-700.870728	152.326813	92.654037	-668.861938	-93.521698	95.242775	-566.861145	246.374695	1305.935425	-551.800598	-87.486481	1325.780762	-526.088867	89.317520	1336.550415	-516.920410	98.089165	1617.943604	-588.815369	360.626953	1069.461548	-585.145264	-214.931442	1105.455200	-379.102112	395.245483	926.202087	-387.945068	-251.855560	945.242310	-629.811768	54.765499	924.336975	614.762329	-1.124876	928.881775	604.824463	153.407562
-689.664795	120.513962	833.437073	-669.805908	-35.419025	843.464905	-601.947632	200.890518	460.934753	-580.839539	-106.120277	477.644714	-700.759460	152.133926	92.592087	-668.838196	-93.540573	95.182716	-567.238647	246.401276	1305.906006	-552.488464	-87.674065	1325.860596	-526.559082	89.168549	1336.702148	-518.170044	97.965492	1618.152100	-587.546814	360.601410	1069.169922	-584.397156	-214.875366	1105.182007	-376.772858	395.292450	927.263245	-386.448181	-252.177170	945.760254	-629.324707	54.468330	923.988464	615.826050	-1.118514	928.733215	605.889221	153.335800
-688.942505	120.043777	833.070679	-669.161865	-35.886520	843.327881	-601.341797	200.748718	460.641113	-580.505310	-106.209740	477.581268	-700.654053	152.022217	92.638245	-668.771179	-93.615555	95.133263	-567.552246	246.311447	1306.034058	-553.153564	-87.807945	1326.145142	-527.063110	89.035934	1337.053833	-519.274780	97.898262	1618.539307	-586.350891	360.594269	1069.115356	-583.797852	-214.777527	1105.161499	-374.503113	395.154205	928.523254	-385.075531	-252.323471	946.658630	-628.635620	54.099812	923.719238	616.732361	-1.106539	928.593384	606.794617	153.334946
-688.340637	119.737427	832.944458	-668.714783	-36.276363	843.329529	-600.861938	200.421783	460.416656	-580.402649	-106.421623	477.577087	-700.554993	151.950958	92.788208	-668.722778	-93.683250	95.147713	-567.841187	246.257278	1306.262329	-553.753723	-87.836609	1326.600342	-527.509583	88.924454	1337.489624	-520.474060	97.872139	1619.002686	-585.180542	360.477295	1069.234375	-583.319336	-214.633575	1105.458374	-372.361633	394.867981	929.936157	-383.799042	-252.325989	947.919250	-628.046997	53.770737	923.616394	617.482178	-1.183657	928.483643	607.681458	153.313400
-687.756409	119.340080	832.945984	-668.289001	-36.611145	843.425476	-600.518188	200.078354	460.340057	-580.424927	-106.700699	477.635376	-700.523254	151.819641	92.870834	-668.756775	-93.740471	95.164673	-568.043030	246.129044	1306.645142	-554.359192	-87.854019	1327.236450	-527.963989	88.836716	1338.019897	-521.611755	97.867058	1619.561157	-584.056274	360.304108	1069.490967	-583.032593	-214.573837	1106.002563	-370.400482	394.551666	931.482300	-382.786255	-252.344437	949.398621	-627.444214	53.418140	923.605408	618.032654	-1.143323	928.381287	608.379822	153.270691
-687.072144	118.891029	833.079041	-667.600464	-37.188175	843.648254	-600.258606	199.702301	460.377228	-580.602417	-107.016624	477.808594	-700.470215	151.689178	92.931763	-668.794189	-93.773819	95.198250	-568.171082	246.063660	1307.099365	-554.878113	-87.854279	1328.045166	-528.276001	88.750259	1338.608521	-522.681030	97.936623	1620.199707	-583.007080	360.152802	1069.867798	-582.930847	-214.481079	1106.845459	-368.679474	394.205353	933.002747	-381.608398	-251.883209	951.161560	-626.701782	52.950039	923.743774	618.573669	-1.149024	928.282288	609.123230	153.286255
-686.477783	118.509590	833.379150	-667.035522	-37.649860	843.922302	-600.086060	199.167389	460.510406	-580.883850	-107.290184	477.986786	-700.390686	151.587158	92.986580	-668.820251	-93.831078	95.257378	-568.191345	246.010147	1307.638672	-555.308289	-87.778839	1329.007446	-528.531067	88.736038	1339.337769	-523.766968	98.052406	1620.870239	-582.008484	359.944946	1070.302490	-582.846985	-214.426987	1107.831177	-367.097534	393.882477	934.574402	-381.357208	-252.290009	952.951599	-626.024536	52.506901	923.975952	618.954895	-1.195798	928.166443	609.721680	153.304214
-685.850769	118.002274	833.768738	-666.387817	-38.126999	844.311462	-600.086792	198.408310	460.721069	-581.287537	-107.442665	478.245392	-700.259644	151.476471	93.075958	-668.911499	-93.867546	95.282082	-568.084290	245.974518	1308.220093	-555.639343	-87.684036	1330.076904	-528.682129	88.771767	1340.041626	-524.688538	98.270790	1621.669434	-581.070862	359.727844	1070.813843	-582.961792	-214.507172	1109.037476	-365.750336	393.642914	936.122742	-380.942322	-252.247787	954.961853	-625.298096	52.030891	924.309998	619.267578	-1.212652	928.057312	610.297424	153.300430
-685.225525	117.469360	834.340759	-665.719421	-38.737701	844.882874	-600.290833	197.721588	461.027863	-581.948914	-107.580872	478.588074	-700.130310	151.335724	93.132759	-668.886902	-93.886154	95.239525	-567.886108	245.960907	1308.797607	-555.948547	-87.607140	1331.258667	-528.774109	88.874161	1340.846069	-525.476257	98.532387	1622.536621	-580.299683	359.592255	1071.384644	-583.162354	-214.607666	1110.409180	-364.594299	393.450012	937.611633	-380.676270	-252.216751	957.076843	-624.593750	51.471489	924.845642	619.470398	-1.289838	927.956848	610.793945	153.239563
-684.691345	117.036949	835.111816	-665.099548	-39.344093	845.594666	-600.850464	196.853546	461.525757	-582.701294	-107.517723	479.005005	-700.087769	151.134933	93.179672	-668.846741	-93.877037	95.202072	-567.618103	246.006897	1309.474121	-556.154602	-87.526566	1332.519287	-528.735657	88.963043	1341.757935	-526.143005	98.863197	1623.455811	-579.632813	359.372253	1071.969727	-583.511414	-214.801865	1111.953125	-363.618622	393.348511	938.996460	-380.584198	-252.224670	959.194519	-623.962891	50.938915	925.556824	619.604187	-1.357793	927.843750	611.239624	153.170929
-684.248718	116.667656	836.060364	-664.701355	-39.806648	846.382935	-601.573242	195.870682	462.212616	-583.768250	-107.574760	479.464996	-700.087219	150.957626	93.287506	-668.952881	-93.933960	95.159576	-567.312256	246.052032	1310.213379	-556.316650	-87.392601	1333.891846	-528.603394	89.017776	1342.705200	-526.641052	99.261177	1624.430664	-579.072205	359.220703	1072.615356	-583.910156	-215.096329	1113.557373	-362.936676	393.453857	940.210938	-380.621429	-252.273987	961.391663	-623.445679	50.423267	926.381348	619.724792	-1.421724	927.746582	611.668823	153.111572
-683.930420	116.261803	837.191956	-664.255676	-40.513851	847.409851	-602.551819	194.705383	462.914978	-585.023865	-107.471992	480.074860	-700.138428	150.810349	93.313004	-669.015076	-93.947006	95.119659	-566.933105	246.167419	1310.918579	-556.334961	-87.278175	1335.329346	-528.398560	89.069695	1343.757813	-526.948120	99.711647	1625.464844	-578.586670	359.088593	1073.311279	-584.332214	-215.415878	1115.299683	-362.410828	393.656799	941.233582	-380.732941	-252.389847	963.525330	-623.010864	49.833168	927.433655	619.866455	-1.499029	927.709839	612.067383	153.040787
-683.710876	115.899086	838.394958	-663.950623	-41.043728	848.392639	-603.706360	193.605896	463.687744	-586.449219	-107.294273	480.717804	-700.165894	150.725876	93.286110	-669.089844	-93.937073	95.052345	-566.466980	246.279785	1311.652832	-556.281738	-87.199486	1336.786011	-528.163269	89.129349	1344.748779	-527.055786	100.241249	1626.517822	-578.184021	358.957489	1073.956543	-584.823181	-215.799530	1117.056030	-362.187805	394.166656	941.909668	-381.052734	-252.663116	965.538757	-622.654114	49.291615	928.483154	620.008118	-1.733417	927.670654	612.636108	152.597229
-683.499146	115.551857	839.632202	-663.756775	-41.595711	849.534973	-605.043091	192.336258	464.546509	-588.026245	-106.987274	481.434937	-700.380188	150.578949	93.184143	-669.168640	-93.922501	94.940269	-566.020691	246.384613	1312.345093	-556.114807	-87.134430	1338.255859	-527.795471	89.232826	1345.782104	-526.879395	100.813690	1627.548096	-577.886780	358.832703	1074.578003	-585.291260	-216.258682	1118.848145	-362.096008	394.759613	942.273987	-381.495178	-252.984970	967.422668	-622.380676	48.776134	929.639587	620.058960	-1.848140	927.592041	612.971436	152.443878
-683.451721	115.261276	840.872681	-663.687195	-42.074203	850.639587	-606.509888	191.216934	465.361877	-589.799377	-106.624474	482.169159	-700.567200	150.481171	93.066628	-669.326843	-93.887009	94.830238	-565.552734	246.456360	1313.071655	-555.844849	-87.101173	1339.694946	-527.335144	89.326904	1346.783447	-526.497559	101.409325	1628.527344	-577.606323	358.756744	1075.214233	-585.675049	-216.701157	1120.641846	-362.247040	395.540497	942.274292	-381.926117	-253.446075	969.057190	-622.226135	48.320332	930.764038	620.086243	-2.007492	927.493958	613.305847	152.295380
-683.469727	114.978493	842.150513	-663.671021	-42.512222	851.823914	-608.054016	189.902832	466.261841	-591.709412	-106.158852	483.036987	-700.767944	150.382965	92.944969	-669.565979	-93.909637	94.771011	-565.020325	246.492661	1313.831909	-555.424072	-87.042381	1341.128174	-526.785156	89.330788	1347.841553	-525.853210	101.998032	1629.484497	-577.342590	358.641449	1075.747070	-585.967834	-217.235001	1122.399536	-362.714172	396.553192	941.836243	-382.425293	-253.939438	970.521912	-622.127380	47.918209	931.940613	620.137939	-2.125788	927.436218	613.574341	152.191071
-683.621216	114.783676	843.452576	-663.792297	-42.820614	852.997620	-609.695496	188.518585	467.194550	-593.846924	-105.657288	483.846954	-700.995911	150.333588	92.891228	-669.809509	-93.935654	94.730415	-564.515259	246.513687	1314.635498	-554.946411	-86.971886	1342.475342	-526.209045	89.316414	1348.875977	-525.061279	102.541771	1630.392334	-577.141724	358.491852	1076.371582	-586.181763	-217.774796	1124.127563	-363.342560	397.602570	941.131165	-382.941254	-254.523193	971.771912	-622.165222	47.608120	933.126770	620.100830	-2.193844	927.351501	613.664490	152.332321
-683.883789	114.509247	844.738098	-663.944885	-43.235878	854.235291	-611.820862	187.928757	468.378082	-596.160217	-105.222694	484.792603	-701.375610	150.188934	92.906540	-670.021301	-93.948708	94.655479	-563.921021	246.484406	1315.520142	-554.339172	-86.881897	1343.731079	-525.608398	89.280960	1349.862671	-523.890503	103.073982	1631.306885	-576.919373	358.316132	1077.098877	-586.290588	-218.364883	1125.827637	-364.243347	398.780060	940.016785	-383.528412	-255.235886	972.694214	-622.259766	47.273155	934.318298	620.200806	-2.454173	927.297791	614.083252	151.804810
-684.423523	114.367531	846.107056	-664.564758	-43.396301	855.508057	-613.484131	186.283829	469.141022	-598.656189	-104.836342	485.713470	-701.453735	150.104416	92.757004	-670.349426	-94.013527	94.636360	-563.325928	246.443420	1316.332520	-553.634460	-86.816338	1344.984497	-524.916321	89.254379	1350.844238	-522.456970	103.542168	1632.147827	-576.674255	358.092865	1077.783081	-586.211487	-218.930481	1127.438354	-365.343689	400.021057	938.585876	-384.119781	-255.946655	973.378052	-622.674622	47.058029	935.547302	620.249268	-2.524832	927.238220	614.180420	151.914276
-685.040771	114.300629	847.412659	-665.149414	-43.592209	856.761780	-615.825806	185.450287	470.272980	-601.326965	-104.363686	486.631653	-701.833618	149.962982	92.788551	-670.539429	-94.000412	94.528900	-562.710022	246.440872	1317.211426	-552.851318	-86.728752	1346.071045	-524.163635	89.342705	1351.725586	-520.763611	103.938629	1632.898315	-576.348145	357.866516	1078.540039	-585.988647	-219.494812	1128.937134	-366.677765	401.264587	936.855530	-384.703857	-256.706512	973.793945	-623.112793	46.914761	936.728821	620.248413	-2.700011	927.202271	614.394714	151.655151
-685.835510	114.146652	848.712891	-665.997620	-43.615059	858.058838	-618.104492	184.469604	471.212524	-604.123413	-103.980804	487.573700	-702.118042	149.861786	92.729172	-670.677856	-94.029297	94.446381	-562.015015	246.383911	1318.005859	-552.035645	-86.635223	1346.995972	-523.436096	89.398033	1352.485229	-518.826538	104.216003	1633.537598	-576.019470	357.748016	1079.304321	-585.658325	-220.009491	1130.344482	-368.190887	402.589050	934.739624	-385.296692	-257.560547	973.840149	-623.716370	46.835960	937.891907	620.158630	-2.829126	927.098145	614.531860	151.409164
-686.676880	114.117294	850.009094	-666.829102	-43.676052	859.289795	-620.325806	183.327866	472.180542	-607.063049	-103.656578	488.565247	-702.276672	149.768982	92.545242	-671.106506	-94.121849	94.300430	-561.357544	246.302704	1318.801514	-551.091980	-86.598381	1347.755249	-522.677246	89.357941	1353.136719	-516.689941	104.373589	1634.085449	-575.675049	357.672607	1080.050537	-585.145874	-220.519547	1131.540039	-369.817078	403.770813	932.412781	-385.926117	-258.475555	973.510803	-624.332581	46.776592	939.020996	620.138367	-2.990434	926.983826	614.675110	151.186584
-687.696716	114.117645	851.270630	-667.841980	-43.543888	860.543518	-622.794006	182.386444	473.149078	-609.973572	-103.292419	489.447205	-702.546021	149.734329	92.379723	-671.435303	-94.221512	94.145370	-560.653564	246.209457	1319.517090	-550.105774	-86.535431	1348.398682	-521.911865	89.357903	1353.700195	-514.371948	104.378036	1634.570801	-575.287415	357.642670	1080.895264	-584.475891	-221.014877	1132.540649	-371.690948	405.063721	929.818420	-386.433228	-259.361847	972.940674	-625.097534	46.872833	940.117798	620.341675	-3.242577	926.904358	614.928406	150.938278
-688.751831	114.212738	852.473877	-668.840576	-43.390503	861.629395	-625.365356	181.437241	474.119812	-612.923706	-102.942856	490.279663	-702.938416	149.637390	92.363976	-671.762085	-94.295074	93.988319	-560.033752	246.044159	1320.240845	-549.085571	-86.470543	1348.875244	-521.076294	89.334618	1354.213135	-511.927612	104.272522	1635.026733	-574.874878	357.764008	1081.635742	-583.625305	-221.463623	1133.360718	-373.627319	406.310608	927.196960	-386.905579	-260.289917	972.085693	-625.839722	46.983215	941.085571	620.628967	-3.571128	926.844727	615.271423	150.504807
-689.850769	114.306602	853.656006	-669.871582	-43.176247	862.707336	-627.810364	180.318619	475.052734	-615.777771	-102.568077	491.055847	-703.135071	149.635956	92.138222	-672.075500	-94.452759	93.905739	-559.416687	245.837616	1320.907471	-548.058167	-86.452103	1349.233032	-520.148560	89.285767	1354.643555	-509.411255	104.052750	1635.394653	-574.590759	357.985809	1082.453003	-582.652344	-221.938766	1134.016968	-375.611725	407.375031	924.591003	-387.334900	-261.146271	970.964111	-626.612671	47.139805	942.030457	620.818237	-3.762516	926.770996	615.297974	150.537399
-691.005798	114.440445	854.816406	-670.922424	-43.045879	863.759460	-630.352844	179.604416	475.973938	-618.688965	-102.221550	491.811768	-703.402405	149.626068	92.032021	-672.372498	-94.576294	93.780319	-558.875732	245.630112	1321.542847	-547.045105	-86.467041	1349.500977	-519.249390	89.288567	1354.939941	-506.854065	103.722908	1635.676758	-574.422546	358.225739	1083.210938	-581.636108	-222.398071	1134.574463	-377.611389	408.313904	922.207031	-387.853668	-261.938965	969.609131	-627.429138	47.275360	942.953674	621.039063	-4.035938	926.703003	615.467651	150.350098
-692.171814	114.628586	855.904907	-671.954346	-42.867451	864.719971	-633.191284	179.292709	477.107178	-621.621704	-101.894676	492.564392	-703.821045	149.655197	92.019081	-672.589661	-94.658638	93.655838	-558.304626	245.481003	1322.160645	-545.939270	-86.524666	1349.662842	-518.327942	89.279861	1355.103882	-504.322632	103.328239	1635.865479	-574.133667	358.401154	1083.835083	-580.565002	-222.803925	1134.986450	-380.729248	410.332794	919.812317	-388.304474	-262.712128	968.207703	-628.213074	47.464592	943.774902	621.194336	-4.285322	926.645447	615.611511	150.132553
-693.510864	114.907410	856.992859	-673.243225	-42.600739	865.623901	-635.935547	178.777145	477.957581	-624.593506	-101.529068	493.211670	-704.138245	149.726379	91.969719	-672.873108	-94.784531	93.552711	-557.692993	245.340805	1322.670166	-545.083435	-86.498070	1349.886353	-517.347229	89.194962	1355.267212	-501.869934	102.850586	1635.980713	-574.302917	358.616150	1084.479614	-579.544678	-223.253342	1135.348633	-382.458923	410.939240	918.176941	-388.893524	-263.353851	966.522583	-629.169739	47.689796	944.545898	621.352600	-4.549943	926.598083	615.766663	149.929337
-694.808533	115.206200	858.041138	-674.419128	-42.421227	866.439575	-638.463074	177.930222	478.684357	-627.648499	-101.290970	493.895752	-704.354858	149.820404	91.790398	-673.024841	-94.852562	93.368889	-556.962097	245.190414	1323.108887	-544.012573	-86.577324	1349.824951	-516.455261	89.121452	1355.415527	-499.481171	102.322227	1636.052368	-574.798523	358.740753	1085.066772	-578.569397	-223.533676	1135.572876	-384.062256	411.267059	917.211609	-389.428009	-263.965881	964.856018	-630.046570	47.873631	945.250000	621.546265	-4.866078	926.557373	616.089722	149.452667
-696.172180	115.606880	859.028442	-675.749451	-42.075928	867.260681	-640.937622	177.149597	479.406006	-630.778442	-101.006676	494.485809	-704.496460	149.893967	91.538483	-673.254517	-94.926651	93.139458	-556.162415	245.108795	1323.520386	-542.928467	-86.647583	1349.729980	-515.474609	88.943504	1355.557739	-497.262787	101.752693	1636.107422	-575.579407	358.793304	1085.593628	-577.624512	-223.668350	1135.471436	-385.609406	411.450592	916.992615	-390.048065	-264.506866	963.175964	-631.015076	48.202911	945.910217	621.611206	-5.036981	926.447144	616.161438	149.430283
-697.471252	115.915604	859.990845	-676.973083	-41.813858	867.978699	-643.455078	176.688263	480.076813	-633.916138	-100.826157	494.985962	-704.670227	150.011154	91.352409	-673.293396	-95.007378	92.903908	-555.283691	245.035599	1323.802856	-541.790222	-86.740822	1349.492798	-514.492004	88.792358	1355.557129	-495.161774	101.145157	1636.102905	-576.719055	358.735596	1086.124756	-576.901978	-223.937225	1135.512207	-386.957977	411.400299	917.565186	-390.650574	-264.886414	961.599609	-631.903870	48.419292	946.511414	621.706543	-5.310138	926.341003	616.385498	149.125595
-698.846130	116.250046	860.881775	-678.263855	-41.494076	868.655151	-645.978638	176.258347	480.790619	-637.100281	-100.568115	495.509460	-704.911865	150.154388	91.200089	-673.565308	-95.111732	92.724480	-554.371094	245.071518	1324.049561	-540.649719	-86.831741	1349.202393	-513.428772	88.644928	1355.497070	-493.225006	100.538750	1636.063965	-578.125610	358.692169	1086.620483	-576.297058	-223.979172	1135.246460	-388.095642	411.177582	918.936951	-391.250671	-265.182831	960.124512	-632.849670	48.700592	947.040649	621.939148	-5.678535	926.264771	616.901489	148.455780
-700.176208	116.569191	861.639832	-679.559570	-41.201637	869.247925	-648.424805	175.876740	481.499146	-640.286377	-100.394089	496.015900	-705.213135	150.317368	91.089432	-673.725098	-95.160355	92.502594	-553.391907	245.077347	1324.183350	-539.467407	-86.972122	1348.811035	-512.369934	88.528778	1355.301270	-491.462402	99.933853	1635.941772	-579.677673	358.645416	1087.093750	-575.856384	-223.893646	1134.855957	-388.993225	410.875763	920.961548	-391.873871	-265.387207	958.787720	-633.760620	48.969982	947.447510	622.078918	-5.961144	926.141479	617.194031	148.126816
-701.424683	116.749298	862.307983	-680.791016	-41.004402	869.813538	-650.623108	175.576157	481.958618	-643.367981	-100.104935	496.534515	-705.418152	150.478241	90.942970	-674.009949	-95.164993	92.313980	-552.508667	245.102676	1324.304565	-538.212891	-87.116119	1348.369751	-511.320282	88.400833	1355.067749	-489.855103	99.361061	1635.793701	-581.307312	358.548401	1087.643921	-575.680542	-223.824677	1134.506714	-389.603180	410.489471	923.545837	-392.476929	-265.346985	957.669373	-634.594421	49.152493	947.785889	622.212830	-6.106128	926.023315	617.401611	147.960037
-702.789856	117.027412	863.133484	-682.132690	-40.646236	870.326965	-652.776428	175.238098	482.429504	-646.441772	-99.791695	496.966949	-705.722595	150.676468	90.835419	-674.126526	-95.133255	92.164871	-551.743896	245.106552	1324.364990	-537.006287	-87.219551	1347.901733	-510.285156	88.351212	1354.795898	-488.395264	98.805656	1635.632324	-582.818054	358.478729	1088.282837	-575.702332	-223.719727	1134.109253	-389.889557	410.167480	926.350098	-393.133453	-265.200623	956.693054	-635.547363	49.363510	948.191711	622.609924	-6.269534	925.946899	617.944092	147.488327
-703.879639	117.230049	863.467896	-683.271667	-40.468121	870.765442	-654.804321	175.015244	482.870422	-649.373169	-99.526863	497.443085	-705.946716	150.830963	90.619011	-674.239319	-95.083160	92.028976	-551.114624	245.077133	1324.495605	-535.781494	-87.337776	1347.411377	-509.310303	88.296646	1354.510376	-487.085571	98.298798	1635.514038	-584.280029	358.641388	1089.161865	-575.928284	-223.697815	1133.830688	-388.527008	408.808228	929.239441	-393.682495	-264.911499	956.042847	-636.261353	49.627018	948.286865	622.826172	-6.064869	925.848816	617.933228	147.828979
-704.972107	117.456673	863.961426	-684.428650	-40.232262	871.140991	-656.675903	174.625351	483.260895	-652.221680	-99.256683	497.834259	-706.155334	150.968369	90.408195	-674.298828	-95.018532	91.843521	-550.686035	245.012390	1324.673096	-534.659790	-87.500214	1346.926514	-508.473846	88.262833	1354.275024	-485.946350	97.810555	1635.423340	-585.229736	358.885223	1090.032471	-576.315491	-223.546432	1133.387939	-388.067535	408.623749	931.839050	-394.260223	-264.516296	955.457275	-636.985535	49.814213	948.443176	622.738342	-6.551863	925.706116	618.085266	147.643829
-705.992859	117.726158	864.411621	-685.519104	-39.997990	871.467407	-658.543762	174.314194	483.693848	-654.974121	-99.033943	498.160706	-706.351624	151.099106	90.201630	-674.216858	-94.954872	91.601807	-550.454041	244.840546	1324.925659	-533.632385	-87.701340	1346.438965	-507.780212	88.218483	1354.123291	-484.997681	97.362480	1635.395264	-585.621704	359.152466	1090.914063	-576.838074	-223.370026	1132.913452	-387.661346	409.050690	933.929321	-394.814636	-263.994873	954.942932	-637.676636	50.010597	948.577881	622.914429	-6.674658	925.649536	618.329895	147.522705
-706.851501	117.870224	864.778137	-686.326721	-39.851280	871.713684	-660.322205	174.188354	484.093414	-657.604553	-98.696854	498.460907	-706.506653	151.199677	90.061653	-674.341736	-94.972641	91.383736	-550.391846	244.596130	1325.324707	-532.564697	-87.970398	1345.949829	-507.275848	88.138733	1354.069092	-484.209961	96.962540	1635.466064	-585.532104	359.457001	1091.838501	-577.287109	-223.057190	1132.414551	-387.092957	409.775177	935.425476	-395.311493	-263.410004	954.501038	-638.193115	50.144669	948.656799	623.274902	-6.578656	925.549255	618.636963	147.551025
-707.558472	118.142059	865.147339	-686.978699	-39.662067	871.887329	-662.021240	173.907181	484.434143	-660.072144	-98.445641	498.684753	-706.704590	151.405472	90.005135	-674.243774	-94.945869	91.182388	-550.512146	244.271835	1325.850098	-532.030762	-88.173759	1345.742310	-506.979401	88.072662	1354.159668	-483.605377	96.592964	1635.640991	-584.881470	359.924255	1092.640137	-577.744446	-222.747086	1131.938721	-386.451782	410.898834	936.272400	-395.741394	-262.751587	954.126465	-638.611450	50.316299	948.746155	623.298706	-6.643772	925.425476	618.648621	147.758133
-708.017700	118.402985	865.478333	-687.403748	-39.416534	872.041992	-663.673767	173.820755	484.838013	-662.431885	-98.186455	498.934296	-706.865234	151.560623	89.923042	-674.380371	-94.932259	91.030098	-550.831726	243.895264	1326.465820	-531.314087	-88.546654	1345.463135	-506.890137	87.955811	1354.360352	-483.198883	96.237335	1635.910889	-583.727356	360.473358	1093.460571	-578.149963	-222.463654	1131.647827	-385.884796	412.438782	936.404663	-396.286987	-262.030914	953.671265	-638.866943	50.510551	948.860291	623.582825	-6.645195	925.290100	618.948181	147.789444
-708.308533	118.715668	865.823486	-687.609863	-39.125103	872.173767	-665.110962	173.538010	485.097107	-664.429749	-97.917931	499.128143	-706.941467	151.702820	89.799980	-674.481995	-94.987022	90.887367	-551.163757	243.442429	1327.191772	-531.080383	-88.809311	1345.457642	-506.999603	87.812706	1354.753052	-482.985718	95.892067	1636.321411	-582.216248	361.106598	1094.319580	-578.499329	-222.125488	1131.391602	-385.177887	414.100372	936.062988	-396.767212	-261.307098	953.218750	-639.003906	50.746113	949.025879	623.931274	-6.591168	925.147583	619.284485	147.784409
-708.450928	119.213539	866.193115	-687.683289	-38.742027	872.291626	-666.646545	173.348648	485.461609	-666.389526	-97.648254	499.297546	-707.145203	151.804321	89.717506	-674.533752	-94.958450	90.795013	-551.541687	243.019455	1328.042603	-531.031555	-89.113785	1345.659790	-507.260437	87.596985	1355.327271	-483.009918	95.556747	1636.889038	-580.373230	361.774628	1095.154175	-578.681396	-221.751099	1131.262939	-384.743835	416.161926	935.238647	-397.159119	-260.524109	952.829163	-639.040466	51.084713	949.230835	624.345154	-6.489504	925.019592	619.628540	147.808365
-708.462463	119.701607	866.692749	-687.529053	-38.272739	872.443420	-668.043152	173.039825	485.768036	-668.111755	-97.490746	499.477478	-707.364380	151.843277	89.623894	-674.573425	-94.931572	90.779800	-551.888489	242.554932	1328.957764	-531.302185	-89.346771	1346.076294	-507.671814	87.329643	1356.162476	-483.259003	95.245506	1637.600952	-578.362610	362.411896	1096.052979	-578.813293	-221.419052	1131.304199	-384.989441	418.675293	934.362305	-397.498535	-259.617981	952.509033	-638.984314	51.446857	949.583496	624.831543	-6.389672	924.947266	619.993469	147.828156
-708.181335	120.445000	866.971497	-687.156128	-37.761513	872.573547	-669.292175	172.701614	486.090942	-669.576782	-97.181267	499.653717	-707.488403	151.899704	89.526207	-674.474426	-94.898201	90.749008	-552.248108	242.168854	1329.926636	-531.834412	-89.600632	1346.638184	-508.269958	87.039963	1357.084351	-483.742615	94.930519	1638.431152	-576.573669	363.146912	1097.062622	-578.866089	-221.039017	1131.434326	-384.527893	420.646179	933.426453	-397.878571	-258.823029	952.175232	-638.728455	52.010223	949.848877	625.480286	-6.239038	924.906311	620.417419	147.919830
-707.720398	121.145538	867.415588	-686.549438	-37.189346	872.693420	-670.485474	172.475647	486.523041	-670.898254	-96.959961	499.773468	-707.618286	151.934464	89.454514	-674.304688	-94.871185	90.735405	-552.540100	241.776779	1330.941406	-532.624634	-89.873466	1347.396973	-508.994476	86.689415	1358.150146	-484.486053	94.631157	1639.372192	-574.955994	363.898529	1098.051025	-578.920105	-220.751480	1131.735107	-384.128784	422.484344	932.672424	-398.284088	-257.977997	951.885193	-638.340881	52.512817	950.255981	626.415771	-5.923947	924.955139	621.169556	147.596741
-707.037781	121.915070	867.904968	-685.727173	-36.560955	872.810852	-671.391113	172.165787	486.897308	-672.062134	-96.715988	499.898041	-707.730652	151.983749	89.409653	-674.278870	-94.820229	90.666374	-552.801880	241.389938	1332.027222	-533.666748	-90.076248	1348.382690	-509.793213	86.361847	1359.298584	-485.481201	94.366631	1640.415771	-573.655273	364.465210	1099.148315	-578.945801	-220.436325	1132.176392	-383.916595	424.136566	932.341064	-398.605072	-257.154602	951.743958	-637.799377	53.043083	950.735535	627.092712	-5.930897	924.834045	621.637146	147.672089
-706.185608	122.622765	868.385925	-684.682434	-35.979656	872.971741	-672.198303	171.865570	487.237549	-673.096313	-96.477196	500.064758	-707.783142	152.023727	89.316223	-674.119263	-94.770508	90.640259	-553.040649	241.056458	1333.113647	-534.864685	-90.297882	1349.534546	-510.736664	86.116501	1360.573608	-486.717529	94.146217	1641.577148	-572.782104	365.018646	1100.437988	-578.920166	-220.175354	1132.838379	-383.858154	425.402588	932.447876	-398.898956	-256.419342	951.789734	-637.118591	53.558048	951.267456	628.183899	-5.677642	924.731262	622.236511	147.875931
-705.026245	123.347160	868.864746	-683.343872	-35.503147	873.134766	-672.788025	171.626846	487.557220	-673.915344	-96.136429	500.168030	-707.808716	152.053894	89.225838	-673.978882	-94.715958	90.573326	-553.303650	240.737473	1334.255981	-536.193176	-90.493011	1350.843506	-511.735718	85.773766	1361.893066	-488.214050	93.982124	1642.857300	-572.426270	365.295868	1101.875366	-579.008667	-220.013657	1133.681152	-383.998840	426.334290	933.062439	-399.208435	-255.695694	952.006226	-636.195984	54.010368	951.842102	629.040344	-5.395432	924.464294	622.785828	148.001541
-703.636841	124.009285	869.323181	-681.785156	-35.034664	873.279846	-673.230103	171.305756	487.879303	-674.449341	-95.721664	500.315460	-707.888916	152.102325	89.153160	-673.749512	-94.622467	90.480751	-553.668274	240.491013	1335.521484	-537.708801	-90.710144	1352.270264	-512.885681	85.473991	1363.370239	-489.932312	93.892548	1644.226074	-572.596069	365.580902	1103.312378	-579.141235	-219.684952	1134.553711	-384.355621	426.750000	934.204956	-399.524811	-255.097900	952.446472	-635.088257	54.422482	952.424377	630.054932	-5.142172	924.140320	623.467041	148.100235
-702.007935	124.665573	869.750854	-680.091675	-34.526371	873.356567	-673.528870	171.059311	488.179626	-674.786926	-95.306831	500.517242	-707.861450	152.185638	89.088699	-673.480835	-94.504112	90.446465	-554.154663	240.298386	1336.849365	-539.213379	-90.954185	1353.797119	-514.101379	85.141235	1364.910522	-491.847900	93.886955	1645.712524	-573.379944	365.934814	1104.944092	-579.382446	-219.574707	1135.745483	-384.875031	426.744202	935.872192	-399.908539	-254.682434	953.151733	-633.793274	54.796093	952.960632	631.825928	-4.997137	923.917969	624.448120	148.444473
-700.209290	125.338905	870.165833	-678.155823	-34.171528	873.568604	-673.818298	170.923660	488.494690	-674.931274	-94.876785	500.796295	-707.770996	151.917465	88.774132	-673.267395	-94.410034	90.467995	-554.838623	240.149002	1338.308228	-540.759338	-91.174225	1355.464600	-515.385254	84.886604	1366.549072	-493.946716	93.988380	1647.296509	-574.659302	366.067810	1106.658936	-579.779358	-219.432587	1136.998657	-385.524750	426.238739	937.971680	-400.203827	-254.267502	954.197510	-632.360718	55.183144	953.593140	633.221497	-4.618740	923.640747	625.093262	149.137787
-698.201904	125.974899	870.620422	-676.360474	-33.605831	873.868835	-674.138306	170.805878	488.732849	-675.011597	-94.334145	501.086121	-707.787476	151.954193	88.763275	-673.116211	-94.275795	90.490807	-555.734558	240.052856	1339.857544	-542.350769	-91.467255	1357.190430	-516.751404	84.699417	1368.311890	-496.228821	94.206123	1648.956787	-576.044556	366.122131	1108.273682	-580.303162	-219.400314	1138.328125	-388.527344	428.036621	939.536743	-400.579834	-253.972656	955.471619	-630.902771	55.571243	954.301697	634.881470	-4.665727	923.302124	626.449097	148.850006
-695.968689	126.415901	871.040344	-674.068176	-33.291100	874.065125	-674.336365	170.746368	488.937225	-674.925476	-93.708817	501.448273	-707.938904	152.349274	89.022575	-672.934631	-94.171249	90.540154	-556.886658	239.985489	1341.463013	-543.949097	-91.794556	1358.942139	-518.230286	84.472382	1370.088623	-498.659271	94.520264	1650.672974	-578.254517	366.268799	1110.056030	-580.991089	-219.726364	1139.992065	-389.721741	426.844910	942.051819	-401.094788	-253.767105	956.962769	-629.125061	55.787750	954.959167	636.454041	-4.362853	922.988037	627.329102	149.421692
-693.598450	126.922607	871.480103	-671.695923	-32.944897	874.289307	-674.610657	170.683548	489.135834	-674.828735	-93.213280	501.851440	-707.955139	152.424026	89.025734	-672.779724	-94.027504	90.619614	-558.201355	239.933899	1343.287109	-545.504333	-92.158669	1360.789917	-519.814270	84.269844	1371.946411	-501.219543	94.939323	1652.471069	-580.667786	366.428894	1112.018433	-581.770874	-220.256744	1141.759399	-392.208405	426.317322	944.238892	-401.731354	-253.753342	958.586609	-627.275818	56.029514	955.663208	638.154053	-4.332718	922.684998	628.714905	149.421982
-691.097717	127.464317	871.924866	-669.355896	-32.497143	874.519531	-674.883850	170.560577	489.364441	-674.664795	-92.747581	502.209351	-708.004333	152.477798	88.982018	-672.730225	-93.894600	90.684250	-559.765076	239.850342	1345.244629	-546.949219	-92.521088	1362.635254	-521.536255	84.127846	1373.870728	-503.908447	95.483757	1654.301270	-583.459045	366.582916	1114.244507	-582.714966	-220.993851	1143.610962	-394.508331	424.693848	946.405884	-402.427277	-253.508820	960.342041	-625.384949	56.286491	956.377930	639.706482	-4.131998	922.333374	629.700928	149.804916
-688.313293	127.802490	872.360962	-666.634521	-32.248844	874.795044	-675.093567	170.504318	489.587433	-674.356995	-92.167381	502.583282	-708.028687	152.521072	88.972168	-672.616943	-93.765633	90.705750	-561.532471	239.753693	1347.364746	-548.344666	-92.884979	1364.468506	-523.345520	83.992393	1375.892578	-506.709137	96.104218	1656.181885	-586.460327	366.736359	1116.643433	-583.809509	-222.042206	1145.620239	-396.856140	422.272614	948.284912	-403.177673	-252.838852	962.089722	-623.237305	56.394081	957.149109	641.380005	-4.135357	921.978516	631.252747	149.515381
-685.404907	128.376663	872.830444	-663.841309	-31.720093	875.010437	-675.206360	170.444199	489.875793	-673.948669	-91.493401	502.852631	-707.992554	152.567490	88.943642	-672.317017	-93.595657	90.714508	-563.531555	239.639282	1349.575928	-549.710510	-93.203499	1366.378296	-525.260254	83.892273	1377.926758	-509.558044	96.829536	1658.003296	-589.438110	366.734070	1119.113281	-584.891541	-223.248642	1147.630493	-400.022400	419.947327	949.480042	-404.226196	-252.476318	963.783325	-621.004395	56.693977	957.914795	642.999207	-4.096026	921.659912	632.658936	149.527954
-682.384583	128.995193	873.239807	-660.884338	-31.294479	875.243164	-675.449707	170.353989	490.177002	-673.589661	-90.995407	503.135010	-708.018066	152.606247	88.962189	-672.240234	-93.476639	90.767982	-565.754333	239.461746	1351.942261	-550.941650	-93.544006	1368.352905	-527.258850	83.835938	1380.026978	-512.508545	97.643135	1659.844116	-592.437378	366.538330	1121.677368	-585.998535	-224.870987	1149.976807	-403.899994	417.644775	950.126709	-405.536133	-252.044876	965.387634	-618.677368	57.008953	958.674744	644.578186	-4.036959	921.367126	634.138733	149.479797
-679.216614	129.481842	873.648743	-657.667175	-30.927191	875.502747	-675.591980	170.280487	490.509308	-673.050598	-90.418129	503.469208	-707.943359	152.625870	88.968277	-671.946655	-93.335251	90.857704	-568.125305	239.217987	1354.396606	-552.120667	-93.926231	1370.343872	-529.339600	83.825226	1382.106201	-515.512634	98.549751	1661.674683	-595.570862	366.179962	1124.235474	-587.140869	-226.407959	1152.351807	-408.451355	415.228210	950.103882	-407.130096	-251.598907	966.801270	-616.202942	57.276329	959.470398	646.076172	-4.108871	921.135925	635.619812	149.459824
-675.974121	130.252258	874.108215	-654.354736	-30.338196	875.768677	-675.882690	170.251648	490.891266	-672.436157	-89.757507	503.794647	-707.822876	152.292191	88.718025	-671.833679	-93.252792	90.922188	-570.622375	238.934555	1356.844360	-553.248474	-94.300560	1372.337158	-531.464233	83.793419	1384.150757	-518.594666	99.516518	1663.419189	-598.936218	365.637787	1126.773071	-588.227173	-227.913910	1154.684570	-413.667572	412.509338	949.252808	-409.013092	-251.123993	968.038574	-613.694092	57.768993	960.318604	647.603943	-4.071453	920.990356	637.108093	149.506256
-672.721436	131.057693	874.603943	-651.067688	-29.658957	876.059875	-676.248169	170.190430	491.351959	-671.725220	-89.098839	504.117920	-707.997070	152.611176	89.044167	-671.636230	-93.149261	91.014725	-573.173767	238.594833	1359.265503	-554.276306	-94.655075	1374.362549	-533.668762	83.696648	1386.186157	-521.764343	100.546593	1665.082031	-602.440002	364.895142	1129.096313	-589.471558	-229.559906	1157.194214	-419.758881	409.890656	947.737732	-411.518433	-250.569382	968.880737	-611.204407	58.306801	961.195923	648.841187	-4.028168	920.933411	638.338379	149.940994
-669.410034	131.987061	875.156738	-647.580566	-28.942686	876.413635	-676.646484	170.151474	491.843750	-670.827881	-88.430580	504.480469	-707.987183	152.588623	89.062752	-671.490845	-93.060432	91.159218	-575.754700	238.207077	1361.562988	-555.222534	-95.036102	1376.339722	-535.863159	83.534012	1388.183105	-525.019165	101.585327	1666.595703	-606.280701	364.040222	1131.311035	-590.817322	-230.981293	1159.602539	-426.412842	406.676239	945.797974	-414.531555	-249.998535	969.362732	-608.635254	58.960007	962.148682	650.371033	-4.325295	921.053406	640.202637	149.466400
-666.015259	132.956894	875.792664	-644.045837	-27.954136	876.747864	-676.982788	170.104980	492.326477	-670.089233	-88.000130	504.748291	-707.720337	152.265472	88.782524	-671.437927	-92.893867	91.323990	-578.370300	237.867950	1363.761719	-556.122437	-95.438133	1378.285278	-538.063782	83.360329	1390.143677	-528.237610	102.751663	1668.110107	-610.403137	362.998077	1133.398193	-592.359741	-232.307159	1161.951294	-433.782410	403.101685	943.358582	-418.183105	-249.356323	969.361816	-606.038757	59.706039	963.148926	651.381958	-4.112751	921.157959	641.012146	149.875763
-662.629822	134.085373	876.326050	-640.460510	-26.979631	877.019409	-677.400635	170.115723	492.848022	-669.264099	-87.700218	505.025726	-707.861938	152.541031	89.055832	-671.402954	-92.779434	91.518440	-580.980530	237.587830	1365.780762	-556.982483	-95.864311	1380.142212	-540.223816	83.192558	1391.922729	-531.593018	103.913498	1669.376709	-614.824829	361.779968	1135.181030	-594.181763	-233.397614	1164.112061	-441.812683	399.325195	940.569031	-422.409637	-248.660934	968.916992	-603.400879	60.555672	964.040283	652.418457	-4.133132	921.398376	642.202271	150.036179
-659.401489	135.240051	876.855469	-636.753540	-26.087917	877.306580	-677.856750	170.240372	493.375641	-668.139465	-87.015549	505.324615	-707.697693	152.240692	88.808617	-671.249573	-92.637054	91.664459	-583.626343	237.343475	1367.493530	-557.884277	-96.309883	1381.690430	-542.248535	83.061844	1393.583984	-534.939758	105.171913	1670.509521	-619.685852	360.412384	1136.690918	-596.310547	-234.205261	1165.871460	-450.584167	394.732758	937.302429	-427.217407	-247.836472	967.963379	-600.785645	61.460766	964.922241	653.417419	-4.107224	921.683044	643.206604	149.966812
-656.524414	136.170105	877.281311	-633.387573	-25.502840	877.742126	-678.213135	170.316269	493.837372	-667.042969	-86.568298	505.627106	-707.810791	152.578812	89.100723	-671.209778	-92.419487	91.814888	-586.327637	237.126740	1369.062012	-558.709045	-96.782021	1383.126343	-544.183228	82.986420	1395.086304	-538.340637	106.461113	1671.466309	-624.722107	358.786530	1137.803345	-598.714783	-235.100693	1167.682617	-459.932190	390.491272	933.649780	-432.692413	-246.877213	966.471069	-598.471619	62.237572	965.781433	654.317932	-4.182099	922.125977	644.457336	150.100128
-653.214600	137.366684	878.018616	-630.015015	-24.235847	877.583435	-678.388123	170.385040	494.356781	-665.760864	-86.040245	505.888000	-707.732300	152.652466	89.117256	-671.059753	-92.168434	92.040627	-589.068848	236.994919	1370.340698	-559.572205	-97.321274	1384.300415	-546.088440	82.958702	1396.350342	-541.744812	107.800529	1672.250244	-630.086731	357.095459	1138.647949	-601.295715	-235.694580	1168.998413	-469.903381	385.661987	929.749756	-438.856812	-246.376938	964.473755	-595.886536	62.891247	966.507874	655.047302	-4.093165	922.606384	645.228577	150.414398
-650.457642	138.349991	878.445557	-626.546814	-23.539482	877.681946	-678.630188	170.515167	494.781281	-664.289368	-85.468552	506.186554	-707.809326	152.669296	89.133339	-670.855957	-91.960114	92.236610	-591.691406	236.915909	1371.355469	-560.213013	-97.930252	1385.369385	-547.800476	82.958046	1397.436401	-545.167419	109.109245	1672.871826	-635.730164	355.095093	1139.198486	-604.150940	-236.253799	1170.157104	-480.353943	380.608246	925.546753	-445.382874	-244.603729	961.901184	-593.521301	63.628624	967.159180	655.746887	-4.074505	923.127869	646.162170	150.345825
-647.714722	139.455566	878.806213	-623.659790	-22.592016	877.652588	-678.507629	170.548141	495.170013	-662.929016	-85.221397	506.473785	-707.804688	152.667068	89.138565	-671.237366	-91.864563	92.562737	-594.312317	236.845276	1372.131592	-560.844299	-98.586029	1386.070923	-549.431519	82.987282	1398.358887	-548.560730	110.434174	1673.323486	-641.668274	352.755707	1139.568481	-607.052612	-236.436493	1170.735107	-491.030792	375.263855	921.281921	-452.689301	-243.932800	958.957153	-591.347473	64.377060	967.664490	656.333618	-3.972474	923.690857	646.710999	150.499313
-644.803406	140.117142	879.045166	-620.146667	-21.690199	877.869324	-678.112793	170.564911	495.426300	-661.232727	-84.879028	506.785889	-707.759094	152.652084	89.143257	-671.298950	-91.686951	92.769455	-596.850769	236.843048	1372.629028	-561.324524	-99.201126	1386.461914	-550.923340	83.084534	1399.044312	-551.895691	111.674255	1673.617432	-647.505554	349.901489	1139.373047	-610.190552	-236.750427	1171.339111	-501.884399	369.798828	916.940186	-460.235168	-241.988159	955.514404	-588.949463	65.193268	968.289124	656.878296	-3.844619	924.319275	647.380859	150.436661
-641.963501	140.536377	879.092102	-616.414307	-21.180796	877.956848	-677.107361	170.533142	495.552979	-659.294861	-84.495758	507.051941	-707.523193	152.644241	89.126709	-671.250488	-91.542023	92.906075	-599.283813	236.887360	1372.887207	-561.655945	-99.889725	1386.593018	-552.371033	83.211823	1399.505493	-555.182129	112.980995	1673.726685	-653.562561	346.746765	1139.124146	-613.332947	-236.657547	1171.462891	-512.948303	364.176788	912.642090	-468.541962	-241.254181	951.902405	-586.459412	65.795250	968.728455	657.259583	-3.733386	924.923645	647.667480	150.622223
-639.468872	141.059784	879.038879	-613.396729	-20.614491	877.822449	-676.206726	170.647064	495.669708	-657.461975	-84.345062	507.315704	-707.336548	152.225235	88.835892	-671.096558	-91.362938	92.741508	-601.694275	237.009689	1372.854004	-561.796631	-100.532051	1386.326050	-553.681946	83.396553	1399.709229	-558.360596	114.155830	1673.702637	-660.068420	343.461151	1138.392334	-616.638733	-236.349457	1171.390259	-524.070007	358.569855	908.223389	-476.948853	-239.708450	948.031860	-584.382874	66.322647	968.954651	657.594055	-3.688801	925.576843	648.028687	150.572495
-637.065979	141.581757	878.777405	-610.414307	-20.127089	877.611572	-674.609253	170.586090	495.551361	-655.405090	-84.168961	507.488892	-707.029175	152.158188	88.777374	-671.548218	-91.433929	93.000916	-604.047485	237.169556	1372.518311	-561.735901	-101.106308	1386.162842	-554.960632	83.646988	1399.763916	-561.479370	115.337379	1673.442139	-666.511719	339.838531	1137.515991	-620.040771	-235.838745	1171.100464	-535.306580	352.888977	903.881775	-485.640869	-237.983841	943.994629	-582.360474	66.892380	969.022461	657.722046	-3.528145	926.189575	648.026428	150.859177
-634.885681	141.957413	878.477600	-607.583008	-19.625862	877.320068	-672.944214	170.765076	495.373108	-653.191650	-84.103798	507.558289	-706.988953	152.373917	89.067711	-671.601685	-91.468971	93.036911	-606.343140	237.398529	1372.134521	-561.547119	-101.641884	1385.614746	-556.164063	83.969620	1399.626709	-564.429871	116.434036	1673.124756	-672.971741	335.891541	1136.492065	-623.482361	-235.112854	1170.625244	-546.557556	347.304779	899.586670	-494.594727	-236.075974	939.859619	-580.528687	67.390961	969.026733	657.897949	-3.386024	926.879700	648.086914	151.049072
-632.837891	142.311371	877.952271	-604.784607	-19.199625	876.871033	-670.831055	170.831604	495.090851	-650.954651	-84.150780	507.527313	-706.685608	152.284546	89.102684	-671.838867	-91.528130	93.039185	-608.752441	237.721176	1371.514526	-561.106750	-101.996185	1384.976196	-557.292053	84.302101	1399.357788	-567.204285	117.343086	1672.806885	-679.447632	331.705902	1135.289429	-626.876160	-234.044098	1170.007935	-557.702332	341.858673	895.432312	-503.670959	-234.071594	935.699768	-578.782410	67.896606	968.830933	657.991821	-3.236497	927.553040	648.126404	151.091614
-630.905457	142.689087	877.344055	-601.955872	-18.821331	876.112732	-668.492249	171.073029	494.806976	-648.420776	-84.103310	507.367828	-706.379761	152.159760	89.180717	-671.909302	-91.598015	92.997139	-611.029114	238.007538	1370.798218	-560.607483	-102.299088	1384.166260	-558.367432	84.664513	1399.037354	-569.943176	118.310059	1672.432007	-685.862793	327.199554	1133.913208	-630.173462	-232.970047	1169.437744	-568.610962	336.619080	891.475586	-512.831177	-231.909256	931.655090	-577.027100	68.297646	968.417358	657.923035	-2.929885	928.205505	647.836365	151.554642
-629.322144	142.978607	876.647827	-599.648926	-18.344433	875.533691	-666.027161	171.399109	494.467590	-646.006836	-84.198936	507.027344	-706.063965	152.020523	89.275490	-672.180481	-91.670212	92.987473	-613.447266	238.334946	1370.044556	-559.984924	-102.452675	1383.400513	-559.420166	85.064453	1398.661621	-572.621887	119.214554	1671.930054	-692.188477	322.386719	1132.501831	-633.269836	-231.857101	1168.998901	-579.156677	331.654358	887.783630	-521.877441	-229.706024	927.777588	-575.719238	68.812584	968.041748	657.971863	-2.719444	928.885681	647.758606	151.669891
-627.771667	143.392517	875.891052	-597.201233	-17.790251	874.694702	-663.325745	171.572983	494.070129	-643.372375	-84.150093	506.559784	-705.615601	151.926422	89.333443	-672.373535	-91.733994	92.987488	-615.803284	238.672821	1369.211060	-559.194763	-102.477768	1382.611816	-560.411255	85.481972	1398.226929	-575.091248	119.944328	1671.473999	-698.387695	317.440094	1131.120850	-636.166748	-230.316910	1168.379761	-589.302551	327.034760	884.303650	-530.683777	-227.447693	924.109131	-574.324890	69.354614	967.492371	657.904053	-2.401160	929.520508	647.506165	152.001526
-626.329956	144.184372	875.218750	-595.322449	-16.788555	874.080261	-660.695618	171.880280	493.742523	-640.818481	-84.112617	506.020386	-705.300354	151.821884	89.394928	-672.093628	-91.659698	92.763161	-618.289307	238.915741	1368.119629	-558.392029	-102.350006	1381.883789	-561.439575	85.938812	1397.781494	-577.471130	120.856667	1670.943115	-704.359863	312.443176	1129.723389	-638.839417	-228.755173	1167.931641	-598.741882	323.061737	881.323425	-539.605713	-225.340546	920.594360	-573.298767	70.272743	967.107422	657.733582	-1.984777	930.055054	647.022888	152.558548
-625.325928	143.947586	874.361572	-592.722412	-17.010241	873.611511	-658.107910	172.121078	493.138855	-638.245117	-84.011726	505.739899	-704.771606	151.769196	89.420570	-672.108276	-91.696869	92.804977	-620.853333	238.989319	1367.085205	-557.486938	-102.187248	1381.243652	-562.373718	86.469177	1397.288086	-579.696899	121.436111	1670.395996	-710.049683	307.582703	1128.318481	-641.264954	-227.013901	1167.482300	-607.994385	319.879395	878.318481	-548.253052	-223.215546	917.194824	-572.164917	70.502922	966.679138	657.480225	-1.574301	930.549316	646.513733	152.985840
-624.794006	144.521210	873.625366	-591.511536	-16.034601	872.623596	-657.044434	172.964401	492.807434	-635.917603	-83.963631	505.229889	-704.970398	151.610031	89.675606	-672.747620	-91.923012	93.183098	-623.432373	239.080322	1365.964355	-556.531006	-101.948669	1380.626587	-563.326233	87.044220	1396.834717	-581.926086	121.914734	1669.924805	-715.258423	302.971710	1127.090210	-643.343201	-225.029907	1167.015747	-616.333313	316.790375	875.653564	-556.422852	-221.311432	914.098633	-571.600586	71.241295	965.941345	657.192383	-1.181709	930.989136	645.904785	153.300903
-624.091553	144.769699	872.936096	-589.766418	-15.543941	871.978455	-656.369568	173.602570	492.560608	-633.822754	-83.956261	504.970917	-705.325745	151.393845	89.877518	-672.666626	-91.953964	93.309387	-626.191284	239.089172	1365.042358	-555.554443	-101.636696	1380.094116	-564.260498	87.638100	1396.461792	-584.039673	122.335114	1669.520264	-720.098267	298.908600	1126.157471	-644.963501	-223.104233	1166.778809	-623.698425	314.191254	873.127075	-564.278076	-220.046783	911.536987	-570.811707	71.790680	965.430481	656.838867	-0.832344	931.440247	645.289734	153.457672
-623.824585	144.823898	872.420959	-588.215698	-15.188090	871.559387	-654.763489	173.728043	492.165924	-631.902222	-83.836899	504.794769	-704.813660	151.335861	89.886063	-671.936218	-91.787216	93.119644	-629.089783	239.057922	1364.357788	-554.411133	-101.317848	1379.767822	-565.251343	88.287514	1396.217529	-586.060059	122.680771	1669.191040	-724.262268	295.084167	1125.274048	-646.166504	-221.321121	1166.786133	-630.379211	312.577484	871.081299	-571.861023	-218.765106	909.287476	-570.269653	72.272537	965.083313	656.387817	-0.429300	931.882507	644.500549	153.761688
-623.547607	144.973022	872.076477	-586.694702	-14.838942	871.258362	-652.867493	173.454834	491.818542	-630.384949	-83.774300	504.747162	-703.949890	151.410950	89.782440	-671.871094	-91.851250	93.236824	-632.144775	238.925476	1363.925537	-553.161682	-100.815987	1379.567871	-566.267334	88.901634	1396.097900	-587.990173	122.935043	1668.955078	-727.867981	291.800140	1124.520752	-646.921753	-219.798035	1167.055176	-636.073853	311.664398	869.413696	-578.829407	-217.695251	907.418579	-569.724182	72.752472	964.876770	655.750793	-0.070196	932.317688	643.437134	154.179947
-623.313354	145.025803	871.880127	-585.252258	-14.493676	871.149536	-652.624084	173.426773	491.698242	-628.982666	-83.557098	504.756561	-703.747620	151.375793	89.740677	-671.445862	-91.850998	93.299522	-635.305969	238.691498	1363.734741	-551.731873	-100.388412	1379.598755	-567.338074	89.533920	1396.133911	-589.799438	123.177238	1668.807861	-730.984192	289.163330	1124.029663	-647.149841	-218.421631	1167.510986	-641.424255	311.968872	868.204712	-584.918152	-216.931274	906.110107	-569.173523	73.215782	964.810791	655.123535	0.180201	932.784302	642.426880	154.404770
-623.338745	145.124954	871.914734	-583.884338	-14.198409	871.229004	-652.785339	173.184448	491.698151	-628.363464	-83.672882	505.005585	-703.506226	151.409851	89.639656	-671.333557	-91.919250	93.446793	-638.504333	238.348251	1363.742188	-550.508789	-99.667397	1379.621338	-568.475098	90.191711	1396.329956	-591.445740	123.345222	1668.744995	-733.639526	287.265747	1123.878052	-647.067749	-217.072220	1167.914551	-645.957458	313.267883	867.481384	-590.179016	-216.522949	905.075867	-568.760193	73.691910	964.940369	654.416748	0.433666	933.241882	641.353760	154.563583
-623.343384	145.076843	872.089294	-582.512329	-13.935273	871.418884	-653.439880	172.848938	491.871918	-628.104736	-83.767700	505.314178	-703.478638	151.409409	89.492592	-671.358276	-91.997894	93.654175	-641.804749	237.904953	1363.905640	-549.004333	-98.971413	1379.857910	-569.633789	90.860970	1396.568115	-593.090820	123.540176	1668.751343	-735.944153	286.055725	1123.809326	-646.487183	-216.195007	1168.635498	-649.760986	315.515656	867.108826	-594.553467	-216.533493	904.492676	-568.268372	74.076782	965.169128	653.696472	0.558245	933.743286	640.422974	154.452103
-623.543335	145.209045	872.422791	-581.370056	-13.602768	871.699890	-654.167847	173.269806	492.389404	-627.824341	-83.715950	505.601013	-703.183716	151.512619	89.447868	-671.915161	-92.251480	94.164642	-644.969421	237.421951	1364.246338	-547.534424	-98.198494	1380.024902	-570.789246	91.493210	1396.863770	-594.664917	123.716995	1668.811646	-737.906067	285.383270	1123.895630	-645.596802	-215.189178	1169.230713	-652.968933	318.755707	867.256958	-597.692322	-216.788696	904.316040	-567.923035	74.548386	965.500854	652.680969	0.962445	934.137390	638.898804	154.969986
-623.757568	145.251266	872.833313	-580.325500	-13.185140	872.062988	-655.042969	172.637115	492.841125	-627.696289	-83.729324	505.899170	-703.022278	151.530334	89.284653	-671.852844	-92.338554	94.365997	-648.058838	236.872620	1364.708008	-546.081421	-97.474342	1380.363281	-571.949707	92.057472	1397.292236	-596.149780	123.834145	1668.994995	-739.715942	285.127228	1124.243774	-644.247986	-214.717453	1170.051270	-655.735779	322.930267	867.826843	-599.646790	-217.306580	904.415833	-567.576172	75.026726	965.889282	651.684265	1.086897	934.580444	637.687683	155.105820
-624.117554	145.399490	873.411682	-579.472595	-12.694996	872.476318	-656.398315	172.010178	493.437134	-627.706177	-83.670578	506.244781	-703.004150	151.559799	89.167664	-671.773071	-92.391342	94.545517	-651.138672	236.215225	1365.411255	-544.702087	-96.724754	1380.806152	-573.095520	92.544250	1397.783691	-597.636230	124.007828	1669.203979	-741.100769	284.982025	1124.490234	-642.634338	-214.302521	1170.853394	-658.462158	328.743622	868.848633	-600.449524	-218.147293	904.809265	-567.335327	75.530731	966.369263	650.568115	1.372372	934.955444	636.214172	155.395996
-624.505920	145.490417	874.054810	-578.652405	-12.292415	873.014893	-657.807861	171.197113	493.990814	-627.823059	-83.622147	506.649597	-702.913513	151.590546	89.048027	-671.577148	-92.414894	94.730789	-654.035889	235.508972	1366.170410	-543.483154	-96.043480	1381.329224	-574.225464	92.960297	1398.360718	-599.116943	124.139130	1669.450684	-742.823608	285.443329	1125.117920	-640.823669	-214.020172	1171.535645	-658.815918	333.224274	870.153625	-600.170715	-219.239227	905.331909	-567.124634	75.996292	966.940308	649.321472	1.524785	935.323181	634.711304	155.695892
-624.959595	145.521942	874.768494	-577.898926	-11.871474	873.588623	-659.492310	170.469391	494.516144	-628.209412	-83.666313	507.101257	-702.839783	151.607132	88.887573	-671.517639	-92.460678	94.934875	-656.824585	234.764847	1367.015137	-542.381348	-95.306786	1381.952148	-575.372498	93.348930	1398.944946	-600.523193	124.312149	1669.750854	-744.163086	286.018860	1125.586182	-638.739075	-214.243210	1172.418457	-659.151672	339.095428	871.876892	-598.778870	-220.645401	906.012695	-566.976868	76.426460	967.564026	648.078186	1.686962	935.685974	633.229065	155.940552
-625.428467	145.563690	875.500061	-577.217163	-11.543048	874.247192	-661.299805	169.601654	495.016418	-628.791626	-83.784164	507.637726	-702.699402	151.679169	88.721176	-671.508972	-92.547577	95.133774	-659.443176	233.968674	1367.825684	-541.442383	-94.645203	1382.594116	-576.397949	93.663544	1399.517700	-601.919312	124.458893	1670.037842	-745.296265	286.868591	1126.150879	-636.549377	-214.500320	1173.182983	-658.852722	345.679993	874.146545	-596.104553	-222.149948	906.876526	-566.847717	76.845261	968.226379	646.683899	1.785871	935.993652	631.700378	156.158600
-626.001465	145.562164	876.213379	-576.671021	-11.123013	874.812439	-663.274353	168.804016	495.518799	-629.565063	-83.965439	508.244629	-702.635681	151.775208	88.592300	-671.549316	-92.594757	95.390083	-661.757690	233.288803	1368.787354	-540.555786	-93.930725	1383.306885	-577.446899	93.993080	1400.061890	-603.254883	124.608345	1670.308594	-746.220886	287.956543	1126.773804	-634.227905	-214.881882	1173.906860	-658.382751	352.988007	876.818665	-592.516235	-223.884232	907.727600	-566.777954	77.265602	968.812439	645.250366	1.855730	936.235107	630.178284	156.411301
-626.557007	145.613831	876.875610	-576.138550	-10.702149	875.353027	-665.463684	168.114182	496.055084	-630.452515	-84.157112	508.823395	-702.533142	151.494247	88.117516	-671.598877	-92.656593	95.624001	-664.215088	232.353470	1369.504517	-539.894592	-93.317322	1384.104492	-578.447571	94.294304	1400.568481	-604.575317	124.778389	1670.564453	-747.162903	289.313019	1127.467651	-631.752197	-215.519760	1174.511353	-657.817932	360.451294	879.787048	-587.986755	-225.806122	908.668030	-566.748901	77.707016	969.376465	643.672485	1.918216	936.451599	628.614380	156.532288
-627.179260	145.707138	877.447876	-575.798767	-10.290556	875.794922	-667.909180	167.351959	496.574524	-631.314026	-84.257370	509.348969	-702.816895	151.880615	88.342926	-671.549622	-92.700531	95.805664	-666.372986	231.511246	1370.286133	-539.424927	-92.655945	1384.841431	-579.598328	94.420654	1400.926025	-605.879211	124.909950	1670.828735	-747.979492	290.968018	1128.223755	-629.148560	-216.245758	1175.056396	-657.075867	368.264648	883.111572	-582.393738	-227.833069	909.723206	-566.805176	78.144356	969.831482	641.915588	2.063393	936.568359	626.794434	156.421982
-627.765503	145.736237	877.963257	-575.433838	-9.862624	876.246155	-670.270569	166.579559	497.064056	-632.490051	-84.616791	509.933929	-702.953186	151.889511	88.203934	-671.705200	-92.829857	96.010269	-668.439514	230.653427	1371.081177	-539.121582	-92.138077	1385.505493	-580.548218	94.569916	1401.395264	-607.065308	124.987213	1671.021729	-748.625305	292.734772	1129.057983	-626.354736	-217.090317	1175.381348	-656.136780	376.317719	886.709351	-576.079529	-229.990219	910.821228	-566.879883	78.585709	970.277344	639.977783	2.071555	936.531372	625.115051	156.455627
-628.219788	145.984863	878.399780	-575.140869	-9.416757	876.585754	-672.752869	165.821213	497.576447	-633.587708	-84.869484	510.394409	-703.039307	151.925934	88.104996	-671.767395	-92.918343	96.198929	-670.304871	229.778992	1371.865356	-538.911987	-91.689301	1386.177246	-581.479065	94.672768	1401.835693	-608.180237	125.084801	1671.208130	-749.200989	294.755768	1129.989502	-623.333435	-218.112137	1175.657471	-655.150208	384.595215	890.619629	-568.926514	-232.223648	912.058105	-566.927429	79.066956	970.637573	638.275696	2.239938	936.553528	623.501221	156.672867
-628.373413	146.831467	878.899292	-574.861511	-8.630181	876.869324	-675.140991	165.054413	498.157440	-634.961304	-85.196724	510.839264	-703.059631	151.965820	87.993530	-672.101196	-93.086021	96.349136	-672.140747	228.898834	1372.490234	-538.865417	-91.286789	1386.750000	-582.273193	94.791626	1402.265259	-609.222473	125.107491	1671.307373	-749.785706	297.073456	1130.886597	-620.120178	-219.263794	1175.865723	-654.103149	392.924377	894.749451	-561.234314	-234.605148	913.391479	-566.855225	79.849983	971.029541	636.407288	1.966035	936.361694	622.030762	156.495560
-629.198425	146.201279	879.080444	-574.516357	-8.795975	877.153992	-677.789978	164.427750	498.425415	-636.202820	-85.489723	511.364532	-703.150635	151.993271	87.869949	-672.261108	-93.204559	96.435524	-673.826294	228.062546	1373.129395	-538.894897	-90.872353	1387.202148	-583.298035	94.750893	1402.481079	-610.185974	125.140320	1671.333496	-750.193665	299.525238	1131.823608	-616.723022	-220.591644	1175.929321	-653.309082	401.365417	899.029175	-553.096130	-236.998749	914.680115	-567.099792	79.807739	971.222473	634.137024	1.885083	936.180725	620.009827	156.448013
-629.914185	146.443878	879.324036	-574.783630	-8.310754	877.262573	-680.501282	163.782547	498.827881	-637.521973	-85.687317	511.609802	-703.310974	151.974167	87.750938	-672.379395	-93.304527	96.439514	-675.467712	227.182312	1373.580566	-539.049683	-90.565010	1387.538696	-584.147888	94.816460	1402.692139	-611.038635	125.138405	1671.267456	-750.629089	302.222229	1132.756592	-613.134338	-221.844009	1175.825195	-651.918762	409.630157	903.673340	-544.183777	-239.238556	916.159119	-567.510864	80.237701	971.360596	631.951416	1.855825	935.984863	618.163879	156.647766
-630.449829	146.539978	879.456726	-574.617554	-8.193486	877.204102	-683.074829	163.198227	499.168823	-638.652283	-85.725502	511.873169	-703.137451	151.781906	87.388252	-672.483704	-93.387352	96.410233	-677.006226	226.386810	1374.006470	-539.257996	-90.293022	1387.775391	-585.199463	94.688454	1402.705566	-611.792847	125.101067	1671.146362	-751.022522	305.089417	1133.736694	-609.327209	-223.197632	1175.612671	-651.125183	417.859222	908.116455	-534.834900	-241.485336	917.659729	-567.634583	80.411400	971.366699	629.757507	1.971549	935.692017	616.075867	156.636337
-630.680054	146.414093	879.519287	-573.632385	-8.631083	877.269287	-685.550903	162.672226	499.375336	-639.985840	-85.777313	512.274109	-703.052856	151.920547	87.265991	-672.728943	-93.480873	96.307251	-678.493469	225.533798	1374.387573	-539.551086	-90.081398	1387.886841	-586.026794	94.636551	1402.755737	-612.431519	125.021011	1670.947754	-751.437317	308.108673	1134.742920	-605.319702	-224.576050	1175.274292	-649.514954	425.776154	912.846924	-525.097290	-243.578598	919.272949	-567.385559	80.334618	971.453674	628.099060	2.602334	935.365601	614.239319	156.975159
-631.074158	146.588715	879.558411	-573.659912	-8.327417	877.181091	-688.135376	162.210876	499.664642	-641.087646	-85.547073	512.289734	-703.186340	152.372116	87.424072	-672.630615	-93.441757	96.069649	-679.885193	224.641708	1374.627686	-539.899048	-89.915833	1387.912476	-587.154663	94.398003	1402.637085	-612.944580	124.887161	1670.682861	-751.933228	311.248322	1135.828857	-601.118652	-225.937714	1174.791382	-648.575134	433.560608	917.424927	-515.058777	-245.619247	920.964111	-567.612366	80.583099	971.434021	625.277344	2.133470	935.246887	611.983093	156.665558
-631.367371	146.847229	879.582764	-573.756226	-8.028757	877.041992	-690.974854	161.920776	499.888824	-642.569275	-85.601700	512.337341	-703.228394	152.503113	87.389771	-672.845520	-93.419853	95.820839	-681.284973	223.753189	1374.834229	-540.378296	-89.827454	1387.825195	-587.991882	94.231667	1402.557007	-613.305298	124.687454	1670.350830	-752.370178	314.488251	1136.900146	-596.773071	-227.320053	1174.203125	-647.323547	441.086975	922.105225	-504.808594	-247.433456	922.760071	-567.842407	80.797165	971.397766	622.945313	2.139120	935.070129	609.822632	156.543060
-631.647156	147.042145	879.544800	-573.828308	-7.828159	876.845825	-693.887451	161.347488	500.440704	-643.960083	-85.398117	512.346436	-703.404785	152.591080	87.301010	-672.876831	-93.335526	95.524849	-682.571106	222.917877	1374.933838	-540.848755	-89.754463	1387.673950	-589.105103	93.880470	1402.264404	-613.520630	124.461868	1669.920898	-752.691528	317.690308	1137.983154	-592.253845	-228.624649	1173.590942	-646.071106	448.359192	926.737305	-494.304474	-249.119843	924.718018	-568.062317	80.929947	971.304993	621.603760	2.430862	934.891846	607.971252	156.860123
-631.885315	147.275940	879.437988	-573.928589	-7.633584	876.541260	-696.727112	160.868042	500.711609	-645.337158	-85.088142	512.236816	-703.468384	152.764130	87.237274	-672.978699	-93.194008	95.168083	-683.885437	222.029617	1374.962402	-541.453308	-89.746941	1387.347046	-589.987000	93.614029	1401.992676	-613.582764	124.230385	1669.386597	-753.065552	320.976379	1139.054443	-587.617249	-229.919189	1172.912964	-645.069824	455.442291	931.308838	-483.751617	-250.662003	926.711975	-568.278381	81.035202	971.129883	620.191711	2.518481	934.725098	606.100830	157.055405
-632.086182	147.495132	879.286865	-574.083740	-7.416067	876.112671	-699.613037	160.456223	501.039673	-646.823914	-84.763382	512.132080	-703.532715	152.872787	87.184853	-673.129150	-93.029350	94.744141	-685.091919	221.190552	1374.903320	-542.106506	-89.802940	1386.889160	-591.092102	93.221092	1401.521362	-613.516357	123.945732	1668.765381	-753.502625	324.228729	1140.097046	-582.876221	-231.140533	1172.156616	-643.459656	461.910950	935.848083	-473.079285	-251.983017	928.811462	-568.482605	81.086349	970.869751	618.587585	2.333258	934.632507	604.183899	156.921265
-632.225525	147.691147	879.013611	-574.289490	-7.208510	875.603149	-702.432068	160.040359	501.261047	-648.419678	-84.443886	511.954468	-703.347107	152.846741	86.966866	-673.174011	-92.813652	94.312325	-686.206482	220.362366	1374.771240	-542.826721	-89.860794	1386.312500	-592.067383	92.803970	1401.028320	-613.297363	123.666252	1668.066650	-753.785645	327.409302	1141.119263	-578.046753	-232.283997	1171.371582	-642.206177	468.236603	940.274902	-462.441986	-253.162781	930.987854	-568.697083	81.115562	970.514221	617.017395	1.801126	934.691467	602.402588	156.622208
-632.308228	147.839737	878.691467	-574.492737	-7.081136	875.070679	-705.089966	159.702820	501.505005	-649.981934	-84.083595	511.743652	-703.510620	153.193527	87.006851	-673.149597	-92.569427	93.874283	-687.314636	219.472534	1374.578979	-543.676270	-90.062523	1385.616943	-592.702637	92.591202	1400.796265	-612.965271	123.368530	1667.299316	-754.047424	330.472839	1142.130249	-572.946899	-233.436554	1170.792603	-641.025085	474.265259	944.599548	-451.738922	-254.057465	933.353210	-568.899902	81.075317	970.129639	615.648315	1.334808	934.879944	600.740845	156.230331
-632.357971	147.981720	878.323120	-574.708374	-7.042700	874.509583	-707.610535	159.385574	501.720245	-651.652466	-83.769897	511.526642	-703.510742	153.351517	86.927971	-673.204651	-92.388054	93.444527	-688.200378	218.708160	1374.364990	-544.490173	-90.218376	1384.830688	-593.786438	91.868858	1399.935303	-612.425476	122.999634	1666.453125	-754.383728	333.462555	1143.201416	-568.041138	-234.110809	1169.789429	-639.782837	479.853760	948.870850	-441.025604	-254.763443	935.760986	-569.102661	80.978310	969.712158	614.342102	0.896963	934.973816	599.228149	155.890732
-632.393127	148.053970	877.893372	-574.956787	-7.044291	873.861084	-709.768250	158.976273	501.732880	-653.361511	-83.607697	511.342682	-703.420532	153.373810	86.739037	-673.240845	-92.192787	93.007339	-689.078552	217.893585	1374.130981	-545.432556	-90.535706	1383.922363	-594.664612	91.298668	1399.284668	-611.831055	122.664734	1665.630127	-754.480652	336.123138	1144.203003	-563.177856	-234.971527	1168.797974	-638.405640	484.956360	952.984741	-430.443695	-255.271927	938.289124	-569.294373	80.810150	969.214111	613.126160	0.459278	935.131714	597.912903	155.616241
-632.430969	148.066544	877.403076	-574.989929	-7.392324	873.098511	-711.561584	158.784042	501.807831	-654.595764	-83.035744	511.047852	-703.456299	153.520660	86.663048	-672.957947	-92.011497	92.557281	-689.839417	217.101074	1373.850342	-546.360168	-90.904716	1383.005005	-595.456238	90.730469	1398.617554	-611.045837	122.335251	1664.745483	-754.666992	338.719666	1145.249390	-558.593384	-235.899887	1167.626709	-637.062805	489.654419	956.992981	-419.919983	-255.458267	940.944397	-569.325989	80.457001	968.606506	611.981628	0.064757	935.486511	596.720398	155.362213
-632.551453	148.082031	876.934082	-575.263977	-7.703286	872.494385	-712.978577	158.577225	501.751556	-656.336792	-83.159393	511.022827	-703.631104	153.674561	86.590775	-673.135254	-91.984840	92.281952	-690.508545	216.379120	1373.575439	-547.319763	-91.329292	1382.097046	-596.192139	90.140869	1398.013916	-610.110352	121.973816	1663.863770	-754.761841	341.096893	1146.236694	-553.887390	-236.520111	1166.594727	-635.716370	493.980591	960.814636	-409.603760	-255.324509	943.715271	-569.543823	80.164925	968.093079	610.936951	-0.023671	935.816284	595.738342	155.291794
-632.808411	148.067902	876.512390	-575.808228	-7.732738	871.958801	-714.038086	158.549286	501.699799	-657.753357	-83.113045	510.947266	-703.958679	153.883713	86.565407	-673.204407	-92.011650	92.039337	-691.113281	215.637711	1373.312744	-548.279053	-91.808693	1381.210938	-596.810181	89.569679	1397.473511	-609.046204	121.663086	1663.023804	-754.806946	343.195557	1147.128662	-549.352417	-237.052490	1165.632935	-634.384155	497.853333	964.440491	-399.602264	-255.074844	946.651672	-569.932800	80.014503	967.623840	609.725891	-0.110234	936.166565	594.676208	155.221619
-633.757751	148.108566	875.990234	-578.430359	-6.580716	871.627014	-714.825256	158.550293	501.661804	-659.328247	-83.445984	510.633514	-704.142456	153.950195	86.528648	-673.448486	-92.115906	91.851212	-691.641785	214.975189	1373.105591	-549.308228	-92.373268	1380.228760	-597.459290	88.930305	1396.967163	-607.851257	121.337692	1662.223022	-754.818481	345.111237	1148.047485	-545.016907	-237.477280	1164.638916	-633.129700	501.264771	967.866699	-389.890564	-254.537537	949.673218	-571.512878	80.500175	967.132507	608.390320	-0.203899	936.542725	593.510559	155.122864
-634.147278	147.943390	875.728333	-578.778625	-6.831089	871.249268	-714.959045	158.564270	501.530151	-660.370667	-83.492500	510.645691	-704.149963	154.043030	86.470528	-673.499451	-92.249123	91.698532	-692.132202	214.288635	1372.996460	-550.348450	-93.025215	1379.332275	-598.027771	88.212891	1396.614136	-606.602661	120.986649	1661.549438	-754.773499	346.661133	1148.973267	-540.576965	-237.939789	1164.245361	-631.849487	504.186493	971.107361	-380.596680	-253.718979	952.936829	-571.888245	80.223816	966.822205	607.288940	-0.323691	936.934753	592.604309	154.896500
-634.214844	147.593124	875.641541	-577.585205	-8.173987	870.815918	-714.689392	158.645950	501.361267	-660.951050	-83.455879	510.929596	-704.056702	154.133514	86.458420	-673.304993	-92.387917	91.572708	-692.398132	213.684967	1373.065918	-551.310730	-93.727150	1378.565430	-598.410034	87.556145	1396.435913	-605.279175	120.577911	1660.998535	-754.640015	347.931946	1149.918091	-536.778259	-237.448029	1162.781494	-630.628845	506.602997	974.097290	-371.630066	-252.624283	956.241943	-571.470337	79.333344	966.620300	606.199951	-0.479662	937.469360	591.627319	154.661423
-635.402039	148.031250	875.834473	-580.335388	-6.800711	870.914856	-714.814575	158.916138	501.439789	-661.835388	-83.800964	510.639465	-704.162781	154.049438	86.466698	-673.533081	-92.574020	91.504723	-692.705688	213.016876	1373.279297	-552.309631	-94.442650	1377.910889	-598.769958	86.878563	1396.395996	-603.875122	120.125160	1660.573242	-754.497192	348.886749	1150.898071	-533.500488	-238.429108	1162.417847	-629.463806	508.515961	976.873901	-363.246735	-250.695755	959.695618	-573.249634	79.961601	966.724365	605.242798	-0.658722	937.884094	590.821167	154.283279
-636.205688	147.996262	876.045593	-581.193176	-6.825497	870.953430	-714.639343	159.104202	501.372284	-662.240662	-83.946243	510.575928	-704.173706	154.042068	86.507339	-673.507751	-92.737457	91.435776	-692.945618	212.422806	1373.621948	-553.227539	-95.237144	1377.338989	-599.185547	86.124397	1396.323364	-602.535156	119.578911	1660.226440	-754.225037	349.408875	1151.844604	-530.083557	-239.117767	1162.829712	-628.273499	509.884430	979.412476	-355.443329	-249.510300	963.552795	-573.999390	79.845673	966.827698	604.092285	-0.975871	938.184143	589.787354	154.164154
-636.328369	147.674530	876.213928	-579.827209	-8.177591	870.943298	-714.270447	159.494461	501.149658	-662.226685	-83.809563	510.804565	-703.967285	154.072357	86.545525	-673.378235	-92.836288	91.365425	-693.023071	211.874771	1374.128906	-554.000916	-95.960999	1376.909180	-599.390808	85.460777	1396.459595	-601.200439	118.952324	1660.009521	-753.914246	349.682922	1152.787109	-527.172180	-237.458481	1161.174194	-627.158081	510.766113	981.732178	-348.018646	-247.628922	967.207764	-573.518433	79.119728	966.947937	603.474854	-0.823373	938.385803	588.987183	154.232132
-637.428040	147.900208	876.716370	-582.306763	-6.923099	871.758057	-714.399170	159.612930	501.271210	-662.587158	-84.088226	510.540588	-704.126709	153.989258	86.547920	-673.557129	-92.968925	91.404274	-693.001770	211.408035	1374.740112	-554.634399	-96.668076	1376.660767	-599.436768	84.873360	1396.693604	-599.949158	118.253288	1659.883301	-753.533813	349.565186	1153.722778	-525.047913	-237.321350	1160.589233	-626.039917	511.190613	983.831909	-341.598846	-245.482880	970.986145	-575.279358	79.812798	967.600647	602.603638	-1.231630	938.632568	588.081787	154.036118
-637.581421	147.676956	877.041748	-581.090210	-7.815289	871.674805	-714.157227	159.744980	501.202454	-662.180298	-83.810844	510.695801	-704.049133	154.044373	86.556931	-673.244507	-93.002258	91.426666	-692.950928	210.939911	1375.574219	-555.180969	-97.290855	1376.546021	-599.473633	84.203659	1397.054443	-598.735596	117.340645	1659.924561	-753.155945	349.088074	1154.669556	-523.079651	-236.905396	1160.254395	-625.018127	511.016174	985.629761	-335.602783	-242.954239	974.956970	-574.802979	79.253571	967.742249	602.025085	-1.401794	938.722229	587.332947	153.960632
-638.321472	147.688049	877.527222	-581.942078	-7.845049	872.015747	-714.507080	160.261948	501.139771	-662.083008	-83.760040	510.678619	-704.169373	153.974945	86.626419	-673.201172	-93.042290	91.489357	-692.870178	210.467392	1376.516357	-555.672485	-97.889709	1376.490479	-599.476318	83.590286	1397.450439	-597.669312	116.380394	1660.057861	-752.811523	348.324829	1155.595703	-521.571594	-236.469742	1160.038574	-624.091309	510.341583	987.176270	-330.236542	-240.050735	979.093750	-575.550293	79.148125	968.146973	601.512024	-1.684237	938.748108	586.510742	153.975784
-638.967102	147.577805	877.945374	-582.683777	-7.875091	872.389404	-714.461487	160.167557	501.302856	-661.939087	-83.728157	510.681824	-704.248535	153.954025	86.617767	-673.178589	-93.057983	91.565071	-692.596130	210.103851	1377.617432	-556.012451	-98.387520	1376.549316	-599.361084	83.016243	1397.933228	-596.575684	115.257423	1660.384033	-752.452759	347.295166	1156.483398	-520.567566	-236.077805	1159.876587	-623.167480	509.136475	988.427673	-325.681854	-237.033371	983.169373	-576.238342	79.036629	968.544922	601.047791	-2.087344	938.749146	585.650146	153.878448
-640.567078	147.529572	878.296936	-585.791687	-7.226501	873.237061	-714.818115	160.333191	501.460968	-662.280579	-84.108315	510.582031	-704.503052	153.892517	86.671028	-673.441956	-93.107544	91.753754	-692.257690	209.747757	1378.776611	-556.310120	-98.770950	1376.625122	-599.139709	82.460991	1398.458374	-595.669556	114.067917	1660.763794	-752.067505	345.979614	1157.343750	-520.023987	-235.612625	1159.611206	-622.347900	507.504089	989.459045	-321.936981	-234.016663	987.112854	-578.450073	79.392685	969.086243	600.582336	-2.542084	938.664856	584.758484	153.754700
-640.655151	146.982544	878.446350	-584.415833	-8.554595	873.198853	-714.529358	160.341095	501.364563	-661.821106	-83.773758	510.886749	-704.466919	153.978958	86.705956	-673.183411	-93.049973	91.844887	-691.763977	209.485077	1379.883667	-556.506958	-99.158699	1376.725830	-598.736023	82.018349	1398.978027	-594.778564	112.749451	1661.263306	-751.870850	344.439697	1158.116821	-519.924316	-235.459274	1159.510010	-621.550537	505.285248	989.827332	-319.119568	-230.769791	990.797546	-577.935791	78.574989	969.178040	600.172058	-3.026910	938.552002	583.961914	153.567535
-641.162048	146.789001	878.616455	-585.080200	-8.813983	873.494141	-714.509766	160.385590	501.337524	-661.758789	-83.776367	510.994812	-704.475891	154.000320	86.681938	-673.122986	-93.043518	91.960152	-691.180603	209.245239	1380.948853	-556.647217	-99.497200	1376.733398	-598.470154	81.475868	1399.420776	-594.068359	111.358749	1661.775391	-751.593384	342.697998	1158.677124	-520.153992	-235.385284	1159.246094	-620.811523	502.697662	989.986450	-316.882477	-227.281631	994.312134	-578.548706	78.374535	969.418213	599.659119	-3.656679	938.413696	583.130127	153.338699
-642.229431	146.878479	878.878845	-587.861816	-8.163490	874.229126	-714.846741	160.436722	501.359802	-662.142761	-84.146187	510.868286	-704.646729	153.947250	86.696426	-673.355225	-93.067505	92.120216	-690.520935	209.047989	1381.919189	-556.739441	-99.903610	1376.712769	-598.204651	80.956406	1399.843384	-593.458069	109.961311	1662.268799	-751.523682	340.946411	1159.135742	-520.728149	-235.383698	1158.833008	-620.181458	499.585968	989.692139	-315.384949	-223.851685	997.371948	-580.402893	78.706161	969.894653	599.119446	-4.285549	938.252075	582.296753	152.997009
-641.980591	146.443756	878.889282	-586.342285	-9.401967	873.940857	-714.617004	160.304062	501.242645	-661.870544	-83.896065	511.184509	-704.531189	154.042770	86.644524	-673.097595	-93.018738	92.203644	-689.772705	208.936829	1382.805542	-556.798523	-100.328087	1376.627808	-597.951233	80.356361	1400.194702	-592.851074	108.453880	1662.835083	-751.562317	338.964172	1159.488403	-521.576111	-235.480942	1158.308838	-619.630737	496.060883	988.949341	-314.626465	-220.387695	1000.021423	-579.610107	77.891251	969.787476	598.786804	-4.559804	938.101868	581.583069	152.778275
-642.271606	146.322998	879.032349	-586.822021	-9.767839	874.073853	-714.733398	160.166977	501.196747	-662.021667	-83.968483	511.305725	-704.588074	154.077606	86.651848	-673.090698	-92.986763	92.280220	-688.958374	208.859268	1383.566895	-556.886963	-100.878471	1376.480225	-597.574524	79.752884	1400.512085	-592.348755	106.937798	1663.342529	-751.688843	336.959045	1159.637085	-522.726746	-235.612457	1157.672241	-619.209595	492.104462	987.949707	-314.647369	-216.994492	1002.062012	-579.991760	77.586586	969.930237	598.404053	-4.853564	937.979797	580.877502	152.534134
-643.510986	145.677200	879.087646	-589.545288	-9.363500	874.571106	-715.298828	160.145248	501.188751	-662.721741	-84.448219	511.229828	-704.884521	153.946564	86.668343	-673.350098	-93.049889	92.379890	-688.045105	208.793671	1384.212524	-556.988892	-101.477356	1376.311401	-597.168579	79.182983	1400.751343	-591.966553	105.427353	1663.786377	-752.108887	334.782074	1159.642822	-524.169373	-235.665390	1156.893677	-618.800110	487.553650	986.239990	-315.562469	-213.927765	1003.215698	-581.788635	77.530769	970.131592	598.041077	-5.090025	937.938232	580.166199	152.299911
-643.782410	145.304688	879.083923	-590.013794	-9.791756	874.690430	-715.506897	159.962860	501.154907	-663.012634	-84.545586	511.326233	-704.892456	153.914444	86.662514	-673.322998	-93.079308	92.428566	-687.056335	208.732971	1384.754517	-557.104980	-102.193275	1376.116699	-596.761536	78.571640	1400.928589	-591.544312	103.855110	1664.234131	-752.571350	332.637756	1159.473877	-525.857544	-235.651703	1156.037476	-619.122314	482.836426	984.401428	-317.086029	-210.858643	1003.783508	-582.105164	77.176140	970.164795	597.603882	-5.248541	938.077759	579.463135	152.005646
-643.902649	145.096619	879.145447	-590.327271	-10.086618	874.748230	-715.704712	159.766495	501.180176	-663.347961	-84.654030	511.425995	-704.878784	153.906799	86.636581	-673.243408	-93.091057	92.444191	-685.983337	208.797043	1385.195435	-557.266357	-103.039871	1375.871582	-596.260437	77.989105	1401.123169	-591.225708	102.327545	1664.619507	-753.300842	330.301727	1159.192017	-527.886658	-235.358582	1155.022583	-618.796509	477.275177	981.872620	-319.217712	-207.873337	1003.713867	-582.244690	76.901260	970.197998	597.476868	-4.870149	938.278381	578.903748	152.007401
-643.748779	145.254410	879.258057	-590.505737	-10.172045	874.779053	-715.783997	159.495544	501.234222	-663.688171	-84.717400	511.487335	-704.830322	153.888260	86.659462	-673.177063	-93.075523	92.466499	-684.894043	208.835114	1385.510864	-557.389526	-103.922234	1375.584106	-595.938538	77.238686	1401.161133	-590.921143	100.788895	1664.911743	-754.160645	327.980133	1158.744141	-530.304199	-234.761627	1153.750610	-619.070374	471.431793	979.026123	-321.875275	-204.911926	1002.887756	-582.178467	76.826530	970.251404	597.155518	-4.932734	938.388855	578.356079	151.837341
-643.695740	144.870056	879.222107	-590.282898	-10.640209	874.770508	-715.928223	159.227493	501.179230	-664.086487	-84.761681	511.550903	-704.849304	153.868546	86.626099	-673.104614	-93.115852	92.428230	-683.917908	208.819931	1385.683594	-557.655884	-104.858200	1375.220215	-595.517822	76.485855	1401.173218	-590.757080	99.356911	1665.129761	-755.175598	325.650146	1158.159180	-533.203613	-233.922913	1152.198486	-619.529785	465.160797	975.723022	-325.231384	-202.227753	1001.115784	-581.963196	76.477478	970.192383	596.764404	-5.058047	938.469727	577.719116	151.710785
-643.353149	144.139572	878.920776	-588.587280	-12.006837	874.242310	-715.952271	158.956909	501.060944	-664.211243	-84.616135	511.713867	-704.703979	153.894531	86.593140	-672.898804	-93.066330	92.289925	-682.852539	209.027802	1385.684937	-557.918701	-105.861938	1374.755737	-595.126770	75.751556	1401.099854	-590.482239	97.923988	1665.345581	-756.200989	323.296112	1157.449707	-536.387512	-232.862289	1150.384399	-620.214783	458.490753	971.992859	-329.242950	-199.689041	998.507446	-580.835571	75.598671	969.719543	596.403687	-5.137994	938.514832	577.134644	151.613724
-643.311096	143.859634	878.840698	-588.604431	-12.328569	874.096680	-716.184875	158.742538	501.037170	-664.620178	-84.688492	511.606659	-704.781006	153.890701	86.578384	-672.957458	-93.065300	92.172829	-681.846680	209.127747	1385.534180	-558.127869	-106.946373	1374.180542	-594.736389	75.011292	1400.984253	-590.267822	96.559052	1665.450439	-757.331238	320.940430	1156.599976	-539.884766	-231.556564	1148.350830	-621.079102	451.463409	967.892334	-333.786224	-197.165741	995.045105	-580.652100	75.304741	969.541321	596.039368	-5.161277	938.498840	576.601196	151.539185
-643.514526	144.628357	879.265869	-590.550415	-11.225323	874.328186	-716.644348	158.653763	501.236847	-665.379395	-85.019653	511.221741	-704.910583	153.849869	86.572472	-673.143860	-93.091011	92.053391	-680.868652	209.220337	1385.287842	-558.414246	-108.080292	1373.472412	-594.319336	74.300232	1400.789551	-590.098328	95.294861	1665.470703	-758.431824	318.480011	1155.629150	-543.600525	-230.210358	1146.216553	-622.226440	444.014038	963.280090	-338.888092	-194.650848	990.846802	-581.515137	75.824020	969.830872	595.638062	-5.234686	938.474854	576.039612	151.452942
-643.157166	144.611786	879.008118	-590.531616	-11.311159	874.059326	-716.796143	158.541290	501.256989	-665.841919	-85.133911	511.082367	-704.948914	153.846451	86.527145	-673.184875	-93.072189	91.935966	-679.891846	209.266022	1384.935913	-558.645325	-109.250763	1372.711670	-593.907715	73.661316	1400.573242	-589.902588	94.093605	1665.412720	-759.484985	315.998779	1154.556274	-547.470154	-228.641800	1143.893921	-623.589600	436.312164	958.416138	-344.587463	-192.184265	985.843506	-581.168396	75.740395	969.510010	595.374756	-5.131629	938.439148	575.532898	151.416992
-642.903137	144.290421	878.798462	-590.412231	-11.524260	873.779419	-716.917908	158.456299	501.232697	-666.247009	-85.139725	510.973419	-704.980835	153.890396	86.523972	-673.122620	-93.065498	91.793648	-678.915405	209.300659	1384.556519	-558.916016	-110.409470	1371.819580	-593.462036	72.971375	1400.334839	-589.699463	92.986267	1665.374268	-760.328674	313.325195	1153.421021	-551.467896	-227.152878	1141.669922	-625.123596	428.288483	953.350647	-350.895752	-189.752686	980.257324	-580.819031	75.463486	969.203613	594.929504	-5.024205	938.482117	575.053467	151.275574
-642.537292	144.218491	878.721436	-590.197021	-11.666740	873.478577	-716.966614	158.385971	501.269775	-666.551575	-85.089966	510.863190	-705.047546	154.004349	86.586967	-673.059937	-93.065750	91.692947	-677.943787	209.256531	1384.140259	-559.086304	-111.560379	1370.952026	-593.013916	72.327797	1400.106445	-589.383606	91.872650	1665.333252	-760.959900	310.445343	1152.142212	-555.496399	-225.543030	1139.415039	-626.951050	420.119019	948.139099	-357.696960	-187.342285	974.184875	-580.394897	75.230309	968.975281	594.801270	-4.505689	938.675598	574.643250	151.300583
-642.124207	144.005600	878.597900	-589.544678	-12.417623	872.953125	-717.000244	158.339432	501.295929	-666.799438	-84.890564	510.849091	-705.102478	154.018555	86.551880	-672.985535	-93.089951	91.563576	-677.004517	209.192184	1383.707642	-559.233215	-112.648865	1370.088989	-592.552856	71.671906	1399.894897	-589.180664	90.966354	1665.263184	-761.419067	307.367889	1150.877930	-559.625183	-224.109604	1137.395996	-628.614807	411.545563	942.789307	-365.080780	-185.025436	967.873474	-579.704834	74.588531	968.604980	594.614807	-4.243308	938.650818	574.324585	151.305298
-641.441895	143.537338	878.455078	-588.766418	-12.643650	872.821899	-716.801636	158.234512	501.237640	-666.749146	-84.220512	510.572723	-705.082520	154.075607	86.486969	-672.694214	-93.082344	91.365685	-676.109985	209.116577	1383.321533	-559.336548	-113.668297	1369.148560	-592.105774	70.998802	1399.695190	-588.838867	89.985947	1665.207153	-761.720825	303.976990	1149.565186	-563.743469	-222.677170	1135.467896	-630.829224	402.710205	937.002502	-373.095917	-182.998993	961.051147	-579.031311	74.264275	968.487854	594.239990	-4.369389	938.545898	573.969666	151.286942
-641.284973	143.551910	878.406006	-589.583557	-12.322178	872.702087	-716.850525	158.245407	501.263794	-666.960938	-83.693275	510.110107	-705.198242	154.046463	86.459183	-672.660583	-93.157173	91.170181	-675.271240	209.008881	1382.869263	-559.405640	-114.600754	1368.280029	-591.649231	70.338097	1399.464722	-588.624634	89.188278	1665.134766	-761.867920	300.586639	1148.255615	-567.817139	-221.373016	1133.624146	-633.379395	393.990936	931.367737	-381.547333	-180.997284	953.919678	-579.227661	74.227684	968.370544	593.879944	-4.285682	938.452576	573.599060	151.277130
-640.832825	143.377701	878.237183	-589.261169	-12.607256	872.436768	-716.665405	158.227005	501.243164	-667.188354	-83.604378	509.921539	-705.225342	154.067657	86.432480	-672.565674	-93.215691	91.008797	-674.442078	208.977417	1382.439209	-559.420532	-115.488297	1367.353516	-591.170227	69.693230	1399.265991	-588.268799	88.342995	1665.111328	-761.890564	297.055573	1146.943115	-571.840454	-220.054123	1131.945435	-635.956665	384.921539	925.561523	-390.198029	-179.064072	946.899292	-578.811829	73.913963	968.150085	593.619019	-4.208418	938.331238	573.333984	151.338455
-640.033875	142.978668	878.015747	-587.965820	-13.311171	872.113892	-716.220520	158.231842	501.181885	-667.331970	-83.592606	509.927948	-705.169067	154.099640	86.454361	-672.483826	-93.279495	90.892319	-673.528503	208.957703	1382.041138	-559.337952	-116.357597	1366.548706	-590.545837	69.164001	1399.173340	-588.026428	87.620628	1665.034180	-761.642822	293.478241	1145.700195	-575.808044	-218.778351	1130.481689	-638.711914	376.117401	920.110718	-399.507599	-177.503464	939.720215	-577.855835	73.368988	967.912842	593.286804	-4.136970	938.180176	573.105652	151.490234
-639.829773	142.913376	877.967651	-588.527893	-13.217193	872.076599	-716.091003	158.261551	501.250702	-667.443787	-83.646667	509.705048	-705.278381	153.995453	86.453575	-672.277832	-93.346230	90.817207	-672.699402	208.921478	1381.674194	-559.390381	-117.176941	1365.804077	-590.194031	68.512177	1399.027588	-587.743103	86.931915	1665.070313	-761.218079	289.942535	1144.585205	-579.682007	-217.671722	1129.244263	-641.507202	367.287964	914.877869	-409.159027	-176.267136	932.507568	-577.971436	73.242371	967.858337	592.889160	-4.161644	937.991150	572.917664	151.629288
-639.073242	142.450607	877.885864	-587.275574	-13.789936	871.977234	-715.458191	158.125183	501.162872	-667.590027	-83.787689	509.830231	-705.034302	153.912918	86.428978	-672.185669	-93.417618	90.768005	-671.806946	208.897263	1381.308228	-559.385803	-117.971764	1365.135742	-589.550354	68.005135	1399.040527	-587.446533	86.211304	1665.134155	-760.511047	286.333710	1143.561401	-583.488770	-216.573303	1128.239624	-644.136353	358.722809	910.026001	-419.036591	-175.306854	925.587708	-577.100830	72.777016	967.815125	592.630737	-4.008934	937.865173	572.771179	151.977219
-639.033081	142.550323	877.917847	-587.734558	-14.114753	871.482361	-715.073181	158.116821	501.273315	-668.076843	-84.328110	509.997070	-705.030823	153.776474	86.464432	-672.369751	-93.486740	90.844925	-670.784790	208.875900	1381.107544	-559.298828	-118.719009	1364.653931	-588.996948	67.433792	1399.050049	-587.092834	85.495529	1665.287964	-759.739868	282.861725	1142.606812	-587.203979	-215.604752	1127.545776	-646.698914	350.410828	905.594849	-429.173401	-174.159195	918.606201	-577.022339	72.311882	967.502747	592.281860	-3.724205	937.772766	572.672546	152.189148
-638.349731	142.855301	878.045959	-587.620728	-14.127079	871.441895	-714.514099	158.043793	501.458221	-668.516418	-84.939644	510.227173	-704.991211	153.696014	86.446205	-672.484009	-93.509499	90.914978	-669.621765	208.870560	1380.801025	-559.198975	-119.393921	1364.288940	-588.500244	66.847366	1399.032593	-586.855591	84.856812	1665.426636	-758.807800	279.498260	1141.830322	-590.738037	-214.618774	1126.959106	-649.222290	342.580963	901.541748	-439.485321	-174.076355	912.077881	-576.589722	72.220985	967.553589	591.860901	-3.504059	937.692566	572.597778	152.373505
-638.312500	142.210220	877.982056	-587.627808	-14.695842	871.509644	-714.067139	157.996979	501.463898	-669.297546	-86.480698	510.790161	-704.997314	153.572922	86.466904	-673.014160	-93.604347	91.061424	-668.681702	208.844315	1380.578003	-559.258789	-120.135887	1363.984619	-587.986145	66.318787	1399.057617	-586.666626	84.202888	1665.554810	-757.905212	276.340790	1141.078491	-594.107300	-214.041595	1126.788940	-651.542297	335.325470	897.848206	-450.178406	-175.043198	905.934021	-576.517883	71.705055	967.525513	591.406555	-3.184658	937.618164	572.504089	152.629669
-638.032593	141.649673	878.064819	-587.244080	-15.397768	871.548279	-713.124939	157.911392	501.327637	-669.593018	-86.829369	511.189758	-704.780884	153.538437	86.455788	-673.178528	-93.649101	91.097939	-667.592163	208.714767	1380.353027	-559.205383	-120.781975	1363.803955	-587.318542	65.850677	1399.224976	-586.336304	83.594681	1665.789673	-756.941650	273.481384	1140.478394	-597.266663	-213.480988	1126.723389	-653.726929	328.713501	894.489075	-460.661560	-175.837311	900.272583	-576.179626	71.066833	967.584290	591.136536	-2.635144	937.551697	572.462585	153.057098
-637.778625	141.381836	878.164063	-587.385071	-15.609772	871.609558	-712.503845	157.787704	501.302673	-669.504395	-87.408424	510.968964	-704.727539	153.510544	86.466103	-673.128357	-93.609863	91.137886	-666.491699	208.708420	1380.049561	-559.145508	-121.378365	1363.747559	-586.862610	65.323059	1399.232788	-586.088257	83.021454	1666.001465	-755.925659	270.997192	1139.985840	-600.215881	-213.110336	1126.946533	-655.509033	322.638672	891.566101	-471.141815	-177.049042	895.052246	-576.058533	70.737061	967.646790	590.747131	-2.225222	937.501343	572.394592	153.376236
-637.602356	141.188004	878.290649	-587.698792	-15.812634	871.680054	-712.373718	157.828522	501.438446	-669.452759	-87.588623	510.907013	-704.936584	153.390488	86.541283	-673.070862	-93.591347	91.119225	-665.484375	208.623367	1379.923218	-559.066406	-121.968422	1363.782837	-586.323181	64.806664	1399.342651	-585.837158	82.412674	1666.251709	-754.764404	268.903625	1139.644043	-602.899719	-212.851013	1127.339355	-657.360413	317.630402	889.051819	-481.574615	-178.801605	890.505005	-576.044189	70.418465	967.722656	590.314453	-1.907092	937.491577	572.323792	153.707642
-637.438477	140.815842	878.443054	-588.189270	-15.939932	871.909607	-711.985657	157.765106	501.478241	-668.982849	-87.216408	510.364624	-705.102356	153.332260	86.621185	-672.767090	-93.544868	91.114120	-664.595032	208.438080	1379.915649	-558.937134	-122.581284	1363.843628	-585.829834	64.323959	1399.492676	-585.596924	81.834953	1666.528320	-753.495667	267.139404	1139.427734	-605.358765	-212.715500	1128.015503	-658.678101	313.395996	887.060303	-491.971191	-181.090668	886.421753	-576.158020	70.089760	967.900635	589.806152	-1.697014	937.490051	572.200867	153.936157
-637.104004	140.330933	878.541687	-588.156372	-16.491743	872.019104	-711.586548	157.703156	501.553802	-669.194397	-87.529198	510.808533	-704.990662	153.145218	86.578529	-672.865295	-93.533691	91.188820	-663.712769	208.245987	1379.935303	-558.696716	-123.194992	1363.995728	-585.194031	63.864784	1399.690674	-585.395569	81.331398	1666.788574	-752.125427	265.964996	1139.374878	-607.859131	-212.969208	1128.783813	-659.604126	310.004639	885.543091	-501.918976	-183.857864	883.139893	-575.955688	69.509949	968.002380	589.392639	-1.449487	937.539856	572.050964	154.168747
-636.778076	139.830200	878.635925	-588.133301	-17.130777	872.206482	-710.591309	157.431244	501.414307	-669.200134	-87.745049	510.958038	-704.721985	153.194092	86.567665	-672.887207	-93.518280	91.270195	-662.785400	208.101578	1379.989502	-558.251526	-123.723244	1364.175049	-584.732849	63.337467	1399.820679	-585.244568	80.797523	1667.026123	-750.609924	265.251862	1139.510010	-610.256470	-213.227859	1129.522339	-660.128662	307.587158	884.497620	-511.448822	-187.076736	880.503296	-575.767456	68.922028	968.139221	589.065979	-1.051863	937.600647	571.835510	154.564667
-636.470947	139.242676	878.700256	-588.129822	-17.751507	872.369446	-710.849854	157.459167	501.540131	-669.040161	-87.818398	511.025146	-705.120300	153.168304	86.707222	-672.770508	-93.450912	91.327988	-662.042847	207.797546	1380.157349	-557.863708	-124.183815	1364.314331	-584.208923	62.929302	1399.988403	-585.009888	80.324806	1667.255737	-749.143188	265.050842	1139.710938	-612.536926	-213.800980	1130.486694	-660.331726	306.133606	883.753845	-520.380554	-190.655487	878.527039	-575.597046	68.308495	968.247681	588.763062	-0.697605	937.627747	571.504272	155.156296
-636.155823	138.659058	878.749390	-588.153137	-18.454494	872.541748	-709.801147	157.146286	501.345306	-669.304504	-88.184288	511.201752	-704.834839	153.207275	86.670540	-672.982910	-93.470291	91.415176	-661.299438	207.577133	1380.256226	-557.455688	-124.724190	1364.486572	-583.715881	62.495026	1400.109741	-584.663757	79.884438	1667.448975	-747.585144	265.189514	1139.957397	-614.665588	-214.732025	1131.626099	-660.089172	305.680450	883.458313	-528.638489	-194.445160	877.111511	-575.446472	67.654541	968.357422	588.433777	-0.412535	937.606201	571.210022	155.489670
-635.890808	138.163574	878.798584	-588.264282	-19.054094	872.565735	-709.532104	156.991760	501.354340	-669.395874	-88.374329	511.258698	-704.832397	153.144501	86.685432	-672.904541	-93.414604	91.441658	-660.535339	207.269150	1380.455566	-557.029602	-125.184624	1364.645508	-583.182678	62.046066	1400.221558	-584.417908	79.493927	1667.648193	-746.122559	265.752167	1140.385864	-616.742676	-215.677307	1132.681152	-659.460022	306.127167	883.531921	-536.210388	-198.465607	876.131348	-575.303711	67.019989	968.375000	588.156250	-0.095891	937.575500	570.897400	155.856979
-635.567871	137.480667	878.760620	-588.306641	-19.709087	872.601196	-709.326721	156.713196	501.312225	-669.119385	-88.222466	511.156769	-704.910889	153.117844	86.706009	-672.499268	-93.346718	91.448723	-659.745483	206.895065	1380.690063	-556.621887	-125.697586	1364.831909	-582.639709	61.603813	1400.345581	-584.153564	79.139534	1667.833374	-744.733887	266.567596	1140.853149	-618.956787	-216.950180	1133.647095	-658.442261	307.454254	883.992676	-542.984314	-202.558228	875.665649	-575.116333	66.325012	968.357117	587.736450	0.110631	937.542297	570.457581	156.129868
-635.310181	136.956894	878.745422	-588.356934	-20.416569	872.666138	-709.174744	156.391083	501.255707	-669.524109	-88.608063	511.296936	-705.057129	153.074234	86.758492	-672.704224	-93.377625	91.474167	-658.912170	206.488617	1380.962402	-556.302917	-126.225090	1365.000000	-582.073608	61.145950	1400.409180	-583.963867	78.742096	1667.995361	-743.372986	267.451691	1141.241943	-621.127869	-218.295135	1134.711182	-657.003235	309.525391	884.701477	-548.988464	-206.804047	875.582031	-574.955811	65.693611	968.360596	587.376465	0.378585	937.484802	570.045471	156.412903
-635.062500	136.412888	878.768250	-588.534668	-21.002245	872.686218	-709.064575	156.008209	501.275055	-669.905029	-88.933411	511.366302	-705.067261	152.977966	86.730339	-672.705505	-93.399689	91.497032	-657.998047	206.033829	1381.250854	-556.031372	-126.797661	1365.209717	-581.452454	60.685326	1400.476685	-583.571228	78.388496	1668.098145	-742.093750	268.787689	1141.748169	-623.274231	-219.719864	1135.908936	-655.122803	312.253815	885.788513	-554.096863	-211.166473	875.856812	-574.820435	65.056549	968.347839	586.939758	0.523563	937.452393	569.586609	156.614914
-634.772156	135.831711	878.817871	-588.636047	-21.582926	872.722168	-710.043335	155.971313	501.501495	-669.921143	-88.996895	511.317047	-705.458313	152.701935	86.783363	-672.437256	-93.405655	91.516312	-657.119812	205.543655	1381.493774	-555.815857	-127.330353	1365.438843	-580.861023	60.261749	1400.508301	-583.181946	78.125999	1668.233276	-740.861023	270.374054	1142.328247	-625.454102	-221.158249	1137.102783	-653.211060	315.731232	887.059326	-558.337585	-215.657181	876.401733	-574.618530	64.408531	968.352966	586.570679	0.699797	937.446594	569.175476	156.826385
-634.425415	135.677963	879.029236	-588.714172	-22.037104	872.810730	-709.994629	155.733200	501.543304	-670.367310	-89.282974	511.439667	-705.375854	152.656219	86.783852	-672.396118	-93.478874	91.523933	-656.175415	205.120087	1381.783447	-555.711365	-127.832603	1365.668701	-580.201172	59.836502	1400.506592	-582.690613	77.849335	1668.347900	-739.543335	272.046173	1142.887939	-627.595215	-222.695557	1138.250244	-650.532471	319.366882	888.461853	-561.615051	-220.083954	877.187683	-574.384583	63.948666	968.475098	586.281860	0.921385	937.437439	568.800476	157.023514
-634.409912	134.885345	878.983643	-588.872742	-22.756208	872.888000	-709.764832	155.371109	501.392639	-670.861267	-89.616959	511.570007	-705.244751	152.681091	86.759308	-672.469727	-93.552269	91.549576	-655.248352	204.703735	1382.066772	-555.666687	-128.338989	1365.891235	-579.581177	59.449112	1400.449585	-582.266663	77.588104	1668.425781	-738.214294	273.969055	1143.516357	-629.709534	-224.294510	1139.371460	-647.761841	323.610382	890.055969	-564.102661	-224.629120	878.129028	-574.316223	63.270023	968.428589	585.966431	1.121906	937.409180	568.385254	157.250336
-634.273193	134.386887	878.957886	-589.076233	-23.326710	872.891724	-710.027039	155.105469	501.379395	-671.123535	-89.830421	511.513885	-705.343201	152.580673	86.738808	-672.274170	-93.630241	91.538750	-654.363159	204.244827	1382.305176	-555.658447	-128.828857	1366.105591	-578.943420	59.107040	1400.437134	-581.663452	77.325623	1668.404663	-736.734253	275.993286	1144.076538	-631.676208	-226.122971	1140.445435	-644.654419	328.284119	891.887756	-565.869263	-229.308136	879.209045	-574.184265	62.718922	968.352051	585.677002	1.353264	937.366455	568.010437	157.448837
-634.163330	133.981094	878.920654	-589.289795	-23.859207	872.862000	-710.350220	154.861206	501.414093	-671.669922	-90.276833	511.567535	-705.392456	152.540115	86.777321	-672.319275	-93.706726	91.515175	-653.457092	203.852768	1382.552490	-555.798645	-129.300323	1366.356445	-578.405884	58.633072	1400.366455	-581.083984	77.089478	1668.381104	-735.184753	278.235382	1144.771851	-633.506470	-227.889404	1141.438843	-641.486877	333.175903	893.751465	-566.937256	-234.148331	880.432434	-574.096985	62.213188	968.264832	585.271729	1.453230	937.349792	567.608093	157.574951
-634.090576	133.500305	878.874084	-589.495056	-24.364758	872.854980	-710.613342	154.531418	501.396637	-671.768677	-90.349731	511.397888	-705.454041	152.459030	86.794479	-672.098755	-93.787369	91.462746	-652.566223	203.363373	1382.734863	-555.969116	-129.777893	1366.653076	-577.831787	58.291031	1400.302979	-580.448914	76.855721	1668.354492	-733.468750	280.526672	1145.467651	-635.131042	-229.924973	1142.500610	-637.887939	338.351257	895.946777	-567.673279	-239.219666	881.705383	-574.018982	61.718754	968.179199	584.947449	1.682042	937.307068	567.227966	157.762527
-633.981323	133.043304	878.818054	-589.779663	-24.866215	872.841248	-710.899780	154.194427	501.393646	-672.064392	-90.540283	511.313873	-705.488770	152.366028	86.781357	-672.006348	-93.896988	91.389008	-651.666382	202.902115	1382.926514	-556.519470	-130.228745	1366.870850	-577.275940	57.906166	1400.245361	-579.785767	76.643356	1668.300537	-731.613220	282.915894	1146.146240	-636.511475	-231.987427	1143.458496	-634.121948	343.874054	898.386169	-567.390137	-244.302063	883.311340	-573.951111	61.213921	968.082520	584.551880	1.855638	937.328308	566.805847	157.888992
-633.912842	132.648743	878.779480	-590.067444	-25.352802	872.799927	-711.164490	153.928665	501.398254	-672.377930	-90.744568	511.244049	-705.504333	152.311554	86.764008	-671.888550	-94.007828	91.358131	-650.804565	202.480072	1383.148071	-556.956238	-130.683899	1367.152344	-576.698425	57.512512	1400.211670	-579.139099	76.401474	1668.218994	-729.615479	285.371582	1146.902588	-637.681274	-234.133911	1144.466309	-630.189575	349.385437	900.859985	-566.956909	-249.561081	884.936462	-573.902954	60.728195	967.981018	584.028809	1.949029	937.310730	566.367859	157.986450
-633.861084	132.226959	878.710266	-590.379456	-25.826265	872.812744	-711.390991	153.645386	501.379700	-672.830139	-90.982468	511.202271	-705.442688	152.225372	86.729324	-671.883850	-94.123070	91.301224	-649.936584	202.057388	1383.297729	-557.417114	-131.075928	1367.451904	-576.340393	57.127346	1400.108154	-578.344666	76.215393	1668.166138	-727.532166	287.855621	1147.571899	-638.517090	-236.304062	1145.484985	-626.099792	354.904419	903.441284	-565.956726	-254.868988	886.713989	-573.881836	60.282413	967.890015	583.588745	2.079321	937.313110	565.964844	158.094467
-633.790344	131.875458	878.670715	-590.740845	-26.271120	872.811829	-711.676697	153.407120	501.399628	-673.323364	-91.268921	511.203979	-705.390808	152.137039	86.663544	-671.918762	-94.208199	91.284584	-649.070435	201.650848	1383.455566	-557.923035	-131.511200	1367.767090	-575.891235	56.780190	1400.033813	-577.572388	76.036583	1668.081787	-725.328674	290.423798	1148.269897	-639.102661	-238.505936	1146.430542	-621.953308	360.499329	906.072266	-564.398132	-260.131531	888.661011	-573.887817	59.837975	967.815369	583.130066	2.138894	937.321533	565.612244	158.154236
-633.543274	131.992126	878.709900	-591.113281	-26.521358	872.790222	-711.927185	153.142029	501.431976	-673.769958	-91.511208	511.133392	-705.394409	152.102570	86.647858	-671.860107	-94.291046	91.266258	-648.184204	201.297913	1383.607422	-558.421448	-131.887970	1368.070923	-575.478821	56.440411	1399.954468	-576.853210	75.861343	1667.947021	-723.078003	293.056549	1149.012451	-639.487061	-240.717041	1147.315796	-617.667175	366.079926	908.828918	-562.488281	-265.390350	890.609375	-573.834473	59.602024	967.788513	582.520508	2.061423	937.286621	565.196228	158.175781
-633.900879	131.048187	878.645203	-591.626465	-27.218927	872.814209	-712.335693	152.898544	501.336060	-674.262390	-91.757828	511.148010	-705.471497	152.054459	86.634094	-671.851074	-94.387550	91.203461	-647.317017	200.940521	1383.724365	-558.932373	-132.276627	1368.381958	-575.075134	56.114807	1399.884888	-576.016357	75.712074	1667.876587	-720.750732	295.647552	1149.762085	-639.611267	-242.849136	1148.154785	-613.378845	371.447784	911.579956	-560.165833	-270.576019	892.631287	-574.119812	58.848255	967.700256	582.029602	2.051490	937.258789	564.865662	158.201553
-633.947205	130.569534	878.586243	-592.108582	-27.764259	872.826294	-712.600708	152.676300	501.313568	-674.611816	-91.918800	511.119476	-705.463257	152.031860	86.614220	-671.777771	-94.450790	91.128372	-646.425476	200.657791	1383.917480	-559.484802	-132.664474	1368.648071	-574.614136	55.836586	1399.912231	-575.222778	75.547348	1667.797974	-718.382080	298.224304	1150.480957	-639.287415	-244.796799	1149.065063	-609.042236	376.760284	914.335571	-557.583008	-275.645386	894.709717	-574.261230	58.302513	967.627625	581.598755	2.134608	937.236938	564.574768	158.265366
-634.020203	130.237930	878.597839	-592.670715	-28.160717	872.813660	-712.839172	152.530289	501.340698	-674.962891	-92.085670	511.018646	-705.476196	152.024185	86.629272	-671.801880	-94.477417	91.059814	-645.552979	200.295166	1383.952148	-559.924194	-132.966736	1368.921021	-574.237305	55.512211	1399.884033	-574.454285	75.441444	1667.721313	-715.899780	300.767151	1151.168213	-638.993103	-246.929184	1149.788940	-604.339233	382.006073	917.361389	-554.661194	-280.579712	896.877502	-574.460815	57.834202	967.585022	581.109070	2.088254	937.205078	564.303955	158.249298
-634.143066	129.869049	878.593933	-593.271362	-28.602909	872.798157	-713.092590	152.396545	501.341705	-675.321350	-92.242470	510.945770	-705.555542	151.991928	86.620338	-671.762573	-94.525917	90.998955	-644.605530	200.014191	1383.992065	-560.302612	-133.200836	1369.197876	-573.991394	55.165268	1399.753662	-573.803284	75.303291	1667.586060	-713.549255	303.301605	1151.883423	-638.513306	-249.066223	1150.540649	-600.005676	386.795898	920.018127	-551.602051	-285.377747	899.017151	-574.707642	57.332737	967.533630	580.555847	1.975753	937.159607	564.020142	158.211044
-634.227722	129.482956	878.559937	-593.825073	-29.118296	872.783020	-713.264771	152.300812	501.307098	-675.493958	-92.302452	510.881775	-705.575500	151.983398	86.618195	-671.835449	-94.563171	90.927605	-643.707947	199.741486	1384.006714	-560.655945	-133.394196	1369.472534	-573.616943	54.886887	1399.692993	-572.950073	75.206795	1667.562744	-711.099792	305.700134	1152.470337	-637.846436	-251.022537	1151.203003	-595.642151	391.466583	922.673889	-548.331726	-290.004852	901.136475	-574.941284	56.795013	967.479004	579.989319	1.815448	937.111145	563.765015	158.150604
-634.249084	128.992371	878.473328	-594.006897	-29.999123	872.697876	-713.352051	152.178696	501.258057	-675.686157	-92.394257	510.904236	-705.580566	151.979691	86.593132	-671.742493	-94.543648	90.888603	-642.826294	199.459763	1383.927490	-561.011047	-133.556976	1369.759766	-573.285706	54.637253	1399.624756	-572.302429	75.135895	1667.488647	-708.734558	308.090790	1153.101318	-637.036438	-253.045868	1151.901855	-591.202271	395.909851	925.369812	-544.880127	-294.361816	903.332092	-574.983093	56.070431	967.370422	579.413452	1.695429	937.080811	563.481140	158.150162
-634.831116	127.697884	878.099426	-594.605896	-31.053057	872.843628	-713.473572	152.105438	501.078949	-676.044250	-92.572739	511.012177	-705.660095	151.953339	86.560249	-671.861206	-94.570374	90.901970	-641.968506	199.176208	1383.870483	-561.330872	-133.731186	1370.026123	-572.860229	54.465706	1399.681152	-571.531372	75.139465	1667.504150	-706.345093	310.323730	1153.654663	-636.028015	-254.937836	1152.537720	-586.781128	400.191620	928.004761	-541.344421	-298.518372	905.509521	-575.497742	55.223537	967.199951	578.974976	1.597076	937.115723	563.287354	158.062820
-634.598450	128.075882	878.243286	-595.164063	-31.197475	872.877686	-713.422913	152.010803	501.129517	-676.301331	-92.689117	510.947845	-705.695435	151.931824	86.556557	-671.755554	-94.582146	90.913589	-641.116821	198.906952	1383.813599	-561.585876	-133.890762	1370.286865	-572.506714	54.247887	1399.648315	-570.832825	75.100960	1667.478882	-703.940186	312.331329	1154.075806	-634.954468	-256.822968	1153.141479	-582.361023	404.167908	930.637573	-537.769714	-302.478973	907.625854	-575.667236	55.057240	967.312622	578.579163	1.560474	937.112793	563.103271	158.043900
-634.574829	128.032364	878.293945	-595.796570	-31.514332	872.925964	-713.415161	152.001282	501.154602	-676.539917	-92.837929	510.901886	-705.704651	151.881943	86.576378	-671.676941	-94.602913	90.925774	-640.284729	198.702118	1383.720703	-561.851501	-134.017822	1370.564575	-572.195251	54.040268	1399.635742	-570.182495	75.073814	1667.472290	-701.654602	314.169128	1154.502930	-633.773865	-258.883575	1153.919067	-578.018921	407.809845	933.211609	-534.127014	-306.170471	909.781006	-575.953735	54.707275	967.366577	578.145203	1.450085	937.093811	562.916809	157.970001
-634.633789	127.759895	878.266296	-596.390747	-31.912542	872.981812	-713.401184	151.973328	501.154785	-676.972900	-93.119438	510.986450	-705.709778	151.837952	86.603554	-671.777283	-94.630920	90.932365	-639.458923	198.487915	1383.673584	-562.132141	-134.105759	1370.828491	-571.829529	53.885792	1399.649658	-569.553284	75.093338	1667.477539	-699.441528	315.774353	1154.840942	-632.527222	-260.330353	1154.293823	-573.699768	411.139069	935.778259	-530.368713	-309.503235	911.901855	-576.262390	54.287678	967.378845	577.740295	1.318476	937.074829	562.768188	157.873398
-634.669800	127.504456	878.230469	-597.044434	-32.280994	873.060608	-713.352966	151.964539	501.140869	-677.208252	-93.280922	510.950195	-705.781067	151.775909	86.632851	-671.803345	-94.661781	90.911316	-638.658203	198.316452	1383.608765	-562.407043	-134.178253	1371.109131	-571.487976	53.726101	1399.636841	-568.923401	75.155968	1667.487671	-697.456726	317.216034	1155.194214	-631.198303	-262.172852	1155.024658	-569.517883	414.012360	938.302429	-526.666809	-312.546082	914.001221	-576.575989	53.892960	967.392700	577.349609	1.152115	937.072754	562.605774	157.727203
-634.708313	127.332436	878.199280	-597.607788	-32.651535	873.113037	-713.388306	152.009171	501.129639	-677.432556	-93.337616	510.865173	-705.846191	151.703033	86.623970	-671.757874	-94.677223	90.885368	-637.895874	198.205307	1383.548706	-562.654663	-134.199417	1371.385132	-571.149475	53.597668	1399.654053	-568.324036	75.202766	1667.490723	-695.607605	318.345764	1155.404053	-629.926758	-263.460144	1155.407837	-565.469177	416.490753	940.744812	-523.077148	-315.306396	915.985413	-576.845764	53.540428	967.395508	576.894897	0.913539	937.069214	562.424377	157.586258
-634.731934	127.176636	878.154785	-598.181946	-32.994244	873.148804	-713.369873	152.072144	501.139465	-677.586609	-93.353172	510.804230	-705.937744	151.627350	86.633720	-671.755920	-94.684464	90.835526	-637.151428	198.129578	1383.489868	-562.913757	-134.207352	1371.644775	-570.845642	53.455135	1399.656494	-567.917297	75.266068	1667.425659	-694.007141	319.233124	1155.551514	-628.681396	-265.122101	1156.198242	-561.615662	418.449829	943.124756	-519.468811	-317.599670	918.027588	-577.100708	53.205200	967.378052	576.496704	0.743297	937.083435	562.226135	157.435883
-634.717957	127.039726	878.093872	-598.751648	-33.314190	873.216980	-713.310913	152.154907	501.150269	-677.713257	-93.340607	510.735687	-706.008057	151.537231	86.616058	-671.692688	-94.711113	90.791855	-636.518372	198.068756	1383.437012	-563.226257	-134.192017	1371.919678	-570.623047	53.321381	1399.680054	-567.413208	75.388374	1667.385254	-692.620422	319.917206	1155.695068	-627.561157	-266.431000	1156.747437	-557.892517	419.957123	945.435974	-516.054321	-319.602081	919.915161	-577.331360	52.911449	967.365784	576.203979	0.624742	937.096497	562.066650	157.348923
-634.586182	126.813148	878.063599	-599.244141	-33.583359	873.284912	-713.152344	152.250061	501.151581	-677.776062	-93.248848	510.653442	-706.070068	151.511826	86.640083	-671.567688	-94.723564	90.737762	-635.875061	198.096497	1383.366211	-563.484497	-134.181061	1372.192017	-570.326965	53.234791	1399.685547	-566.750671	75.522110	1667.493652	-691.459900	320.278259	1155.715576	-626.562988	-267.586334	1157.298462	-554.433167	420.994171	947.626343	-512.678101	-321.122192	921.884155	-577.459167	52.576866	967.367676	575.908691	0.494270	937.119202	561.913269	157.218155
-634.426086	126.694313	878.052551	-599.705627	-33.861755	873.331482	-712.964600	152.346603	501.128723	-677.622437	-93.012398	510.517120	-706.077271	151.509354	86.651642	-671.240051	-94.772331	90.705162	-635.315430	198.164124	1383.322998	-563.731445	-134.174927	1372.439697	-570.035522	53.156662	1399.735840	-566.468262	75.592300	1667.408447	-690.567139	320.407196	1155.645874	-625.714294	-268.653168	1157.759644	-551.188721	421.511230	949.726929	-509.586212	-322.297729	923.710205	-577.544495	52.267220	967.364380	575.609314	0.310372	937.135193	561.770325	157.053040
-634.235352	126.646255	878.059814	-600.100464	-34.116325	873.395569	-712.823059	152.432343	501.154175	-678.047241	-93.216202	510.569641	-706.178467	151.426102	86.648911	-671.238586	-94.830154	90.676384	-634.752075	198.292923	1383.251831	-563.944519	-134.162613	1372.616943	-569.724121	53.103031	1399.765625	-566.056274	75.703224	1667.422852	-689.972412	320.342804	1155.498779	-625.094116	-269.497772	1158.170166	-548.279663	421.544373	951.668518	-506.654358	-323.070679	925.449646	-577.567871	52.014381	967.372559	575.281067	0.122653	937.167908	561.579102	156.857147
-633.866394	126.566704	878.043457	-600.358276	-34.306171	873.402832	-712.571899	152.596741	501.191589	-678.465515	-93.320290	510.586853	-706.201294	151.422043	86.682533	-671.187622	-94.862152	90.658302	-634.237183	198.418610	1383.168701	-564.143372	-134.160370	1372.786865	-569.425720	53.098236	1399.780396	-565.492126	75.871353	1667.519043	-689.644653	320.088928	1155.268188	-624.619446	-270.370453	1158.569946	-545.598145	421.088348	953.407227	-503.922607	-323.375305	927.149292	-577.421753	51.754681	967.336548	574.956177	-0.146772	937.197754	561.411194	156.612671
-633.469543	126.383980	878.060913	-600.516968	-34.514969	873.443054	-712.320679	152.696777	501.168457	-678.431824	-93.076157	510.472229	-706.247620	151.392883	86.706322	-670.916870	-94.868484	90.633232	-633.786621	198.549805	1383.047852	-564.300659	-134.142944	1372.939575	-569.105469	53.100662	1399.800659	-565.144653	75.990250	1667.526001	-689.572632	319.568756	1154.915894	-624.377502	-270.655182	1158.640991	-543.242310	420.170135	954.983398	-501.410706	-323.286316	928.676086	-577.217163	51.452332	967.334839	574.572571	-0.414539	937.235474	561.189148	156.402359
-633.088928	126.251221	878.069458	-600.625610	-34.791695	873.470703	-712.110779	152.807266	501.156036	-678.636047	-92.997185	510.450867	-706.343933	151.352844	86.739357	-670.836914	-94.912659	90.586250	-633.366638	198.742935	1382.856079	-564.408020	-134.099686	1373.058838	-568.814087	53.121677	1399.808838	-564.958374	76.052940	1667.464600	-689.762634	318.882507	1154.469727	-624.311523	-271.369568	1159.058838	-540.961670	418.649384	956.168213	-499.172058	-322.757507	930.126343	-576.983582	51.153370	967.316101	574.228027	-0.636691	937.257935	561.009094	156.153549
-632.523315	126.206322	878.056213	-600.602539	-34.897240	873.460510	-711.813782	152.890717	501.160919	-678.782104	-92.881432	510.417206	-706.384949	151.321716	86.729576	-670.754944	-94.922974	90.541039	-633.055481	198.933380	1382.637085	-564.532043	-134.099243	1373.143433	-568.504761	53.161236	1399.819214	-564.664429	76.154762	1667.458496	-690.070923	318.043945	1153.877441	-624.756470	-271.752106	1158.963135	-539.606262	417.308228	957.227112	-497.026245	-321.633575	931.259460	-576.613159	50.959373	967.278198	573.869690	-0.805247	937.248901	560.786499	155.974365
-632.009277	126.144295	878.041687	-600.516479	-35.017296	873.461487	-711.564697	152.965775	501.218170	-678.904480	-92.800766	510.439545	-706.474426	151.300751	86.757454	-670.693604	-94.930527	90.543800	-632.775391	199.177292	1382.411499	-564.535889	-134.075546	1373.208984	-568.411499	53.133236	1399.690674	-564.233276	76.344261	1667.539673	-690.616333	317.055878	1153.297363	-625.128601	-271.736664	1158.958008	-538.060974	415.130188	957.975037	-495.398926	-320.473663	932.497070	-576.229004	50.786495	967.239319	573.529724	-1.007756	937.264893	560.579712	155.783508
-631.446411	126.002136	878.005066	-600.344360	-35.142712	873.469360	-711.260742	153.083740	501.204834	-679.014648	-92.679909	510.466400	-706.513123	151.308868	86.730659	-670.586609	-94.958931	90.532021	-632.598267	199.454910	1382.184937	-564.552063	-134.088608	1373.272461	-567.980469	53.335529	1399.759644	-564.014832	76.472862	1667.509155	-691.306091	315.911774	1152.544556	-625.635071	-271.551514	1158.879517	-536.729675	412.535400	958.382324	-493.913177	-318.732727	933.490295	-575.802490	50.593479	967.202454	573.265320	-1.246437	937.295349	560.437195	155.587921
-630.857666	126.051750	877.979553	-600.132080	-35.163658	873.442566	-711.027527	153.160843	501.234314	-679.091125	-92.568810	510.481232	-706.567139	151.287598	86.766296	-670.477295	-94.967964	90.534996	-632.437988	199.763382	1381.968994	-564.527161	-134.079132	1373.284912	-567.775574	53.401752	1399.739380	-563.836670	76.578934	1667.507935	-692.083801	314.597870	1151.804810	-626.340210	-271.115662	1158.728516	-535.755859	409.738556	958.516602	-492.578796	-316.328003	934.207397	-575.342346	50.523163	967.154907	572.933838	-1.474949	937.310791	560.243103	155.377457
-630.290527	126.080627	877.985718	-599.829224	-35.217255	873.428650	-710.860901	153.254028	501.321259	-679.089172	-92.456985	510.504639	-706.646484	151.267166	86.774361	-670.465088	-94.986000	90.525856	-632.355652	200.090561	1381.777466	-564.513550	-134.101944	1373.298584	-567.534790	53.508713	1399.691895	-563.691895	76.691299	1667.504150	-692.900269	313.207092	1150.997192	-627.129639	-270.499481	1158.457764	-535.067627	406.645233	958.414246	-491.767700	-314.061768	934.944397	-574.859863	50.440460	967.134033	572.630615	-1.702586	937.346741	560.091492	155.160492
-629.595337	126.093254	877.965759	-599.390930	-35.224289	873.392456	-710.295654	153.183105	501.288727	-679.047241	-92.389786	510.542603	-706.429810	151.284378	86.757462	-670.449524	-94.984749	90.524902	-632.276001	200.411346	1381.569458	-564.469971	-134.082306	1373.299683	-567.282349	53.622311	1399.685669	-563.545532	76.811806	1667.496948	-693.692505	311.606720	1150.192383	-627.981262	-269.462372	1157.981567	-534.534851	403.269531	957.969849	-490.826324	-310.862457	935.235535	-574.279968	50.371956	967.104065	572.364807	-1.909407	937.354492	559.973267	154.927643
-628.912964	126.085091	877.933655	-598.877563	-35.199379	873.353760	-709.928711	153.079407	501.297119	-678.872253	-92.259346	510.568512	-706.363586	151.295166	86.767181	-670.340332	-94.973114	90.534912	-632.196716	200.726700	1381.377197	-564.396240	-134.059311	1373.271484	-567.095886	53.743786	1399.662476	-563.421997	76.919632	1667.494263	-694.466431	309.938751	1149.331787	-628.823975	-268.306335	1157.481567	-534.198059	399.652161	957.246643	-490.286743	-307.684662	935.560974	-573.679382	50.335938	967.069885	572.102539	-2.073466	937.338806	559.822815	154.763931
-628.274841	126.146713	877.848938	-598.332947	-35.145805	873.283508	-709.651123	153.034760	501.289978	-678.698669	-92.223618	510.605042	-706.356262	151.255432	86.767517	-670.355896	-94.955963	90.533974	-632.186157	201.027588	1381.164917	-564.374512	-134.072021	1373.229858	-566.891479	53.893719	1399.604858	-563.300171	77.037743	1667.484863	-695.286316	308.285583	1148.496094	-629.794128	-267.032959	1157.002930	-533.875366	395.577454	956.203064	-489.837585	-303.606293	935.321106	-573.099915	50.375801	966.998535	571.859375	-2.287221	937.321350	559.715698	154.532516
-627.639954	126.264488	877.752686	-597.755432	-35.068005	873.231567	-709.472168	152.981277	501.336914	-678.437988	-92.161644	510.617798	-706.390686	151.215942	86.793625	-670.269226	-94.933311	90.550682	-632.152832	201.353485	1380.951782	-564.285767	-134.063156	1373.165405	-566.720947	54.036488	1399.565186	-563.398193	77.129311	1667.363647	-695.917603	306.473846	1147.568481	-630.708008	-265.403076	1156.281128	-534.139587	391.766907	954.777222	-489.754730	-299.795593	934.976135	-572.527039	50.476612	966.938904	571.614136	-2.482162	937.324219	559.614563	154.324097
-626.924011	126.381851	877.674866	-597.092834	-34.939304	873.197815	-709.221558	152.963165	501.382050	-678.103699	-92.111237	510.650635	-706.317810	151.177094	86.793648	-670.306213	-94.909470	90.577599	-632.102539	201.698959	1380.716309	-564.128662	-134.038635	1373.071655	-566.564270	54.196819	1399.521240	-563.379883	77.289810	1667.325928	-696.473938	304.669250	1146.720581	-631.463196	-263.366821	1155.279419	-534.472351	387.750244	952.991638	-490.042328	-296.507507	934.469421	-571.896301	50.600113	966.908813	571.390442	-2.677009	937.324707	559.498169	154.146149
-626.197388	126.394844	877.583862	-596.366028	-34.783188	873.161255	-708.902100	152.942871	501.403137	-677.621948	-92.010803	510.696564	-706.221436	151.183960	86.820190	-670.234558	-94.888245	90.619751	-632.114502	201.986069	1380.512939	-564.047791	-134.037292	1372.971802	-566.434143	54.355061	1399.484009	-563.361267	77.433777	1667.305176	-696.912964	302.843384	1145.833252	-632.317505	-261.357666	1154.432007	-534.948364	383.534332	951.006470	-490.053986	-291.743317	933.569092	-571.251282	50.703888	966.879761	571.245605	-2.854680	937.340149	559.476257	153.956787
-625.512207	126.495644	877.517334	-595.630066	-34.672741	873.121155	-708.566162	152.865967	501.446045	-677.115601	-91.967598	510.778534	-706.115479	151.149124	86.806213	-670.238770	-94.829514	90.643959	-632.134644	202.256073	1380.337524	-563.988098	-134.072678	1372.857178	-566.349426	54.518677	1399.515503	-563.399353	77.607162	1667.290771	-697.177979	300.883392	1144.968018	-633.014221	-259.089508	1153.474976	-535.603333	379.231873	948.643372	-490.367950	-287.400635	932.597717	-570.615845	50.822632	966.858643	571.103638	-3.050586	937.369751	559.436462	153.750458
-624.826416	126.624313	877.484070	-594.802917	-34.556423	873.089722	-708.259766	152.775238	501.477020	-676.595581	-91.972450	510.844116	-706.030334	151.117188	86.804268	-670.203430	-94.803665	90.709122	-632.151917	202.517822	1380.176147	-563.886963	-134.097046	1372.719360	-566.275757	54.649479	1399.513794	-563.431030	77.785187	1667.272095	-697.329163	298.937195	1144.122803	-633.654297	-256.720184	1152.421631	-536.436218	374.978516	946.006470	-490.901276	-283.081421	931.392334	-569.968384	50.959255	966.873047	570.586243	-3.511499	937.561462	559.276062	153.326141
-624.135376	126.755989	877.474548	-593.973938	-34.388241	873.096497	-707.922607	152.679535	501.537384	-675.988525	-91.983376	510.900818	-705.911682	151.074661	86.809273	-670.258728	-94.769112	90.780983	-632.156128	202.769562	1380.013428	-563.792542	-134.098663	1372.563354	-566.215576	54.771900	1399.511719	-563.497192	77.967995	1667.244019	-697.264160	296.981079	1143.252075	-634.150513	-254.177948	1151.354004	-537.459534	370.706207	943.076782	-491.454926	-278.600555	929.986084	-569.328125	51.129879	966.922485	570.509277	-3.706589	937.633911	559.275635	153.109985
-623.418396	127.009529	877.455078	-593.139221	-34.124966	873.083862	-707.429871	152.540451	501.568207	-675.384338	-91.990578	510.981598	-705.747253	151.126678	86.799171	-670.307068	-94.719963	90.853203	-632.149109	202.989838	1379.856689	-563.668274	-134.097198	1372.392700	-566.197510	54.929947	1399.527466	-563.568970	78.145760	1667.230957	-697.026794	295.035400	1142.414307	-634.519226	-251.581024	1150.238770	-538.493958	366.354126	939.953186	-492.222168	-274.067749	928.353333	-568.680603	51.395893	966.961609	570.474670	-3.901578	937.679871	559.288513	152.957062
-622.798035	126.981110	877.398926	-592.229797	-34.061642	873.140015	-707.175293	152.481033	501.598419	-674.742859	-92.029114	511.067627	-705.675415	151.140854	86.805466	-670.335144	-94.713181	90.935379	-632.123108	203.219025	1379.689209	-563.580688	-134.091858	1372.197021	-566.204834	55.092701	1399.515869	-563.704407	78.366257	1667.185791	-696.589783	293.197510	1141.586792	-634.781494	-248.914658	1149.170288	-539.854980	362.303864	936.571899	-493.022949	-269.497681	926.565552	-568.071838	51.519897	967.023010	570.492065	-4.046896	937.697266	559.321167	152.827194
-622.408508	126.635445	877.143494	-591.389771	-34.170700	873.147522	-706.892334	152.415588	501.594696	-674.178101	-92.075645	511.191742	-705.588623	151.179550	86.816711	-670.440430	-94.684586	90.968948	-632.149170	203.453354	1379.497437	-563.503113	-134.056137	1371.963135	-566.227417	55.244221	1399.507690	-563.850647	78.541977	1667.158447	-695.984741	291.423950	1140.780151	-634.865112	-246.298965	1148.054077	-541.198914	358.377838	933.089539	-493.973083	-264.928894	924.574097	-567.568054	51.538242	966.932861	570.521667	-4.192089	937.728027	559.337402	152.698441
-621.237305	127.458138	877.476929	-590.232239	-33.605972	873.144226	-706.427063	152.248184	501.759888	-673.276245	-91.924606	511.192535	-705.427185	151.196243	86.810478	-670.218750	-94.645119	91.006912	-632.205994	203.692505	1379.319702	-563.409058	-134.005280	1371.728882	-566.292480	55.400913	1399.514526	-564.033508	78.717621	1667.133667	-695.178833	289.810852	1140.083740	-634.834534	-243.616516	1146.930664	-542.744507	354.494781	929.373535	-494.872009	-260.357300	922.498596	-566.660278	51.975491	967.221863	570.602234	-4.322374	937.763977	559.418640	152.507568
-620.613281	127.391174	877.384460	-589.262695	-33.519753	873.151672	-706.001709	152.185257	501.805481	-672.618347	-92.018753	511.291382	-705.230957	151.253250	86.827927	-670.212158	-94.627068	91.101730	-632.256958	203.885910	1379.132568	-563.336060	-133.916885	1371.487671	-566.343750	55.568771	1399.515991	-564.250000	78.877190	1667.111572	-694.246399	288.414673	1139.324951	-634.642883	-241.054459	1145.843140	-544.511414	350.867188	925.537292	-495.910950	-255.809296	920.276794	-566.029785	52.096851	967.243713	570.758667	-4.436172	937.805603	559.505798	152.420898
-619.712952	127.851334	877.500854	-588.223328	-33.104290	873.112000	-705.839417	152.139618	501.970032	-671.870789	-91.984650	511.360107	-705.244873	151.227737	86.854179	-670.175476	-94.604294	91.169670	-632.358154	204.087906	1378.935913	-563.272766	-133.853745	1371.231812	-566.451904	55.746124	1399.530640	-564.331848	79.072823	1667.181885	-693.250366	287.142120	1138.612671	-634.326660	-238.623230	1144.810913	-546.113831	346.924683	921.611023	-496.970398	-251.364319	917.983521	-565.269592	52.434082	967.376038	570.926880	-4.586754	937.854309	559.619385	152.269745
-618.874084	128.062805	877.489136	-587.169312	-32.855549	873.100159	-705.389648	152.020493	502.033295	-671.102966	-91.913795	511.394379	-705.133667	151.229080	86.844391	-670.198975	-94.551804	91.218010	-632.425415	204.289261	1378.723633	-563.199829	-133.704956	1370.965698	-566.546814	55.895187	1399.506958	-564.765503	79.140862	1667.054932	-692.119507	286.119385	1137.972778	-633.863770	-236.243820	1143.757813	-547.898132	343.578857	917.676208	-498.011444	-247.051804	915.642212	-564.546265	52.670506	967.457397	571.119995	-4.705827	937.897827	559.741089	152.136414
-618.007751	128.291351	877.460327	-586.155701	-32.537872	873.051208	-704.891357	151.957596	502.072784	-669.947632	-91.586884	511.351837	-704.937683	151.283768	86.832657	-669.832947	-94.500816	91.272751	-632.521973	204.538406	1378.469971	-563.103699	-133.552856	1370.701782	-566.680969	56.055550	1399.473511	-564.928528	79.359215	1667.093018	-690.885376	285.265869	1137.304810	-633.284241	-234.081757	1142.795654	-549.858093	340.417328	913.897461	-499.091431	-242.875717	913.285767	-563.809937	52.927460	967.504150	571.282715	-4.832817	937.942505	559.881592	152.015594
-617.250671	128.551529	877.401428	-585.245789	-32.140549	872.928955	-704.491211	151.946045	502.157501	-669.506409	-91.718315	511.512268	-704.838562	151.286331	86.814934	-670.035400	-94.442047	91.330666	-632.605225	204.787033	1378.219727	-563.006348	-133.371552	1370.445068	-566.855347	56.211166	1399.421753	-565.253113	79.529999	1667.040039	-689.664856	284.647491	1136.629395	-632.566833	-232.141968	1141.906738	-551.729614	337.226440	910.125854	-500.177826	-238.833481	910.931274	-563.154297	53.223000	967.488953	571.443848	-4.904940	937.974487	560.029724	151.911896
-616.474182	128.865631	877.341919	-584.460022	-31.602757	872.889099	-703.392517	151.737274	502.057770	-668.508911	-91.448158	511.400421	-704.438538	151.394791	86.730659	-669.863953	-94.380020	91.394234	-632.663635	204.985764	1377.973877	-562.911743	-133.226318	1370.199707	-567.011292	56.395496	1399.369019	-565.790771	79.618004	1666.869873	-688.406311	284.135254	1136.029053	-631.736755	-230.378098	1141.023315	-553.661011	334.087006	906.401123	-501.213593	-234.926987	908.662292	-562.570007	53.627892	967.521362	571.587708	-5.051576	937.997559	560.220215	151.790939
-615.549805	128.998154	877.274658	-583.306152	-31.477421	873.041931	-702.840759	151.687958	502.102142	-667.830383	-91.327126	511.460663	-704.259583	151.408051	86.744858	-669.858704	-94.300591	91.396950	-632.713928	205.217346	1377.715576	-562.853699	-133.084076	1369.974609	-567.174377	56.555756	1399.281982	-566.187012	79.735283	1666.799316	-687.119324	283.673950	1135.352905	-630.798828	-228.817627	1140.232910	-555.589722	331.163544	902.840393	-502.258392	-231.261459	906.455017	-561.828491	53.874725	967.679199	571.769592	-5.127062	938.005310	560.413818	151.699646
-614.530518	129.177826	877.231140	-582.075378	-31.414032	873.088318	-702.581665	151.732315	502.254730	-667.109558	-91.206886	511.562042	-704.296387	151.384476	86.795586	-669.804138	-94.200340	91.425041	-632.693481	205.482239	1377.478882	-562.719055	-132.880325	1369.769653	-567.456055	56.655067	1399.119995	-566.425842	79.923836	1666.819092	-686.134521	283.562927	1135.207275	-629.734009	-227.405228	1139.514038	-557.645081	328.356476	899.488953	-503.235321	-227.927353	904.372559	-561.000427	54.030773	967.798889	571.978271	-5.182578	938.042664	560.622986	151.643295
-613.575500	129.507248	877.162476	-580.983154	-31.105682	873.016907	-701.945435	151.753204	502.383698	-666.334473	-91.059067	511.639618	-704.121033	151.427261	86.786621	-669.760925	-94.118721	91.492706	-632.674927	205.701614	1377.243164	-562.631287	-132.706726	1369.577759	-567.453247	56.960075	1399.162842	-566.875732	80.094398	1666.735840	-684.957825	283.658661	1134.925293	-628.578613	-226.095581	1138.869629	-559.881104	325.821960	896.478760	-504.349762	-225.469620	902.600952	-560.216431	54.328163	967.826172	572.171936	-5.286922	938.089661	560.822571	151.568283
-612.618896	129.787338	877.039001	-579.927673	-30.830311	872.888062	-701.287476	151.785034	502.438019	-665.505615	-90.854645	511.589081	-704.030090	151.391235	86.813126	-669.577881	-94.004166	91.492989	-632.597534	205.936447	1376.996582	-562.521729	-132.486496	1369.392700	-567.595947	57.134956	1399.089722	-567.334656	80.290154	1666.649170	-683.994873	283.830200	1134.643066	-627.486389	-224.966888	1138.269287	-562.242371	323.503998	893.707703	-504.964111	-222.075256	900.654114	-559.431946	54.578030	967.789734	572.348938	-5.339453	938.116028	561.021118	151.510757
-611.563110	130.004379	876.930969	-578.795715	-30.701195	872.854126	-700.553833	151.867111	502.461426	-664.753540	-90.694336	511.672546	-703.918640	151.411194	86.795784	-669.499817	-93.957886	91.520851	-632.486877	206.164474	1376.770020	-562.378906	-132.284637	1369.255005	-567.709290	57.304176	1399.035889	-567.994263	80.421104	1666.447998	-683.079102	284.012970	1134.481201	-626.292603	-223.920105	1137.715332	-564.405579	321.459198	891.381653	-505.875916	-220.234070	899.188232	-558.580322	54.756775	967.814270	572.495117	-5.438944	938.145386	561.222351	151.484512
-610.482788	130.299988	876.845154	-577.749512	-30.340956	872.759644	-699.840149	152.011719	502.521790	-663.960571	-90.469978	511.696106	-703.856445	151.368591	86.781326	-669.393677	-93.899559	91.523384	-632.286072	206.387039	1376.562134	-562.218994	-132.049759	1369.137451	-567.815063	57.486141	1398.985474	-568.295715	80.659988	1666.476807	-682.244141	284.123383	1134.389404	-625.161804	-222.965164	1137.253662	-566.416626	319.618011	889.390930	-506.397705	-218.121475	897.825317	-557.724182	55.029591	967.808411	572.643188	-5.523696	938.172363	561.467041	151.425781
-609.422424	130.579803	876.790405	-576.764221	-30.024797	872.680237	-699.077332	152.188446	502.542419	-663.152527	-90.264198	511.702667	-703.791687	151.372971	86.795715	-669.268799	-93.829620	91.549049	-632.027344	206.668198	1376.412354	-562.043640	-131.872360	1369.056763	-567.874817	57.664822	1398.948486	-568.943542	80.842514	1666.314331	-681.602112	284.416962	1134.386597	-624.068970	-222.167084	1136.909912	-568.453735	318.129913	887.736938	-506.713562	-216.247375	896.712769	-556.908691	55.253105	967.826233	572.763794	-5.564101	938.188232	561.699768	151.417664
-608.487915	130.895920	876.731079	-575.945374	-29.569166	872.494080	-698.301392	152.369537	502.560516	-662.350403	-90.078903	511.676453	-703.703430	151.388504	86.807556	-669.131409	-93.767319	91.571404	-631.790039	206.915970	1376.270020	-561.908264	-131.656067	1368.948975	-567.931152	57.811470	1398.931763	-569.324158	81.131073	1666.343750	-681.113403	284.662903	1134.405273	-623.055969	-221.460419	1136.570313	-570.194275	316.745819	886.369446	-506.903412	-214.710434	895.777893	-556.158569	55.516529	967.759033	572.882202	-5.606409	938.197205	561.923584	151.384872
-607.322388	131.212143	876.679688	-574.961304	-29.311392	872.391418	-697.529053	152.551498	502.618713	-661.640015	-89.933296	511.684509	-703.688293	151.372086	86.815071	-669.065308	-93.706596	91.592506	-631.528259	207.133270	1376.197021	-561.819885	-131.489792	1368.867310	-567.915039	57.933136	1398.923096	-569.984253	81.318626	1666.221924	-680.846680	284.929199	1134.433350	-622.169067	-220.898422	1136.305298	-571.722595	315.681793	885.299744	-506.619629	-212.811569	894.956970	-555.252869	55.695240	967.752869	572.961426	-5.611681	938.191772	562.091553	151.409805
-606.094971	131.371582	876.599365	-573.845337	-29.320400	872.434631	-696.533936	152.718872	502.633698	-660.912231	-89.714317	511.764038	-703.795288	151.607269	87.031456	-669.041077	-93.604988	91.630226	-631.177673	207.387177	1376.154541	-561.682800	-131.341354	1368.836426	-567.852112	58.082859	1398.909668	-570.316589	81.583488	1666.264160	-680.884033	285.036469	1134.325317	-621.315735	-220.475937	1136.089233	-573.007935	314.912384	884.465393	-506.502991	-212.404495	894.572571	-554.296753	55.766842	967.817200	573.062195	-5.641186	938.195190	562.278870	151.362137
-604.942627	131.753525	876.574341	-572.983887	-28.832844	872.297058	-695.675293	153.008011	502.709686	-660.099304	-89.436203	511.745667	-703.551086	151.420578	86.883278	-668.872314	-93.517311	91.677208	-630.851685	207.640869	1376.174194	-561.570984	-131.203201	1368.802002	-567.779114	58.210663	1398.895508	-570.903076	81.828079	1666.136230	-680.949158	285.107605	1134.349365	-620.553650	-220.186035	1135.917847	-574.115112	314.457306	883.848022	-505.938324	-211.723877	894.283752	-553.394714	56.052593	967.783386	573.155029	-5.633365	938.202759	562.469055	151.348969
-603.571411	132.230331	876.543640	-572.000061	-28.548569	872.309692	-694.638672	153.270218	502.734833	-659.324158	-89.160309	511.764191	-703.593384	151.678406	87.112671	-668.712830	-93.456108	91.721298	-630.555847	207.901413	1376.147217	-561.485657	-131.036758	1368.802979	-567.675903	58.346519	1398.875366	-571.355408	82.083641	1666.088989	-681.341553	285.362885	1134.322876	-619.966797	-219.994492	1135.773560	-574.994385	314.310211	883.453918	-505.118042	-211.310501	894.211060	-552.364868	56.336475	967.835205	573.266052	-5.634632	938.209351	562.661743	151.362015
-602.521790	132.149780	876.452881	-571.048401	-28.546705	872.346985	-693.845825	153.574432	502.748810	-658.608521	-88.939575	511.883667	-703.656433	151.645370	87.136383	-668.574524	-93.354324	91.796021	-630.281982	208.134872	1376.162720	-561.458130	-130.850220	1368.793335	-567.574951	58.502975	1398.863037	-571.710754	82.288780	1666.052002	-681.879517	285.674530	1134.285645	-619.458008	-219.917908	1135.656494	-575.655029	314.531403	883.252441	-504.127625	-211.243744	894.295288	-551.479858	56.328568	967.850708	573.377502	-5.640450	938.228088	562.848328	151.379990
-601.241760	132.452606	876.453186	-570.085449	-28.318838	872.372192	-692.821350	153.808456	502.762726	-657.968628	-88.750282	511.985931	-703.554932	151.680069	87.183960	-668.461731	-93.272255	91.884308	-630.034973	208.367035	1376.198242	-561.389038	-130.667267	1368.827515	-567.467163	58.661690	1398.868042	-572.061218	82.525291	1666.002319	-682.448425	285.842957	1134.274170	-619.005798	-219.936234	1135.606079	-576.183960	315.054504	883.250244	-502.678925	-210.966843	894.464661	-550.463989	56.515068	967.907104	573.491150	-5.602746	938.231262	563.035522	151.398987
-599.566040	133.211029	876.528687	-569.061829	-27.802113	872.359436	-691.712036	154.061844	502.833710	-657.236267	-88.412384	511.959106	-703.437805	151.717102	87.210785	-668.324890	-93.188477	91.972626	-629.803040	208.608856	1376.228638	-561.333374	-130.505005	1368.863892	-567.285217	58.803631	1398.871948	-572.408081	82.729622	1665.933350	-683.148987	286.151489	1134.289917	-618.577515	-220.045364	1135.543213	-576.579468	315.791962	883.411499	-501.157196	-211.483276	894.937622	-549.238892	56.927071	967.995728	573.623901	-5.558768	938.240417	563.193054	151.442719
-598.227966	133.612061	876.565552	-568.114380	-27.548307	872.353210	-690.916443	154.340652	502.902710	-656.574280	-88.163261	512.005615	-703.456909	151.691650	87.237236	-668.122498	-93.105537	91.982895	-629.589233	208.874802	1376.261108	-561.340576	-130.358688	1368.897705	-567.096069	58.977615	1398.875854	-572.664612	82.921425	1665.862915	-683.786316	286.302338	1134.265991	-618.084717	-220.142303	1135.449219	-576.837585	316.838104	883.640869	-499.611542	-212.970123	895.726501	-548.169128	57.126122	968.044067	573.699158	-5.543828	938.239929	563.330444	151.456543
-597.044983	133.605652	876.510620	-567.241577	-27.435692	872.375610	-689.998779	154.598541	502.870972	-655.869568	-87.838997	512.013245	-703.441284	151.691483	87.267174	-667.954590	-93.037209	92.015213	-629.400818	209.109619	1376.269043	-561.341187	-130.203613	1368.961548	-566.948669	59.118813	1398.856934	-572.782104	83.094566	1665.827393	-684.494080	286.652557	1134.261841	-617.601624	-220.468643	1135.504150	-576.959839	318.161285	884.002380	-497.779297	-214.207108	896.464050	-547.179871	57.152199	968.043396	573.789429	-5.496158	938.218384	563.454468	151.458145
-595.851563	133.832199	876.495361	-566.366333	-27.272827	872.401550	-689.094238	154.921875	502.880310	-655.170532	-87.506310	512.054138	-703.410461	151.656113	87.299377	-667.797668	-92.943436	92.030388	-629.212341	209.368195	1376.264160	-561.382690	-130.052124	1369.022827	-566.756042	59.335754	1398.825806	-573.027344	83.182068	1665.674316	-685.135376	286.853912	1134.290283	-617.066040	-220.845993	1135.544800	-577.192993	319.919556	884.509155	-495.732544	-215.638290	897.317810	-546.187073	57.292168	968.066589	573.898804	-5.461220	938.208923	563.562073	151.506378
-594.484863	133.947769	876.410034	-565.439636	-27.050610	872.423157	-688.117493	155.288727	502.880066	-654.480347	-87.181152	512.053345	-703.194824	151.344986	87.127602	-667.617065	-92.872704	92.045082	-629.004761	209.621964	1376.233398	-561.418945	-129.874695	1369.110352	-566.561096	59.545464	1398.800781	-573.177490	83.287331	1665.560669	-685.774109	287.085236	1134.301392	-616.523621	-221.409103	1135.682861	-577.057678	321.533875	884.898315	-493.335754	-216.732300	898.153259	-545.085999	57.421757	968.053467	574.053040	-5.397140	938.193359	563.680725	151.543350
-593.103394	134.142136	876.362488	-564.338013	-27.270739	872.592651	-687.069580	155.564499	502.826874	-653.817139	-86.954544	512.109314	-703.191406	151.303497	87.119713	-667.450623	-92.823303	92.070168	-628.789185	209.928848	1376.206421	-561.484436	-129.700623	1369.204102	-566.381287	59.764099	1398.745117	-573.337158	83.366531	1665.432129	-686.371033	287.513245	1134.351929	-615.797607	-222.026108	1135.785645	-577.012268	323.587769	885.505432	-491.138245	-219.271744	899.392151	-543.968506	57.440937	968.159180	574.203125	-5.308942	938.183044	563.804138	151.601929
-591.757507	134.437180	876.305542	-563.520447	-26.805731	872.419312	-685.975891	155.899857	502.792358	-653.129944	-86.741028	512.027466	-703.131897	151.271317	87.141510	-667.357544	-92.761200	92.072838	-628.523438	210.203934	1376.130737	-561.528564	-129.479233	1369.288696	-566.363586	59.928955	1398.603760	-573.467102	83.433136	1665.291992	-686.876221	287.857056	1134.312744	-615.110291	-222.783173	1135.981567	-576.917847	325.836792	886.142334	-488.507935	-220.927765	900.398438	-542.880249	57.644699	968.048950	574.384460	-5.225108	938.163513	563.925903	151.663177
-590.387817	134.716965	876.234924	-562.661377	-26.552557	872.374512	-684.905212	156.210770	502.813751	-652.353455	-86.464615	511.980469	-703.158630	151.220245	87.193985	-667.212280	-92.710579	92.106773	-628.273254	210.423309	1376.006348	-561.635864	-129.253372	1369.359741	-566.098999	60.149567	1398.595703	-573.595520	83.465057	1665.144653	-687.269043	288.249664	1134.202637	-614.282715	-223.622437	1136.106812	-576.716248	328.246185	886.818909	-485.901367	-223.272903	901.614441	-541.803406	57.808624	968.009338	574.577942	-5.166673	938.168701	564.039429	151.719040
-588.851013	134.787598	876.114136	-561.432068	-26.860289	872.559814	-683.708191	156.468552	502.689941	-651.667664	-86.198776	512.014648	-703.137939	151.211578	87.251160	-667.090942	-92.637756	92.089615	-627.960266	210.663177	1375.864746	-561.668640	-129.004288	1369.417969	-566.056030	60.287407	1398.430664	-573.733093	83.483688	1664.989746	-687.574707	288.714233	1134.140259	-613.270569	-224.481415	1136.285400	-576.507446	330.857819	887.543884	-483.391479	-226.482132	903.020569	-540.588562	57.762917	968.100769	574.754211	-5.133525	938.178650	564.156982	151.723511
-587.458130	135.208557	876.042664	-560.622498	-26.276905	872.271545	-682.671204	156.882324	502.749115	-650.937500	-85.958260	511.873230	-703.173157	151.159760	87.318214	-666.939026	-92.561172	92.090851	-627.614014	210.868622	1375.666382	-561.759094	-128.780029	1369.431885	-565.888184	60.452938	1398.323364	-573.819458	83.512695	1664.858032	-687.828064	289.394287	1134.053345	-612.214600	-225.491150	1136.452759	-576.182861	333.484375	888.172241	-480.575531	-229.206558	904.291748	-539.474365	58.020233	967.925720	574.937195	-5.116136	938.154785	564.270996	151.753189
-586.020386	135.419815	875.892883	-559.665710	-26.050638	872.144897	-681.645874	157.230515	502.748566	-650.260864	-85.683273	511.814087	-703.286316	151.081146	87.357162	-666.843628	-92.483017	92.059883	-627.228455	211.120010	1375.475830	-561.846802	-128.552734	1369.462646	-565.704407	60.631317	1398.201660	-574.071533	83.493042	1664.625122	-687.971252	289.998993	1133.829712	-611.117859	-226.606598	1136.630371	-575.729187	336.217072	888.675964	-477.569092	-231.478470	905.407410	-538.335327	58.139725	967.812683	575.134033	-5.127434	938.147156	564.389954	151.771240
-584.630676	135.842010	875.814148	-558.613770	-25.899227	871.802246	-680.342468	157.546844	502.662109	-649.888184	-85.684380	511.905884	-703.349487	151.407410	87.691376	-666.820496	-92.417236	92.102394	-626.802490	211.344299	1375.253784	-561.940918	-128.341003	1369.450806	-565.509705	60.800449	1398.036499	-574.209961	83.542839	1664.502319	-687.886230	290.795319	1133.673706	-609.822510	-227.674011	1136.753662	-575.182129	339.051544	889.195496	-474.858612	-235.098328	906.790771	-537.115417	58.195282	967.610596	575.356079	-5.109714	938.126709	564.536865	151.802017
-583.032837	135.925949	875.703552	-557.256958	-26.009064	871.850586	-679.491577	158.052383	502.672638	-648.892822	-85.309143	511.886688	-703.485474	151.327850	87.765434	-666.449951	-92.351189	92.110229	-626.390808	211.578232	1375.038452	-562.047241	-128.115631	1369.422729	-565.122070	61.072063	1397.998047	-574.538879	83.528664	1664.276611	-687.654480	291.718384	1133.485840	-608.540100	-228.945343	1136.988770	-574.657593	342.004211	889.700439	-471.787506	-237.645401	907.955688	-535.811340	58.190067	967.642700	575.632141	-5.062754	938.101501	564.712463	151.841217
-581.429565	136.078857	875.629578	-555.920471	-26.293129	872.005859	-678.008789	158.294006	502.515503	-648.589661	-85.309990	512.122803	-703.303955	151.344208	87.829941	-666.570740	-92.288818	92.174149	-625.894226	211.797668	1374.798828	-562.098389	-127.891396	1369.389893	-564.875427	61.230034	1397.870972	-574.743103	83.577385	1664.195679	-687.335510	292.820221	1133.421875	-607.120117	-230.155167	1137.149414	-574.050659	344.970184	890.153992	-468.812317	-240.822174	909.252808	-534.544983	58.158329	967.756409	575.920654	-5.004414	938.093384	564.897278	151.857224
-579.977478	136.436310	875.565979	-554.958618	-25.663979	871.785339	-676.992188	158.692978	502.564697	-647.865967	-85.131950	512.085571	-703.188110	150.948181	87.665718	-666.312561	-92.283966	92.205727	-625.361755	212.013336	1374.532349	-562.132751	-127.680908	1369.326904	-564.614868	61.368496	1397.732910	-575.126587	83.558052	1664.006592	-686.793884	293.801849	1133.292236	-605.658508	-231.359741	1137.345093	-573.326843	348.045013	890.637695	-465.873291	-244.029739	910.523987	-533.391907	58.454010	967.640564	576.210754	-4.925902	938.095215	565.062744	151.885666
-578.546448	136.700470	875.526428	-553.871826	-25.415981	871.716553	-675.661804	159.021210	502.552826	-647.089111	-84.837967	512.043396	-703.242432	151.251556	88.040604	-666.203308	-92.222313	92.187675	-624.776855	212.211243	1374.303223	-562.110107	-127.494072	1369.290527	-564.313721	61.504456	1397.602539	-575.460510	83.591156	1663.888306	-686.146118	295.070068	1133.267456	-604.095032	-232.531921	1137.534668	-572.531677	351.100922	891.115601	-462.888062	-247.338943	911.834351	-532.262878	58.599518	967.636963	576.529602	-4.907653	938.125183	565.246826	151.903671
-577.088440	136.888428	875.405579	-552.784546	-25.200981	871.676819	-674.268677	159.267990	502.463654	-646.322571	-84.630791	512.034180	-703.123962	151.304932	88.149879	-666.075317	-92.178963	92.218742	-624.147461	212.427521	1374.129150	-562.072876	-127.279732	1369.243286	-563.995422	61.632710	1397.479126	-575.757263	83.664352	1663.835693	-685.358704	296.316833	1133.252319	-602.479492	-233.766556	1137.782837	-571.688782	354.217621	891.600281	-459.965485	-250.640106	913.119080	-531.116150	58.750961	967.603577	576.867920	-4.845048	938.130615	565.437744	151.889099
-575.602783	137.072769	875.323792	-551.410583	-25.607735	871.783997	-672.795227	159.641861	502.345276	-645.534851	-84.531021	512.131897	-703.034546	151.288940	88.214966	-666.016174	-92.150017	92.234367	-623.507385	212.630692	1373.851074	-561.979370	-127.017746	1369.193237	-563.758667	61.713577	1397.291748	-576.217285	83.688751	1663.675171	-684.415588	297.676697	1133.241089	-600.835693	-234.929626	1137.969604	-570.718140	357.394501	892.076050	-457.042725	-253.948593	914.329956	-529.920105	58.678658	967.698792	577.129089	-4.825099	938.129883	565.566711	151.843307
-574.160217	137.266632	875.231323	-550.265259	-25.462927	871.699158	-671.330322	159.891663	502.215332	-644.622131	-84.430031	512.065918	-702.971558	151.302994	88.259453	-665.869568	-92.104599	92.223320	-622.830383	212.804062	1373.657837	-561.863953	-126.797462	1369.115967	-563.383484	61.852489	1397.163208	-576.596497	83.712929	1663.594971	-683.357605	299.132996	1133.256226	-599.146667	-236.053207	1138.188354	-569.657043	360.510559	892.543579	-454.168549	-257.207581	915.583679	-528.762268	58.769089	967.661072	577.374817	-4.823386	938.086304	565.659058	151.844864
-572.761536	137.612396	875.153259	-549.140259	-25.197889	871.614990	-669.844421	160.268280	502.130371	-643.544128	-84.275772	512.000610	-702.865479	151.316833	88.333542	-665.778198	-92.047760	92.237816	-622.079041	212.981094	1373.517212	-561.716980	-126.585892	1369.097534	-562.814270	62.091816	1397.146729	-576.938904	83.764778	1663.532471	-682.193176	300.580078	1133.366943	-597.343323	-237.129776	1138.431396	-568.307312	363.392395	892.994934	-451.526642	-261.036774	916.953308	-527.641113	58.991745	967.632202	577.612122	-4.805154	938.073181	565.763306	151.788147
-571.392578	137.779053	875.027954	-548.038513	-25.039499	871.555969	-668.321228	160.643814	502.017609	-642.387878	-84.101753	511.997009	-702.646667	150.976349	88.098099	-665.651917	-91.997795	92.270935	-621.379822	213.113007	1373.298218	-561.516541	-126.364426	1369.087280	-562.429260	62.214512	1397.081787	-577.280334	83.826668	1663.485718	-680.922424	302.084320	1133.465698	-595.585144	-238.146606	1138.710205	-567.088013	366.527466	893.603027	-448.744049	-264.152039	918.193787	-526.554199	59.115391	967.593567	577.836731	-4.768103	938.042236	565.873962	151.752899
-570.039368	138.103760	875.009094	-546.947815	-24.834961	871.485962	-666.739075	161.021469	501.940552	-641.156860	-84.085724	511.928894	-702.614014	151.318481	88.510513	-665.577820	-91.948097	92.361160	-620.615845	213.237320	1373.235107	-561.296509	-126.189430	1369.129395	-562.016785	62.308643	1397.029175	-577.625854	83.897194	1663.478027	-679.553467	303.625488	1133.654297	-593.864624	-239.175980	1139.077759	-565.770325	369.603973	894.190308	-445.825500	-266.534119	919.292480	-525.481812	59.272572	967.604614	577.983521	-4.780706	938.024231	565.932922	151.694229
-568.674866	138.408798	874.996277	-545.842773	-24.598730	871.457886	-665.104309	161.266663	501.799255	-639.888000	-84.033630	511.893768	-702.379333	150.957245	88.339111	-665.552368	-91.885681	92.519737	-619.849915	213.373749	1373.178711	-560.992432	-125.921227	1369.160278	-561.671936	62.358860	1396.979492	-577.916016	83.969612	1663.488525	-678.092957	305.132446	1133.924927	-592.062500	-240.061768	1139.387573	-564.386292	372.630188	894.813599	-443.737885	-270.455872	920.477295	-524.406921	59.457047	967.642334	578.132629	-4.772368	938.014343	566.025757	151.684357
-567.300110	138.705994	874.967346	-544.709717	-24.356607	871.434448	-663.431152	161.671555	501.773010	-638.459595	-84.004135	511.889343	-702.347229	151.420044	88.867165	-665.594788	-91.807243	92.695435	-619.057495	213.502274	1373.168091	-560.682312	-125.714851	1369.249390	-561.210510	62.462563	1397.007446	-578.148193	84.041962	1663.527954	-676.578308	306.578003	1134.210693	-590.277466	-240.991989	1139.823486	-562.925537	375.657959	895.558838	-441.202423	-273.172058	921.684998	-523.315125	59.656647	967.674255	578.269714	-4.806314	938.001587	566.128052	151.603821
-566.069824	138.707916	874.885376	-543.646057	-24.248096	871.456848	-661.802856	161.964752	501.683044	-636.984924	-83.984917	511.892181	-702.160645	151.438049	89.121437	-665.592407	-91.692497	92.898277	-618.330017	213.605133	1373.165283	-560.361389	-125.518753	1369.351563	-560.601807	62.676922	1397.162598	-578.330811	84.127548	1663.607422	-674.998596	308.022156	1134.459351	-588.533020	-241.826385	1140.212891	-561.369812	378.650085	896.320923	-438.526581	-275.411560	922.780273	-522.312378	59.719646	967.694031	578.366150	-4.852235	937.985718	566.238037	151.534500
-564.775696	138.832184	874.862732	-542.540649	-24.159843	871.526611	-660.154114	162.393494	501.716888	-635.445801	-84.051636	511.929626	-701.841492	151.359970	89.356224	-665.546875	-91.612473	93.184151	-617.598022	213.780487	1373.226563	-560.010620	-125.322906	1369.455444	-560.132568	62.806599	1397.209961	-578.414490	84.218277	1663.728394	-673.399841	309.371765	1134.711914	-586.786316	-242.552689	1140.635864	-559.703613	381.528259	897.103516	-436.191833	-277.885651	923.901123	-521.264343	59.819504	967.769897	578.446350	-4.904648	937.958923	566.336304	151.506409
-563.546936	138.989853	874.940063	-541.451904	-24.056828	871.651001	-658.507507	162.727524	501.669586	-633.767639	-84.046822	511.983490	-701.594971	151.333817	89.642357	-665.375000	-91.535316	93.520439	-616.857788	213.917664	1373.320190	-559.638489	-125.098114	1369.606201	-559.735901	62.875755	1397.282593	-578.470154	84.357178	1663.869873	-671.752380	310.708557	1135.078735	-585.074585	-243.241989	1141.025513	-558.124695	384.581299	898.058228	-434.137695	-280.525757	925.015991	-520.262756	59.926105	967.925049	578.418030	-4.906836	937.935425	566.261230	151.622009
-562.312256	139.063553	875.113037	-540.375549	-23.894106	871.864746	-656.764099	163.192627	501.780426	-631.962402	-84.074104	512.107056	-701.391174	151.324005	89.990456	-665.495117	-91.418907	93.944260	-616.121338	214.062729	1373.566406	-559.230103	-124.885323	1369.847168	-559.133423	63.056240	1397.586914	-578.392334	84.453987	1664.110229	-670.180359	311.960968	1135.465576	-583.409790	-243.881073	1141.557983	-556.105652	386.944458	898.930725	-431.857391	-282.310455	926.043945	-519.264282	60.015785	968.172485	578.480164	-4.999015	937.933716	566.410095	151.531708
-561.099854	139.145279	875.357910	-539.307434	-23.797546	872.151001	-655.060303	163.552292	501.877441	-630.124390	-84.136681	512.297668	-701.184814	151.345901	90.449356	-665.436890	-91.340057	94.454674	-615.433533	214.181381	1373.859497	-558.804749	-124.669884	1370.161499	-558.679443	63.163124	1397.906616	-578.245483	84.561043	1664.410522	-668.599792	313.202789	1135.926392	-581.793274	-244.414154	1142.071655	-554.149231	389.422791	899.971802	-429.827759	-284.188477	927.112427	-518.285950	60.078064	968.493469	578.494934	-5.058529	937.923096	566.535828	151.455612
-559.947815	139.232956	875.690857	-538.252502	-23.787449	872.562378	-653.352478	163.915146	502.079102	-628.263184	-84.292168	512.572632	-700.960327	151.370636	91.013268	-665.239258	-91.307449	95.095604	-614.777405	214.336533	1374.224365	-558.404419	-124.474045	1370.508179	-558.183960	63.285275	1398.339355	-578.038818	84.648735	1664.764160	-667.022644	314.309113	1136.455811	-580.244995	-244.904984	1142.649536	-552.122681	391.671570	901.083984	-427.924988	-285.918213	928.203369	-517.364807	60.126923	968.926880	578.528992	-5.191974	937.934082	566.752563	151.287750
-558.791138	139.267883	876.074768	-537.223022	-23.705645	873.055115	-651.593628	164.299881	502.284851	-626.337585	-84.396362	512.882874	-700.670410	151.405472	91.552467	-665.152466	-91.266953	95.769806	-614.112793	214.490189	1374.685669	-557.957886	-124.314484	1370.985718	-557.802307	63.364548	1398.723755	-577.722717	84.755989	1665.216309	-665.486267	315.425232	1137.014771	-578.750183	-245.223679	1143.265747	-550.068298	393.730927	902.271545	-426.096985	-287.406372	929.290283	-516.447327	60.200203	969.423401	578.543030	-5.312954	937.953125	566.962769	151.170883
-557.692017	139.400436	876.539917	-536.217834	-23.598547	873.579956	-649.975098	164.747391	502.555634	-624.525146	-84.661957	513.309082	-700.445679	151.443558	92.184418	-665.058105	-91.233727	96.540138	-613.526306	214.619965	1375.218628	-557.576660	-124.166298	1371.505737	-557.181213	63.601959	1399.314941	-577.334778	84.839661	1665.687622	-663.950256	316.389648	1137.679565	-577.359009	-245.509293	1143.958130	-547.879028	395.625427	903.578369	-424.433960	-288.607239	930.364380	-515.564270	60.312904	969.974670	578.517883	-5.411364	937.963501	567.098572	151.078827
-556.441711	139.643127	877.148438	-535.082214	-23.483864	874.231689	-648.298584	165.195389	502.925659	-622.526917	-84.773315	513.738647	-700.084229	151.522522	92.837502	-664.741821	-91.201736	97.331146	-612.938599	214.788925	1375.806396	-557.165283	-123.998482	1372.073608	-556.661133	63.777939	1399.909546	-576.786926	84.968140	1666.295288	-662.258728	317.180145	1138.225830	-576.044373	-245.860535	1144.768921	-545.221008	397.485626	905.136292	-422.886078	-289.607544	931.431396	-514.593689	60.462315	970.678833	578.476868	-5.521667	937.953064	567.256958	150.990784
-555.476929	139.607147	877.704407	-534.111694	-23.444479	874.908386	-646.801331	165.541031	503.180573	-620.874084	-85.061119	514.360474	-699.838806	151.618759	93.602943	-664.647522	-91.176773	98.175972	-612.345032	214.969452	1376.473389	-556.736389	-123.763298	1372.694824	-556.169189	63.931011	1400.521606	-576.313293	85.020271	1666.857300	-660.790710	317.961639	1138.992188	-574.831299	-245.886002	1145.438721	-542.980469	398.979828	906.532654	-421.505219	-290.334900	932.468750	-513.775879	60.516090	971.342896	578.433472	-5.677061	937.946777	567.427917	150.879761
-554.445862	139.750885	878.439453	-533.089539	-23.334316	875.696045	-645.383850	165.971024	503.756805	-619.071411	-85.220787	514.909607	-699.542786	151.725800	94.423050	-664.194458	-91.246956	99.049728	-611.739258	215.096527	1377.231079	-556.268738	-123.604057	1373.418457	-555.685608	64.105301	1401.243408	-575.705872	85.103310	1667.549316	-659.283569	318.568726	1139.733521	-573.729919	-245.900162	1146.253540	-540.631653	400.237640	907.991089	-420.169617	-290.831696	933.516907	-512.931580	60.646637	972.163452	578.400940	-5.839498	937.960449	567.626770	150.736481
-554.032837	139.204330	878.963623	-532.290161	-23.597710	876.560547	-644.133301	166.447632	504.212128	-617.535217	-85.579544	515.726624	-699.196716	151.861938	95.224792	-664.122803	-91.328255	100.018036	-611.112854	215.260895	1378.060669	-555.787292	-123.388268	1374.237061	-555.243469	64.191360	1401.953369	-575.020081	85.184364	1668.271240	-657.837646	319.169861	1140.628174	-572.711365	-245.845123	1147.103638	-538.287781	401.275604	909.531738	-419.000397	-291.063354	934.560852	-512.393311	60.508579	972.872559	578.352112	-5.949637	937.971313	567.781555	150.612854
-552.746765	139.619400	879.892151	-531.190979	-23.364233	877.466003	-642.616760	166.759628	504.820984	-615.851868	-85.748688	516.471375	-698.710022	152.180283	96.061890	-663.671631	-91.510155	101.040253	-610.576355	215.364410	1378.972046	-555.361511	-123.201546	1375.051514	-554.612610	64.425407	1402.810303	-574.284668	85.280029	1669.052979	-656.377441	319.601135	1141.509644	-571.838989	-245.780701	1148.034424	-535.841614	402.083679	911.152039	-417.914795	-291.032318	935.619995	-511.417786	60.751324	973.861816	578.300476	-6.094122	937.993469	567.950928	150.478836
-552.334412	139.132355	880.543701	-530.411377	-23.575966	878.414917	-641.445618	167.262192	505.357086	-614.388855	-86.032288	517.295105	-698.362854	152.444138	96.945808	-663.520081	-91.765556	102.035690	-610.012085	215.513306	1379.906250	-554.853027	-123.017380	1375.930420	-554.094482	64.571358	1403.619141	-573.437134	85.440712	1669.876221	-654.936646	319.916779	1142.395508	-571.061951	-245.518341	1148.853760	-533.360901	402.709717	912.770386	-417.007202	-290.782471	936.572754	-510.871429	60.642456	974.671021	578.234314	-6.249938	938.019165	568.105408	150.344467
-551.595520	139.066650	881.336487	-529.487427	-23.604719	879.355774	-640.180115	167.679581	505.891113	-612.890137	-86.371513	518.144714	-698.115173	152.734436	97.719086	-663.240723	-92.123772	103.098389	-609.432312	215.627930	1380.847656	-554.359497	-122.823914	1376.772461	-553.522888	64.769226	1404.466187	-572.689941	85.528343	1670.567139	-653.566101	320.252045	1143.313110	-570.416504	-245.357635	1149.812134	-530.881287	403.116638	914.366272	-416.177124	-290.258179	937.528320	-510.155945	60.701077	975.571655	578.162659	-6.426449	938.030396	568.253845	150.188705
-550.783630	139.247131	882.149292	-528.631653	-23.453375	880.214111	-638.855286	168.195801	506.433289	-611.374268	-86.665726	518.946777	-697.940430	153.053375	98.491142	-662.880615	-92.463173	104.110092	-608.866943	215.789536	1381.745728	-553.809387	-122.589088	1377.630981	-552.974365	64.995094	1405.209106	-571.707764	85.708466	1671.326172	-652.144165	320.403625	1144.118286	-569.877136	-245.153061	1150.723755	-528.342834	403.449982	915.957275	-415.512665	-289.513885	938.408508	-509.398956	60.890553	976.430969	578.138550	-6.620377	938.055115	568.441467	150.093918
-550.262268	139.045029	882.848450	-527.773621	-23.656666	881.122803	-637.500366	168.621689	506.712494	-610.009583	-87.104988	519.726746	-697.905029	153.347702	99.251442	-662.675354	-92.902290	105.055717	-608.340393	215.893158	1382.679443	-553.287476	-122.402328	1378.452759	-552.419678	65.190193	1405.957520	-570.860840	85.813248	1671.935547	-650.783264	320.447113	1145.000488	-569.457947	-244.701767	1151.429321	-525.801941	403.556885	917.562012	-414.881409	-288.538940	939.132813	-508.782318	60.862938	977.252441	578.030457	-6.827541	938.065796	568.532715	149.942917
-549.720032	139.029724	883.578125	-527.067505	-23.613312	881.939270	-635.978882	169.195129	507.119934	-608.460510	-87.375717	520.361084	-697.785645	153.696899	99.835068	-662.441833	-93.421432	105.908203	-607.724304	216.018173	1383.586182	-552.637756	-122.159500	1379.284424	-551.850464	65.363922	1406.571045	-569.849915	86.029549	1672.536377	-649.453247	320.527710	1145.809570	-569.067993	-244.342133	1152.112549	-523.199402	403.512207	919.152466	-414.343781	-287.390686	939.819763	-508.179413	60.956413	978.029602	577.958008	-6.950846	938.069397	568.651184	149.818237
-549.190369	138.880844	884.201965	-526.269897	-23.668154	882.695984	-634.246582	169.659576	507.082153	-607.059998	-87.797600	520.950684	-697.489990	153.997742	100.301720	-662.049194	-93.938240	106.692017	-607.212341	216.101730	1384.415649	-552.095398	-121.925713	1379.897705	-551.178162	65.554199	1407.180420	-568.724060	86.217545	1673.146606	-648.175781	320.430786	1146.525391	-568.797180	-243.953812	1152.698608	-520.594910	403.355682	920.714905	-413.822601	-285.998627	940.421387	-507.585297	60.974106	978.737732	577.883606	-7.115678	938.097473	568.748169	149.659241
-548.684326	138.705246	884.718140	-525.498291	-23.753412	883.361023	-632.803284	170.357040	507.333862	-606.003906	-88.334480	521.575195	-697.443481	154.227722	100.800308	-662.115295	-94.483574	107.475784	-606.661865	216.212311	1385.162476	-551.471130	-121.720070	1380.462280	-550.396057	65.820450	1407.746948	-567.720398	86.428108	1673.532349	-646.876038	320.259277	1147.139404	-568.576904	-243.476059	1153.195435	-517.993958	403.070068	922.166809	-413.411499	-284.437134	940.852356	-506.993591	60.975368	979.338501	577.784241	-7.257270	938.126892	568.797729	149.507629
-548.210388	138.622177	885.109863	-524.794189	-23.742964	883.866333	-630.924988	170.997223	507.201447	-604.982178	-88.980759	522.032166	-697.376404	154.419861	101.204124	-662.178650	-95.051971	108.136238	-606.096008	216.378265	1385.812500	-550.885498	-121.503853	1380.909790	-549.702515	66.077812	1408.137329	-566.544189	86.627548	1673.826050	-645.568054	320.068939	1147.615967	-568.450500	-242.933960	1153.495483	-515.340027	402.718658	923.510376	-413.048126	-282.738586	941.143555	-506.462311	61.041927	979.801392	577.733276	-7.431279	938.148438	568.915710	149.348816
-547.804138	138.447067	885.330322	-524.083435	-23.871304	884.231750	-628.885437	171.652863	506.804321	-603.935669	-89.562439	522.401245	-697.293396	154.537537	101.474319	-662.245117	-95.659966	108.658623	-605.598511	216.481857	1386.222534	-550.188293	-121.332176	1381.262451	-549.068970	66.305336	1408.357300	-565.345764	86.842644	1673.997192	-644.353882	319.850372	1147.893188	-568.377319	-242.341583	1153.671021	-512.692200	402.285461	924.699341	-412.757935	-280.882233	941.232849	-505.968475	61.023190	980.109558	577.606812	-7.584267	938.161987	568.919189	149.220901
-547.483948	138.310944	885.366272	-523.429199	-23.959827	884.415405	-626.516968	172.157318	506.078186	-602.305298	-89.813614	522.400146	-697.183350	154.649475	101.613823	-661.860901	-96.191002	108.936234	-605.072754	216.635757	1386.440918	-549.456421	-121.164375	1381.530396	-548.535217	66.485413	1408.300171	-564.047729	87.068390	1673.996948	-643.131042	319.643585	1148.027466	-568.357544	-241.723343	1153.678101	-510.007935	401.856323	925.733643	-412.531555	-278.876648	941.115356	-505.543488	61.051113	980.233337	577.519958	-7.746267	938.147461	568.990173	149.100189
-547.229065	138.202103	885.204468	-522.873657	-24.034821	884.411194	-624.025879	172.913467	505.292572	-600.977478	-90.282440	522.299438	-697.091736	154.642517	101.709808	-661.716492	-96.629204	109.134277	-604.554626	216.784332	1386.514282	-548.764282	-120.927025	1381.505615	-547.747864	66.834511	1408.239868	-562.693787	87.289917	1673.832642	-641.879395	319.383881	1147.995972	-568.347412	-241.016235	1153.483032	-507.335022	401.416626	926.565430	-412.347931	-276.747559	940.824219	-505.208649	61.097412	980.166626	577.468445	-7.864094	938.158630	569.041016	149.012497
-547.047729	138.019424	884.838562	-522.369507	-24.127951	884.178528	-621.333862	173.758621	504.323578	-599.592651	-90.698006	521.937439	-697.049194	154.548996	101.782578	-661.819031	-97.059334	109.109871	-604.077271	216.967865	1386.430664	-547.950745	-120.753952	1381.426758	-547.192688	67.092186	1407.942505	-561.286560	87.465279	1673.506958	-640.643982	319.152008	1147.745361	-568.325500	-240.167389	1153.042725	-504.740204	401.005524	927.267883	-412.103699	-274.505585	940.385071	-504.927490	61.090107	979.881042	577.318359	-7.976076	938.158264	568.999695	148.920715
-546.911377	137.927063	884.326843	-521.916992	-24.175402	883.716064	-618.335510	174.534042	503.165527	-598.021240	-91.183022	521.298645	-697.056946	154.350388	101.788208	-661.991516	-97.388359	108.920906	-603.591675	217.198013	1386.149414	-547.200562	-120.574478	1380.987183	-546.606384	67.299324	1407.424194	-559.801636	87.599373	1673.005737	-639.340576	318.867279	1147.220825	-568.341614	-239.259171	1152.382080	-502.008972	400.570221	927.782410	-411.885590	-272.245972	939.712708	-504.691406	61.099350	979.408691	577.214050	-8.130864	938.155518	569.038818	148.770172
-546.853821	137.767212	883.575684	-521.599121	-24.234650	883.054443	-615.086975	175.424698	501.732697	-596.253845	-91.590935	520.338684	-696.817017	153.943848	101.722870	-662.206482	-97.573799	108.506172	-603.141418	217.354324	1385.527832	-546.513977	-120.311874	1380.275757	-545.841919	67.626190	1406.864990	-558.207397	87.671928	1672.289063	-638.008179	318.470062	1146.448486	-568.044922	-238.023132	1151.636963	-499.373352	400.181763	928.034973	-411.560974	-269.902496	939.067383	-504.575317	61.081692	978.720459	577.046448	-8.209687	938.155701	568.963562	148.705704
-546.880310	137.666122	882.541382	-521.399414	-24.242281	882.150085	-611.500854	176.074249	500.011932	-594.164978	-91.878899	519.057251	-696.447266	153.590897	101.525589	-662.677673	-97.705193	108.014175	-602.680237	217.599030	1384.695313	-545.638245	-120.115166	1379.579468	-545.381531	67.846931	1405.854492	-556.579651	87.767006	1671.416138	-636.680115	318.260315	1145.481323	-568.046387	-236.908051	1150.540771	-496.638641	399.855927	928.077454	-411.083649	-266.866974	937.880676	-504.548126	61.138401	977.764465	576.899109	-8.331367	938.148132	568.955872	148.611069
-547.000671	137.664871	881.299622	-521.334290	-24.221605	880.993225	-607.813965	176.659760	498.261505	-591.577698	-92.003090	517.384888	-696.167542	153.283249	101.419342	-663.094360	-97.695694	107.422813	-602.282349	217.863235	1383.574219	-544.926392	-119.860466	1378.474854	-544.592773	68.258797	1404.898560	-554.942871	87.850960	1670.375732	-635.296387	318.031219	1144.162720	-567.996155	-235.870697	1149.286133	-493.800629	399.549713	927.804138	-410.842529	-264.387604	936.571960	-504.616974	61.226124	976.574280	576.714233	-8.423295	938.133789	568.938843	148.516754
-547.271240	137.510742	879.753784	-521.403809	-24.362125	879.596497	-604.227051	177.502548	496.487610	-588.674255	-92.160461	515.430237	-695.912109	152.861023	101.342957	-663.904236	-97.577324	106.846550	-601.949524	218.132385	1382.183838	-544.164185	-119.576988	1377.282593	-544.048828	68.586212	1403.599854	-553.227234	87.879242	1669.181152	-633.978210	317.948883	1142.670776	-567.932190	-234.681549	1147.773560	-491.054443	399.259918	927.267578	-410.715942	-261.937073	934.954285	-504.831177	61.196728	975.111023	576.528259	-8.475398	938.106201	568.882446	148.517151
-547.650269	137.129700	877.859009	-521.563660	-24.605505	877.993958	-600.684448	178.534058	494.688293	-585.318115	-92.277580	513.235779	-695.574036	152.425461	101.324409	-664.414795	-97.280403	106.311302	-601.552124	218.480194	1380.674927	-543.486206	-119.328522	1375.884644	-543.447998	68.932114	1402.241943	-551.376953	87.906174	1667.918213	-632.541870	317.846130	1140.851318	-567.738342	-233.443832	1146.070435	-488.316193	398.955536	926.413330	-410.448792	-259.377380	933.154480	-505.132263	61.095749	973.361694	576.362793	-8.503733	938.069702	568.879272	148.491257
-547.684143	137.147293	876.122498	-521.598877	-24.660376	876.262268	-597.187256	179.519867	492.966675	-581.640991	-92.343483	510.936920	-695.244446	152.079788	101.386276	-664.819702	-96.750259	105.880615	-601.187012	218.849136	1378.996216	-542.805420	-119.073341	1374.317505	-542.779724	69.233437	1400.804321	-549.444092	87.856239	1666.583130	-631.147034	317.780182	1138.904907	-567.437073	-232.149033	1144.145020	-485.557465	398.559753	925.386414	-410.431885	-257.474731	931.185120	-505.287689	61.058102	971.665771	576.183960	-8.505812	938.037598	568.857666	148.468155
-547.660400	137.092651	874.274780	-521.614014	-24.788084	874.492188	-593.709961	180.458344	491.313751	-577.795715	-92.461647	508.723633	-694.981506	151.898544	101.617477	-664.975952	-96.125381	105.525772	-600.764038	219.221329	1377.172974	-542.177185	-118.872665	1372.728760	-542.258301	69.466873	1399.310425	-547.581177	87.832718	1665.279663	-629.761169	317.819305	1136.811035	-567.113403	-230.914841	1142.130615	-482.851379	398.155487	924.199341	-409.971924	-254.317383	928.885376	-505.477386	60.972343	969.916016	575.947144	-8.483492	938.031006	568.789063	148.478912
-547.567627	136.889587	872.313416	-521.620056	-25.032127	872.725830	-590.201721	181.308395	489.683319	-573.749268	-92.609894	506.620514	-694.862244	151.803177	101.857132	-664.788635	-95.378731	105.391235	-600.288330	219.671768	1375.365845	-541.659607	-118.663948	1370.944336	-541.695007	69.693344	1397.829468	-545.763672	87.809860	1663.989136	-628.298523	317.816284	1134.585205	-566.591187	-229.606903	1139.979004	-480.172546	397.625061	922.796692	-409.882416	-252.309479	926.609070	-505.695374	60.803173	968.128784	575.694031	-8.470887	938.004578	568.752930	148.480118
-547.486694	136.573288	870.305298	-521.626099	-25.408621	871.066223	-586.459778	182.187302	488.051544	-570.422668	-93.114746	505.027405	-694.453125	151.807480	102.103088	-664.617981	-94.686668	105.422394	-599.775391	220.127518	1373.441772	-541.162598	-118.453758	1369.200439	-541.173218	69.887428	1396.339111	-543.988892	87.761963	1662.682739	-626.912903	317.921753	1132.336426	-566.120178	-228.330978	1137.839844	-477.649384	396.981781	921.188477	-409.501099	-249.055374	923.918762	-505.935120	60.601242	966.370850	575.300476	-8.509720	938.000366	568.637573	148.431839
-547.393066	136.098923	868.340454	-521.638245	-25.910559	869.578003	-583.150940	183.346924	486.571289	-567.421875	-93.655518	503.699524	-694.049133	151.937103	102.462418	-664.349487	-94.067360	105.562462	-599.161133	220.665512	1371.536865	-540.765198	-118.272919	1367.480225	-540.643677	70.084175	1394.812012	-542.259949	87.664085	1661.458984	-625.519348	318.082214	1130.090576	-565.423767	-226.856216	1135.612061	-475.195160	396.278839	919.418701	-409.613556	-247.091568	921.371460	-506.229218	60.322468	964.732605	574.942932	-8.451743	937.948242	568.584351	148.491989
-547.235779	135.494080	866.488037	-521.596680	-26.388803	868.220032	-579.835266	184.412186	485.254791	-564.714539	-94.264832	502.623779	-693.726624	152.068100	102.825539	-664.461121	-93.648651	105.790894	-598.474060	221.179077	1369.709839	-540.404419	-118.087280	1365.909058	-540.143188	70.301468	1393.403198	-540.650085	87.614456	1660.288574	-624.130920	318.190643	1127.867798	-564.998474	-225.758606	1133.514526	-472.862152	395.376984	917.468262	-409.648743	-244.491440	918.643311	-506.457733	60.006317	963.211121	574.550171	-8.460702	937.925171	568.529602	148.544144
-547.253418	135.144424	864.923584	-521.813721	-26.774391	866.963501	-576.046936	184.836975	483.675873	-562.407959	-95.000801	501.610565	-693.118835	152.306458	103.121025	-664.500305	-93.450058	106.087830	-597.707764	221.721771	1368.022949	-540.115479	-117.947830	1364.448608	-539.619385	70.438904	1392.075317	-539.204102	87.578377	1659.205811	-622.712036	318.183350	1125.790649	-564.288879	-224.321472	1131.634644	-470.837738	394.363007	915.631104	-409.810516	-241.819153	915.953796	-506.824158	59.747051	961.866699	574.139587	-8.449514	937.924500	568.440613	148.629944
-547.167480	134.821823	863.675903	-521.887573	-27.162273	866.002747	-572.992371	185.701614	482.688202	-560.280151	-95.790161	500.694061	-692.925720	152.611710	104.042854	-664.625244	-93.450790	106.469772	-596.837097	222.205521	1366.580933	-539.842712	-117.811211	1363.177612	-539.118164	70.594170	1390.926880	-537.891663	87.599106	1658.258423	-621.313721	318.224487	1124.012207	-563.595276	-222.873978	1129.977783	-469.139984	393.321411	913.710022	-409.895325	-238.563034	913.244995	-507.051270	59.496609	960.823425	573.743286	-8.412338	937.910828	568.410889	148.701019
-547.075867	134.514038	862.692993	-521.977234	-27.393908	865.253845	-570.219666	186.565063	481.983307	-558.378296	-96.452950	499.841919	-692.526367	152.929367	104.818634	-664.340027	-93.532448	106.803123	-595.956970	222.590408	1365.394165	-539.613708	-117.631294	1362.166626	-538.589844	70.705650	1390.031494	-536.592590	87.528946	1657.582275	-620.024902	318.242462	1122.543823	-562.856018	-221.291260	1128.551514	-467.495361	391.905090	911.956421	-410.208649	-235.841919	910.877747	-507.205719	59.314056	959.996643	573.350891	-8.299253	937.903625	568.356628	148.834564
-546.919617	134.257401	862.082153	-522.006348	-27.597441	864.783813	-567.794739	187.323929	481.518127	-556.753296	-97.000031	499.258209	-692.044312	153.323425	105.818916	-664.331299	-93.814987	107.238991	-595.123901	222.932510	1364.476318	-539.470093	-117.546417	1361.403442	-538.129211	70.766434	1389.405884	-535.465820	87.544838	1657.067139	-618.821411	318.163086	1121.442383	-562.115173	-219.736801	1127.391724	-466.113678	390.104431	910.175476	-410.939209	-233.854950	908.856018	-507.264832	59.119770	959.488892	572.904114	-8.172914	937.878235	568.258118	148.985306
-546.617676	134.130280	861.734314	-521.919739	-27.790907	864.575745	-566.020630	188.382965	481.479889	-555.458862	-97.526588	498.970856	-691.777832	153.601563	106.632248	-664.183044	-94.207657	107.715706	-594.240540	223.190048	1363.906494	-539.327026	-117.451538	1360.902466	-537.713135	70.859535	1388.958130	-534.521790	87.662331	1656.739380	-617.581055	318.039795	1120.666138	-561.530212	-218.232101	1126.592529	-464.982117	388.278717	908.678223	-411.631622	-231.225418	906.896667	-507.131989	58.994751	959.226196	572.433167	-8.009274	937.870605	568.084106	149.138809
-546.254578	133.991959	861.685059	-521.705017	-28.006968	864.644531	-564.942932	189.214935	481.665680	-554.507690	-97.877861	499.051086	-691.494873	154.035568	107.581512	-664.033936	-94.639908	108.251976	-593.446045	223.381836	1363.662354	-539.188904	-117.341461	1360.763428	-537.352722	70.971809	1388.845215	-533.625366	87.748787	1656.711426	-616.399475	317.822815	1120.274048	-561.014160	-216.717331	1126.060425	-464.437500	386.443604	907.197205	-412.457214	-228.544464	905.236328	-506.854858	58.858162	959.236816	571.950623	-7.833452	937.866333	567.873108	149.376511
-545.823486	133.842072	861.964539	-521.447693	-28.179380	864.985779	-564.463196	189.864197	482.061890	-553.956909	-98.352280	499.465698	-691.265991	154.622787	108.389206	-663.736694	-95.040092	108.888237	-592.692688	223.546707	1363.813232	-539.101563	-117.289841	1360.922974	-537.022522	71.051498	1389.116577	-532.899109	87.969048	1656.882202	-615.304321	317.549683	1120.270264	-560.743164	-215.391403	1125.940918	-464.063385	384.285797	905.942871	-413.259430	-225.318848	903.771667	-506.496948	58.705704	959.542786	571.493774	-7.689859	937.833740	567.713074	149.570816
-545.195801	133.732788	862.640991	-521.058289	-28.344341	865.656067	-564.514038	190.270081	482.794861	-553.609070	-98.672806	500.218323	-691.134644	155.127640	109.050476	-663.475769	-95.384186	109.586494	-592.063538	223.646271	1364.305664	-538.963440	-117.259293	1361.411621	-536.762573	71.086609	1389.701904	-532.208374	88.086403	1657.388184	-614.338440	317.307068	1120.685669	-560.409058	-214.062469	1126.097168	-463.985138	381.917999	904.932861	-414.513000	-223.342453	902.894226	-505.952209	58.528267	960.208374	571.018188	-7.601301	937.776184	567.543457	149.736221
-544.485901	133.600555	863.591370	-520.602783	-28.481878	866.574341	-565.085205	190.628784	483.865479	-553.522156	-98.882965	501.198608	-691.141541	155.655212	109.776253	-663.102173	-95.736961	110.310036	-591.466370	223.705658	1365.260254	-538.922607	-117.244370	1362.208740	-536.576477	71.058510	1390.580200	-531.726624	88.340286	1658.122803	-613.465332	317.016968	1121.542236	-560.301392	-212.870026	1126.579712	-464.102661	379.441223	904.228333	-415.701385	-220.837372	902.326050	-505.300507	58.341331	961.126282	570.609863	-7.466029	937.733337	567.368896	149.926559
-543.773621	133.500443	864.855530	-520.058044	-28.665625	867.784546	-565.791199	190.797531	485.091980	-553.707520	-99.107742	502.498779	-691.201599	156.280624	110.624031	-662.685791	-96.153069	111.261436	-590.901123	223.731155	1366.501953	-538.796204	-117.273643	1363.344604	-536.314636	71.006348	1391.861816	-531.234680	88.465408	1659.159302	-612.711975	316.681152	1122.773071	-560.305969	-211.941483	1127.513672	-464.507355	376.795105	903.803345	-416.775269	-217.757828	901.963562	-504.578735	58.149529	962.339966	570.267700	-7.359022	937.705505	567.265015	150.000320
-543.080322	133.219666	866.342773	-519.466125	-28.907568	869.336731	-566.730774	190.807892	486.502106	-554.055786	-99.280884	504.001709	-691.020874	156.907669	111.407753	-662.236572	-96.459648	112.208885	-590.421692	223.770065	1368.033936	-538.681824	-117.292328	1364.743652	-536.045288	70.973450	1393.372314	-530.975281	88.716240	1660.399048	-612.079163	316.209625	1124.266235	-560.395447	-211.023788	1128.718018	-465.007111	373.981232	903.636292	-418.080505	-215.371353	902.168152	-503.813477	57.928120	963.822266	569.901489	-7.313282	937.720276	567.114624	150.023148
-542.395020	132.931442	868.005066	-518.861816	-29.187759	871.060425	-567.750977	190.856232	487.986786	-554.660461	-99.456177	505.718597	-690.988770	157.536377	112.311150	-661.645569	-96.756454	113.291016	-589.931519	223.845108	1369.828247	-538.609558	-117.300186	1366.436523	-535.798401	70.990250	1395.070313	-530.732666	88.864204	1661.869019	-611.453247	315.598022	1125.983032	-560.571472	-210.235565	1130.254272	-465.965912	371.520844	903.795227	-419.668640	-213.673630	902.874573	-503.020172	57.687523	965.470032	569.540588	-7.164110	937.699524	566.958862	150.155807
-541.642029	132.712372	869.873779	-518.241150	-29.340292	872.895508	-568.837280	190.665466	489.636261	-555.529480	-99.627266	507.632751	-691.009460	157.981522	112.973854	-661.407471	-97.159859	114.481850	-589.444275	223.921051	1371.713623	-538.509949	-117.334267	1368.302734	-535.515625	71.027809	1396.895142	-530.688110	89.064278	1663.481323	-611.060059	314.989197	1127.891357	-560.963135	-209.658508	1132.029297	-466.925415	368.909973	904.088684	-421.111511	-211.579773	903.742065	-502.130920	57.489799	967.264160	569.164307	-7.112042	937.699341	566.789795	150.214706
-540.397034	133.344757	872.358704	-517.500549	-28.956554	874.911377	-570.109924	190.724899	491.623169	-556.109314	-99.543633	509.523804	-691.272827	158.494949	114.032372	-660.524719	-97.436996	115.615456	-588.966309	224.019684	1373.808716	-538.405762	-117.299698	1370.336304	-535.191650	71.108398	1398.864746	-530.775513	89.277222	1665.254395	-610.803223	314.262451	1129.890381	-561.398682	-209.220215	1133.968384	-467.934875	366.323395	904.642273	-422.508575	-209.631409	904.958496	-501.072998	57.634686	969.516968	568.867371	-7.023578	937.726135	566.639221	150.283600
-539.578857	133.450607	874.660767	-516.946533	-28.810751	876.977051	-571.184143	190.437561	493.529633	-557.036377	-99.524338	511.556335	-691.088135	159.176849	114.984650	-660.082214	-97.857124	116.821877	-588.440063	224.169968	1375.914429	-538.287354	-117.285011	1372.484619	-534.812195	71.129768	1400.946533	-530.923157	89.402237	1667.133057	-610.642822	313.513794	1131.994263	-561.982727	-208.793274	1135.978882	-469.030273	363.846619	905.396973	-423.873535	-207.922974	906.390625	-500.209259	57.600925	971.657898	568.630798	-6.948084	937.748779	566.526489	150.343338
-538.558289	133.243652	876.942810	-516.076050	-28.935907	879.443665	-572.178955	190.000061	495.442627	-558.022278	-99.500252	513.700256	-690.932861	159.695618	115.847382	-659.615051	-98.328896	118.062126	-587.889893	224.286270	1378.087769	-538.167664	-117.311508	1374.643799	-534.403259	71.130440	1403.055542	-531.190002	89.543228	1669.039795	-610.668457	312.705261	1134.120605	-562.638672	-208.588745	1138.166382	-470.254364	361.363037	906.205566	-425.219879	-206.448944	908.051208	-499.229675	57.525146	974.017273	568.450867	-6.850590	937.779846	566.378662	150.398911
-537.778076	133.212234	879.229431	-515.414856	-28.969959	881.629639	-573.201050	189.491547	497.330078	-558.982849	-99.403862	515.739197	-690.804565	160.163849	116.690117	-659.258789	-98.868004	119.262138	-587.337036	224.354980	1380.197510	-537.863647	-117.388596	1376.988281	-533.975342	71.125595	1405.147583	-531.411072	89.518921	1671.058105	-610.825806	311.978851	1136.327393	-563.367065	-208.341614	1140.330078	-471.629700	358.854584	907.074707	-426.426819	-205.147049	909.898987	-498.362762	57.431839	976.213989	568.282654	-6.794600	937.790771	566.242126	150.436310
-536.924927	133.181473	881.412537	-514.725891	-28.939743	883.739380	-574.139099	188.917023	499.180237	-559.922729	-99.197540	517.738037	-690.710571	160.752640	117.704903	-658.738647	-99.306931	120.378960	-586.691101	224.626038	1382.413208	-537.667480	-117.410172	1379.174072	-533.511047	71.128624	1407.207031	-531.724548	89.527672	1673.055420	-611.035217	311.059479	1138.364502	-564.176819	-208.226730	1142.486816	-472.857208	356.504944	908.031799	-427.599548	-204.083176	911.802551	-497.424164	57.383869	978.313477	568.137268	-6.751006	937.804382	566.090942	150.504333
-536.161438	133.229767	883.476563	-514.089294	-28.956320	885.775696	-575.192139	188.441757	500.965179	-560.912903	-99.065331	519.688660	-690.692017	161.342422	118.575912	-658.450684	-99.741562	121.473373	-586.035828	224.737076	1384.412842	-537.432861	-117.358734	1381.304199	-533.017578	71.138824	1409.093018	-532.005676	89.446136	1674.911377	-611.386780	310.264740	1140.282227	-565.035461	-208.192459	1144.589844	-473.999146	354.184418	908.984070	-428.717651	-203.224533	913.770325	-496.579742	57.378124	980.321899	568.039734	-6.775208	937.824463	565.961975	150.489807
-535.429199	133.300827	885.386230	-513.522095	-28.867903	887.624329	-576.228760	187.961182	502.612427	-561.857544	-98.812263	521.468323	-690.636047	161.946091	119.220566	-657.984070	-100.151451	122.444527	-585.362610	224.827362	1386.242432	-537.170898	-117.346909	1383.316162	-532.515869	71.144608	1410.835571	-532.328369	89.395035	1676.614746	-611.767273	309.412231	1142.027222	-565.920837	-208.132523	1146.614014	-475.174255	352.104980	909.873474	-429.685608	-202.555557	915.744385	-495.759369	57.415733	982.152222	567.962585	-6.799439	937.854309	565.824036	150.499252
-534.703003	133.424408	887.122742	-512.898010	-28.854561	889.317566	-577.284851	187.528564	504.068237	-562.823120	-98.604485	523.071045	-690.556213	162.435745	119.725769	-657.592590	-100.485626	123.235199	-584.590210	224.849182	1387.776367	-536.879456	-117.377419	1385.149170	-532.001221	71.130524	1412.401855	-532.664429	89.352455	1678.153076	-612.194580	308.565857	1143.551392	-566.799744	-208.112549	1148.529663	-476.216278	350.030609	910.749451	-430.429199	-202.074539	917.703674	-494.943176	57.455498	983.826233	567.855652	-6.842236	937.844055	565.663818	150.479324
-534.074646	133.518051	888.635254	-512.412231	-28.685558	890.758179	-578.333801	186.986267	505.449249	-563.975342	-98.519791	524.534729	-690.651123	162.895294	120.229317	-657.572998	-100.811104	123.957985	-583.859741	224.932114	1389.242554	-536.547485	-117.406364	1386.800293	-531.448608	71.145935	1413.744751	-533.003479	89.336395	1679.526123	-612.610840	307.779053	1144.968628	-567.658020	-208.159592	1150.224731	-477.207855	348.091187	911.533447	-431.042145	-201.751114	919.561462	-494.213348	57.543907	985.252747	567.831543	-6.847297	937.838379	565.513672	150.463608
-533.520691	133.617630	889.944153	-511.935822	-28.608000	891.966064	-579.432068	186.607422	506.698425	-564.920654	-98.207748	525.713379	-690.762146	163.400131	120.676231	-657.350952	-100.981499	124.468857	-583.081360	224.967453	1390.512573	-536.309570	-117.477516	1388.186523	-530.806274	71.102005	1414.971313	-533.258789	89.231598	1680.729492	-613.035217	306.952911	1146.204712	-568.480835	-208.199356	1151.760010	-478.056824	346.315033	912.289368	-431.408234	-201.615021	921.353210	-493.550873	57.577427	986.469238	567.798584	-6.881336	937.858643	565.389343	150.413071
-532.959900	133.812332	891.069458	-511.484039	-28.432760	892.892395	-580.501770	186.193481	507.729645	-565.868469	-97.995178	526.616455	-690.841980	163.840637	121.002548	-657.221375	-101.067848	124.750931	-582.298157	225.028320	1391.571167	-536.003967	-117.547020	1389.373291	-530.173462	71.053314	1415.891602	-533.438354	89.080360	1681.745728	-613.428101	306.170593	1147.222900	-569.283203	-208.324249	1152.944092	-478.832092	344.650208	912.910706	-431.635864	-201.648804	922.984802	-492.922089	57.640938	987.463928	567.821289	-6.905083	937.873352	565.299744	150.395569
-532.500000	133.897186	891.808105	-511.065491	-28.412127	893.570007	-581.551025	185.718246	508.473724	-566.904846	-97.737434	527.333191	-691.011841	164.176498	121.081367	-657.193726	-101.060188	124.820168	-581.500366	225.044785	1392.337891	-535.692017	-117.639900	1390.280640	-529.535461	70.948296	1416.588745	-533.616211	89.003716	1682.517456	-613.849243	305.542786	1147.986694	-570.081848	-208.466095	1153.927856	-479.522156	343.082031	913.384277	-431.736786	-201.848160	924.381287	-492.346130	57.665958	988.131409	567.815430	-6.983994	937.869385	565.187805	150.334961
-531.972961	134.212952	892.338196	-510.636566	-28.253653	893.939148	-582.625427	185.289215	509.143890	-567.864746	-97.462296	527.775879	-691.173767	164.368240	120.951500	-657.169312	-100.983635	124.732101	-580.697144	225.037750	1392.869507	-535.343750	-117.753052	1390.963623	-528.919739	70.878983	1417.026123	-533.726563	88.922318	1683.036255	-614.216370	305.017242	1148.479980	-570.745850	-208.705322	1154.670776	-480.097748	341.651520	913.608093	-431.650909	-202.246628	925.621216	-491.764771	57.799309	988.554382	567.826294	-7.048075	937.884094	565.093689	150.305099
-531.682434	134.130707	892.536621	-510.283081	-28.295687	894.051025	-583.742859	184.862640	509.475952	-568.904907	-97.161163	528.050842	-691.366577	164.488754	120.697502	-657.242859	-100.830032	124.484138	-579.823792	225.007797	1393.150513	-534.971558	-117.883179	1391.355835	-528.300354	70.801125	1417.245605	-533.766846	88.862465	1683.311646	-614.575806	304.514954	1148.743042	-571.364136	-208.919556	1155.133789	-480.609894	340.345337	913.688416	-431.363281	-202.770584	926.627380	-491.321259	57.714645	988.672974	567.851563	-7.133541	937.892578	565.044983	150.249161
-531.260437	134.221161	892.475220	-509.945221	-28.203939	893.847168	-584.803467	184.381668	509.585907	-570.050781	-96.932175	528.072510	-691.609131	164.437592	120.235710	-657.428528	-100.602577	124.058914	-579.018860	224.943115	1393.167603	-534.574097	-118.023918	1391.481201	-527.701538	70.727852	1417.205933	-533.748840	88.884392	1683.333496	-614.906860	304.248077	1148.807129	-571.880615	-209.228485	1155.345703	-481.034973	339.132202	913.583435	-430.975098	-203.523834	927.443848	-490.851471	57.718365	988.516724	567.852356	-7.212913	937.915955	564.970825	150.226486
-530.899658	134.343536	892.192322	-509.678772	-28.094376	893.395508	-585.962219	183.827194	509.513336	-571.161743	-96.645477	527.833252	-692.045654	164.207108	119.700287	-657.536865	-100.331711	123.435936	-578.210876	224.847275	1392.930420	-534.198608	-118.118271	1391.348877	-527.066223	70.578018	1416.952393	-533.636597	88.880966	1683.146729	-615.191589	304.058289	1148.621948	-572.374390	-209.563583	1155.260132	-481.445007	338.097015	913.251282	-430.227203	-203.793854	927.850220	-490.459229	57.727757	988.130066	567.858154	-7.295034	937.908569	564.903137	150.180435
-530.592407	134.404709	891.645813	-509.398926	-28.039995	892.663757	-587.034363	183.010071	509.255920	-572.230652	-96.323044	527.380676	-692.484619	163.908417	119.086914	-657.950500	-100.016533	122.599831	-577.424866	224.716965	1392.418823	-533.803833	-118.263412	1390.947632	-526.419678	70.471268	1416.477783	-533.432495	88.903069	1682.741455	-615.765991	304.962463	1148.354248	-572.559937	-210.004105	1154.918335	-481.748810	337.190277	912.835388	-429.591309	-205.339233	928.347717	-490.090485	57.681252	987.472412	567.862000	-7.360503	937.919312	564.832825	150.118668
-530.371704	134.510315	890.909058	-509.208618	-27.952770	891.711243	-588.018982	182.523483	508.800446	-573.177002	-95.978500	526.675781	-692.941833	163.401672	118.289421	-658.296936	-99.599976	121.603928	-576.669617	224.539063	1391.661743	-533.400635	-118.462242	1390.311401	-525.775146	70.373985	1415.742554	-533.127930	88.905792	1682.104980	-615.967529	305.030670	1147.719971	-572.679138	-210.439255	1154.316162	-481.973846	336.423859	912.112732	-428.739471	-206.497238	928.433105	-489.825195	57.652721	986.614746	567.935120	-7.426612	937.937317	564.840332	150.028793
-530.157898	134.601089	889.848633	-509.005310	-27.931938	890.537415	-588.810303	181.945526	508.093384	-574.035156	-95.598274	525.725342	-693.409424	162.803482	117.251152	-658.748718	-99.133408	120.486244	-575.971558	224.343430	1390.704712	-532.961548	-118.610069	1389.437622	-525.167664	70.198868	1414.782837	-532.827454	88.955757	1681.198486	-616.008057	304.993469	1146.823853	-572.622986	-211.020691	1153.490112	-482.143738	335.855042	911.199219	-427.791107	-207.765594	928.289307	-489.576874	57.643333	985.488098	567.965698	-7.539280	937.938538	564.841492	149.913986
-530.027344	134.688004	888.648438	-508.956726	-27.921997	889.157898	-589.444153	181.376450	507.118103	-574.815552	-95.253563	524.549438	-693.961365	161.971680	116.048607	-659.373596	-98.636658	119.264900	-575.323181	224.108688	1389.498901	-532.599854	-118.856377	1388.308960	-524.530762	70.073204	1413.593018	-532.472107	89.045265	1680.049316	-616.033386	305.067596	1145.746582	-572.460571	-211.631317	1152.397827	-482.267944	335.473785	910.082214	-426.667114	-209.193649	927.860901	-489.429199	57.576981	984.185059	567.954407	-7.675989	937.955872	564.802734	149.833115
-529.914856	134.844513	887.192383	-508.875214	-27.888214	887.591431	-589.804626	180.853683	505.839966	-575.322571	-94.820107	523.226929	-694.266113	161.147705	114.741577	-660.033997	-98.110840	118.020958	-574.634338	223.888840	1388.085938	-532.176270	-119.096382	1386.956665	-523.910522	69.908363	1412.182739	-532.113159	89.236496	1678.749756	-615.900879	305.196014	1144.449097	-572.154907	-212.387497	1151.188354	-482.379700	335.252075	908.804199	-425.359192	-210.085800	927.079712	-489.279572	57.605396	982.660095	567.988953	-7.780468	937.934814	564.817871	149.736069
-529.986511	134.743301	885.541382	-508.855743	-28.017338	885.917542	-590.100159	180.275223	504.367218	-575.855103	-94.552574	521.881653	-694.706970	160.202591	113.381706	-660.955994	-97.569366	116.798347	-574.079163	223.638062	1386.527100	-531.755920	-119.341331	1385.449097	-523.301025	69.791656	1410.703735	-531.609924	89.330963	1677.331787	-615.774963	305.428223	1142.940918	-571.615173	-213.093964	1149.726318	-482.404358	335.174774	907.287415	-424.061554	-211.694092	926.187378	-489.263824	57.498375	980.984070	567.992859	-7.905870	937.954407	564.829224	149.623337
-530.017151	134.684769	883.774231	-508.864746	-28.081528	884.151733	-590.363220	179.683411	502.874359	-576.090332	-94.138519	520.346558	-695.206421	159.236221	112.055626	-661.499939	-96.995773	115.506393	-573.545227	223.432953	1384.852173	-531.378540	-119.541954	1383.816772	-522.729919	69.591209	1409.069092	-531.162964	89.536453	1675.894287	-615.644531	305.821289	1141.376953	-570.974182	-213.832474	1148.065308	-482.423401	335.173218	905.657959	-422.678711	-213.369934	925.062988	-489.281219	57.441975	979.216553	568.013428	-7.977232	937.929565	564.847961	149.545502
-530.040527	134.936996	881.941711	-508.950409	-27.983072	882.077454	-590.537964	179.486649	501.403046	-576.125183	-93.741470	518.851990	-695.455017	158.197220	110.614456	-662.068909	-96.440437	114.248795	-573.034973	223.241440	1383.032837	-530.967896	-119.767365	1382.032227	-522.253357	69.428886	1407.438721	-530.679688	89.772415	1674.438843	-615.450928	306.359680	1139.662109	-570.166870	-214.633316	1146.271729	-482.402039	335.279846	903.831726	-421.279907	-215.168381	923.719849	-489.272949	57.468651	977.249634	568.022034	-8.076290	937.911438	564.852051	149.453888
-530.012146	134.859924	880.062866	-508.815186	-28.143890	880.275330	-590.640015	178.985703	499.935974	-576.119934	-93.361382	517.462158	-695.646179	157.267456	109.454544	-662.649536	-95.932022	113.059792	-572.584229	223.070862	1381.233887	-530.568604	-119.999527	1380.241333	-521.778870	69.223175	1405.842651	-530.150024	90.041817	1673.018066	-615.208801	307.052765	1137.909790	-569.165466	-215.521225	1144.450195	-482.371521	335.399658	901.956970	-419.877686	-216.965393	922.199768	-489.239777	57.405960	975.422180	568.050537	-8.189273	937.908936	564.938293	149.256973
-529.744324	135.112869	878.346863	-508.583344	-28.086542	878.616455	-590.675476	178.413498	498.742401	-575.999695	-92.999870	516.153198	-695.761658	156.433411	108.338654	-662.906128	-95.373718	111.926674	-572.203125	222.921631	1379.381348	-530.138000	-120.204231	1378.433838	-521.415771	69.032028	1404.302979	-529.655518	90.375534	1671.649414	-614.918274	307.787445	1136.128662	-568.005432	-216.455429	1142.598022	-482.405701	335.556702	899.924744	-418.514618	-218.754761	920.529175	-489.139679	57.563587	973.781921	568.076416	-8.315075	937.925720	564.997925	149.135086
-529.794861	134.950653	876.669128	-508.511536	-28.158405	877.105164	-590.812683	178.096756	497.613037	-575.891907	-92.711281	515.057251	-695.817688	155.606491	107.304619	-663.202271	-94.956497	110.974564	-571.861511	222.750320	1377.636353	-529.735352	-120.407829	1376.709717	-521.122742	68.845139	1402.858887	-529.092773	90.669800	1670.351196	-614.560608	308.540771	1134.376953	-566.699097	-217.404083	1140.815186	-482.502441	335.734375	897.862244	-417.224609	-220.507111	918.764526	-489.246307	57.553364	972.219727	568.113098	-8.419653	937.893677	565.057068	149.001114
-529.800537	134.978027	875.157654	-508.505646	-28.134302	875.733459	-590.830872	177.822937	496.750641	-575.786072	-92.515488	513.996277	-695.832397	154.873260	106.303734	-663.639832	-94.683075	110.148773	-571.611389	222.669968	1376.005371	-529.343384	-120.616318	1375.147827	-520.831726	68.665886	1401.538940	-528.533630	90.991341	1669.141113	-614.119263	309.385315	1132.760498	-565.273865	-218.329941	1139.170654	-482.686493	336.012512	895.854675	-416.078125	-222.337097	916.888062	-489.320923	57.653164	970.798279	568.115234	-8.566699	937.874207	565.169312	148.792221
-529.760254	135.107651	874.030640	-508.401581	-28.009026	874.618103	-590.850159	177.567322	496.058472	-575.659973	-92.265923	513.145996	-695.946716	154.371887	105.712585	-664.074463	-94.407089	109.454834	-571.427307	222.529861	1374.589722	-528.966675	-120.833427	1373.754028	-520.582703	68.551239	1400.418823	-528.099915	91.349060	1668.139160	-613.632996	310.228729	1131.300781	-563.691162	-219.170807	1137.710449	-482.939423	336.256683	893.896790	-414.997986	-224.018494	915.074402	-489.369568	57.783295	969.714661	568.134033	-8.704003	937.872742	565.257813	148.660355
-529.849060	135.097580	873.090454	-508.377472	-27.947086	873.761658	-590.776306	177.424500	495.503204	-575.392334	-92.033234	512.379700	-695.973938	154.003326	105.287010	-664.298157	-94.180016	108.935959	-571.298462	222.441391	1373.346069	-528.522705	-121.007782	1372.596802	-520.396606	68.426582	1399.508423	-527.652100	91.658287	1667.291138	-613.046387	311.008453	1130.076294	-561.933350	-219.899750	1136.491577	-483.285797	336.530212	892.142334	-414.275513	-226.272964	913.455200	-489.456177	57.873596	968.830383	568.096558	-8.797024	937.875000	565.280151	148.516052
-529.901855	135.167679	872.556702	-508.286194	-27.842428	873.147705	-590.633240	177.294266	495.043671	-575.047485	-91.780014	511.816864	-696.020264	153.775238	104.914658	-664.446533	-94.045067	108.607628	-571.188171	222.276733	1372.383423	-528.097717	-121.171448	1371.760254	-520.247620	68.267105	1398.762085	-527.270752	91.986145	1666.616211	-612.418274	311.656555	1129.101929	-560.154419	-220.547424	1135.653931	-483.816956	336.796875	890.513977	-413.597198	-227.908920	911.841675	-489.505554	57.932106	968.279114	568.064758	-8.893363	937.838806	565.313477	148.457397
-530.009644	135.307022	872.301453	-508.207092	-27.710331	872.826843	-590.463501	177.281708	494.760101	-574.573364	-91.562141	511.447754	-696.032471	153.688370	104.701759	-664.549622	-93.937126	108.393684	-571.122009	222.130936	1371.699829	-527.629700	-121.276688	1371.193604	-520.118469	68.139252	1398.325073	-526.891113	92.271446	1666.108154	-611.744934	312.215424	1128.488647	-558.368774	-221.149811	1135.189331	-484.386108	337.163513	889.179871	-412.875580	-228.754105	910.284729	-489.547089	58.059547	967.999817	568.058777	-8.911531	937.820496	565.333008	148.430527
-530.139160	135.318710	872.339722	-508.088654	-27.632982	872.817200	-590.358276	177.374725	494.725830	-574.506409	-91.689522	511.455444	-695.977295	153.702698	104.683121	-664.779602	-93.973640	108.516922	-571.123901	221.990997	1371.365112	-527.136475	-121.353432	1371.025513	-520.071838	68.035522	1398.162842	-526.657959	92.591576	1665.946655	-611.099243	312.650482	1128.199097	-556.523621	-221.455399	1135.026489	-485.050201	337.418915	888.167908	-412.724579	-230.747452	909.279053	-489.582214	58.118713	968.022644	568.147888	-8.890776	937.856995	565.421936	148.418152
-530.268250	135.270157	872.622192	-507.936523	-27.542589	873.086060	-590.292480	177.479950	494.896729	-574.208374	-91.692047	511.664429	-695.874512	153.872040	104.866119	-664.756226	-94.072937	108.773567	-571.143982	221.896881	1371.424194	-526.630066	-121.396568	1371.179321	-520.056519	67.939140	1398.325317	-526.442932	92.913681	1665.996338	-610.460510	312.928101	1128.250977	-554.789429	-221.651855	1135.348389	-485.714508	337.614746	887.526367	-412.385284	-231.489120	908.298706	-489.590607	58.183605	968.302490	568.197144	-8.879693	937.904297	565.517090	148.366470
-530.358459	135.301620	873.173767	-507.727631	-27.462715	873.558594	-590.400330	177.590759	495.356781	-573.934204	-91.728821	512.105713	-695.649475	154.102280	105.246216	-664.595337	-94.254448	109.221207	-571.183655	221.615402	1371.737427	-526.064087	-121.419029	1371.722534	-520.061584	67.835426	1398.756714	-526.257446	93.160110	1666.319580	-609.934204	313.164124	1128.720215	-553.039551	-221.720947	1136.024170	-486.462738	337.737061	887.269165	-412.539795	-233.143188	907.951660	-489.545715	58.246468	968.818665	568.271179	-8.805706	937.953491	565.593262	148.375885
-530.402649	135.394745	874.020569	-507.532745	-27.309164	874.255920	-590.614380	177.659164	496.045380	-573.698364	-91.841934	512.757629	-695.415527	154.323257	105.640450	-664.265808	-94.531563	109.855415	-571.294189	221.380890	1372.403076	-525.560547	-121.421387	1372.572266	-520.094055	67.755447	1399.489014	-526.141541	93.363228	1666.890503	-609.474915	313.189240	1129.538940	-551.484985	-221.672058	1137.003296	-487.292053	337.749817	887.415283	-412.664551	-234.082764	907.833801	-489.475677	58.326294	969.594360	568.356445	-8.763264	938.028259	565.709290	148.361816
-530.456909	135.372360	875.019409	-507.298096	-27.221926	875.163513	-590.916931	177.815765	496.948639	-573.560303	-92.021309	513.651794	-695.048645	154.685410	106.227921	-663.899658	-94.861008	110.633919	-571.481995	221.137680	1373.371094	-525.064087	-121.375641	1373.697998	-520.059448	67.731888	1400.442261	-526.026001	93.593140	1667.656982	-608.825745	312.968445	1130.869019	-549.889526	-221.384262	1138.147339	-488.138977	337.721863	887.926758	-412.852814	-236.008881	908.688232	-489.374268	58.362053	970.543945	568.447632	-8.707258	938.105896	565.831848	148.350342
-530.409851	135.408646	876.206909	-506.979462	-27.171124	876.243774	-591.362610	178.019485	498.057953	-573.490906	-92.235687	514.693237	-694.781189	155.217880	107.102020	-663.695374	-95.310471	111.537788	-571.648682	220.947205	1374.579102	-524.519043	-121.309265	1375.022461	-520.073914	67.727623	1401.548218	-526.049438	93.799553	1668.649536	-608.545349	312.758820	1132.217529	-548.714478	-221.377808	1139.730713	-488.921082	337.623779	888.788574	-413.233521	-236.262436	908.856689	-489.185303	58.393177	971.676514	568.500305	-8.590613	938.157410	565.919739	148.356781
-530.477356	135.357697	877.449402	-506.767059	-27.188768	877.454590	-592.114624	178.343887	499.366302	-573.380676	-92.523804	515.903442	-694.633667	155.849121	108.046371	-663.324646	-95.855141	112.544716	-571.887817	220.778992	1375.979248	-523.936401	-121.218117	1376.547241	-520.050598	67.730370	1402.808960	-526.109619	93.996262	1669.776733	-608.462952	312.440186	1133.742554	-547.778687	-221.566650	1141.570801	-489.719574	337.556152	889.875916	-413.981720	-236.071075	908.955383	-489.035797	58.403225	972.877319	568.559814	-8.543562	938.202393	566.047852	148.399017
-530.557434	135.471527	878.913818	-506.519226	-27.222460	878.836365	-592.777405	178.685532	500.693573	-573.403564	-92.869171	517.202087	-694.346680	156.580750	108.932953	-662.884338	-96.490166	113.639145	-572.079712	220.700317	1377.644653	-523.295959	-121.145096	1378.256348	-520.004639	67.781227	1404.195557	-526.147888	94.208153	1671.053467	-608.534607	312.038513	1135.434448	-546.923279	-221.626694	1143.475098	-490.411560	337.288788	891.339783	-414.521667	-236.163971	909.845398	-488.882141	58.460827	974.277954	568.564392	-8.484594	938.233948	566.149963	148.433853
-530.589172	135.469818	880.482178	-506.264252	-27.216867	880.294800	-593.422119	178.999786	502.124878	-573.356934	-93.239952	518.608704	-693.950684	157.218964	109.809303	-662.295410	-97.108498	114.844826	-572.299072	220.555740	1379.401123	-522.674438	-121.052246	1380.059082	-520.037415	67.707222	1405.668457	-526.393738	94.310478	1672.386230	-608.930298	311.542999	1137.333374	-545.950134	-221.385727	1145.609131	-491.097382	336.970398	893.005798	-414.932770	-235.926422	910.923157	-488.677612	58.464741	975.762329	568.566772	-8.457689	938.291504	566.231140	148.479446
-530.661621	135.416336	882.095337	-506.016937	-27.240314	881.843567	-594.076050	179.180435	503.633972	-573.379517	-93.612854	520.073486	-693.631287	158.023453	110.987923	-661.857300	-97.785179	116.019241	-572.533264	220.299271	1381.129761	-522.008789	-120.940430	1381.919312	-519.771057	67.826042	1407.351563	-526.639465	94.438721	1673.859863	-609.485291	310.984070	1139.244019	-545.513855	-221.777603	1147.591675	-491.608582	336.413879	894.783813	-415.584503	-236.049362	912.389099	-488.478271	58.464813	977.306519	568.616455	-8.399608	938.365234	566.344543	148.521088
-530.702393	135.310760	883.784729	-505.744995	-27.217279	883.438171	-594.715149	179.508530	505.080994	-573.437500	-94.058792	521.523193	-693.310303	158.817230	111.944160	-661.256165	-98.559021	117.215599	-572.711792	220.278687	1383.160767	-521.288513	-120.865219	1383.766602	-519.612488	67.883980	1408.942261	-526.901001	94.527573	1675.321045	-610.199890	310.322784	1141.025269	-545.200439	-221.835541	1149.553345	-492.058441	335.769104	896.660950	-416.059906	-235.853378	913.923645	-488.253845	58.445629	978.913391	568.665649	-8.310391	938.406494	566.436340	148.571243
-530.768555	135.241425	885.482178	-505.480225	-27.203247	884.999146	-595.357910	179.610794	506.530426	-573.429138	-94.427025	522.961975	-693.054504	159.573624	112.852783	-660.650208	-99.273613	118.279190	-572.934998	220.167145	1385.046997	-520.548218	-120.764969	1385.566162	-519.390015	67.946899	1410.542236	-527.192993	94.601662	1676.745483	-611.094788	309.614685	1142.789429	-544.964905	-221.970154	1151.509766	-492.482544	335.145752	898.609619	-416.511322	-235.664764	915.444824	-488.040314	58.419079	980.506531	568.697998	-8.285348	938.437073	566.502014	148.646194
-530.918823	135.203293	887.063293	-505.254272	-27.230204	886.510925	-596.083740	179.901749	507.827057	-573.520935	-94.936432	524.317932	-692.872314	160.339233	113.739944	-660.162354	-100.071167	119.367195	-573.083435	220.115845	1386.798096	-519.782104	-120.690674	1387.270264	-519.178406	68.012207	1412.014893	-527.538086	94.681465	1678.138062	-612.019714	308.866302	1144.467163	-544.858887	-222.206390	1153.456787	-492.803680	334.640961	900.553162	-416.854065	-235.364365	917.049622	-487.845886	58.440811	982.000854	568.808533	-8.270564	938.452820	566.615051	148.682388
-531.073730	134.995667	888.490356	-505.043793	-27.281761	887.942505	-596.888916	180.060059	508.928284	-573.450806	-95.269257	525.524353	-692.747131	161.135742	114.606575	-659.758057	-100.847679	120.328552	-573.219116	220.081284	1388.446655	-518.974121	-120.612823	1388.862305	-518.909424	68.107025	1413.355835	-527.878662	94.719666	1679.372437	-612.992676	308.125427	1146.044800	-544.879517	-222.308990	1155.127930	-493.113068	334.144836	902.479004	-417.186005	-235.029129	918.577820	-487.660980	58.411602	983.375366	568.870911	-8.285702	938.466064	566.685242	148.692474
-531.229431	134.964493	889.806213	-504.828888	-27.271597	889.194641	-597.466064	180.166977	510.002991	-573.503601	-95.708458	526.604065	-692.646851	161.808487	115.199783	-659.377563	-101.566124	121.154343	-573.341553	220.010849	1389.932129	-518.182556	-120.496689	1390.211792	-518.679626	68.133781	1414.465576	-528.300354	94.753258	1680.549072	-614.066895	307.413818	1147.483032	-545.004761	-222.469009	1156.666870	-493.352203	333.570129	904.328247	-417.393158	-234.670380	920.133911	-487.458313	58.462742	984.600952	568.956665	-8.305263	938.442444	566.745667	148.760147
-531.399414	134.869507	890.885986	-504.605347	-27.346214	890.322266	-598.152771	180.199066	510.878052	-573.693542	-96.194298	527.567932	-692.505249	162.268433	115.605782	-658.990845	-102.292191	121.853607	-573.412537	219.895676	1391.261719	-517.405457	-120.410614	1391.411621	-518.302917	68.243706	1415.515015	-528.659302	94.749542	1681.510864	-615.132568	306.647858	1148.784912	-545.201294	-222.689331	1158.035156	-493.498688	332.993713	906.071350	-417.390930	-234.201904	921.605042	-487.252319	58.510517	985.640320	569.012390	-8.316664	938.417969	566.789856	148.826950
-531.512512	134.932007	891.853516	-504.412048	-27.241941	891.198730	-598.850342	180.164780	511.567688	-573.788452	-96.651245	528.361145	-692.386475	162.610443	115.966240	-658.867188	-102.992912	122.482437	-573.406616	219.825027	1392.440063	-516.604309	-120.341034	1392.393066	-517.928223	68.310760	1416.359009	-529.010010	94.746567	1682.328613	-616.257874	305.906433	1149.936035	-545.416199	-222.872269	1159.192749	-493.656952	332.506927	907.701660	-417.234161	-233.657486	922.990356	-487.027008	58.631084	986.500366	569.063293	-8.247760	938.400269	566.788696	148.972595
-531.579590	134.955536	892.609985	-504.166748	-27.165897	891.905273	-599.676453	180.115875	512.257507	-573.799622	-96.971153	528.906067	-692.439453	162.805954	116.341431	-658.737183	-103.609207	122.996246	-573.405762	219.711914	1393.388062	-515.855713	-120.225456	1393.161987	-517.432129	68.376877	1417.103149	-529.291199	94.714401	1683.019531	-617.711670	305.348511	1150.732788	-545.693970	-223.010757	1160.084229	-493.731964	331.991730	909.251038	-416.828888	-232.970963	924.309631	-486.776215	58.740372	987.176025	569.066833	-8.162770	938.369873	566.717163	149.113083
-531.685608	134.894135	893.082886	-503.915924	-27.148647	892.378601	-600.288147	179.783081	512.687317	-573.536194	-97.037834	529.175720	-692.434692	162.834473	116.452728	-658.486511	-104.080795	123.297318	-573.314148	219.604050	1394.109497	-515.042786	-120.167564	1393.720337	-517.090942	68.392151	1417.539795	-529.409790	94.717285	1683.617188	-618.879578	304.662292	1151.492554	-545.975769	-223.209579	1160.734985	-493.732513	331.529236	910.610046	-416.443726	-232.372467	925.402344	-486.572906	58.812000	987.601318	569.135559	-8.135421	938.335205	566.834900	149.156097
-531.657715	135.058929	893.358521	-503.589905	-27.014835	892.593628	-600.851685	179.357681	512.918396	-573.449951	-97.168320	529.297974	-692.491272	162.735046	116.402512	-658.441895	-104.431717	123.433525	-573.238953	219.480255	1394.617676	-514.230835	-120.140297	1394.046143	-516.737549	68.420212	1417.779785	-529.725952	94.598892	1683.851929	-620.028381	304.003143	1151.970215	-546.309875	-223.349213	1161.120728	-493.798187	331.106964	911.723999	-415.884888	-231.515259	926.313599	-486.293335	59.000275	987.810730	569.087708	-8.097229	938.319763	566.801880	149.243759
-531.851013	134.918610	893.302429	-503.378265	-26.989956	892.572815	-601.374023	178.883362	512.840698	-573.253784	-97.193733	529.223083	-692.556274	162.471893	116.132919	-658.412354	-104.691628	123.463768	-573.148743	219.381607	1394.832153	-513.510620	-120.123177	1394.142334	-516.363037	68.476234	1417.815063	-529.883728	94.497978	1683.956055	-621.094421	303.432312	1152.229614	-546.674561	-223.517807	1161.285400	-493.710114	330.793396	912.625854	-415.325562	-230.877777	927.118042	-486.177582	59.065556	987.730469	569.100769	-8.063256	938.274780	566.903625	149.249374
-531.882935	135.000885	893.101135	-503.086060	-26.858431	892.275330	-601.912415	178.434418	512.692139	-573.046997	-97.101570	528.900940	-692.715820	162.111664	115.807396	-658.465637	-104.767677	123.279839	-573.035034	219.291840	1394.781372	-512.861572	-120.076218	1394.036987	-515.992188	68.496765	1417.663818	-529.998962	94.394798	1683.872681	-622.108032	302.896118	1152.220093	-546.923157	-223.669312	1161.209595	-493.634186	330.537964	913.328186	-414.583130	-230.225174	927.744080	-485.989594	59.191048	987.460938	569.117432	-8.054622	938.210327	567.038025	149.262039
-532.003784	134.969650	892.596069	-502.804413	-26.846300	891.756287	-602.469910	177.709763	512.373047	-573.060303	-97.036865	528.463928	-692.945313	161.574478	115.348289	-658.879028	-104.800537	122.956093	-572.908630	219.166916	1394.502197	-512.217346	-120.117104	1393.650757	-515.602539	68.488792	1417.300049	-530.053345	94.242241	1683.573975	-623.141174	302.510742	1151.975220	-547.180908	-223.840012	1160.833496	-493.491211	330.312225	913.819336	-413.804504	-229.663193	928.094177	-485.853882	59.263134	986.925964	569.139832	-8.003376	938.147522	567.102722	149.318497
-531.869934	135.229156	891.953979	-502.468933	-26.687723	891.044312	-602.918091	177.033890	511.949738	-572.974304	-96.832756	527.794983	-693.164368	160.811615	114.737976	-659.258972	-104.643196	122.391991	-572.780151	219.041718	1393.957397	-511.588654	-120.138329	1393.035156	-515.185364	68.474968	1416.742676	-530.023438	94.045082	1683.015625	-624.053040	302.258667	1151.510254	-547.327271	-224.030060	1160.266724	-493.271729	330.153473	914.085999	-412.887329	-228.964508	928.259888	-485.608673	59.469254	986.245605	569.285583	-7.967150	938.130676	567.299683	149.321487
-532.112549	134.948563	891.078552	-502.214172	-26.715788	890.119507	-603.494324	176.223862	511.221130	-573.011414	-96.645691	526.956909	-693.594604	159.874451	113.899162	-659.828369	-104.377144	121.739357	-572.616699	218.920883	1393.202026	-511.006012	-120.185890	1392.231201	-514.761230	68.426231	1415.912231	-529.935059	93.874550	1682.338867	-624.899292	302.033203	1150.834106	-547.423279	-224.066849	1159.427734	-493.025513	330.060669	914.130432	-411.817444	-228.189957	928.253479	-485.575806	59.396233	985.332092	569.440002	-7.884016	938.140686	567.438660	149.330124
-532.114075	134.938766	889.975830	-501.896637	-26.708046	889.056824	-603.789673	175.295624	510.274414	-573.121216	-96.435974	526.009705	-693.873291	158.804031	112.846184	-660.406738	-103.996445	120.959076	-572.497498	218.811325	1392.242432	-510.471649	-120.233009	1391.226440	-514.356201	68.400467	1414.949829	-529.794189	93.681702	1681.464355	-625.638550	302.002960	1149.943970	-547.397827	-224.174164	1158.410278	-492.738068	330.047119	913.925171	-410.812653	-227.350494	927.914917	-485.429413	59.479427	984.248535	569.878906	-7.571260	937.883606	567.829956	149.464142
-532.170837	134.920471	888.719177	-501.618439	-26.703381	887.735718	-604.116333	174.341431	509.095276	-573.212769	-96.116875	524.920410	-694.310974	157.752472	111.669098	-661.187683	-103.493958	120.037483	-572.374451	218.694473	1390.952759	-509.946869	-120.352562	1390.046509	-514.065674	68.365257	1413.727661	-529.604492	93.466141	1680.406250	-626.247131	302.047119	1148.839478	-547.303223	-224.248230	1157.182983	-492.495728	330.180573	913.426147	-409.750549	-226.542130	927.329773	-485.320099	59.500751	982.958496	570.063904	-7.542840	937.859924	568.009277	149.521576
-532.199890	134.857285	887.304688	-501.292938	-26.769262	886.337585	-604.465820	173.481857	507.798187	-573.491882	-95.883812	523.829956	-694.818970	156.612411	110.429070	-662.019592	-102.963287	119.090042	-572.294006	218.606384	1389.543335	-509.511627	-120.435822	1388.670410	-513.746765	68.289124	1412.371704	-529.349670	93.261353	1679.200928	-626.797180	302.212250	1147.534668	-547.110168	-224.325241	1155.708008	-492.216278	330.351410	912.653381	-408.646820	-225.706818	926.526001	-485.217499	59.506207	981.563354	570.182434	-7.599112	937.862915	568.162659	149.522247
-532.181641	134.829758	885.727661	-501.024170	-26.803101	884.833130	-604.521973	172.492004	506.303986	-573.704224	-95.557640	522.644775	-695.144592	155.467941	109.026131	-662.641052	-102.329697	118.080116	-572.252380	218.545105	1387.960083	-509.098602	-120.534096	1387.182373	-513.472961	68.267990	1410.908203	-529.023376	93.033287	1677.929199	-627.169006	302.461945	1145.972290	-546.792725	-224.352112	1154.088135	-491.923737	330.679596	911.638367	-407.457367	-224.822296	925.432129	-485.136139	59.554657	980.038696	570.379333	-7.663326	937.905212	568.395569	149.487030
-532.167725	134.773560	884.067505	-500.769379	-26.836971	883.227112	-604.776428	171.571457	504.890533	-573.988525	-95.336479	521.527161	-695.442444	154.391464	107.734680	-663.164185	-101.737541	117.001251	-572.250549	218.423019	1386.216675	-508.770660	-120.669121	1385.580566	-513.289978	68.200539	1409.369385	-528.606079	92.783333	1676.643921	-627.470947	302.754120	1144.361938	-546.309387	-224.427048	1152.301636	-491.578400	331.069305	910.450806	-406.309662	-224.051956	924.131592	-485.073547	59.574970	978.425598	570.589539	-7.761992	937.945740	568.646484	149.419922
-532.171753	134.672318	882.363220	-500.510651	-26.948570	881.592407	-605.007141	170.761734	503.658997	-574.273071	-95.044006	520.355286	-695.605286	153.323074	106.604980	-663.837402	-101.244209	115.948410	-572.357300	218.328827	1384.411255	-508.486298	-120.818474	1383.815430	-513.104797	68.100479	1407.838013	-528.102905	92.522903	1675.353760	-627.672913	303.097595	1142.566895	-545.701782	-224.337753	1150.323242	-491.242981	331.501038	909.014343	-405.100647	-223.210541	922.598328	-485.023773	59.544758	976.777222	570.743469	-7.803218	937.966125	568.819336	149.394028
[truncated: 65 more rows]
[truncated: 40 more columns]
