# Supplementary material for: A dyadic stimulus set of audiovisual affective displays for the study of multisensory, emotional, social interactions
Source: Behav Res Methods. 2015 Nov 5;48(4):1285–95. doi: 10.3758/s13428-015-0654-4 (PMC5101291; doi:10.3758/s13428-015-0654-4)
Supplement: Supplementary file 1 — (ZIP 270 MB) [file 13428_2015_654_MOESM1_ESM.zip › supplementary_material_2_stimuli_set_files/F/F06.txt]

-492.020477	110.582184	873.295593	-480.148010	-52.424683	870.707642	-578.630005	153.381393	499.110107	-557.785461	-117.607262	506.749512	-613.067322	155.469498	89.431015	-568.428345	-131.770309	91.336815	-502.476440	200.615738	1369.381836	-500.122498	-145.107666	1374.824341	-468.105103	34.027470	1394.897949	-501.493469	36.675854	1672.585938	-543.433289	287.861603	1126.273560	-541.983032	-239.621460	1139.693237	-423.788574	288.205475	879.570129	-408.638123	-251.365829	905.978577	-449.113647	30.296448	964.908508	468.554474	6.669154	933.587036	462.702911	163.071045
-491.282776	110.669197	873.314697	-479.433197	-52.458195	870.717346	-577.501526	153.413300	499.070740	-556.872253	-117.645393	506.746521	-613.112183	155.494583	89.512375	-568.391296	-131.774292	91.424057	-501.667206	200.642868	1369.415161	-499.400696	-145.093735	1374.770996	-467.291748	34.026276	1394.915894	-500.569824	36.553555	1672.676147	-542.582825	287.849152	1126.299561	-541.338928	-239.259857	1139.532471	-422.875824	288.090607	879.574158	-408.044128	-250.772598	905.813049	-448.389282	30.311600	964.923828	468.608063	6.681679	933.585999	462.735596	163.096420
-490.610962	110.706230	873.362244	-478.749725	-52.455616	870.738037	-576.445984	153.632278	499.041168	-556.072144	-117.704063	506.771240	-613.155579	155.732895	89.837799	-568.455139	-131.726120	91.489838	-500.740723	200.672577	1369.472778	-498.598145	-145.097977	1374.732422	-466.469971	34.030151	1394.912476	-499.604858	36.484379	1672.702393	-541.662842	287.783203	1126.339722	-540.717896	-239.048035	1139.473389	-422.012054	287.855896	879.583740	-407.275085	-249.506836	905.482544	-447.728516	30.317192	964.964844	468.701263	6.667109	933.623047	462.815979	163.057938
-489.858124	110.693748	873.404785	-478.045715	-52.416183	870.795105	-575.188293	153.617615	498.884918	-555.101807	-117.731262	506.786072	-613.046021	155.763123	89.950912	-568.489868	-131.653931	91.577927	-499.922913	200.694153	1369.548340	-497.876556	-145.068100	1374.746826	-465.662781	34.078568	1394.946899	-498.663818	36.407360	1672.728882	-540.627869	287.632874	1126.321289	-540.017761	-238.713821	1139.334839	-421.105804	287.617798	879.562439	-406.897034	-249.489716	905.433838	-447.028809	30.325974	965.026123	468.736847	6.669489	933.639648	462.855743	163.036789
-489.075317	110.741791	873.443726	-477.307037	-52.401188	870.849182	-574.084412	153.810425	498.856049	-554.148926	-117.808670	506.779663	-612.994202	155.812973	90.117470	-568.489929	-131.641129	91.697708	-499.017334	200.739655	1369.634033	-497.114838	-145.053574	1374.752930	-464.830719	34.078716	1395.029053	-497.734192	36.408745	1672.685791	-539.673462	287.534271	1126.336426	-539.400391	-238.539429	1139.292358	-420.262360	287.422607	879.520081	-406.105347	-248.241562	905.137268	-446.294952	30.353765	965.083374	468.773468	6.683837	933.650757	462.889130	163.033859
-488.495331	110.737465	873.524414	-476.608459	-52.445522	870.927185	-572.836548	153.949692	498.797333	-553.126038	-117.813484	506.827698	-612.774902	155.569672	90.072647	-568.635925	-131.646652	91.852776	-498.147919	200.745453	1369.707642	-496.331329	-145.086090	1374.758301	-464.026489	34.085651	1395.105713	-496.768158	36.273117	1672.875732	-538.732605	287.402466	1126.365112	-538.682312	-238.201797	1139.258301	-419.352570	287.194031	879.543091	-405.475891	-247.555893	904.987610	-445.661530	30.353983	965.164734	468.820557	6.667739	933.670227	462.923340	163.034470
-487.726349	110.862900	873.610474	-475.857422	-52.379555	870.966553	-571.578979	154.076157	498.817902	-552.037354	-117.820908	506.845825	-612.745178	155.867126	90.441544	-568.627075	-131.631149	91.989799	-497.259430	200.774506	1369.827637	-495.547729	-145.082825	1374.790894	-463.186401	34.102131	1395.183716	-495.867340	36.221233	1672.935791	-537.768799	287.368591	1126.469727	-537.918823	-237.863068	1139.168823	-418.600159	286.927277	879.690430	-405.113708	-247.552734	905.028992	-444.932709	30.416126	965.240234	468.873993	6.657767	933.720032	462.979492	163.001709
-487.071930	110.866478	873.698364	-475.169464	-52.337734	871.046326	-570.500244	154.310059	498.830597	-550.979919	-117.900101	506.907837	-612.660400	155.852798	90.638084	-568.549927	-131.631851	92.167595	-496.411194	200.796875	1369.935425	-494.738403	-145.053558	1374.856812	-462.391174	34.159172	1395.286987	-494.897583	36.162090	1673.008545	-536.856689	287.332123	1126.617432	-537.246765	-237.650833	1139.204956	-417.665009	286.652771	879.807312	-404.282135	-246.260757	904.769287	-444.271576	30.441275	965.328003	468.923187	6.700085	933.715942	463.018829	163.004166
-486.396423	110.910461	873.819641	-474.489685	-52.294853	871.149231	-569.297241	154.416656	498.793640	-550.019348	-117.955513	506.939270	-612.566772	155.904236	90.842041	-568.554626	-131.629807	92.337227	-495.550323	200.834747	1370.090576	-493.958252	-145.067093	1374.932251	-461.579987	34.151711	1395.428467	-493.960632	36.022991	1673.222290	-535.951294	287.274109	1126.763062	-536.530579	-237.403564	1139.235718	-416.779816	286.470398	879.829895	-403.614929	-245.560287	904.658691	-443.609253	30.473984	965.446350	468.944397	6.661127	933.735046	463.098633	162.985352
-485.317139	110.848259	873.692749	-473.657043	-52.241646	871.266357	-568.014893	154.468231	498.787628	-548.827332	-117.936447	506.973206	-612.286926	155.936890	91.009445	-568.540466	-131.618240	92.520470	-494.696472	200.835892	1370.274414	-493.145752	-145.096603	1375.046143	-460.766998	34.173653	1395.512695	-493.054199	36.049129	1673.232178	-534.994019	287.205688	1126.891479	-535.719177	-237.048157	1139.207886	-415.896393	286.148621	879.987854	-403.176208	-245.513367	904.793701	-442.669952	30.552427	965.446960	468.992676	6.686281	933.734802	463.143341	163.035217
-484.979126	111.067062	874.061096	-472.887634	-52.355423	871.454285	-567.089722	154.708862	498.887329	-547.792114	-118.014854	507.133759	-612.205994	155.951004	91.272598	-568.512939	-131.552872	92.711426	-493.860840	200.848526	1370.457764	-492.328735	-145.072189	1375.165039	-459.974915	34.214806	1395.660522	-492.121643	35.883224	1673.414551	-534.118896	287.164459	1127.088013	-534.952393	-236.749863	1139.243652	-415.031738	285.865814	880.179565	-402.506439	-244.895645	904.807739	-442.179413	30.591877	965.750244	469.046082	6.706822	933.760925	463.219757	163.023407
-484.393463	111.091469	874.182251	-472.248260	-52.289993	871.568848	-566.003113	154.799347	498.893036	-546.811279	-118.022682	507.123291	-612.033875	155.926788	91.446297	-568.581360	-131.513763	92.884727	-493.038757	200.825851	1370.664063	-491.490997	-145.060898	1375.280029	-459.178253	34.236385	1395.781616	-491.177612	35.781204	1673.596191	-533.197327	287.056732	1127.235229	-534.274353	-236.550583	1139.361816	-414.125793	285.540131	880.381958	-401.660675	-243.621094	904.610901	-441.570343	30.645124	965.869385	469.047882	6.698873	933.742737	463.243713	163.052979
-483.698242	111.012665	874.234558	-471.564087	-52.208904	871.694580	-564.980957	154.872086	498.924561	-545.560547	-117.931244	507.123535	-611.901855	155.903168	91.623512	-568.375854	-131.468307	93.063843	-492.235840	200.855515	1370.856689	-490.687653	-145.050842	1375.366089	-458.378845	34.241161	1395.922974	-490.264221	35.731430	1673.719727	-532.334106	286.955170	1127.427856	-533.481689	-236.254761	1139.412476	-413.315002	285.209961	880.596497	-401.183899	-243.610870	904.757446	-440.895660	30.685644	965.963806	469.041290	6.718579	933.759644	463.278961	163.053940
-482.702454	110.878212	874.114990	-470.779541	-52.124905	871.808777	-563.871582	154.927917	498.851410	-544.883972	-118.097549	507.272644	-611.726440	155.888931	91.854858	-568.573792	-131.419159	93.283737	-491.468262	200.863968	1371.061279	-489.903900	-145.011368	1375.532593	-457.626984	34.257988	1396.044434	-489.380524	35.847603	1673.867188	-531.447144	286.938324	1127.624512	-532.726990	-235.998032	1139.465454	-412.407990	284.848328	880.844849	-400.436920	-243.019516	904.846985	-440.029633	30.746038	965.969421	469.052826	6.706692	933.763367	463.335052	163.054611
-482.062012	110.931068	874.251404	-470.030609	-52.082787	871.940918	-562.856628	154.916367	498.899048	-543.674866	-117.870354	507.318817	-611.574402	155.886887	92.100159	-568.374878	-131.353546	93.443802	-490.684357	200.883530	1371.267334	-489.094910	-144.995468	1375.655640	-456.876740	34.301720	1396.202515	-488.456085	35.742989	1674.000854	-530.624817	286.852051	1127.876831	-531.997498	-235.841156	1139.602417	-411.433075	284.498077	881.106750	-399.530090	-241.809982	904.736328	-439.374542	30.812262	966.119019	469.094330	6.730489	933.762146	463.407684	163.081253
-481.453064	111.043823	874.397766	-469.330078	-52.053234	872.064758	-561.984253	155.016495	498.970612	-542.806580	-117.890152	507.395599	-611.424255	155.875763	92.332062	-568.215210	-131.311920	93.629807	-489.983124	200.894302	1371.487305	-488.299255	-144.990707	1375.748291	-456.158112	34.338661	1396.345215	-487.558289	35.802010	1674.067139	-529.787842	286.781738	1128.045776	-531.213623	-235.602097	1139.640625	-410.465973	284.149475	881.387085	-398.959991	-241.803986	904.934204	-438.763672	30.886942	966.271362	469.079773	6.748911	933.743103	463.451813	163.099442
-480.835114	111.147209	874.512024	-468.688507	-51.940990	872.171387	-561.225281	155.101852	499.049957	-542.081726	-117.984352	507.451843	-611.246826	155.517288	92.266159	-568.222595	-131.271515	93.791733	-489.271576	200.911316	1371.670776	-487.522919	-144.940445	1375.856323	-455.431488	34.366863	1396.470337	-486.686005	35.616337	1674.205200	-529.009094	286.786926	1128.257080	-530.524719	-235.488174	1139.757690	-409.554718	283.824341	881.623291	-398.002167	-240.730087	904.831848	-438.158905	30.993790	966.391663	469.079102	6.796591	933.727600	463.475861	163.179260
-480.268158	111.194046	874.569885	-468.014160	-51.853973	872.241882	-560.438904	155.078445	499.066742	-541.670044	-118.128815	507.605072	-611.214417	155.833008	92.752251	-568.344727	-131.246552	93.966164	-488.592255	200.928497	1371.835571	-486.748749	-144.902451	1375.927979	-454.725525	34.408401	1396.544434	-485.805695	35.570080	1674.225952	-528.179321	286.744446	1128.391602	-529.752625	-235.346710	1139.781006	-408.592590	283.543427	881.876892	-397.218842	-240.173080	904.874878	-437.555664	31.090981	966.462219	469.062866	6.812768	933.724182	463.490723	163.213379
-479.707489	111.151421	874.593506	-467.309875	-51.902145	872.308899	-559.665344	155.089340	499.013214	-540.598755	-117.951012	507.590454	-611.072144	155.825546	92.885185	-568.062317	-131.185913	94.073296	-487.898438	200.930344	1371.972534	-485.942596	-144.928101	1375.961426	-454.239166	34.480835	1396.357910	-484.949005	35.520023	1674.285645	-527.427795	286.694183	1128.528809	-529.001526	-235.194763	1139.829346	-407.619232	283.204590	882.122009	-396.396271	-239.657898	904.923950	-436.924713	31.102400	966.507263	469.044250	6.832600	933.708740	463.519806	163.236145
-479.157074	111.099091	874.602905	-466.649231	-51.914528	872.356445	-558.999573	155.121902	498.980194	-539.975525	-118.018417	507.648315	-611.011597	155.782333	92.959167	-568.047852	-131.188766	94.186958	-487.333771	200.955002	1372.072021	-485.226990	-144.858200	1375.981201	-453.362183	34.470520	1396.625977	-484.083008	35.453632	1674.350586	-526.664978	286.645935	1128.646606	-528.171448	-235.037445	1139.764282	-406.591919	282.956360	882.376282	-395.727386	-239.870468	905.112976	-436.314301	31.117374	966.533020	469.027466	6.870427	933.707153	463.538177	163.275970
-478.641541	111.122353	874.625610	-466.022064	-51.876217	872.342529	-558.362793	155.194870	498.916351	-539.286621	-118.071373	507.651093	-610.968567	155.752594	93.058403	-568.080688	-131.206131	94.266548	-486.707397	200.983749	1372.157837	-484.451599	-144.823425	1375.957642	-452.688599	34.508560	1396.620972	-483.249756	35.420498	1674.310181	-525.968201	286.619873	1128.718140	-527.413574	-234.947281	1139.720947	-405.650269	282.694641	882.591858	-394.863617	-239.496964	905.092896	-435.736664	31.152977	966.534912	468.992920	6.918535	933.679382	463.534454	163.318741
-478.267944	111.224312	874.647644	-465.515167	-51.817135	872.341003	-557.763000	155.300812	498.844025	-538.621704	-118.078362	507.644135	-610.959778	155.725677	93.079964	-568.037720	-131.233826	94.318886	-486.156830	200.991150	1372.199463	-483.692963	-144.795746	1375.908936	-452.043732	34.548290	1396.628540	-482.404022	35.349670	1674.271973	-525.246887	286.656342	1128.737549	-526.663391	-234.906860	1139.685303	-404.602936	282.443481	882.799377	-393.750305	-238.533371	904.984192	-435.283447	31.250645	966.539734	468.982086	6.960686	933.677673	463.546021	163.333328
-477.891815	111.223389	874.618164	-464.990143	-51.745014	872.341614	-557.062988	155.257538	498.690887	-538.021729	-118.070953	507.619385	-610.879883	155.651733	93.050377	-568.016541	-131.234528	94.344048	-485.632690	201.027039	1372.229980	-483.011780	-144.754837	1375.819092	-451.409271	34.592182	1396.571533	-481.586304	35.328106	1674.263672	-524.574097	286.631561	1128.708008	-525.887085	-234.864014	1139.576172	-403.619080	282.256531	882.992065	-392.799103	-238.172058	904.984436	-434.824524	31.338297	966.521179	468.993011	6.994619	933.666809	463.579285	163.375702
-477.426666	111.298531	874.554260	-464.417480	-51.702354	872.269653	-556.364746	155.226074	498.566223	-537.449829	-118.161652	507.576508	-610.879028	155.599197	93.021301	-568.013794	-131.278915	94.381699	-485.093811	201.067398	1372.229980	-482.294281	-144.694977	1375.723511	-450.820129	34.647263	1396.503418	-480.780304	35.298431	1674.145508	-523.927002	286.643768	1128.719604	-525.039246	-234.818420	1139.427856	-402.602234	282.099670	883.152832	-392.093201	-238.509247	905.105408	-434.290314	31.417688	966.446838	468.954803	7.069909	933.649231	463.535431	163.451508
-476.902100	111.390694	874.423279	-463.833862	-51.649246	872.147339	-555.653503	155.268585	498.405243	-536.839111	-118.181587	507.492554	-610.806091	155.590668	92.962852	-568.003418	-131.282379	94.382263	-484.598206	201.084534	1372.141724	-481.562775	-144.694595	1375.582642	-450.197052	34.709316	1396.412109	-479.964569	35.227631	1674.100830	-523.327942	286.593353	1128.641968	-524.314148	-234.793671	1139.302612	-401.568542	281.893250	883.270874	-390.869476	-237.691666	904.893799	-433.717377	31.509792	966.312439	468.946442	7.151807	933.629761	463.517426	163.525208
-476.515686	111.370338	874.264954	-463.391602	-51.560314	871.975159	-555.005920	155.286240	498.212097	-536.280396	-118.219917	507.411743	-610.747864	155.558929	92.939278	-567.971924	-131.315750	94.356926	-484.131805	201.115738	1372.078857	-480.812286	-144.620438	1375.424438	-449.572296	34.762848	1396.295898	-479.167297	35.267601	1673.934082	-522.671997	286.598694	1128.488281	-523.478149	-234.826248	1139.124146	-400.508362	281.691864	883.394348	-389.895325	-237.498657	904.867065	-433.253204	31.554134	966.127319	468.917603	7.207036	933.628540	463.500793	163.572113
-476.080261	111.284828	874.104980	-462.834900	-51.572941	871.916016	-554.364563	155.276123	498.005371	-535.788208	-118.207062	507.330566	-610.652832	155.503815	92.882790	-567.958496	-131.330963	94.379761	-483.673279	201.192032	1371.979126	-480.173645	-144.532837	1375.272217	-448.993713	34.821999	1396.170044	-478.369720	35.218056	1673.889771	-522.084229	286.691223	1128.420044	-522.672363	-234.822708	1138.926514	-399.522095	281.534027	883.494934	-388.868835	-237.311996	904.780396	-432.772919	31.589378	966.022522	468.892487	7.258908	933.630310	463.477722	163.600647
-475.657501	111.312843	873.908020	-462.389130	-51.489494	871.800171	-553.793396	155.186295	497.833954	-535.383911	-118.218918	507.228729	-610.604065	155.474121	92.808472	-567.949951	-131.350403	94.327934	-483.235992	201.222122	1371.835815	-479.488678	-144.502319	1375.108276	-448.434875	34.906490	1396.051758	-477.586853	35.203270	1673.767090	-521.558960	286.661499	1128.239502	-521.836731	-234.790512	1138.727783	-398.506592	281.385559	883.572388	-387.823181	-237.197754	904.726013	-432.328339	31.698156	965.861023	468.858276	7.288703	933.615417	463.430634	163.657410
-475.213165	111.466095	873.718323	-461.887695	-51.460758	871.639832	-553.339966	155.181732	497.695221	-535.118652	-118.254753	507.196411	-610.616516	155.418732	92.756210	-567.988342	-131.368118	94.291977	-482.813110	201.250244	1371.717529	-478.735260	-144.490463	1374.902588	-448.071136	35.028244	1395.701782	-476.796143	35.240265	1673.560547	-520.990479	286.702820	1128.068726	-520.940369	-234.747284	1138.529053	-397.539490	281.348022	883.706970	-387.006683	-237.737793	904.805847	-431.852600	31.817640	965.684326	468.855774	7.361694	933.583252	463.425751	163.709259
-474.832703	111.543777	873.548767	-461.439941	-51.349586	871.481506	-552.740967	155.143417	497.562286	-534.889343	-118.311012	507.130890	-610.491638	155.457764	92.701736	-567.996094	-131.371338	94.252602	-482.466156	201.324585	1371.578369	-478.152466	-144.423553	1374.725464	-447.349884	35.044949	1395.770386	-476.015472	35.187134	1673.503540	-520.411682	286.765137	1127.896851	-520.132019	-234.847107	1138.375732	-396.603302	281.355103	883.768738	-385.859680	-237.121841	904.530762	-431.435547	31.934273	965.518799	468.810272	7.421445	933.563477	463.377533	163.782318
-474.444550	111.633537	873.395264	-460.943909	-51.318661	871.331665	-552.377869	155.196289	497.460846	-534.685669	-118.311150	507.097534	-610.432129	155.432404	92.644478	-568.004150	-131.372894	94.225822	-482.039551	201.394714	1371.456543	-477.444000	-144.344101	1374.599121	-447.054443	35.202805	1395.448364	-475.218750	35.179256	1673.362305	-519.922119	286.764404	1127.761230	-519.204224	-234.820969	1138.153564	-395.696014	281.284821	883.815491	-384.967102	-237.682480	904.626648	-430.990326	32.020596	965.365356	468.806030	7.474986	933.557312	463.338440	163.855148
-474.044098	111.698387	873.262573	-460.466675	-51.269085	871.172058	-551.980957	155.197510	497.349884	-534.470764	-118.258507	507.022095	-610.357605	155.439651	92.598022	-567.941650	-131.350174	94.198181	-481.714630	201.458923	1371.332642	-476.809418	-144.238785	1374.435303	-446.356140	35.251087	1395.529175	-474.419556	35.191772	1673.224854	-519.414307	286.813660	1127.623169	-518.359558	-234.938416	1138.062500	-394.833038	281.255157	883.885620	-383.790527	-237.106796	904.443970	-430.545013	32.080128	965.216614	468.749084	7.543185	933.543213	463.254028	163.935959
-473.608948	111.702423	873.143860	-459.969818	-51.207451	871.046021	-552.044739	155.354187	497.340057	-534.320740	-118.195755	507.015686	-610.527954	155.416733	92.619324	-567.936035	-131.363983	94.160706	-481.388489	201.486237	1371.229858	-476.162598	-144.173553	1374.334839	-445.860840	35.349506	1395.410156	-473.644348	35.206230	1673.116821	-518.877686	286.822815	1127.475220	-517.405579	-234.913635	1137.937988	-394.019684	281.289978	883.989624	-382.947144	-237.779404	904.529053	-430.086334	32.122707	965.096924	468.680145	7.607038	933.524292	463.175659	163.996796
-473.117340	111.731392	873.050537	-459.502869	-51.116558	870.965210	-551.258728	155.157730	497.162842	-534.225708	-118.159363	507.021606	-610.165283	155.489151	92.516273	-567.841553	-131.310959	94.139091	-481.070343	201.537277	1371.147095	-475.565277	-144.055786	1374.254150	-445.364441	35.437027	1395.310425	-472.870483	35.242149	1673.004272	-518.371277	286.847382	1127.387207	-516.504333	-235.045486	1137.885620	-393.160614	281.326752	884.060669	-381.793335	-237.303986	904.405212	-429.609894	32.184723	965.010925	468.613403	7.686547	933.517761	463.084259	164.083633
-472.691040	111.726532	872.989868	-459.011627	-51.112396	870.909241	-551.416809	155.366425	497.248077	-534.179810	-118.127861	507.054871	-610.361206	155.465088	92.582329	-567.779480	-131.291229	94.148018	-480.756805	201.589203	1371.082031	-474.946106	-144.012833	1374.201782	-444.891327	35.544754	1395.292114	-472.102173	35.279137	1672.924316	-517.932495	286.861694	1127.260010	-515.629761	-235.104019	1137.853394	-392.404602	281.283875	884.112915	-380.744690	-237.391663	904.427856	-429.140045	32.202770	964.947876	468.577148	7.760311	933.505737	463.011688	164.164703
-472.313568	111.763123	872.921692	-458.548004	-51.089088	870.806946	-551.185364	155.391647	497.199432	-534.134705	-118.068901	507.116180	-610.347107	155.477661	92.588562	-567.812256	-131.253540	94.153725	-480.378998	201.639755	1371.039063	-474.323120	-143.952332	1374.160278	-444.651459	35.705910	1395.047852	-471.365295	35.332088	1672.843994	-517.454651	286.900818	1127.194092	-514.686707	-235.181992	1137.857910	-391.742249	281.405029	884.151306	-380.009094	-238.152390	904.612427	-428.701935	32.234047	964.855652	468.523712	7.802073	933.468445	462.932312	164.255051
-471.896271	111.837257	872.905823	-458.063202	-51.065033	870.764038	-550.938538	155.386353	497.182526	-534.079407	-117.988022	507.156036	-610.302246	155.479095	92.582726	-567.729431	-131.234589	94.137672	-480.089813	201.682556	1370.978027	-473.786163	-143.857071	1374.141479	-444.023285	35.703716	1395.238403	-470.625824	35.380604	1672.770020	-516.966919	286.972473	1127.151001	-513.824951	-235.314880	1137.870239	-391.065063	281.553986	884.242188	-378.874268	-237.781128	904.530640	-428.240417	32.283329	964.822144	468.452454	7.885323	933.445251	462.852570	164.352692
-471.484802	111.918648	872.922852	-457.603821	-51.021126	870.757446	-550.730774	155.447174	497.232483	-534.038940	-117.949532	507.222321	-610.222534	155.472305	92.602036	-567.684448	-131.190918	94.185661	-479.774658	201.714142	1370.972168	-473.219543	-143.780640	1374.192749	-443.551147	35.775414	1395.210449	-469.880859	35.496521	1672.659668	-516.563171	286.959595	1127.135742	-512.873901	-235.373856	1137.910400	-390.455139	281.691010	884.359497	-378.049744	-238.541840	904.799500	-427.786621	32.344524	964.820129	468.424591	7.940999	933.449158	462.798981	164.432465
-471.156250	112.136650	872.980103	-457.327087	-50.769718	870.542175	-550.140808	155.289352	497.186066	-533.972778	-117.899902	507.257019	-609.987915	155.519974	92.612572	-567.642578	-131.162033	94.223465	-479.461273	201.733566	1370.991333	-472.608154	-143.693497	1374.224609	-443.109009	35.872719	1395.224243	-469.181580	35.590340	1672.578613	-516.173767	286.977448	1127.156616	-512.051270	-235.579437	1138.056641	-389.882324	281.850525	884.475464	-376.938202	-238.211594	904.829529	-427.394562	32.420464	964.708801	468.348511	8.052294	933.420471	462.707184	164.533554
-470.860474	112.192154	873.009888	-456.970520	-50.674362	870.468262	-550.407227	155.556473	497.330322	-533.864563	-117.855659	507.304291	-610.188354	155.480499	92.712425	-567.549866	-131.184708	94.242134	-479.131744	201.757736	1371.018433	-472.021606	-143.665771	1374.300659	-442.689697	35.958775	1395.237305	-468.479401	35.662056	1672.588013	-515.778442	287.072144	1127.191406	-511.180603	-235.765747	1138.182251	-389.381104	282.003540	884.577454	-375.985046	-238.429077	905.000183	-426.995697	32.457504	964.658630	468.307861	8.103924	933.416687	462.671997	164.609283
-470.492126	112.244164	873.070862	-456.522614	-50.654686	870.468506	-550.253418	155.626663	497.391266	-533.760681	-117.812141	507.368195	-610.153870	155.506943	92.761696	-567.493774	-131.167557	94.277199	-478.815887	201.782166	1371.051025	-471.473602	-143.601334	1374.370117	-442.280457	36.038364	1395.237671	-467.826996	35.709988	1672.640381	-515.368530	287.106293	1127.228638	-510.292633	-235.895248	1138.277344	-388.813080	282.076050	884.661804	-375.211670	-239.284821	905.377625	-426.542847	32.480534	964.671692	468.220795	8.133737	933.416260	462.577118	164.681061
-470.092651	112.201103	873.096313	-456.054901	-50.667992	870.528809	-550.011719	155.679474	497.403412	-533.621033	-117.767113	507.447937	-610.097107	155.536316	92.795372	-567.467590	-131.193985	94.338623	-478.489471	201.810608	1371.098755	-470.925354	-143.504181	1374.475708	-441.823090	36.120064	1395.295410	-467.157166	35.808193	1672.628662	-515.020874	287.122284	1127.251831	-509.504578	-236.139694	1138.482910	-388.361481	282.269165	884.774902	-374.140503	-239.005951	905.449768	-426.081482	32.490589	964.702820	468.167450	8.180266	933.424194	462.526947	164.758987
-469.680969	112.177231	873.096375	-455.586700	-50.703636	870.585815	-549.781128	155.708450	497.427277	-533.515930	-117.736801	507.518219	-609.998657	155.547913	92.787292	-567.396912	-131.178848	94.357651	-478.167389	201.833710	1371.164063	-470.352051	-143.434265	1374.608398	-441.397125	36.212940	1395.323730	-466.529114	35.907646	1672.616699	-514.692200	287.181000	1127.342529	-508.659149	-236.283676	1138.608398	-387.962616	282.485565	884.905334	-373.414246	-239.861923	905.833801	-425.619812	32.508049	964.721802	468.114777	8.197572	933.439331	462.495087	164.795303
-469.359467	112.153191	873.128235	-455.173462	-50.724163	870.607910	-549.588806	155.692902	497.397766	-533.363464	-117.745255	507.565521	-609.968140	155.600586	92.789055	-567.355225	-131.205566	94.356468	-477.875122	201.843109	1371.207764	-469.800598	-143.377197	1374.688599	-440.925049	36.248142	1395.334229	-465.952362	36.039581	1672.551514	-514.400940	287.254364	1127.431641	-507.939209	-236.543427	1138.795288	-387.677399	282.739899	885.024170	-372.298798	-239.551849	905.945801	-425.216980	32.504387	964.734314	468.030365	8.269335	933.409790	462.413391	164.884033
-469.072021	112.131302	873.141479	-454.770416	-50.769608	870.639404	-549.437866	155.752335	497.427856	-533.268066	-117.737488	507.624847	-609.941345	155.607452	92.836945	-567.404846	-131.220200	94.401886	-477.519379	201.874084	1371.251709	-469.202423	-143.340408	1374.742920	-440.522552	36.308964	1395.322266	-465.325134	36.200268	1672.512939	-514.106812	287.338837	1127.510376	-507.133301	-236.764954	1138.914917	-387.395844	283.013855	885.130615	-371.597473	-240.433182	906.335693	-424.844086	32.509769	964.744873	467.974854	8.318990	933.401062	462.384857	164.916870
-468.789825	112.173004	873.160461	-454.378326	-50.742878	870.660645	-549.346375	155.788239	497.458954	-533.122498	-117.729424	507.635498	-609.916260	155.597168	92.842529	-567.341370	-131.206833	94.439140	-477.159515	201.877014	1371.279053	-468.602814	-143.288712	1374.803589	-440.056702	36.386452	1395.328491	-464.734283	36.284008	1672.560059	-513.830383	287.407257	1127.586182	-506.444794	-237.055939	1139.084351	-387.090454	283.292114	885.225586	-370.536560	-240.168427	906.426025	-424.462250	32.574345	964.746521	467.908295	8.390965	933.390991	462.289795	165.021774
-468.489929	112.185844	873.143921	-454.037109	-50.677387	870.657959	-549.178772	155.789719	497.461182	-533.017883	-117.695282	507.664795	-609.901184	155.591309	92.858177	-567.311707	-131.194000	94.427780	-476.797333	201.900787	1371.279541	-467.979889	-143.225967	1374.873779	-439.633484	36.481541	1395.325928	-464.166473	36.412151	1672.524048	-513.584045	287.507050	1127.646484	-505.655396	-237.187958	1139.181885	-386.846588	283.618683	885.269470	-369.782349	-241.090088	906.818359	-424.099396	32.635475	964.719543	467.845642	8.390262	933.395142	462.271149	165.023697
-468.205322	112.288513	873.122070	-453.702576	-50.642765	870.628906	-549.061584	155.829300	497.458099	-532.891235	-117.687897	507.699188	-609.846680	155.616669	92.869736	-567.281555	-131.155975	94.441704	-476.447021	201.926376	1371.270874	-467.425751	-143.126007	1374.927612	-439.215881	36.549187	1395.283569	-463.608948	36.555725	1672.476807	-513.320618	287.620087	1127.671997	-504.943542	-237.532639	1139.310425	-386.620087	283.975800	885.272949	-368.999268	-241.450317	907.008667	-423.741638	32.715199	964.674500	467.793457	8.439117	933.382568	462.249847	165.064499
-467.907379	112.368973	873.088379	-453.395935	-50.549068	870.564026	-548.943665	155.867477	497.460876	-532.727966	-117.639023	507.675232	-609.828430	155.597046	92.878723	-567.275330	-131.152023	94.453743	-476.139679	201.925186	1371.247803	-466.894012	-143.062042	1374.933228	-438.681610	36.633518	1395.291748	-463.066559	36.701645	1672.422485	-513.088989	287.770935	1127.734497	-504.238312	-237.802139	1139.380249	-386.486237	284.347260	885.228149	-368.087891	-241.755920	907.248291	-423.383148	32.791969	964.602905	467.741943	8.452863	933.385315	462.209930	165.111343
-467.657837	112.339149	873.021484	-453.073151	-50.515221	870.510315	-548.828552	155.871353	497.412842	-532.606384	-117.573929	507.686249	-609.772278	155.583969	92.846252	-567.148010	-131.125275	94.453445	-475.797424	201.970505	1371.202637	-466.295746	-143.021042	1374.895386	-438.225250	36.684971	1395.238281	-462.526917	36.834885	1672.382080	-512.861938	287.906982	1127.725586	-503.509521	-238.076797	1139.465332	-386.309570	284.621521	885.160583	-367.259674	-242.081375	907.452332	-423.058502	32.822712	964.526550	467.692383	8.508962	933.388794	462.167053	165.142166
-467.411316	112.350098	872.963623	-452.730316	-50.463753	870.421631	-548.231506	155.656662	497.284180	-532.435486	-117.517151	507.657837	-609.514221	155.618073	92.778969	-567.111267	-131.095627	94.433495	-475.438873	202.003418	1371.151123	-465.704529	-142.975143	1374.862183	-437.794769	36.723888	1395.180908	-462.016449	36.990734	1672.330566	-512.662903	288.042542	1127.766235	-502.909607	-238.353363	1139.531372	-386.221954	284.903748	885.111450	-366.253174	-241.760101	907.466064	-422.727722	32.862377	964.438538	467.642761	8.520004	933.374512	462.137024	165.169769
-467.143829	112.394562	872.875000	-452.406342	-50.438160	870.335938	-548.548645	155.867569	497.382965	-532.320129	-117.482178	507.647949	-609.707886	155.531281	92.825775	-567.153442	-131.109436	94.431854	-475.068024	202.021286	1371.089355	-465.154419	-142.924454	1374.827271	-437.353760	36.753269	1395.122314	-461.496552	37.119389	1672.258423	-512.489319	288.160126	1127.754883	-502.180237	-238.601883	1139.543213	-386.203674	285.270874	885.044128	-365.652985	-242.660492	907.743774	-422.398438	32.915073	964.337524	467.571014	8.586661	933.357849	462.057434	165.228760
-466.805756	112.597298	872.820862	-452.079742	-50.343285	870.260254	-548.428833	155.855591	497.393188	-532.160217	-117.414307	507.609894	-609.698975	155.536758	92.835861	-567.120239	-131.104034	94.414047	-474.735565	202.040527	1371.029663	-464.607727	-142.853699	1374.820679	-436.895111	36.814861	1395.042236	-460.989929	37.258228	1672.186035	-512.331482	288.289246	1127.743896	-501.538391	-238.851974	1139.580811	-386.184265	285.559753	884.958557	-364.887573	-243.051804	907.850952	-422.048279	33.049408	964.265747	467.521027	8.594535	933.359314	462.022705	165.254227
-466.585236	112.510002	872.710022	-451.756012	-50.319489	870.177551	-547.919067	155.699371	497.259033	-532.046814	-117.384651	507.596741	-609.479309	155.581696	92.775734	-567.184143	-131.059830	94.406136	-474.407013	202.076691	1370.972412	-464.056244	-142.818207	1374.786621	-436.423737	36.897339	1394.969604	-460.490082	37.475418	1672.031494	-512.191650	288.440613	1127.728760	-500.865875	-239.121292	1139.603516	-386.295532	285.973419	884.884644	-364.165527	-243.357315	907.944702	-421.744019	33.061852	964.155029	467.514709	8.623666	933.360657	462.011505	165.250763
-466.333344	112.569405	872.627075	-451.413422	-50.230919	870.072815	-547.941589	155.772232	497.275208	-531.920776	-117.331581	507.593506	-609.489075	155.568832	92.794502	-567.156372	-131.057388	94.397812	-474.048218	202.110565	1370.905884	-463.507324	-142.751755	1374.750122	-435.963745	36.937363	1394.862671	-459.949432	37.540985	1672.069092	-512.064331	288.583405	1127.706177	-500.241425	-239.394791	1139.648071	-386.339783	286.318970	884.757874	-363.465271	-243.614166	908.028259	-421.417694	33.147480	964.049255	467.461090	8.625396	933.374756	461.976929	165.263824
-465.929718	113.061157	872.618347	-451.039032	-50.006416	869.967224	-547.942688	155.863739	497.347992	-531.761108	-117.273979	507.535431	-609.551941	155.528641	92.826218	-567.087524	-131.064713	94.401344	-473.686890	202.161728	1370.852905	-462.987366	-142.697189	1374.678223	-435.511719	37.010429	1394.775024	-459.446899	37.641453	1672.008423	-511.957458	288.689819	1127.675781	-499.607086	-239.561569	1139.655762	-386.427246	286.655243	884.596741	-362.784515	-243.932678	908.081604	-421.028656	33.440567	963.993408	467.408447	8.659870	933.376953	461.883667	165.310623
-465.671722	113.186104	872.589478	-450.673126	-49.912464	869.881714	-547.805481	155.915375	497.359467	-531.578735	-117.246902	507.532990	-609.541809	155.525635	92.825401	-567.055115	-131.056931	94.428024	-473.350708	202.205200	1370.804688	-462.456329	-142.648743	1374.664551	-435.096069	37.098751	1394.745361	-458.958191	37.753178	1671.962036	-511.864410	288.807892	1127.670410	-499.008392	-239.733215	1139.691528	-386.603668	287.073151	884.494019	-362.156769	-244.180450	908.153137	-420.703156	33.543606	963.930908	467.366699	8.689240	933.352783	461.835571	165.358322
-465.549805	113.038536	872.536804	-450.377106	-49.890129	869.850830	-547.692566	155.964584	497.365662	-531.479614	-117.232147	507.551819	-609.530151	155.511124	92.903603	-566.999817	-131.029221	94.416573	-473.022156	202.232819	1370.799072	-461.926849	-142.606262	1374.650513	-434.762146	37.186489	1394.677490	-458.441040	37.859192	1671.931396	-511.770935	288.948486	1127.705933	-498.430054	-239.966248	1139.752930	-386.805847	287.384857	884.397522	-361.339111	-243.833054	908.093994	-420.470184	33.537781	963.878235	467.340179	8.690084	933.372070	461.807922	165.354492
-465.389618	112.927490	872.541504	-450.057037	-49.851059	869.831421	-547.573059	155.964340	497.351135	-531.312378	-117.176773	507.565948	-609.497131	155.477570	92.905495	-567.069580	-131.017685	94.445992	-472.689758	202.291824	1370.813110	-461.386353	-142.532898	1374.664673	-434.344971	37.277534	1394.653931	-457.928833	37.960438	1671.913452	-511.717255	289.093506	1127.742920	-497.805054	-240.064133	1139.817139	-387.047058	287.728058	884.268921	-360.798340	-244.052094	908.130493	-420.205383	33.529240	963.860291	467.292664	8.708610	933.373108	461.737396	165.379059
-465.086456	113.330254	872.601685	-449.725128	-49.686646	869.778076	-547.453857	156.004395	497.436127	-531.173889	-117.149452	507.575775	-609.490662	155.439850	92.985855	-567.026123	-130.998886	94.473946	-472.372803	202.369659	1370.826294	-460.874329	-142.487839	1374.695679	-433.911926	37.348640	1394.628784	-457.427307	38.050098	1671.896729	-511.633362	289.218842	1127.791382	-497.215820	-240.199310	1139.895264	-387.315002	288.196930	884.149536	-360.271881	-244.241577	908.161255	-419.869080	33.753845	963.857361	467.247620	8.726527	933.359619	461.681213	165.406067
-464.880646	113.520241	872.656799	-449.419067	-49.610939	869.770691	-547.294189	156.009735	497.475220	-531.048279	-117.157242	507.597931	-609.467773	155.396179	93.023857	-566.992859	-130.993683	94.516319	-472.020599	202.417725	1370.831909	-460.368317	-142.420975	1374.731934	-433.701569	37.479099	1394.408936	-456.932007	38.128830	1671.893188	-511.556824	289.335999	1127.880493	-496.596924	-240.225983	1139.950073	-387.571594	288.430023	884.015808	-359.924347	-244.977005	908.357117	-419.582001	33.876080	963.868835	467.216248	8.755568	933.352295	461.632782	165.461853
-464.837799	113.222687	872.642151	-449.162933	-49.655010	869.790283	-547.161316	156.047775	497.433502	-530.954224	-117.173325	507.675598	-609.379822	155.426392	93.103004	-567.044861	-130.981537	94.593956	-471.739899	202.466888	1370.859619	-459.895020	-142.348801	1374.814575	-433.110596	37.526253	1394.662231	-456.435364	38.201202	1671.908936	-511.501495	289.460724	1127.962402	-496.060150	-240.299194	1140.073730	-387.878540	288.745056	883.933044	-359.506073	-245.151581	908.414734	-419.372559	33.783165	963.845337	467.200562	8.739833	933.347961	461.583160	165.464386
-464.644012	113.241875	872.693298	-448.844696	-49.592625	869.820740	-547.064514	156.056183	497.472778	-530.822327	-117.146866	507.736572	-609.351257	155.377457	93.147072	-566.945068	-130.966156	94.653381	-471.449554	202.526978	1370.918945	-459.403473	-142.282776	1374.927124	-432.691711	37.630344	1394.724731	-455.961395	38.282677	1671.881958	-511.449554	289.586029	1128.083252	-495.504364	-240.380768	1140.247437	-388.216736	289.092926	883.838684	-359.129852	-245.248306	908.480591	-419.083466	33.844940	963.872253	467.200226	8.755111	933.346497	461.576477	165.462036
-464.404755	113.350418	872.751953	-448.553375	-49.491409	869.832764	-546.889709	156.036179	497.498474	-530.663757	-117.143295	507.771423	-609.300842	155.033936	92.926529	-566.923279	-130.946884	94.681404	-471.209564	202.439713	1370.874634	-458.877258	-142.224197	1375.044556	-432.299347	37.752689	1394.765503	-455.458954	38.319817	1671.927612	-511.421204	289.753265	1128.178101	-495.031555	-240.448395	1140.446533	-388.544769	289.415619	883.732788	-358.581635	-244.770401	908.402954	-418.782135	33.938992	963.893127	467.141235	8.757103	933.360840	461.510040	165.496933
-464.191162	113.404434	872.822998	-448.262421	-49.442459	869.883301	-546.705261	156.087769	497.563354	-530.515442	-117.113464	507.839050	-609.224792	155.323776	93.297752	-566.926147	-130.923248	94.738052	-470.832733	202.614380	1371.050659	-458.307373	-142.140518	1375.168823	-431.920441	37.836010	1394.786377	-454.971375	38.396236	1671.953979	-511.365509	289.834473	1128.321289	-494.498077	-240.442184	1140.628906	-388.892426	289.738556	883.633972	-358.225403	-244.840561	908.485352	-418.495056	34.000336	963.939575	467.132568	8.758312	933.345520	461.522156	165.464935
-463.978546	113.440239	872.914734	-447.968567	-49.342987	869.933960	-546.510620	156.100998	497.611328	-530.374329	-117.082619	507.875702	-609.153503	155.335236	93.470184	-566.816162	-130.919540	94.822556	-470.545654	202.676361	1371.107910	-457.791748	-142.079346	1375.290771	-431.539825	37.915112	1394.844604	-454.496307	38.513443	1671.941040	-511.344269	289.934601	1128.441772	-493.934204	-240.425110	1140.772095	-389.320160	290.105804	883.570923	-358.035248	-245.450180	908.710632	-418.213226	34.067261	963.999084	467.133118	8.776230	933.346680	461.472321	165.506668
-463.813232	113.421799	872.965698	-447.688995	-49.312565	869.966736	-546.299133	156.122498	497.643097	-530.249878	-117.074280	507.948273	-609.106689	155.330338	93.594254	-566.863953	-130.913940	94.859856	-470.304077	202.598038	1371.114990	-457.275604	-141.999298	1375.427979	-431.091888	37.964573	1394.981323	-454.039612	38.521774	1672.036133	-511.366608	290.054657	1128.558716	-493.465424	-240.439865	1140.962158	-389.705139	290.375488	883.487671	-357.741211	-245.449997	908.768921	-417.955872	34.093735	964.026306	467.125549	8.782189	933.337891	461.461792	165.523178
-463.662659	113.469070	873.028931	-447.429016	-49.281052	869.999023	-546.015198	156.140701	497.685730	-530.093689	-117.037399	507.962189	-609.044373	155.303711	93.719826	-566.758240	-130.911209	94.923676	-470.020874	202.651688	1371.173340	-456.760376	-141.904312	1375.571899	-430.794556	38.093498	1394.973999	-453.583832	38.581879	1672.072754	-511.363892	290.150299	1128.669556	-493.020935	-240.434875	1141.098022	-390.116516	290.710022	883.390198	-357.496735	-245.422226	908.822144	-417.718201	34.144230	964.060547	467.086578	8.765662	933.331970	461.424713	165.508316
-463.514587	113.478050	873.071655	-447.177979	-49.256733	870.042175	-545.754395	156.161148	497.720276	-529.965454	-116.988106	507.999481	-608.999023	155.273117	93.865540	-566.823547	-130.875778	94.960686	-469.774048	202.702026	1371.236450	-456.227356	-141.849655	1375.687866	-430.423370	38.193272	1395.033569	-453.145111	38.644928	1672.122925	-511.370880	290.270996	1128.777100	-492.580017	-240.472168	1141.287598	-390.464813	291.047089	883.296326	-357.228485	-245.374405	908.864441	-417.483978	34.189003	964.088684	467.082947	8.746034	933.338013	461.419373	165.524994
-463.377441	113.470039	873.129761	-446.934723	-49.252789	870.078674	-545.491394	156.194092	497.784424	-529.780334	-116.934006	508.040131	-608.887451	155.212280	94.001106	-566.728577	-130.873718	95.049477	-469.485596	202.836273	1371.357544	-455.703491	-141.811829	1375.815552	-430.063507	38.292042	1395.091553	-452.690460	38.702713	1672.163086	-511.379883	290.318237	1128.881348	-492.118530	-240.496857	1141.450073	-390.865967	291.376465	883.198120	-356.995483	-245.276016	908.905762	-417.260498	34.203133	964.122009	467.088989	8.751368	933.335327	461.434631	165.518234
-463.225311	113.472839	873.164612	-446.722351	-49.238552	870.117615	-545.275330	156.253113	497.830658	-529.655518	-116.930641	508.102966	-608.804443	154.827621	93.783646	-566.792847	-130.855347	95.088470	-469.236603	202.891220	1371.389160	-455.198730	-141.723389	1375.911011	-429.691559	38.391220	1395.143921	-452.245667	38.779354	1672.203979	-511.431000	290.432617	1128.997437	-491.704620	-240.490936	1141.580933	-391.272278	291.635742	883.119080	-356.753082	-245.176468	908.927673	-417.051422	34.231106	964.147400	467.086456	8.745410	933.347473	461.413269	165.476471
-463.083130	113.508057	873.215088	-446.512604	-49.193668	870.155884	-545.051514	156.312256	497.878235	-529.456665	-116.923599	508.152527	-608.791931	155.123352	94.238678	-566.725830	-130.871262	95.190140	-468.992401	202.960037	1371.428467	-454.657257	-141.657898	1376.006836	-429.358032	38.459782	1395.170776	-451.839722	38.845425	1672.253174	-511.458191	290.513306	1129.080322	-491.282623	-240.493561	1141.715698	-391.660309	291.894226	883.040955	-356.533752	-245.056961	908.950439	-416.852753	34.282593	964.182251	467.068146	8.746455	933.351074	461.405640	165.497162
-462.975922	113.522858	873.262878	-446.325562	-49.170708	870.170410	-544.832825	156.352432	497.924988	-529.333801	-116.933731	508.208618	-608.752686	155.106781	94.356590	-566.731140	-130.862183	95.236809	-468.782684	202.995438	1371.451050	-454.145477	-141.600647	1376.093018	-429.011871	38.538082	1395.191040	-451.423462	38.910988	1672.293457	-511.511566	290.574951	1129.167847	-490.861847	-240.488327	1141.831421	-392.020264	292.167694	882.983643	-356.301636	-244.912674	908.945374	-416.681488	34.303932	964.203430	467.085480	8.752114	933.348694	461.421356	165.501572
-462.855713	113.542244	873.329346	-446.135345	-49.117565	870.206116	-544.706665	156.451447	497.987213	-529.164429	-116.925507	508.224121	-608.755310	155.071503	94.470726	-566.713379	-130.871338	95.277451	-468.612518	202.982010	1371.444824	-453.674591	-141.536621	1376.157227	-428.655884	38.618778	1395.213135	-451.001831	39.028179	1672.276978	-511.577057	290.656311	1129.245605	-490.490326	-240.506424	1141.927856	-392.339294	292.457123	882.898560	-356.115509	-244.770432	908.953491	-416.508667	34.341434	964.247253	467.108124	8.745156	933.349548	461.434937	165.469727
-462.759216	113.612442	873.387390	-445.957275	-49.040955	870.236389	-544.471924	156.495712	498.031891	-529.029785	-116.949188	508.268555	-608.719666	155.049637	94.562515	-566.701538	-130.861145	95.331955	-468.413757	203.009872	1371.482056	-453.199493	-141.523819	1376.228394	-428.305847	38.711918	1395.220703	-450.598907	39.039314	1672.368896	-511.632324	290.765594	1129.339478	-490.120758	-240.525101	1142.031372	-392.663452	292.683899	882.852417	-355.926514	-244.578094	908.961609	-416.360443	34.419388	964.286865	467.112335	8.741484	933.332642	461.434174	165.489532
-462.660980	113.665665	873.405151	-445.772308	-49.003300	870.257813	-544.195129	156.503662	498.017578	-528.893250	-116.951637	508.302155	-608.673279	155.070465	94.643776	-566.758606	-130.877731	95.388138	-468.232025	203.055237	1371.524048	-452.696869	-141.488312	1376.287354	-428.000702	38.807632	1395.229004	-450.222473	39.117207	1672.391479	-511.710632	290.854980	1129.434082	-489.762177	-240.514069	1142.135498	-392.989014	292.895721	882.760986	-355.747192	-244.372711	908.914795	-416.210114	34.487976	964.302307	467.091980	8.740285	933.332764	461.420349	165.509735
-462.572083	113.666992	873.445923	-445.637512	-48.957073	870.278870	-543.948303	156.484589	498.011169	-528.748535	-116.968506	508.313354	-608.685852	155.045334	94.691025	-566.803040	-130.863037	95.409180	-468.015900	203.114868	1371.548950	-452.196960	-141.450165	1376.374268	-427.710358	38.898876	1395.249878	-449.830322	39.201305	1672.413452	-511.785614	290.886078	1129.512939	-489.409790	-240.473022	1142.244629	-393.314850	293.062988	882.709229	-355.569458	-244.176575	908.892151	-416.085114	34.513336	964.327759	467.081696	8.713584	933.332886	461.406891	165.520432
-462.548950	113.663467	873.471069	-445.510681	-48.938416	870.304810	-543.692017	156.493484	497.970490	-528.597168	-116.962837	508.333954	-608.637390	155.041763	94.730782	-566.861511	-130.867676	95.493141	-467.850830	203.130295	1371.581787	-451.733765	-141.401382	1376.450806	-427.384796	38.972477	1395.302734	-449.435364	39.273743	1672.442871	-511.867249	290.963684	1129.590210	-489.040466	-240.444183	1142.324341	-393.657471	293.239044	882.682007	-355.383179	-243.992676	908.913147	-415.997772	34.547291	964.347595	467.066193	8.700836	933.337158	461.399536	165.490082
-462.525146	113.658218	873.504456	-445.417755	-48.884369	870.323120	-543.459717	156.474991	497.956268	-528.481812	-116.970100	508.378021	-608.637573	155.045563	94.811295	-566.816956	-130.856262	95.518341	-467.690826	203.178329	1371.624634	-451.326172	-141.325851	1376.482300	-427.076630	39.052757	1395.336182	-449.052307	39.342796	1672.467651	-511.957611	290.989563	1129.663208	-488.492188	-240.184601	1142.268799	-393.989777	293.480713	882.653076	-355.127960	-245.043015	909.688171	-415.924652	34.581757	964.367126	467.065430	8.701303	933.343506	461.398895	165.472656
-462.500488	113.666336	873.520020	-445.307587	-48.892941	870.342285	-543.262695	156.500504	497.950043	-528.345154	-116.990707	508.390350	-608.646057	154.986542	94.841751	-566.861633	-130.855331	95.561493	-467.518005	203.212891	1371.667603	-450.918091	-141.310272	1376.531982	-426.786346	39.108891	1395.356934	-448.677551	39.420815	1672.476318	-512.044189	291.016022	1129.750610	-488.152832	-240.112747	1142.318237	-394.293884	293.669037	882.636169	-354.957153	-244.840500	909.680664	-415.855591	34.603550	964.383301	467.075684	8.694722	933.340454	461.399536	165.484222
-462.533783	113.714943	873.536926	-445.258240	-48.863731	870.344238	-543.068604	156.548615	497.941986	-528.263000	-117.011909	508.394653	-608.607910	155.004227	94.884056	-566.876221	-130.869843	95.623428	-467.363129	203.248337	1371.708984	-450.489502	-141.268402	1376.600830	-426.501312	39.190643	1395.352051	-448.298157	39.495975	1672.512817	-512.142883	291.072266	1129.821289	-487.834564	-240.068665	1142.375732	-394.542542	293.787140	882.624390	-354.781586	-244.581848	909.639465	-415.823578	34.655807	964.382568	467.028992	8.658457	933.337158	461.372223	165.473526
-462.526001	113.695091	873.555725	-445.158539	-48.868713	870.370056	-542.817444	156.564575	497.900421	-528.148193	-117.043274	508.441681	-608.559570	155.013275	94.906464	-566.864319	-130.862411	95.659676	-467.210419	203.289948	1371.775879	-450.080048	-141.238113	1376.650269	-426.206879	39.235306	1395.388306	-447.918945	39.570751	1672.534180	-512.232605	291.112946	1129.910889	-487.529144	-240.004547	1142.444336	-394.827942	293.938232	882.594421	-354.608185	-244.293655	909.609375	-415.766083	34.669552	964.402710	467.033813	8.649525	933.332947	461.389954	165.451065
-462.571259	113.735863	873.576477	-445.117340	-48.855762	870.395752	-542.605774	156.582077	497.854889	-528.068176	-117.079147	508.488861	-608.513062	155.000977	94.900459	-566.857605	-130.872940	95.681175	-467.065125	203.326782	1371.813477	-449.656433	-141.201096	1376.706787	-425.957367	39.289337	1395.405884	-447.550415	39.630997	1672.558716	-512.368713	291.122040	1130.002686	-487.231476	-239.939621	1142.502808	-395.122314	294.062134	882.621887	-354.414734	-244.021851	909.596069	-415.759979	34.720028	964.421997	467.032043	8.648488	933.325500	461.392761	165.452408
-462.626465	113.740707	873.591553	-445.077454	-48.858856	870.422974	-542.418274	156.609344	497.787354	-528.013123	-117.126297	508.529083	-608.497986	155.002884	94.903137	-566.851135	-130.897919	95.739571	-466.958038	203.355728	1371.868042	-449.278259	-141.139481	1376.788208	-425.694427	39.350929	1395.422363	-447.187286	39.690403	1672.555542	-512.469971	291.163422	1130.087158	-486.933197	-239.916092	1142.582886	-395.401855	294.219452	882.658203	-354.289764	-243.782516	909.591614	-415.758209	34.751091	964.438477	467.002747	8.595167	933.320862	461.380280	165.447632
-462.692902	113.788826	873.600159	-445.077271	-48.826859	870.441833	-542.321167	156.626099	497.754120	-527.974670	-117.158211	508.529083	-608.498108	154.980865	94.899391	-566.869080	-130.922836	95.751381	-466.830566	203.382401	1371.907471	-448.901611	-141.088165	1376.816528	-425.453461	39.400688	1395.436523	-446.819672	39.737850	1672.562134	-512.582092	291.166687	1130.176147	-486.641907	-239.879547	1142.647461	-395.673981	294.345490	882.685608	-354.110016	-243.517242	909.556763	-415.771820	34.814651	964.443542	466.999756	8.612055	933.315491	461.350922	165.418991
-462.775421	113.735664	873.594421	-445.067688	-48.840542	870.458069	-542.196960	156.590652	497.676880	-527.930298	-117.173340	508.539215	-608.497620	154.964844	94.875526	-566.869568	-130.937637	95.741081	-466.720276	203.409241	1371.972046	-448.537476	-141.039719	1376.860474	-425.195709	39.471081	1395.463989	-446.472534	39.784691	1672.563599	-512.693909	291.217865	1130.297729	-486.341278	-239.827057	1142.722534	-395.895264	294.418762	882.736694	-353.948822	-243.227783	909.507629	-415.788300	34.818222	964.439636	466.998077	8.597456	933.323975	461.352661	165.395035
-462.847504	113.742531	873.579163	-445.062744	-48.837769	870.468994	-542.097534	156.552017	497.599762	-527.919250	-117.206177	508.552216	-608.430237	154.948074	94.849892	-566.863647	-130.946716	95.754250	-466.613708	203.426346	1372.018188	-448.211914	-140.999741	1376.879517	-424.945007	39.539021	1395.457275	-446.131165	39.824181	1672.558472	-512.800354	291.202271	1130.364136	-486.053070	-239.781082	1142.755859	-396.073730	294.476715	882.773682	-353.790558	-242.977844	909.458984	-415.808044	34.857563	964.430847	466.959045	8.582167	933.306091	461.333069	165.364914
-462.959778	113.734032	873.548523	-445.089142	-48.856129	870.435669	-542.166077	156.518341	497.559021	-527.932617	-117.238403	508.534088	-608.482056	154.914566	94.789726	-566.875488	-130.979828	95.740974	-466.522095	203.469330	1372.045410	-447.896057	-140.956146	1376.859253	-424.551605	39.492714	1395.575562	-445.787781	39.888592	1672.466187	-512.904907	291.206085	1130.410767	-485.747742	-239.734238	1142.744629	-396.245026	294.531525	882.805969	-353.624908	-242.741104	909.372498	-415.845062	34.866440	964.384949	466.945313	8.555002	933.302063	461.298553	165.404724
-463.036133	113.746635	873.495483	-445.116180	-48.827690	870.417297	-542.250977	156.499481	497.516449	-528.000854	-117.251282	508.510010	-608.480530	154.906219	94.749123	-566.852600	-130.982834	95.693108	-466.412201	203.522476	1372.064087	-447.544128	-140.905869	1376.864258	-424.314545	39.580170	1395.539551	-445.460999	39.844200	1672.481323	-512.989929	291.167236	1130.411011	-485.458649	-239.670120	1142.752563	-396.379761	294.598755	882.809937	-353.414856	-242.471756	909.279297	-415.871429	34.921497	964.337891	466.940460	8.558553	933.291260	461.268951	165.409378
-463.119995	113.735313	873.444153	-445.146759	-48.837208	870.393127	-542.409851	156.458008	497.528778	-528.107788	-117.286507	508.505890	-608.502747	154.879852	94.699615	-566.868286	-130.990189	95.691444	-466.285736	203.557312	1372.095825	-447.158051	-140.845062	1376.850586	-424.083160	39.677265	1395.502808	-445.141052	39.852329	1672.452393	-513.061462	291.189453	1130.463745	-485.156555	-239.620377	1142.763916	-396.524628	294.671082	882.855225	-353.228210	-242.230118	909.226868	-415.901398	34.942287	964.287964	466.939240	8.552855	933.292542	461.253448	165.402267
-463.235992	113.734306	873.409058	-445.184631	-48.858475	870.344482	-542.644714	156.374268	497.487396	-528.209045	-117.290619	508.480774	-608.539307	154.871063	94.615524	-566.992126	-131.002518	95.645477	-466.158875	203.591309	1372.109985	-446.792999	-140.772797	1376.842041	-423.875244	39.759438	1395.457642	-444.821228	39.839394	1672.413696	-513.134155	291.218384	1130.486084	-484.878571	-239.598892	1142.764282	-396.657593	294.729828	882.896606	-353.008209	-241.995987	909.179443	-415.946289	34.945313	964.232483	466.929840	8.522128	933.298279	461.260101	165.332184
-463.318115	113.744911	873.361511	-445.229797	-48.842846	870.297058	-542.997192	156.300522	497.510254	-528.362061	-117.282059	508.452423	-608.633484	154.847931	94.537506	-566.950012	-131.009827	95.579460	-466.037903	203.620895	1372.107910	-446.422913	-140.759964	1376.829346	-423.801270	39.922665	1395.243164	-444.519470	39.815224	1672.371826	-513.212830	291.253418	1130.545532	-484.595032	-239.566803	1142.765625	-396.772186	294.738647	882.914307	-352.820099	-241.776718	909.136963	-415.983459	34.970451	964.173706	466.921967	8.523409	933.294922	461.247925	165.355103
-463.428192	113.723473	873.301453	-445.305054	-48.835556	870.238892	-543.261353	156.210541	497.492981	-528.556702	-117.303299	508.422516	-608.631165	154.810196	94.408844	-566.955627	-131.008194	95.518906	-465.932068	203.660843	1372.118774	-446.072723	-140.693604	1376.794922	-423.576477	40.018986	1395.200684	-444.209320	39.763947	1672.319336	-513.261536	291.272034	1130.543945	-484.288055	-239.549973	1142.737305	-396.891602	294.783142	882.938599	-352.609589	-241.565872	909.089478	-416.037811	34.977654	964.098267	466.889252	8.515443	933.300415	461.202881	165.337128
-463.531708	113.716896	873.258972	-445.385498	-48.816246	870.184387	-543.516785	156.131805	497.459412	-528.740112	-117.301460	508.415039	-608.571838	154.836594	94.297577	-566.943176	-131.014511	95.461319	-465.852509	203.693573	1372.103516	-445.751495	-140.640884	1376.740479	-423.334106	40.088276	1395.168701	-443.899780	39.725742	1672.266846	-513.324341	291.287811	1130.563965	-483.977325	-239.543365	1142.719116	-397.001495	294.821320	882.927307	-352.389832	-241.367752	909.040405	-416.092377	34.987514	964.034180	466.874512	8.491314	933.315002	461.190125	165.319458
-463.668579	113.695038	873.180298	-445.440735	-48.877937	870.135437	-543.947571	156.082535	497.417480	-528.957214	-117.312592	508.387238	-608.614807	154.846680	94.200371	-566.936096	-131.034103	95.422218	-465.744934	203.728012	1372.076538	-445.422150	-140.578445	1376.686401	-423.115265	40.181614	1395.092896	-443.594849	39.682514	1672.215942	-513.375183	291.322998	1130.519287	-483.677002	-239.505676	1142.671753	-397.092010	294.854675	882.901733	-352.134674	-241.171585	909.001892	-416.151520	34.985703	963.953918	466.880920	8.470761	933.313232	461.187683	165.271378
-463.820984	113.683907	873.087280	-445.527222	-48.900269	870.054443	-544.448669	156.016907	497.420197	-529.210999	-117.326355	508.339935	-608.726563	154.842529	94.061867	-566.908020	-131.040436	95.330574	-465.640167	203.788452	1372.033203	-445.084381	-140.549377	1376.639771	-422.874664	40.251747	1395.018799	-443.300079	39.669323	1672.084229	-513.410400	291.338989	1130.495117	-483.374908	-239.501328	1142.639771	-397.186981	294.876282	882.856750	-351.941498	-240.979126	908.875732	-416.216736	34.997753	963.843506	466.861420	8.434989	933.294983	461.148621	165.285324
-463.980927	113.707802	873.015503	-445.614410	-48.908195	869.978210	-544.876465	155.922592	497.375092	-529.458313	-117.359993	508.292084	-608.745605	154.864578	93.870407	-566.906250	-131.057297	95.270836	-465.511353	203.830444	1371.994751	-444.735321	-140.495285	1376.592896	-422.656342	40.312382	1394.919922	-442.990814	39.561924	1672.067383	-513.430115	291.369049	1130.464844	-483.080353	-239.445816	1142.635986	-397.275238	294.897339	882.810242	-351.660339	-240.779617	908.827454	-416.286499	35.026409	963.746460	466.853058	8.419446	933.293213	461.135529	165.283157
-464.166107	113.599617	872.944092	-445.750275	-48.894600	869.908875	-545.275635	155.790344	497.337616	-529.737976	-117.342979	508.254608	-608.776367	154.856354	93.718224	-566.900696	-131.049789	95.199196	-465.404510	203.875427	1371.957153	-444.429047	-140.425659	1376.557251	-422.420990	40.376316	1394.863159	-442.679779	39.498207	1672.005127	-513.450195	291.393616	1130.427368	-482.757538	-239.453217	1142.594482	-397.347076	294.915833	882.757446	-351.418884	-240.582047	908.795288	-416.389496	35.000916	963.651428	466.847198	8.404509	933.295898	461.131775	165.243042
-464.346832	113.598534	872.876038	-445.883667	-48.939228	869.854126	-545.784790	155.719910	497.326996	-530.067749	-117.387032	508.247406	-608.810791	154.900940	93.606773	-566.929138	-131.075363	95.145752	-465.258331	203.974564	1371.978394	-444.114563	-140.358063	1376.522095	-422.180603	40.422733	1394.801392	-442.359680	39.473083	1671.898438	-513.438477	291.391693	1130.441406	-482.461365	-239.423691	1142.562988	-397.410522	294.953857	882.716309	-351.202911	-240.400345	908.735474	-416.485138	35.003593	963.563599	466.836060	8.355933	933.290771	461.114380	165.221115
-464.595154	113.530762	872.804932	-446.059753	-48.943260	869.798096	-546.376709	155.716873	497.387787	-530.332642	-117.393684	508.220154	-608.889709	154.891312	93.418976	-566.933289	-131.077835	95.070236	-465.107544	203.986755	1371.902832	-443.819885	-140.296417	1376.503906	-421.940887	40.466545	1394.745239	-442.050781	39.360241	1671.902100	-513.420227	291.399902	1130.409668	-482.155029	-239.433090	1142.563477	-397.481812	294.957306	882.666260	-351.000732	-240.255646	908.661865	-416.618866	35.004055	963.466003	466.834290	8.360487	933.304626	461.088470	165.207352
-464.799438	113.503120	872.746033	-446.211792	-48.940746	869.750244	-546.871948	155.677994	497.403778	-530.643677	-117.408340	508.221588	-608.913025	154.968643	93.280869	-566.975159	-131.072861	95.043655	-464.935852	204.005035	1371.839355	-443.530853	-140.263565	1376.475586	-421.711243	40.514858	1394.689819	-441.712769	39.285732	1671.865723	-513.379944	291.419281	1130.377319	-481.849518	-239.420258	1142.542114	-397.557983	294.966980	882.584412	-350.784363	-240.099442	908.601440	-416.725098	35.019527	963.381592	466.845306	8.351774	933.296570	461.106323	165.175247
-465.048126	113.552971	872.731812	-446.408661	-48.903549	869.709045	-547.369995	155.613022	497.452759	-530.926331	-117.402473	508.223480	-608.952515	155.044083	93.138100	-566.917053	-131.060028	94.969948	-464.737732	204.027084	1371.812500	-443.179688	-140.220016	1376.445435	-421.459076	40.545849	1394.632935	-441.355377	39.209595	1671.812744	-513.332825	291.446747	1130.391846	-481.549988	-239.404831	1142.533081	-397.618744	294.964966	882.531372	-350.629456	-239.987045	908.513550	-416.866272	35.069908	963.319275	466.858093	8.361243	933.291260	461.109192	165.170425
-465.307861	113.574127	872.697937	-446.593445	-48.869663	869.680420	-547.838684	155.505981	497.449768	-531.208862	-117.371452	508.183380	-608.949402	155.111954	93.011086	-566.953674	-131.076965	94.899658	-464.586426	204.070221	1371.783813	-442.891785	-140.167770	1376.393066	-421.063690	40.490677	1394.717896	-440.998657	39.133430	1671.767578	-513.260803	291.451324	1130.370239	-481.261719	-239.390854	1142.512573	-397.671753	294.959381	882.475586	-350.416504	-239.900650	908.457581	-417.000305	35.129436	963.249756	466.849731	8.334688	933.286926	461.094025	165.161697
-465.561493	113.633545	872.710754	-446.800934	-48.856369	869.653076	-548.475403	155.466980	497.471558	-531.554504	-117.363747	508.174133	-609.025757	155.128036	92.876411	-566.896301	-131.092590	94.824165	-464.339935	204.055756	1371.748413	-442.551544	-140.159195	1376.366089	-420.968506	40.615700	1394.503174	-440.636414	39.124508	1671.660767	-513.200500	291.461670	1130.398926	-481.001831	-239.349701	1142.498535	-397.764160	294.997040	882.420593	-350.180481	-239.794220	908.396179	-417.141968	35.164249	963.204895	466.846863	8.305237	933.276489	461.087128	165.144424
-465.843872	113.668678	872.700378	-447.016907	-48.801075	869.633911	-549.116089	155.378632	497.493317	-531.901306	-117.346100	508.154266	-609.166443	155.168518	92.795845	-567.041138	-131.093307	94.755966	-464.119049	204.076126	1371.766357	-442.252777	-140.128204	1376.326416	-420.694489	40.635189	1394.439575	-440.274261	39.026253	1671.678589	-513.112244	291.459656	1130.419556	-480.727814	-239.372345	1142.505371	-397.829865	294.987091	882.379456	-349.981750	-239.697037	908.375793	-417.300629	35.232033	963.151001	466.846283	8.303948	933.274536	461.084259	165.133362
-466.045898	113.733673	872.707397	-447.183044	-48.706352	869.595398	-549.776733	155.381592	497.588348	-532.191528	-117.286209	508.125031	-609.263000	155.167801	92.724129	-567.000671	-131.116089	94.672577	-463.884216	204.100632	1371.751465	-441.955536	-140.071762	1376.297363	-420.411591	40.656715	1394.409546	-439.882629	38.964157	1671.643555	-513.045471	291.452698	1130.486450	-480.460571	-239.354462	1142.502930	-397.895416	294.965454	882.354004	-349.762054	-239.612167	908.349060	-417.413116	35.304138	963.105042	466.864960	8.267467	933.273987	461.102692	165.094772
-466.316895	113.776085	872.684692	-447.415253	-48.655827	869.564941	-550.398926	155.303238	497.642822	-532.513611	-117.266731	508.095337	-609.284851	155.188782	92.654724	-566.956848	-131.138733	94.597435	-463.672668	204.115936	1371.770508	-441.691895	-140.023239	1376.301147	-419.995087	40.585686	1394.534790	-439.462708	38.914242	1671.610107	-512.943481	291.456604	1130.535522	-480.189484	-239.358536	1142.485229	-397.929901	294.959961	882.343689	-349.519745	-239.509369	908.363892	-417.573456	35.367142	963.038940	466.863220	8.257378	933.272339	461.100922	165.092987
-466.558167	113.839249	872.668213	-447.595459	-48.606186	869.532410	-550.946167	155.262299	497.670807	-532.801453	-117.226761	508.056061	-609.322144	155.201874	92.560440	-566.978027	-131.134018	94.529282	-463.407440	204.119980	1371.801147	-441.338715	-139.994644	1376.290771	-419.891663	40.724068	1394.340942	-439.028107	38.862125	1671.562134	-512.859436	291.435669	1130.595703	-479.942322	-239.349625	1142.504028	-397.981110	294.961639	882.325928	-349.324677	-239.452621	908.342590	-417.707458	35.438606	962.981140	466.855408	8.255795	933.267151	461.101288	165.082581
-466.819366	113.846992	872.653748	-447.782593	-48.560154	869.496704	-551.468018	155.184830	497.708801	-533.134338	-117.234116	508.077850	-609.318970	155.268494	92.494537	-567.008850	-131.130081	94.480034	-463.172699	204.151642	1371.824585	-441.030396	-139.953461	1376.273438	-419.446167	40.653370	1394.443848	-438.578522	38.814518	1671.521851	-512.752930	291.462616	1130.633301	-479.706299	-239.340286	1142.490234	-398.044861	294.949371	882.307068	-349.130524	-239.355087	908.332153	-417.852844	35.481964	962.921753	466.859955	8.266574	933.258118	461.101044	165.092346
-467.086548	113.854149	872.620361	-447.952759	-48.543411	869.472290	-551.993591	155.138062	497.722534	-533.424683	-117.186607	508.064331	-609.397400	155.259995	92.407181	-567.039368	-131.144760	94.429382	-462.906891	204.172516	1371.844971	-440.702179	-139.936127	1376.233154	-419.136963	40.709614	1394.419922	-438.097748	38.784256	1671.485474	-512.642761	291.472046	1130.692871	-479.496735	-239.347290	1142.494629	-398.074432	294.961334	882.307251	-348.947144	-239.281387	908.328186	-417.999237	35.531872	962.860596	466.882477	8.242195	933.269043	461.121338	165.069321
-467.339172	113.922836	872.570923	-448.160339	-48.476307	869.418518	-552.428223	155.139542	497.769409	-533.710205	-117.174858	508.059509	-609.435181	155.356812	92.356567	-567.012329	-131.141708	94.378128	-462.617065	204.184128	1371.859619	-440.365631	-139.898727	1376.185913	-418.842285	40.732471	1394.361450	-437.631317	38.761185	1671.458008	-512.532166	291.492035	1130.768188	-479.292175	-239.372742	1142.499878	-398.102325	294.958679	882.313110	-348.796448	-239.199310	908.294067	-418.152588	35.617981	962.775391	466.895050	8.208066	933.256042	461.110687	165.049515
-467.566650	113.927269	872.551819	-448.353912	-48.426243	869.365173	-552.792542	155.142014	497.796143	-533.944702	-117.136391	508.016296	-609.455078	155.376175	92.293251	-566.983704	-131.138031	94.290680	-462.305786	204.199646	1371.887939	-440.013000	-139.871353	1376.145264	-418.540283	40.741020	1394.299805	-437.144836	38.731224	1671.413330	-512.393616	291.509674	1130.845825	-479.083221	-239.406189	1142.485840	-398.116211	295.004242	882.322998	-348.666168	-239.165756	908.273560	-418.288635	35.644363	962.706970	466.868561	8.175880	933.254333	461.120178	165.034210
-467.811584	114.006577	872.527283	-448.546997	-48.343784	869.304688	-553.194336	155.079147	497.794250	-534.216675	-117.115082	508.003601	-609.487793	155.411942	92.221886	-566.980896	-131.132996	94.225471	-461.990021	204.185608	1371.922607	-439.677856	-139.862228	1376.103516	-418.407959	40.774719	1394.053467	-436.614136	38.728321	1671.323242	-512.258545	291.566040	1130.948975	-478.897888	-239.436310	1142.483887	-398.173035	295.054871	882.337036	-348.594604	-239.133987	908.198730	-418.437256	35.726627	962.633972	466.881409	8.202295	933.256348	461.109039	165.029694
-468.052063	114.046677	872.522644	-448.707947	-48.276112	869.275208	-553.630310	155.077408	497.842041	-534.444336	-117.061508	507.982513	-609.553589	155.443527	92.168961	-567.064148	-131.107880	94.183571	-461.753571	204.184570	1371.942627	-439.392456	-139.844208	1376.078735	-417.894348	40.755924	1394.221436	-436.096069	38.640160	1671.346680	-512.106262	291.651245	1131.027466	-478.722168	-239.475098	1142.493286	-398.239136	295.170410	882.377930	-348.475220	-239.059906	908.197388	-418.576019	35.794380	962.589600	466.903076	8.198879	933.251099	461.118042	164.977371
-468.280884	114.133003	872.471375	-448.887115	-48.255104	869.234863	-553.977356	155.139938	497.858337	-534.645081	-117.029602	507.962463	-609.548462	155.469635	92.091934	-567.090881	-131.107025	94.158432	-461.458313	204.181854	1371.967041	-439.055756	-139.820068	1376.043945	-417.594696	40.776333	1394.168091	-435.575348	38.604294	1671.299438	-511.958282	291.706573	1131.125366	-478.562256	-239.504044	1142.502808	-398.254456	295.202332	882.408020	-348.369843	-239.001572	908.173584	-418.710541	35.874123	962.512756	466.915466	8.163021	933.245789	461.136810	164.970337
-468.506226	114.232246	872.468628	-449.028656	-48.211025	869.197021	-554.335632	155.184525	497.897278	-534.826782	-116.986961	507.918213	-609.663635	155.497559	92.035194	-567.024231	-131.106033	94.072853	-461.153625	204.183868	1371.968750	-438.721497	-139.793411	1376.010132	-417.313416	40.784584	1394.100586	-435.037323	38.586742	1671.262451	-511.833557	291.749268	1131.196045	-478.413269	-239.545074	1142.516479	-398.183319	295.053650	882.417358	-348.332611	-238.970001	908.110657	-418.834595	35.953182	962.466370	466.909271	8.143437	933.248779	461.143097	164.964401
-468.666443	114.298088	872.453674	-449.167389	-48.100552	869.139587	-554.644958	155.215576	497.924988	-534.931396	-116.951103	507.902893	-609.658997	155.166122	91.654091	-567.031311	-131.083694	94.052933	-460.851776	204.189697	1371.995728	-438.390381	-139.748779	1375.952026	-417.007111	40.818420	1394.035767	-434.478638	38.567417	1671.237671	-511.704285	291.818970	1131.265259	-478.293365	-239.630066	1142.533691	-398.212280	295.054901	882.457581	-348.292389	-238.728088	908.036621	-418.924927	36.031109	962.404724	466.970520	8.152364	933.251648	461.173615	164.950684
-468.864227	114.364403	872.458679	-449.293030	-48.036255	869.117249	-554.922119	155.239441	497.918732	-535.023926	-116.919746	507.869781	-609.662354	155.202087	91.629051	-567.043518	-131.051453	94.025284	-460.573639	204.216812	1372.034546	-438.064728	-139.741898	1375.914795	-416.692444	40.840771	1393.983521	-433.886414	38.533752	1671.192139	-511.566040	291.886047	1131.345825	-478.148315	-239.691879	1142.533691	-398.225372	295.107574	882.497498	-348.277710	-238.672882	907.999084	-419.034393	36.105492	962.372925	467.003571	8.131314	933.241943	461.221069	164.910538
-469.009857	114.456390	872.464661	-449.404327	-47.926544	869.067871	-555.150940	155.251801	497.959778	-535.082092	-116.876411	507.847260	-609.734192	155.589920	91.902817	-567.042969	-131.052887	93.992180	-460.275726	204.226456	1372.086182	-437.727600	-139.741028	1375.862427	-416.387482	40.843254	1393.947998	-433.306000	38.480949	1671.141113	-511.430450	291.932159	1131.403076	-478.025879	-239.756348	1142.528687	-398.186340	295.102417	882.545349	-348.292694	-238.569107	907.862549	-419.101837	36.191807	962.325012	467.029755	8.107039	933.240173	461.225983	164.937622
-469.135986	114.471642	872.464844	-449.493622	-47.863068	869.049072	-555.320801	155.243118	497.971954	-535.113647	-116.853699	507.796783	-609.751465	155.617752	91.912773	-567.053467	-131.063293	93.948540	-459.921570	204.212463	1372.106689	-437.346893	-139.738983	1375.816040	-416.268463	40.885937	1393.673584	-432.714172	38.455685	1671.102783	-511.292877	291.987122	1131.507446	-477.916595	-239.807861	1142.518677	-398.155090	295.166046	882.587158	-348.343842	-238.532089	907.748352	-419.155640	36.237461	962.291870	467.041016	8.075429	933.242920	461.257416	164.904861
-469.213867	114.518150	872.454102	-449.551331	-47.766449	869.016174	-555.480286	155.288773	497.983826	-535.166870	-116.835243	507.760529	-609.754028	155.642380	91.868690	-567.137756	-131.058899	93.951233	-459.643433	204.198730	1372.147461	-437.029053	-139.714706	1375.760132	-415.757111	40.854031	1393.845215	-432.117188	38.414505	1671.072632	-511.179260	292.049438	1131.588745	-477.801941	-239.847443	1142.515503	-398.151978	295.225861	882.657166	-348.413513	-238.531052	907.652405	-419.177063	36.308510	962.249695	467.079071	8.069069	933.241516	461.291992	164.883820
-469.291382	114.518547	872.431946	-449.600189	-47.692745	869.000183	-555.621460	155.328278	497.996765	-535.163513	-116.785385	507.741943	-609.750061	155.662094	91.851532	-567.065735	-131.030853	93.940018	-459.340210	204.229965	1372.182495	-436.692230	-139.709473	1375.709595	-415.395966	40.872734	1393.821167	-431.527100	38.374676	1671.031738	-511.051788	292.091675	1131.696655	-477.687378	-239.860107	1142.505371	-398.131012	295.276337	882.717957	-348.479340	-238.513947	907.584656	-419.188782	36.364170	962.207397	467.129242	8.077034	933.247131	461.331238	164.856216
-469.323090	114.665558	872.426575	-449.604584	-47.603729	868.979126	-555.749939	155.372864	498.012604	-535.156494	-116.748947	507.745026	-609.703186	155.338547	91.532631	-567.041199	-131.007126	93.899460	-459.036560	204.247467	1372.235352	-436.379395	-139.690201	1375.653198	-415.047699	40.909016	1393.756226	-430.925812	38.335171	1671.003174	-510.945557	292.142426	1131.775269	-477.585205	-239.866974	1142.480835	-398.109711	295.327148	882.742371	-348.570190	-238.704758	907.482483	-419.174408	36.483315	962.179871	467.156982	8.038462	933.234253	461.351624	164.863541
-469.355164	114.709557	872.414978	-449.614136	-47.522598	868.955566	-555.834351	155.396454	498.024597	-535.137390	-116.686508	507.729187	-609.773193	155.693970	91.813240	-567.121216	-131.012024	93.900467	-458.735870	204.295746	1372.286011	-436.036804	-139.651474	1375.598755	-414.725220	40.910767	1393.695801	-430.322357	38.301441	1670.957886	-510.837250	292.198242	1131.888306	-477.489868	-239.849945	1142.473755	-398.095703	295.425323	882.804443	-348.650879	-238.639130	907.380310	-419.149902	36.551353	962.142151	467.172089	8.004045	933.242676	461.376373	164.825714
-469.356415	114.794907	872.412659	-449.575653	-47.435383	868.936218	-555.865540	155.462585	498.012604	-535.092163	-116.673698	507.718903	-609.739990	155.725342	91.814117	-567.116943	-130.980164	93.904259	-458.404510	204.293228	1372.322998	-435.719849	-139.631073	1375.545898	-414.407471	40.936035	1393.675537	-429.720245	38.256653	1670.918945	-510.733215	292.229553	1131.998901	-477.390045	-239.843811	1142.457275	-398.079559	295.464722	882.861633	-348.691223	-238.592087	907.307129	-419.099457	36.642132	962.117065	467.215118	8.026105	933.241577	461.402435	164.840393
-469.316193	114.877647	872.438477	-449.531128	-47.331982	868.934814	-555.880920	155.478470	498.059204	-535.032166	-116.622208	507.730499	-609.755371	155.759705	91.826187	-567.076172	-130.971298	93.908630	-458.080078	204.300430	1372.375732	-435.357941	-139.617767	1375.507324	-414.087921	40.959709	1393.651123	-429.108826	38.215229	1670.901367	-510.630981	292.282471	1132.106934	-477.296753	-239.812164	1142.462036	-398.054138	295.536591	882.954651	-348.829193	-238.553619	907.201843	-419.028992	36.724995	962.117249	467.280121	8.018327	933.243591	461.461792	164.819580
-469.243744	114.976456	872.452637	-449.427124	-47.212910	868.905334	-555.874390	155.548294	498.082825	-534.941589	-116.567993	507.701294	-609.730103	155.790115	91.839714	-567.112732	-130.937149	93.919106	-457.747284	204.275116	1372.408447	-434.958588	-139.644028	1375.458130	-413.945404	40.982391	1393.423340	-428.517853	38.177662	1670.864990	-510.525665	292.297485	1132.207153	-477.214417	-239.805954	1142.461304	-398.043640	295.759094	883.048523	-348.974060	-238.543167	907.057678	-418.919067	36.820427	962.100464	467.296753	7.976854	933.232544	461.506592	164.789322
-469.167603	115.075470	872.440247	-449.346954	-47.135406	868.882813	-555.837524	155.534973	498.086487	-534.825745	-116.491333	507.665405	-609.728088	155.793030	91.830147	-567.044434	-130.953201	93.920998	-457.436310	204.267075	1372.443115	-434.605530	-139.629364	1375.400513	-413.610321	40.977882	1393.395752	-427.906189	38.136780	1670.833984	-510.428345	292.398163	1132.309082	-477.181610	-239.793976	1142.456177	-398.018494	295.859314	883.130737	-349.254822	-238.530411	906.848145	-418.816345	36.906822	962.072144	467.336792	7.967738	933.237061	461.538086	164.797745
-469.063568	115.191399	872.440063	-449.211670	-47.058903	868.864441	-555.817078	155.606445	498.109406	-534.730957	-116.437569	507.647430	-609.723572	155.810074	91.846214	-567.093262	-130.902481	93.945129	-457.099915	204.317490	1372.514282	-434.262848	-139.622314	1375.349731	-413.066803	40.977341	1393.538940	-427.309509	38.096203	1670.783936	-510.306061	292.425171	1132.402344	-477.118652	-239.767227	1142.446289	-398.012268	295.967926	883.198120	-349.453583	-238.511169	906.666565	-418.680267	37.002022	962.055664	467.388519	7.969497	933.232422	461.589447	164.780518
-468.925934	115.244759	872.412048	-449.074768	-46.961960	868.850098	-555.752502	155.639862	498.110138	-534.619629	-116.383278	507.650970	-609.682800	155.837341	91.848495	-567.105835	-130.885971	93.954994	-456.708832	204.339325	1372.556396	-433.895203	-139.608337	1375.305298	-412.879028	41.021084	1393.323975	-426.724823	38.053036	1670.746826	-510.172729	292.494446	1132.511841	-477.078125	-239.745346	1142.434570	-397.982513	296.079376	883.256897	-349.668610	-238.437973	906.452087	-418.519440	37.088585	962.023682	467.433105	7.954638	933.228943	461.626984	164.755737
-468.789581	115.336365	872.411743	-448.923950	-46.884670	868.826721	-555.689026	155.666077	498.092194	-534.533875	-116.358032	507.657898	-609.711792	155.846710	91.850235	-567.132751	-130.893784	93.991447	-456.364319	204.342026	1372.595825	-433.578064	-139.590897	1375.235840	-412.531982	41.016670	1393.301147	-426.134857	38.009815	1670.697144	-510.057617	292.588959	1132.595581	-477.029510	-239.709534	1142.405151	-397.919098	296.078918	883.284729	-349.876160	-238.431992	906.240784	-418.360626	37.165405	962.005371	467.442596	7.962162	933.217468	461.648834	164.758362
-468.650330	115.489998	872.413391	-448.778198	-46.803230	868.808167	-555.571411	155.745010	498.107025	-534.417297	-116.314957	507.637512	-609.666382	155.821320	91.875984	-567.124634	-130.866882	93.997734	-456.060089	204.352051	1372.599609	-433.256348	-139.579681	1375.166626	-412.021179	41.006104	1393.427612	-425.556854	38.021587	1670.604614	-509.914063	292.691406	1132.706299	-476.990875	-239.695160	1142.365356	-397.907471	296.210663	883.327698	-350.094208	-238.409348	906.010254	-418.197876	37.274570	961.988220	467.512421	7.933663	933.217468	461.695953	164.743378
-468.480835	115.534164	872.411255	-448.567230	-46.749466	868.801147	-555.454163	155.770660	498.102600	-534.254089	-116.254555	507.646332	-609.662964	155.855408	91.912048	-567.057190	-130.842270	94.002235	-455.679077	204.361374	1372.658203	-432.903870	-139.553482	1375.049438	-411.646637	40.994114	1393.404907	-424.972046	37.940742	1670.620972	-509.741699	292.801514	1132.814087	-476.914856	-239.619873	1142.291382	-397.879883	296.341309	883.367676	-350.237518	-238.381348	905.847961	-417.991699	37.333408	961.976196	467.546936	7.927453	933.206604	461.746521	164.719818
-468.287994	115.604958	872.410217	-448.387024	-46.659737	868.773621	-555.283264	155.836731	498.115082	-534.141846	-116.255714	507.647125	-609.633057	155.830231	91.942284	-567.118713	-130.818954	94.061165	-455.317871	204.388046	1372.677490	-432.541748	-139.571716	1374.959717	-411.285583	41.029991	1393.360474	-424.400604	37.890549	1670.576416	-509.570251	292.881409	1132.903564	-476.855591	-239.589798	1142.263916	-397.862976	296.500092	883.402771	-350.540985	-238.401093	905.632263	-417.774597	37.400005	961.948792	467.600189	7.915976	933.222900	461.790955	164.708923
-468.107208	115.671654	872.409607	-448.152191	-46.608719	868.758850	-555.103455	155.888596	498.128265	-533.973145	-116.231682	507.651489	-609.598083	155.845978	91.996216	-567.059631	-130.830536	94.077179	-455.022919	204.332794	1372.671143	-432.193604	-139.579910	1374.879028	-410.926208	41.056454	1393.314087	-423.826294	37.895432	1670.482910	-509.417816	292.964325	1132.953857	-476.787018	-239.547760	1142.205933	-397.822052	296.697479	883.397217	-350.749786	-238.449219	905.464539	-417.553558	37.465874	961.934998	467.654480	7.921316	933.225769	461.828613	164.714996
-467.889069	115.716827	872.414246	-447.896057	-46.540524	868.736755	-554.891418	155.968567	498.164734	-533.827393	-116.196159	507.656982	-609.507690	155.497650	91.722679	-567.015198	-130.819244	94.091728	-454.644745	204.365128	1372.691040	-431.846283	-139.584320	1374.784546	-410.554688	41.069653	1393.286743	-423.291870	37.824287	1670.506104	-509.224579	293.041504	1132.990356	-476.730347	-239.509445	1142.153442	-397.767151	296.881775	883.402771	-350.965118	-238.433838	905.192139	-417.295135	37.520283	961.916931	467.693481	7.916027	933.209106	461.875488	164.690521
-467.598846	115.742004	872.392090	-447.569031	-46.501396	868.719727	-554.679504	156.004959	498.163208	-533.608948	-116.131653	507.661438	-609.441650	155.507904	91.773842	-567.063599	-130.785370	94.133156	-454.267365	204.368027	1372.698120	-431.471741	-139.562271	1374.721924	-410.177612	41.088982	1393.265015	-422.755951	37.776882	1670.471924	-509.019226	293.140533	1133.064209	-476.644379	-239.484299	1142.103760	-397.727600	297.063263	883.399902	-351.205048	-238.439102	904.957825	-416.975281	37.566292	961.891846	467.757874	7.877954	933.212769	461.938538	164.677612
-467.289001	115.810501	872.367432	-447.270020	-46.429623	868.702332	-554.477112	156.094818	498.210632	-533.433167	-116.107071	507.677490	-609.391907	155.536819	91.808960	-566.980103	-130.772537	94.175064	-453.887848	204.366272	1372.699341	-431.108093	-139.542572	1374.634766	-409.789307	41.089161	1393.270752	-422.206665	37.730820	1670.444092	-508.815887	293.254822	1133.134766	-476.671173	-239.503098	1142.116333	-397.699158	297.275848	883.408325	-351.445557	-238.012924	904.317810	-416.649902	37.640675	961.861389	467.831146	7.887473	933.215759	461.984344	164.680542
-466.959015	115.869759	872.353088	-446.960541	-46.359806	868.675720	-554.286316	156.167664	498.238190	-533.278687	-116.063301	507.693420	-609.454224	155.895386	92.174004	-566.956299	-130.754837	94.195778	-453.492310	204.407639	1372.764404	-430.725555	-139.524490	1374.555298	-409.415253	41.087788	1393.254395	-421.685364	37.695049	1670.404419	-508.569885	293.350189	1133.218384	-476.615021	-239.464020	1142.086304	-397.631683	297.475006	883.410278	-351.676147	-238.014389	904.085083	-416.314880	37.695370	961.834412	467.875275	7.896538	933.205750	462.018677	164.697876
-466.618866	115.899208	872.350586	-446.633514	-46.301224	868.647095	-554.073364	156.220947	498.239716	-533.082703	-116.055466	507.702087	-609.386963	155.948395	92.232452	-566.935852	-130.721909	94.208389	-453.153687	204.364594	1372.722900	-430.327454	-139.511780	1374.473511	-409.161743	41.094677	1393.094482	-421.165588	37.709526	1670.329102	-508.373871	293.468781	1133.270386	-476.546570	-239.435928	1142.077393	-397.589905	297.680084	883.386230	-351.886780	-238.037552	903.885315	-415.964203	37.724186	961.811707	467.926453	7.859798	933.215759	462.093323	164.642242
-466.331573	115.907410	872.355286	-446.319550	-46.253090	868.639404	-553.828186	156.288818	498.238739	-532.897034	-116.042000	507.690277	-609.392700	155.944916	92.289513	-566.932434	-130.725571	94.255692	-452.800659	204.368332	1372.719238	-429.984222	-139.510818	1374.399414	-408.763275	41.114971	1393.099365	-420.646484	37.613770	1670.372070	-508.166931	293.526886	1133.312012	-476.505981	-239.410049	1142.057739	-397.476532	297.925140	883.349060	-352.112946	-238.039764	903.670654	-415.648010	37.754868	961.803223	467.994110	7.860617	933.219299	462.145386	164.662979
-466.032715	115.950035	872.340454	-446.018768	-46.154152	868.620789	-553.478638	156.319412	498.190704	-532.644043	-115.985809	507.740051	-609.272339	155.967850	92.332687	-566.870911	-130.689484	94.316559	-452.433533	204.393768	1372.718750	-429.621582	-139.460052	1374.360718	-408.322144	41.135601	1393.082520	-420.125854	37.581062	1670.344116	-507.988007	293.581116	1133.363037	-476.431580	-239.374603	1142.046631	-397.377594	298.124115	883.318848	-352.301270	-238.083145	903.550476	-415.324402	37.828171	961.775818	468.090668	7.880073	933.203125	462.208588	164.669052
-465.731964	116.048897	872.381348	-445.721161	-46.071609	868.617126	-553.149414	156.344849	498.187927	-532.438110	-115.958885	507.705322	-609.284912	155.972885	92.409943	-566.860962	-130.682465	94.316040	-452.055634	204.416031	1372.701294	-429.257355	-139.428909	1374.311035	-407.924316	41.145599	1393.085205	-419.600739	37.544426	1670.322876	-507.812408	293.647461	1133.371216	-476.372864	-239.328506	1142.029785	-397.275299	298.356049	883.305420	-352.508423	-238.142166	903.415833	-415.006744	37.895191	961.786987	468.131073	7.832566	933.206848	462.272827	164.643188
-465.348541	116.153786	872.361267	-445.352081	-46.014065	868.595459	-552.892273	156.390472	498.209442	-532.196655	-115.882439	507.737366	-609.313599	155.949356	92.454895	-566.889954	-130.675781	94.352844	-451.691742	204.394394	1372.641968	-428.876862	-139.412094	1374.256470	-407.522186	41.160652	1393.084351	-419.081665	37.512238	1670.307251	-507.631195	293.711395	1133.402466	-476.329010	-239.322098	1142.041748	-397.169403	298.563354	883.279846	-352.686981	-238.188644	903.257507	-414.619446	37.972542	961.761292	468.198975	7.847834	933.203613	462.324005	164.654053
-464.989471	116.186806	872.352966	-444.977905	-45.953465	868.589905	-552.512817	156.473343	498.180084	-531.953796	-115.847694	507.766418	-609.231262	155.957321	92.506760	-566.860535	-130.643005	94.392006	-451.358673	204.426590	1372.570679	-428.512634	-139.379181	1374.184082	-406.958801	41.141827	1393.238525	-418.542603	37.491077	1670.291260	-507.472198	293.778687	1133.430542	-476.278717	-239.310883	1142.042847	-397.074463	298.754730	883.281006	-352.875305	-238.218262	903.125488	-414.237610	38.027214	961.747314	468.277649	7.846720	933.214722	462.386719	164.644226
-464.622620	116.222519	872.333801	-444.609009	-45.934624	868.568054	-552.075684	156.508362	498.163055	-531.714905	-115.802948	507.795105	-609.132080	155.990402	92.534836	-566.771301	-130.618530	94.435112	-450.959564	204.426941	1372.541504	-428.092346	-139.354645	1374.145630	-406.501038	41.114689	1393.257324	-417.982971	37.460285	1670.264160	-507.352386	293.833160	1133.456787	-476.228119	-239.303879	1142.054565	-396.967712	298.934326	883.295227	-353.040222	-238.252075	903.026123	-413.866333	38.053646	961.725281	468.373627	7.833001	933.216248	462.469818	164.599976
-464.186066	116.177620	872.248901	-444.188599	-45.916924	868.529236	-551.673462	156.549347	498.095917	-531.455933	-115.750206	507.794739	-609.064392	156.003494	92.598030	-566.830994	-130.585358	94.457108	-450.542603	204.426071	1372.485962	-427.694122	-139.341904	1374.111450	-406.219757	41.081593	1393.104004	-417.420837	37.439011	1670.213257	-507.279907	293.841217	1133.472168	-476.227966	-239.286011	1142.110229	-396.884918	299.121277	883.326904	-353.227539	-238.299332	902.953918	-413.427490	38.064442	961.658081	468.417572	7.855456	933.215759	462.502167	164.621353
-463.700409	116.167389	872.172363	-443.758698	-45.886669	868.459656	-551.248901	156.611130	498.051025	-531.182983	-115.703789	507.787537	-608.986572	156.033295	92.627472	-566.740295	-130.578445	94.457291	-450.175873	204.467606	1372.453979	-427.333466	-139.289886	1374.073242	-405.666199	41.013771	1393.248413	-416.821045	37.476742	1670.109009	-507.261414	293.859741	1133.454224	-476.207123	-239.334045	1142.161377	-396.801392	299.280090	883.367920	-353.429779	-238.373947	902.891235	-412.956635	38.066818	961.579407	468.476440	7.825725	933.218872	462.566101	164.583847
-463.285004	116.179924	872.130615	-443.348389	-45.827362	868.416626	-550.955200	156.683746	498.051117	-530.939087	-115.677361	507.791595	-609.043518	156.046265	92.700645	-566.658813	-130.539093	94.508766	-449.777710	204.515701	1372.437988	-426.928589	-139.225800	1374.046997	-405.276337	40.962337	1393.255981	-416.200897	37.411583	1670.101196	-507.334869	293.871704	1133.499390	-476.208801	-239.383301	1142.258301	-396.767517	299.363007	883.438660	-353.614471	-238.419647	902.857178	-412.531342	38.103271	961.531433	468.563995	7.823693	933.225525	462.616943	164.591141
-462.933899	116.268997	872.118530	-442.941254	-45.773159	868.370056	-550.646484	156.763367	498.082184	-530.611450	-115.631851	507.802399	-609.101501	156.082489	92.732468	-566.644653	-130.494461	94.499535	-449.287445	204.579102	1372.422852	-426.470337	-139.158875	1374.052124	-405.002380	40.923943	1393.084961	-415.519531	37.414375	1670.013672	-507.452026	293.898651	1133.558228	-476.209961	-239.468613	1142.385254	-396.774384	299.396820	883.581177	-353.802002	-238.507294	902.905701	-412.165131	38.167236	961.508118	468.664398	7.804564	933.243530	462.708008	164.589920
-462.531189	116.336716	872.100647	-442.496155	-45.781109	868.318481	-550.189697	156.792175	498.041016	-530.364136	-115.604332	507.799561	-609.113953	156.117828	92.765244	-566.655762	-130.427063	94.524910	-448.820923	204.649002	1372.445435	-425.996918	-139.114685	1374.038818	-404.573334	40.927883	1393.081909	-414.800873	37.424065	1669.912964	-507.667419	293.993469	1133.685059	-476.245483	-239.554321	1142.541016	-396.889923	299.331818	883.771484	-354.015228	-238.630219	902.949402	-411.750366	38.186180	961.477844	468.690277	7.803161	933.234558	462.736725	164.591522
-462.033508	116.315590	872.052368	-442.009796	-45.838573	868.289185	-549.689209	156.933197	497.982330	-530.048767	-115.545265	507.775177	-609.073120	156.172592	92.810799	-566.614441	-130.383408	94.560570	-448.355347	204.705215	1372.495728	-425.552124	-139.097427	1374.019409	-404.166687	40.926849	1393.086792	-414.028046	37.449871	1669.794678	-508.027496	294.203918	1133.903931	-476.271027	-239.719269	1142.724487	-397.115967	299.075165	884.023987	-354.204895	-238.758896	903.068604	-411.273376	38.152100	961.445557	468.733856	7.815044	933.239197	462.791504	164.590103
-461.476532	116.229263	871.933655	-441.511139	-45.846428	868.225891	-549.124817	157.009323	497.947876	-529.739319	-115.522491	507.774658	-609.052002	156.221115	92.819611	-566.570679	-130.332916	94.585342	-447.795044	204.824921	1372.626099	-425.102234	-139.021149	1374.051758	-403.721069	40.949825	1393.100098	-413.187042	37.480495	1669.678101	-508.494568	294.510834	1134.224121	-476.283051	-239.910263	1142.932861	-397.447327	298.648468	884.341064	-354.382416	-238.908447	903.246216	-410.768311	38.119915	961.364258	468.807526	7.796922	933.265320	462.871033	164.580276
-461.049408	116.017776	871.852539	-441.005981	-45.966492	868.170044	-548.460266	157.132355	497.840607	-529.442932	-115.527939	507.824768	-609.083740	156.308929	92.831726	-566.518616	-130.286301	94.662491	-447.213165	204.863892	1372.779541	-424.598511	-138.987854	1374.125366	-403.274933	40.997269	1393.076904	-412.285828	37.556587	1669.479736	-509.045654	295.045105	1134.554565	-476.307220	-240.170456	1143.260498	-397.939484	298.047882	884.716614	-354.586334	-239.092590	903.491089	-410.327484	37.986298	961.305969	468.890228	7.803562	933.266907	462.928314	164.566803
-460.629364	115.920448	871.798706	-440.483002	-46.024361	868.121460	-547.620422	157.229889	497.662018	-529.091614	-115.468719	507.828705	-609.061401	156.421341	92.843811	-566.538818	-130.243027	94.696518	-446.561279	204.923294	1372.936157	-424.082550	-138.926361	1374.191284	-402.823273	41.036758	1393.058105	-411.356262	37.554405	1669.366577	-509.657501	295.789093	1135.036865	-476.330566	-240.587128	1143.610962	-398.650574	297.310181	885.204102	-354.791901	-239.270874	903.749023	-409.890839	37.933563	961.269531	468.898956	7.785835	933.263977	462.975922	164.580109
-460.222748	115.853920	871.712463	-439.965912	-46.164745	868.066223	-546.654663	157.239609	497.413055	-528.812256	-115.501144	507.887604	-609.031982	156.569168	92.823624	-566.504333	-130.176331	94.742645	-445.829529	204.971680	1373.057495	-423.507019	-138.870804	1374.272705	-402.344635	41.084118	1393.017090	-410.348450	37.590481	1669.215820	-510.349548	296.782440	1135.611694	-476.336334	-241.025085	1143.965332	-399.514862	296.557739	885.747620	-355.025208	-239.510178	904.012878	-409.464813	37.869148	961.213440	468.945099	7.765434	933.246155	463.016907	164.577728
-459.805328	115.831139	871.667847	-439.455200	-46.235237	868.026367	-545.839294	157.483948	497.325165	-528.513855	-115.549438	507.931183	-609.169067	156.708801	92.902100	-566.460022	-130.170197	94.785950	-445.081512	204.996811	1373.153809	-422.951874	-138.846878	1374.369141	-401.723938	41.139561	1393.129761	-409.320343	37.639839	1669.081055	-511.081451	297.827942	1136.133789	-476.280365	-241.545670	1144.342529	-400.367950	295.806732	886.419739	-355.211670	-239.772171	904.372131	-409.047852	37.841324	961.191528	468.991913	7.779922	933.251709	463.081696	164.574478
-459.417694	115.711937	871.592834	-438.946014	-46.359146	867.960449	-544.808777	157.632889	497.144012	-528.196228	-115.617371	507.986694	-609.237366	156.826508	92.960938	-566.518433	-130.129959	94.844955	-444.287018	204.987427	1373.231567	-422.293610	-138.808670	1374.442261	-401.252930	41.229053	1393.027222	-408.191559	37.689598	1668.955566	-511.867493	299.065826	1136.745728	-476.223816	-242.192932	1144.780762	-401.396301	295.240448	887.205750	-355.262360	-240.108017	904.875793	-408.647400	37.748718	961.141418	469.034973	7.755175	933.257019	463.112061	164.573654
-459.130127	115.475853	871.533691	-438.493622	-46.480247	867.922729	-543.714172	157.706299	496.911713	-527.852417	-115.766449	508.030884	-609.215637	156.892258	93.013863	-566.624512	-130.165085	94.918716	-443.464417	204.992371	1373.268555	-421.571106	-138.767792	1374.532104	-400.562286	41.228054	1393.139038	-407.058167	37.747177	1668.854980	-512.733826	300.513428	1137.462402	-476.125732	-242.880219	1145.251831	-402.345551	294.620239	888.071777	-355.045105	-240.493301	905.534363	-408.297760	37.622887	961.100220	469.074402	7.765816	933.255249	463.163757	164.573151
-458.958618	115.232704	871.499573	-438.106934	-46.612438	867.900391	-542.671997	158.007523	496.715637	-527.362549	-115.955780	508.003571	-609.272705	156.907928	93.184471	-566.584839	-130.193298	94.989365	-442.595795	205.032883	1373.273193	-420.780365	-138.682541	1374.544434	-399.843048	41.230503	1393.212524	-405.827118	37.802734	1668.781250	-513.693970	302.204987	1138.324951	-476.020264	-243.707199	1145.728760	-403.172150	294.118378	889.062439	-354.642365	-240.887238	906.280823	-408.037262	37.495358	961.078125	469.100159	7.728619	933.238464	463.203278	164.556213
-458.859772	115.024422	871.488831	-437.833527	-46.733757	867.893677	-541.553284	158.125610	496.512268	-526.803040	-116.240341	507.989990	-609.160828	156.928192	93.437134	-566.590393	-130.215790	95.101563	-441.707336	205.012421	1373.264038	-419.840027	-138.588120	1374.553467	-399.233490	41.330002	1393.150391	-404.536621	37.881874	1668.748535	-514.445740	303.846710	1139.089844	-475.759247	-244.596405	1146.154663	-403.865448	293.924164	890.240417	-353.796997	-241.852631	907.841309	-407.859497	37.377090	961.071472	469.155121	7.745860	933.240906	463.258423	164.549179
-458.886566	114.838882	871.514954	-437.654846	-46.838760	867.923767	-540.503113	158.368179	496.389069	-526.001770	-116.532585	507.898193	-609.091553	156.864761	93.729065	-566.559448	-130.269791	95.224991	-440.805298	205.013947	1373.226685	-418.844208	-138.496918	1374.658691	-398.381805	41.408485	1393.223022	-403.148468	37.982742	1668.769409	-515.125977	305.574829	1139.843994	-475.578247	-245.793518	1146.689209	-404.059662	293.674255	891.497070	-352.676636	-242.207108	909.107361	-407.781494	37.287468	961.096680	469.194458	7.737493	933.219543	463.304932	164.566528
-459.050476	114.706253	871.571472	-437.611420	-46.975712	867.973633	-539.345764	158.531479	496.263855	-525.076843	-116.846848	507.793213	-608.999756	156.784912	94.118088	-566.697388	-130.388184	95.441109	-439.911133	205.060684	1373.175049	-417.711182	-138.431137	1374.665405	-397.344208	41.462097	1393.407471	-401.644135	38.142773	1668.785278	-515.603760	307.305359	1140.612427	-475.317413	-247.302078	1147.340088	-403.773773	294.014923	892.911011	-351.037018	-242.553650	910.560242	-407.830536	37.202408	961.143127	469.247925	7.720426	933.217773	463.363983	164.545044
-459.451508	114.472244	871.673401	-437.743988	-47.146919	868.080933	-538.426270	158.717056	496.232758	-523.946106	-117.109238	507.671631	-609.030212	156.644165	94.591087	-566.673157	-130.544479	95.676376	-438.950043	205.122192	1373.136353	-416.368500	-138.268921	1374.740601	-396.363495	41.642811	1393.384521	-400.026917	38.244087	1668.953125	-515.773315	309.000214	1141.250366	-475.048187	-249.111313	1148.124390	-402.803406	294.941681	894.447632	-348.761292	-242.012253	911.682251	-408.060852	37.076702	961.228699	469.268372	7.717191	933.214294	463.387970	164.563141
-459.990204	114.281815	871.833435	-438.033234	-47.279613	868.240723	-537.179016	158.836594	496.240509	-522.716553	-117.491524	507.532013	-608.802979	156.610840	95.194397	-566.644897	-130.665176	95.970764	-438.013031	205.216263	1373.140991	-414.857239	-138.106094	1374.809448	-395.198090	41.826515	1393.628540	-398.254456	38.404137	1669.146973	-515.576233	310.637756	1141.907104	-474.437012	-250.887650	1148.949463	-401.042725	296.450165	896.265930	-345.638214	-241.761871	914.107483	-408.416809	36.987328	961.360107	469.322510	7.695171	933.218140	463.440552	164.545273
-460.714874	113.839577	871.992554	-438.579651	-47.487423	868.510376	-535.946045	158.871140	496.206757	-521.373291	-117.791168	507.422760	-608.592285	156.518494	95.764549	-566.766907	-130.797272	96.339241	-437.253235	205.343140	1373.173950	-413.282196	-137.773956	1374.949097	-394.028259	42.029579	1393.792603	-396.370972	38.593700	1669.408691	-515.003113	312.144196	1142.439209	-473.468048	-252.605072	1149.776367	-398.348511	298.546753	898.273621	-341.806122	-242.724319	917.476501	-408.954437	36.789284	961.526001	469.401886	7.742763	933.201538	463.501556	164.557816
-461.814423	113.569229	872.388855	-439.392059	-47.713638	868.904053	-535.071106	159.041000	496.406097	-520.069458	-118.210854	507.396942	-608.445313	156.397720	96.364258	-566.994446	-130.949142	96.730659	-436.511841	205.412003	1373.303955	-411.594757	-137.518250	1375.140991	-392.885468	42.268139	1393.932495	-394.347321	38.777981	1669.678955	-513.956909	313.525269	1143.025513	-472.177765	-254.390472	1150.803711	-394.759674	300.922913	900.537231	-336.729370	-242.689819	921.335938	-409.785706	36.631611	961.861633	469.428406	7.709708	933.201111	463.551514	164.549088
-463.147888	113.190063	872.857544	-440.425201	-47.971119	869.361877	-533.915527	159.056824	496.435303	-518.808960	-118.673386	507.411896	-608.061218	156.458252	97.128990	-567.009460	-131.130157	97.264534	-435.851563	205.427063	1373.550903	-409.955109	-137.237671	1375.470581	-391.703369	42.533573	1394.058716	-392.178558	39.039310	1669.961182	-512.389587	314.793884	1143.568604	-470.431824	-256.179230	1152.049561	-390.094452	303.564911	903.089233	-331.077820	-243.668610	926.080933	-410.794617	36.412354	962.242615	469.473572	7.703008	933.185852	463.587769	164.549744
-464.932922	112.235466	873.157654	-441.773499	-48.550735	869.962463	-533.504395	159.187668	496.723389	-517.545593	-119.165619	507.515747	-608.069092	156.480560	97.862061	-567.092041	-131.259323	97.833176	-435.321075	205.556061	1374.073486	-408.432739	-136.905045	1375.926880	-390.327759	42.699970	1394.425415	-389.911407	39.211933	1670.382935	-510.326416	315.946533	1144.085815	-468.219666	-257.828369	1153.307861	-384.272095	306.125366	906.186951	-324.170593	-243.977524	931.500000	-412.105835	35.975121	962.563232	469.533539	7.703659	933.188477	463.646210	164.549438
-466.454865	112.451622	873.963379	-443.203583	-48.546295	870.606995	-533.103760	159.177521	497.285248	-516.190796	-119.593010	507.580109	-607.808228	156.562515	98.517258	-567.285828	-131.480392	98.435303	-434.731232	205.522995	1374.535522	-406.939636	-136.590637	1376.518555	-389.047943	42.966446	1394.618652	-387.537689	39.427616	1670.786743	-507.826050	317.097961	1144.674683	-465.551575	-259.465332	1154.734131	-377.262360	308.517700	909.737610	-316.175446	-244.092484	937.681274	-413.376312	36.044025	963.196777	469.569336	7.713002	933.165039	463.688171	164.546143
-468.633392	112.090118	874.755554	-444.895020	-48.931011	871.341614	-532.826599	159.232574	497.756714	-514.884338	-119.981735	507.685638	-607.505920	156.625137	99.248489	-567.246460	-131.726837	99.150467	-434.142761	205.385818	1375.068115	-405.608978	-136.142502	1377.239258	-387.586182	43.211895	1394.975586	-385.073761	39.636280	1671.207886	-504.724762	318.011719	1145.154053	-462.461060	-261.011871	1156.155151	-369.096436	310.942688	913.835144	-307.148682	-243.958084	944.643188	-415.023346	35.808605	963.822021	469.609924	7.673434	933.171448	463.732086	164.520081
-471.041840	111.528305	875.606995	-446.872864	-49.277870	872.243896	-532.582947	159.293610	498.260803	-513.475647	-120.467651	507.742706	-607.142700	156.791931	100.171036	-567.275879	-132.105637	99.927620	-433.533417	205.199448	1375.633301	-404.250061	-135.802200	1378.001465	-386.140808	43.490250	1395.236572	-382.514587	39.840260	1671.660278	-501.326996	318.809540	1145.686890	-458.890533	-262.352356	1157.614380	-359.817505	313.479706	918.460449	-297.133636	-243.581024	952.350891	-416.889343	35.552891	964.538269	469.688660	7.677923	933.163086	463.786957	164.519272
-473.401520	110.606041	876.511047	-448.636108	-49.490078	873.522766	-532.589905	159.210434	498.907776	-512.357849	-121.199677	508.333771	-606.729980	156.920227	100.836029	-567.302979	-132.688416	100.909218	-432.933655	204.973297	1376.180664	-403.018799	-135.268768	1378.898071	-384.685486	43.768047	1395.596313	-379.871613	40.049644	1672.110840	-497.314209	319.258270	1145.983276	-454.874969	-263.600403	1159.005249	-349.296448	316.097076	923.697388	-286.066589	-243.004578	960.939453	-418.740265	35.408958	965.509949	469.754486	7.654497	933.190796	463.845306	164.497757
-476.372437	110.217476	877.523560	-451.266144	-50.023186	874.266357	-533.255981	159.226013	499.702271	-511.011841	-121.730415	508.690399	-606.508850	157.163025	101.655136	-567.237244	-133.499329	101.820801	-432.336395	204.671326	1376.756470	-401.795166	-134.866714	1379.829834	-383.374084	44.094921	1395.880005	-377.205292	40.213696	1672.559204	-493.082489	319.725891	1146.423096	-450.430817	-264.682159	1160.367188	-338.152435	318.796509	929.356995	-274.451477	-242.317413	970.101685	-421.019684	34.968498	966.141663	469.814056	7.622302	933.203613	463.900208	164.486954
-479.348755	109.900162	878.603943	-453.826538	-50.677547	875.063354	-533.834839	159.273819	500.415192	-509.814606	-122.415352	509.158356	-606.265137	157.455276	102.449059	-567.370056	-134.632660	102.942825	-431.701538	204.323502	1377.246216	-400.600250	-134.368790	1380.732178	-382.184448	44.313099	1396.111938	-374.564972	40.357136	1672.922241	-488.440186	320.010559	1146.624634	-445.511841	-265.560364	1161.640259	-326.417633	321.693848	935.499939	-262.395172	-241.628891	979.819397	-423.258026	34.513885	966.825317	469.868530	7.620586	933.190918	463.960724	164.469406
-482.139435	109.524925	879.646423	-455.729431	-51.083981	876.315796	-534.515686	159.177505	501.179932	-508.302551	-123.060638	509.644196	-606.046265	157.759842	103.120674	-567.165100	-135.920654	103.999809	-431.103485	204.003342	1377.750122	-399.421326	-133.913773	1381.665894	-381.066681	44.518871	1396.502563	-371.950195	40.436558	1673.234253	-483.440186	320.111115	1146.597046	-440.185059	-266.274994	1162.837036	-314.119629	324.622467	942.181580	-249.890228	-240.866455	989.963806	-425.289490	34.534756	967.796936	469.896423	7.585233	933.208862	463.997986	164.468567
-485.347198	109.262428	880.512756	-458.166595	-51.669765	877.421692	-535.155457	158.959976	501.820038	-506.983734	-123.809303	510.224060	-605.697021	158.092453	103.679649	-567.000183	-137.521072	105.021187	-430.534729	203.555405	1378.153687	-398.365143	-133.365402	1382.522217	-380.010223	44.595619	1396.804932	-369.394012	40.495731	1673.512695	-478.109314	320.224670	1146.537842	-434.419220	-266.808044	1163.874023	-300.783905	327.320221	949.640991	-237.155624	-240.070831	1000.520203	-427.639008	34.527470	968.525940	469.963959	7.590107	933.204712	464.040649	164.463745
-488.190704	108.395187	881.283508	-460.612122	-52.235939	878.449097	-536.049255	158.847397	502.351746	-505.777344	-124.691002	510.780182	-605.262390	158.460892	104.132828	-566.623596	-139.413971	105.737572	-430.071930	203.157318	1378.457397	-397.380554	-132.944214	1383.362915	-379.150513	44.709442	1397.046753	-366.951752	40.527653	1673.702393	-472.507477	320.223511	1146.376831	-428.239532	-267.151733	1164.817749	-287.768677	329.986023	957.226196	-224.302399	-239.235611	1011.291748	-429.786835	34.163895	969.155273	470.024017	7.567356	933.213562	464.121552	164.459915
-490.732666	108.494827	882.705139	-462.972534	-52.594223	879.089233	-537.088867	158.587769	502.891663	-504.837158	-125.659164	511.363800	-605.083862	158.737747	104.405556	-566.025391	-141.339523	106.621964	-429.595917	202.752075	1378.634766	-396.433594	-132.420364	1384.107666	-378.341919	44.834572	1397.177856	-364.644684	40.506760	1673.796631	-466.596191	320.303375	1146.181519	-421.694611	-267.278046	1165.542480	-274.551575	332.895599	965.178101	-211.422623	-237.950272	1022.199951	-431.750946	33.723385	969.961853	470.069611	7.536574	933.211914	464.167267	164.438263
-493.232880	107.130760	883.022949	-465.168732	-53.304852	880.016296	-538.105591	158.256317	503.215485	-504.205505	-126.823875	512.050964	-604.689331	159.034775	104.604446	-566.435364	-143.639755	107.559235	-429.243622	202.310913	1378.790894	-395.625549	-131.955673	1384.770752	-377.680847	44.923164	1397.217163	-362.481598	40.523277	1673.779297	-460.391174	320.362976	1146.066162	-414.669189	-267.305450	1166.238770	-261.901367	336.075439	973.700867	-198.735672	-237.547104	1033.061157	-433.606049	33.224884	970.296204	470.118866	7.525256	933.211853	464.221588	164.439941
-495.794708	106.487801	883.936035	-467.266418	-53.825150	880.912231	-539.650391	157.991180	503.675385	-503.918640	-128.052536	512.687012	-604.660889	159.167480	104.736664	-565.645447	-145.658875	108.132301	-428.905212	201.898346	1378.848511	-394.934265	-131.411606	1385.274658	-377.162781	45.008945	1397.246704	-360.530090	40.408298	1673.748779	-454.093719	320.381042	1146.006470	-407.439972	-267.274689	1166.915894	-249.199081	338.847778	982.310364	-186.250153	-236.423477	1043.812256	-435.534332	32.846245	970.978638	470.191040	7.552077	933.223083	464.281128	164.446075
-498.000610	105.638023	884.482300	-469.035797	-54.489048	881.707031	-541.245361	157.557816	503.935944	-504.080719	-129.416046	513.338318	-604.533325	159.248444	104.717918	-565.717712	-147.758209	108.718658	-428.674866	201.501328	1378.836060	-394.293701	-130.966812	1385.656250	-376.725220	45.081436	1397.222412	-358.787231	40.318977	1673.598389	-447.712128	320.394958	1146.035889	-399.910828	-267.114929	1167.487915	-237.193558	341.957458	991.145508	-174.134308	-235.513443	1054.340332	-437.167053	32.427643	971.438293	470.279449	7.552223	933.245056	464.372772	164.441086
-500.021179	104.821251	884.945740	-470.710266	-55.009312	882.368713	-542.848083	156.994125	504.073883	-504.761719	-130.863953	513.860352	-604.391357	159.157959	104.505295	-566.014709	-149.742401	109.083595	-428.448090	201.063995	1378.680420	-393.684296	-130.553864	1385.882690	-376.359039	45.094330	1397.065796	-357.242065	40.214249	1673.369995	-441.361938	320.465759	1146.169067	-392.180786	-266.907257	1168.052856	-225.852524	345.051727	999.864746	-162.427353	-234.828339	1064.547485	-438.664459	32.049343	971.793274	470.309814	7.565596	933.244263	464.399719	164.449829
-502.451294	105.229416	884.902893	-472.235077	-55.911324	882.909973	-545.235718	156.575668	504.451141	-505.976379	-132.270172	514.336426	-604.642395	158.911484	104.341133	-566.489258	-151.548767	109.269707	-428.254547	200.609726	1378.403687	-393.075165	-130.163254	1385.949219	-376.065460	45.118160	1396.794922	-355.935760	40.097706	1673.099976	-435.062195	320.563965	1146.370483	-384.356934	-266.653381	1168.603882	-215.203186	347.808044	1008.553711	-151.369278	-233.990570	1074.084595	-440.272125	32.398590	971.795044	470.377411	7.547686	933.235107	464.466614	164.425476
-503.432983	103.789459	885.166504	-473.397583	-56.173210	883.131287	-547.177612	155.749237	504.407776	-507.354950	-133.384537	514.561707	-604.524658	158.633743	103.891151	-566.751160	-152.885284	109.245064	-428.114624	200.201889	1378.081177	-392.576019	-129.835632	1385.975586	-375.785553	45.127022	1396.495850	-354.814850	39.959976	1672.735840	-428.901794	320.660767	1146.598022	-376.358612	-266.282471	1169.153564	-205.464630	350.519379	1016.902527	-140.543030	-233.209854	1083.453369	-441.106873	31.574432	971.907654	470.435181	7.510880	933.254517	464.512024	164.409515
-505.153412	103.382835	885.227173	-475.000885	-56.800819	883.170166	-549.783203	155.090134	504.410736	-509.273224	-134.426880	514.710754	-604.804504	158.220856	103.365784	-567.306030	-153.969055	108.990387	-428.041901	199.811981	1377.678223	-391.751984	-129.436996	1385.525635	-375.590424	45.121967	1396.106323	-353.900665	39.805897	1672.334473	-423.367126	321.162048	1147.050415	-368.352997	-265.830383	1169.705444	-195.997955	352.009583	1025.425293	-130.275360	-232.625183	1092.255737	-442.419098	31.137575	971.760864	470.497040	7.520274	933.223572	464.575928	164.413101
-506.263580	102.721169	885.056885	-475.547424	-57.295616	883.068481	-552.311340	154.311066	504.354767	-510.611237	-133.587097	514.133240	-605.007202	157.705765	102.751801	-566.890930	-154.243774	108.286888	-428.036346	199.385651	1377.213867	-391.098450	-129.092072	1385.059082	-375.537323	45.110336	1395.615479	-353.150116	39.627823	1671.860596	-418.115723	321.870270	1147.621216	-360.368896	-265.303223	1170.278198	-187.655792	353.785187	1033.373413	-120.370255	-232.012619	1100.976196	-443.093170	30.803892	971.518494	470.546814	7.499760	933.216064	464.622498	164.397873
-507.269165	101.855301	884.715393	-475.997253	-57.630028	882.893799	-554.895996	153.398666	504.088135	-513.205994	-134.596024	514.294434	-605.205078	157.184402	102.118904	-567.761719	-154.451706	107.769020	-428.137115	198.935989	1376.758423	-390.405579	-128.646957	1384.449219	-375.561005	45.095814	1395.105469	-352.568481	39.444550	1671.367188	-413.284515	322.712646	1148.351685	-352.435547	-264.682983	1170.890747	-179.500916	354.218353	1041.453613	-110.843880	-231.601288	1109.380615	-443.699371	30.513697	971.164612	470.593781	7.461835	933.213135	464.679596	164.387497
-508.256165	101.357132	884.257080	-476.695740	-57.923958	882.402710	-557.700012	152.504196	503.873260	-515.651123	-135.223267	514.119934	-605.494751	156.654465	101.427849	-568.166687	-154.122437	107.087997	-428.327484	198.521179	1376.309326	-389.691589	-128.203735	1383.734253	-375.625946	45.100140	1394.540894	-352.126587	39.261703	1670.801758	-408.659363	323.612671	1149.208130	-344.639191	-263.943085	1171.574097	-172.422409	355.155609	1048.786255	-101.802948	-231.226044	1117.681030	-444.318512	30.243170	970.554688	470.682434	7.490748	933.227051	464.739990	164.379715
-509.335052	101.026115	883.744934	-477.338623	-58.500282	881.756836	-560.630310	151.590256	503.625610	-518.412903	-135.500153	513.867859	-605.813538	155.901520	100.699486	-568.632751	-153.525543	106.229668	-428.595276	198.110489	1375.847778	-388.964447	-127.745583	1382.965088	-375.705017	45.126068	1393.971191	-351.847717	38.976299	1670.298584	-404.327423	324.349060	1150.136597	-337.184692	-263.215942	1172.331299	-165.486282	354.941650	1056.189209	-93.305573	-231.047623	1125.171997	-444.960388	29.880404	969.845398	470.733276	7.450121	933.240662	464.808624	164.356628
-510.130463	100.594460	883.099121	-477.756531	-58.817726	881.036682	-563.458862	150.546997	503.250153	-521.294373	-135.634888	513.440979	-606.150330	155.205246	99.877594	-569.123352	-152.648834	105.291313	-428.958710	197.669800	1375.444946	-388.424591	-127.305305	1382.292969	-375.900543	45.151466	1393.270386	-351.695099	38.720436	1669.723145	-400.189972	324.924835	1151.121826	-330.022095	-262.457855	1173.168335	-159.366257	354.943604	1062.873169	-85.199394	-230.767365	1132.671265	-445.408752	29.619434	969.062988	470.796478	7.474662	933.233337	464.862061	164.349335
-511.066376	100.222763	882.403870	-478.407318	-59.388607	880.318542	-566.323120	149.552170	502.841766	-524.384583	-135.718307	513.031189	-606.394714	154.430664	99.106674	-569.561584	-151.585663	104.251945	-429.371094	197.206802	1375.065552	-387.580322	-126.825790	1381.254639	-376.069336	45.170441	1392.599121	-351.660553	38.431782	1669.105957	-396.269775	325.502838	1152.227905	-323.190369	-261.727692	1174.044922	-153.961548	355.321442	1068.852539	-77.622688	-230.494461	1139.633423	-445.989563	29.256660	968.226379	470.857452	7.441821	933.247681	464.912811	164.343277
-511.770844	99.718346	881.645264	-478.761322	-59.668182	879.482056	-569.080444	148.644791	502.502625	-527.431580	-135.702026	512.598145	-606.650940	153.743042	98.229523	-569.820740	-150.392197	103.216476	-429.907532	196.710510	1374.716431	-387.091522	-126.388481	1380.499390	-376.233948	45.209892	1391.929443	-351.746185	38.128311	1668.490967	-392.673370	325.990570	1153.379028	-316.775482	-260.962555	1174.899658	-148.888062	354.965759	1074.680542	-70.535400	-230.019272	1146.199097	-446.370026	28.973997	967.334045	470.927704	7.426011	933.254578	464.972534	164.327347
-512.477295	99.344711	880.877625	-479.162750	-60.065784	878.554321	-571.580627	147.637070	502.129456	-530.455872	-135.586823	512.177856	-606.764771	152.982651	97.423470	-569.967896	-149.225998	102.142929	-430.511017	196.208481	1374.347412	-386.369141	-125.926941	1379.434937	-376.448578	45.187717	1391.208984	-351.931549	37.787670	1667.894043	-389.322754	326.427612	1154.541870	-310.712006	-260.252258	1175.742920	-144.277939	354.535980	1080.091431	-64.033203	-229.461624	1152.268677	-446.737823	28.633923	966.376404	470.987274	7.382593	933.247437	465.025238	164.299820
-513.146362	98.952446	880.137817	-479.534882	-60.409573	877.646484	-574.134705	146.789078	501.728546	-533.515747	-135.587952	511.783417	-606.966125	152.257004	96.704147	-570.469910	-148.338730	101.224693	-431.148132	195.708786	1374.032715	-385.898651	-125.538956	1378.559082	-376.579620	45.126003	1390.606567	-352.188263	37.422001	1667.289673	-386.362976	326.816650	1155.655273	-305.151093	-259.616119	1176.604858	-140.149490	353.876556	1085.128052	-58.051197	-228.661407	1157.837158	-447.092743	28.305187	965.454468	471.053375	7.389660	933.231262	465.091553	164.276093
-514.076538	98.588661	879.600708	-479.877533	-60.930847	876.848511	-576.486328	145.862656	501.326019	-536.391907	-135.543488	511.421936	-607.238159	151.572327	96.001144	-570.841980	-147.485352	100.405151	-431.723511	195.281387	1373.726440	-385.557129	-125.172760	1377.542358	-376.766113	45.056408	1389.993042	-352.517456	37.042767	1666.765503	-383.691162	327.176514	1156.840820	-300.012695	-259.047668	1177.401978	-136.419342	353.104004	1089.638306	-52.615860	-227.696411	1162.876953	-447.576355	27.927998	964.692993	471.129913	7.349920	933.237976	465.148224	164.268326
-514.576965	98.082939	878.961975	-480.162689	-61.177204	875.998413	-578.509705	145.155746	501.009766	-539.006165	-135.547729	511.134491	-607.406494	151.044678	95.489822	-571.139282	-146.847458	99.713707	-432.399261	194.748337	1373.448242	-385.203308	-124.904594	1376.802002	-376.990601	44.962059	1389.329590	-352.894165	36.635685	1666.276123	-381.333740	327.515686	1157.922607	-295.306824	-258.463409	1178.282471	-133.118713	352.189423	1093.813232	-47.721439	-226.517975	1167.427124	-447.822662	27.551977	963.864746	471.192688	7.352541	933.249817	465.205078	164.261292
-515.088013	97.659683	878.350586	-480.383301	-61.530376	875.276123	-580.311340	144.369125	500.652283	-541.347046	-135.518082	510.853119	-607.544434	150.623306	94.912605	-571.165161	-146.348877	98.990280	-432.957306	194.228806	1373.162842	-384.900482	-124.753471	1376.152954	-377.191528	44.850975	1388.820801	-353.314362	36.259216	1665.795654	-379.308075	327.877472	1158.938354	-291.124298	-257.954346	1179.174561	-130.166077	350.915222	1097.830078	-43.363613	-225.192307	1171.488159	-448.069519	27.225367	963.123047	471.279236	7.354766	933.266174	465.294434	164.241791
-515.626038	97.418953	877.805176	-480.654785	-61.783264	874.620178	-582.033630	143.908630	500.496765	-543.567932	-135.649338	510.637756	-607.718018	150.264709	94.453140	-571.472839	-146.077179	98.362495	-433.577820	193.652603	1372.823242	-384.699738	-124.710472	1375.601807	-377.468567	44.736198	1388.321777	-353.780884	35.820240	1665.414429	-377.506531	328.182617	1159.890869	-287.345062	-257.419861	1179.966064	-127.778725	350.317169	1100.911377	-39.475502	-223.722778	1175.119995	-448.367645	27.025816	962.455811	471.345673	7.338788	933.261597	465.351990	164.231201
-516.132141	97.224380	877.381409	-480.907104	-61.959370	874.033569	-583.595520	143.603561	500.388855	-545.363953	-135.753082	510.371582	-607.924927	149.985779	94.047455	-571.441162	-145.933624	97.836006	-434.052338	193.131607	1372.535645	-384.236786	-124.696449	1375.341187	-377.847626	44.575916	1387.776123	-354.255920	35.348061	1665.096191	-375.975403	328.477722	1160.819580	-283.910522	-256.895935	1180.784424	-125.515556	349.112762	1104.176025	-36.051651	-222.280533	1178.285889	-448.643921	26.856739	961.889465	471.397919	7.314180	933.263855	465.407684	164.221039
-516.608337	96.974388	877.068176	-481.124634	-62.131683	873.586426	-584.575317	142.931747	500.102234	-547.130920	-136.071884	510.245148	-607.895386	149.930130	93.686783	-571.476807	-145.913391	97.411377	-434.518951	192.611877	1372.297119	-384.075409	-124.785736	1375.027832	-378.107178	44.330956	1387.423218	-354.750305	34.825703	1664.904785	-374.658752	328.711975	1161.695923	-280.843384	-256.356995	1181.514404	-123.741966	348.599976	1106.574829	-33.037510	-220.774887	1181.108154	-448.915741	26.676424	961.462463	471.513275	7.321895	933.277100	465.496552	164.220230
-517.086304	96.702591	876.844910	-481.309906	-62.352432	873.265869	-585.898499	143.030273	500.248535	-548.586975	-136.410080	510.186371	-608.160461	149.846802	93.498383	-571.420776	-145.980881	97.069122	-434.985596	192.066956	1372.129639	-384.013550	-124.903450	1374.802490	-378.278381	44.046310	1387.321411	-355.283600	34.403904	1664.703491	-373.484619	328.787781	1162.458862	-278.137207	-255.792465	1182.185791	-122.193398	347.842926	1108.951050	-30.431999	-219.324066	1183.491333	-449.205994	26.482332	961.160950	471.593567	7.308632	933.264648	465.571442	164.199509
-517.607483	96.606979	876.808533	-481.566559	-62.474880	873.078247	-586.779358	142.938889	500.341858	-549.773804	-136.536041	510.021973	-608.273499	149.886627	93.346176	-571.503052	-146.123352	96.801422	-435.431732	191.551910	1371.981323	-383.975250	-125.075127	1374.641846	-378.652496	43.734028	1387.109131	-355.811890	33.921520	1664.650269	-372.560364	328.875793	1163.259399	-275.862518	-255.199951	1182.851929	-120.935333	347.120575	1111.033203	-28.208357	-217.865173	1185.565918	-449.547119	26.384512	961.019958	471.630219	7.277547	933.274536	465.640930	164.175262
-518.075256	96.563103	876.869995	-481.800751	-62.544140	872.993652	-587.452026	142.788269	500.416626	-550.232849	-135.499771	509.697113	-608.371338	150.022858	93.316231	-571.076477	-146.207397	96.512314	-435.857025	191.079712	1371.928955	-383.946472	-125.228722	1374.577515	-378.925964	43.425209	1387.131104	-356.366455	33.423420	1664.768921	-371.824158	328.858124	1163.980103	-273.857635	-254.530899	1183.458252	-119.868660	346.541351	1112.819336	-26.329308	-216.521057	1187.304810	-449.858429	26.330471	960.985046	471.705017	7.271887	933.268066	465.696686	164.173126
-518.547852	96.363777	877.068848	-482.107330	-62.596889	873.054932	-587.936890	142.706680	500.517120	-550.646606	-135.165436	509.495392	-608.372375	150.219788	93.342384	-570.812134	-146.355698	96.447578	-436.334686	190.631165	1371.937012	-383.978668	-125.361786	1374.590088	-379.051056	43.120735	1387.380493	-356.898315	32.985630	1664.936157	-371.182892	328.693207	1164.686401	-272.214783	-253.796356	1184.001831	-119.074562	346.117310	1114.363281	-24.728518	-215.229904	1188.732910	-450.204956	26.201384	961.090332	471.755890	7.244567	933.292175	465.752502	164.148071
-518.999023	96.114349	877.309509	-482.399384	-62.719658	873.245728	-588.043518	142.432938	500.488983	-551.460876	-135.992294	509.771332	-608.220093	150.496857	93.388657	-570.978760	-146.523376	96.573326	-436.794739	190.191254	1372.040161	-383.984619	-125.549026	1374.681396	-379.438293	42.858025	1387.456055	-357.456360	32.636112	1665.126221	-370.708496	328.479156	1165.327637	-270.909454	-253.045532	1184.514893	-118.382591	345.740814	1115.714355	-23.531904	-213.947662	1189.936401	-450.538818	26.055279	961.279724	471.836304	7.239625	933.300598	465.844482	164.137451
-519.448608	95.939590	877.696289	-482.698212	-62.850677	873.528870	-588.709412	142.656937	500.846008	-553.000549	-138.909515	510.802063	-608.286804	150.683853	93.520668	-572.037659	-146.846176	97.018082	-437.207611	189.837662	1372.196411	-383.984650	-125.665001	1374.845825	-379.717194	42.550510	1387.710815	-358.048218	32.225754	1665.458252	-370.403717	328.180542	1165.937378	-269.939240	-252.391129	1184.974365	-117.822083	345.447083	1116.830566	-22.552328	-212.751312	1190.790161	-450.877716	25.905190	961.593750	471.883636	7.223310	933.294189	465.909698	164.114090
-519.918884	95.773376	878.095459	-483.047241	-62.978416	873.883423	-589.115845	142.613693	501.057007	-553.269775	-139.230667	511.087616	-608.158386	150.906601	93.658516	-572.054871	-146.966843	97.241722	-437.703430	189.450012	1372.387939	-384.005005	-125.839592	1375.069092	-379.939148	42.261505	1388.012939	-358.647522	31.935789	1665.752930	-370.100220	327.734161	1166.467407	-269.239044	-251.753616	1185.377441	-117.381279	345.315277	1117.766846	-21.948643	-211.577728	1191.448730	-451.245148	25.785175	961.943054	471.941376	7.186203	933.306152	465.969757	164.091644
-520.438477	95.575348	878.522400	-483.370605	-63.188633	874.312134	-589.552612	142.499054	501.308411	-553.429016	-139.403687	511.370392	-608.043762	151.054886	93.851685	-571.968506	-147.044113	97.454735	-438.195129	189.065521	1372.652466	-384.050690	-126.009628	1375.341064	-380.177185	41.974617	1388.370728	-359.244598	31.586821	1666.177002	-369.932434	327.227081	1167.026855	-268.800751	-251.239563	1185.722290	-117.040588	345.199463	1118.546143	-21.527245	-210.439301	1191.921509	-451.637177	25.650908	962.346008	472.043945	7.193564	933.293335	466.069244	164.084412
-520.949707	95.425156	878.952881	-483.774048	-63.358280	874.752319	-590.021240	142.299896	501.575867	-553.610046	-139.563110	511.666901	-608.012024	151.152573	94.111031	-571.909729	-147.121643	97.688553	-438.666260	188.725327	1372.955200	-384.166107	-126.184036	1375.644287	-380.309723	41.683365	1388.898560	-359.875580	31.313885	1666.571167	-369.861816	326.584534	1167.504639	-268.574158	-250.799484	1186.039673	-116.780426	345.211395	1119.183594	-21.296595	-209.423065	1192.096069	-452.039917	25.542992	962.743591	472.095032	7.176009	933.308411	466.120789	164.072983
-521.436279	95.118591	879.395752	-484.183044	-63.573601	875.247620	-590.497803	141.990967	501.836273	-553.834656	-139.703674	511.964142	-607.943542	151.171158	94.297386	-571.929199	-147.184982	97.923424	-439.142731	188.346024	1373.269531	-384.287415	-126.383492	1375.987305	-380.647217	41.391182	1389.272217	-360.534637	31.073549	1666.977661	-369.777283	325.858551	1167.927246	-268.503815	-250.428375	1186.325073	-116.564537	345.368439	1119.651489	-21.276644	-208.524307	1192.239868	-452.456146	25.348564	963.186829	472.172455	7.135082	933.316162	466.197418	164.054337
-521.985657	94.763138	879.911682	-484.577332	-63.771481	875.719116	-591.130920	141.715439	502.099121	-554.059387	-139.818939	512.351868	-607.836731	151.170334	94.545143	-571.839844	-147.193130	98.244629	-439.667877	188.001328	1373.602295	-384.496613	-126.596352	1376.348999	-381.002014	41.107147	1389.610474	-361.226501	30.884254	1667.416992	-369.695374	325.167969	1168.356934	-268.538910	-250.146072	1186.544312	-116.347137	345.663208	1120.036255	-21.374817	-207.755310	1192.310669	-452.921448	25.108391	963.672607	472.247070	7.136962	933.316223	466.276886	164.053467
-522.414795	94.578972	880.185486	-484.954773	-63.943481	876.158936	-591.818054	141.456909	502.350861	-554.373230	-139.947952	512.737000	-607.732910	151.148666	94.777031	-571.887878	-147.190750	98.481178	-440.124023	187.672729	1373.927124	-384.660950	-126.799728	1376.691772	-381.540405	40.802673	1389.935669	-361.952057	30.716770	1667.850830	-369.569336	324.380615	1168.859253	-268.664001	-249.918030	1186.708618	-116.118340	346.080231	1120.379761	-21.470181	-207.098892	1192.254517	-453.315430	25.040041	964.011597	472.323242	7.142582	933.338989	466.336884	164.023193
-522.997986	94.498657	880.569702	-485.410736	-64.109459	876.567993	-592.563538	141.149277	502.561615	-554.753967	-140.028931	513.089172	-607.593811	151.080948	94.943604	-571.906555	-147.141373	98.745361	-440.627350	187.379761	1374.177734	-384.960785	-127.016235	1376.991333	-381.841187	40.520676	1390.453491	-362.726318	30.652081	1668.233398	-369.387604	323.723145	1169.319702	-268.835815	-249.730087	1186.855835	-115.929741	346.616333	1120.608887	-21.612503	-206.645996	1192.166748	-453.834503	24.965733	964.402466	472.413452	7.111114	933.341675	466.432678	164.009979
-523.587646	94.334038	880.973083	-485.854523	-64.232590	876.901550	-593.364380	140.831650	502.729858	-555.170044	-140.079163	513.384094	-607.534973	151.000061	95.097435	-571.852539	-147.094345	98.963051	-441.138336	187.050003	1374.447754	-385.297577	-127.230164	1377.223877	-382.467194	40.260719	1390.700928	-363.583496	30.562107	1668.629150	-369.177734	323.103607	1169.811279	-269.044037	-249.640411	1187.031738	-115.659676	347.325958	1120.707642	-21.761129	-206.321121	1192.061523	-454.364960	24.829494	964.778076	472.474304	7.054756	933.339905	466.514252	163.971588
-524.073730	94.142181	881.072327	-486.328522	-64.371216	877.197876	-594.201965	140.486389	502.954620	-555.650940	-140.145874	513.646484	-607.487183	150.914490	95.220383	-571.923645	-147.040543	99.171898	-441.674591	186.761856	1374.707397	-385.716736	-127.434013	1377.437134	-382.836487	39.943085	1391.127686	-364.482117	30.451607	1669.070068	-368.844482	322.660461	1170.411621	-269.203064	-249.557892	1187.213501	-115.315102	348.183838	1121.022583	-21.863522	-206.088928	1191.966309	-454.840057	24.779713	964.959717	472.565216	7.045815	933.355774	466.590057	163.939743
-524.604614	93.928963	881.247131	-486.760925	-64.520287	877.436707	-595.085144	140.094650	503.107758	-556.158997	-140.200851	513.895569	-607.377930	150.797211	95.318306	-571.869995	-146.994583	99.300819	-442.202423	186.433685	1374.939819	-386.205048	-127.634399	1377.601196	-383.370087	39.663719	1391.378296	-365.443115	30.467642	1669.377075	-368.420563	322.262482	1171.012939	-269.357758	-249.554825	1187.455933	-114.937630	349.121399	1121.231201	-21.920347	-206.007751	1191.890259	-455.322021	24.668652	965.158630	472.703766	7.047105	933.365784	466.683441	163.941666
-525.162903	93.857925	881.433167	-487.184631	-64.660065	877.623962	-596.050659	139.687897	503.341583	-556.643311	-140.235382	514.020569	-607.383118	150.609802	95.402267	-571.875488	-146.975937	99.358612	-442.746033	186.160843	1375.125854	-386.715118	-127.829079	1377.722778	-384.107758	39.332642	1391.458618	-366.491486	30.412994	1669.744995	-367.946503	322.006256	1171.657959	-269.479736	-249.628235	1187.781860	-114.468300	350.214142	1121.463257	-21.919619	-205.947418	1191.852295	-455.831329	24.597784	965.351990	472.783173	7.061526	933.360229	466.764099	163.928528
-525.766724	93.697784	881.511719	-487.618622	-64.804535	877.725098	-597.092468	139.345337	503.438873	-557.140503	-140.256149	514.042297	-607.364014	150.442078	95.420479	-571.964050	-146.941940	99.372681	-443.235748	185.895981	1375.286621	-387.293335	-128.005920	1377.849976	-384.606384	39.059189	1391.749268	-367.577698	30.468929	1669.965332	-367.331268	321.828674	1172.298096	-269.534790	-249.730316	1188.163208	-113.829124	351.400513	1121.781006	-21.835712	-205.933929	1191.893799	-456.364777	24.509127	965.442932	472.868561	7.013714	933.356689	466.862793	163.896622
-526.413269	93.546906	881.558044	-488.113098	-64.904015	877.750183	-598.246338	139.132797	503.544159	-557.619568	-140.247528	514.038635	-607.373413	150.242294	95.426430	-571.888672	-146.906204	99.339195	-443.756012	185.597809	1375.405396	-387.921936	-128.117767	1377.997681	-385.272125	38.776054	1391.848755	-368.711792	30.465403	1670.238159	-366.584900	321.711517	1173.005981	-269.463745	-249.914063	1188.625732	-113.127045	352.795990	1122.071045	-21.642029	-205.927155	1191.989990	-456.931122	24.425188	965.471375	472.958099	7.006121	933.362061	466.940033	163.899399
-527.005798	93.442741	881.511047	-488.647217	-64.925400	877.690918	-599.263367	138.826675	503.552826	-558.105469	-140.239136	513.956360	-607.375122	150.090805	95.383133	-571.937073	-146.912796	99.253014	-444.261414	185.319550	1375.506226	-388.568787	-128.249023	1378.162720	-386.106079	38.484680	1391.811157	-369.898438	30.516094	1670.450562	-365.685883	321.612946	1173.727783	-269.286774	-250.114258	1189.198608	-112.254929	354.245911	1122.417480	-21.330225	-205.902145	1192.177124	-457.494568	24.379614	965.416260	473.044006	6.962042	933.389771	467.037720	163.834229
-527.676270	93.311470	881.444031	-489.253662	-64.956055	877.588562	-600.300049	138.500305	503.490509	-558.549316	-140.207809	513.812805	-607.431091	149.917496	95.295509	-571.840637	-146.858841	99.161446	-444.765289	185.060654	1375.577148	-389.242645	-128.346573	1378.298706	-386.649628	38.119091	1392.029907	-371.119995	30.564758	1670.606445	-364.657837	321.551727	1174.513428	-269.074341	-250.358963	1189.821289	-111.322556	355.771088	1122.757935	-20.958864	-205.800049	1192.381470	-458.119171	24.309868	965.322144	473.160828	6.955334	933.396362	467.146179	163.809250
-528.413574	93.267921	881.412231	-489.772430	-65.108879	877.463196	-601.327698	138.166183	503.395050	-559.117065	-140.256561	513.671936	-607.517578	149.742569	95.169853	-571.923645	-146.862106	99.003540	-445.222473	184.798264	1375.641235	-389.941803	-128.436890	1378.419922	-387.545746	37.763985	1391.995728	-372.397400	30.601635	1670.744629	-363.497437	321.465698	1175.331299	-268.772308	-250.603516	1190.458984	-110.239326	357.310455	1123.092896	-20.483791	-205.642334	1192.646484	-458.760132	24.220169	965.250122	473.273499	6.933826	933.384705	467.254303	163.783386
-529.119690	93.178337	881.277588	-490.446472	-65.123688	877.296204	-602.331116	137.998932	503.307770	-559.808228	-140.348129	513.516052	-607.526794	149.625366	95.046936	-571.917969	-146.844437	98.845589	-445.708466	184.531540	1375.681763	-390.646179	-128.483597	1378.544434	-388.198883	37.439453	1392.171753	-373.696472	30.652864	1670.882202	-362.231354	321.385437	1176.230469	-268.388397	-250.920273	1191.168579	-109.134750	358.993591	1123.214355	-19.966633	-205.416397	1192.819214	-459.436462	24.169004	965.091125	473.366302	6.918090	933.397034	467.338043	163.766724
-529.946045	92.941078	881.145447	-491.198151	-65.206734	877.127075	-603.273193	137.725723	503.161682	-560.512329	-140.452469	513.364868	-607.588135	149.600967	94.892662	-572.048035	-146.824951	98.746567	-446.120911	184.225983	1375.706177	-391.374054	-128.530579	1378.701904	-389.133209	37.129257	1392.121704	-375.018677	30.673258	1670.996704	-360.752258	321.255737	1177.165039	-267.965149	-251.141495	1191.910767	-108.025993	360.638855	1123.181641	-19.422590	-205.064438	1192.914429	-460.203369	24.028236	964.925171	473.493927	6.880866	933.419495	467.465759	163.689850
-530.763306	92.802094	880.944092	-492.013245	-65.317604	876.969604	-604.229370	137.489227	502.903656	-561.291199	-140.507217	513.242798	-607.669189	149.562119	94.708412	-572.033020	-146.743408	98.582489	-446.570740	183.928116	1375.718506	-392.066772	-128.544296	1378.844482	-389.938324	36.788982	1392.322754	-376.371521	30.692354	1671.083008	-359.309326	321.150513	1178.139526	-267.543335	-251.357071	1192.625610	-106.949394	362.364990	1122.720703	-18.879116	-204.604370	1192.870239	-460.991211	23.937069	964.725098	473.588409	6.846887	933.432861	467.577026	163.658218
-531.812012	92.989136	880.825378	-492.954193	-65.447769	876.847656	-605.351929	137.320557	502.813293	-562.224182	-140.589447	513.133545	-607.603333	149.296799	94.321686	-572.197144	-146.702637	98.466644	-446.948578	183.613403	1375.756714	-392.728821	-128.548676	1379.004517	-390.969849	36.455421	1392.270996	-377.742798	30.732357	1671.142578	-357.754700	321.040253	1179.208862	-267.147858	-251.520233	1193.358398	-105.953316	364.127045	1121.854248	-18.374016	-204.071320	1192.624512	-461.946075	23.988081	964.578613	473.706085	6.817754	933.411133	467.691986	163.649490
-532.677673	92.657021	880.776001	-493.903442	-65.496849	876.771057	-606.420166	137.172668	502.692078	-563.206116	-140.650589	513.085754	-607.942810	149.631470	94.376488	-572.349121	-146.643753	98.345703	-447.431000	183.246826	1375.821777	-393.476074	-128.559967	1379.216553	-391.757263	36.146805	1392.462524	-379.093262	30.647861	1671.305664	-356.210480	320.914764	1180.365112	-266.756836	-251.617340	1194.087891	-105.033752	365.956207	1120.377808	-17.876451	-203.502625	1191.984985	-462.820770	23.782831	964.498169	473.820862	6.807104	933.420898	467.814819	163.598145
-533.695068	92.639465	880.626648	-494.914978	-65.667130	876.742676	-607.475708	136.929214	502.527283	-564.312500	-140.800964	513.107178	-607.793823	149.463440	94.041870	-572.484131	-146.561295	98.262070	-447.843201	182.899841	1375.914795	-394.171936	-128.561050	1379.441406	-392.789795	35.812386	1392.481689	-380.438202	30.610847	1671.421997	-354.676422	320.760101	1181.587891	-266.477905	-251.604340	1194.797607	-104.281097	367.770508	1118.428833	-17.452660	-202.920105	1190.864868	-463.791901	23.757904	964.375488	473.907532	6.773491	933.440002	467.920929	163.539185
-534.601868	92.201515	880.638916	-495.914154	-65.840759	876.736572	-608.599243	136.793915	502.380585	-565.515442	-140.944107	513.123169	-607.843689	149.510727	93.930359	-572.544312	-146.424408	98.169029	-448.268829	182.559006	1376.017212	-394.935883	-128.511688	1379.731079	-393.662476	35.511040	1392.741211	-381.730499	30.575001	1671.507324	-353.171112	320.590424	1182.875854	-266.372955	-251.535934	1195.505249	-103.937767	369.757477	1115.702393	-17.220129	-202.348724	1189.191528	-464.694580	23.442804	964.350037	474.000549	6.755119	933.464722	468.019867	163.488861
-535.700195	92.051735	880.688477	-497.070648	-65.945007	876.757813	-609.742371	136.643814	502.323578	-566.926636	-141.173355	513.207275	-607.988647	149.619171	93.858093	-572.921387	-146.438538	98.092682	-448.684296	182.159332	1376.164307	-395.721497	-128.437988	1380.063232	-394.615662	35.219467	1392.870728	-383.021179	30.484146	1671.616943	-351.786377	320.348053	1184.112915	-266.415283	-251.362976	1196.120850	-103.987022	371.449066	1112.286743	-17.127556	-201.881561	1186.785156	-465.748291	23.303875	964.343262	474.119934	6.701040	933.490479	468.148712	163.442856
-536.658447	91.865105	880.676208	-498.130188	-66.105186	876.822937	-610.756348	136.433792	502.291016	-567.579407	-140.954483	513.072510	-607.978333	149.728851	93.787125	-572.750610	-146.306152	97.940742	-449.061340	181.720795	1376.313721	-396.488464	-128.268875	1380.450195	-395.540619	34.953247	1392.970093	-384.241333	30.304306	1671.789917	-350.562439	319.964844	1185.253296	-266.715332	-251.040192	1196.718872	-104.069008	373.162567	1108.323364	-17.284527	-201.432541	1183.620972	-466.699463	23.156631	964.332397	474.248016	6.676187	933.521851	468.259583	163.407486
-537.772766	92.012970	880.597778	-499.245819	-66.333115	876.865112	-611.827393	136.290787	502.274811	-568.349365	-140.795425	512.973694	-608.109863	149.769760	93.699425	-572.604492	-146.218262	97.850494	-449.459351	181.234161	1376.484375	-397.390533	-128.030823	1380.876221	-396.512360	34.731697	1393.104492	-385.428040	30.185263	1671.927734	-349.465118	319.626984	1186.326782	-267.247650	-250.620850	1197.166748	-105.103333	375.830566	1103.232666	-17.680862	-201.123657	1179.631470	-467.754486	23.172577	964.271973	474.365509	6.661359	933.533752	468.389130	163.352249
-538.826233	92.017273	880.611511	-500.406708	-66.436348	876.898254	-612.876099	136.152115	502.226898	-569.412354	-140.656189	513.270935	-608.279297	149.778458	93.614929	-572.680176	-146.225952	97.763824	-449.689209	180.600861	1376.521851	-398.204407	-127.755943	1381.299805	-397.571228	34.535465	1393.148315	-386.550232	30.075209	1672.008057	-348.711884	319.294189	1187.216553	-268.151398	-249.998642	1197.408447	-106.484047	377.749573	1097.794800	-18.508867	-200.853271	1174.757568	-468.791534	23.110111	964.255371	474.488129	6.636334	933.550171	468.524200	163.317535
-539.944519	91.913895	880.615540	-501.605438	-66.576187	876.953003	-613.625000	135.968216	502.122620	-569.834534	-140.160858	512.820129	-608.250122	149.810501	93.570442	-572.518799	-146.216904	97.664902	-450.062164	180.227951	1376.721802	-399.098999	-127.461395	1381.640259	-398.594543	34.288898	1393.201294	-387.616089	29.936821	1672.090576	-347.871429	318.391602	1187.684570	-269.337433	-249.261169	1197.422729	-108.609207	379.638367	1091.686035	-19.737564	-200.732956	1169.071167	-469.885406	23.004263	964.244385	474.600983	6.590964	933.560242	468.649139	163.259445
-540.995300	91.726105	880.673523	-502.755188	-66.712936	877.026550	-614.415588	135.779404	502.060272	-570.341125	-139.939331	512.610779	-608.328125	149.816071	93.516640	-572.427917	-146.213394	97.594040	-450.310425	179.706482	1376.747681	-400.070404	-127.195450	1381.937866	-399.526184	34.161907	1393.254517	-388.590027	29.851904	1672.152954	-347.660095	317.942291	1188.023682	-270.800140	-248.508545	1197.115112	-111.507866	381.443512	1085.111206	-21.475752	-200.764862	1162.574951	-470.945587	22.832111	964.287476	474.713287	6.574046	933.599060	468.768005	163.181702
-542.015015	91.373543	880.723755	-504.050964	-66.734459	877.090332	-615.132568	135.685410	502.034149	-570.928406	-139.832077	512.463440	-608.346069	149.842407	93.480194	-572.498718	-146.268845	97.553917	-450.751587	179.452148	1376.841919	-401.018402	-126.984818	1382.186401	-400.483521	34.072163	1393.325195	-389.511566	29.781082	1672.185669	-347.887573	317.451416	1188.047363	-272.668060	-247.631409	1196.493408	-115.316170	383.179657	1078.128540	-23.735977	-200.927658	1155.292480	-472.047974	22.599009	964.316956	474.856354	6.572668	933.614075	468.916412	163.155075
-543.133057	91.329918	880.823853	-505.244232	-66.815277	877.177307	-615.783875	135.545746	502.006256	-571.335876	-139.431595	512.248596	-608.418091	149.831909	93.446510	-572.376587	-146.270279	97.451317	-451.124847	179.187805	1376.818726	-401.995972	-126.903984	1382.235596	-401.357788	33.908398	1393.312866	-390.333710	29.764498	1672.136108	-348.711670	317.098328	1187.678223	-274.946136	-246.803009	1195.472534	-119.870529	384.637360	1070.922241	-26.659271	-201.189758	1147.256958	-473.170441	22.511387	964.393799	475.011688	6.604239	933.596191	469.074829	163.099564
-544.211670	91.311378	880.803772	-506.579193	-66.849648	877.205811	-616.468445	135.466064	501.961334	-571.035767	-137.705872	511.510284	-608.491150	149.873764	93.336227	-571.896973	-146.211304	97.215446	-451.492401	179.024933	1376.738403	-402.959442	-126.895584	1382.192383	-402.249573	33.797707	1393.211670	-391.084534	29.673826	1672.124512	-350.155579	316.755524	1186.809326	-277.608124	-246.087830	1194.054199	-125.094467	385.784821	1063.498413	-30.168951	-201.563080	1138.714478	-474.329712	22.439274	964.375061	475.545471	7.085814	933.708740	469.324707	163.183014
-545.322998	91.158516	880.769470	-507.837585	-66.988678	877.262329	-617.207031	135.373825	501.816925	-572.996948	-140.761246	512.414917	-608.622986	149.910507	93.195068	-573.332886	-146.491333	97.414223	-451.900940	178.997604	1376.554810	-403.916443	-126.993271	1382.017578	-403.037750	33.748802	1393.063721	-391.743958	29.664362	1672.013306	-352.306213	316.416870	1185.398071	-280.781403	-245.409866	1192.155029	-131.002930	386.643646	1055.977905	-34.522282	-202.150009	1129.216309	-475.504791	22.298222	964.379700	475.483948	6.784647	933.763123	469.436127	163.055939
-546.417542	91.237244	880.710449	-509.150055	-67.013794	877.250854	-617.863892	135.323318	501.668488	-573.624207	-140.877029	512.303955	-608.734009	149.955704	93.017654	-573.631287	-146.547867	97.310196	-452.300476	179.096756	1376.295044	-404.795135	-127.148529	1381.746704	-403.795380	33.707531	1392.872437	-392.289490	29.689405	1671.830322	-355.259338	316.223267	1183.450439	-284.366974	-244.995911	1189.890503	-137.651016	387.158783	1048.333618	-39.500748	-202.693741	1119.538818	-476.706024	22.274023	964.349182	475.422516	6.447166	933.688782	469.629456	162.927170
-547.483093	91.118683	880.549011	-510.441895	-67.120270	877.188171	-618.558167	135.327713	501.429230	-574.211487	-140.877884	512.146851	-608.898804	150.014572	92.771210	-573.620544	-146.525742	97.154526	-452.684021	179.280838	1375.931519	-405.638672	-127.374832	1381.239380	-404.494659	33.641567	1392.564087	-392.755890	29.751501	1671.574585	-358.933624	316.046509	1180.903198	-288.478363	-244.919769	1187.287598	-144.696716	387.342743	1040.647339	-45.364899	-203.424149	1109.047119	-477.880676	22.143499	964.236816	475.606659	6.371847	933.724304	469.901947	162.796783
-548.584229	91.011375	880.470032	-511.690826	-67.263832	877.102417	-619.348389	135.383179	501.262482	-574.888794	-140.903656	511.940918	-609.082703	150.058014	92.558411	-573.805115	-146.533569	96.969170	-453.062714	179.569733	1375.488403	-406.411896	-127.686012	1380.584473	-405.114349	33.595760	1392.136353	-393.111359	29.825766	1671.249268	-363.307129	315.890564	1177.900757	-293.022491	-244.932190	1184.244385	-152.266632	387.252869	1032.880859	-52.036324	-204.347885	1098.113892	-479.068970	21.961000	964.169189	475.755096	6.410120	933.762939	470.116882	162.915497
-549.591492	90.943443	880.017029	-513.107727	-67.323227	876.918030	-620.029358	135.401245	501.028992	-575.584534	-141.003555	511.711151	-609.257446	150.121521	92.247452	-574.024780	-146.513275	96.711357	-453.458527	179.998001	1374.838745	-407.123077	-128.060364	1379.823608	-405.640533	33.548393	1391.668091	-393.395111	29.963818	1670.787109	-368.407257	315.796570	1174.478149	-297.953705	-245.034149	1180.867798	-160.321793	386.842072	1025.024536	-59.299118	-205.012390	1087.238770	-480.243591	21.919714	963.825439	476.019165	6.327389	933.814880	470.468445	162.662079
-550.623230	90.913116	879.638245	-514.328003	-67.556953	876.704407	-620.719482	135.365448	500.669250	-576.207703	-141.008621	511.461212	-609.533508	150.186722	91.755760	-574.261963	-146.491226	96.425705	-453.824524	180.515656	1374.164185	-407.796204	-128.482971	1378.842529	-406.102356	33.526512	1391.106812	-393.581818	30.075020	1670.304077	-374.213898	315.826935	1170.860229	-303.324738	-245.415314	1177.289307	-168.930756	386.163788	1017.014465	-67.401054	-205.914352	1075.903442	-481.378357	21.800802	963.532898	476.276031	6.332652	933.882141	470.756134	162.581711
-551.751526	90.759697	879.367798	-515.620117	-67.748436	876.429260	-621.508972	135.444519	500.266602	-576.895996	-141.010040	511.133820	-609.687317	150.246231	91.258438	-574.552673	-146.465912	96.062645	-454.242126	181.161331	1373.312500	-408.352081	-128.954269	1377.759766	-406.581848	33.492271	1390.348877	-393.708740	30.136211	1669.759155	-380.562531	315.846863	1166.937622	-309.143341	-245.772797	1173.503296	-178.045456	385.197357	1008.842590	-76.256592	-206.833740	1064.388550	-482.578461	21.572914	963.260620	476.577606	6.292154	933.930542	471.091583	162.472351
-552.676941	90.695053	878.614868	-516.997742	-67.822006	876.002869	-622.125488	135.354645	499.773224	-577.572144	-140.937454	510.702698	-609.856079	150.350037	90.666054	-574.708069	-146.406143	95.594246	-454.612213	181.907608	1372.373047	-408.900055	-129.481888	1376.532715	-406.963257	33.492336	1389.615723	-393.768555	30.232632	1669.055298	-387.350098	315.707703	1162.782349	-315.432922	-246.314407	1169.633057	-187.699036	384.017242	1000.497192	-85.898430	-207.948059	1052.640869	-483.660614	21.549601	962.623962	476.823944	6.285468	933.993164	471.494293	162.356934
-553.788025	90.618927	877.900452	-518.254517	-68.079422	875.556458	-622.860046	135.433578	499.109161	-578.212158	-140.048676	510.228668	-610.250122	150.403442	90.046333	-574.574280	-146.236023	95.070679	-455.115753	182.808090	1371.329712	-409.404572	-130.051010	1375.147095	-407.298523	33.558151	1388.680664	-393.749146	30.406088	1668.227173	-394.558838	315.418701	1158.557129	-322.019562	-246.617432	1165.465942	-197.865753	382.450104	992.057007	-96.252434	-209.429367	1040.828247	-484.802887	21.478247	962.007202	477.110352	6.207000	934.037048	471.847290	162.248642
-554.835815	90.540993	877.089050	-519.626648	-68.308029	874.954285	-623.492310	135.406067	498.445709	-579.000427	-140.149155	509.640045	-610.312500	150.410324	89.294800	-574.722717	-146.133835	94.499489	-455.602051	183.717758	1370.158325	-409.869598	-130.630295	1373.706787	-407.563751	33.692421	1387.746826	-393.667114	30.514320	1667.340454	-402.113586	314.880249	1154.189697	-328.999939	-246.952911	1161.153076	-208.674255	380.738647	983.436768	-107.270332	-210.990250	1028.946655	-485.902954	21.348360	961.231506	477.505371	6.141910	934.132202	472.307495	162.107758
-555.844421	90.354439	876.283875	-520.711243	-68.306236	874.180908	-624.390015	135.640198	497.887695	-579.718506	-140.184631	508.947845	-610.641907	150.264038	88.588913	-574.858459	-146.052521	93.883476	-456.106903	184.689774	1368.923218	-410.297546	-131.229309	1372.093628	-407.836060	33.853802	1386.647827	-393.547211	30.552818	1666.447754	-410.023193	314.293549	1149.801025	-336.386169	-247.514023	1156.962402	-220.323090	378.860748	974.737244	-119.031624	-212.334167	1016.962036	-486.877441	21.277235	960.396179	478.010529	6.126239	934.237244	472.909058	161.948578
-556.993958	90.709282	875.702515	-521.879089	-68.301666	873.459595	-624.904785	135.430679	497.159637	-580.490845	-140.002914	508.210693	-610.726440	150.163574	87.999069	-574.421021	-145.825241	93.199028	-456.620941	185.714401	1367.601929	-410.669830	-131.846329	1370.435791	-408.082855	34.067707	1385.564453	-393.358185	30.657867	1665.447266	-418.314270	313.579254	1145.593872	-344.104492	-247.770691	1152.678711	-232.852768	377.093384	965.986633	-131.286163	-213.553696	1005.085938	-487.977417	21.366745	959.720215	478.563171	6.063112	934.322205	473.598755	161.789230
-558.097473	90.855621	874.844299	-523.123291	-68.293579	872.658447	-625.604492	135.365265	496.560394	-581.259521	-139.867996	507.455139	-610.785034	150.018661	87.573769	-574.270142	-145.678207	92.530830	-457.172394	186.735474	1366.256104	-411.091370	-132.498627	1368.740356	-408.245239	34.295002	1384.430664	-393.108093	30.770199	1664.495972	-426.905151	312.763947	1141.585205	-352.086609	-248.125198	1148.548828	-245.482559	374.724457	957.063232	-144.306305	-215.000092	993.159485	-489.040436	21.445457	958.823242	479.209167	6.063911	934.413147	474.342194	161.651016
-559.049194	91.355156	873.757874	-524.329468	-68.167137	871.801758	-626.307617	135.300110	496.276093	-582.063477	-139.810104	506.728760	-610.796509	149.949783	87.334335	-574.375916	-145.621384	91.912926	-457.749664	187.774063	1364.892944	-411.477966	-133.184662	1367.076538	-408.342285	34.584000	1383.314697	-392.765869	30.941044	1663.570679	-435.694031	311.720184	1137.734985	-360.291412	-248.514420	1144.672852	-258.918701	372.343445	948.206421	-158.080856	-216.585754	981.285339	-489.979156	21.806576	957.760803	480.109375	6.124788	934.596375	475.322052	161.501160
-560.113525	91.465652	872.997864	-525.548279	-68.012268	871.004822	-627.418823	135.521759	496.261475	-582.728760	-139.687881	506.039825	-610.869446	149.905350	87.240829	-574.680847	-145.582672	91.380638	-458.397583	188.785355	1363.609375	-411.930969	-133.891937	1365.446777	-408.389069	34.883801	1382.322998	-392.413818	31.046431	1662.872803	-444.608795	310.455414	1134.112549	-368.649719	-248.650024	1140.871094	-273.371643	370.239868	939.443726	-172.395737	-218.257416	969.608582	-490.973480	21.905323	956.896606	480.737457	6.201267	934.843933	476.212097	161.276825
-561.220032	91.587257	872.394836	-526.783264	-67.754883	870.269409	-628.426697	135.628510	496.271545	-583.386902	-139.504730	505.482849	-610.883911	150.018494	87.208214	-574.668823	-145.506714	90.992790	-459.002075	189.831055	1362.383789	-412.281067	-134.701004	1363.937500	-408.410614	35.261963	1381.364014	-392.001953	31.230648	1662.189575	-453.542816	309.027893	1130.858765	-377.121979	-248.748444	1137.452026	-288.182831	367.877686	930.799805	-187.352402	-220.076584	958.142151	-491.965271	22.031158	956.125427	482.437958	6.305086	934.506592	478.382477	161.444748
-561.787598	90.941460	871.836304	-527.584839	-67.169258	869.720947	-629.176208	135.585327	496.145996	-583.870300	-139.276978	505.145416	-610.868042	150.221863	87.171967	-574.514954	-145.388245	90.799248	-459.598877	190.831528	1361.183228	-412.595184	-135.440231	1362.565796	-408.362610	35.671272	1380.607666	-391.555664	31.455227	1661.665039	-462.502838	307.324127	1127.986694	-385.466492	-248.556213	1134.366089	-303.569794	365.409698	922.383850	-202.454788	-222.211838	947.640747	-492.544769	22.031885	955.503662	482.636353	5.775442	935.162048	479.574585	160.764236
-563.052185	91.023224	871.852844	-528.812012	-66.873726	869.406555	-630.219177	135.613922	496.180664	-584.613220	-139.169083	504.967468	-611.087341	150.422943	87.104507	-574.489563	-145.340408	90.737633	-460.092499	191.755615	1360.182983	-412.816559	-136.235016	1361.290283	-408.275909	36.052021	1379.936768	-391.049011	31.890541	1661.164551	-471.416626	305.380341	1125.537354	-394.033386	-248.523621	1131.834595	-319.424347	362.723145	914.183228	-218.732727	-223.741318	936.581482	-493.564392	22.120066	955.227051	484.262787	5.711986	935.547363	481.507568	160.817291
-564.208923	91.263527	872.055664	-529.878845	-66.642357	869.265015	-631.229309	135.761887	496.356689	-585.353394	-139.097351	504.859894	-611.105286	150.683029	87.128983	-574.455322	-145.378891	90.697128	-460.503815	192.719803	1359.352539	-412.938812	-136.879807	1360.218140	-408.103058	36.410210	1379.320313	-390.599792	31.992897	1660.836914	-480.162201	303.089325	1123.574585	-402.466492	-248.181595	1129.723755	-335.622101	360.054504	906.831604	-235.486191	-225.813553	926.374451	-494.456696	22.250595	955.133911	485.578003	6.471911	935.910156	482.421326	161.144043
-565.519104	91.436653	872.325745	-531.474121	-66.435875	869.274353	-631.820068	135.764145	496.322906	-586.343689	-139.222916	504.856140	-611.128723	150.867569	87.094879	-574.651489	-145.483719	90.648407	-460.805817	193.562027	1358.723877	-413.005737	-137.421677	1359.260254	-407.868591	36.764950	1378.835938	-390.050232	32.441174	1660.476563	-488.972778	300.759186	1122.229492	-410.753632	-247.563766	1128.046387	-352.937958	357.249359	899.565247	-252.457504	-227.954315	917.022400	-495.562531	22.286673	955.074646	487.894806	6.418260	936.372925	484.559601	161.933853
-566.248840	91.383072	872.483521	-531.621399	-66.156456	869.346863	-632.401794	135.803009	496.353271	-586.962158	-139.058044	504.905426	-611.252747	151.045410	87.077606	-574.541077	-145.549973	90.636734	-461.086121	194.423981	1358.256592	-413.003998	-137.883987	1358.473145	-407.624817	37.150440	1378.420532	-389.664978	32.629887	1660.173340	-497.633514	298.430573	1121.405762	-418.946930	-246.917496	1127.011597	-370.146942	354.020569	893.061584	-269.695496	-230.136520	908.497009	-495.906464	22.592791	955.107666	489.818756	5.626213	936.682190	486.997833	161.666138
-567.223328	91.541115	872.715332	-532.400452	-66.053711	869.480957	-633.072998	135.958160	496.399139	-587.782837	-139.075333	504.995544	-611.363525	151.204132	87.043663	-574.675171	-145.654572	90.612167	-461.326141	195.227173	1358.019043	-412.965424	-138.153107	1357.879761	-407.386871	37.448963	1378.071533	-389.209564	32.959038	1659.876465	-506.026245	295.939423	1121.084839	-426.923279	-246.147446	1126.406982	-387.793457	350.896332	887.235779	-286.886841	-232.234528	900.964172	-496.578949	22.781178	955.154663	492.207397	6.315615	937.513367	489.629303	161.137177
-568.119385	91.621407	873.011353	-533.147217	-65.890518	869.725281	-633.556702	136.045349	496.372986	-588.470215	-139.086380	505.007416	-611.434021	151.368820	86.979836	-574.685120	-145.755051	90.602524	-461.553223	195.925430	1357.870361	-412.948425	-138.374283	1357.428467	-407.162750	37.715225	1377.761353	-388.784393	33.355042	1659.515625	-514.354797	293.842682	1121.411621	-434.721924	-245.309326	1126.109985	-405.731812	347.625641	882.206116	-304.294281	-234.553146	894.424072	-497.254791	22.965477	955.325012	494.916595	6.509713	938.240479	492.330261	160.819199
-569.367310	92.333824	873.414429	-534.718628	-65.931488	870.060242	-634.336853	136.151443	496.435394	-589.452454	-139.286972	505.082672	-611.611084	151.452133	86.949219	-575.007446	-145.921982	90.610481	-461.819580	196.512466	1357.838867	-412.839478	-138.598236	1357.037231	-406.961609	38.030895	1377.464233	-388.409119	33.639912	1659.271484	-522.485474	292.264008	1122.404297	-442.235840	-244.758667	1126.423584	-423.318695	344.282227	877.880188	-321.499298	-236.875763	888.805603	-498.396576	23.169807	955.538818	497.770844	6.525203	938.894836	495.339996	160.896057
-570.116089	92.514503	873.559570	-535.342346	-65.746346	870.240906	-634.722107	136.213120	496.401306	-590.050049	-139.227219	505.158600	-611.656372	151.771179	87.166611	-575.012451	-146.008957	90.606575	-462.130981	197.031143	1357.918457	-412.684082	-138.804626	1356.729980	-406.810760	38.341988	1377.293823	-388.045715	33.964947	1659.025879	-530.293152	290.735626	1123.748047	-449.372223	-244.199707	1127.036743	-441.495087	340.741058	874.276245	-338.483856	-239.489227	884.169312	-498.972626	23.440121	955.620667	500.459473	6.599994	939.235962	498.344788	160.804184
-571.407288	91.875870	873.743652	-536.022278	-66.003548	870.464111	-635.393738	136.337936	496.268188	-590.727478	-139.243546	505.259399	-611.789185	151.863052	87.161087	-575.108398	-146.036346	90.602776	-462.480896	197.514801	1358.091431	-412.547607	-138.991623	1356.429199	-406.725769	38.611874	1377.170410	-387.731537	34.282349	1658.816650	-537.667297	289.346313	1125.333252	-456.225891	-243.787720	1127.838867	-458.865326	337.469086	871.683228	-355.043518	-241.890686	880.338501	-499.843628	23.273308	955.716309	503.167542	6.666387	939.341736	501.432037	160.782104
-571.799622	92.532822	874.040710	-536.545715	-65.540459	870.527588	-635.664917	136.277191	496.255280	-591.103760	-139.086380	505.164673	-611.726257	151.967148	87.064049	-575.206543	-146.074844	90.565529	-462.848206	197.903259	1358.286621	-412.359558	-139.195892	1356.082031	-406.676788	38.813652	1377.047607	-387.475830	34.585613	1658.604980	-544.827576	288.158630	1127.190186	-462.700989	-243.457870	1128.841797	-476.143341	334.212860	869.741577	-371.133484	-244.642990	877.365479	-500.279999	23.657038	955.904358	505.919373	6.707705	939.229553	504.557678	160.738129
-572.684204	92.691490	874.104248	-537.196411	-65.374847	870.593079	-636.329712	136.338715	496.298584	-591.505920	-138.906769	505.066986	-611.784424	151.966614	87.000389	-575.287292	-146.050415	90.493439	-463.189972	198.251450	1358.499756	-412.176910	-139.381226	1355.781982	-406.692474	39.007862	1376.893799	-387.290466	34.849506	1658.380371	-551.715454	286.923462	1129.182373	-468.784668	-243.241562	1129.933594	-492.630737	331.031952	868.713013	-386.257568	-247.216080	875.292908	-500.986755	23.915211	955.917847	508.641846	6.780159	938.839661	507.631073	160.853577
-573.639587	92.350304	874.052795	-537.836365	-65.352188	870.635132	-636.848022	136.335419	496.175385	-591.830627	-138.730042	504.954865	-611.845337	151.934570	86.899635	-575.017212	-145.978134	90.462662	-463.494843	198.652771	1358.717407	-411.975861	-139.546310	1355.435181	-406.691345	39.219940	1376.693359	-387.172302	35.115318	1658.161987	-558.374084	285.746338	1131.333862	-474.585266	-242.940491	1131.049927	-508.257965	327.953735	868.401733	-400.454987	-249.762543	873.874268	-501.732849	23.950001	955.855774	511.304718	6.851234	938.150085	510.622742	160.927536
-574.540100	92.231461	874.043152	-538.427979	-65.256340	870.590576	-637.454651	136.411118	496.086182	-592.256287	-138.687271	504.852264	-612.025085	151.955704	86.920166	-575.526367	-146.015762	90.411385	-463.776703	199.122162	1358.918335	-411.852905	-139.654358	1355.113647	-406.748535	39.439857	1376.470459	-387.113770	35.425930	1657.895752	-564.804077	284.588135	1133.577393	-480.072052	-243.220642	1132.473633	-522.947388	324.984741	868.563477	-413.769257	-252.208099	873.166931	-502.458435	24.045465	955.801941	513.940979	6.896060	937.277344	513.508911	161.115189
-575.307800	92.582603	873.979980	-539.183960	-64.879585	870.427856	-637.944336	136.492950	496.062561	-592.500244	-138.431259	504.662170	-612.092896	151.915070	86.867203	-575.160950	-145.941345	90.361000	-464.039825	199.644821	1359.104614	-411.826050	-139.768127	1354.813477	-406.856598	39.657562	1376.235107	-387.156067	35.611832	1657.735718	-571.062866	283.405670	1135.811279	-485.335358	-243.489395	1133.897705	-536.420349	322.125610	869.229309	-426.019684	-254.430298	872.983521	-503.168701	24.374819	955.660034	516.521729	6.776900	936.257690	516.418945	161.440933
-576.128418	93.081711	873.964661	-540.153076	-64.187325	870.359009	-638.292542	136.526169	496.018890	-592.640991	-138.002197	504.416504	-612.074646	151.903458	86.807281	-575.249329	-145.925018	90.265366	-464.136719	200.121414	1359.204834	-411.804718	-139.915680	1354.657837	-406.940491	39.877350	1375.964722	-387.260254	35.829456	1657.570435	-577.138611	282.188202	1138.166870	-490.409454	-243.832474	1135.472534	-548.631714	319.518402	870.218689	-437.157288	-256.554321	873.239258	-504.022095	24.913902	955.598145	518.832336	7.216667	935.078247	518.882690	161.474289
-576.990051	93.282700	873.869629	-540.901550	-63.892422	870.246765	-638.666382	136.606537	495.959381	-593.275696	-138.187820	504.410217	-612.069336	151.812668	86.751183	-575.607178	-145.983185	90.261192	-464.205444	200.609802	1359.231934	-411.928650	-140.001678	1354.614380	-407.033142	40.136478	1375.735718	-387.417877	36.008442	1657.454102	-582.836975	280.792236	1140.264648	-495.219940	-244.445847	1137.219849	-559.864136	317.220337	871.546082	-447.211060	-258.505035	873.928772	-504.783936	25.208673	955.460571	521.201721	7.053888	933.983276	521.473389	161.099945
-577.835205	93.515335	873.787231	-541.657104	-63.574402	870.143127	-638.941650	136.632813	495.876434	-593.872375	-138.282089	504.367798	-612.068481	151.792465	86.713432	-575.682678	-146.010101	90.227646	-464.269592	201.012680	1359.210815	-412.123901	-140.044952	1354.639282	-407.103973	40.381996	1375.494385	-387.627472	36.175201	1657.333252	-588.284546	279.678833	1142.241089	-499.797058	-244.944000	1138.962769	-570.023315	314.928375	872.923889	-455.572723	-260.075378	875.058105	-505.534058	25.521749	955.330139	523.459045	6.988632	933.065125	523.819702	161.421936
-578.654785	93.088127	873.526245	-541.933411	-63.516628	870.081970	-639.176880	136.696045	495.683350	-593.526123	-137.896835	504.159851	-612.029907	151.781784	86.732132	-575.613647	-145.973724	90.179176	-464.417267	201.325943	1359.137817	-412.385223	-140.037750	1354.718506	-407.244720	40.606716	1375.208984	-387.899292	36.338810	1657.209595	-593.440979	278.853241	1144.195923	-504.250183	-245.742355	1140.847046	-579.299194	312.863068	874.419495	-463.763641	-261.943573	876.095276	-506.106506	25.658964	955.143677	525.505554	6.916109	932.275574	526.026611	161.374161
-579.598328	93.246681	873.415527	-542.911865	-63.189442	870.008850	-639.382019	136.739578	495.555908	-594.358215	-139.100235	504.084869	-612.031494	151.776642	86.685471	-576.196838	-146.088974	90.202339	-464.696533	201.548370	1359.067871	-412.678741	-139.991669	1354.813965	-407.445557	40.819782	1374.912598	-388.202698	36.511860	1657.081299	-598.087219	277.930786	1146.041748	-508.412750	-246.357925	1142.682495	-587.361206	310.934906	875.806213	-470.721924	-263.716400	877.427795	-506.967834	25.946442	954.981018	527.498413	6.884034	931.741150	528.177673	161.347275
-580.527588	93.622528	873.437744	-543.803284	-62.895664	869.892822	-639.818848	136.877518	495.499664	-594.850159	-138.873077	504.066864	-612.147217	151.786850	86.709595	-576.265198	-146.103439	90.130013	-465.154968	201.745728	1359.062866	-412.986603	-139.910873	1354.963379	-407.715057	41.051468	1374.646729	-388.510437	36.679405	1656.955688	-602.346069	277.078522	1147.831177	-512.266541	-247.028107	1144.421265	-594.783569	309.424194	877.336548	-476.659119	-265.437103	878.836121	-507.776276	26.240368	954.872925	529.304199	6.914858	931.433167	530.081848	161.373840
-581.338745	93.904884	873.377991	-544.597656	-62.607635	869.770691	-640.225403	137.015472	495.502136	-597.234131	-140.316147	504.607788	-612.224670	151.812424	86.725555	-577.744385	-146.400497	90.138000	-465.817657	201.915207	1359.131958	-413.367126	-139.790359	1355.141968	-408.113159	41.306229	1374.469116	-388.837219	36.849342	1656.846069	-606.221680	276.185547	1149.368286	-515.835510	-247.521179	1146.068359	-601.075806	308.237152	878.823242	-481.682678	-267.082916	880.206055	-508.480225	26.523319	954.717590	531.047546	6.934164	931.428955	531.952515	161.374451
-582.213501	94.108391	873.418152	-545.467834	-62.384315	869.741333	-640.767090	137.192444	495.539764	-596.095398	-139.040649	504.024109	-612.394409	151.997742	86.920158	-576.695618	-146.155090	90.064888	-466.600189	202.028488	1359.263184	-413.799713	-139.661804	1355.366943	-408.563751	41.521458	1374.350464	-389.204651	37.018745	1656.759155	-609.688965	275.341583	1150.852417	-519.028442	-248.030060	1147.687134	-606.561035	307.522308	880.254944	-485.942169	-268.826233	881.778198	-509.229004	26.733700	954.642212	532.541565	6.982734	931.572998	533.569275	161.403351
-582.979309	94.474602	873.560242	-546.229919	-62.140850	869.789673	-641.302551	137.379379	495.632416	-596.409180	-138.823441	503.906097	-612.448730	151.835068	86.809975	-576.758301	-146.176041	90.024902	-467.518860	202.133057	1359.441772	-414.264923	-139.519012	1355.641602	-409.104767	41.730492	1374.372314	-389.560913	37.207172	1656.723755	-612.891968	274.673737	1152.247681	-521.941589	-248.587860	1149.290405	-611.857971	306.459869	881.334534	-489.747833	-270.303589	883.179382	-509.900879	27.004570	954.681274	533.777344	6.765351	931.879456	535.024780	161.320648
-583.638855	94.766891	873.657959	-546.987732	-61.824402	869.823486	-641.645630	137.455887	495.633728	-595.707520	-136.264038	503.438232	-612.398376	151.954086	86.844467	-575.751404	-145.913895	89.860245	-468.510925	202.285339	1359.701416	-414.766541	-139.314850	1355.971558	-409.732361	41.960754	1374.493652	-389.900635	37.366650	1656.721558	-615.645386	273.987396	1153.387939	-524.382751	-248.798080	1150.649658	-615.811401	305.874481	882.365051	-491.989868	-272.501740	884.777039	-510.519318	27.264801	954.693237	535.010498	7.041502	932.155823	536.323303	161.392151
-584.511780	94.394806	873.735596	-547.702148	-61.880566	869.969482	-642.017456	137.489288	495.563019	-596.317688	-136.903809	503.581543	-612.408813	152.007401	86.799316	-575.880432	-145.935989	89.993027	-469.558929	202.422714	1359.919434	-415.270996	-139.107971	1356.366333	-410.428162	42.223228	1374.638550	-390.276031	37.534069	1656.742676	-618.007568	273.359131	1154.267212	-526.547852	-249.165726	1151.987305	-618.978577	305.548157	883.196106	-493.830994	-273.817444	886.230347	-511.235168	27.184372	954.736084	536.133484	7.093071	932.570496	537.476929	161.456573
-585.193787	94.739357	873.907776	-548.332520	-61.723446	870.019836	-642.464478	137.549423	495.520264	-596.821533	-137.051834	503.611450	-612.496643	152.056625	86.800781	-576.054077	-145.927429	90.007027	-470.714172	202.578049	1360.145264	-415.807434	-138.876266	1356.767456	-411.214478	42.474144	1374.804688	-390.673370	37.763027	1656.693237	-620.046631	272.855194	1154.905884	-528.365723	-249.419464	1153.179688	-621.485779	305.474152	883.783875	-495.129578	-275.452332	887.404907	-511.858185	27.383873	954.832153	537.207092	7.120429	932.960144	538.555420	161.459305
-585.902405	94.899261	873.933044	-548.867371	-61.745647	870.085083	-642.809753	137.616684	495.495880	-597.278748	-136.803833	503.593842	-612.502319	152.105942	86.774673	-576.136475	-145.908829	89.947815	-471.889587	202.763199	1360.310547	-416.410126	-138.611588	1357.100464	-412.025208	42.757263	1374.942993	-391.106750	37.902763	1656.731934	-621.675354	272.386108	1155.270386	-529.869202	-249.709946	1154.088013	-623.295471	305.674316	884.145752	-495.710632	-277.082458	888.565247	-512.475403	27.523497	954.865051	538.094604	7.253049	933.240601	539.344299	161.783829
-586.547852	94.792664	873.918518	-549.329529	-61.818195	870.134399	-643.368896	137.863586	495.528107	-597.715759	-136.702454	503.532867	-612.643555	152.273788	86.958511	-576.078369	-145.860901	89.900536	-473.099091	202.884888	1360.473145	-417.097626	-138.368927	1357.384888	-412.901184	42.998436	1375.104858	-391.560577	38.107903	1656.717529	-623.003296	272.084503	1155.429321	-530.960876	-249.963089	1154.828491	-624.464172	306.093384	884.297729	-495.575470	-278.665588	889.552673	-513.062134	27.526312	954.892029	539.066833	7.212709	933.468872	540.321899	161.659088
-587.153625	95.147141	873.989319	-549.799438	-61.731239	870.121338	-643.703735	137.932861	495.485840	-598.095825	-136.444962	503.436646	-612.613953	152.274094	86.897713	-576.032471	-145.829987	89.840355	-474.419037	203.024124	1360.579834	-417.801880	-138.151672	1357.687500	-413.770691	43.200077	1375.252686	-392.075775	38.282009	1656.689453	-624.033569	271.915771	1155.380127	-531.751343	-250.231140	1155.305542	-625.033203	306.663940	884.281616	-494.850677	-280.232147	890.416931	-513.645081	27.719858	954.954346	540.112061	7.259255	933.787659	541.108459	161.911118
-587.840942	95.418053	874.034241	-550.361328	-61.639164	870.112000	-644.006348	137.978455	495.458771	-598.411011	-136.023300	503.299805	-612.644592	152.417236	86.960518	-575.996033	-145.799911	89.723557	-475.755768	203.070663	1360.692749	-418.629272	-137.982010	1357.971680	-414.667694	43.324024	1375.372925	-392.610413	38.438164	1656.678833	-624.800964	271.949921	1155.182129	-532.186646	-250.515594	1155.542603	-624.960632	307.338562	884.085938	-493.562408	-281.835449	891.131958	-514.325195	27.889778	955.010376	540.990173	7.127874	933.906738	541.988647	161.842178
-588.591309	95.256073	873.989563	-551.010376	-61.584686	870.109131	-644.384277	138.043671	495.362823	-598.881104	-135.908722	503.245026	-612.661133	152.488037	86.982132	-576.109009	-145.820526	89.693932	-477.109772	203.137146	1360.804810	-419.482025	-137.776184	1358.183472	-415.623688	43.468288	1375.534668	-393.225037	38.609066	1656.702637	-625.318481	271.974457	1154.695923	-532.288513	-250.874924	1155.668457	-624.369934	308.187927	883.769531	-491.738708	-283.404053	891.732483	-515.062073	27.899368	955.002747	541.686829	6.737177	933.957947	542.487671	161.748535
-589.325012	95.387856	873.980530	-551.653748	-61.482529	870.096924	-644.698425	138.111038	495.317413	-599.306335	-135.863953	503.179291	-612.614685	152.450653	86.836685	-576.095886	-145.809189	89.719398	-478.438751	203.144852	1360.859741	-420.356018	-137.600739	1358.424927	-416.546692	43.567429	1375.693726	-393.854309	38.772038	1656.722900	-625.620667	272.130066	1154.103760	-532.083130	-251.379944	1155.612549	-623.048950	309.200897	883.294128	-489.417450	-284.953583	892.223816	-515.808472	28.029345	955.028503	542.275879	7.021848	933.942627	543.091980	161.583969
-590.039063	95.611282	873.970520	-552.347351	-61.290829	870.046936	-645.047424	138.172821	495.280914	-599.863647	-135.923584	503.147095	-612.717834	152.750824	87.083153	-576.220764	-145.786331	89.715195	-479.764252	203.169510	1360.851807	-421.272888	-137.413803	1358.596313	-417.541962	43.674767	1375.818115	-394.535614	38.942467	1656.727173	-625.735840	272.364227	1153.312988	-531.614868	-251.824753	1155.322388	-621.095337	310.349304	882.663574	-486.652954	-286.486267	892.557251	-516.571838	28.205212	955.041931	543.190735	6.802348	934.037170	543.856445	161.413528
-590.811096	95.747208	873.898193	-553.130920	-61.116058	870.001465	-645.490723	138.240433	495.199066	-600.560913	-136.064972	503.127808	-612.767883	152.577942	86.796013	-576.470459	-145.821243	89.682518	-481.070770	203.112717	1360.801025	-422.273346	-137.229233	1358.692505	-418.598206	43.795010	1375.837280	-395.265839	39.110252	1656.709106	-625.551819	272.456726	1152.225586	-530.960510	-252.449081	1154.904663	-618.074097	311.779572	882.029785	-483.368561	-287.942932	892.851501	-517.391785	28.362705	955.010437	544.149109	6.548905	934.061829	544.547180	161.040909
-591.579468	95.965805	873.849854	-553.950745	-60.900288	869.907776	-645.874634	138.289032	495.122162	-600.646301	-135.806351	502.888245	-612.842163	152.641998	86.752205	-576.288147	-145.816696	89.644257	-482.358215	203.081100	1360.687866	-423.320587	-137.117401	1358.747437	-419.808777	44.063187	1375.857788	-396.053131	39.236301	1656.653198	-625.275085	272.812622	1151.144043	-530.081299	-253.027374	1154.293335	-615.209595	312.999939	881.167236	-479.714081	-289.372253	892.995728	-518.220825	28.528669	954.969177	544.973572	6.391746	934.015381	544.912415	161.178101
-592.399963	96.007301	873.804810	-554.702148	-60.855083	869.822449	-646.299805	138.347656	495.051514	-600.975830	-135.711243	502.756836	-612.919983	152.725388	86.728394	-576.248962	-145.772156	89.543861	-483.606750	203.064804	1360.566528	-424.376831	-136.952988	1358.727295	-420.851654	44.165699	1375.839600	-396.808075	39.450279	1656.647461	-624.794312	273.123657	1149.961304	-528.982544	-253.669968	1153.548828	-611.938232	314.162567	880.297668	-475.530304	-290.641510	893.078674	-519.042297	28.565788	954.928162	545.870850	6.326928	933.995728	545.351685	161.168747
-593.211243	96.070251	873.754211	-555.563293	-60.687214	869.758484	-647.062988	138.427490	495.075012	-601.422668	-135.735474	502.623901	-613.171387	152.736542	86.674042	-576.269714	-145.786102	89.454887	-484.846313	203.006638	1360.399414	-425.506531	-136.782898	1358.697632	-421.945831	44.219967	1375.884277	-397.623993	39.614449	1656.611328	-624.101013	273.457306	1148.709961	-527.780090	-254.397339	1152.760010	-607.839417	315.500000	879.422119	-471.496216	-291.994171	893.077637	-519.892273	28.660503	954.882629	546.449707	6.064181	933.920593	545.643127	161.061493
-594.052063	96.035896	873.748169	-556.398438	-60.636993	869.706238	-647.601990	138.459641	494.995392	-602.108521	-135.987656	502.614349	-613.377197	152.955551	86.864647	-576.588684	-145.828995	89.395287	-486.070343	202.945724	1360.242065	-426.626587	-136.621033	1358.636108	-423.015656	44.214821	1375.860352	-398.448334	39.829910	1656.517334	-623.175171	273.795258	1147.378540	-526.362732	-255.099411	1151.868530	-603.364319	316.871307	878.624451	-466.937103	-293.120209	893.102722	-520.732300	28.651255	954.857056	546.731323	5.927072	933.891418	545.893982	160.511230
-594.872681	96.070053	873.766052	-557.211182	-60.601257	869.650757	-648.100220	138.444962	494.937866	-602.534851	-136.033020	502.576202	-613.466370	153.024765	86.822456	-576.588440	-145.830780	89.347160	-487.274628	202.881027	1360.087891	-427.775787	-136.435822	1358.590454	-424.062714	44.219749	1375.849854	-399.285583	39.964867	1656.525391	-622.117554	274.153442	1145.970825	-524.782349	-255.770004	1150.993530	-598.552734	318.275909	877.841187	-461.885315	-294.010956	893.255798	-521.562744	28.646444	954.852539	547.265137	5.796907	933.848022	546.071106	160.364105
-595.616760	95.987183	873.689453	-557.994629	-60.535992	869.632507	-648.533997	138.442780	494.837402	-602.954468	-136.040390	502.525879	-613.504578	153.143005	86.754738	-576.574402	-145.826019	89.360527	-488.407867	202.830124	1359.946289	-428.875732	-136.236023	1358.605591	-425.217651	44.375484	1375.855469	-400.103882	40.204819	1656.441040	-620.837708	274.572876	1144.548340	-523.056091	-256.424805	1150.134277	-593.424255	319.610687	877.088928	-456.668030	-294.752686	893.392334	-522.355164	28.657978	954.821167	547.815430	5.650124	933.856812	546.262817	160.296494
-596.406982	95.906105	873.627380	-558.780457	-60.567314	869.571472	-649.260498	138.517166	494.821899	-603.313049	-136.034241	502.520508	-613.748352	153.056732	86.493927	-576.535278	-145.819778	89.401581	-489.535400	202.773499	1359.782593	-429.948608	-136.001328	1358.577515	-426.372742	44.470520	1375.882324	-400.947235	40.390915	1656.424561	-619.458313	274.970856	1143.135742	-521.266418	-257.009705	1149.320801	-587.730774	320.878448	876.302917	-451.258545	-295.275269	893.662476	-523.150024	28.605581	954.763611	548.254822	5.533819	933.888794	546.368347	160.221741
-597.025635	96.248489	873.620667	-559.435059	-60.732193	869.439880	-649.718933	138.474167	494.817871	-603.758118	-136.167267	502.548462	-613.906921	153.160599	86.381706	-576.536560	-145.804306	89.391075	-490.708862	202.720215	1359.642700	-431.030731	-135.797150	1358.593018	-427.533112	44.538807	1375.891846	-401.800018	40.544147	1656.440063	-617.926453	275.310028	1141.665771	-519.413330	-257.525909	1148.476074	-581.851868	322.206604	875.765015	-445.680481	-295.606171	894.012817	-523.814575	28.572762	954.728638	548.683350	5.359779	933.947021	546.515381	160.111099
-597.568665	95.994774	873.566101	-559.667664	-60.879360	869.528625	-650.079407	138.434021	494.735443	-603.952759	-135.978363	502.500061	-614.036804	153.474762	86.541496	-576.437012	-145.788254	89.372673	-491.838440	202.675690	1359.552124	-432.124390	-135.563705	1358.628906	-428.655914	44.582844	1375.949707	-402.686829	40.736526	1656.453735	-616.293823	275.695038	1140.268311	-517.532471	-257.984222	1147.644043	-575.634521	323.265381	875.210388	-439.989807	-295.681641	894.477417	-524.362549	28.522472	954.830627	549.085693	5.214126	934.030640	546.668274	160.036118
-598.387695	95.804024	873.529846	-560.623962	-60.977505	869.527588	-650.595764	138.437210	494.711548	-604.531799	-136.342239	502.497528	-614.124329	153.569809	86.451134	-576.513489	-145.788605	89.372536	-492.983643	202.581741	1359.516235	-433.161407	-135.356796	1358.701172	-429.824280	44.671944	1376.065552	-403.563141	40.944294	1656.452148	-614.565735	276.018616	1138.897705	-515.619690	-258.374664	1146.924805	-569.425049	324.550903	875.018372	-434.186523	-295.540405	895.089172	-525.249268	28.355879	954.814270	549.359558	5.174640	934.088013	546.679199	160.134613
-598.997986	95.640968	873.492798	-561.281372	-60.991432	869.536499	-650.893005	138.323883	494.630615	-604.810547	-136.388000	502.438965	-614.123108	153.633194	86.333786	-576.541260	-145.792908	89.318787	-494.120972	202.493484	1359.494507	-434.191681	-135.141312	1358.816528	-430.955109	44.661163	1376.249146	-404.488342	41.064049	1656.559570	-612.809021	276.388916	1137.601440	-513.692688	-258.837158	1146.296387	-562.874695	325.687561	874.889160	-428.319489	-295.147339	895.861450	-525.941772	28.270861	954.837952	549.749084	5.185872	934.175049	546.884033	160.087158
-599.586670	95.682304	873.526184	-561.801086	-61.024178	869.551514	-651.076599	138.236237	494.576538	-604.932861	-136.266357	502.355530	-614.116028	153.783279	86.309555	-576.557129	-145.786011	89.271393	-495.265015	202.384354	1359.480713	-435.203827	-134.930527	1358.985596	-432.077789	44.670116	1376.376831	-405.419983	41.199219	1656.631226	-610.946106	276.723663	1136.266479	-511.882324	-259.121521	1145.708374	-556.210571	326.663574	874.924377	-422.510193	-294.506653	896.684204	-526.585754	28.260857	954.922363	549.978088	5.092636	934.208313	547.026733	159.999649
-600.105896	95.862755	873.578308	-562.223999	-61.065559	869.563599	-651.627991	138.269928	494.594818	-604.969421	-135.982727	502.295135	-614.296997	153.879440	86.279335	-576.450439	-145.778961	89.224854	-496.436432	202.242508	1359.419800	-436.156158	-134.756149	1359.173584	-433.222260	44.711697	1376.547241	-406.377472	41.351154	1656.720825	-609.044312	277.005524	1134.959229	-510.092865	-259.236816	1145.135010	-549.338074	327.555695	875.022278	-416.657227	-293.626892	897.680481	-527.150513	28.302605	955.018799	550.086792	4.827783	934.229492	547.141724	159.873169
-600.575928	95.912117	873.604431	-562.675476	-61.063251	869.580078	-651.677612	138.157715	494.511993	-605.158813	-135.968018	502.252899	-614.206055	154.086349	86.271660	-576.460144	-145.826309	89.232101	-497.603577	202.109009	1359.395874	-437.187012	-134.525833	1359.410767	-434.306183	44.718742	1376.789551	-407.380005	41.512142	1656.815796	-607.116699	277.322815	1133.692139	-508.159515	-258.820709	1144.648071	-542.439209	328.320343	875.293396	-410.853546	-292.521637	898.759155	-527.696655	28.304335	955.098450	550.219971	4.768468	934.249817	547.197754	159.789337
-601.062012	95.832024	873.570801	-563.107117	-61.087929	869.613892	-652.900024	138.346054	494.570404	-605.275024	-135.880493	502.192871	-614.682678	154.042023	86.226372	-576.433289	-145.837372	89.225334	-498.848724	201.960556	1359.378174	-438.190521	-134.371628	1359.670044	-435.314972	44.757515	1377.084351	-408.440033	41.648346	1656.916992	-605.224304	277.580444	1132.536987	-506.856628	-259.181305	1144.073975	-535.518982	328.966309	875.733032	-405.109589	-291.192474	900.011963	-528.230713	28.291101	955.141968	550.325256	4.714202	934.247009	547.214844	159.725342
-602.164368	93.950211	873.097229	-563.656982	-61.845112	869.746155	-652.651611	138.160217	494.137604	-605.334045	-135.804749	502.193634	-614.590210	154.334488	86.329628	-576.403687	-145.830795	89.223656	-500.089203	201.860977	1359.390747	-439.200806	-134.207291	1359.948242	-436.339355	44.737305	1377.334473	-409.573761	41.778820	1657.062866	-603.394958	277.835785	1131.431885	-505.273346	-259.294739	1143.777954	-528.583801	329.397491	876.348389	-399.446777	-289.617676	901.407043	-529.068726	27.564917	954.899292	550.519531	4.689102	934.233337	547.358093	159.511078
-601.818665	95.967682	873.564270	-563.793579	-61.019295	869.659363	-652.663635	137.992828	494.415863	-605.550476	-135.891251	502.052063	-614.470093	154.518875	86.308907	-576.384216	-145.846680	89.204201	-501.270325	201.726685	1359.442139	-440.184448	-134.099808	1360.234497	-437.483429	44.712818	1377.402344	-410.770508	41.880360	1657.234497	-601.569519	278.021942	1130.381104	-503.761505	-259.235657	1143.450317	-521.639465	329.691101	877.196716	-393.932159	-287.895020	902.916321	-529.136963	28.392666	955.280273	550.538452	4.674219	934.219116	547.291870	159.522552
-601.984802	96.592239	873.710205	-564.022217	-60.776054	869.650574	-652.972412	137.904617	494.514801	-605.647888	-135.905029	501.985168	-614.496033	154.654175	86.359055	-576.337708	-145.852676	89.212364	-502.428284	201.616776	1359.474487	-441.115356	-133.993698	1360.573486	-438.518036	44.700886	1377.668091	-412.026672	41.988377	1657.457520	-599.836121	278.110168	1129.451050	-502.426025	-259.166870	1143.182495	-514.841736	329.814758	878.189514	-388.500397	-285.949341	904.562500	-529.448242	28.666645	955.442505	550.471191	4.687595	934.204590	547.132263	159.539063
-602.358887	96.470604	873.692810	-564.184937	-60.914307	869.650330	-653.211182	137.856003	494.513519	-605.799133	-135.996078	502.018250	-614.515198	154.721939	86.330696	-576.333740	-145.882675	89.189392	-503.493835	201.550674	1359.505249	-441.984863	-133.869949	1360.859985	-439.445892	44.744968	1377.893677	-413.384521	42.091316	1657.678711	-598.191162	278.169708	1128.562378	-501.198151	-258.995758	1142.878540	-508.160797	329.825562	879.282776	-383.238037	-283.819366	906.268982	-529.798218	28.595690	955.478149	550.474487	4.700808	934.283508	546.955994	159.553360
-602.700195	96.400635	873.710876	-564.398499	-60.940834	869.652161	-653.533630	137.858780	494.518677	-605.948547	-136.042114	501.979034	-614.487793	154.559250	86.093437	-576.407654	-145.898773	89.171410	-504.556000	201.461060	1359.436401	-442.916107	-133.821808	1361.172485	-440.434143	44.706608	1378.113037	-414.800995	42.177650	1657.940796	-596.656128	278.201874	1127.689575	-500.074677	-258.754944	1142.574341	-501.527740	329.607697	880.545593	-378.074036	-281.485748	908.068115	-530.148132	28.566420	955.531860	550.379944	4.684118	934.250427	546.767578	159.584183
-602.946106	96.377678	873.704285	-564.535706	-60.993614	869.635986	-653.645813	137.795959	494.483490	-605.995911	-136.073090	501.977173	-614.541809	154.760986	86.276833	-576.046265	-145.824356	89.164116	-505.588104	201.380341	1359.342041	-443.812195	-133.767426	1361.479492	-441.172821	44.674355	1378.471558	-416.278748	42.278934	1658.216309	-595.212769	278.135712	1126.841675	-499.077850	-258.570923	1142.361084	-495.037079	329.254883	881.980530	-372.768005	-278.188843	909.862793	-530.408569	28.540340	955.562744	550.043579	4.835902	934.173096	546.432617	159.613083
-603.240845	96.322716	873.718506	-564.730896	-61.028412	869.645508	-653.765320	137.755524	494.437347	-606.068542	-136.142502	501.943451	-614.538147	154.805008	86.238792	-576.122986	-145.859436	89.166008	-506.523560	201.353241	1359.250854	-444.656799	-133.708527	1361.773926	-442.059875	44.656029	1378.671509	-417.798218	42.416283	1658.479126	-593.921692	278.114990	1126.109985	-498.133606	-258.261353	1142.068359	-488.722961	328.654846	883.500122	-368.289795	-276.128876	911.914490	-530.714172	28.512333	955.611023	549.721558	4.978849	934.164612	545.911926	159.916397
-603.543823	96.191772	873.712463	-564.881897	-61.104420	869.648987	-653.874146	137.694901	494.411743	-606.075195	-136.264709	501.956818	-614.555481	154.839737	86.215958	-576.140625	-145.846420	89.157249	-507.368164	201.340393	1359.185425	-445.451233	-133.661148	1362.089233	-442.875946	44.594044	1378.878540	-419.402710	42.488167	1658.834473	-592.677002	277.977112	1125.379883	-497.304718	-257.955200	1141.850708	-482.613342	327.964783	885.202393	-363.818604	-273.383484	913.865906	-531.009338	28.451466	955.647400	549.419800	5.096566	934.184631	545.514404	160.010895
-603.795471	96.095375	873.723206	-565.040649	-61.175426	869.681152	-653.959595	137.658585	494.372284	-606.072754	-136.350143	501.924133	-614.570374	154.848083	86.228470	-576.200012	-145.860077	89.136696	-508.155182	201.303635	1359.135620	-446.225281	-133.657272	1362.405762	-443.918091	44.497532	1378.881836	-421.023804	42.597469	1659.166504	-591.420227	277.882507	1124.831177	-496.565033	-257.577942	1141.640991	-476.862030	327.181274	886.883667	-359.579712	-270.512665	915.846802	-531.289307	28.392849	955.712952	549.153992	5.098704	934.217957	545.240540	159.866287
-603.988953	95.909508	873.708069	-565.144531	-61.270527	869.693542	-653.837646	137.560730	494.336121	-606.039368	-136.461700	501.910156	-614.465881	154.884583	86.254494	-576.624146	-145.931427	89.089607	-508.917328	201.220978	1359.116821	-446.998047	-133.628876	1362.686035	-444.498444	44.375214	1379.220825	-422.660400	42.700138	1659.505859	-590.367676	277.652771	1124.296753	-495.877106	-257.206116	1141.505737	-471.384705	326.287292	888.725586	-355.620544	-267.577271	917.839966	-531.504272	28.286322	955.749023	548.721191	5.228608	934.252625	544.654053	160.175934
-604.174866	95.774780	873.723999	-565.321167	-61.351871	869.740723	-653.894348	137.500076	494.347382	-605.990112	-136.539001	501.879822	-614.468628	154.840286	86.239830	-576.628540	-145.957367	89.139198	-509.617401	201.192261	1359.063477	-447.764862	-133.562408	1363.018188	-445.247589	44.334686	1379.437256	-424.288635	42.872955	1659.817139	-589.388733	277.504822	1123.792114	-495.303864	-256.771484	1141.401001	-466.140839	325.317413	890.512695	-351.744781	-263.941223	919.722656	-531.745483	28.186115	955.817383	548.309875	5.343528	934.291809	544.162231	160.263611
-604.100037	95.315231	873.669373	-564.977600	-61.437077	869.968323	-653.740906	137.407578	494.260101	-605.786926	-136.548508	501.925262	-614.344238	154.886032	86.244774	-576.596069	-145.955185	89.152901	-510.278442	201.154129	1359.026489	-448.477264	-133.548325	1363.345215	-445.990082	44.276627	1379.662476	-425.906616	42.975933	1660.208862	-588.380737	277.254486	1123.281860	-494.665955	-256.152496	1141.213989	-461.122650	324.302582	892.335205	-348.231171	-261.267975	922.087097	-531.739441	28.129139	956.003235	547.879639	5.419914	934.312317	543.674194	160.368668
-604.019897	95.041641	873.638855	-564.949219	-61.565296	869.963806	-653.557068	137.268372	494.163727	-605.662292	-136.630905	501.924286	-614.130981	154.686630	86.008720	-576.226990	-145.884949	89.166679	-510.904022	201.085098	1358.986938	-449.204041	-133.537369	1363.719238	-446.972565	44.228756	1379.685303	-427.490417	43.134079	1660.537354	-587.435730	276.927979	1122.855469	-494.130585	-255.660355	1141.184082	-456.455383	323.126373	893.992859	-345.073181	-258.158783	924.019043	-531.759949	27.915377	956.034302	547.384583	5.512332	934.304199	543.155457	160.457733
-604.178284	95.139458	873.537720	-565.012024	-61.795753	870.000061	-653.475769	137.175140	494.152069	-605.594238	-136.774109	501.946777	-614.146851	154.771454	86.165504	-576.254089	-145.887390	89.170349	-511.531647	201.057907	1358.941162	-449.902100	-133.464615	1364.000122	-447.727783	44.203255	1379.857666	-429.010498	43.328365	1660.837891	-586.485229	276.681091	1122.369873	-493.700500	-255.048706	1141.148193	-452.282898	322.003357	895.536987	-341.981659	-254.378967	925.817627	-531.917786	27.919281	956.022034	546.884460	5.530371	934.274109	542.745850	160.313568
-604.311890	94.894081	873.527527	-565.066589	-62.063904	870.053101	-653.355286	137.059433	494.095673	-605.473938	-136.847214	501.947876	-614.071350	154.750885	86.165657	-576.206177	-145.874374	89.169456	-512.200256	201.052414	1358.945679	-450.680542	-133.399979	1364.341187	-448.187225	44.156601	1380.303589	-430.460876	43.532955	1661.157227	-585.617859	276.456360	1122.007080	-493.222565	-254.295181	1141.045898	-448.507996	320.803802	896.910828	-339.479462	-251.790146	927.662415	-532.066772	27.706995	956.071838	546.359680	5.694532	934.251831	542.217590	160.513977
-604.388977	94.647659	873.552856	-565.128967	-62.351212	870.142090	-653.185059	136.948395	494.054596	-605.408936	-137.048889	501.960693	-613.991394	154.645309	86.111145	-576.280212	-145.916733	89.134384	-512.768677	201.052780	1358.945313	-451.416412	-133.386826	1364.678101	-448.868103	44.102306	1380.513550	-431.794769	43.749607	1661.405396	-584.873474	276.220490	1121.589233	-492.858459	-253.659912	1141.009888	-445.074188	319.662354	898.141174	-337.283722	-248.837845	929.058350	-532.200745	27.459427	956.166443	545.844238	5.838971	934.208252	541.641479	160.658081
-604.263794	94.165596	873.607361	-565.158630	-62.544353	870.199463	-652.929138	136.814850	493.975372	-605.294983	-137.117905	501.916565	-613.813477	154.510651	86.025635	-576.202271	-145.933563	89.111191	-513.362915	201.063858	1358.965576	-452.120758	-133.392090	1364.990234	-449.513062	44.018272	1380.660889	-433.071686	44.048256	1661.601563	-583.998535	275.967712	1121.230347	-492.496887	-252.928024	1140.949951	-441.952789	318.454346	899.159363	-335.158844	-245.781845	930.593994	-532.216919	27.075314	956.268433	545.292908	6.023623	934.167969	540.940918	161.032166
-604.523071	94.183723	873.592102	-565.273621	-62.943703	870.298096	-652.876282	136.726974	493.990997	-605.241516	-137.113403	501.915466	-613.815857	154.385483	86.053009	-576.177063	-145.973343	89.097885	-513.914063	201.031876	1358.950562	-452.862061	-133.374268	1365.310059	-450.158417	44.003468	1380.821899	-434.210327	44.284824	1661.853516	-583.170593	275.682739	1120.854858	-492.174011	-252.159988	1140.882935	-439.286133	317.391541	900.046326	-333.235199	-242.773651	932.008789	-532.432800	26.956793	956.318359	544.760071	6.143936	934.138550	540.309387	161.176071
-604.609070	93.806725	873.587402	-565.302002	-63.316799	870.385620	-652.735291	136.597763	493.908783	-605.033813	-136.659210	501.843353	-613.746887	154.319962	86.053581	-576.061829	-146.014938	89.065292	-514.438721	201.068726	1358.937256	-453.570892	-133.390427	1365.614380	-450.745880	44.028988	1380.990356	-435.239990	44.604786	1662.053711	-582.323059	275.442780	1120.439087	-491.882233	-251.343124	1140.844116	-436.846619	316.278778	900.678589	-331.438293	-239.662186	933.425293	-532.534790	26.639116	956.379883	544.166931	6.287556	934.120422	539.662476	161.290710
-604.644409	93.468979	873.556946	-565.319885	-63.692970	870.444214	-652.619385	136.499176	493.876556	-605.043030	-137.663467	501.949860	-613.699158	154.203522	86.028900	-576.581177	-146.139114	89.156273	-514.942566	201.035828	1358.886597	-454.252258	-133.416168	1365.916870	-451.368591	43.996407	1381.165161	-436.140167	44.912899	1662.207886	-581.603821	275.158966	1120.045776	-491.643311	-250.572113	1140.816284	-434.726929	315.180237	901.066467	-329.975250	-236.766052	934.601807	-532.591858	26.325148	956.407043	543.610901	6.334773	934.117615	539.174316	161.139557
-604.697388	93.000496	873.544861	-565.369080	-64.089996	870.536194	-652.514526	136.360596	493.768707	-604.983521	-137.897919	502.000305	-613.655273	154.168518	85.989586	-576.213013	-146.082077	89.186378	-515.382080	201.088684	1358.785522	-454.937927	-133.384445	1366.179199	-451.944275	43.963493	1381.260254	-436.928619	45.272766	1662.312256	-580.840637	274.799530	1119.560425	-491.450409	-249.833069	1140.735474	-432.916290	314.092926	901.193176	-328.743073	-233.908371	935.641479	-532.673645	25.946884	956.458618	543.037903	6.584879	934.074463	538.381775	161.607727
-604.799500	92.469055	873.561707	-565.468018	-64.507278	870.626770	-652.478271	136.227737	493.694824	-604.930542	-138.013260	501.995789	-613.613953	154.114624	85.988129	-576.081543	-146.076599	89.183876	-515.799561	201.121414	1358.637573	-455.611694	-133.346725	1366.433350	-452.452759	43.979015	1381.341675	-437.589752	45.667206	1662.382935	-580.302979	274.614105	1119.054199	-491.350342	-249.046539	1140.643311	-431.254181	312.656219	901.199097	-327.817169	-231.200790	936.463440	-532.793701	25.516592	956.518433	542.521057	6.660066	934.062988	537.831848	161.467194
-604.867676	92.016876	873.549377	-565.581116	-64.911896	870.726685	-652.461304	136.043823	493.623383	-604.911987	-138.177216	501.979095	-613.560242	154.074402	85.977356	-576.539795	-146.147949	89.176361	-516.175476	201.200409	1358.454346	-456.212189	-133.334534	1366.687378	-452.929504	44.004967	1381.409790	-438.129028	46.069485	1662.422852	-579.600281	274.277191	1118.610718	-491.283081	-248.250061	1140.552002	-430.107666	311.686798	900.982239	-326.998535	-228.528458	937.238647	-532.915527	25.129063	956.575989	541.956726	6.834505	934.057922	537.097900	161.613754
-604.950012	91.618683	873.507019	-565.781738	-65.340874	870.805969	-652.396790	135.821243	493.582611	-604.989929	-138.382431	501.930847	-613.492737	154.005432	85.962181	-576.593994	-146.145889	89.114792	-516.493652	201.284515	1358.218506	-456.760773	-133.300873	1366.890503	-453.368561	44.056973	1381.404419	-438.540161	46.504543	1662.398315	-579.136902	274.047424	1118.108521	-491.268829	-247.428131	1140.399414	-429.298248	310.800446	900.509888	-326.370331	-226.036606	937.888733	-533.060852	24.738249	956.593689	541.302917	7.054024	934.054688	536.223816	162.032288
-605.071472	91.146858	873.491943	-565.906677	-65.814034	870.907837	-652.403809	135.595245	493.533691	-604.874451	-138.842697	501.748993	-613.539185	154.023178	86.070862	-576.509033	-146.145752	89.135956	-516.763184	201.374222	1357.934082	-457.260468	-133.295151	1367.085693	-453.741211	44.113560	1381.383057	-438.810608	46.989582	1662.361816	-578.731140	273.848114	1117.523560	-491.334167	-246.638412	1140.216431	-428.687744	309.865112	899.906250	-326.038025	-223.655563	938.356506	-533.209961	24.320816	956.645508	540.731567	7.153574	934.087280	535.534241	162.116928
-605.213013	90.550018	873.448486	-566.014465	-66.233971	871.026367	-652.364075	135.335968	493.484406	-604.708130	-138.233185	501.477997	-613.417358	153.884552	85.989418	-576.261719	-146.110580	89.097664	-516.967590	201.511292	1357.656860	-457.728394	-133.240173	1367.271729	-454.050385	44.179409	1381.328735	-438.959167	47.509186	1662.264893	-578.403687	273.556183	1116.962646	-491.463135	-246.027679	1140.259033	-428.403381	308.994659	899.143494	-325.903076	-221.453369	938.687744	-533.374146	23.914045	956.693481	540.174927	7.289208	934.101868	534.747498	162.251083
-605.424438	89.808685	873.430237	-566.081787	-66.719116	871.150513	-652.393677	135.113541	493.388824	-604.572693	-137.467697	501.335999	-613.365051	153.807724	85.990250	-576.083923	-146.084000	89.022354	-517.101746	201.633423	1357.306396	-458.080658	-133.153839	1367.440186	-454.296234	44.322243	1381.250610	-438.979340	48.025639	1662.109253	-578.168152	273.363007	1116.366089	-491.608368	-245.301346	1140.207153	-428.322876	308.180908	898.262390	-325.951202	-219.421204	938.902039	-533.549194	23.435925	956.749573	539.621704	7.413625	934.125854	534.019226	162.392792
-605.546021	89.357780	873.336426	-566.178711	-67.079170	871.170837	-652.401489	134.828629	493.335083	-604.736633	-137.670700	501.317810	-613.282532	153.728210	85.959671	-576.080444	-146.058929	89.011612	-517.182190	201.738266	1356.931274	-458.378174	-133.054581	1367.570801	-454.439270	44.457806	1381.119141	-438.818665	48.655346	1661.950562	-577.962463	273.195526	1115.692505	-491.798218	-244.431046	1140.102905	-428.533844	307.469330	897.168640	-326.244568	-217.501633	938.894104	-533.675964	23.102835	956.713379	539.088013	7.547304	934.134521	533.297668	162.496597
-605.932739	88.930603	873.304565	-566.457825	-67.977234	870.837585	-652.506165	134.543945	493.268188	-605.620300	-139.319733	501.838257	-613.260559	153.634750	85.942413	-576.566162	-146.153488	89.087448	-517.261658	201.921402	1356.462524	-458.600403	-132.945190	1367.707031	-454.545166	44.618286	1380.949707	-438.551025	49.307022	1661.694580	-577.770874	272.891632	1115.045044	-492.066956	-243.964218	1140.241455	-429.021606	306.931152	895.878784	-326.738007	-215.809998	938.832153	-533.856628	22.317368	956.453918	538.507080	7.629063	934.110657	532.557373	162.567627
-606.293091	88.234505	873.211670	-566.802979	-68.609505	870.861450	-652.593018	134.232666	493.173584	-605.989319	-139.727005	501.855072	-613.301270	153.701248	86.161476	-576.298889	-146.110641	89.104607	-517.213562	202.122818	1355.953979	-458.766113	-132.787415	1367.828857	-454.592560	44.792080	1380.720825	-438.151642	50.003132	1661.429077	-577.733215	272.656281	1114.384644	-492.354675	-243.337540	1140.294434	-429.708801	306.331299	894.557739	-327.434845	-214.198013	938.691101	-534.176819	21.734528	956.387756	537.934570	7.632512	934.129578	531.877930	162.595657
-606.692505	87.661224	873.150940	-567.307251	-69.175140	870.892822	-652.707825	133.972580	493.099457	-606.250000	-140.025009	501.799683	-613.210144	153.599777	86.157455	-576.809814	-146.211182	89.078903	-517.132019	202.319656	1355.489990	-458.902649	-132.605743	1367.937378	-454.571442	44.989700	1380.505127	-437.622314	50.749767	1661.111206	-577.866516	272.403717	1113.696045	-492.692047	-242.825256	1140.418701	-430.720001	306.014282	893.121033	-328.395386	-212.848297	938.440613	-534.568726	21.195839	956.331482	537.440125	7.602883	934.180908	531.305725	162.388428
-607.102295	86.926216	873.111633	-567.748535	-69.842270	870.939270	-652.933044	133.716675	493.022308	-606.539795	-140.297958	501.778107	-613.242859	153.465851	86.142891	-576.671448	-146.196716	89.086441	-517.011963	202.520798	1354.925537	-458.946350	-132.383987	1368.039185	-454.504974	45.187607	1380.204834	-436.942139	51.552765	1660.742920	-577.984253	272.253693	1113.012329	-493.051697	-242.224136	1140.459717	-431.668610	305.138000	891.621338	-329.526733	-211.722504	938.008118	-534.934631	20.551138	956.289856	536.857300	7.752046	934.164612	530.507385	162.682022
-607.510437	86.064957	873.034058	-568.090271	-70.364113	871.068481	-653.213745	133.440201	492.925751	-606.749023	-140.557617	501.713989	-613.240112	153.312332	86.161140	-576.117798	-146.167603	89.079712	-516.843201	202.754578	1354.277100	-458.907257	-132.160675	1368.136475	-454.356262	45.443649	1379.884766	-436.125916	52.410374	1660.329346	-578.121338	272.152740	1112.434326	-493.495728	-241.969589	1140.796509	-432.973572	304.424072	890.057983	-330.869781	-210.746948	937.572083	-535.309082	20.019749	956.292419	536.333313	7.813675	934.140076	529.849915	162.738556
-608.134033	85.434380	873.004761	-568.878784	-71.188644	871.019470	-653.547363	133.104462	492.850037	-607.274902	-141.050659	501.693634	-613.301453	153.211548	86.174072	-576.197144	-146.221405	89.044472	-516.622864	203.011642	1353.639893	-458.814667	-131.878860	1368.209717	-454.132294	45.760513	1379.540527	-435.183716	53.351662	1659.862183	-578.428955	272.031982	1111.810425	-493.983765	-241.670837	1141.042603	-434.392181	303.854034	888.363159	-332.438354	-209.973114	937.002808	-535.858643	19.251583	956.161438	535.774414	7.846625	934.113647	529.228088	162.767960
-608.705994	84.739159	872.911804	-569.478088	-71.867828	871.057434	-653.668274	132.710968	492.745850	-607.695435	-141.522903	501.695648	-613.225281	153.099426	86.126350	-576.308228	-146.314056	89.015739	-516.324280	203.301056	1352.946045	-458.638519	-131.597000	1368.279663	-453.826324	46.125957	1379.129395	-434.073212	54.368820	1659.344360	-578.870728	272.067719	1110.991211	-494.504822	-241.532379	1141.386475	-436.094788	303.305450	886.609253	-333.957428	-208.818146	936.302612	-536.354797	18.650045	956.065491	535.284973	7.875842	934.106323	528.656616	162.841385
-609.357727	83.799980	872.874512	-570.053040	-72.642105	871.096924	-653.793335	132.306442	492.591431	-608.088074	-141.901459	501.665192	-613.089661	152.880295	85.953400	-576.342346	-146.378311	89.009315	-516.031006	203.628418	1352.143921	-458.356445	-131.249115	1368.319946	-453.470825	46.470612	1378.643311	-432.826019	55.440159	1658.751587	-579.354004	272.002960	1110.334717	-495.019257	-241.405777	1141.695801	-437.937714	302.826630	884.737488	-335.926147	-209.017471	935.661682	-536.876038	17.897284	955.993591	534.762268	7.873487	934.124390	528.095154	162.820877
-609.972412	82.972740	872.740051	-570.695190	-73.423508	871.135681	-653.901001	131.851364	492.435638	-608.439880	-142.263046	501.611664	-613.109863	153.038300	86.197426	-576.249023	-146.446350	88.985489	-515.691711	203.970703	1351.354736	-458.014954	-130.920456	1368.338623	-453.042206	46.886971	1378.092651	-431.458710	56.578716	1658.084839	-579.963989	272.019714	1109.517456	-495.603485	-241.368729	1142.023804	-439.989594	302.403809	882.810730	-337.954651	-208.894379	934.793152	-537.390625	17.209833	955.856812	534.282043	7.898870	934.129822	527.560120	162.853195
-610.769470	82.131699	872.660767	-571.472778	-74.172401	871.176208	-654.193359	131.433121	492.295013	-608.956299	-142.786636	501.590271	-612.965576	152.737518	85.957306	-576.233521	-146.480057	89.000778	-515.271057	204.381927	1350.482422	-457.567841	-130.512405	1368.336670	-452.605164	47.307255	1377.522583	-429.943604	57.829937	1657.331543	-580.542725	271.965942	1108.717041	-496.232910	-241.404678	1142.389893	-442.223236	301.948029	880.840271	-340.271667	-209.072388	933.769348	-538.042053	16.528271	955.734619	533.748230	7.985868	934.104065	526.973450	162.926254
-611.615906	81.307564	872.592346	-572.335999	-74.980812	871.220093	-654.539795	131.037109	492.148621	-609.522339	-143.352127	501.561920	-613.080811	152.829575	86.206184	-576.160217	-146.476807	89.015259	-514.797913	204.764908	1349.593994	-457.097809	-130.137741	1368.302856	-452.009644	47.760113	1376.915771	-428.297882	59.048534	1656.611328	-581.234314	271.931671	1107.869385	-496.850159	-241.487869	1142.766602	-444.627472	301.643280	878.774231	-342.587738	-209.320587	932.806580	-538.734436	15.809632	955.604553	533.251465	8.004774	934.097656	526.480774	162.954529
-612.548828	80.463799	872.498901	-573.292969	-75.776039	871.290466	-654.936523	130.606873	492.010010	-610.084900	-143.939911	501.500366	-613.056641	152.740341	86.219681	-575.994019	-146.477036	89.060524	-514.309570	205.188995	1348.656738	-456.568787	-129.671158	1368.251587	-451.430542	48.266514	1376.271240	-426.539215	60.422035	1655.716675	-581.946167	271.929535	1107.044800	-497.463318	-241.663849	1143.233154	-447.126190	301.306274	876.700806	-345.033722	-209.828262	931.745544	-539.494568	15.121142	955.455261	532.734314	8.020204	934.091492	525.966797	162.995102
-613.508972	79.468216	872.341431	-574.168884	-76.668427	871.351990	-655.341919	130.131332	491.805389	-610.684692	-144.433456	501.419830	-613.013000	152.637741	86.203751	-575.419495	-146.261826	89.089203	-513.780029	205.609695	1347.609741	-455.964844	-129.213455	1368.195557	-450.789032	48.765781	1375.523804	-424.705078	61.777775	1654.827148	-582.509705	272.185669	1106.491699	-498.083832	-241.944839	1143.756348	-449.781372	300.903564	874.567627	-347.672882	-210.492767	930.634888	-540.228821	14.378873	955.258362	532.300964	8.010459	934.106934	525.516663	162.981735
-614.445862	78.459763	872.179626	-575.081909	-77.353813	871.482727	-655.695984	129.659698	491.593323	-611.273682	-144.967712	501.310944	-612.955566	152.542160	86.183655	-575.601013	-146.360611	89.041687	-513.160461	206.077194	1346.477661	-455.308472	-128.684296	1368.097656	-450.089142	49.326912	1374.719116	-422.738312	63.217892	1653.800049	-583.283020	271.883209	1105.316895	-498.735291	-242.283798	1144.302856	-452.377014	300.507477	872.315308	-350.286896	-210.790207	929.317871	-540.985413	13.766862	955.097473	531.883484	7.982135	934.127441	525.092102	162.954895
-615.672974	77.442009	872.076843	-576.231262	-78.337677	871.443970	-656.185059	129.197952	491.346100	-611.987244	-145.615051	501.223480	-612.985413	152.416046	86.134758	-575.714050	-146.440887	88.991371	-512.598572	206.542343	1345.323608	-454.559204	-128.140472	1367.911499	-449.320038	49.939892	1373.866821	-420.645630	64.756210	1652.711914	-584.100098	271.493835	1104.156372	-499.301910	-242.581985	1144.789551	-455.128754	300.192963	870.001343	-353.212097	-212.364349	928.163635	-541.901123	12.899831	954.828613	531.427612	7.985177	934.125305	524.683594	162.922409
-617.064087	76.338646	871.983459	-577.483093	-79.472755	871.378601	-656.722961	128.684631	491.098694	-612.674133	-146.119705	501.142944	-612.899536	152.105713	85.873024	-575.927551	-146.545486	88.954819	-511.957672	207.014496	1344.041504	-453.779175	-127.530579	1367.698486	-448.483215	50.535275	1372.868652	-418.437958	66.318642	1651.531250	-584.658630	271.034271	1102.759155	-499.868134	-242.960510	1145.296265	-457.939575	299.857727	867.676392	-356.105560	-213.624557	926.845276	-542.902893	11.923257	954.517212	531.027588	7.987523	934.107727	524.319031	162.907349
-618.448059	75.172783	871.866089	-578.719604	-80.446060	871.383484	-657.267578	128.187271	490.872833	-613.450439	-146.788483	501.045502	-612.892517	151.999725	85.861275	-575.989624	-146.692078	88.915260	-511.273071	207.510208	1342.749512	-452.882874	-126.958252	1367.375366	-447.597900	51.150803	1371.836548	-416.117401	67.930611	1650.239746	-585.697815	271.315460	1101.863037	-500.397949	-243.386154	1145.776611	-460.870697	299.435944	865.341919	-359.134308	-215.008118	925.421936	-543.932678	11.059200	954.242432	530.640991	7.939575	934.088806	523.945129	162.873215
-619.905273	73.943199	871.729614	-580.036560	-81.458038	871.406494	-657.544495	127.585747	490.577850	-614.211792	-147.405121	500.912628	-612.746704	151.955643	85.841904	-576.035156	-146.813583	88.893135	-510.560669	208.007248	1341.320557	-451.927277	-126.307083	1367.056152	-446.627655	51.805912	1370.729736	-413.638947	69.733528	1648.899780	-586.678711	271.492737	1100.748657	-500.902740	-243.857574	1146.279907	-464.019501	299.073944	862.895813	-362.060883	-216.063431	923.900574	-545.013977	10.170677	953.943665	530.289368	7.897336	934.115723	523.583923	162.864609
-621.463196	72.804436	871.602112	-581.576355	-82.448120	871.397827	-658.149597	127.038208	490.340790	-615.057800	-148.095886	500.816101	-612.754578	151.873337	85.831032	-576.178772	-146.988800	88.864594	-509.823151	208.572983	1339.846924	-450.854797	-125.646004	1366.617065	-445.600159	52.505825	1369.548706	-411.114258	71.468620	1647.446899	-587.380188	271.319519	1099.217896	-501.318146	-244.127960	1146.575562	-467.149658	298.627502	860.331726	-365.234192	-218.361313	922.539978	-546.216248	9.278431	953.613953	529.945007	7.873374	934.131165	523.228149	162.836243
-623.047546	71.532677	871.434387	-583.017151	-83.434883	871.401428	-658.742371	126.483055	490.081085	-615.983276	-148.784912	500.681702	-612.694336	151.790665	85.804359	-576.349609	-147.130783	88.832108	-509.045959	209.072495	1338.347046	-449.670837	-124.979759	1366.108643	-444.522247	53.215904	1368.263916	-408.587097	73.205551	1645.833130	-588.040039	271.484131	1098.393555	-501.710541	-244.734482	1147.153809	-470.126038	298.140778	857.937378	-368.423981	-220.270493	921.059570	-547.403625	8.401191	953.268127	529.585999	7.848373	934.148804	522.889526	162.807281
-624.739685	70.118309	871.328674	-584.737915	-84.291695	871.677063	-659.300232	125.926979	489.767670	-616.600769	-148.931717	500.290924	-612.598145	151.765411	85.775612	-576.205383	-147.187286	88.782181	-508.242523	209.662506	1336.766724	-448.395752	-124.250191	1365.494995	-443.412384	53.961731	1366.920288	-405.867004	75.044571	1644.175049	-588.815857	271.387268	1097.066528	-502.075989	-245.139023	1147.570801	-473.399384	297.683777	855.314575	-371.564728	-222.302124	919.531189	-548.812195	7.585846	953.092834	529.296509	7.806239	934.145752	522.589172	162.841324
-626.716797	69.390800	871.145325	-586.584961	-85.295166	871.568115	-660.104980	125.273064	489.520264	-617.790955	-150.029938	500.319244	-612.584473	151.741135	85.740730	-576.475281	-147.319809	88.777802	-507.427704	210.230423	1335.076050	-447.001099	-123.511200	1364.805176	-442.191559	54.783318	1365.476685	-403.025757	76.906044	1642.415649	-589.641724	271.307220	1095.687622	-502.411713	-245.589615	1147.958984	-476.509583	297.077759	852.699524	-374.747406	-224.437210	918.001648	-550.282288	6.894231	952.610413	528.980408	7.810307	934.155884	522.277222	162.807877
-628.769958	67.970879	871.073486	-588.535767	-86.403862	871.549438	-660.896912	124.739738	489.230103	-618.807556	-150.797623	500.188690	-612.621887	151.745758	85.695625	-576.639832	-147.398270	88.724014	-506.544373	210.829300	1333.312622	-445.498627	-122.751785	1364.006226	-440.936157	55.554813	1363.921143	-400.075470	78.825249	1640.532959	-590.442200	271.237671	1094.219360	-502.692078	-246.038651	1148.281128	-479.719299	296.516968	850.103577	-377.995300	-226.736572	916.378235	-551.842529	5.839243	952.218262	528.723633	7.807509	934.151917	521.987610	162.795181
-630.855530	66.674545	870.865784	-590.528992	-87.487434	871.485168	-661.781433	124.158585	488.983429	-619.685181	-151.311844	499.971436	-612.771240	151.697433	85.652397	-576.612976	-147.493805	88.624901	-505.696289	211.410004	1331.440796	-444.051056	-122.037613	1363.335327	-439.637146	56.412064	1362.254395	-397.021973	80.739990	1638.523804	-591.314636	271.314880	1092.829712	-502.948334	-246.522659	1148.560059	-482.960968	295.932220	847.499390	-381.351135	-229.112900	914.685120	-553.435181	4.894747	951.720520	528.406311	7.836407	934.117249	521.634644	162.738190
-632.999329	65.454704	870.690125	-592.505188	-88.547638	871.394104	-662.580078	123.500473	488.735016	-620.605652	-152.325439	499.830200	-612.766541	151.667709	85.610931	-576.617371	-147.636459	88.586967	-504.742462	211.992340	1329.499878	-442.364532	-121.207283	1362.314209	-438.535553	57.212635	1360.295654	-393.929260	82.610054	1636.307861	-592.125183	271.231018	1091.334106	-503.129517	-246.906281	1148.733154	-486.143921	295.298615	844.863342	-384.638031	-231.531631	912.995728	-555.051758	3.992134	951.224426	528.139893	7.840254	934.099487	521.297119	162.763550
-635.206055	64.424507	870.492615	-594.500793	-89.608711	871.296936	-663.453186	122.942543	488.478363	-621.561584	-153.256302	499.695587	-612.803406	151.663040	85.595276	-576.725159	-147.861633	88.538338	-503.861359	212.592178	1327.514160	-440.728668	-120.297256	1361.208984	-436.880554	58.091370	1358.611450	-390.650879	84.588478	1634.030273	-592.811157	270.834290	1089.684326	-503.250458	-247.300858	1148.837524	-489.358398	294.631226	842.224365	-387.921722	-234.083115	911.351074	-556.730347	3.184531	950.724609	527.834595	7.813029	934.092285	520.952576	162.741241
-637.411743	63.238705	870.318726	-596.723206	-90.101448	871.416565	-664.291504	122.314369	488.179688	-622.527405	-154.166718	499.408203	-612.884827	151.638687	85.580582	-577.241882	-148.337906	88.443520	-502.902313	213.143265	1325.430420	-438.977600	-119.402283	1359.995850	-435.361816	59.020481	1356.670166	-387.247986	86.552002	1631.629883	-593.774536	270.681244	1088.015381	-503.298889	-247.697998	1148.910400	-492.540375	293.936310	839.630066	-391.195557	-236.648438	909.698914	-558.571838	2.659451	950.362000	527.577454	7.797151	934.086121	520.669067	162.375229
-639.791870	62.112591	870.053955	-599.060791	-91.122963	871.235046	-665.220886	121.717583	487.882416	-623.555725	-155.115402	499.235077	-612.940735	151.545654	85.539497	-576.935913	-148.460876	88.454895	-501.909424	213.774307	1323.267212	-437.160645	-118.476051	1358.733154	-433.903931	59.927143	1354.517212	-383.711609	88.559448	1629.093384	-594.634583	270.494812	1086.409424	-503.317841	-248.061920	1148.950317	-495.694427	293.165924	836.983093	-394.516571	-239.286148	908.019165	-560.428833	1.786285	949.726013	527.280884	7.772892	934.076721	520.310059	162.331253
-642.099182	61.041752	869.781982	-601.045410	-92.383987	871.002197	-666.101013	121.230316	487.618683	-624.565918	-156.017059	499.055664	-612.906311	151.546906	85.529358	-576.914429	-148.778931	88.495468	-500.909149	214.330948	1321.049072	-435.273346	-117.571503	1357.302246	-432.374634	60.753193	1352.262085	-380.091858	90.583397	1626.400879	-595.499207	270.322205	1084.739746	-503.255859	-248.339066	1148.898926	-498.820587	292.438721	834.411194	-397.618256	-241.816162	906.550598	-562.121704	0.862528	949.083008	526.923218	7.786645	934.054688	519.839600	162.700134
-644.646423	60.119995	869.559631	-603.862915	-92.859299	871.016907	-667.127136	120.721527	487.353333	-625.672668	-157.047928	498.724060	-612.985901	151.496628	85.462975	-577.102600	-149.080734	88.465790	-499.835541	214.880539	1318.761353	-433.179871	-116.791618	1355.917480	-431.140991	61.628109	1349.723267	-376.348816	92.572868	1623.625000	-596.428589	270.107910	1083.060547	-503.131897	-248.675461	1148.835815	-501.977997	291.611572	831.844421	-400.861603	-244.508942	904.871643	-564.293274	0.361238	948.548767	526.559937	7.866635	934.054810	519.403748	162.570755
-647.210938	59.345058	869.336548	-606.514526	-93.883575	870.690247	-668.229675	120.149788	487.093079	-626.807007	-158.191208	498.387299	-613.124695	151.435242	85.422241	-577.388428	-149.394638	88.390930	-498.896484	215.458313	1316.451172	-431.281830	-115.795753	1354.299805	-429.461761	62.424088	1347.416870	-372.517303	94.582466	1620.715454	-597.317017	269.843872	1081.339844	-503.024597	-248.986465	1148.645752	-505.079193	290.785675	829.291809	-404.207397	-247.369186	902.947754	-566.304443	-0.498154	947.804260	526.190491	7.850493	934.075989	519.019836	162.664352
-649.663574	58.367149	869.071899	-608.951965	-94.575668	870.597839	-669.256470	119.608467	486.830536	-627.765686	-159.091827	498.009186	-613.125000	151.479706	85.368912	-577.304443	-149.632233	88.346642	-497.842529	216.044312	1314.039063	-429.247406	-114.830719	1352.494507	-428.567902	63.131260	1344.838379	-368.605103	96.576324	1617.619873	-598.239624	269.526520	1079.629395	-502.845886	-249.283035	1148.326172	-508.143555	289.878387	826.754395	-407.333862	-250.084671	901.238464	-568.271973	-1.085374	947.197571	525.803528	7.835534	934.087952	518.557068	162.736862
-652.108582	57.483513	868.846863	-611.347656	-95.312950	870.486877	-670.376221	119.105919	486.597809	-628.950745	-159.583008	497.855835	-613.168579	151.497055	85.345497	-577.373047	-149.906296	88.243172	-496.949280	216.549133	1311.613892	-427.342499	-113.841110	1350.559814	-427.090820	64.041344	1342.307373	-364.611115	98.560783	1614.428223	-599.178467	269.194855	1077.883423	-502.630188	-249.564133	1147.919800	-511.216553	288.990936	824.266968	-410.395203	-252.819489	899.539124	-570.221375	-1.680966	946.607910	525.292542	7.829966	934.100098	517.972717	162.718475
-654.773193	56.824524	868.525696	-614.339783	-95.503227	870.513794	-671.642822	118.620110	486.392578	-630.057190	-160.470383	497.403168	-613.347534	151.475937	85.268631	-577.577454	-150.155380	88.161980	-496.011566	217.079422	1309.185913	-425.426697	-112.802010	1348.560547	-425.648376	64.927658	1339.792725	-360.546875	100.526016	1611.102295	-600.130737	268.758453	1076.164795	-502.357910	-249.834045	1147.386597	-514.180237	288.106567	821.860046	-413.353058	-255.463669	897.836365	-572.526611	-1.876307	945.987610	524.648926	7.799989	934.115417	517.294556	162.636337
-657.020203	55.925331	868.268860	-616.597717	-96.223289	870.314697	-672.809326	118.115974	486.113373	-631.081055	-161.271393	497.137085	-613.439392	151.496826	85.217110	-577.627991	-150.363876	88.086624	-495.118042	217.627457	1306.767456	-423.539063	-111.753448	1346.448242	-424.091522	65.515160	1337.065674	-356.439209	102.453743	1607.653931	-601.033508	268.295959	1074.413940	-502.043945	-250.054779	1146.782715	-517.099121	287.261993	819.477478	-416.193848	-258.107452	896.160339	-574.318298	-2.523959	945.346191	524.194336	7.848259	934.156921	516.661133	162.458160
-659.418640	54.892494	867.949524	-619.027222	-96.984306	870.212585	-673.982849	117.575401	485.791443	-631.935608	-161.479370	496.547699	-613.632446	151.517639	85.120125	-577.428467	-150.517914	88.021057	-494.274384	218.131439	1304.303711	-421.607361	-110.845421	1344.326660	-422.648285	66.471352	1334.487061	-352.316925	104.350197	1604.115479	-602.035095	267.776398	1072.696533	-501.647247	-250.270798	1146.102051	-519.967529	286.345123	817.101379	-418.954010	-260.765350	894.488098	-576.252136	-3.172457	944.680176	523.351257	7.775536	934.384155	515.626587	162.626785
-662.164001	54.242443	867.582886	-621.462097	-97.877991	870.053345	-675.441406	117.164474	485.543213	-633.368896	-162.816849	496.504333	-613.906006	151.509048	85.060623	-577.734131	-150.794006	88.012314	-493.469177	218.601212	1301.847900	-419.688904	-109.968124	1342.152344	-421.242645	67.367599	1331.823120	-348.181244	106.224838	1600.532349	-602.900452	267.158142	1070.831543	-501.217316	-250.530197	1145.400513	-522.839783	285.452148	814.792236	-421.625458	-263.286133	892.812378	-578.333374	-3.613420	943.910889	522.068726	7.868755	934.132813	514.696167	162.504761
-664.648193	53.361057	867.296753	-623.891418	-98.652298	869.954102	-676.752625	116.746857	485.207916	-634.682739	-163.712891	496.206635	-614.112488	151.586548	85.005257	-577.879456	-150.994995	87.964035	-492.664978	219.068771	1299.417847	-417.792847	-109.171021	1339.958740	-419.806030	68.358253	1329.202515	-344.082092	108.025917	1596.879639	-603.992249	266.825653	1069.245972	-500.749207	-250.713806	1144.570190	-525.620117	284.556702	812.530518	-424.198212	-265.797485	891.138245	-580.302429	-4.190745	943.241699	521.043945	7.764161	934.599548	513.433289	162.447876
-666.710205	52.342411	866.956970	-626.271179	-99.178268	869.685974	-677.832825	116.278603	484.843170	-635.728943	-163.932785	495.801849	-614.319885	151.607117	84.940292	-577.830200	-151.131409	87.885750	-491.928131	219.563217	1297.008911	-415.942474	-108.478775	1338.078735	-418.520294	69.003433	1326.371216	-340.037598	109.788101	1593.179199	-605.013000	266.329468	1067.542236	-500.269897	-250.920685	1143.739868	-528.391357	283.622986	810.361145	-426.667908	-268.253113	889.521729	-582.023682	-4.876743	942.485046	519.833801	7.590662	934.655273	512.347046	162.408157
-669.888489	51.164577	866.592957	-628.645935	-100.597481	869.665527	-679.357849	115.927238	484.490570	-637.259827	-165.127106	495.670441	-614.627686	151.618118	84.907181	-578.201660	-151.358017	87.826622	-491.186401	220.047409	1294.583130	-414.153473	-107.717171	1335.742554	-417.176056	69.767723	1323.667480	-336.006897	111.450012	1589.449219	-605.974365	265.832214	1065.881714	-499.767670	-251.153412	1142.804565	-531.133118	282.739227	808.159729	-429.162415	-270.674072	887.820801	-584.305115	-5.572879	941.705383	518.638367	7.425806	934.723755	511.445404	162.126526
-672.252869	50.246456	866.197266	-630.922302	-101.363434	869.424072	-680.569214	115.565956	484.157135	-638.570190	-165.826843	495.364868	-614.797180	151.663376	84.859825	-578.355835	-151.575058	87.721863	-490.427582	220.455856	1292.184204	-412.352600	-106.967064	1333.454468	-415.900635	70.506317	1320.885986	-332.138916	113.062683	1585.671631	-607.002686	265.395782	1064.325073	-499.265656	-251.389648	1141.775024	-533.857117	281.829651	806.052124	-431.504913	-273.046600	886.170532	-586.144775	-6.162591	940.893127	516.850586	7.443103	934.469482	510.109253	162.157883
-674.476929	49.470047	865.826477	-632.876648	-102.334602	869.189880	-681.685730	115.192886	483.789856	-639.997742	-166.461609	495.143677	-614.873657	151.738495	84.812309	-578.413452	-151.738052	87.646545	-489.675415	220.879791	1289.780518	-410.557648	-106.244377	1330.956421	-414.618378	71.163017	1318.182495	-328.411926	114.629463	1581.946045	-607.951355	264.935669	1062.663940	-498.731567	-251.595901	1140.723267	-536.548767	280.951630	803.940002	-433.720917	-275.248657	884.458496	-587.813293	-6.773910	940.141174	515.138916	7.577601	934.481873	508.371460	162.286591
-676.750000	49.026421	865.559448	-635.361145	-102.531319	868.957092	-682.896545	114.854630	483.572998	-641.402527	-166.959244	494.770172	-614.970398	151.757156	84.786362	-578.519409	-151.924744	87.577141	-488.897278	221.255936	1287.404053	-408.853668	-105.508751	1328.560547	-413.397156	71.798119	1315.394165	-324.869537	116.071800	1578.225830	-608.912048	264.542389	1061.095337	-498.202087	-251.789337	1139.580078	-539.192078	280.072906	801.905029	-435.750458	-277.294952	882.858093	-589.694397	-7.012312	939.414490	513.569885	7.482982	934.463989	506.955383	162.313965
-678.674500	48.273914	865.118103	-636.897522	-103.490662	868.637451	-683.966736	114.494637	483.241455	-642.811157	-167.465286	494.584534	-615.019836	151.805893	84.748528	-578.568420	-152.065964	87.546219	-488.145172	221.577225	1285.039429	-407.302246	-104.788200	1326.174927	-412.288605	72.464127	1312.753052	-321.460968	117.555565	1574.679688	-609.849426	264.198914	1059.585938	-497.688873	-252.039261	1138.427490	-541.839172	279.252319	799.963867	-437.752289	-279.221588	881.192810	-591.072754	-7.580050	938.628845	511.766479	7.343139	934.406311	505.519073	162.372162
-680.651733	47.894470	864.829041	-638.906616	-103.798218	868.361084	-685.139038	114.156776	482.970856	-644.279602	-167.963974	494.302612	-615.036377	151.810501	84.725174	-578.624023	-152.214417	87.507561	-487.389252	221.878708	1282.739014	-405.708374	-104.113495	1323.748657	-411.159943	72.995728	1310.195068	-318.312286	118.916412	1571.254883	-610.609985	263.699951	1057.995117	-497.130524	-252.254501	1137.311279	-544.450195	278.437286	798.015991	-439.455139	-280.920563	879.661682	-592.621338	-7.810118	937.898193	509.795959	7.052511	934.462097	504.154877	161.945313
-682.409180	47.515072	864.423828	-640.684204	-104.147278	868.060425	-686.227600	113.859055	482.684784	-645.899780	-168.466400	494.057648	-615.112488	151.832230	84.658257	-578.677063	-152.337708	87.463394	-486.622620	222.115906	1280.526367	-404.130432	-103.512032	1321.500610	-410.157379	73.522896	1307.749512	-315.438629	120.161369	1567.985352	-611.411377	263.298309	1056.532837	-496.538025	-252.500137	1136.163818	-546.987122	277.643738	796.146667	-441.117798	-282.520813	878.105896	-594.015564	-8.036783	937.152649	508.197876	7.396921	934.354126	502.428986	162.589172
-684.046265	47.143406	864.027283	-642.246643	-104.467354	867.693054	-687.379578	113.494934	482.394897	-647.377014	-168.934067	493.788879	-615.253174	151.835312	84.582008	-578.681091	-152.408920	87.411362	-485.932770	222.353958	1278.447876	-402.682281	-102.891769	1319.232300	-409.317444	74.022575	1305.440918	-312.914154	121.492760	1564.899536	-612.135498	262.980164	1055.177856	-495.941193	-252.733597	1134.969482	-549.520691	276.964020	794.372314	-442.648926	-283.988037	876.593933	-595.268799	-8.242343	936.398499	505.803619	6.962691	934.391296	500.701019	162.401947
-685.619263	47.044472	863.629089	-643.445801	-105.030113	867.355042	-688.556580	113.299973	482.160522	-648.962524	-169.398636	493.584534	-615.296265	151.871796	84.521805	-578.980408	-152.625397	87.354362	-485.266357	222.551498	1276.493164	-401.334290	-102.361115	1317.074829	-408.495087	74.457664	1303.348389	-310.575867	122.666100	1562.180420	-612.822876	262.702850	1053.943970	-495.330902	-252.883957	1133.710205	-551.915100	276.194763	792.744751	-444.021118	-285.261993	875.083618	-596.385986	-8.373902	935.712524	503.014648	7.081943	934.477905	498.468323	162.060699
-686.705322	46.948734	863.172607	-644.490784	-105.288345	866.908691	-689.604980	113.053047	481.938354	-650.393311	-169.709366	493.325317	-615.399658	151.953033	84.441742	-578.950500	-152.784470	87.280106	-484.629517	222.703201	1274.738892	-400.052094	-101.885582	1315.112549	-407.760895	74.892677	1301.439941	-308.616455	123.756218	1559.678589	-613.449768	262.474518	1052.879028	-494.690369	-253.003540	1132.460815	-554.338989	275.509094	791.231018	-445.321533	-286.374634	873.646240	-597.197510	-8.485927	934.994507	501.341675	6.925508	934.566956	497.138184	161.959412
-687.952637	46.860382	862.830872	-645.508972	-105.557259	866.585632	-690.812378	112.854462	481.675262	-651.751892	-170.076721	493.122040	-615.566650	152.045166	84.337746	-579.089722	-152.974411	87.245049	-484.073425	222.814407	1273.212036	-398.913574	-101.414635	1313.367065	-407.210327	75.310448	1299.833618	-306.929962	124.744484	1557.604614	-613.994751	262.266632	1051.851685	-494.010712	-253.047043	1131.297241	-556.676880	274.857483	789.813843	-446.402161	-287.299469	872.261597	-598.096069	-8.519201	934.389099	498.974304	6.902888	934.583008	495.141693	162.312256
-688.801880	47.062256	862.508484	-646.499084	-106.031311	866.025818	-691.919739	112.759727	481.446899	-652.936707	-170.326294	492.968781	-615.751038	152.163223	84.289268	-579.178223	-153.097580	87.254852	-483.655853	222.909576	1271.931641	-397.953949	-101.011909	1311.811646	-406.682953	75.589653	1298.561035	-305.588379	125.619110	1555.848755	-614.502075	262.099213	1051.107178	-493.315033	-253.112015	1130.218262	-558.964172	274.250275	788.611267	-447.410614	-288.057098	870.952209	-598.697021	-8.836395	933.686707	496.517090	6.828581	934.598877	493.203766	162.295532
-689.285217	46.984360	862.190491	-646.894897	-105.655327	865.849426	-692.909363	112.694244	481.260742	-653.714294	-170.305603	492.704376	-616.044861	152.285599	84.201912	-579.180237	-153.186478	87.226105	-483.265381	222.939560	1270.965332	-397.086060	-100.757500	1310.591797	-406.350403	75.841637	1297.505371	-304.672607	126.463356	1554.564941	-614.951050	262.008118	1050.551880	-492.588928	-253.010422	1129.180298	-561.209473	273.658569	787.572388	-448.230133	-288.623688	869.753479	-599.094788	-8.512661	933.345764	494.656036	7.286616	934.772949	491.509338	162.229706
-689.924683	47.017624	862.014526	-647.285828	-105.890678	865.655334	-693.872009	112.768173	481.131805	-654.404236	-170.429047	492.660248	-616.360291	152.411423	84.134758	-579.275513	-153.232727	87.212044	-483.008270	222.960190	1270.270996	-396.577728	-100.426544	1309.608154	-406.160248	76.036995	1296.890991	-304.121948	127.232040	1553.707275	-615.314941	261.940033	1050.237061	-491.920959	-252.910248	1128.333008	-563.352844	273.128723	786.797180	-448.882660	-288.939209	868.748291	-599.504517	-8.520126	933.027405	492.130310	7.243363	934.798096	489.465668	162.245941
-690.400879	47.267719	861.988586	-647.914368	-106.406769	865.460144	-694.673584	112.855042	481.077362	-654.905457	-170.461014	492.610291	-616.799377	152.687653	84.226990	-579.266174	-153.267639	87.223328	-482.877930	222.914154	1269.999268	-396.112305	-100.266335	1309.005493	-406.100311	76.201050	1296.615967	-303.956635	127.920319	1553.243530	-615.585144	261.884674	1050.126221	-491.225769	-252.713760	1127.616333	-565.412659	272.655914	786.204407	-449.403961	-289.113739	867.847412	-599.841614	-8.846142	932.759338	489.670715	6.963204	934.860535	487.676575	161.762222
-690.288574	47.273048	861.970703	-648.007996	-106.289223	865.377625	-695.062256	112.988663	481.070557	-655.118713	-170.334610	492.569397	-617.078735	152.948044	84.232620	-579.318909	-153.230713	87.200005	-482.874512	222.853134	1270.020020	-395.877319	-100.195351	1308.729126	-406.191254	76.255157	1296.687622	-304.202850	128.506851	1553.252197	-615.833069	261.856476	1050.273682	-490.654968	-252.348755	1126.955444	-567.344421	272.202454	785.871765	-449.670471	-289.035248	867.207336	-599.789124	-8.879993	932.694336	486.870331	6.957817	934.826965	485.237396	162.190094
-690.254578	47.396442	862.057007	-647.958679	-106.256714	865.445007	-695.346985	113.212723	481.090515	-655.150696	-170.138702	492.601349	-617.258606	153.084015	84.165245	-579.256714	-153.227875	87.262085	-483.003601	222.709198	1270.384521	-395.842438	-100.227150	1308.833862	-406.459015	76.256355	1297.092407	-304.858948	129.024872	1553.678467	-616.007019	261.801971	1050.591309	-490.036346	-252.010803	1126.678101	-569.119934	271.875366	785.756470	-449.791870	-288.753204	866.671387	-599.754089	-8.817430	932.782410	484.220428	6.923596	934.808472	483.048126	162.310287
-689.688721	47.446831	862.147156	-647.639038	-105.968689	865.511353	-695.214233	113.409210	481.167175	-654.975464	-169.907532	492.676483	-617.252808	153.099045	84.038322	-579.301941	-153.162827	87.260010	-483.279938	222.495453	1271.140503	-395.783356	-100.589302	1309.377197	-406.878754	76.200783	1297.861816	-305.897095	129.395676	1554.540405	-616.169861	261.765106	1051.179077	-489.556122	-251.603546	1126.564453	-570.829041	271.548340	785.869507	-449.716888	-288.190979	866.374695	-599.375793	-8.753872	932.956787	482.050201	7.035629	934.897827	481.231873	161.957474
-689.221069	47.658718	862.372437	-647.142578	-105.753021	865.677612	-694.905457	113.682968	481.260620	-654.629333	-169.610931	492.853760	-617.338806	153.163788	84.055946	-579.319763	-153.106476	87.322815	-483.689056	222.298386	1272.164185	-396.174194	-100.817909	1310.182983	-407.400024	76.063858	1299.045410	-307.369415	129.705902	1555.894165	-616.255005	261.736816	1052.009766	-489.177002	-251.077881	1126.541016	-572.274719	271.354828	786.312134	-449.415466	-287.394867	866.323425	-599.001282	-8.580092	933.272034	479.327301	6.789386	934.828308	478.688538	162.390442
-688.199402	48.058353	862.516113	-646.254700	-105.387779	865.815918	-694.350342	113.925888	481.451660	-653.961670	-169.172958	493.094971	-617.294983	153.254700	84.068245	-579.280273	-152.991089	87.352554	-484.258240	222.102539	1273.527344	-396.868958	-101.023468	1311.308838	-407.976227	75.528366	1300.269775	-309.112579	130.036484	1557.747681	-616.336426	261.767029	1053.062500	-488.959778	-250.623779	1126.738770	-573.582886	271.193268	786.976563	-448.960907	-286.379059	866.416687	-598.271606	-8.320916	933.673340	477.418671	6.616826	934.677368	477.058594	162.201004
-686.607117	48.600586	862.694275	-644.804749	-104.570686	866.041260	-693.472290	114.099503	481.680664	-653.123108	-168.636093	493.306854	-617.188416	153.254501	84.081215	-579.220825	-152.891525	87.394722	-484.903168	221.763336	1275.208008	-397.676361	-101.459801	1312.714355	-408.851044	75.333847	1302.117432	-311.456207	129.791504	1559.855103	-616.408752	261.781342	1054.356079	-488.865936	-250.148453	1127.113525	-574.661072	271.134644	787.915344	-448.255035	-285.135620	866.719971	-597.110413	-7.737273	934.258240	475.224243	6.643569	934.659363	475.046539	162.999695
-685.078308	49.764400	863.088867	-643.687195	-103.997406	866.233459	-692.836487	114.438950	482.017181	-652.232605	-168.202042	493.512787	-617.178589	153.204468	84.104500	-579.209534	-152.798981	87.457649	-485.722504	221.355438	1277.187622	-398.733795	-101.900574	1314.393311	-409.914337	75.160347	1304.375854	-314.107574	129.707718	1562.484375	-616.431335	261.819061	1055.853638	-488.920776	-249.577087	1127.522705	-575.559265	271.164673	789.092102	-447.365540	-283.669617	867.257385	-596.024780	-7.278763	934.901062	473.483154	7.454227	934.644653	472.967102	164.607071
-683.306091	50.400536	863.390076	-642.180298	-103.256470	866.547729	-691.840393	114.690994	482.348785	-651.092224	-167.586395	493.812103	-617.077148	153.122131	84.194351	-579.162292	-152.710831	87.511040	-486.633484	220.977036	1279.441406	-399.910309	-102.445732	1316.433594	-411.071381	74.900246	1306.962524	-317.208466	129.538757	1565.533447	-616.462463	261.905975	1057.567383	-489.010040	-249.099014	1128.268188	-576.095886	271.234680	790.584778	-446.231812	-281.966064	868.064697	-594.730591	-6.773270	935.594482	472.306732	7.183819	934.840698	472.410248	163.498886
-681.261230	51.013069	863.766724	-640.164124	-102.749809	866.801147	-690.587158	115.033707	482.681610	-649.840820	-167.031036	494.191559	-616.945679	153.038391	84.262741	-579.168701	-152.599274	87.558540	-487.642090	220.550705	1281.953247	-401.213257	-103.097847	1318.789917	-412.396912	74.551979	1309.813110	-320.719116	129.266830	1568.936279	-616.444458	262.007538	1059.533081	-489.213959	-248.678894	1129.262329	-576.409302	271.430725	792.348206	-444.915771	-280.147003	868.999390	-593.118713	-6.399487	936.361511	470.749512	7.077837	934.972839	470.929626	163.258957
-679.102722	51.885323	864.151855	-638.107056	-102.071167	867.154724	-689.224915	115.398697	482.976654	-648.380066	-166.350082	494.508392	-616.790894	152.848862	84.348137	-579.107361	-152.483536	87.669449	-488.795380	220.073303	1284.706665	-402.660431	-103.892822	1321.326050	-413.826538	74.110168	1312.918701	-324.477020	128.774887	1572.663574	-616.480103	262.157837	1061.674194	-489.398621	-248.312897	1130.545532	-576.509033	271.658508	794.318115	-443.312531	-278.126221	870.260254	-591.452087	-5.815933	937.199768	469.229858	6.759860	935.070679	469.591217	162.799026
-676.409302	52.566853	864.614868	-635.776672	-101.102341	867.425354	-687.560181	115.849548	483.396423	-646.843323	-165.631042	494.870270	-616.565125	152.735458	84.455460	-579.024536	-152.361786	87.782639	-490.020203	219.617416	1287.645996	-404.237122	-104.716873	1324.037842	-415.446136	73.570724	1316.112793	-328.660522	128.337906	1576.691772	-616.580933	262.469727	1064.139893	-489.708923	-247.808014	1131.765381	-576.209167	271.965424	796.573242	-441.531281	-275.983612	871.667603	-589.422546	-5.320631	938.103760	467.645081	6.876518	935.225830	467.942108	163.376175
-673.973572	53.550766	865.102722	-633.278748	-100.366348	867.749573	-685.904724	116.355179	483.782898	-645.157410	-164.811798	495.283142	-616.404480	152.568893	84.491852	-578.899109	-152.204224	87.898705	-491.347809	219.115387	1290.815796	-406.005920	-105.586136	1326.899414	-417.122803	72.946159	1319.552368	-333.128174	127.610939	1580.945801	-616.684875	262.757080	1066.633057	-490.092712	-247.361969	1133.108276	-575.699951	272.321259	799.001953	-439.497009	-273.692078	873.278198	-587.457642	-4.664745	939.023804	466.311035	7.260377	935.274109	466.742401	163.681717
-671.428223	54.089272	865.619873	-630.744141	-99.558052	868.085388	-684.063232	116.910263	484.027496	-643.490417	-164.119812	495.710388	-616.225647	152.470123	84.541245	-578.806030	-152.034271	87.980759	-492.750580	218.528763	1294.098389	-407.914490	-106.585495	1329.961548	-418.950897	72.342697	1323.176025	-337.971130	126.764053	1585.353638	-616.683105	262.921356	1069.238892	-490.526947	-246.845123	1134.450195	-574.907593	272.778839	801.626953	-437.199951	-271.320282	875.077637	-585.420105	-4.173743	939.951599	464.869476	7.702435	935.241638	465.545868	164.062363
-668.617554	54.720127	866.131531	-627.750000	-98.963051	868.339172	-681.988770	117.556610	484.426819	-641.625671	-163.174713	496.115417	-615.995117	152.349792	84.622726	-578.723694	-151.910019	88.118187	-494.233948	217.976303	1297.566528	-409.920685	-107.587395	1333.119019	-420.887299	71.570213	1326.975708	-343.087799	125.814194	1589.891846	-616.610596	262.973114	1071.966797	-490.964600	-246.460236	1135.983398	-573.650940	273.319977	804.479797	-434.689209	-268.825653	877.066650	-583.080017	-3.751100	940.883423	463.582275	7.975610	935.067017	464.805756	163.737396
-665.454529	55.142769	866.565430	-624.247314	-97.985016	868.744751	-679.838013	118.200195	484.672150	-639.515686	-161.751511	496.541107	-615.844788	152.289398	84.741440	-578.354309	-151.653564	88.194313	-495.793488	217.300125	1301.105957	-411.984619	-108.708305	1336.492188	-422.941742	70.830421	1330.774902	-348.485779	124.793793	1594.495850	-616.508667	262.960815	1074.665771	-491.413910	-246.078445	1137.556152	-572.189514	273.949524	807.393555	-431.897491	-266.231323	879.245667	-580.475586	-3.040269	941.938049	462.157898	8.354241	934.997131	463.612976	164.321808
-662.431091	55.705666	867.102234	-621.111938	-97.327888	869.083496	-677.575867	118.884666	485.010010	-637.562195	-161.309814	497.021240	-615.615234	152.192978	84.901382	-578.294495	-151.465286	88.358124	-497.426758	216.687897	1304.900146	-414.184143	-109.832039	1339.798462	-425.052521	69.961945	1334.557495	-354.039246	123.713295	1599.244873	-616.535034	263.159515	1077.647583	-491.911469	-245.743332	1139.219482	-570.356140	274.707428	810.535034	-429.029694	-263.658936	881.511230	-578.000793	-2.623910	942.942871	461.138153	8.753389	935.065369	462.680084	164.526779
-659.211609	56.324280	867.610535	-617.635010	-96.708229	869.391357	-675.262085	119.678490	485.384705	-635.421753	-160.445328	497.552887	-615.335144	152.140366	85.093086	-578.306519	-151.247635	88.458252	-499.212769	215.883026	1308.508667	-416.475555	-110.997902	1343.202637	-427.233856	69.225479	1338.522583	-359.870880	122.491699	1603.906250	-616.472351	263.256104	1080.560547	-492.359344	-245.444855	1140.890625	-568.213074	275.564697	813.800720	-425.702728	-260.903076	884.018677	-575.308716	-2.166765	943.943909	459.974792	8.763111	935.053650	461.578613	164.623917
-655.814453	56.994267	868.026001	-613.941040	-96.060051	869.733521	-672.871582	120.365448	485.689789	-633.138855	-159.344498	498.104431	-615.189331	151.987961	85.174080	-578.134644	-151.002380	88.558594	-501.028351	215.078003	1312.191650	-418.806885	-112.221588	1346.457764	-429.785919	68.479942	1342.428467	-365.867157	121.300407	1608.581421	-616.358215	263.314941	1083.438599	-492.851990	-245.149918	1142.510620	-565.778442	276.444824	817.105713	-422.350433	-258.262665	886.489136	-572.484558	-1.614434	944.945618	458.928375	8.758459	935.024353	460.351440	164.778702
-652.228027	57.277309	868.431213	-609.751648	-95.771881	870.049072	-670.337952	121.155701	486.041046	-630.721619	-158.294998	498.677338	-614.867126	151.852966	85.286247	-578.104309	-150.720749	88.649139	-503.021149	214.297577	1316.000610	-421.334351	-113.483398	1349.741943	-431.933624	67.619759	1346.523315	-371.947083	119.918518	1613.143311	-616.225220	263.335815	1086.408447	-493.278809	-244.962875	1144.044189	-563.068115	277.434326	820.501221	-418.737366	-255.499069	889.132446	-569.393799	-1.341315	945.955872	457.708252	8.615408	934.796204	459.063934	164.820053
-648.622131	57.983261	868.869141	-605.837708	-94.941765	870.474121	-667.737610	121.852768	486.448669	-628.182861	-157.119965	499.172424	-614.580139	151.702103	85.348694	-577.820862	-150.304871	88.794182	-505.049011	213.408554	1319.731689	-423.872925	-114.751282	1352.873901	-434.307159	66.679710	1350.423828	-378.057373	118.407204	1617.608887	-616.087585	263.420532	1089.225464	-493.699219	-244.761002	1145.498657	-560.085327	278.478821	823.913940	-415.057007	-252.947556	891.767334	-566.434570	-0.658235	947.043030	456.887451	8.495901	934.651489	457.972992	164.770554
-644.950867	58.684906	869.271851	-601.917175	-94.084503	870.917603	-665.128296	122.622414	486.781860	-625.574036	-156.087692	499.600250	-614.338196	151.564850	85.426491	-577.707397	-150.010742	88.965141	-507.188965	212.518417	1323.411865	-426.451294	-116.008896	1355.828369	-436.803833	65.710068	1354.079956	-384.364014	117.048203	1621.910400	-615.915039	263.668518	1092.109497	-494.062927	-244.621460	1146.836670	-556.783020	279.642700	827.423950	-411.249512	-250.472565	894.406799	-563.468811	0.032510	948.131470	456.130707	8.245100	934.544128	457.053070	164.436630
-641.198914	59.800732	869.712646	-598.042786	-92.961853	871.350952	-662.517700	123.418304	487.207489	-622.826660	-154.983932	499.989532	-614.092102	151.420227	85.550003	-577.572449	-149.681061	89.087929	-509.376068	211.558350	1326.978638	-429.058075	-117.340843	1358.676880	-439.261627	64.752594	1357.759644	-390.552979	115.343643	1626.045654	-615.522217	263.602264	1094.591797	-494.302460	-244.508621	1148.063354	-553.263428	280.815521	830.844360	-407.279297	-248.030594	897.057678	-560.505493	0.964088	949.256409	455.352966	7.826460	934.396301	456.222656	164.061081
-637.298462	61.018467	870.102844	-593.988037	-91.960106	871.794922	-659.801636	124.186272	487.589630	-619.926514	-154.275620	500.279541	-613.894104	151.303894	85.678070	-577.513000	-149.404083	89.256775	-511.635986	210.574860	1330.446289	-431.675598	-118.674927	1361.439087	-441.792145	63.890560	1361.204346	-396.865204	114.112457	1629.859009	-615.327759	264.003937	1097.350708	-494.494293	-244.457962	1149.172485	-549.511047	282.161804	834.273376	-403.204834	-245.699066	899.725830	-557.425415	1.890048	950.379883	455.180573	8.021454	934.155396	455.485779	164.206940
-632.125610	65.941132	871.211731	-589.798279	-89.336731	871.976074	-656.880249	125.014656	488.590790	-616.648071	-153.000427	500.374847	-613.495056	151.261200	85.844772	-577.029663	-149.038910	89.435867	-513.962830	209.592407	1333.819092	-434.240326	-119.978363	1363.987183	-444.414185	62.853165	1364.442505	-403.044617	112.225098	1633.672363	-614.881409	264.238647	1099.840820	-494.586578	-244.480011	1150.213989	-545.526855	283.571655	837.728516	-399.081207	-243.424347	902.381165	-553.764526	4.289725	952.047974	454.548157	7.969581	934.034119	454.545441	164.173645
-628.245544	67.604271	871.798340	-586.188843	-87.950142	872.444397	-654.186768	125.938408	489.178772	-613.728821	-151.847549	500.757202	-613.269287	151.097076	85.933640	-576.820557	-148.638504	89.587845	-516.343506	208.583969	1337.070679	-436.855835	-121.255814	1366.380737	-447.046753	61.882393	1367.567505	-409.200806	110.622566	1637.186890	-614.315186	264.292328	1102.123047	-494.549622	-244.502441	1151.125000	-541.363831	285.017334	841.143982	-394.792694	-241.253983	905.042786	-550.875793	5.396883	953.258423	453.944244	7.960547	933.981873	453.704651	164.092529
-624.226746	69.408203	872.291260	-582.413086	-86.575813	872.846802	-651.242432	126.766273	489.664154	-610.755920	-150.854630	501.162018	-612.987854	150.934418	86.026070	-576.717102	-148.272278	89.738281	-518.717163	207.517410	1340.193359	-439.423248	-122.551559	1368.528687	-449.702698	60.838936	1370.520386	-415.240387	108.860451	1640.564575	-613.672119	264.446228	1104.277832	-494.450195	-244.631470	1151.935547	-536.950012	286.560242	844.546265	-390.515533	-239.140305	907.722107	-547.859619	6.574497	954.388184	453.314178	7.894469	933.962463	452.864227	164.072952
-620.884888	70.066002	872.762695	-579.009766	-85.709824	873.348206	-648.212524	127.466095	489.917664	-607.659180	-149.841675	501.508057	-612.695435	150.783981	86.132973	-577.002197	-148.102219	89.869644	-521.139343	206.448151	1343.112671	-441.964172	-123.765030	1370.474854	-452.290131	59.761391	1373.272095	-421.235229	107.219147	1643.684937	-613.015198	264.661530	1106.287964	-494.216644	-244.762497	1152.546631	-532.380127	288.110443	847.939697	-386.076202	-237.158188	910.324341	-545.299316	7.178057	955.448425	452.721649	7.915011	933.917053	452.017792	164.161926
-618.125366	68.093056	872.378052	-575.403503	-85.750885	874.156616	-644.902161	128.092041	489.598694	-604.693848	-149.008804	501.965912	-612.359924	150.632050	86.237946	-577.937805	-148.335709	89.870613	-523.497620	205.397980	1345.879028	-444.434875	-124.963051	1372.282959	-454.901337	58.724224	1375.785522	-427.095642	105.709290	1646.538208	-612.316711	264.956726	1108.164063	-493.861481	-244.909790	1153.040405	-527.723511	289.798828	851.240234	-381.515533	-235.118729	913.077637	-542.980591	7.063816	956.060547	452.160339	8.027705	933.839355	451.169403	164.355667
-614.498413	69.740601	872.721619	-571.911011	-84.628197	874.461731	-641.703247	128.871414	489.953217	-601.365295	-148.136169	502.158875	-612.166199	150.523056	86.403137	-578.359253	-148.198120	89.989777	-525.881042	204.355103	1348.303345	-446.904999	-126.101303	1373.820313	-457.477661	57.757339	1378.100464	-432.798492	104.010162	1649.080688	-611.595032	265.334290	1109.807251	-493.483612	-245.152542	1153.373047	-522.916321	291.512390	854.460938	-377.059692	-233.308243	915.560364	-540.270081	8.100019	956.996216	451.643646	8.137418	933.744690	450.394867	164.571609
-610.789185	71.709335	873.071228	-568.362061	-83.468369	874.693298	-638.327637	129.572250	490.314728	-597.848083	-147.149612	502.285156	-612.072021	150.633728	86.773445	-578.102295	-147.868256	90.141579	-528.241272	203.327957	1350.549683	-449.285675	-127.241425	1375.216675	-459.995728	56.805573	1380.144531	-438.243958	102.192230	1651.480347	-610.707947	265.707550	1111.257568	-492.960846	-245.386368	1153.540161	-518.003662	293.281372	857.575073	-372.666382	-231.612579	917.897522	-537.521912	9.230903	957.918518	451.117523	8.310992	933.630676	449.643646	164.846619
-607.323242	73.580292	873.433167	-565.236084	-82.134079	874.839355	-634.962097	130.420380	490.658875	-594.239014	-146.274796	502.362335	-611.981506	150.480988	86.815567	-577.584045	-147.459213	90.338791	-530.536316	202.305771	1352.602173	-451.583527	-128.305099	1376.392700	-462.479401	55.858467	1382.040161	-443.539948	100.452087	1653.599976	-609.782715	266.220306	1112.597412	-492.353851	-245.720993	1153.677979	-513.078125	295.102722	860.669678	-368.230591	-229.967972	920.204590	-535.024048	10.340796	958.748230	450.642975	8.568533	933.494019	448.928345	165.116486
-603.947388	75.493637	873.798401	-562.053284	-80.943901	874.974670	-631.398560	131.106735	491.023132	-590.354919	-145.246277	502.416046	-611.863403	150.296906	86.889969	-577.715820	-147.255920	90.539444	-532.845093	201.259521	1354.394165	-453.791229	-129.362045	1377.482788	-464.902252	54.982265	1383.811768	-448.578827	98.761147	1655.611328	-608.779236	266.622070	1113.729492	-491.690704	-245.957352	1153.701538	-508.005737	296.923035	863.682861	-363.921295	-228.473770	922.309570	-532.533752	11.430196	959.549622	450.160492	8.844764	933.409241	448.171326	165.415497
-600.885315	77.030602	874.083984	-559.274536	-79.732742	875.148987	-627.664368	131.881577	491.337830	-586.297791	-144.325272	502.365601	-611.651794	150.070496	86.928352	-577.564209	-147.042130	90.796860	-535.029602	200.262177	1356.098267	-455.927368	-130.315048	1378.392944	-467.247070	54.101219	1385.452881	-453.455811	97.044510	1657.372070	-607.680115	267.141449	1114.800293	-490.915466	-246.256790	1153.715088	-502.883209	298.740021	866.715637	-359.633484	-226.953964	924.571106	-530.356201	12.429390	960.276550	449.731995	9.156096	933.366150	447.478027	165.679123
-598.078552	78.394966	874.268860	-556.505676	-78.731827	875.232544	-623.433899	132.229172	491.417633	-581.966797	-143.352905	502.338257	-611.459045	149.986664	87.065491	-577.339661	-146.804886	91.037949	-537.233765	199.302231	1357.568115	-457.964508	-131.257645	1379.174805	-469.519897	53.143925	1386.876831	-458.060577	95.336433	1658.940796	-606.574463	267.705200	1115.729858	-490.076782	-246.615707	1153.653931	-497.718445	300.470459	869.627686	-355.400208	-225.526443	926.712097	-528.283630	13.326491	960.867249	449.276794	9.348199	933.374390	446.814148	165.837662
-595.496826	79.318825	874.447266	-553.996521	-77.812294	875.323547	-619.187561	132.933868	491.522858	-577.295776	-142.354065	502.215179	-611.093262	149.496841	86.980919	-576.947571	-146.454727	91.255844	-539.352112	198.324265	1358.843750	-459.887756	-132.138794	1379.802002	-471.681122	52.467590	1388.245483	-462.423431	93.558372	1660.255127	-605.273438	268.210876	1116.619019	-489.197754	-246.877151	1153.506958	-492.543915	302.194550	872.483643	-351.344482	-224.197952	928.709290	-526.423157	13.998758	961.426697	448.864807	9.551571	933.375671	446.181030	166.014053
-593.315796	80.168823	874.495178	-551.916199	-76.883171	875.397156	-614.734436	133.885880	491.671967	-572.453369	-141.642502	502.070923	-611.090454	149.490250	87.423508	-575.804565	-145.944290	91.485886	-541.384277	197.382950	1359.826782	-461.740845	-132.989243	1380.240234	-473.891388	51.649559	1389.296753	-466.537781	91.925789	1661.346191	-603.992920	268.726837	1117.216553	-488.263397	-246.925171	1153.127930	-487.345612	303.922211	875.211487	-347.381165	-222.868729	930.604736	-524.935547	14.710817	961.870300	448.509644	9.576667	933.407959	445.656738	166.059250
-591.270264	80.909576	874.547546	-549.666077	-76.195824	875.329224	-609.864868	134.863220	491.733643	-567.168457	-140.953186	501.970978	-611.127380	149.274155	87.443756	-575.473755	-145.639893	91.707169	-543.401733	196.464050	1360.649048	-463.474426	-133.767593	1380.558105	-475.815948	50.924980	1390.147095	-470.429077	90.382874	1662.209595	-602.733643	269.392914	1117.667114	-487.309906	-247.296341	1152.914185	-482.206635	305.636810	877.917297	-343.601318	-221.651978	932.311462	-523.453979	15.241459	962.251892	448.275085	9.765021	933.333984	445.137177	166.206665
-589.296509	81.577957	874.431763	-547.584900	-75.417999	875.233826	-604.551575	135.980576	491.822571	-561.142212	-139.920319	501.642120	-610.910156	149.101593	87.663712	-575.038452	-145.413696	91.962090	-545.333374	195.534454	1361.276367	-465.109161	-134.496628	1380.640991	-477.708282	50.175144	1390.741821	-474.060577	88.869568	1662.810059	-601.377319	269.901642	1117.980225	-486.387665	-247.438431	1152.409668	-476.957489	307.218872	880.548645	-340.011658	-220.480148	933.871582	-522.111694	15.836981	962.530457	447.813049	9.589571	933.440613	444.577026	166.137329
-587.628235	82.158394	874.311157	-545.803223	-74.610374	874.994751	-598.601624	137.079437	491.819611	-555.168213	-139.327606	501.213409	-610.526245	149.043594	87.973625	-574.849182	-145.280243	92.337250	-547.200073	194.653244	1361.692139	-466.588806	-135.181610	1380.618774	-479.513184	49.361412	1391.145874	-477.324799	87.438034	1663.207642	-600.023376	270.455383	1118.216309	-485.403748	-247.618393	1151.889404	-471.851959	308.812103	883.109375	-336.491455	-219.431961	935.272766	-521.020569	16.349190	962.708679	447.594452	9.641966	933.315125	444.151001	166.220154
-586.037598	82.682602	874.096008	-543.982727	-73.970390	874.604065	-592.421387	138.644623	491.836121	-548.905029	-138.759995	500.658997	-609.916260	148.545639	88.022591	-574.507324	-145.125854	92.696388	-548.984802	193.747040	1361.923950	-468.029236	-135.823883	1380.358765	-481.186218	48.672394	1391.331665	-480.581116	85.999207	1663.341797	-598.590698	270.901001	1118.333130	-484.476532	-247.654800	1151.111816	-466.807434	310.374603	885.561035	-333.134583	-218.364807	936.519043	-519.981812	16.731138	962.776855	447.043762	9.301645	933.414795	443.653046	166.091843
-584.636108	83.137802	873.696533	-542.294312	-73.342125	874.152649	-586.105774	140.235428	491.452026	-542.736206	-138.559387	499.932343	-609.639587	148.889832	88.631760	-574.102173	-144.977066	93.109818	-550.712585	192.860931	1361.942383	-469.330933	-136.423447	1379.972168	-482.790649	47.946491	1391.285889	-483.445618	84.662689	1663.197388	-597.238281	271.279175	1118.248413	-483.534363	-247.778503	1150.339478	-461.794891	311.817993	887.928467	-329.957825	-217.394302	937.587463	-519.143921	17.149546	962.724976	446.710449	9.145748	933.511597	443.275208	166.033615
-583.372070	83.506851	873.106628	-540.762817	-72.808151	873.523499	-579.415161	141.396072	490.596344	-536.549561	-138.545547	498.980774	-608.964111	149.050735	88.799217	-574.077637	-144.970856	93.561607	-552.365662	191.941742	1361.726563	-470.542450	-137.003891	1379.338501	-484.329346	47.325653	1390.984131	-486.152832	83.390602	1662.792725	-595.833618	271.699310	1118.019409	-482.647552	-248.054245	1149.477783	-456.737579	313.216309	890.230774	-326.938965	-216.459412	938.441284	-518.480774	17.468273	962.496521	446.415802	9.170834	933.530212	442.924255	166.032654
-582.104126	83.961227	872.261658	-539.293457	-72.225296	872.669006	-573.371155	143.202148	489.776367	-530.420593	-138.735001	497.760162	-608.542053	149.042816	89.024719	-574.127563	-144.974808	93.992195	-553.987061	191.010178	1361.264282	-471.667419	-137.577972	1378.472290	-485.801392	46.709465	1390.418091	-488.633911	82.179543	1662.124634	-594.680908	272.199524	1117.527710	-481.833313	-248.202972	1148.398438	-451.993439	314.498962	892.203247	-324.059418	-215.578369	939.010376	-517.886780	17.836338	962.041504	446.214478	9.254986	933.540527	442.675079	166.128860
-580.994995	84.224487	871.126160	-538.105957	-71.450813	871.596069	-567.407898	145.092178	488.683319	-524.070251	-138.816360	496.316742	-608.206238	149.013412	89.209045	-573.870117	-144.921021	94.318054	-555.573242	190.084137	1360.446411	-472.753448	-138.095947	1377.291748	-487.279175	46.158966	1389.565552	-490.955750	81.043968	1661.167480	-593.451843	272.708893	1116.858887	-480.982941	-248.231689	1146.840088	-447.380341	315.723083	894.026184	-321.265411	-214.762054	939.344482	-517.542725	18.231674	961.333618	446.051331	9.371292	933.531128	442.469238	166.245041
-579.880005	84.466408	869.615051	-536.717224	-70.988304	870.181824	-561.626953	147.047653	487.299835	-517.707031	-138.819458	494.685944	-607.953308	149.003616	89.428734	-573.832825	-144.902054	94.625221	-557.119934	189.173401	1359.425049	-473.749146	-138.629410	1375.865723	-488.644928	45.527153	1388.417847	-493.000977	79.947571	1659.892578	-592.299011	273.184692	1115.989746	-480.202148	-248.463470	1145.223755	-442.846161	316.871948	895.687988	-318.698700	-213.994080	939.297668	-517.168274	18.488647	960.287842	445.890411	9.540268	933.502869	442.286224	166.448898
-578.726074	84.683319	867.838074	-535.381775	-70.479469	868.357422	-556.031433	149.077042	485.853607	-511.265747	-138.700958	492.890564	-607.847534	148.892715	89.631012	-573.590820	-144.868683	94.806282	-558.611816	188.273285	1358.081909	-474.694550	-139.183136	1374.137207	-490.024841	44.881393	1386.984131	-494.907867	78.907425	1658.379150	-591.158264	273.631866	1114.835327	-479.391327	-248.717422	1143.306885	-438.406921	317.925110	897.122192	-316.142181	-213.368225	938.986938	-516.814148	18.646774	958.913330	445.786713	9.720407	933.492493	442.172729	166.642105
-577.539612	84.843407	865.695190	-533.582520	-70.734207	865.769653	-550.448242	151.114044	484.257385	-504.979675	-138.618408	491.095062	-607.651855	148.739197	90.010094	-573.206116	-144.839127	95.010986	-560.061340	187.378571	1356.469482	-475.603760	-139.657288	1372.159058	-491.333191	44.254967	1385.283447	-496.433929	77.974678	1656.684326	-590.090942	274.085571	1113.468018	-478.613708	-249.138763	1141.201050	-434.127960	319.020569	898.386536	-313.746552	-212.714294	938.373901	-516.108887	18.245144	956.937134	445.678009	9.871033	933.523010	442.066711	166.826904
-576.463501	84.856659	863.326172	-532.338135	-70.428162	863.331116	-544.847717	153.166016	482.480560	-498.739410	-138.400650	489.044891	-607.226990	148.699860	90.228653	-572.870544	-144.658478	95.264023	-561.445679	186.526932	1354.576050	-476.483002	-140.154816	1369.876221	-492.571838	43.683388	1383.393066	-498.116730	76.941978	1654.548340	-589.073975	274.510529	1111.822510	-477.842957	-249.471802	1138.831543	-429.892639	319.945496	899.420715	-311.455414	-212.122131	937.452393	-515.848328	18.172176	954.945374	445.586487	10.036576	933.558472	441.977600	167.011993
-575.237122	84.928566	860.601563	-530.954224	-70.190941	860.603394	-539.370667	155.269424	480.665100	-492.531311	-137.989822	486.867920	-606.938660	148.620422	90.420250	-572.180847	-144.330948	95.536400	-562.802002	185.741623	1352.424683	-477.306183	-140.644501	1367.388306	-493.975922	43.041862	1381.210449	-499.479431	76.035225	1652.319580	-588.091064	274.921478	1109.865234	-477.070557	-249.780930	1136.198120	-425.833649	320.851990	900.203918	-309.291321	-211.594559	936.221985	-515.454651	18.115526	952.622375	445.535889	10.210991	933.600464	441.918274	167.225235
-573.979614	84.780380	857.706970	-529.574097	-70.003647	857.669434	-533.802124	157.178055	478.628418	-486.568878	-137.464325	484.589081	-606.433838	148.712021	90.535889	-571.672852	-143.897400	95.788338	-564.196472	184.998993	1350.026855	-478.165375	-141.166458	1364.672241	-495.287140	42.502483	1378.853394	-500.807129	75.104149	1649.878662	-587.254944	275.289520	1107.731812	-476.322083	-250.038925	1133.219482	-421.953705	321.606079	900.793518	-307.293884	-211.109192	934.587708	-515.031433	17.907743	950.095520	445.493347	10.340486	933.653442	441.869446	167.416931
-572.738892	85.161873	854.542603	-528.222351	-69.688469	854.622681	-528.519531	159.019104	476.629272	-481.049377	-137.054169	482.240662	-605.856628	148.792801	90.607475	-571.146179	-143.540298	95.946342	-565.548462	184.333389	1347.477539	-479.045502	-141.656464	1361.780273	-496.529846	41.726517	1376.136841	-501.953918	74.212082	1647.388306	-586.474854	275.715149	1105.447266	-475.574158	-250.434647	1130.195313	-418.265289	322.388336	901.170776	-305.546295	-210.718018	932.685486	-514.577454	18.106161	947.337341	445.489227	10.467751	933.678223	441.859375	167.574905
-571.664063	85.266762	851.412842	-527.073669	-69.418709	851.391479	-523.386841	160.604019	474.461365	-476.014282	-136.855576	479.873474	-605.153442	148.797684	90.580826	-570.861206	-143.262665	96.088257	-566.987488	183.667725	1344.812744	-479.900970	-142.287003	1358.757446	-497.693756	41.148972	1373.583130	-503.057465	73.356560	1644.773438	-585.763733	276.069000	1102.993408	-474.875061	-250.785248	1126.989258	-414.727539	322.907654	901.323853	-304.016846	-210.431961	930.417969	-514.180847	18.054651	944.456848	445.531891	10.586282	933.698120	441.855011	167.714188
-570.669861	85.359398	848.374939	-525.804688	-69.245193	848.168335	-518.529236	162.073105	472.325317	-471.637817	-136.766693	477.620728	-604.404907	148.695618	90.412071	-570.435974	-142.949142	96.062416	-568.351257	183.165573	1342.067749	-480.803162	-142.878357	1355.649170	-498.804199	40.580387	1370.997925	-504.150482	72.555977	1642.221069	-585.048035	276.262268	1100.431152	-474.160126	-251.109970	1123.623291	-411.385132	323.569855	901.385193	-302.648315	-210.205887	927.897217	-513.623169	17.977219	941.563965	445.569672	10.753759	933.694641	441.858795	167.866592
-569.882080	85.429779	845.332520	-525.044800	-68.994736	845.155762	-514.146545	163.374176	470.372345	-467.742737	-136.899460	475.508514	-603.835510	148.629517	90.277901	-570.015686	-142.800308	96.000618	-569.717590	182.707108	1339.352783	-481.625610	-143.479858	1352.573853	-499.948212	39.972618	1368.330322	-505.122620	71.736710	1639.676392	-584.539673	276.541595	1097.856812	-473.505615	-251.366913	1120.223389	-408.584442	323.951202	901.041382	-301.538422	-210.088104	925.096985	-513.251526	18.044001	938.694580	445.669647	10.805089	933.654297	441.898224	167.949799
-569.166443	85.442726	842.427429	-524.213501	-68.840744	842.339600	-510.131744	164.741821	468.457031	-464.227325	-137.005737	473.606049	-603.221924	148.631439	90.300163	-569.669617	-142.786743	95.992081	-571.103943	182.311859	1336.672241	-482.450531	-144.131012	1349.572388	-500.885773	39.470047	1365.881714	-506.152222	70.977524	1637.252808	-584.020935	276.657196	1095.301025	-472.860138	-251.463318	1116.901611	-405.937378	324.141602	900.668762	-300.626770	-209.943726	922.121460	-512.762573	18.133024	935.937073	445.745026	10.864994	933.619934	441.927155	168.050903
-568.677246	85.342194	839.673035	-523.788330	-68.719513	839.896851	-506.713593	165.960403	466.652924	-461.135681	-137.330627	471.897919	-602.945068	148.629669	90.487808	-569.459167	-142.877487	96.151207	-572.347290	181.965912	1334.172119	-483.170776	-144.747772	1346.707520	-501.929810	39.036163	1363.548584	-507.116821	70.222221	1634.993896	-583.624573	276.715210	1092.798462	-472.227936	-251.436020	1113.668945	-403.511475	324.092773	900.113342	-299.922943	-209.852081	919.043152	-512.484863	18.280447	933.388916	445.915405	10.884023	933.545898	442.037476	168.128891
-567.979065	85.383308	837.218140	-523.105652	-68.620842	837.669617	-503.697510	167.177368	465.056152	-458.151306	-137.635986	470.449524	-602.805481	148.658371	90.692017	-569.362366	-142.981293	96.328850	-573.546631	181.765717	1331.862915	-483.774536	-145.299606	1344.169678	-502.608734	38.564079	1361.380615	-508.108398	69.457809	1632.925415	-583.327209	276.637634	1090.438477	-471.698395	-251.230957	1110.682251	-401.580994	324.160278	899.397644	-299.571014	-209.837753	915.836853	-511.954590	18.442522	931.095520	446.054749	10.904525	933.471008	442.139587	168.179245
-567.239075	85.226547	834.888489	-522.497620	-68.646645	835.697510	-501.035065	168.214615	463.583679	-455.507355	-137.970261	469.146454	-602.594177	148.674561	90.728996	-569.228760	-142.945831	96.541786	-574.635071	181.637589	1329.784912	-484.276733	-145.832397	1341.852051	-503.325806	38.061069	1359.358887	-509.058624	68.765854	1631.138916	-583.079163	276.481323	1088.295776	-471.231934	-250.830688	1107.914551	-400.042603	324.116608	898.533264	-299.529572	-209.926376	912.599609	-511.397522	18.514719	928.968811	446.185425	10.942677	933.350891	442.308777	168.241898
-566.216919	84.833199	833.257446	-522.219055	-67.862473	834.493591	-498.763916	168.968781	462.381409	-453.049194	-138.115051	467.865631	-602.334167	148.704956	90.753754	-569.032715	-142.818451	96.658340	-575.618958	181.495117	1327.990967	-484.661560	-146.285370	1339.848877	-503.854156	37.736649	1357.826416	-510.020203	68.101936	1629.705688	-582.893188	275.997192	1086.338501	-470.911896	-250.110168	1105.488770	-398.863556	323.709747	897.608643	-299.897705	-210.006607	909.294495	-511.059509	18.798836	927.652649	446.444275	10.964791	933.189148	442.532471	168.385086
-565.452332	85.367203	831.676025	-520.866638	-68.726379	832.761658	-497.245026	169.546875	461.557587	-451.239594	-138.290039	466.989746	-602.315430	148.611938	90.837135	-568.976379	-142.731827	96.783035	-576.387329	181.387497	1326.635132	-484.912994	-146.693604	1338.287964	-504.428314	37.429108	1356.668335	-511.004486	67.429756	1628.637817	-582.572998	275.062836	1084.479858	-470.675140	-249.215668	1103.404175	-398.172546	323.357269	896.511475	-300.642853	-210.133484	906.042419	-510.035736	18.565336	926.015747	446.771515	11.006936	933.029785	442.815460	168.471268
-564.402344	84.923744	831.024475	-520.391113	-68.355904	832.152039	-496.022980	169.642303	461.026611	-450.041260	-138.531998	466.159576	-602.188171	148.501312	90.807747	-568.859863	-142.638565	96.810226	-577.171814	181.214584	1325.596436	-485.062958	-147.122101	1337.221680	-504.869385	37.124390	1355.993652	-511.846497	66.835403	1628.113037	-582.704407	274.372559	1083.356934	-470.613983	-248.491516	1101.819214	-397.929840	322.726715	895.433350	-301.833405	-210.295029	902.952026	-509.532959	18.410843	925.489380	447.023254	11.051881	932.916443	443.090851	168.481857
-563.608887	85.460640	830.489624	-519.419861	-68.790855	831.598389	-495.808716	169.528885	460.901794	-449.599182	-138.676086	465.838318	-602.169922	148.384995	90.836845	-568.747498	-142.558548	96.749504	-577.751282	181.129807	1325.243164	-485.118774	-147.478561	1336.660645	-505.480316	36.759495	1355.755371	-512.870239	66.198845	1627.965576	-582.805603	273.247314	1082.491821	-470.744171	-247.588470	1100.729736	-398.052368	321.595428	894.325928	-303.508942	-210.479141	900.025635	-508.728821	18.402296	924.978821	447.335022	11.208420	932.821655	443.429413	168.509155
-562.978638	85.040825	830.885193	-518.799438	-69.110229	831.743530	-496.119263	169.146255	461.033966	-449.853485	-138.802124	465.940826	-602.131958	148.331039	90.849022	-568.679565	-142.533035	96.643997	-578.400818	180.916000	1325.257446	-485.130554	-147.812607	1336.717651	-505.799194	36.519623	1356.230713	-513.788635	65.681732	1628.413086	-583.120544	272.241791	1082.244873	-471.008484	-246.582504	1100.191284	-398.838867	320.529327	893.273071	-305.662598	-210.748734	897.373474	-508.136078	17.875423	925.277283	447.658997	11.482076	932.818237	443.722260	168.507095
-562.290222	85.198738	831.882568	-518.491211	-69.120453	832.388062	-497.143768	168.577087	461.598389	-450.738373	-138.861557	466.426392	-602.208069	148.327774	90.857277	-568.656189	-142.523514	96.606064	-578.801025	180.765930	1325.972534	-485.032654	-148.114212	1337.399536	-506.172638	36.219280	1357.256958	-514.679565	65.227547	1629.316406	-583.440979	270.810272	1082.396973	-471.362335	-245.603867	1100.356201	-400.092194	319.092072	892.271179	-308.312347	-210.883179	895.114929	-507.562897	17.664175	926.101746	447.915924	11.822031	932.885010	443.843933	168.689880
-561.538147	84.960342	833.223450	-517.400330	-69.800423	833.697998	-498.596283	167.764236	462.548584	-452.261139	-138.659515	467.474976	-602.317078	148.327530	90.797768	-568.759399	-142.531616	96.544899	-579.117493	180.502106	1327.108032	-484.758698	-148.347855	1338.650635	-506.451019	35.989098	1358.677246	-515.515991	64.811928	1630.743652	-584.064270	269.592621	1083.208008	-471.885406	-244.544647	1101.195435	-402.040283	317.575623	891.284302	-311.328674	-210.986801	893.298218	-506.657135	17.226095	927.430481	448.169983	12.210976	932.996155	444.062561	168.743790
-560.873901	84.623329	835.111389	-516.429626	-70.274170	835.488892	-500.458771	166.775131	463.627197	-454.299011	-138.471176	468.829468	-602.430847	148.348663	90.759804	-568.962402	-142.569717	96.508453	-579.295410	180.321198	1328.889526	-484.450378	-148.549637	1340.451294	-506.717621	35.884201	1360.673950	-516.340698	64.476044	1632.593750	-584.644104	267.944641	1084.432251	-472.581940	-243.679749	1102.747559	-404.500000	315.658844	890.399780	-315.182709	-211.349884	891.752625	-505.820221	16.823833	929.262817	448.531708	12.488235	933.187073	444.401825	168.673477
-560.262817	84.462227	837.420471	-515.800293	-70.549576	837.802429	-502.830170	165.584534	465.068298	-456.837891	-138.364594	470.432861	-602.622070	148.324326	90.707710	-569.212585	-142.650665	96.499329	-579.465454	180.059601	1331.034424	-484.052521	-148.700592	1342.767456	-506.821106	35.692909	1362.970825	-517.113647	64.171967	1634.794678	-585.376465	266.342194	1086.146240	-473.397217	-242.685669	1104.777222	-407.486145	313.651886	889.622070	-319.270264	-211.578903	890.833191	-505.160065	16.616449	931.559021	448.830933	12.790128	933.419495	444.658417	168.618683
-559.326416	84.070419	839.994690	-514.130798	-70.912468	840.465271	-505.437195	164.188507	466.745148	-459.677551	-138.010666	472.392212	-602.748291	148.368073	90.687683	-569.231873	-142.626572	96.372948	-579.461975	179.830750	1333.651123	-483.599792	-148.847412	1345.501343	-506.630524	35.376427	1365.514648	-517.863586	63.906269	1637.322510	-586.363892	264.809570	1088.473022	-474.300049	-241.920364	1107.367676	-410.933533	311.310791	889.067139	-323.749420	-211.891830	890.416138	-503.954376	16.421793	934.192566	449.099884	13.112165	933.578186	444.859497	168.679794
-559.146912	84.348923	842.941467	-514.206604	-71.128838	843.161194	-508.720551	162.738235	468.652588	-463.275146	-138.168854	474.346924	-603.027710	148.320740	90.636162	-569.606628	-142.763901	96.390694	-579.364380	179.534592	1336.535278	-483.100006	-148.988480	1348.535522	-506.589325	35.359337	1368.578857	-518.508057	63.711590	1640.153809	-587.254700	262.992615	1090.972168	-475.338287	-241.365555	1110.444702	-414.747986	308.973572	888.659058	-328.527771	-212.261597	890.391663	-503.658752	16.286448	936.945862	449.306183	13.481768	933.697021	444.974152	168.817520
-558.864807	84.630447	846.055908	-514.007446	-71.452919	846.120117	-512.306702	161.119507	470.714905	-467.180725	-138.337967	476.511353	-603.310120	148.237549	90.552460	-569.819885	-142.834091	96.337616	-579.226440	179.326050	1339.755615	-482.556122	-149.103745	1351.867554	-506.304626	34.999092	1371.527100	-519.204590	63.457691	1643.067627	-588.469360	261.561523	1093.995361	-476.525970	-241.002411	1113.849854	-418.850067	306.565613	888.509521	-333.503204	-212.706421	890.865906	-503.206482	16.177336	939.916870	449.564850	13.822967	933.772949	445.061401	169.079880
-558.413452	84.721695	849.222900	-513.476196	-71.575951	849.342041	-516.184265	159.504623	472.855194	-471.355255	-138.401810	478.866974	-603.516418	148.193436	90.376320	-570.214172	-143.015396	96.324181	-578.970642	178.984802	1343.130737	-481.911957	-149.272186	1355.301147	-506.009155	34.980572	1374.901489	-519.787292	63.275021	1646.130371	-589.749451	259.950378	1097.040405	-477.794708	-240.881470	1117.526611	-423.810730	303.852997	888.011597	-338.612823	-213.302597	891.742981	-502.576080	16.238239	943.054016	449.925690	14.146941	933.833618	445.183105	169.422867
-558.200562	84.541756	852.581299	-512.820496	-71.957039	852.625854	-520.344849	157.765945	475.007599	-475.763397	-138.413666	481.343689	-603.874207	148.251801	90.374825	-570.322083	-143.046661	96.252945	-578.567932	178.716354	1346.545166	-481.235565	-149.393112	1358.805664	-505.563354	34.747681	1378.115845	-520.322449	63.136303	1649.215576	-591.229248	258.531891	1100.380737	-479.166077	-241.067474	1121.377563	-428.810547	301.210663	887.957214	-343.726990	-213.915497	892.945374	-501.980133	16.041853	946.308716	450.341888	14.390742	933.848145	445.323761	169.732361
-557.842590	84.627342	855.792603	-512.341309	-71.990517	855.889832	-524.640991	155.970795	477.118408	-480.510468	-138.499863	483.794373	-604.124817	148.359100	90.334053	-570.663452	-143.278915	96.243889	-578.118958	178.440536	1350.037109	-480.484680	-149.453644	1362.262329	-505.054626	34.560623	1381.323608	-520.698853	63.010822	1652.300049	-593.026001	257.520020	1103.983398	-480.682617	-241.214706	1125.173462	-434.066864	298.650208	887.970825	-348.732819	-214.655136	894.439636	-501.388245	16.168264	949.473694	450.795502	14.594926	933.830200	445.506073	170.012955
-557.480713	84.614929	858.896729	-511.270325	-72.707413	858.973267	-528.991821	154.202942	479.230499	-485.330200	-138.504684	486.335297	-604.293518	148.554443	90.310104	-570.967773	-143.411224	96.126740	-577.621765	178.155640	1353.417969	-479.740295	-149.609039	1365.556274	-504.595428	34.425079	1384.411865	-521.157593	62.812885	1655.143799	-594.446106	255.992706	1107.095947	-482.311859	-241.576508	1128.856079	-439.500427	296.094879	888.013428	-353.563599	-215.564941	896.061157	-500.511108	15.946296	952.494385	451.245850	14.731130	933.755615	445.752258	170.186859
-557.505676	84.840965	862.046570	-511.777344	-71.854637	862.084778	-533.575134	152.458878	481.303101	-490.179413	-138.506927	488.554047	-604.775818	148.636795	90.338303	-571.233398	-143.612106	95.993851	-576.965637	177.866562	1356.645630	-478.918579	-149.703857	1368.686646	-504.042664	34.286732	1387.324829	-521.426392	62.645615	1657.868530	-596.456177	255.164413	1110.665405	-483.977814	-242.101898	1132.318604	-444.971313	293.629059	888.200806	-358.010834	-216.478973	897.884033	-500.513000	16.475643	955.530090	451.696472	14.858313	933.681763	445.997925	170.295029
-557.544678	84.876030	864.932190	-511.562378	-71.839478	864.885864	-538.024231	150.726120	483.189697	-495.141479	-138.482590	490.772797	-605.109863	148.702026	90.236893	-571.449219	-143.843979	95.840271	-576.276001	177.554153	1359.648682	-478.104309	-149.823181	1371.513428	-503.458160	34.140839	1389.981323	-521.591003	62.408623	1660.347046	-598.290649	254.101120	1113.806396	-485.720093	-242.770432	1135.594849	-450.921021	291.450317	888.176331	-362.104156	-217.537582	899.744568	-500.179565	16.576422	958.275330	452.179443	14.879270	933.664368	446.347687	170.361237
-557.695618	84.945999	867.575928	-511.382385	-71.821609	867.431213	-542.480286	148.953125	484.883820	-500.089783	-138.532730	492.886353	-605.405334	148.730392	90.088272	-571.660950	-144.036392	95.660576	-575.577271	177.292053	1362.386719	-477.165985	-149.934860	1374.078125	-502.877869	34.015961	1392.379883	-521.578125	62.221291	1662.614868	-600.068420	253.190445	1116.817871	-487.475555	-243.617050	1138.592651	-456.539429	289.335785	888.280396	-365.802338	-218.730789	901.530640	-499.881714	16.714762	960.754822	452.579773	14.856929	933.604736	446.776581	170.412842
-558.243469	84.527069	869.847534	-511.416595	-72.000687	869.747559	-546.607910	147.227112	486.354279	-505.066132	-138.597656	494.883942	-605.607361	148.877457	89.821007	-572.074646	-144.302673	95.497574	-574.841003	177.074020	1364.843750	-476.491272	-150.094879	1376.265259	-502.263916	33.895309	1394.439209	-521.583252	61.948372	1664.535156	-602.004395	252.237503	1119.463501	-489.252228	-244.654617	1141.349854	-462.053864	287.395630	888.374878	-369.026733	-220.054306	903.334106	-499.854187	16.667097	962.902039	452.882172	14.839943	933.565186	447.190765	170.402054
-558.152771	85.425964	872.240417	-511.384430	-71.564728	871.735779	-550.778076	145.582779	487.910889	-509.932404	-138.596115	496.593048	-605.848450	149.025269	89.746880	-572.259094	-144.506042	95.296036	-574.187378	176.858871	1366.986328	-475.746216	-150.229935	1378.151001	-501.655273	33.779770	1396.231812	-521.405273	61.687069	1666.233276	-604.000916	251.368515	1121.794312	-491.070404	-245.557205	1143.666626	-467.488159	285.771576	888.379822	-371.754974	-221.408676	905.018921	-499.507477	17.136057	965.006897	453.166626	14.918459	933.522766	447.647339	170.522461
-558.605713	85.481209	874.119324	-511.603149	-71.381790	873.446289	-554.949463	143.990555	489.137390	-514.924133	-138.660233	498.167847	-606.145996	149.065552	89.652931	-573.140076	-144.739822	95.364334	-573.483093	176.730072	1368.850342	-475.085480	-150.415131	1379.765259	-501.003906	33.703964	1397.781128	-521.098877	61.409355	1667.718262	-606.034119	250.569534	1123.861816	-492.830566	-246.445709	1145.559204	-472.709381	284.414398	888.319336	-374.036072	-222.984238	906.587341	-499.520264	17.313629	966.672119	453.452515	15.005711	933.501892	448.201843	170.670715
-559.221252	85.451172	875.586304	-512.065308	-71.262909	874.746033	-559.250793	142.401352	490.206390	-519.938354	-138.827118	499.480225	-606.493774	149.023193	89.428192	-573.590271	-144.855713	95.132553	-572.902222	176.612015	1370.335938	-474.571320	-150.638641	1381.001709	-500.416870	33.599121	1399.005493	-520.649414	61.095131	1668.949707	-608.185608	250.040222	1125.587891	-494.467377	-247.736893	1147.302368	-477.704010	283.086639	888.173584	-375.782074	-224.612000	908.075623	-499.691895	17.414814	967.907654	453.736908	15.081471	933.485168	448.750092	170.877426
-559.955200	85.436447	876.760254	-512.685730	-71.066147	875.713928	-563.620483	140.982849	491.215729	-524.912598	-139.040771	500.527069	-606.940735	148.924484	89.258759	-574.236389	-145.072876	94.793060	-572.493164	176.548584	1371.498169	-474.201752	-150.914963	1381.872314	-499.827301	33.531548	1399.938721	-520.025635	60.787323	1669.978516	-610.316467	249.447876	1126.932373	-496.093597	-248.718369	1148.349365	-482.565430	282.196289	887.864746	-377.212219	-226.422668	909.282288	-500.001404	17.535744	968.831848	454.059540	15.199309	933.418335	449.388458	171.105087
-560.713257	85.520111	877.582397	-513.330505	-70.858170	876.352051	-567.536621	139.584839	491.906799	-529.703674	-139.135117	501.316284	-607.169922	148.841537	89.061989	-574.689575	-145.236115	94.390358	-572.033386	176.574219	1372.370361	-473.924896	-151.215439	1382.468018	-499.264587	33.409111	1400.501465	-519.412720	60.463596	1670.682129	-612.388550	248.918854	1127.890625	-497.479797	-250.131210	1149.289917	-487.098541	281.512695	887.531860	-378.244812	-228.403351	910.271790	-500.350250	17.715126	969.419189	454.372864	15.336887	933.364990	450.051514	171.325485
-561.446594	85.561638	877.968506	-513.938171	-70.790794	876.595154	-570.957397	138.085922	492.441010	-534.288086	-139.352478	501.959564	-607.289001	148.795547	88.809814	-575.095459	-145.300003	93.944489	-571.731079	176.566666	1372.799072	-473.676697	-151.515518	1382.721069	-498.664978	33.307892	1400.822754	-518.496704	60.164391	1671.260498	-614.635437	248.743088	1128.579468	-498.722809	-251.358505	1149.768677	-491.618866	281.055389	886.852112	-378.900391	-230.477310	911.107056	-500.695526	17.816216	969.598877	454.705231	15.447682	933.342102	450.689697	171.564529
-562.298218	85.618942	878.017395	-514.663757	-70.737350	876.516785	-574.559204	136.837097	492.862701	-538.724670	-139.492416	502.449463	-607.595825	148.672150	88.614403	-575.633606	-145.399796	93.581863	-571.468811	176.603271	1372.989868	-473.562714	-151.844131	1382.725220	-498.089935	33.226822	1400.904541	-517.546082	59.865440	1671.590088	-616.759521	248.432236	1128.843140	-499.808319	-252.545013	1149.932007	-495.817017	280.838562	886.065247	-379.221039	-232.736694	911.702576	-501.133698	17.934227	969.435791	455.056091	15.558823	933.285706	451.339355	171.799072
-563.222778	85.666595	877.792175	-515.423218	-70.757233	876.164734	-577.973206	135.690979	493.187836	-542.966431	-139.670425	502.867371	-607.842346	148.511215	88.411026	-575.867493	-145.388123	93.170189	-571.198730	176.662460	1372.917847	-473.577850	-152.095673	1382.528076	-497.559448	33.128998	1400.717651	-516.453735	59.595539	1671.768921	-618.907898	248.275330	1128.952515	-500.682892	-253.881866	1149.902832	-499.847504	280.786774	885.224121	-379.312256	-235.084030	912.129883	-501.638947	18.012669	969.002563	455.328857	15.699888	933.298767	451.968811	171.994751
-564.078003	85.732681	877.473572	-516.141846	-70.825264	875.552063	-581.139404	134.757202	493.513824	-546.920105	-139.782883	503.183380	-607.900513	148.012482	87.864326	-575.981628	-145.338089	92.826660	-571.022766	176.701187	1372.638306	-473.335052	-152.352890	1382.221802	-497.048981	33.027302	1400.431030	-515.227356	59.316730	1671.835571	-621.034058	248.285095	1128.854736	-501.269440	-255.397873	1149.938477	-503.709747	280.887634	884.220276	-379.168457	-237.467133	912.454651	-502.082855	17.969326	968.400574	455.501495	15.851140	933.361206	452.506287	172.186722
-565.137878	85.602638	876.942017	-517.147522	-70.937805	874.923279	-584.013916	133.935776	493.663177	-550.904358	-140.087021	503.452332	-608.141113	148.288025	87.997589	-576.369629	-145.342300	92.593384	-570.708008	176.767151	1372.238770	-473.398499	-152.523178	1381.786377	-496.477570	32.982040	1400.026489	-513.958435	59.053398	1671.752808	-622.986633	248.172455	1128.545410	-501.668640	-256.754913	1149.691284	-507.337280	281.244598	883.286865	-378.782898	-239.998306	912.641235	-502.790802	17.906731	967.678589	455.720703	15.988365	933.465088	453.053650	172.338989
-566.347168	85.551773	876.419006	-518.314636	-71.005508	874.233704	-587.541748	133.619064	494.070190	-554.434509	-140.281677	503.610657	-608.627686	147.671707	87.587372	-576.411682	-145.306213	92.299515	-570.480774	176.807495	1371.750732	-473.310944	-152.702194	1381.283813	-495.987000	32.958168	1399.502930	-512.515991	58.851166	1671.631348	-624.917297	248.063019	1128.158813	-501.820587	-258.018372	1149.346802	-511.007111	281.699860	882.051025	-378.349762	-242.577896	912.698608	-503.627106	17.869095	966.921875	455.955505	16.122168	933.548218	453.659027	172.480972
-567.602051	85.376526	875.869507	-519.534973	-71.217087	873.494019	-590.063965	132.969955	494.180542	-557.858459	-140.561035	503.731720	-608.884583	148.002884	87.748024	-576.461548	-145.292755	91.964851	-570.265991	176.838150	1371.254639	-473.192993	-152.855850	1380.686523	-495.562836	32.892200	1398.938965	-511.002228	58.697876	1671.416748	-626.821472	248.348114	1127.803101	-501.996277	-259.820282	1148.972412	-514.394470	282.286652	881.039734	-377.747986	-245.196259	912.654114	-504.538574	17.672743	966.139099	456.196533	16.298691	933.572205	454.254944	172.626205
-568.983093	85.133232	875.437744	-520.869507	-71.359512	872.856262	-592.129333	132.487564	494.254974	-561.085449	-140.863556	503.803711	-608.754639	147.687332	87.297470	-576.480957	-145.276901	91.647438	-570.138306	176.842682	1370.564453	-473.063416	-152.996017	1380.119141	-495.007935	32.934170	1398.445435	-509.392090	58.612549	1671.149780	-628.537109	248.399963	1127.349243	-501.727325	-261.038666	1148.601807	-517.804504	283.050476	879.917358	-377.118103	-247.821777	912.501038	-505.570587	17.480366	965.464600	456.422852	16.475605	933.584290	454.880798	172.763229
-570.547974	84.955597	875.170288	-522.545532	-71.397949	872.296753	-594.410278	131.973145	494.247192	-564.259277	-141.232452	503.805298	-609.059326	148.077438	87.516136	-576.521545	-145.296448	91.312798	-569.926880	176.885651	1369.972778	-472.819489	-153.071884	1379.591309	-494.639771	32.930412	1397.819336	-507.674591	58.585339	1670.863770	-630.105103	248.424164	1126.974976	-501.242035	-262.225403	1148.308105	-521.042236	283.882416	878.827637	-376.429535	-250.506409	912.297913	-506.831909	17.296177	964.904297	456.495422	16.466721	933.606323	455.451019	172.889435
-572.144165	84.555107	875.006348	-524.044983	-71.668556	871.897705	-596.406372	131.523544	494.229034	-567.295410	-141.677444	503.870972	-608.940125	147.906723	87.178581	-576.527039	-145.344193	91.071297	-569.778564	176.886658	1369.425903	-472.543091	-153.084656	1379.092651	-494.177643	32.986950	1397.273315	-505.834595	58.661118	1670.560425	-631.755005	248.760239	1126.634155	-500.551025	-263.237213	1148.073853	-524.335510	284.703308	877.817993	-375.755463	-253.149994	912.042297	-508.032471	16.966728	964.470093	455.664337	16.129608	933.947205	455.638000	172.454559
-573.747681	84.075775	874.979858	-525.494690	-72.049500	871.614075	-598.408203	131.171997	494.201508	-570.307556	-142.153763	504.015564	-609.091675	148.025940	87.110352	-576.486145	-145.388123	90.856560	-569.617126	176.877274	1368.989380	-472.153625	-153.045303	1378.632446	-493.635956	33.043640	1396.847656	-504.047546	58.797405	1670.174194	-633.036072	248.901718	1126.513184	-499.691803	-264.114929	1147.911865	-527.410217	285.666656	877.102295	-375.033356	-255.710709	911.808594	-509.189117	16.550661	964.149658	455.750793	16.275528	933.948730	456.164703	172.534439
-575.399536	83.685135	875.128906	-526.785339	-72.812576	871.360535	-600.303406	130.817749	494.201782	-573.178894	-142.590515	504.234222	-609.448242	148.472687	87.279770	-576.582214	-145.490250	90.775406	-569.363953	176.855728	1368.659912	-471.638092	-152.990936	1378.315918	-493.252625	33.081734	1396.414429	-502.096680	59.018280	1669.823242	-634.346741	249.169815	1126.568604	-498.660919	-264.829865	1147.904419	-530.621704	286.568512	876.309753	-374.246033	-258.176514	911.659973	-510.248596	15.940618	963.916870	456.013153	16.541292	933.854553	456.734650	172.776276
-577.040649	83.128387	875.276733	-528.122803	-73.377823	871.447083	-602.116089	130.573837	494.232056	-576.043457	-143.102783	504.461243	-609.606995	148.605484	87.171242	-577.351196	-145.767273	90.723137	-569.246155	176.809906	1368.446411	-471.116150	-152.846466	1378.124634	-492.680634	33.212395	1396.132446	-500.014832	59.398605	1669.535156	-635.426147	249.295837	1126.687134	-497.532532	-265.528320	1148.053223	-533.709412	287.603485	875.840088	-373.536530	-260.558807	911.587158	-511.423096	15.525061	963.874634	456.148682	16.626020	933.870544	457.263550	172.846985
-578.840820	82.808685	875.518005	-530.105469	-73.375626	871.687256	-604.112244	130.421677	494.272125	-578.940918	-143.654526	504.556793	-609.802307	148.853561	87.259926	-576.860352	-145.722046	90.631805	-569.060242	176.829193	1368.340088	-470.426819	-152.651596	1378.013672	-492.283173	33.289536	1395.768799	-498.025055	59.745373	1669.117554	-636.498169	249.549744	1127.067871	-496.370422	-265.866547	1148.183105	-536.694153	288.517883	875.421082	-372.910431	-262.846924	911.505005	-512.962769	15.453518	963.944214	456.401886	16.765776	933.867920	457.823212	172.988159
-580.902283	82.447998	875.831482	-532.199036	-73.604469	871.896423	-606.051270	130.144653	494.309357	-581.748901	-144.285995	504.598755	-609.995911	149.055283	87.220078	-577.298584	-145.961487	90.523369	-568.830383	176.855392	1368.405151	-469.738403	-152.423080	1377.916626	-491.685577	33.510365	1395.539795	-495.927429	60.215595	1668.710938	-637.496582	249.793610	1127.557495	-495.165222	-266.482605	1148.706787	-539.606079	289.497742	875.214783	-372.346741	-264.932739	911.551270	-514.636169	15.229933	964.010254	456.660278	16.893394	933.840271	458.363190	173.184296
-582.895325	82.047852	875.995605	-534.338623	-73.868927	872.109741	-608.109924	129.947235	494.357788	-584.554810	-144.927521	504.647339	-610.266174	149.104233	87.111755	-577.165527	-146.140411	90.447441	-568.560608	176.903885	1368.542480	-468.939331	-152.074051	1377.873901	-491.217041	33.719746	1395.231812	-493.805237	60.767036	1668.248535	-638.346069	249.950531	1128.109253	-493.951813	-266.858856	1149.062866	-542.429993	290.449738	875.116882	-371.812195	-266.936340	911.596436	-516.291565	15.029222	963.990906	456.929504	17.012466	933.812378	458.877075	173.326523
-584.992737	81.643944	876.252075	-536.489136	-74.190048	872.316833	-610.803528	129.760605	494.475189	-587.216431	-145.418503	504.669891	-610.805847	148.772446	86.759911	-576.491516	-146.162674	90.310120	-568.222290	176.924591	1368.727905	-468.042450	-151.694977	1377.816772	-490.615540	33.967709	1394.937500	-491.602661	61.363155	1667.759033	-639.227051	250.182602	1128.744263	-492.782745	-267.193298	1149.500732	-545.122864	291.351593	875.187683	-371.293549	-268.792694	911.653748	-518.016907	14.758721	964.022766	457.177643	17.198236	933.787231	459.365601	173.456070
-587.071838	81.245064	876.518250	-538.549561	-74.657715	872.443298	-612.908142	129.464966	494.642914	-589.622253	-145.890167	504.635254	-611.464600	149.207977	87.073494	-576.437988	-146.348602	90.163818	-567.855042	176.960098	1368.896484	-467.038391	-151.244720	1377.681885	-489.962830	34.158455	1394.587402	-489.330200	62.022980	1667.234131	-640.033325	250.349167	1129.376953	-491.596375	-267.501801	1149.942505	-547.700500	292.233704	875.216919	-370.801971	-270.429352	911.706543	-519.676025	14.378430	964.015808	457.361694	17.345041	933.752563	459.801666	173.600082
-589.183228	80.833092	876.704407	-540.738220	-75.083496	872.552368	-615.260620	129.270981	494.754974	-591.872070	-146.325317	504.501495	-611.924255	149.299011	87.079948	-576.431702	-146.541901	90.043175	-567.381775	177.024216	1369.024658	-465.974701	-150.696884	1377.525513	-489.231293	34.424057	1394.200195	-486.971008	62.761303	1666.663940	-640.850403	250.632919	1130.026611	-490.414581	-267.806244	1150.260620	-550.153625	293.053772	875.323425	-370.278748	-271.908752	911.710449	-521.395325	14.032540	963.945618	457.515656	17.471846	933.700867	460.223145	173.803802
-591.279663	80.347305	876.806274	-542.837708	-75.619041	872.535767	-617.050598	128.777878	494.738373	-593.818909	-146.609451	504.345856	-611.910522	149.274261	86.913544	-576.287781	-146.671448	89.941887	-566.835693	177.096191	1369.105591	-464.799744	-150.137360	1377.281494	-488.451416	34.743546	1393.738281	-484.534485	63.567410	1666.021484	-641.578003	250.853958	1130.572998	-489.237457	-268.020813	1150.485596	-552.483276	293.922241	875.464478	-369.708801	-273.199738	911.692078	-523.053650	13.592325	963.763550	457.628876	17.580639	933.664429	460.556152	174.004868
-593.556702	79.799965	876.755249	-545.191284	-76.193382	872.509399	-618.970032	128.394043	494.821320	-595.578552	-146.965988	504.179382	-612.092224	149.419586	86.792725	-576.349365	-146.909485	89.892212	-566.207642	177.269196	1369.066772	-463.557983	-149.556152	1376.931641	-487.615356	35.081509	1393.159668	-481.999756	64.401176	1665.302246	-642.335327	251.170898	1131.031738	-488.082550	-268.323059	1150.672729	-554.557617	294.601288	875.465698	-369.136322	-274.258118	911.600830	-524.893127	13.176489	963.469849	457.805359	17.703804	933.607605	460.907196	174.174576
-595.836975	79.225784	876.643372	-547.550781	-76.886063	872.435852	-620.944702	127.957771	494.746338	-597.116943	-147.266144	504.016022	-612.509766	149.522614	86.727814	-576.452698	-147.113724	89.797127	-565.490295	177.492584	1368.929565	-462.281006	-148.909302	1376.481812	-486.725800	35.423061	1392.482300	-479.419281	65.296890	1664.525635	-642.980103	251.427673	1131.363037	-486.966797	-268.661102	1150.768188	-556.518738	295.409058	875.450989	-368.584259	-275.220551	911.440430	-526.737488	12.687722	963.118774	457.963135	17.800436	933.557678	461.275177	174.357040
-598.198547	78.676010	876.564453	-550.043518	-77.483902	872.296753	-622.988586	127.562355	494.774323	-598.377930	-147.548752	503.738678	-613.070374	149.828400	86.803070	-576.432434	-147.327606	89.717583	-564.738220	177.764694	1368.698730	-460.970734	-148.285706	1375.917603	-485.645233	35.669159	1391.624512	-476.711578	66.235985	1663.665039	-643.619934	251.766953	1131.546753	-485.897675	-268.923462	1150.632446	-558.312622	296.147522	875.375244	-368.002960	-275.972534	911.161377	-528.658813	12.201864	962.739685	458.203674	17.911751	933.495850	461.685638	174.518951
-600.662354	77.893097	876.393799	-552.767456	-78.102745	872.186401	-625.258667	127.235596	494.862549	-599.585999	-147.908508	503.498810	-613.336975	149.750000	86.649872	-576.619995	-147.582901	89.611702	-563.882568	177.968155	1368.326904	-459.614349	-147.672668	1375.228638	-484.630524	36.246872	1390.969360	-473.946686	67.150993	1662.738525	-644.203735	252.033417	1131.635620	-484.880432	-269.247864	1150.448853	-559.939148	296.811462	875.216370	-367.412781	-276.602264	910.843018	-530.727417	11.640623	962.308228	458.439606	17.978771	933.464294	462.090790	174.596710
-603.115051	77.124863	876.306213	-555.366333	-78.815392	872.059387	-627.394470	126.705826	494.860535	-600.651062	-148.374008	503.260345	-613.862488	149.902084	86.606064	-576.768188	-147.834732	89.542938	-562.952271	178.288376	1367.850464	-458.249847	-147.038757	1374.434448	-483.523254	36.501633	1389.912720	-471.090454	68.127632	1661.734253	-644.766663	252.315842	1131.639526	-483.891388	-269.546600	1150.127563	-561.385010	297.399078	874.981506	-366.812683	-276.956635	910.440796	-532.728577	11.007570	961.910400	458.701569	18.148876	933.421692	462.472687	174.735046
-605.666199	76.228973	876.101685	-558.016907	-79.668541	871.868103	-629.853638	126.437592	494.930969	-601.549561	-148.744263	503.088379	-614.232971	149.918213	86.617401	-576.888611	-148.106110	89.448509	-562.007141	178.681671	1367.213623	-456.885925	-146.390213	1373.535645	-482.524414	36.836746	1388.806519	-468.192810	69.148178	1660.711426	-645.288818	252.659637	1131.480469	-482.957001	-269.785614	1149.592529	-562.682373	298.011383	874.643311	-366.235107	-277.188873	909.905090	-534.752991	10.299244	961.381775	458.940460	18.322451	933.374451	462.828552	174.972107
-608.162476	75.356186	876.009521	-560.668884	-80.459091	871.733398	-632.098022	125.979683	494.901001	-602.480530	-149.261078	502.808716	-614.635681	150.023575	86.611427	-577.161743	-148.336166	89.351242	-560.983459	179.016876	1366.440796	-455.549408	-145.794067	1372.586304	-481.246826	37.328999	1387.745361	-465.178925	70.219383	1659.543945	-645.718689	252.992706	1131.130127	-482.072601	-270.043427	1149.071167	-563.875732	298.612335	874.188477	-365.708893	-277.255707	909.249146	-536.768677	9.581976	960.949219	459.253174	18.416340	933.371521	463.347260	175.036926
-610.710083	74.406349	875.900635	-563.383423	-81.205231	871.568604	-634.363464	125.608780	494.871796	-603.302795	-149.717728	502.620453	-615.117859	150.240463	86.573013	-576.928589	-148.338379	89.314796	-559.916748	179.418518	1365.596313	-454.228333	-145.147034	1371.560791	-480.201263	37.740437	1386.557007	-462.061676	71.278725	1658.305298	-646.145813	253.374115	1130.745972	-481.211548	-270.185944	1148.414063	-564.965332	299.137360	873.672729	-365.184814	-277.050690	908.541321	-538.825806	8.851302	960.479431	459.626923	18.518229	933.399292	463.816376	175.200867
-613.207947	73.489677	875.739685	-566.023071	-82.066185	871.482544	-636.703857	125.175949	494.785858	-604.183044	-150.306808	502.471344	-615.823120	150.376801	86.561958	-576.891418	-148.421982	89.323898	-558.824585	179.869431	1364.630371	-452.992737	-144.514481	1370.484375	-478.888428	38.208538	1385.434814	-458.904022	72.384987	1657.016724	-646.516541	253.783646	1130.240723	-480.405701	-270.290314	1147.680908	-565.912720	299.620911	873.029175	-364.684418	-276.688263	907.796448	-540.847168	8.139805	960.023987	460.002899	18.624090	933.398193	464.314453	175.349518
-615.655701	72.557877	875.734863	-568.581299	-82.797966	871.396118	-639.058899	124.823502	494.814636	-605.153687	-151.035141	502.315125	-616.249207	150.498779	86.476501	-577.277161	-148.734436	89.317719	-557.707947	180.278015	1363.652832	-451.765137	-143.962418	1369.415527	-477.766388	38.657986	1384.144775	-455.608978	73.529007	1655.727661	-646.757935	254.115540	1129.643799	-479.657257	-270.239777	1146.911133	-566.850403	300.020447	872.373352	-364.288391	-276.176788	906.937988	-542.846619	7.404871	959.678284	460.426239	18.797852	933.368652	464.892059	175.509186
-618.072632	71.636719	875.651978	-571.073608	-83.542587	871.328857	-641.411621	124.350121	494.755676	-606.052979	-151.591339	502.189850	-616.883484	150.581741	86.446762	-577.704590	-149.057144	89.283043	-556.551575	180.736740	1362.666870	-450.626312	-143.401581	1368.397949	-476.419464	39.168514	1383.059448	-452.452942	74.544373	1654.296021	-646.930115	254.521545	1129.030396	-478.959351	-270.189270	1146.191162	-567.624878	300.379333	871.662720	-363.953003	-275.456970	906.159851	-544.813721	6.727121	959.299561	460.924652	18.987629	933.386780	465.447784	175.662827
-620.418091	70.749092	875.675232	-573.490112	-84.203697	871.376770	-643.904907	124.007446	494.713867	-607.174194	-152.282333	502.130737	-617.569031	150.744797	86.509438	-578.302551	-149.457901	89.253891	-555.395020	181.162827	1361.638672	-449.485199	-142.862595	1367.405029	-475.336914	39.598244	1381.827637	-449.225464	75.589348	1652.952393	-647.030762	254.893951	1128.446777	-478.341248	-269.921570	1145.460083	-568.301758	300.601868	870.900208	-363.734406	-274.580292	905.367126	-546.746948	6.105603	959.051147	461.498291	19.151737	933.471863	466.062836	175.824142
-622.730835	69.913124	875.712097	-575.846008	-84.828499	871.410461	-646.682068	123.900375	494.907043	-608.369812	-153.017593	502.079956	-618.437378	150.690033	86.504280	-578.772400	-149.809662	89.253136	-554.161316	181.629517	1360.670044	-448.437103	-142.270035	1366.465454	-474.125671	40.063778	1380.660889	-445.969604	76.697128	1651.614258	-647.002991	255.184952	1127.835327	-477.832886	-269.580963	1144.804077	-568.896729	300.773041	870.192139	-363.567505	-273.436218	904.616333	-548.633057	5.520728	958.799744	461.982819	19.344143	933.520752	466.666565	175.969452
-624.963257	69.182938	875.748169	-577.954895	-85.479408	871.411194	-649.444824	123.623894	494.841400	-609.612671	-153.598282	502.080109	-619.197754	150.673935	86.541451	-579.253113	-150.154541	89.228333	-553.062683	182.055862	1359.638428	-447.418335	-141.742264	1365.572876	-472.833099	40.520927	1379.560059	-443.016541	77.687012	1650.216553	-646.861694	255.438217	1127.224609	-477.416870	-269.124542	1144.098145	-569.497925	300.936157	869.348755	-363.646637	-272.241760	903.734131	-550.389343	4.991416	958.545776	462.475647	19.494160	933.572021	467.242310	176.108856
-627.105713	68.467278	875.740173	-580.070862	-85.940773	871.513794	-652.106995	123.247078	494.784027	-611.040466	-154.352768	502.017517	-619.882629	150.593323	86.588501	-579.824890	-150.518692	89.164284	-551.884033	182.321991	1358.607910	-446.357483	-141.240540	1364.707886	-471.761566	40.952911	1378.423462	-439.884552	78.759392	1648.824097	-646.628601	255.746185	1126.546997	-477.068726	-268.544708	1143.507202	-569.946167	301.020233	868.566406	-363.719360	-270.792328	902.981873	-552.141357	4.616208	958.331848	463.034729	19.644112	933.669373	467.906586	176.290619
-629.011780	67.927490	875.788757	-581.762756	-86.427567	871.468567	-654.805298	122.738251	494.643738	-612.410645	-154.817719	502.000732	-620.451477	150.583878	86.658051	-580.177124	-150.765045	89.048401	-550.784485	182.727646	1357.640503	-445.358704	-140.721939	1363.958984	-470.741943	41.421329	1377.327637	-436.906738	79.773933	1647.369629	-646.282898	255.984161	1125.928345	-476.820892	-267.885864	1142.924316	-570.305237	301.067291	867.719238	-364.016266	-269.152802	902.168884	-553.598572	4.238460	958.103455	463.536743	19.806885	933.741699	468.473145	176.419250
-630.855347	67.545151	875.726929	-583.578247	-86.594727	871.437256	-655.748718	121.722115	494.311615	-613.984680	-155.461716	501.923462	-620.098816	150.903793	86.690346	-580.738953	-151.155334	89.038887	-549.717407	183.049728	1356.691284	-444.388641	-140.195984	1363.234375	-469.880096	41.823662	1376.274170	-434.224274	80.654884	1645.976685	-645.873108	256.231506	1125.321167	-476.674622	-267.146912	1142.319702	-570.606262	300.988403	866.904236	-364.339111	-267.386444	901.394409	-555.093445	4.117794	957.825989	464.073975	19.957365	933.784058	469.084503	176.558212
-632.506531	67.196098	875.606628	-585.100647	-86.855591	871.399780	-658.465149	121.115898	494.114899	-615.612610	-156.120255	501.891205	-620.511230	150.911743	86.750175	-581.229431	-151.449707	88.985260	-548.753418	183.356781	1355.827759	-443.488037	-139.705017	1362.536987	-468.907684	42.262089	1375.396606	-431.729553	81.650444	1644.739380	-645.374023	256.432739	1124.702759	-476.548370	-266.366180	1141.737915	-570.868774	300.824951	866.062988	-364.782166	-265.448578	900.600403	-556.393311	4.003488	957.537720	464.679932	20.140856	933.862305	469.744751	176.764328
-633.826355	67.077858	875.544739	-586.331299	-86.948265	871.321228	-661.309570	120.468407	494.068146	-617.241028	-156.694656	501.849640	-621.449097	150.904129	86.936111	-581.820984	-151.889816	88.951363	-547.854309	183.662445	1355.048462	-442.648132	-139.228973	1361.897705	-468.129303	42.666492	1374.547852	-429.338013	82.523560	1643.552734	-644.846680	256.691803	1124.145996	-476.524231	-265.621948	1141.237061	-570.977661	300.605011	865.283630	-365.354950	-263.386322	899.887756	-557.429260	3.999933	957.300964	465.219849	20.310406	933.916382	470.311066	176.865448
-635.105896	66.951126	875.412964	-587.587036	-86.883278	871.222778	-664.076782	119.732841	493.894073	-618.859680	-157.307922	501.898651	-621.522522	150.816040	86.820992	-582.331116	-152.242569	88.931152	-547.079163	183.881622	1354.388062	-441.881989	-138.776291	1361.335327	-467.455536	43.041405	1373.869019	-427.106781	83.359421	1642.416138	-644.262024	256.948181	1123.625366	-476.577545	-264.745056	1140.770874	-570.985596	300.323975	864.507568	-366.011169	-261.187103	899.174133	-558.436157	4.098389	956.999878	465.818634	20.481043	934.003601	470.934265	177.011765
-636.071838	66.693161	875.217896	-588.254517	-87.185120	871.126038	-666.734802	119.055008	493.719879	-620.238770	-157.731903	501.979218	-622.374023	150.775162	87.028778	-582.448853	-152.466965	88.973419	-546.505066	184.087662	1353.795166	-441.198242	-138.305756	1360.888062	-466.878021	43.377064	1373.236694	-425.245300	84.162643	1641.498779	-643.640137	257.092010	1123.098633	-476.649353	-263.903809	1140.329956	-570.882263	299.943390	863.607788	-366.760681	-258.947571	898.452820	-559.069580	4.031535	956.701721	466.395447	20.595322	934.103577	471.535980	177.111847
-636.971924	66.517212	875.051880	-588.928162	-87.384026	871.043396	-669.063904	118.444153	493.584717	-621.574402	-158.177216	502.093170	-622.806580	150.630035	87.010498	-582.982239	-152.836258	89.013069	-546.158691	184.126480	1353.406738	-440.670013	-137.907654	1360.496094	-466.412231	43.731106	1372.742920	-423.580811	84.890999	1640.639771	-643.026978	257.281586	1122.595703	-476.746582	-263.007874	1139.895508	-570.750793	299.528534	862.950256	-367.609406	-256.606384	897.716248	-559.659424	4.030963	956.419678	466.918488	20.719128	934.149658	472.078491	177.228333
-637.597412	66.449539	874.889832	-589.399963	-87.470863	870.983521	-671.048889	117.926567	493.540771	-622.455139	-158.124954	502.157623	-623.127808	150.289734	86.722260	-583.265930	-153.174225	88.978386	-545.859009	184.376907	1353.040283	-440.204865	-137.531693	1360.155396	-466.043030	44.027878	1372.271729	-422.188660	85.555122	1639.913086	-642.373230	257.419556	1122.200073	-476.904602	-262.166382	1139.539551	-570.567993	298.996613	862.343384	-368.562286	-254.216751	896.953613	-560.043213	4.115502	956.174805	467.455261	20.765793	934.232300	472.657104	177.281296
-638.133423	66.151840	874.703796	-589.592590	-87.755753	870.949158	-672.600403	117.506584	493.467621	-623.120117	-158.690475	502.244751	-623.562927	150.485489	86.974243	-583.432190	-153.441269	89.026924	-545.656921	184.568771	1352.801270	-439.888000	-137.234070	1359.911865	-465.690155	44.415726	1371.985962	-420.979828	86.226768	1639.379150	-641.736267	257.446320	1121.877075	-477.076050	-261.249786	1139.143433	-570.321472	298.418182	861.782288	-369.577209	-251.816864	896.211182	-560.280029	4.069968	955.938965	468.019104	20.898890	934.274658	473.216949	177.365616
-638.593994	65.923477	874.607483	-589.832458	-87.884850	870.988220	-673.551147	117.223930	493.441101	-623.502441	-158.867722	502.289673	-623.816406	150.516037	87.013992	-583.563843	-153.494781	89.005791	-545.542297	184.783783	1352.676880	-439.645142	-136.989243	1359.706543	-465.523712	44.706387	1371.772217	-420.233643	86.695267	1638.903076	-641.102783	257.568634	1121.611572	-477.238831	-260.413391	1138.739990	-569.913635	297.713074	861.308655	-370.673645	-249.301132	895.475708	-560.516235	4.089617	955.800964	468.538788	20.961630	934.300110	473.748596	177.443741
-638.878296	65.685760	874.578735	-589.829468	-88.033035	871.026794	-674.052795	117.049294	493.427673	-623.609253	-158.927261	502.331268	-623.952271	150.312943	86.785576	-583.674744	-153.595505	89.003052	-545.532959	185.013229	1352.645142	-439.509918	-136.792191	1359.583496	-465.394073	44.946972	1371.708496	-419.600159	87.193886	1638.645020	-640.453918	257.449554	1121.388428	-477.429535	-259.564941	1138.403198	-569.406067	297.002136	860.929260	-371.841644	-246.827347	894.764221	-560.582764	4.067621	955.726624	469.088409	20.992115	934.388611	474.319641	177.496002
-638.995178	65.510773	874.618713	-589.673645	-88.097229	871.149109	-674.067444	116.992912	493.415070	-623.411560	-158.894821	502.420471	-623.991333	150.409668	86.850052	-583.786377	-153.553909	89.034042	-545.616638	185.231781	1352.674561	-439.447174	-136.665512	1359.539795	-465.406006	45.164417	1371.691284	-419.403259	87.484734	1638.447876	-639.862549	257.287140	1121.192139	-477.660736	-258.673767	1138.078125	-568.723694	296.185699	860.632446	-373.047089	-244.260529	894.031616	-560.547607	4.104873	955.768616	469.622101	21.077585	934.433105	474.818787	177.590866
-638.913757	65.479736	874.726379	-589.366516	-88.060333	871.292664	-673.945129	117.074516	493.461273	-623.071777	-158.762802	502.542297	-624.039795	150.429672	86.892143	-583.822083	-153.480972	89.100182	-545.778442	185.419861	1352.826904	-439.441040	-136.570145	1359.591431	-465.518707	45.350788	1371.782227	-419.422974	87.773087	1638.461304	-639.333191	257.046234	1121.044312	-477.914215	-257.779633	1137.823608	-567.926941	295.360565	860.456604	-374.242981	-241.723114	893.420959	-560.398743	4.198092	955.906860	470.164337	21.170321	934.436890	475.381378	177.653351
-638.675049	65.540489	874.825562	-588.885864	-87.972191	871.437073	-673.294067	117.172859	493.468323	-622.591553	-158.607712	502.712463	-623.870728	150.460342	86.857956	-583.941956	-153.403580	89.208092	-546.002258	185.536301	1353.010620	-439.529205	-136.482742	1359.691040	-465.742706	45.459637	1371.949341	-419.707062	87.971497	1638.609253	-638.832825	256.807129	1120.933350	-478.188721	-256.872009	1137.588135	-566.972717	294.439941	860.381042	-375.426941	-239.117630	892.846985	-560.145325	4.348765	956.083191	470.697540	21.224485	934.502014	475.939331	177.708771
-638.181641	65.648232	874.918396	-588.230042	-87.741287	871.584412	-672.677917	117.423309	493.531464	-621.983093	-158.418915	502.913055	-623.708191	150.427109	86.843536	-584.074158	-153.298187	89.312027	-546.328491	185.621140	1353.254272	-439.687286	-136.407562	1359.864746	-466.093628	45.530121	1372.232910	-420.174530	88.120918	1638.941772	-638.396179	256.490051	1120.830444	-478.500214	-256.034149	1137.413818	-565.873718	293.486053	860.363037	-376.697632	-236.578232	892.286743	-559.742493	4.558666	956.306519	471.146698	21.243814	934.526428	476.438507	177.754959
-637.671021	66.127548	875.060791	-587.716003	-87.606567	871.504211	-671.941833	117.739960	493.646637	-621.450806	-158.410797	503.089203	-623.641296	150.589706	87.118843	-584.343323	-153.196823	89.396721	-546.743164	185.645737	1353.566528	-439.937622	-136.376556	1360.110352	-466.514191	45.578911	1372.677124	-421.046936	88.080132	1639.347168	-638.035767	256.108185	1120.809570	-478.825378	-255.134537	1137.251587	-564.633850	292.461914	860.468445	-377.905029	-233.969513	891.818176	-559.323120	4.679252	956.432129	471.639069	21.258688	934.599854	476.976288	177.775177
-636.629456	66.345253	875.095276	-586.584351	-86.927010	871.801819	-670.756165	117.990967	493.689240	-620.559814	-158.179871	503.226135	-623.337952	150.586365	87.103767	-584.341614	-153.065491	89.500465	-547.255981	185.659027	1354.007324	-440.224121	-136.405884	1360.431519	-467.115814	45.528030	1373.155518	-422.032135	88.089714	1639.960449	-637.704895	255.761627	1120.849121	-479.186005	-254.212250	1137.145630	-563.309998	291.462738	860.659912	-379.034943	-231.328522	891.415955	-558.633850	5.213606	956.835999	472.082977	21.268766	934.665955	477.487457	177.798691
-635.662720	66.896042	875.215576	-585.596619	-86.695091	871.757019	-669.783142	118.425301	493.840485	-619.462463	-157.722183	503.363220	-623.077454	150.329910	86.865189	-584.243042	-152.902710	89.561775	-547.850342	185.610413	1354.579834	-440.609375	-136.454391	1360.841064	-467.750885	45.478630	1373.838989	-423.297058	87.952538	1640.657471	-637.362549	255.335144	1120.948242	-479.501495	-253.309555	1137.085693	-561.828979	290.444092	861.024170	-380.187866	-228.707062	891.075989	-557.894226	5.408724	957.060425	472.513458	21.354351	934.705383	477.950500	177.820297
-634.272766	67.510506	875.275635	-584.275208	-86.137680	871.793457	-668.652649	118.889168	493.996368	-618.556824	-157.574585	503.468384	-623.042542	150.520844	87.153542	-584.329041	-152.731262	89.586716	-548.574585	185.543091	1355.247437	-441.074463	-136.518784	1361.396240	-468.573486	45.393978	1374.624878	-424.901550	87.652489	1641.447754	-637.103516	254.997879	1121.142090	-479.821411	-252.421799	1137.151367	-560.236450	289.397369	861.483704	-381.351166	-226.084427	890.818359	-556.886353	5.833823	957.356323	472.929291	21.350378	934.771606	478.452209	177.828430
-632.589417	68.042992	875.370117	-582.627747	-85.298416	872.056824	-667.098572	119.306755	494.051422	-617.204956	-157.070633	503.562256	-622.759644	150.574097	87.160439	-584.135254	-152.519012	89.662277	-549.426758	185.431488	1355.970459	-441.631927	-136.642807	1362.034546	-469.488007	45.239159	1375.504639	-426.666290	87.330093	1642.407593	-636.844666	254.641037	1121.438110	-479.945526	-251.060989	1137.235718	-558.513550	288.337830	862.069275	-382.485992	-223.536606	890.656921	-555.710510	6.463747	957.849304	473.362000	21.345263	934.875061	478.937042	177.900101
-630.983582	68.789436	875.468506	-581.026611	-85.022179	871.964539	-665.706055	119.917984	494.218201	-616.072266	-156.803253	503.775696	-622.611328	150.642380	87.210686	-584.238831	-152.364365	89.752266	-550.376648	185.243195	1356.781860	-442.321655	-136.821869	1362.857056	-470.472168	45.048389	1376.492310	-428.636780	86.952553	1643.484741	-636.600830	254.253342	1121.747559	-480.215515	-250.041519	1137.465576	-556.659729	287.293243	862.763733	-383.515320	-220.999710	890.628174	-554.403687	6.721535	958.079590	473.765015	21.357704	934.967651	479.401367	177.900101
-628.942444	69.336777	875.561951	-579.101868	-84.175232	872.324402	-664.125122	120.520821	494.309570	-614.470520	-156.054184	503.861877	-622.389709	150.685806	87.174469	-583.839905	-152.133652	89.809319	-551.477173	185.057388	1357.680054	-443.117218	-137.039154	1363.766235	-471.521667	44.859375	1377.598999	-430.820679	86.497620	1644.673462	-636.355530	253.892731	1122.125854	-480.506165	-249.025055	1137.708008	-554.795044	286.293884	863.564392	-384.418365	-218.491501	890.720459	-552.942932	7.378566	958.630432	474.189301	21.377340	934.991455	479.942657	177.911270
-626.818848	70.172173	875.705078	-576.991577	-83.629082	872.360596	-662.417664	121.115517	494.422424	-612.939087	-155.572067	504.002838	-622.096924	150.774231	87.209190	-583.726196	-151.982330	89.949379	-552.646362	184.862289	1358.650879	-443.980896	-137.342651	1364.738770	-472.652832	44.641941	1378.766113	-433.223724	85.989227	1645.932861	-636.128357	253.542343	1122.570068	-480.767334	-248.084579	1138.113647	-552.875122	285.362427	864.494507	-385.301697	-216.117050	890.876770	-551.239563	7.837997	959.008179	474.644684	21.388083	935.061035	480.468231	177.913284
-624.612671	70.919579	875.768066	-574.825928	-83.064362	872.479858	-660.685303	121.758743	494.602478	-611.195313	-154.882660	504.136902	-621.839294	150.870392	87.190598	-583.653625	-151.928024	90.064896	-553.794067	184.853012	1359.635376	-444.927399	-137.687393	1365.817505	-473.876984	44.342148	1379.994263	-435.808258	85.386513	1647.268677	-635.904663	253.081085	1123.100586	-481.035522	-247.099686	1138.542480	-550.822510	284.342072	865.451172	-385.996887	-213.777512	891.110718	-549.479492	8.350852	959.376160	475.031158	21.437244	935.088562	480.926483	177.925446
-622.179443	71.723068	875.941406	-572.455261	-82.430260	872.595642	-658.974121	122.357018	494.732788	-609.463318	-154.165619	504.271912	-621.258118	150.811966	86.987785	-583.381897	-151.775146	90.112564	-555.105164	184.576706	1360.733765	-446.000336	-138.129105	1366.906982	-475.044006	44.053204	1381.387939	-438.586639	84.771278	1648.645264	-635.721191	252.665680	1123.628662	-481.400452	-245.947235	1138.923584	-548.704102	283.507385	866.600830	-386.555786	-211.527527	891.472473	-547.528015	8.849741	959.821350	475.384644	21.348614	935.127197	481.407501	177.921982
-619.637207	72.670013	876.097229	-569.918945	-81.776169	872.749939	-657.113647	123.007401	494.951202	-607.620544	-153.325607	504.367310	-621.181396	150.688263	86.862755	-582.876892	-151.599747	90.164558	-556.490906	184.250854	1361.840210	-447.149963	-138.595016	1368.033813	-476.343109	43.673347	1382.720337	-441.436737	84.038414	1649.984009	-635.584229	252.277878	1124.154297	-481.703186	-245.074890	1139.395996	-546.479187	282.601349	867.771362	-386.890961	-209.297195	891.913452	-545.466980	9.460011	960.284180	475.718536	21.372963	935.147766	481.814880	177.981644
-617.033875	73.555656	876.214233	-567.307068	-81.148712	872.881836	-655.125488	123.648407	495.131622	-605.765686	-152.559830	504.464020	-620.604736	150.897598	86.948738	-582.556519	-151.445328	90.203201	-557.950623	183.978409	1362.957031	-448.319763	-139.114609	1369.161011	-477.704346	43.326126	1384.094727	-444.618774	83.316025	1651.446411	-635.447266	251.749603	1124.668213	-482.201385	-243.983261	1139.847290	-544.239624	281.907135	869.036560	-387.131012	-207.209930	892.393738	-543.325317	10.048028	960.701843	476.026947	21.314306	935.175842	482.203766	177.962723
-614.278687	74.648422	876.413940	-564.633301	-80.304253	872.998718	-653.746094	124.435791	495.420288	-603.923096	-151.757782	504.587616	-620.548828	150.843903	86.989983	-582.070923	-151.206512	90.154022	-559.380676	183.635101	1364.062012	-449.506226	-139.655029	1370.332031	-479.208191	42.857658	1385.394897	-447.848907	82.564804	1652.875244	-635.343262	251.289108	1125.244385	-482.550903	-243.226074	1140.371582	-541.855408	281.073059	870.258362	-387.190125	-205.148941	893.041504	-541.084839	10.764126	961.167236	476.399323	21.305704	935.199341	482.611755	177.948898
-611.432434	75.674507	876.578491	-561.880737	-79.392120	873.147278	-652.012634	125.202560	495.677765	-601.668335	-150.706970	504.333862	-620.390503	150.844879	87.013275	-581.330566	-150.990158	90.186417	-560.863281	183.182068	1365.104248	-450.750275	-140.290207	1371.489258	-480.558777	42.459934	1386.776001	-451.155151	81.761421	1654.245483	-635.279968	250.854065	1125.775513	-483.243500	-241.663773	1140.465454	-539.400513	280.393494	871.551941	-386.899872	-203.147049	893.705444	-538.793945	11.515607	961.640137	476.739899	21.308994	935.216248	483.019775	177.891739
-608.363647	76.932068	876.675354	-558.872925	-78.565491	873.250793	-649.710266	125.917480	496.005219	-600.142395	-150.193680	504.657135	-619.991089	150.944427	87.031631	-581.804260	-151.217850	90.114136	-562.278870	182.807541	1366.157104	-451.928864	-140.871002	1372.613647	-482.107910	42.001472	1388.013184	-454.456909	80.905045	1655.531860	-635.157043	250.294907	1126.212646	-483.538849	-241.255692	1141.183228	-536.934814	279.822968	872.880859	-386.521423	-201.121918	894.553284	-536.281250	12.331198	962.062683	477.068146	21.426218	935.183411	483.356659	177.963867
-605.352051	77.935425	876.883911	-555.845520	-77.659584	873.374878	-646.762573	126.417709	496.009216	-598.303223	-149.438293	504.905548	-619.310852	151.104767	87.010628	-581.892151	-151.342606	90.064903	-563.693542	182.439377	1367.110840	-453.214050	-141.473053	1373.668335	-483.544769	41.492065	1389.236816	-457.899231	80.048531	1656.820801	-635.015442	249.768829	1126.698120	-484.077545	-240.102768	1141.305176	-534.418518	279.328308	874.151367	-385.813507	-199.196350	895.369934	-533.817932	13.050591	962.564026	477.410156	21.467527	935.175415	483.728058	177.974991
-602.271118	79.105179	877.033997	-552.946167	-76.543968	873.471680	-644.875977	126.981331	496.186157	-596.487671	-148.888626	504.968750	-619.130188	151.157364	86.983940	-581.671692	-151.269562	90.069321	-565.132446	181.987045	1367.984009	-454.489044	-142.163864	1374.711304	-484.922394	41.179806	1390.613159	-461.276917	79.226372	1658.047607	-634.827576	249.301895	1127.028564	-484.446167	-239.365417	1141.678589	-531.820862	278.925476	875.432983	-384.886627	-197.292053	896.284119	-531.379150	13.921947	963.019714	477.764374	21.513103	935.202698	484.070801	178.011093
-599.108398	80.093140	877.161255	-549.649841	-75.740326	873.557068	-643.047485	127.909912	496.435944	-594.547241	-148.148102	505.098114	-618.833679	151.162064	86.940529	-581.282471	-151.138199	90.095200	-566.525452	181.573212	1368.788818	-455.764374	-142.758652	1375.667969	-486.416779	40.639835	1391.639038	-464.755737	78.334557	1659.171875	-634.464783	248.644821	1127.397217	-484.680145	-239.086639	1142.195435	-529.088928	278.669464	876.822083	-383.836700	-195.521790	897.261047	-528.755737	14.618486	963.471069	478.088318	21.516312	935.213135	484.366638	178.008499
-595.857727	81.315720	877.281555	-546.586731	-74.601860	873.581055	-640.502808	128.337463	496.400879	-592.501526	-147.454834	505.152649	-618.357300	151.288834	86.856468	-580.846130	-150.935303	90.151321	-567.874634	181.148468	1369.472412	-457.038971	-143.393372	1376.531128	-487.804016	40.038647	1392.587769	-468.429626	77.405197	1660.223999	-634.276306	248.145599	1127.649048	-484.925873	-238.510635	1142.395874	-526.577393	278.306427	878.140381	-382.506805	-193.842392	898.268188	-526.193726	15.486747	963.892029	478.369690	21.542488	935.217224	484.649445	178.015228
-592.739685	82.326408	877.276672	-543.390564	-73.803368	873.598572	-637.223450	128.911301	496.401093	-590.472473	-146.781540	505.188751	-617.463013	151.645889	86.849350	-580.629822	-150.757370	90.200035	-569.295227	180.700943	1370.078369	-458.280823	-144.012497	1377.321167	-489.206024	39.560379	1393.391479	-471.762482	76.510094	1661.086426	-634.059448	247.712418	1127.762695	-485.133179	-238.091568	1142.657837	-523.941101	278.191193	879.331055	-381.077545	-192.242432	899.275330	-523.660217	16.204918	964.238281	478.636353	21.549828	935.200500	484.928741	177.994980
-589.538757	83.332222	877.268738	-540.208374	-72.921410	873.549438	-635.356628	129.708389	496.485504	-588.136047	-145.956253	505.162506	-617.177002	151.568512	86.674660	-579.998230	-150.383118	90.245087	-570.609009	180.263763	1370.537476	-459.544281	-144.651062	1378.037109	-490.589935	39.066833	1394.116577	-475.162720	75.578056	1661.887451	-633.772400	247.308914	1127.817017	-485.256500	-237.753067	1142.839478	-521.229004	278.218933	880.527588	-379.387939	-190.794998	900.322021	-521.110657	16.899593	964.560913	478.948334	21.544859	935.212585	485.197388	177.999466
-586.384827	84.413490	877.327454	-537.119873	-71.907791	873.431213	-632.936890	130.505661	496.538727	-585.686768	-145.124481	505.146515	-616.854797	151.578842	86.578247	-579.753296	-150.075790	90.294014	-571.969788	179.809189	1370.937866	-460.809998	-145.212677	1378.680664	-491.924561	38.564171	1394.777344	-478.488922	74.714890	1662.671509	-633.450012	246.998260	1127.794067	-485.345428	-237.333542	1142.791138	-518.482788	278.274597	881.621155	-377.556427	-189.451019	901.380493	-518.646606	17.606565	964.894592	479.253510	21.618500	935.244873	485.358734	178.118820
-583.196228	85.359337	877.148132	-533.996277	-71.077553	873.366699	-630.008179	131.275940	496.549866	-583.022522	-144.209579	505.081329	-616.354614	151.739120	86.768875	-579.370422	-149.725739	90.352364	-573.307068	179.357742	1371.214600	-461.998779	-145.827881	1379.228149	-493.285065	38.096031	1395.371094	-481.611450	73.928810	1663.405396	-633.068237	246.688187	1127.661621	-485.244965	-237.332367	1142.945801	-515.781372	278.384216	882.622681	-375.588104	-188.278336	902.484253	-516.193848	18.304171	965.131836	479.534912	21.615736	935.253723	485.591858	178.126358
-580.056885	86.422310	876.983093	-531.035706	-70.056015	873.231689	-626.942871	131.914047	496.572998	-580.153198	-143.289063	505.002747	-615.893433	151.655518	86.740608	-578.866211	-149.325485	90.422844	-574.592834	178.993057	1371.415405	-463.191772	-146.356918	1379.700073	-494.597443	37.599430	1395.893921	-484.794739	73.045601	1663.956299	-632.593323	246.366379	1127.458984	-485.054779	-237.303452	1142.939209	-513.086426	278.625061	883.628479	-373.450195	-187.223740	903.506531	-513.833618	19.087698	965.335693	479.891815	21.521255	935.274475	486.002289	177.829010
-576.690674	87.259682	876.816162	-527.162903	-69.817711	873.041504	-623.513916	132.558121	496.596985	-577.165527	-142.207062	505.057007	-615.477966	151.574921	86.701141	-578.545776	-148.910080	90.545990	-575.884949	178.524292	1371.511841	-464.311798	-146.913101	1380.063843	-495.869019	37.153309	1396.321045	-487.783569	72.285591	1664.432861	-632.127441	246.281357	1127.185425	-484.824799	-237.239227	1142.825073	-510.419250	278.955902	884.496765	-371.179779	-186.318909	904.579590	-511.050323	19.431688	965.562134	480.237000	21.468605	935.298584	486.294922	177.765549
-573.536255	88.300308	876.683044	-524.123718	-68.954460	872.843872	-619.745178	132.953247	496.436707	-574.073792	-141.195724	504.910858	-614.787109	151.507095	86.782333	-577.696655	-148.405167	90.677704	-577.103821	178.141129	1371.560547	-465.409393	-147.380157	1380.410400	-497.085480	36.731609	1396.703979	-490.672272	71.555023	1664.868164	-631.578064	246.158737	1126.866455	-484.359955	-237.534409	1142.842407	-507.732452	279.328094	885.396057	-368.782318	-185.534470	905.666626	-508.693451	20.062954	965.764038	480.494751	21.523649	935.323059	486.361176	178.002136
-570.515015	89.300941	876.491455	-521.216003	-68.086945	872.656189	-615.975525	133.554184	496.334595	-570.880737	-140.270615	504.793457	-614.317627	151.448837	86.834763	-576.905945	-147.921066	90.858299	-578.316467	177.668198	1371.477783	-466.445648	-147.892914	1380.650391	-498.167084	36.343674	1397.027100	-493.372192	70.882904	1665.264893	-630.985046	246.039429	1126.492188	-483.834686	-237.802124	1142.781128	-505.110535	279.799072	886.234802	-366.313690	-184.925217	906.694946	-506.468048	20.721439	965.927734	480.782288	21.427080	935.346130	486.608032	177.921829
-567.502075	90.221611	876.469666	-518.363098	-67.162331	872.577881	-611.998535	134.313721	496.347260	-567.628662	-139.306107	504.672516	-613.556885	151.148727	86.962265	-576.272766	-147.483627	90.984940	-579.424133	177.279663	1371.431152	-467.368378	-148.383667	1380.900024	-499.278748	35.979076	1397.330200	-496.096680	70.152382	1665.488281	-630.352600	245.908157	1126.135498	-483.288940	-237.881607	1142.584595	-502.614075	280.423126	887.024719	-363.760406	-184.481873	907.742615	-504.319641	21.317369	966.247498	481.050720	21.345083	935.361389	486.858887	177.925537
-564.663391	91.147522	876.369263	-515.961975	-65.797577	872.566162	-606.950745	134.781952	496.103638	-564.275391	-138.523453	504.455261	-612.622681	151.071350	86.918991	-576.103210	-147.180435	91.144615	-580.493896	176.866211	1371.411499	-468.348694	-148.730667	1380.974121	-500.363647	35.517517	1397.434814	-498.555664	69.518883	1665.730957	-629.742249	245.994522	1125.842773	-482.624084	-238.271835	1142.533569	-500.045197	280.954926	887.787170	-361.170563	-184.179611	908.786560	-502.486206	22.181553	966.548035	481.352478	21.288174	935.368347	487.124023	177.896622
-561.751099	92.048141	876.321167	-513.060059	-65.203629	872.400208	-602.848938	135.620987	496.063354	-560.704529	-137.653366	504.339935	-612.135254	150.804794	87.110443	-575.679688	-146.828369	91.401955	-581.554504	176.437500	1371.113159	-469.256744	-149.118942	1381.083984	-501.360931	35.144711	1397.570923	-501.022400	68.852676	1665.789795	-629.124451	246.085846	1125.503418	-481.879456	-238.705719	1142.492432	-497.657684	281.667969	888.579041	-358.488861	-184.039474	909.856079	-500.382416	22.581055	966.802063	481.628021	21.234596	935.397644	487.381287	177.857040
-558.993530	92.873650	876.213135	-510.545868	-64.160446	872.375488	-598.121338	136.422699	495.826874	-556.995483	-136.844620	504.126099	-611.375671	150.475525	87.286201	-575.600220	-146.596176	91.632088	-582.601807	176.039871	1371.076416	-470.206543	-149.565536	1381.093994	-502.329987	34.798660	1397.665161	-503.319672	68.256050	1665.806274	-628.445251	246.007751	1125.149292	-481.147064	-238.975769	1142.277466	-495.384613	282.432098	889.321777	-355.793915	-184.011200	910.893616	-498.579956	23.253973	967.090515	481.897614	21.218981	935.434631	487.638031	177.800018
-556.326477	93.606949	876.086731	-507.971100	-63.454491	872.281128	-592.937378	137.394058	495.594940	-553.082397	-136.128311	503.945038	-610.627686	150.162598	87.517868	-575.435364	-146.369186	91.903023	-583.600342	175.600555	1370.803345	-471.086060	-149.900757	1381.056030	-503.233154	34.450211	1397.720337	-505.528442	67.743866	1665.784302	-627.747803	246.002060	1124.813965	-480.313995	-239.441498	1142.180420	-493.152893	283.217468	890.019470	-353.058411	-184.067535	911.899902	-496.796326	23.703491	967.327759	482.170044	21.103605	935.490295	487.908783	177.675140
-553.838013	94.380623	875.926697	-505.507935	-62.843155	872.164063	-587.511475	138.236771	495.172150	-548.993286	-135.425049	503.703461	-610.056763	149.932617	87.845261	-575.240417	-146.134018	92.206055	-584.586609	175.286499	1370.628662	-471.929352	-150.268707	1380.991455	-504.050629	34.144646	1397.692993	-507.656830	67.288193	1665.701050	-627.118286	246.050278	1124.486572	-479.435181	-239.779282	1141.967651	-491.053680	284.131561	890.729431	-350.290161	-184.286224	912.913879	-495.160095	24.140684	967.526794	482.430664	21.091211	935.504272	488.145844	177.617462
-551.504272	95.026199	875.625305	-503.196960	-62.310417	871.960327	-581.504517	138.814285	494.369263	-544.634644	-134.613358	503.424774	-609.411194	149.628311	88.144371	-574.900818	-145.910614	92.483688	-585.555420	174.906708	1370.386353	-472.764984	-150.571304	1380.884033	-504.456177	33.831543	1397.976929	-509.707031	66.867523	1665.552246	-626.570007	246.296494	1124.261719	-478.543640	-240.116425	1141.755371	-489.043243	284.908051	891.439026	-347.473511	-184.633560	913.849426	-493.640533	24.523193	967.584900	482.677124	20.989777	935.524353	488.418121	177.514404
-549.273071	95.602264	875.302979	-500.933990	-61.870235	871.796448	-575.975647	140.044785	494.038208	-540.159607	-133.901733	503.030182	-609.191956	149.278259	88.677811	-574.672791	-145.762131	92.824936	-586.335266	174.573578	1370.113159	-473.459412	-150.870560	1380.699829	-505.427521	33.314316	1397.559937	-511.710327	66.485237	1665.328613	-625.991333	246.261108	1123.963623	-477.552551	-240.654541	1141.590576	-487.144897	285.768494	892.096436	-344.671722	-185.074295	914.780151	-492.227539	24.862494	967.651917	482.880829	20.976862	935.534607	488.623199	177.470383
-547.350769	96.077667	874.883972	-499.020386	-61.435261	871.460327	-570.225098	141.389755	493.440033	-535.526917	-133.281219	502.610931	-608.823853	149.016357	89.174820	-574.397766	-145.559494	93.173111	-587.036621	174.319794	1370.010620	-474.061218	-151.117416	1380.438599	-506.374542	32.908615	1397.125854	-513.630981	66.124222	1665.019531	-625.595276	246.623566	1123.689209	-476.571716	-240.981735	1141.227783	-485.396240	286.634674	892.762634	-341.791321	-185.609344	915.612183	-491.032227	25.135838	967.539001	483.028687	20.885706	935.536194	488.842651	177.329254
-545.500000	96.415535	874.343323	-497.133575	-61.126373	871.076660	-564.110596	142.731400	492.626465	-530.703064	-132.762924	502.151093	-608.133179	148.921234	89.606560	-573.997803	-145.379684	93.585320	-587.791443	173.871735	1369.591187	-474.756561	-151.427505	1380.078247	-506.739838	33.093552	1397.095459	-515.419617	65.913803	1664.722168	-625.123718	246.820480	1123.370728	-475.606628	-241.374786	1140.913330	-483.727753	287.518372	893.363037	-338.905518	-186.290146	916.404785	-489.892975	25.329910	967.332825	483.279541	20.729141	935.533997	489.251251	177.001785
-543.731567	96.584251	873.697205	-495.028717	-61.142029	870.658508	-558.150818	144.060699	491.751190	-525.902588	-132.321930	501.671417	-607.601379	148.784409	90.141586	-573.686646	-145.139282	93.963409	-588.381287	173.562134	1369.232178	-475.352539	-151.676727	1379.662109	-507.259094	32.870117	1396.716431	-517.305176	65.645813	1664.236572	-624.696533	247.013367	1123.025391	-474.565613	-241.784393	1140.538330	-482.179321	288.392731	893.896606	-336.005615	-186.992966	917.134827	-488.693939	25.368755	967.045471	483.400177	20.646379	935.531677	489.424622	176.922852
-542.153137	96.738983	872.909973	-493.367279	-61.047089	870.205994	-552.449890	145.429565	490.857971	-521.146423	-131.955475	500.995056	-607.097961	148.659103	90.742195	-573.231567	-144.951599	94.305672	-588.877380	173.343506	1368.940308	-475.802368	-151.989136	1379.234863	-507.582367	32.704098	1396.301147	-519.213684	65.451141	1663.642822	-624.288391	247.237625	1122.665771	-473.550110	-242.163559	1140.061646	-480.710083	289.366913	894.357910	-333.145721	-187.860916	917.818726	-487.756927	25.493168	966.643860	483.522980	20.562071	935.539185	489.585632	176.868683
-540.877502	96.982162	872.066895	-492.395905	-60.647469	869.687805	-547.121338	146.891861	489.846008	-516.412598	-131.763138	500.164764	-606.459595	148.589493	91.285820	-573.151733	-144.844101	94.847755	-589.402832	172.999237	1368.308105	-476.373962	-152.163345	1378.579834	-507.900146	32.512119	1395.772705	-521.108948	65.296181	1662.974121	-623.978516	247.501160	1122.209961	-472.527191	-242.572342	1139.548218	-479.324860	290.286957	894.726257	-330.280151	-188.791733	918.386841	-487.208496	25.780630	966.145508	483.640320	20.498310	935.544495	489.756775	176.766571
-539.460022	97.057800	871.049438	-490.563538	-60.897129	868.931396	-542.332275	148.132202	488.795898	-511.651123	-131.403381	499.368774	-606.066528	148.470703	91.766441	-572.744019	-144.478226	95.276733	-589.647095	172.825775	1367.932251	-476.891388	-152.336716	1377.817749	-508.176453	32.365845	1395.143677	-523.109985	65.172119	1662.183350	-623.667786	247.792267	1121.765991	-471.475433	-242.995667	1138.925537	-478.126709	291.208099	895.032104	-327.412109	-189.796906	918.876648	-486.177399	25.726427	965.437378	483.765472	20.433489	935.567932	489.926849	176.693619
-538.105774	97.273773	870.006592	-489.203156	-60.780506	868.174866	-538.011169	149.416885	487.895721	-506.918518	-131.080017	498.396118	-605.625122	148.328094	92.276711	-572.378357	-144.174454	95.827721	-589.865356	172.633728	1367.312744	-477.296295	-152.457703	1377.012451	-508.401245	32.214272	1394.395874	-525.030212	65.142830	1661.391479	-623.427307	248.135880	1121.295776	-470.399414	-243.439911	1138.209473	-476.965790	292.206635	895.276428	-324.505157	-190.847794	919.260620	-485.391449	25.883181	964.709167	483.841919	20.472536	935.573059	489.966614	176.789764
-536.717651	97.460701	868.845703	-487.837952	-60.659721	867.290466	-534.265991	150.437210	486.898010	-502.367767	-130.731140	497.335968	-605.120483	148.205551	92.741226	-571.842285	-143.794998	96.217110	-589.982483	172.470093	1366.608521	-477.662689	-152.576492	1376.065796	-508.515869	32.094063	1393.577759	-526.896790	65.192993	1660.620972	-623.217407	248.451996	1120.743774	-469.291870	-243.894409	1137.375366	-475.972687	293.156219	895.405212	-321.710663	-191.936539	919.549011	-484.540527	26.032919	963.840698	483.951630	20.386494	935.576904	490.137146	176.706329
-535.536926	97.798271	867.629761	-487.222107	-60.194080	866.411743	-531.560425	151.346802	486.099335	-498.322906	-130.646332	496.283447	-604.926697	148.053009	92.975952	-571.448547	-143.571701	96.729927	-590.010376	172.336426	1365.883789	-477.912689	-152.690704	1375.092407	-508.599854	31.980995	1392.771484	-528.852905	65.247696	1659.768799	-623.049500	248.920944	1120.015869	-468.172394	-244.454163	1136.491821	-475.022125	294.139465	895.358215	-318.914032	-193.185364	919.657166	-484.090515	26.407841	962.924194	484.038483	20.328173	935.536255	490.276947	176.611755
-534.248413	97.969742	866.470154	-486.092957	-59.998135	865.457214	-529.547974	151.932144	485.244141	-494.939087	-130.679153	495.338562	-604.703979	147.953705	92.959595	-571.116821	-143.359787	97.131966	-590.016968	172.194107	1364.885132	-478.145142	-152.789032	1373.990234	-508.718445	31.877913	1391.891846	-530.722534	65.400299	1658.997192	-622.895996	249.437805	1119.251465	-467.067505	-244.919586	1135.434448	-474.183777	295.146606	895.209595	-316.219330	-194.410187	919.598511	-483.311249	26.558002	961.990906	484.116821	20.222969	935.527588	490.439209	176.472504
-533.076233	98.357292	865.457092	-484.916687	-60.128578	864.296021	-528.688354	152.321426	484.670563	-492.221222	-130.891373	494.539001	-604.710144	147.945984	92.831413	-570.771729	-143.197250	97.403259	-589.912415	172.142105	1364.050659	-478.259979	-152.842606	1372.955688	-508.754028	31.758772	1391.086548	-532.651306	65.592827	1658.236572	-622.777954	250.019058	1118.464478	-465.866394	-245.516663	1134.423706	-473.510498	296.082733	894.956055	-313.639496	-195.666946	919.507080	-482.401184	26.491796	960.992493	484.167358	20.166605	935.500977	490.545441	176.391235
-531.946838	98.590675	864.616943	-484.309418	-59.361645	863.592957	-528.573975	152.430405	484.265015	-490.113770	-131.116867	493.731049	-604.767029	147.985703	92.492592	-570.494141	-143.101913	97.618370	-589.760620	172.119080	1363.174194	-478.367340	-152.904083	1371.919922	-508.713043	31.682375	1390.399414	-534.563599	65.760651	1657.525269	-622.645081	250.559479	1117.619019	-464.700439	-246.078827	1133.423950	-472.936005	297.050598	894.484436	-311.152527	-196.947723	919.311218	-481.863403	26.912043	960.317810	484.205933	20.039562	935.501221	490.635284	176.303131
-530.860596	98.738708	864.020813	-483.528015	-59.074963	862.841003	-528.956604	152.235764	484.067993	-488.662262	-131.399963	493.221832	-604.946838	148.007202	91.931610	-570.270386	-143.121475	97.728401	-589.535828	172.105377	1362.342896	-478.429504	-152.958054	1370.995117	-508.675018	31.601631	1389.727295	-536.360535	66.028076	1657.002930	-622.483521	251.152512	1116.778564	-463.518707	-246.695480	1132.450317	-472.500092	297.968689	893.980469	-308.904022	-198.211014	919.026978	-481.108704	26.935902	959.706909	484.241516	20.002848	935.480469	490.715454	176.214615
-529.781860	98.817902	863.682983	-482.190552	-59.123215	862.161255	-529.578491	151.844788	484.011353	-487.608063	-131.431763	492.970551	-605.102661	148.097061	91.371941	-569.978699	-143.190033	97.707153	-589.263184	172.171326	1361.701294	-478.445648	-153.023178	1370.210327	-508.564331	31.565498	1389.264893	-538.102966	66.306526	1656.681885	-622.299561	251.690369	1115.991211	-462.297821	-247.255463	1131.625000	-472.209076	298.926056	893.416321	-306.830444	-199.488266	918.717346	-479.981689	26.755169	959.234375	484.251434	19.944462	935.475281	490.765564	176.142120
-529.228577	99.026802	863.652222	-482.546814	-58.502048	861.946533	-530.612793	151.497543	484.148468	-487.159943	-131.594543	492.701172	-605.491760	148.233383	91.040764	-569.893005	-143.334381	97.731514	-589.078491	172.070145	1360.829590	-478.401215	-153.073120	1369.650391	-508.429352	31.509254	1388.992676	-539.814819	66.680145	1656.458862	-622.152283	252.253983	1115.268555	-461.070374	-247.643982	1130.961060	-472.076172	299.810547	892.808228	-305.008545	-200.774307	918.436096	-479.810333	26.947289	959.107666	484.288666	19.872656	935.461182	490.823212	176.078537
-528.414917	98.955162	863.795837	-481.364044	-58.870213	861.794006	-531.446106	151.042572	484.414429	-486.753021	-131.421921	492.739410	-605.689636	148.394211	90.804008	-569.765198	-143.477936	97.665314	-588.831360	172.084763	1360.313721	-478.308044	-153.155014	1369.383545	-508.291962	31.463587	1388.943237	-541.373657	66.978065	1656.490112	-621.988770	252.809662	1114.689087	-459.926605	-248.088211	1130.610596	-472.123962	300.615173	892.127380	-303.432312	-202.034149	918.214966	-478.694489	26.630507	959.077942	484.308289	19.832611	935.459351	490.882813	176.051163
-528.110596	99.212852	864.265991	-482.034180	-58.337822	862.152344	-532.172119	150.408188	484.850525	-486.793793	-131.476028	492.667389	-605.821960	148.485229	90.608955	-569.711365	-143.642593	97.656166	-588.599121	172.076080	1360.021362	-478.198090	-153.226654	1369.461426	-508.198761	31.380594	1389.130615	-542.824097	67.273315	1656.666138	-621.803406	253.304337	1114.294678	-458.895355	-248.482193	1130.673950	-472.414612	301.408356	891.479370	-302.158783	-203.308228	918.178589	-478.627258	26.880613	959.433594	484.326630	19.772760	935.445374	490.914154	175.977188
-527.834778	99.188698	864.919678	-482.004883	-58.474789	862.684753	-532.933167	149.798538	485.456879	-487.028656	-131.345139	492.856659	-605.844421	148.614090	90.551277	-569.519897	-143.661652	97.602547	-588.382385	172.050858	1359.913452	-478.062225	-153.302673	1369.884766	-508.150604	31.304842	1389.579590	-544.142517	67.544594	1657.029541	-621.635620	253.714340	1114.149292	-457.918030	-248.688522	1131.043213	-472.901764	302.115753	890.866638	-301.232056	-204.628952	918.275269	-478.194092	26.762693	959.951599	484.368835	19.722664	935.427002	490.952087	175.946304
-527.609985	99.096992	865.761841	-482.085754	-58.646259	863.423645	-534.130798	149.338379	486.089478	-487.842316	-131.416000	493.294922	-605.877075	148.633484	90.525749	-569.544678	-143.688080	97.643982	-588.160706	172.028595	1360.110840	-477.887268	-153.388672	1370.663574	-508.039795	31.214212	1390.343262	-545.310974	67.812263	1657.540527	-621.449768	254.054733	1114.276245	-457.082947	-248.794830	1131.887695	-473.507568	302.705292	890.442505	-300.688873	-205.849243	918.610352	-477.794647	26.608990	960.651978	484.418793	19.677853	935.422241	490.981934	175.906464
-527.443970	99.065468	866.759460	-482.213654	-58.868492	864.270630	-535.592529	148.694763	486.780731	-488.995361	-131.346786	493.836639	-606.082336	148.610092	90.543922	-569.446716	-143.633652	97.655663	-587.971130	171.971573	1360.524414	-477.741302	-153.462357	1371.733154	-507.952545	31.136930	1391.128540	-546.290466	67.928612	1658.270386	-621.233093	254.249405	1114.707520	-456.473602	-248.778900	1133.089355	-474.470398	303.215790	890.095215	-300.436127	-207.171921	919.154907	-477.406403	26.439735	961.472351	484.457367	19.652887	935.390991	491.008392	175.840469
-527.042908	98.717079	867.745728	-481.112244	-60.003777	865.266296	-537.706421	148.100983	487.478699	-490.396698	-131.123215	494.822235	-606.364319	148.485168	90.497665	-569.302612	-143.571732	97.626793	-587.702393	171.901352	1361.193970	-477.587524	-153.496094	1373.045044	-507.829254	31.115971	1392.229492	-547.165283	68.103340	1659.058960	-621.019043	254.237854	1115.363525	-455.964539	-248.652985	1134.606934	-475.583527	303.622040	889.845825	-300.414581	-208.429749	919.968933	-476.402527	25.867615	962.379395	484.456390	19.628447	935.380554	491.007538	175.820068
-526.988220	98.740509	868.934937	-481.315521	-60.283356	866.401733	-539.915405	147.571121	488.304810	-492.311035	-131.115219	495.707245	-606.507629	148.481735	90.506111	-569.273438	-143.521927	97.613129	-587.317139	172.004013	1362.205811	-477.416901	-153.490723	1374.611328	-507.701721	31.162003	1393.283569	-547.823853	68.153397	1660.012085	-620.766968	254.154068	1116.303467	-455.691772	-248.510620	1136.408813	-476.888672	303.929321	889.736938	-300.614563	-209.616516	920.950378	-476.115692	25.755201	963.435669	484.487946	19.594208	935.364075	491.010559	175.794617
-527.002686	98.695610	870.069824	-481.489288	-60.648159	867.674744	-542.369507	146.780914	489.182648	-494.688019	-131.245773	496.738312	-606.610107	148.425110	90.410446	-569.298279	-143.464966	97.617653	-587.211609	171.803391	1363.098877	-477.264618	-153.428925	1376.256836	-507.536835	31.236502	1394.509277	-548.356262	68.233871	1661.015259	-620.631409	253.958511	1117.432861	-455.540527	-248.376923	1138.365356	-478.360626	304.130554	889.747192	-301.025757	-210.784439	922.133545	-475.888214	25.685663	964.535522	484.557648	19.579712	935.367554	491.048370	175.818466
-527.365723	98.858879	871.358215	-482.824280	-60.238239	868.946167	-545.059204	146.103439	489.970428	-497.562042	-131.576508	497.664185	-606.694458	148.385559	90.345299	-569.533813	-143.456406	97.566742	-586.825317	171.882675	1364.370850	-477.131439	-153.324493	1377.992920	-507.397003	31.320000	1395.670898	-548.744873	68.249893	1662.038086	-620.460388	253.650574	1118.750854	-455.548706	-248.248444	1140.421143	-479.992279	304.267151	889.875916	-301.563019	-211.924606	923.428223	-476.301392	25.923067	965.688538	484.573303	19.593695	935.367920	491.046387	175.810791
-527.549866	98.666519	872.594421	-483.254364	-60.450016	870.292480	-547.657104	145.287949	490.843933	-500.667969	-131.812653	498.766388	-606.552368	148.429199	90.270767	-569.725403	-143.472031	97.491432	-586.639771	171.737915	1365.543335	-476.984009	-153.232391	1379.743530	-507.140198	31.452288	1396.891235	-548.988281	68.241592	1663.077271	-620.380859	253.325012	1120.080078	-455.704956	-248.117294	1142.494751	-481.678436	304.290527	890.126709	-302.207031	-212.934296	924.799561	-476.309479	25.826504	966.881836	484.626160	19.613724	935.386658	491.067078	175.809677
-527.902527	98.434723	873.896057	-483.750336	-60.569698	871.448181	-551.307800	144.741440	491.696198	-504.013611	-132.063644	499.892212	-607.030579	148.339783	90.331993	-570.106689	-143.555298	97.501160	-586.324097	171.735031	1366.855957	-476.801208	-153.101456	1381.464478	-506.923981	31.534985	1398.075806	-549.132446	68.246338	1664.069336	-620.381653	252.975479	1121.559204	-455.883484	-248.123093	1144.519165	-483.392731	304.195435	890.424377	-302.882690	-213.951935	926.209656	-476.374878	25.642998	968.000854	484.666443	19.617928	935.415527	491.058411	175.778366
-528.286987	98.066238	875.057617	-484.141083	-60.834732	872.593323	-554.612854	144.049774	492.539764	-508.030334	-133.028564	501.017456	-607.308777	148.263321	90.330383	-570.751465	-143.760010	97.410103	-585.925964	171.765167	1368.116333	-476.522308	-152.944733	1383.050415	-506.682190	31.636654	1399.110596	-549.151123	68.144470	1665.021362	-620.449280	252.584244	1122.963257	-456.173676	-248.157928	1146.419312	-485.109467	304.014404	890.737305	-303.617279	-214.897797	927.595642	-476.460388	25.405067	969.054810	484.727966	19.662115	935.403992	491.061340	175.794113
-528.789063	97.798302	876.165100	-484.568939	-61.041283	873.589783	-557.901550	143.391296	493.341644	-511.964386	-133.529831	502.090179	-607.555664	148.230469	90.317200	-571.318054	-143.925278	97.187836	-585.549316	171.821472	1369.350098	-476.296722	-152.773590	1384.444336	-506.268097	31.812759	1400.205322	-549.027222	68.112984	1665.904785	-620.640503	252.248566	1124.273804	-456.526642	-248.316528	1148.122314	-486.854858	303.750671	891.025330	-304.294464	-215.851334	928.877319	-476.612732	25.206446	970.005737	484.822449	19.754423	935.383850	491.053406	175.840286
-529.373596	97.704567	877.074341	-485.156769	-61.061932	874.382874	-561.183899	142.677872	494.131104	-515.799805	-133.766632	503.012451	-607.743530	148.256607	90.237228	-571.792480	-144.101990	96.831787	-584.952881	172.084488	1370.536621	-475.999115	-152.554718	1385.636597	-505.921692	31.936525	1400.999268	-548.818115	68.051430	1666.651245	-620.797302	251.831161	1125.432617	-456.919830	-248.633102	1149.658447	-488.553833	303.451630	891.243530	-305.047028	-216.702255	930.032104	-476.853241	25.180359	970.744751	484.881378	19.803488	935.347107	491.036438	175.900696
-529.933838	97.480415	877.731995	-485.213562	-61.479122	874.980408	-564.332336	141.926910	494.731110	-519.641968	-133.839294	503.852966	-607.848206	148.384048	89.979256	-571.835876	-144.164246	96.411804	-584.403870	172.241852	1371.451294	-475.662842	-152.328796	1386.628418	-505.537140	32.054955	1401.606323	-548.505371	67.997200	1667.288940	-621.123230	251.517395	1126.463623	-457.371490	-249.025345	1150.915649	-490.196136	303.107727	891.398987	-305.737213	-217.564178	931.067749	-476.880157	24.992712	971.272034	484.989594	19.853737	935.302979	491.042786	175.996384
-530.701599	97.443954	878.266846	-485.870483	-61.457497	875.453857	-567.603699	141.283554	495.253723	-523.593689	-133.929626	504.499146	-608.086304	148.369675	89.774139	-572.233276	-144.316315	95.925301	-583.977661	172.302795	1372.097168	-475.347107	-152.166901	1387.368774	-505.096252	32.241158	1402.128296	-548.094666	67.990891	1667.758545	-621.558289	251.269501	1127.249634	-457.878845	-249.541855	1151.890747	-491.763306	302.738068	891.451050	-306.415253	-218.385849	931.867371	-477.276428	25.063669	971.667603	485.096710	19.898983	935.243713	491.038177	176.118866
-531.658936	97.604759	878.693359	-487.043274	-61.007458	875.712463	-570.871521	140.614502	495.738434	-527.625244	-134.007706	504.907623	-608.288513	148.343735	89.575951	-572.590088	-144.395477	95.409065	-583.230469	172.703384	1372.903687	-474.960205	-151.984070	1387.892578	-504.583374	32.442043	1402.603271	-547.559631	67.882439	1668.191406	-621.954529	250.987885	1127.920776	-458.426819	-250.104492	1152.600586	-493.328308	302.332001	891.404602	-307.080139	-219.175232	932.512390	-477.969330	25.346489	971.889282	485.220642	20.002926	935.177307	491.037231	176.236740
-532.556824	97.587357	878.913879	-487.690491	-61.002598	875.771729	-574.080261	139.898697	496.137695	-531.379822	-133.847961	505.191467	-608.449463	147.916641	89.053627	-572.738586	-144.489487	94.844604	-582.653015	172.831833	1373.223267	-474.622986	-151.833084	1388.126221	-504.159698	32.506355	1402.690796	-546.882507	67.869553	1668.554199	-622.569153	250.882416	1128.450806	-459.006622	-250.775070	1152.993652	-494.811432	301.850281	891.345032	-307.707458	-219.913971	932.914246	-478.435211	25.383360	971.923767	485.347015	20.110449	935.142334	490.993896	176.339478
-533.326721	97.574181	879.027161	-488.176941	-60.844139	875.909058	-577.186768	139.262054	496.541809	-535.034973	-133.506119	505.374329	-608.708191	148.309937	89.216263	-572.766541	-144.488510	94.253410	-581.962585	173.040482	1373.476807	-474.229187	-151.711868	1388.186768	-503.675415	32.628323	1402.826294	-546.096802	67.896370	1668.768433	-623.218811	250.799454	1128.801147	-459.629852	-251.461227	1153.158325	-496.330566	301.380157	891.089661	-308.315552	-220.651367	933.326538	-478.888336	25.585974	971.980408	485.489685	20.276857	935.129211	490.905151	176.467636
-534.407959	97.767220	878.939453	-489.088135	-60.629177	875.613281	-580.383301	138.733154	496.764954	-538.808411	-133.477417	505.531616	-608.874512	148.336578	89.041519	-572.878357	-144.455597	93.713158	-581.178528	173.429367	1373.719971	-473.823975	-151.565582	1387.984253	-503.121002	32.777355	1402.764526	-545.141113	67.858299	1668.942749	-623.854492	250.731598	1128.917480	-460.270630	-252.199234	1153.020630	-497.743256	300.955231	890.773376	-308.959961	-221.320053	933.373657	-479.549744	25.799240	971.674438	485.655243	20.403599	935.151428	490.839691	176.606033
-535.558105	97.846443	878.651367	-489.997986	-60.523613	875.188538	-583.531433	138.374603	497.046082	-542.704773	-133.938416	505.909271	-609.018555	148.386078	88.916367	-573.275940	-144.602005	93.279182	-580.598206	173.655350	1373.517944	-473.405731	-151.405853	1387.550903	-502.591461	32.849651	1402.511597	-544.101746	67.937294	1668.940430	-624.577942	250.688339	1128.839111	-460.920013	-253.080215	1152.724731	-499.161926	300.474304	890.241516	-309.624725	-222.020294	933.130493	-480.245361	25.959032	971.198120	485.765594	20.543896	935.169312	490.732880	176.732605
-536.661926	98.042091	878.343201	-490.890991	-60.303020	874.631531	-586.911926	138.326065	497.351746	-546.442383	-134.365250	506.227661	-609.144958	148.039963	88.480377	-573.431641	-144.595596	92.839890	-579.893921	173.962234	1373.280396	-472.968201	-151.271698	1386.978271	-502.037476	33.020111	1402.164795	-542.873962	67.947159	1668.943359	-625.252197	250.679871	1128.621948	-461.587097	-253.863068	1152.163330	-500.489777	300.060913	889.578857	-310.338684	-222.653854	932.701111	-480.905701	26.163910	970.648438	485.971100	20.572647	935.265564	490.755249	176.566650
-537.653870	98.011742	877.891724	-491.287231	-60.312428	874.027649	-589.735168	138.064804	497.470062	-549.590088	-134.168289	506.284454	-609.315369	148.479218	88.598770	-573.391724	-144.650055	92.399933	-579.248779	174.166656	1372.892334	-472.482880	-151.168060	1386.214478	-501.312225	33.225632	1401.850952	-541.521484	68.039902	1668.842163	-626.056519	250.873459	1128.287720	-462.328766	-254.622604	1151.440796	-501.821136	299.576233	888.851807	-311.074310	-223.244492	932.102417	-481.320526	26.262447	970.013489	486.038940	20.786467	935.362549	490.405273	176.890656
-538.850952	98.051018	877.440491	-492.256073	-60.207954	873.312744	-592.461182	137.656219	497.518585	-552.946899	-134.602325	506.544250	-609.282532	148.603897	88.434624	-573.392395	-144.767670	92.130020	-578.545349	174.434479	1372.427124	-472.012177	-151.045090	1385.432129	-500.827606	33.284973	1401.239502	-540.033142	68.130524	1668.697144	-626.846497	250.985214	1127.921631	-463.021881	-255.309631	1150.610352	-503.160004	299.119476	888.090942	-311.845581	-223.839645	931.333801	-482.024689	26.343513	969.295349	486.130585	20.863852	935.464966	490.274780	176.877213
-540.264221	98.248604	877.100342	-493.696198	-60.069557	872.703552	-594.939819	137.134964	497.604004	-556.260498	-135.036377	506.656921	-609.102356	148.392059	87.993149	-573.486511	-144.883698	91.869629	-577.945007	174.674728	1371.931152	-471.545898	-150.958679	1384.577026	-500.199585	33.364605	1400.670898	-538.409790	68.232185	1668.528442	-627.475281	251.003525	1127.375244	-463.772614	-255.929993	1149.694946	-504.423828	298.630585	887.241638	-312.779053	-224.393036	930.429016	-483.031219	26.471134	968.672852	486.117065	21.050188	935.554626	490.008636	177.180710
-541.568726	98.185493	876.726501	-494.769073	-60.021328	872.095032	-597.189026	136.651093	497.578064	-559.271423	-135.435654	506.792633	-609.237244	148.876587	88.114746	-573.394897	-144.979858	91.631966	-577.358459	174.935760	1371.387695	-471.058929	-150.903320	1383.754517	-499.481293	33.557293	1400.261353	-536.632202	68.374237	1668.368408	-628.159180	251.153915	1126.943359	-464.478943	-256.453583	1148.792847	-505.775116	298.122772	886.407715	-313.719910	-224.914566	929.456604	-483.815002	26.503685	968.030945	486.150269	21.223803	935.604309	489.801758	177.276855
-542.872620	98.061546	876.508362	-495.946381	-59.853672	871.701660	-599.257507	136.287567	497.660461	-562.438293	-136.036789	506.937927	-609.264954	149.180344	88.145996	-573.313843	-145.043610	91.439415	-576.900391	175.160309	1370.839233	-470.553864	-150.808914	1382.950317	-498.926270	33.681953	1399.707153	-534.756470	68.568520	1668.153931	-628.844971	251.266861	1126.413574	-465.243469	-256.860657	1147.925537	-507.131744	297.586273	885.499451	-314.899017	-225.433609	928.398193	-484.699249	26.572914	967.589844	486.179260	21.342579	935.654297	489.612640	177.372314
-544.291077	98.107391	876.348022	-497.187103	-59.788216	871.287781	-601.362610	136.097931	497.776459	-565.401367	-136.643188	507.037781	-609.441101	149.311676	88.066864	-573.371521	-145.191116	91.223351	-576.439331	175.351669	1370.349121	-470.041473	-150.691528	1382.244019	-498.344788	33.824055	1399.229004	-532.768188	68.754585	1667.994263	-629.373901	251.294037	1126.098633	-465.966919	-257.203125	1147.226807	-508.452820	297.094238	884.689514	-316.191895	-225.841095	927.296936	-485.626984	26.643217	967.151367	486.205139	21.461271	935.676880	489.443726	177.473175
-545.735596	97.892052	876.238770	-498.419373	-59.903103	871.001099	-603.199646	135.838684	497.744385	-568.170837	-137.147964	507.132050	-609.432007	149.416183	87.902260	-573.293701	-145.317993	91.052628	-576.036682	175.614395	1370.063110	-469.565948	-150.623993	1381.630249	-497.694550	34.093109	1398.867310	-530.631470	68.925827	1667.848633	-629.962769	251.391357	1125.789429	-466.720245	-257.275787	1146.554443	-509.861969	296.569061	883.896179	-317.639526	-226.288422	926.165222	-486.550385	26.555006	966.790039	486.325226	21.441257	935.663818	489.491241	177.327698
-547.079224	97.735153	876.217529	-499.579712	-59.901348	870.798523	-604.882019	135.600266	497.742096	-570.517761	-137.542862	507.135437	-609.469238	149.495056	87.758904	-573.207092	-145.474136	90.896820	-575.677673	175.852951	1369.744385	-469.050964	-150.485657	1381.164673	-497.153931	34.239277	1398.388428	-528.420715	69.157600	1667.691650	-630.573181	251.427368	1125.548218	-467.461914	-257.193359	1145.979248	-511.264709	295.968872	883.163879	-319.222778	-226.651367	925.005066	-487.457275	26.527843	966.541687	486.401154	21.528008	935.652588	489.389252	177.397781
-548.567139	97.684097	876.284912	-500.950562	-59.810078	870.662842	-606.591248	135.405609	497.820374	-572.997009	-137.929550	507.509613	-609.365417	149.268112	87.436035	-573.414551	-145.630371	90.794670	-575.348511	176.063416	1369.564453	-468.511719	-150.393448	1380.828369	-496.484467	34.529728	1398.142944	-526.163757	69.430756	1667.524658	-631.111389	251.293152	1125.457520	-468.186615	-257.057281	1145.703491	-512.732788	295.360443	882.548584	-320.971161	-227.031967	923.893677	-488.476715	26.591263	966.344910	486.482697	21.614851	935.612671	489.317993	177.431503
-549.995789	97.503227	876.360901	-502.298431	-59.925266	870.601074	-608.263489	135.146637	497.761566	-574.664978	-138.023117	507.248383	-609.430908	149.463669	87.578827	-573.431702	-145.761612	90.645264	-575.128784	176.214096	1369.467163	-468.018585	-150.231903	1380.608276	-495.827637	34.835861	1398.012817	-523.800354	69.651176	1667.466064	-631.617798	251.077103	1125.443359	-468.898895	-256.656525	1145.475220	-514.179382	294.761780	882.019897	-322.782410	-227.310135	922.851990	-489.471710	26.508816	966.191956	486.477631	21.788830	935.557129	489.094635	177.703430
-551.488342	97.347672	876.429443	-503.736511	-59.980507	870.668518	-610.042053	134.985672	497.831177	-576.099548	-138.173172	507.097412	-609.512756	149.594955	87.639938	-573.395935	-145.846695	90.592171	-574.786377	176.362167	1369.374023	-467.400482	-149.997482	1380.550293	-495.284729	35.030338	1397.713867	-521.414124	69.963310	1667.387695	-632.091064	250.903961	1125.577637	-469.619507	-255.945648	1145.311768	-515.612793	294.084900	881.602234	-324.645386	-227.616974	921.757385	-490.549255	26.544180	966.093750	486.612885	21.738132	935.499939	489.173309	177.476898
-553.347717	97.427956	876.547974	-505.807251	-60.024490	870.468262	-611.901550	134.728485	497.843811	-577.368042	-138.467026	506.952881	-609.768250	149.788010	87.740730	-573.550232	-145.905090	90.576195	-574.441711	176.587646	1369.400024	-466.737518	-149.782913	1380.525757	-494.612640	35.313530	1397.546509	-519.017883	70.324303	1667.322754	-632.544922	250.545517	1125.743530	-470.294159	-255.434738	1145.445435	-517.106689	293.442780	881.239197	-326.689240	-227.941620	920.569580	-491.908356	26.511250	965.812195	486.615265	21.873388	935.425293	489.011993	177.779282
-554.862610	97.192070	876.666626	-507.279419	-60.306820	870.546875	-613.786804	134.533005	497.808502	-578.208008	-138.434021	506.863312	-609.827209	149.713882	87.526871	-573.620422	-145.922028	90.505547	-574.036621	176.825165	1369.561646	-466.048950	-149.505508	1380.548706	-493.876648	35.692474	1397.501343	-516.610229	70.687485	1667.272949	-632.978821	250.145432	1126.010376	-470.949707	-254.604523	1145.518311	-518.555054	292.762299	880.909546	-328.789612	-228.106079	919.533142	-492.974640	26.372866	965.725037	486.780579	21.754421	935.383301	489.188873	177.517624
-556.551086	97.007133	876.830566	-509.157867	-60.366352	870.771484	-615.612366	134.161987	497.679169	-578.969543	-138.176102	506.875793	-609.688538	149.551804	87.330589	-573.745178	-145.950882	90.431915	-573.550415	177.074051	1369.740845	-465.286896	-149.158401	1380.624390	-493.216644	36.001457	1397.400024	-514.273743	71.110603	1667.142822	-633.399597	249.774063	1126.347412	-471.553864	-253.842422	1145.654907	-519.986572	292.022125	880.641846	-330.927246	-228.309586	918.493469	-494.331543	26.382229	965.730286	486.865051	21.704966	935.334717	489.291809	177.390808
-558.158997	96.646202	876.869141	-510.778564	-60.745167	871.017212	-617.644836	133.951904	497.706573	-579.509949	-138.660141	506.786743	-609.799866	149.565094	87.312157	-573.787170	-145.947937	90.476959	-573.047485	177.378662	1370.009521	-464.489105	-148.766678	1380.673950	-492.301666	36.436146	1397.399658	-511.796997	71.540916	1667.147949	-633.752625	249.330490	1126.708740	-472.055969	-253.185303	1145.949097	-521.464172	291.284241	880.430908	-333.166351	-228.402573	917.434998	-495.561340	26.251907	965.689026	486.944489	21.711376	935.301636	489.370697	177.350494
-559.708313	96.274796	876.915283	-512.439148	-61.138573	871.233215	-619.623901	133.607452	497.611603	-579.782166	-138.197418	506.629578	-609.866333	149.594360	87.309570	-573.804321	-145.910477	90.394005	-572.397217	177.746933	1370.207642	-463.512482	-148.351639	1380.742798	-491.586395	36.753326	1397.191895	-509.412201	72.068695	1667.072388	-634.179565	248.898254	1127.033325	-472.486816	-252.410278	1146.143066	-522.863525	290.520477	880.272217	-335.437592	-228.404175	916.355713	-496.770844	26.065292	965.633423	486.987457	21.744610	935.270325	489.411804	177.349930
-561.284424	95.953400	876.963013	-514.226685	-61.413136	871.504883	-621.628662	133.328308	497.607666	-580.091858	-138.292313	506.492249	-610.176880	149.816589	87.374794	-573.831665	-145.885300	90.361565	-571.692932	178.122971	1370.424683	-462.564972	-147.898666	1380.751953	-490.720184	37.169159	1397.095581	-507.012787	72.567039	1666.984985	-634.504028	248.567291	1127.417114	-472.878326	-251.643936	1146.257935	-524.286072	289.749176	880.081238	-337.744507	-228.426468	915.248901	-498.094574	25.960386	965.620422	487.046722	21.707438	935.258179	489.496307	177.342789
-562.893127	95.546158	876.938721	-515.951904	-61.914608	871.687927	-623.885986	133.351456	497.697754	-580.731445	-138.952255	506.747894	-610.376038	149.817108	87.391251	-574.152466	-145.929749	90.393555	-570.917358	178.543472	1370.628906	-461.522797	-147.379486	1380.743042	-489.845612	37.580452	1396.918213	-504.588135	73.074516	1666.870728	-634.853394	248.266174	1127.803223	-473.175262	-251.200821	1146.559448	-525.643982	288.946075	879.877380	-340.106995	-228.298706	914.130371	-499.410828	25.702124	965.527893	487.246948	21.875549	935.142517	489.648804	177.399048
-564.419617	95.042061	876.770203	-517.607422	-62.427036	871.846558	-625.326416	132.904846	497.499847	-580.788574	-138.692490	506.374725	-610.156372	149.826096	87.248131	-573.974731	-145.902054	90.391449	-570.108398	178.996780	1370.765137	-460.518250	-146.888702	1380.620728	-488.932556	38.053398	1396.675415	-502.134399	73.631401	1666.682129	-635.134399	247.976410	1128.135986	-473.446716	-250.621033	1146.642334	-526.900940	288.180389	879.669922	-342.477661	-228.232864	912.931946	-500.663544	25.456152	965.347839	487.084442	21.656483	935.246765	489.666595	177.261963
-566.055054	94.586052	876.634155	-519.394287	-62.960049	871.991821	-627.430420	132.740326	497.439575	-581.017517	-138.532501	506.218262	-610.348083	149.871780	87.219582	-574.057739	-145.914078	90.355522	-569.168640	179.521088	1370.822144	-459.497894	-146.242920	1380.413330	-487.908997	38.563717	1396.382080	-499.746582	74.195511	1666.481934	-635.368347	247.742920	1128.383667	-473.649445	-250.235916	1146.701050	-528.211975	287.426117	879.457458	-344.835205	-228.033569	911.710632	-502.039215	25.185360	965.180237	487.084778	21.592901	935.269836	489.760956	177.241745
-567.613464	94.155853	876.466919	-520.933899	-63.501968	872.108459	-628.641663	132.271805	497.216675	-581.436584	-138.769226	506.185913	-610.387756	150.012802	87.139824	-574.203064	-145.958435	90.377251	-568.235168	180.076172	1370.907227	-458.251831	-145.669785	1380.169800	-486.986176	39.062561	1396.018066	-497.258850	74.739601	1666.192017	-635.604858	247.639313	1128.588745	-473.820526	-249.864517	1146.725586	-529.375732	286.700531	879.167542	-347.197144	-227.861969	910.465820	-503.332642	24.940687	965.014771	487.523987	22.043627	934.996338	490.074738	177.511261
-569.211792	93.646606	876.246460	-522.617615	-64.063400	872.187988	-630.414795	132.018936	497.075775	-582.237427	-139.545898	506.378540	-610.618469	150.006607	87.081169	-574.700317	-146.065918	90.427269	-567.234924	180.627197	1370.733521	-457.360748	-144.993622	1379.751465	-485.967712	39.599400	1395.604980	-494.737183	75.356583	1665.897705	-635.825623	247.597565	1128.745361	-473.995087	-249.444702	1146.463013	-530.555054	286.018585	878.865051	-349.514130	-227.652420	909.164307	-504.692932	24.639423	964.791992	487.091919	21.555653	935.309021	489.989655	177.228195
-570.801147	93.137619	876.071045	-524.268677	-64.456932	872.254639	-631.709961	131.742630	496.907257	-582.766113	-139.652771	506.248413	-610.536072	150.129684	87.076126	-574.822266	-146.123734	90.410675	-566.170715	181.239532	1370.643799	-456.306763	-144.371292	1379.261475	-484.937988	40.237244	1395.229980	-492.107117	76.003136	1665.583496	-636.019165	247.720261	1128.888184	-474.114899	-249.366531	1146.389526	-531.694702	285.366913	878.500183	-351.797119	-227.345459	907.843201	-506.053802	24.398363	964.595947	487.277405	21.808701	935.141541	490.171661	177.393066
-572.487122	92.771606	875.889648	-525.906738	-64.893158	872.275818	-632.863892	131.487381	496.763214	-583.531311	-140.207550	506.321381	-610.625061	150.185104	87.029526	-574.968201	-146.196014	90.408791	-565.140076	181.823837	1370.486450	-455.304321	-143.777512	1378.733765	-483.782379	40.864510	1394.780640	-489.519318	76.630798	1665.182983	-636.191711	247.854630	1128.956421	-474.325958	-248.963074	1145.977783	-532.835754	284.756348	878.100403	-354.051361	-227.039764	906.458740	-507.461060	24.200043	964.375793	487.105286	21.597095	935.210144	490.237915	177.281326
-574.127991	92.385910	875.700134	-527.565857	-65.117279	872.219482	-634.051025	131.274384	496.643768	-584.035034	-140.134155	506.095337	-610.591919	150.282364	87.019958	-575.006836	-146.250504	90.356209	-564.058655	182.446030	1370.268066	-454.238831	-143.118912	1378.155518	-482.926605	41.359848	1394.128662	-486.887970	77.276230	1664.737549	-636.335571	248.092682	1128.992188	-474.447662	-248.885773	1145.749512	-533.934265	284.250336	877.647766	-356.230804	-226.686218	905.175964	-508.839386	24.060692	964.107788	486.907776	21.441504	935.264893	490.249115	177.196762
-575.874695	92.028419	875.520386	-529.223938	-65.383690	872.150085	-635.074036	131.009750	496.436218	-584.656860	-140.176575	505.952759	-610.591797	150.346436	86.964249	-574.919495	-146.229401	90.292740	-563.000854	183.045593	1369.998169	-453.248260	-142.491516	1377.540527	-482.039032	41.918560	1393.505371	-484.291412	77.915680	1664.208984	-636.447449	248.441544	1128.976074	-474.624481	-248.677109	1145.377075	-535.013245	283.780914	877.145935	-358.387115	-226.289963	903.857117	-510.250183	23.931412	963.825378	486.671326	21.227373	935.307922	490.272858	177.139297
-577.570374	91.756653	875.309448	-530.732849	-65.623222	872.062439	-635.783508	130.797791	496.250275	-585.608948	-140.577759	506.011200	-610.464539	150.465683	86.903183	-575.126099	-146.294678	90.292625	-561.933533	183.652588	1369.666992	-452.290710	-141.833267	1376.832886	-481.104279	42.576817	1392.867920	-481.609741	78.628342	1663.661255	-636.503784	248.892105	1128.912964	-474.832153	-248.518295	1145.007813	-536.037170	283.426331	876.625061	-360.487793	-225.834885	902.554260	-511.589294	23.880028	963.527588	486.453583	21.148623	935.328003	490.246307	177.115158
-579.244690	91.464951	875.137085	-532.054199	-65.864906	871.909912	-636.713379	130.676804	496.106567	-586.321045	-140.425156	505.823486	-610.431763	150.504974	86.852425	-575.012512	-146.296936	90.241501	-560.950439	184.283859	1369.297729	-451.341400	-141.241501	1376.197510	-480.131805	43.169640	1392.209351	-478.914673	79.331329	1663.077393	-636.535522	249.451950	1128.811035	-475.071564	-248.165421	1144.560059	-537.092957	283.081573	876.010986	-362.491486	-225.334747	901.299561	-512.822449	23.806044	963.215820	486.231995	21.030397	935.352295	490.212006	177.099197
-581.009705	91.252678	875.130798	-533.547852	-65.939743	871.787964	-637.592590	130.526688	495.921570	-587.351685	-140.612793	505.740265	-610.429260	150.589798	86.800468	-575.145081	-146.315628	90.203011	-560.008484	184.849213	1368.926025	-450.409088	-140.610901	1375.534180	-479.009735	43.891785	1391.589600	-476.181183	80.045624	1662.485840	-636.496521	250.055389	1128.702637	-475.345184	-247.820297	1144.149780	-538.074707	282.807068	875.459900	-364.468231	-224.786530	900.137268	-514.124084	23.782677	962.979614	486.029755	20.957159	935.347595	490.181061	177.031509
-582.719604	91.197952	875.100525	-535.044189	-65.859322	871.632446	-638.093994	130.231644	495.710480	-588.382690	-140.938263	505.731049	-610.304138	150.720322	86.739052	-575.184631	-146.340256	90.161842	-559.042664	185.502945	1368.598755	-449.499420	-140.021744	1374.888184	-477.972382	44.354370	1390.700806	-473.382294	80.796242	1661.985352	-636.390869	250.665359	1128.596924	-475.644501	-247.465775	1143.743164	-539.002136	282.579987	874.942444	-366.386505	-224.220596	899.009277	-515.435730	23.884165	962.734619	485.842560	20.940008	935.339294	490.151245	177.024063
-584.442261	90.988686	874.996460	-536.422058	-65.907204	871.514465	-639.323669	130.237366	495.675079	-589.501343	-141.056763	505.615265	-610.462036	150.716232	86.718468	-575.368347	-146.381149	90.100128	-558.146851	186.071304	1368.242432	-448.614166	-139.401611	1374.299194	-477.079803	45.125271	1390.179199	-470.727631	81.472084	1661.212646	-636.245850	251.310883	1128.494385	-476.001831	-247.005569	1143.355347	-539.924072	282.480286	874.402039	-368.220184	-223.576385	897.973999	-516.690369	23.948946	962.454712	485.618256	20.902300	935.354919	490.068451	176.977112
-586.142090	90.961601	875.026306	-537.852234	-65.753471	871.360779	-640.300659	130.125717	495.605530	-590.632629	-141.232025	505.500610	-610.557007	150.746735	86.695007	-575.563049	-146.462250	90.069565	-557.267944	186.700394	1367.968750	-447.712891	-138.815338	1373.701294	-476.087952	45.814571	1389.533936	-467.878784	82.270538	1660.640625	-636.108154	252.035202	1128.459229	-476.438965	-246.433853	1143.000854	-540.901550	282.348877	873.827332	-370.062317	-222.862244	896.966370	-517.940613	24.097113	962.226868	485.405975	20.852865	935.361816	489.990234	176.979324
-587.741211	90.814194	874.994995	-539.113770	-65.717911	871.257263	-641.064392	129.953064	495.478607	-591.736511	-141.341461	505.388092	-610.547729	150.826508	86.625549	-575.535400	-146.508011	90.021141	-556.427429	187.361679	1367.618164	-446.818481	-138.163956	1373.157959	-475.032410	46.378086	1388.792847	-465.235779	83.010742	1659.967773	-635.895813	252.674332	1128.387817	-476.912262	-245.768295	1142.649292	-541.666626	282.277191	873.362549	-371.862152	-222.152557	896.053040	-519.087036	24.200605	961.997620	485.163452	20.858406	935.365112	489.874969	176.959702
-589.448975	90.650978	875.019714	-540.431274	-65.718567	871.148193	-642.121277	130.022964	495.455872	-592.956726	-141.539032	505.315887	-610.698364	150.842072	86.592438	-575.534363	-146.568542	89.963188	-555.606506	187.960144	1367.273682	-445.951630	-137.545517	1372.643677	-473.921539	47.137554	1388.237915	-462.583771	83.801994	1659.264648	-635.668274	253.324875	1128.251831	-477.363983	-245.182953	1142.395508	-542.523682	282.221527	872.809998	-373.554871	-221.294083	895.256653	-520.281311	24.269644	961.775940	484.918579	20.882542	935.336914	489.761292	176.984161
-590.989014	90.670197	874.920227	-541.803589	-65.620430	870.991760	-642.767090	129.925644	495.391510	-594.268311	-141.891174	505.248352	-610.589417	150.974365	86.567612	-575.607117	-146.669846	89.917351	-554.724487	188.610550	1366.893555	-444.988129	-136.865295	1372.138794	-473.064728	47.845589	1387.519897	-459.976440	84.595772	1658.565186	-635.388245	254.001663	1128.110352	-477.781342	-244.492035	1142.133179	-543.213013	282.212067	872.286133	-375.219299	-220.533691	894.406677	-521.386902	24.465132	961.452271	484.696136	20.927969	935.311951	489.639679	177.046722
-592.581665	90.594627	874.994202	-543.075439	-65.572479	870.913086	-643.693604	129.868958	495.273224	-595.459412	-142.216904	505.140778	-610.732910	150.973465	86.507896	-575.714966	-146.783615	89.863297	-553.905151	189.279785	1366.571289	-444.025665	-136.183624	1371.704956	-472.078461	48.584854	1386.874512	-457.519318	85.404694	1657.904785	-635.082947	254.584366	1128.026855	-478.241974	-243.657120	1141.881470	-543.798279	282.262421	871.767395	-376.811798	-219.645706	893.675781	-522.500488	24.572474	961.270630	484.448700	20.964890	935.271606	489.484100	177.119888
-594.102417	90.469627	874.946594	-544.402161	-65.543755	870.851135	-644.228088	129.583084	494.991669	-596.550293	-142.418472	505.016388	-610.710510	151.059586	86.488327	-575.921936	-146.892776	89.776558	-553.079529	189.876816	1366.194214	-443.031342	-135.498322	1371.256348	-471.117950	49.351063	1386.241821	-455.066376	86.179192	1657.146362	-634.779053	255.245071	1127.862671	-478.599335	-243.005173	1141.752686	-544.363342	282.313202	871.275635	-378.359497	-218.753510	893.016418	-523.608704	24.689798	961.030396	484.192780	20.988705	935.244141	489.328278	177.135727
-595.646667	90.269905	874.998657	-545.724365	-65.567902	870.778809	-645.385376	129.768890	495.113983	-597.504639	-142.532166	504.884857	-610.862732	151.037674	86.473358	-576.030579	-147.021133	89.700203	-552.261230	190.523865	1365.834106	-442.068481	-134.810318	1370.815674	-470.024353	50.082100	1385.677612	-452.794891	87.004471	1656.518066	-634.468445	255.856796	1127.671265	-478.958862	-242.140823	1141.486816	-544.822327	282.433746	870.830322	-379.750061	-217.758560	892.389465	-524.699768	24.701284	960.824951	483.970337	21.061544	935.226685	489.132568	177.218689
-597.190918	90.182571	875.008179	-547.207275	-65.548866	870.719849	-646.153870	129.691940	495.026672	-598.360352	-142.658173	504.710907	-610.907593	151.082657	86.445206	-576.119019	-147.118652	89.648705	-551.398865	191.166458	1365.465576	-441.061493	-134.080811	1370.408569	-469.126923	50.800949	1384.997192	-450.494751	87.821342	1655.828125	-634.089661	256.363281	1127.446045	-479.250763	-241.330902	1141.251831	-545.243042	282.580719	870.355652	-381.095886	-216.827118	891.761780	-525.851013	24.776976	960.594299	483.754181	21.089333	935.212891	488.963165	177.260361
-598.643860	89.972382	875.030212	-548.576660	-65.597916	870.709778	-646.811646	129.584579	494.844604	-598.758789	-141.871811	504.379272	-610.879333	151.119308	86.425766	-575.906311	-147.224548	89.536774	-550.499634	191.795624	1365.015503	-439.968384	-133.351883	1369.912476	-468.111786	51.506702	1384.408813	-448.326660	88.696884	1655.227173	-633.756470	256.917084	1127.227051	-479.443115	-240.600311	1141.096924	-545.537537	282.805206	869.890076	-382.364349	-215.883575	891.139526	-526.928406	24.779892	960.404175	483.556915	21.167690	935.195557	488.747009	177.364182
-600.158630	89.872780	874.989136	-550.022644	-65.736626	870.701843	-647.550415	129.504807	494.670807	-599.499573	-142.143692	504.234009	-610.995422	151.142181	86.411041	-576.057434	-147.320816	89.506096	-549.639771	192.475403	1364.549438	-438.938293	-132.577286	1369.473267	-467.112152	52.303417	1383.791626	-446.466400	89.537697	1654.607788	-633.392151	257.476196	1126.947266	-479.553009	-239.905289	1140.918457	-545.752563	283.054413	869.444641	-383.530670	-214.877457	890.571167	-528.033325	24.824017	960.154663	483.332306	21.223249	935.178589	488.543274	177.384796
-601.685547	89.659210	874.915649	-551.603943	-65.836433	870.655884	-648.227112	129.546158	494.502869	-600.124146	-142.303497	504.065460	-611.037842	151.170380	86.402695	-576.116638	-147.396606	89.479523	-548.753174	193.167984	1363.989502	-437.812744	-131.783264	1368.954346	-465.959747	53.028034	1383.142456	-444.591095	90.372849	1653.981934	-633.009888	258.031616	1126.631226	-479.566132	-239.098907	1140.606812	-545.896851	283.289734	868.913696	-384.598297	-213.946609	889.932434	-529.193604	24.808905	959.860718	483.123016	21.280668	935.163696	488.308777	177.474335
-603.040283	89.427513	874.840759	-553.022156	-66.040260	870.656067	-648.856689	129.523819	494.317627	-600.742615	-142.477814	503.958954	-611.046082	151.219376	86.381683	-576.277832	-147.487198	89.441277	-547.809631	193.841461	1363.428955	-436.677490	-131.016235	1368.420898	-464.893707	53.805984	1382.453247	-442.815460	91.233810	1653.367188	-632.599609	258.622498	1126.243774	-479.467133	-238.444916	1140.388550	-545.984924	283.616730	868.360962	-385.576477	-212.961136	889.315247	-530.224976	24.736200	959.607239	482.911865	21.349564	935.133301	488.098846	177.551300
-604.625793	89.080818	874.825012	-554.627380	-66.296333	870.721558	-649.416321	129.367111	494.036194	-601.452942	-142.736053	503.879456	-611.116211	151.269150	86.345093	-576.410583	-147.553558	89.427795	-546.850037	194.569427	1362.858521	-435.571198	-130.167282	1367.905762	-463.871429	54.487881	1381.779297	-441.107056	92.122818	1652.804199	-632.177307	259.130341	1125.882813	-479.284760	-237.802902	1140.133179	-545.993042	283.943115	867.852112	-386.432800	-212.015533	888.664429	-531.436462	24.611616	959.392883	482.670471	21.455872	935.105530	487.840881	177.614899
-606.037354	88.844810	874.709839	-556.181885	-66.513298	870.738831	-649.982666	129.347412	493.778595	-602.192139	-142.997940	503.781799	-611.140503	151.361069	86.341347	-576.513672	-147.611618	89.421463	-545.854858	195.196167	1362.281006	-434.426483	-129.353241	1367.313110	-462.810394	55.246944	1381.110596	-439.612732	92.931541	1652.200439	-631.769287	259.718628	1125.451782	-478.988892	-237.129745	1139.835571	-545.935547	284.254730	867.365417	-387.155487	-211.085327	888.059570	-532.530396	24.547300	959.101379	482.442413	21.552801	935.080811	487.598053	177.652176
-607.475342	88.520432	874.726257	-557.698425	-66.752464	870.767456	-650.686035	129.435059	493.708038	-602.809875	-143.161224	503.698059	-611.231079	151.398956	86.338623	-576.616150	-147.665497	89.384262	-544.825439	195.938370	1361.684570	-433.271210	-128.504028	1366.732178	-461.778046	55.907379	1380.379395	-438.136597	93.733551	1651.632690	-631.290649	260.301636	1125.092407	-478.615631	-236.507202	1139.470215	-545.838867	284.626678	866.848389	-387.764526	-210.145874	887.393738	-533.630798	24.381804	958.892761	482.229858	21.652205	935.030884	487.372192	177.741562
-608.987732	88.089027	874.585876	-559.246643	-67.142189	870.821533	-651.121948	129.408554	493.324127	-603.568054	-143.387833	503.641968	-611.281311	151.454575	86.333885	-576.763611	-147.751007	89.366638	-543.768616	196.585632	1361.023682	-432.172882	-127.648277	1366.111328	-460.771240	56.643230	1379.617065	-436.730774	94.525604	1651.072266	-630.774963	260.853455	1124.630615	-478.141541	-235.895798	1139.098877	-545.627258	285.056610	866.294983	-388.260620	-209.248428	886.717590	-534.764465	24.204987	958.585938	482.045441	21.736010	935.023315	487.139465	177.805374
-610.350037	87.872498	874.418640	-560.696594	-67.378372	870.891602	-651.601257	129.489609	493.134552	-604.380249	-143.519119	503.577515	-611.341553	151.505768	86.340851	-576.860596	-147.751740	89.323105	-542.690308	197.279907	1360.354004	-431.111847	-126.797699	1365.447021	-459.850952	57.284561	1378.800659	-435.385437	95.308594	1650.504272	-630.189697	261.481781	1124.059326	-477.593872	-235.289581	1138.665405	-545.395691	285.493103	865.727539	-388.629822	-208.318146	886.016357	-535.808594	24.201639	958.292236	481.860565	21.789595	935.020203	486.891052	177.884705
-611.739075	87.566315	874.346802	-562.152771	-67.653053	870.898010	-652.086060	129.533829	492.915466	-605.290771	-143.675262	503.530975	-611.392944	151.535919	86.300751	-577.023926	-147.826935	89.311691	-541.647278	197.969452	1359.701904	-430.067963	-125.975967	1364.782837	-458.729553	58.091820	1378.126831	-434.039917	96.079803	1649.881836	-629.617859	262.198364	1123.633545	-476.984772	-234.643570	1138.187622	-545.172852	285.985046	865.127502	-388.823181	-207.433502	885.311340	-536.860107	24.059631	958.018677	481.636108	21.884844	934.989807	486.616272	177.965561
-613.077087	87.238777	874.180237	-563.537598	-67.891731	870.863220	-652.533936	129.700424	492.925568	-606.174072	-143.842575	503.430237	-611.418518	151.607330	86.333321	-577.049377	-147.853027	89.257637	-540.603760	198.667618	1359.006958	-429.038971	-125.175331	1364.110840	-457.787476	58.783958	1377.305542	-432.822876	96.817795	1649.321655	-628.970398	262.932587	1123.139160	-476.310608	-234.015396	1137.709839	-544.849548	286.504761	864.507507	-388.954163	-206.568085	884.567261	-537.848206	23.966618	957.666199	481.398468	21.953241	934.970337	486.318939	178.046753
-614.411011	86.955345	874.145325	-564.780701	-68.099838	870.860718	-653.263611	129.808807	492.763153	-606.977844	-143.994553	503.318939	-611.508911	151.646347	86.362335	-577.007507	-147.875244	89.268852	-539.575989	199.305908	1358.303711	-428.109894	-124.360786	1363.451050	-456.873474	59.495689	1376.554810	-431.611267	97.527451	1648.736450	-628.272461	263.670135	1122.564453	-475.582458	-233.297348	1137.145386	-544.448120	287.018860	863.907410	-388.849609	-205.677124	883.864441	-538.824097	23.879673	957.434570	481.182709	22.047441	934.950012	486.054047	178.131882
-615.557007	86.825874	874.095093	-565.931152	-68.191628	870.781616	-653.984070	129.961990	492.711487	-607.833984	-144.087204	503.241699	-611.632690	151.704163	86.384041	-576.966492	-147.853485	89.195305	-538.593567	199.986588	1357.661987	-427.198547	-123.539001	1362.757690	-456.064697	60.117474	1375.825562	-430.420135	98.221199	1648.137695	-627.482605	264.369690	1122.012939	-474.805176	-232.666367	1136.607910	-544.026001	287.618042	863.300537	-388.699554	-204.871124	883.174438	-539.675537	23.854446	957.177185	480.948853	22.158398	934.916565	485.811066	178.149597
-616.666504	86.663177	873.967957	-567.062866	-68.169579	870.629578	-654.481323	130.007706	492.579620	-608.616516	-144.023972	503.070221	-611.630493	151.799454	86.394569	-576.850647	-147.873642	89.158157	-537.643555	200.599472	1357.082397	-426.355011	-122.724403	1362.103760	-455.428070	60.714535	1375.067505	-429.118408	98.947166	1647.556519	-626.697327	265.187805	1121.506348	-473.994904	-232.009384	1136.056641	-543.566406	288.229095	862.685608	-388.408600	-204.061615	882.480042	-540.500916	23.879290	956.842590	480.732361	22.205486	934.898376	485.575378	178.172058
-617.572815	86.562950	873.850525	-567.967285	-68.118111	870.502136	-654.890381	130.051697	492.487427	-609.371460	-144.069046	502.950806	-611.650146	151.962646	86.362198	-576.470276	-147.846344	89.138130	-536.799927	201.230957	1356.454346	-425.579468	-121.968872	1361.478638	-454.775116	61.326984	1374.406128	-428.046539	99.525269	1646.915771	-625.824097	265.962646	1120.982178	-473.108490	-231.422058	1135.525146	-543.076050	288.826477	862.104370	-388.012573	-203.252716	881.761902	-541.181091	23.939959	956.568115	480.533783	22.245369	934.859436	485.335144	178.231369
-618.290405	86.685204	873.755127	-568.690186	-67.959099	870.347961	-655.418884	130.066635	492.294495	-610.013672	-143.957504	502.810669	-611.715698	152.014633	86.311981	-576.013000	-147.766525	89.185204	-536.003174	201.773621	1355.859863	-424.896759	-121.224075	1360.960449	-454.264740	61.867500	1373.773560	-426.898132	100.174210	1646.394653	-624.944763	266.884552	1120.400024	-472.241302	-230.720642	1134.962280	-542.416992	289.403625	861.419006	-387.473785	-202.437683	881.100342	-541.705444	24.115829	956.317078	480.341980	22.302107	934.826233	485.096436	178.263046
-618.835266	86.865471	873.682495	-569.225037	-67.767303	870.167969	-655.897461	130.132111	492.471130	-610.529297	-143.757156	502.722473	-611.694763	152.094742	86.275558	-575.514648	-147.663635	89.188927	-535.316101	202.304916	1355.369873	-424.356628	-120.554329	1360.415771	-453.734070	62.470306	1373.310547	-425.890381	100.771568	1645.861694	-623.935303	267.757324	1119.859985	-471.316589	-230.046539	1134.374512	-541.715820	290.125397	860.767334	-386.800568	-201.630157	880.457825	-542.095276	24.298038	956.099060	480.122101	22.355659	934.780640	484.825348	178.354019
-619.141113	87.084648	873.640442	-569.548035	-67.468002	869.997620	-656.327209	130.194153	492.478973	-611.007080	-143.476669	502.606628	-611.712585	152.147568	86.264496	-575.155151	-147.628403	89.163048	-534.702209	202.790588	1354.958374	-423.929657	-119.890884	1359.981934	-453.487061	62.965374	1372.873657	-425.032410	101.239510	1645.355225	-622.943542	268.690094	1119.400757	-470.424957	-229.365494	1133.888428	-540.964355	290.824677	860.218933	-386.080414	-200.823990	879.870300	-542.303345	24.524836	955.932861	479.882751	22.405014	934.762512	484.556152	178.375870
-619.555054	87.497719	873.637878	-570.171204	-67.298798	869.628540	-656.606506	130.285767	492.375183	-611.570862	-143.363785	502.539459	-611.761963	152.172333	86.253479	-575.068359	-147.707642	89.156502	-534.196106	203.209549	1354.640625	-423.617035	-119.262894	1359.615234	-453.371002	63.286884	1372.496948	-424.269501	101.754974	1645.008301	-621.913147	269.546204	1118.960327	-469.395599	-228.780548	1133.414185	-540.222046	291.553741	859.698853	-385.171204	-200.066376	879.345093	-542.570618	24.606525	955.627502	479.652863	22.502914	934.732666	484.315948	178.431396
-619.243469	87.531044	873.551758	-569.679993	-66.833107	869.687561	-656.880066	130.348572	492.553986	-611.876465	-143.108215	502.493256	-611.774353	152.178131	86.281876	-575.028198	-147.812973	89.124428	-533.857849	203.541992	1354.439941	-423.479492	-118.788544	1359.356201	-453.214722	63.735611	1372.399292	-423.499939	102.259850	1644.743042	-620.837585	270.490082	1118.613037	-468.455811	-228.076111	1132.954834	-539.317932	292.251343	859.264221	-384.166260	-199.272263	878.954346	-542.305725	24.991135	955.675415	479.406586	22.578833	934.699829	484.060181	178.489319
-619.265259	88.089310	873.565491	-569.966003	-66.716751	869.367554	-657.068237	130.487946	492.629181	-612.202637	-142.927521	502.441315	-611.828430	152.188644	86.272530	-575.010193	-147.916565	89.134178	-533.628540	203.832626	1354.289917	-423.496674	-118.355713	1359.218506	-453.258911	64.026283	1372.320923	-422.951904	102.576118	1644.438965	-619.719543	271.389160	1118.273560	-467.460114	-227.425339	1132.550659	-538.357849	293.040497	858.914978	-383.076355	-198.461884	878.644958	-542.293701	25.070858	955.463562	479.205627	22.688093	934.671448	483.841522	178.519028
-618.797791	88.416985	873.547546	-569.431030	-66.504440	869.291443	-656.903931	130.675461	492.665527	-612.267212	-142.584991	502.418976	-611.824280	152.211243	86.262344	-574.895081	-147.949585	89.114166	-533.561218	204.077454	1354.285156	-423.665863	-118.072113	1359.203003	-453.397430	64.277954	1372.355225	-422.555450	102.938530	1644.297485	-618.630554	272.269257	1118.043579	-466.481781	-226.741943	1132.225464	-537.338806	293.831482	858.632446	-381.824646	-197.725098	878.434082	-541.867065	25.296114	955.470581	479.003693	22.754004	934.660522	483.618530	178.560989
-617.998779	88.568176	873.483215	-568.409302	-66.027260	869.351013	-656.487671	130.884277	492.664154	-612.177429	-142.205215	502.442627	-611.779846	152.232574	86.268982	-574.732117	-147.959061	89.096008	-533.577759	204.249664	1354.363647	-423.979767	-117.876297	1359.339722	-453.641724	64.463661	1372.513428	-422.348846	103.243759	1644.226074	-617.508118	273.136505	1117.889648	-465.570862	-226.191010	1132.129150	-536.230896	294.627197	858.458801	-380.532715	-196.895309	878.355225	-541.202026	25.700830	955.604736	478.786682	22.849958	934.642029	483.354736	178.642349
-617.273376	88.980171	873.500427	-567.755737	-65.636139	869.356873	-656.048767	131.206070	492.678375	-612.001709	-141.842377	502.488312	-611.774536	152.253738	86.300667	-574.728149	-147.943390	89.076378	-533.731506	204.385056	1354.554321	-424.427917	-117.772804	1359.561523	-453.951141	64.533020	1372.738159	-422.398102	103.489037	1644.331543	-616.384460	273.895142	1117.841675	-464.703339	-225.480682	1131.952759	-535.007629	295.407288	858.387756	-379.089478	-196.125610	878.463745	-540.644653	26.025276	955.710876	478.409241	22.751295	934.795898	483.038605	178.551865
-616.320007	89.303368	873.519226	-566.689697	-65.372971	869.418152	-655.401855	131.649231	492.747253	-611.536987	-141.397568	502.580780	-611.747864	152.295364	86.321175	-575.115295	-148.036987	89.020386	-533.984375	204.439346	1354.857422	-425.027008	-117.775635	1359.932251	-454.329102	64.587250	1373.183350	-422.533569	103.643959	1644.434570	-615.283325	274.599731	1117.860107	-463.906525	-224.885437	1131.929077	-533.700134	296.256836	858.555176	-377.518646	-195.274948	878.757446	-539.861267	26.297400	955.893372	478.086639	22.756971	934.796082	482.755920	178.559494
-615.366150	89.876259	873.631104	-566.065979	-64.881554	869.509583	-654.721130	132.110611	492.834839	-611.115601	-141.051086	502.613586	-611.814697	152.308044	86.324234	-575.437378	-148.054321	88.980072	-534.222473	204.438751	1355.251831	-425.706696	-117.874680	1360.419922	-454.826630	64.527786	1373.691528	-423.046295	103.772194	1644.793945	-614.234436	275.211639	1118.046997	-463.134796	-224.450653	1132.033691	-532.315430	297.078217	858.812744	-375.922821	-194.412521	879.177673	-539.238403	26.644314	956.127502	477.723999	22.722288	934.768433	482.492432	178.555038
-613.957092	90.362511	873.713623	-564.485840	-64.661575	869.565979	-653.581421	132.547302	492.971191	-610.395447	-140.566238	502.797302	-611.651062	152.390091	86.364014	-575.565613	-147.951691	88.982025	-534.537170	204.390167	1355.737793	-426.488373	-118.073288	1361.027954	-455.355042	64.415581	1374.278687	-423.720795	103.799805	1645.198364	-613.219543	275.686676	1118.298584	-462.595245	-223.748184	1132.178101	-530.774414	297.886902	859.278625	-374.137115	-193.555054	879.759216	-538.072021	26.905209	956.411255	477.368225	22.688177	934.785889	482.220337	178.557205
-612.513550	90.945969	873.825439	-563.230530	-64.085487	869.741821	-653.212891	133.125763	493.119232	-609.516724	-139.955353	502.935944	-611.889587	152.272446	86.419930	-575.573975	-147.797836	89.038063	-534.914734	204.328201	1356.313110	-427.379028	-118.365616	1361.733887	-456.035065	64.173897	1374.915649	-424.571716	103.696228	1645.700439	-612.274048	276.109863	1118.614014	-462.141144	-223.264648	1132.408447	-529.140747	298.636810	859.797729	-372.294006	-192.638519	880.503052	-537.048584	27.347878	956.773499	477.402924	23.082857	934.514465	482.125336	178.816437
-610.987183	91.650841	873.921814	-562.036011	-63.500271	869.954712	-651.712341	133.668640	493.336090	-608.749939	-139.622437	503.096466	-611.654297	152.365021	86.482323	-575.768188	-147.630371	89.070679	-535.346619	204.211548	1356.980957	-428.398956	-118.642189	1362.500854	-456.694153	63.908596	1375.745361	-425.744049	103.561607	1646.345215	-611.427734	276.462036	1118.986816	-461.706726	-223.001144	1132.781616	-527.351013	299.401398	860.479919	-370.379669	-191.695633	881.494873	-536.021729	27.826239	957.153809	476.922913	22.933462	934.638428	481.778534	178.711090
-610.480164	91.007164	873.696655	-561.882568	-63.718319	870.290283	-651.043030	134.371506	493.281128	-608.203369	-139.394394	503.377960	-611.782837	152.278290	86.533890	-575.994141	-147.418869	89.137253	-535.760498	204.052963	1357.668213	-429.488861	-119.017609	1363.340820	-457.432434	63.589550	1376.615967	-427.004272	103.289742	1647.010864	-610.658508	276.735504	1119.411987	-461.539032	-222.465988	1133.151855	-525.521545	300.131805	861.365845	-368.373444	-190.719009	882.575867	-535.784363	27.597004	957.231201	476.381653	22.666035	934.806946	481.436768	178.528549
-608.671143	91.564713	873.797791	-560.078979	-63.394154	870.399048	-650.719666	135.030930	493.525879	-607.095154	-138.775940	503.571289	-612.105164	152.097092	86.594757	-575.876160	-147.213272	89.195793	-536.232361	203.869659	1358.396729	-430.681671	-119.467255	1364.276367	-458.286041	63.256355	1377.557739	-428.474915	103.055176	1647.859497	-609.976868	277.020355	1119.951904	-461.422424	-222.268692	1133.625488	-523.559082	300.770935	862.272278	-366.362549	-189.767944	883.833984	-534.359741	27.894138	957.583984	476.085449	22.577547	934.789307	481.281494	178.200058
-606.890015	92.296661	873.950378	-558.589111	-62.854851	870.524048	-649.884460	135.724731	493.776459	-606.678833	-139.661957	504.036255	-612.163513	152.004318	86.668808	-576.403870	-147.068924	89.358086	-536.733093	203.657852	1359.212524	-431.912842	-119.977936	1365.213989	-459.143616	62.844746	1378.582520	-430.346252	102.585175	1648.745483	-609.367554	277.233887	1120.546143	-461.429443	-221.975967	1134.105591	-521.515930	301.326599	863.308105	-364.300781	-188.785507	885.249756	-533.048401	28.297628	957.948730	475.649994	22.626003	934.759949	480.885925	178.529770
-604.895691	92.951302	874.042236	-556.990479	-62.235088	870.691895	-648.672852	136.359573	493.970398	-605.517639	-139.152100	504.207855	-612.109436	151.934494	86.740326	-576.337646	-146.839752	89.441338	-537.279724	203.461578	1360.024658	-433.216522	-120.496864	1366.200928	-460.112030	62.334976	1379.585327	-432.271545	102.104561	1649.707886	-608.836731	277.374969	1121.142334	-461.414612	-221.997910	1134.685425	-519.481018	301.956512	864.484253	-362.149109	-187.880615	886.789490	-531.629150	28.725216	958.328979	475.346863	22.641125	934.748047	480.617401	178.569275
-601.839539	95.806625	874.705872	-554.905151	-60.615299	870.722229	-646.463135	136.653778	494.402252	-603.935181	-138.290817	504.192352	-611.598755	152.083481	86.809967	-576.025085	-146.600815	89.523712	-537.835266	203.120926	1360.894165	-434.573578	-121.136963	1367.201294	-461.202667	61.827633	1380.578247	-434.255707	101.544617	1650.678467	-608.324524	277.487701	1121.813843	-461.644043	-221.618958	1135.084106	-517.318481	302.451263	865.725281	-359.898895	-186.934769	888.399109	-529.529541	30.051418	959.080872	475.173950	22.733614	934.665161	480.418884	178.652557
-599.478394	96.782623	874.740906	-552.972412	-59.860195	870.808777	-645.792847	137.343643	494.762909	-602.455078	-137.466461	504.282867	-611.802734	151.854019	86.913353	-575.778076	-146.381927	89.611565	-538.420837	202.832611	1361.789551	-435.969940	-121.766640	1368.171631	-462.103027	61.332607	1381.719849	-436.335968	100.874710	1651.639160	-607.851318	277.622467	1122.489624	-461.687164	-221.864609	1135.749878	-515.184631	302.923950	867.028259	-357.695557	-186.024887	890.127197	-527.803894	30.662270	959.414856	474.685822	22.584190	934.758850	480.052429	178.567001
-597.154053	97.591522	874.788208	-550.789307	-59.320660	870.918579	-644.833313	138.047668	495.054260	-600.949646	-136.685410	504.453857	-611.902710	151.697433	86.953392	-575.623169	-146.142319	89.671989	-539.042908	202.617203	1362.684082	-437.447357	-122.375145	1369.142944	-463.293213	60.724018	1382.710205	-438.654663	100.238892	1652.702881	-607.364197	277.665253	1123.123047	-462.005768	-221.724365	1136.186279	-513.002930	303.400208	868.368530	-355.387543	-185.156433	891.917847	-525.978394	31.173504	959.754089	474.331177	22.564754	934.731079	479.731323	178.564178
-594.660400	98.668785	874.821838	-548.831726	-58.443283	871.020447	-643.399353	138.587280	495.240753	-599.377625	-135.918610	504.526672	-611.802307	151.658890	87.007271	-575.068298	-145.848099	89.762886	-539.731567	202.270844	1363.499756	-438.955170	-123.054199	1370.085571	-464.261414	60.226929	1383.827393	-440.771362	99.509140	1653.705566	-606.955688	277.883942	1123.860107	-462.257446	-221.792755	1136.666016	-510.759186	303.807281	869.802002	-353.055969	-184.286850	893.746277	-524.145142	31.889000	960.073120	473.973724	22.573576	934.690674	479.432983	178.568466
-592.129272	99.647087	874.739380	-546.594849	-57.822872	871.077820	-641.830933	139.004333	495.351440	-597.767151	-135.141678	504.617249	-611.725708	151.587875	87.009552	-574.434082	-145.580734	89.808784	-540.464600	201.925705	1364.395508	-440.480042	-123.763519	1370.989990	-465.377716	59.637917	1384.849609	-443.266388	98.703918	1654.685303	-606.514709	277.968903	1124.510498	-462.575317	-221.914032	1137.163818	-508.499451	304.195099	871.238953	-350.788391	-183.526337	895.581421	-522.189453	32.520252	960.315674	473.653992	22.589575	934.650269	479.135040	178.607407
-589.529175	100.655090	874.731079	-544.432129	-57.040974	871.183411	-640.188232	139.445541	495.437164	-596.091614	-134.311920	504.684784	-611.563904	151.564499	87.043068	-574.025146	-145.354416	89.856422	-541.187805	201.607849	1365.235596	-441.985596	-124.462509	1371.810303	-466.579712	59.038723	1385.817749	-445.584656	97.844307	1655.601807	-606.078674	278.027374	1125.156494	-462.892944	-222.164612	1137.625610	-506.176208	304.563477	872.672302	-348.445435	-182.808670	897.488708	-520.245239	33.199886	960.627136	473.331787	22.589888	934.649597	478.820160	178.647125
-586.932068	101.649857	874.702820	-542.161194	-56.318081	871.229736	-638.709167	139.998520	495.622772	-594.457581	-133.634796	504.760559	-611.476318	151.492340	87.076218	-573.836975	-145.204834	89.911011	-541.956543	201.213913	1366.052734	-443.573181	-125.177460	1372.572388	-467.714569	58.505947	1386.882568	-447.968292	96.938896	1656.532471	-605.654785	278.123688	1125.841431	-463.334869	-222.194061	1137.828125	-503.831818	304.955536	874.156494	-346.150604	-182.086426	899.392944	-518.241028	33.856625	960.889832	473.025574	22.645220	934.624329	478.531372	178.666702
-584.256470	102.642799	874.720398	-539.879578	-55.555656	871.317688	-637.283081	140.523041	495.853302	-592.626465	-132.834763	504.726135	-611.470581	151.405106	87.160210	-573.558167	-145.029388	89.931984	-542.763672	200.874649	1366.890625	-445.096344	-125.881783	1373.277466	-468.774200	57.905388	1387.717529	-450.322205	96.096901	1657.470215	-605.255188	278.165619	1126.513428	-463.609985	-222.759842	1138.403931	-501.449860	305.276398	875.640503	-343.876434	-181.443298	901.326965	-516.232971	34.503864	961.217773	472.713409	22.671301	934.626648	478.198059	178.693558
-581.485840	103.621758	874.765808	-537.450745	-54.820889	871.346313	-635.715271	141.023056	496.055115	-590.974365	-132.179443	504.773499	-611.389709	151.356003	87.211411	-573.485107	-144.875519	89.988899	-543.563293	200.519028	1367.667236	-446.645752	-126.601196	1373.909668	-469.817139	57.299427	1388.614014	-452.755463	95.115494	1658.292969	-604.808838	278.162323	1127.090942	-464.023407	-222.877869	1138.528076	-499.190247	305.810822	877.208252	-341.598541	-180.915924	903.185242	-514.128845	35.091629	961.543518	472.361237	22.672728	934.605164	477.847260	178.754059
-578.779419	104.580956	874.826172	-535.080933	-54.074520	871.328979	-634.270081	141.584412	496.351746	-589.089905	-131.419891	504.762360	-611.382019	151.297470	87.278824	-573.072693	-144.751312	90.032059	-544.401245	200.093384	1368.365601	-448.167053	-127.351677	1374.474243	-470.784332	56.946541	1389.692017	-455.134918	94.156197	1659.076172	-604.437439	278.243683	1127.662476	-464.369965	-223.429764	1138.925537	-496.616913	305.950378	878.641968	-339.431915	-180.375153	905.085449	-512.069580	35.652523	961.843445	471.981903	22.705406	934.565430	477.473389	178.793854
-576.052307	105.533501	874.920715	-532.779114	-53.311790	871.371704	-632.905823	142.132721	496.534180	-587.438904	-130.878220	504.802856	-611.397766	151.197800	87.312729	-572.997986	-144.588516	90.083870	-545.195313	199.712952	1369.064453	-449.568665	-128.037262	1374.994507	-471.938446	56.344185	1390.370972	-457.455841	93.210289	1659.794922	-603.940186	278.258026	1128.207886	-464.758850	-223.659698	1139.051880	-494.204956	306.265717	880.109375	-337.278351	-179.914490	906.851074	-510.050781	36.207314	962.195740	471.653778	22.728617	934.533752	477.106537	178.866089
-573.363525	106.354576	875.004028	-530.410583	-52.663738	871.358887	-631.381775	142.567017	496.782013	-585.632751	-130.179504	504.880127	-611.383545	151.145721	87.392746	-572.843506	-144.445145	90.145027	-546.008911	199.304016	1369.676514	-451.028015	-128.733994	1375.442627	-472.900238	55.769127	1391.094849	-459.665436	92.363609	1660.524536	-603.543823	278.321045	1128.682739	-465.093811	-224.073502	1139.202759	-491.745575	306.590729	881.537231	-335.150574	-179.547470	908.619324	-508.019958	36.646824	962.510132	471.388336	22.783133	934.510986	476.806091	178.900528
-570.655884	107.258553	875.087891	-528.145325	-51.912857	871.352661	-629.935303	143.182953	497.067902	-583.862183	-129.649918	504.912750	-611.352600	151.100739	87.497490	-572.720642	-144.293350	90.207817	-546.792847	198.923508	1370.190552	-452.361145	-129.386978	1375.817139	-473.849609	55.231152	1391.734009	-461.972137	91.369370	1661.129150	-603.124512	278.369324	1129.101318	-465.448761	-224.476517	1139.338135	-489.307648	306.901398	882.977722	-333.123383	-179.147339	910.316711	-506.043121	37.149605	962.832336	471.130127	22.863012	934.504517	476.490753	178.946350
-567.908264	107.983109	875.152222	-525.780518	-51.207859	871.356201	-628.311157	143.634415	497.198151	-582.133789	-129.156631	504.972137	-611.305847	151.086975	87.630241	-572.690491	-144.129272	90.269150	-547.576294	198.526123	1370.704346	-453.707825	-130.038940	1376.105835	-474.741730	54.606659	1392.285034	-464.139526	90.412872	1661.730103	-602.728088	278.515350	1129.468994	-465.748993	-224.832977	1139.355957	-486.870575	307.186707	884.383789	-331.155365	-178.883026	911.916565	-504.011688	37.579147	963.147888	470.842896	22.974005	934.477295	476.137268	179.043030
-565.260620	108.637047	875.237122	-523.718140	-50.284100	871.620972	-626.718933	144.149811	497.415283	-580.309570	-128.621109	504.932068	-611.484497	151.052734	87.786270	-572.585693	-143.964905	90.348053	-548.325684	198.152466	1371.147339	-454.952881	-130.697922	1376.387817	-475.497650	54.104706	1392.860352	-466.240540	89.483948	1662.277588	-602.311279	278.563568	1129.776123	-466.043976	-225.260971	1139.393066	-484.397949	307.428925	885.706848	-329.299408	-178.697113	913.419373	-502.249908	38.165691	963.623413	470.541290	23.050468	934.485596	475.770905	179.128906
-562.659790	109.450150	875.299744	-521.439026	-49.832344	871.498413	-624.870850	144.330307	497.544373	-578.467834	-128.105865	505.022644	-611.218689	150.890640	87.747078	-572.465881	-143.801224	90.426674	-548.999695	197.752884	1371.516235	-456.176636	-131.324509	1376.587036	-476.397369	53.527218	1393.285645	-468.273041	88.553879	1662.762939	-601.869202	278.598206	1130.049561	-466.297272	-225.682632	1139.398926	-481.984589	307.679901	887.021240	-327.513885	-178.495468	914.868347	-500.290955	38.456905	963.850403	470.222870	23.214222	934.441895	475.366730	179.363876
-560.110413	110.128555	875.305908	-519.388672	-49.248245	871.478943	-623.323914	144.961884	497.752258	-576.704712	-127.676109	505.037231	-611.394348	150.921906	87.887817	-572.420776	-143.627380	90.482239	-549.626038	197.371353	1371.848511	-457.303741	-131.948059	1376.734375	-477.223602	53.037991	1393.722534	-470.203552	87.646286	1663.208374	-601.408936	278.565582	1130.227905	-466.527649	-226.137314	1139.444336	-479.594971	307.915680	888.230896	-325.830231	-178.422409	916.200745	-498.477478	38.807507	964.093079	469.909393	23.267832	934.403076	474.985138	179.428619
-557.584229	110.803528	875.333984	-517.199341	-48.836147	871.373413	-621.615173	145.405090	497.964813	-574.892029	-127.296227	505.080963	-611.482056	150.817093	87.918083	-572.361206	-143.538147	90.527794	-550.245422	196.989304	1372.088501	-458.421875	-132.569321	1376.870605	-478.016266	52.513515	1394.024536	-472.068054	86.742302	1663.541138	-601.231018	278.959778	1130.274780	-466.742523	-226.422302	1139.306763	-477.175415	308.131989	889.383911	-324.248383	-178.397461	917.424438	-496.602936	39.045940	964.300232	469.592041	23.338120	934.374695	474.590332	179.531509
-555.132690	111.443459	875.301208	-515.196533	-48.285595	871.252075	-619.592773	145.547318	497.995209	-573.054016	-126.910088	505.090118	-611.293823	150.605835	87.852844	-572.479431	-143.462112	90.596619	-550.806763	196.602539	1372.297363	-459.421844	-133.155319	1376.939941	-478.667877	52.047749	1394.366211	-473.843445	85.871567	1663.837769	-600.760254	279.057831	1130.353394	-466.892639	-226.772278	1139.202271	-474.828552	308.336243	890.576660	-322.760956	-178.425125	918.538208	-494.827820	39.352875	964.449646	469.314514	23.407503	934.346619	474.250977	179.590851
-552.529358	111.950722	875.261292	-512.861389	-47.834969	871.179260	-617.528931	145.775665	498.037415	-571.048462	-126.506821	505.095947	-611.160522	150.597931	87.882416	-572.549744	-143.411758	90.624672	-551.299683	196.241577	1372.438232	-460.411621	-133.722015	1376.984375	-479.416443	51.547207	1394.601807	-475.529968	85.003853	1664.078125	-600.255859	279.151672	1130.430664	-467.022827	-227.196243	1139.108521	-472.640747	308.415070	891.461975	-321.416290	-178.462250	919.463562	-492.881500	39.606411	964.641724	469.051331	23.384998	934.315430	473.941162	179.501678
-550.102783	112.588829	875.319763	-510.788025	-47.339054	871.101563	-615.678223	146.198334	498.225647	-568.982666	-126.069664	505.072052	-611.311340	150.700287	88.080109	-572.531128	-143.302643	90.657715	-551.794983	195.866318	1372.545654	-461.327789	-134.273712	1377.011353	-479.922974	51.122154	1394.887451	-477.129364	84.200378	1664.258667	-599.623230	279.147797	1130.452637	-467.101563	-227.459900	1138.939941	-470.444183	308.552887	892.415100	-320.094452	-178.621933	920.349670	-491.119995	39.874691	964.867371	468.767700	23.525412	934.277893	473.566589	179.632141
-547.622620	113.111954	875.294434	-508.581055	-46.866390	870.987976	-613.711975	146.673645	498.408966	-567.005798	-125.787300	505.017944	-611.096130	150.470459	88.075142	-572.432190	-143.260925	90.744820	-552.161133	195.514496	1372.610352	-462.160461	-134.784546	1377.007568	-480.593781	50.608295	1395.034302	-478.682770	83.413559	1664.433472	-598.967285	279.172791	1130.479370	-467.176025	-227.754837	1138.792969	-468.278809	308.647644	893.273193	-318.911957	-178.857407	921.101074	-489.234589	40.135021	965.011597	468.417664	23.693863	934.254578	473.173157	179.895721
-545.249573	113.662735	875.299377	-506.556549	-46.427811	870.929688	-611.725220	146.995163	498.467224	-564.776001	-125.352867	504.943176	-611.184143	150.586365	88.317398	-572.331848	-143.179794	90.825752	-552.537476	195.177231	1372.644409	-462.925751	-135.344208	1377.011353	-481.069183	50.230499	1395.287720	-480.137451	82.655380	1664.560059	-598.304688	279.249054	1130.469727	-467.220795	-228.115005	1138.660156	-466.243073	308.666260	894.065491	-317.854797	-179.058792	921.740112	-487.501190	40.385559	965.198669	468.042877	23.961313	934.203552	472.652039	180.330399
-542.923096	114.118744	875.276428	-504.432648	-46.035595	870.907410	-609.714417	147.477219	498.632538	-562.657715	-125.045181	504.932037	-611.148621	150.578415	88.574478	-572.358582	-143.147125	90.912331	-552.877563	194.841064	1372.635132	-463.688690	-135.858673	1376.984863	-481.672089	49.741283	1395.357056	-481.457520	81.950439	1664.688599	-597.638916	279.428162	1130.461914	-467.238373	-228.582504	1138.606567	-464.284210	308.672180	894.735779	-316.965637	-179.453659	922.210938	-485.770325	40.634029	965.393372	467.705322	24.107019	934.174194	472.299683	180.506653
-540.636047	114.652122	875.292358	-502.509064	-45.542789	870.806519	-607.616760	147.900482	498.690247	-560.377563	-124.644516	504.805176	-611.234192	150.479034	88.532440	-572.260437	-143.110001	91.037903	-553.175842	194.536255	1372.611084	-464.383148	-136.298050	1376.936768	-482.077240	49.373451	1395.499023	-482.838867	81.192360	1664.694580	-596.911133	279.519867	1130.410889	-467.219391	-228.824280	1138.418091	-462.445221	308.589661	895.338257	-316.158081	-179.826965	922.558411	-484.082916	40.887379	965.539551	467.382416	24.248753	934.146423	471.936005	180.682846
-538.455017	115.218399	875.321960	-500.584381	-45.063309	870.712769	-605.525574	148.327438	498.759796	-558.118530	-124.366096	504.677338	-611.022400	150.108704	88.394424	-572.209839	-143.053452	91.123428	-553.462891	194.251648	1372.573853	-465.011414	-136.800430	1376.848267	-482.516022	48.993221	1395.594849	-483.993896	80.584198	1664.778564	-596.209290	279.529480	1130.347290	-467.179901	-229.098404	1138.231567	-460.705353	308.505951	895.797607	-315.492828	-180.263916	922.727844	-482.447479	41.171795	965.691589	467.236450	24.592646	933.999634	471.699371	180.937469
-536.106262	115.596542	875.286682	-498.427673	-44.748684	870.662659	-603.224487	148.675598	498.798767	-555.641296	-123.881317	504.561188	-610.819458	149.922195	88.347015	-572.556335	-143.051254	91.188446	-553.661804	193.962128	1372.543457	-465.590973	-137.195190	1376.746826	-482.872498	48.618301	1395.669556	-485.245758	79.882118	1664.714722	-595.474976	279.541779	1130.247925	-467.122620	-229.285812	1137.986450	-459.045654	308.393494	896.206909	-314.895386	-180.808746	922.796692	-480.666504	41.346188	965.847351	466.707642	24.524237	934.090393	471.246094	181.002945
-534.000122	115.991257	875.272278	-496.537292	-44.413391	870.667480	-601.028076	149.153656	498.869659	-553.174194	-123.558014	504.346069	-610.853394	149.832260	88.410706	-572.629700	-143.005981	91.283829	-553.857544	193.668793	1372.471558	-466.127655	-137.613052	1376.600830	-483.237427	48.246048	1395.712769	-486.342255	79.279236	1664.684814	-594.769958	279.495544	1130.131714	-467.057678	-229.593857	1137.799316	-457.499268	308.197235	896.512329	-314.456512	-181.377228	922.778015	-479.095703	41.565979	966.018982	466.337128	24.611443	934.050293	470.907074	181.117157
-531.839355	116.362747	875.296814	-494.608368	-44.057171	870.586609	-598.850342	149.599350	498.937469	-550.645264	-123.217705	504.212280	-611.079834	150.046173	88.716866	-572.537354	-142.944580	91.384705	-554.022949	193.414642	1372.402222	-466.581787	-138.042053	1376.471680	-483.588165	47.896923	1395.737671	-487.347595	78.668671	1664.631348	-594.034424	279.344086	1130.036377	-466.977051	-229.896210	1137.603760	-456.081024	307.960175	896.761902	-314.100555	-181.977417	922.606018	-477.445007	41.719543	966.155884	465.964722	24.658491	934.020386	470.580353	181.172943
-529.811340	116.758156	875.273315	-492.826447	-43.770443	870.496399	-596.435791	149.997116	498.903320	-547.978821	-122.800735	503.970154	-611.045776	149.984131	88.800316	-572.215637	-142.889908	91.465157	-554.108032	193.155167	1372.326904	-466.922485	-138.425751	1376.310059	-483.827393	47.557838	1395.743896	-488.140076	78.148994	1664.675903	-593.295776	278.295959	1129.473022	-466.913574	-230.020660	1137.309082	-454.683716	307.704498	896.876953	-313.863373	-182.676224	922.291687	-475.910858	41.873325	966.251526	465.607422	24.775826	933.985046	470.253754	181.303085
-527.677490	117.082642	875.243347	-490.783539	-43.447437	870.437988	-593.961182	150.475357	498.929352	-545.337280	-122.498665	503.808624	-610.966675	149.904205	88.869385	-571.716797	-142.768082	91.579361	-554.202759	192.905426	1372.237671	-467.270874	-138.812332	1376.154663	-484.058807	47.240681	1395.700195	-489.197388	77.549225	1664.482178	-592.632813	278.221710	1129.320190	-466.820282	-230.259842	1137.096436	-453.439758	307.403992	896.974792	-313.793152	-183.391159	921.905029	-474.238190	42.059971	966.371704	465.265381	24.867859	933.980286	469.947296	181.388306
[truncated: 1 more rows]
[truncated: 40 more columns]
