# Supplementary material for: A dyadic stimulus set of audiovisual affective displays for the study of multisensory, emotional, social interactions
Source: Behav Res Methods. 2015 Nov 5;48(4):1285–95. doi: 10.3758/s13428-015-0654-4 (PMC5101291; doi:10.3758/s13428-015-0654-4)
Supplement: Supplementary file 1 — (ZIP 270 MB) [file 13428_2015_654_MOESM1_ESM.zip › supplementary_material_2_stimuli_set_files/F/F07.txt]

-582.510071	104.875938	869.749146	-553.758545	-53.555950	868.725098	-582.890015	153.954346	486.481354	-549.142212	-110.274666	496.686615	-636.407104	131.228958	89.697655	-600.370911	-94.067314	93.861809	-556.879028	188.819519	1375.030640	-506.001495	-149.602127	1357.296387	-500.797150	32.868198	1384.001343	-453.977203	40.953510	1649.223022	-621.785767	285.317749	1140.903564	-547.874817	-240.555756	1122.462646	-519.870605	315.573608	889.924377	-439.992493	-203.321457	879.222717	-536.028137	30.875254	963.799255	541.302124	-56.579254	934.422729	536.734558	100.934975
-581.834045	105.868980	869.509949	-552.503723	-52.392254	868.279480	-582.279297	154.594131	486.365997	-547.247925	-109.292969	496.371643	-636.351379	131.347733	89.717285	-599.877808	-93.825661	93.890289	-557.903381	189.549728	1374.677612	-505.767914	-148.801224	1357.020630	-501.216736	33.741474	1383.880859	-454.656219	41.818035	1649.100586	-622.520569	285.547241	1140.266235	-546.601868	-239.351959	1121.826172	-520.273560	316.009399	889.413330	-438.282043	-201.575897	878.895752	-535.287537	31.911085	963.535217	541.274231	-56.541733	934.415100	536.724487	100.980392
-581.142761	106.909492	869.370361	-551.153748	-51.324677	867.960938	-581.911987	155.110718	486.261444	-546.117065	-108.702133	496.121338	-636.367249	131.413895	89.720459	-599.742737	-93.706596	93.976913	-558.896912	190.189697	1374.404297	-505.464935	-148.043472	1356.853394	-501.889740	34.693485	1383.815674	-455.428223	42.589714	1649.086548	-623.287170	285.811371	1139.705322	-545.361633	-238.309021	1121.444336	-520.721741	316.347748	888.984436	-436.664185	-199.833847	878.705322	-534.473328	32.951912	963.376160	541.225403	-56.517647	934.413574	536.700012	100.992630
-580.439087	107.951401	869.335327	-549.854919	-50.238316	867.739319	-581.364624	155.559326	486.232513	-545.512146	-108.264320	496.092041	-636.179199	131.581451	89.759232	-599.954407	-93.660248	94.140938	-560.044434	190.861755	1374.210815	-505.281586	-147.279648	1356.846436	-502.134583	35.397194	1384.014038	-456.060425	43.264198	1649.217041	-624.018982	285.948395	1139.197754	-544.121399	-237.348557	1121.146118	-521.233765	316.615387	888.596680	-435.115662	-198.100952	878.671753	-533.646362	33.990669	963.307312	541.155396	-56.501736	934.408569	536.679382	101.003288
-579.737427	108.836555	869.378235	-548.530945	-49.152611	867.648926	-581.089417	156.001999	486.245911	-544.610596	-107.260742	496.095673	-636.072632	131.635834	89.719406	-599.793640	-93.559181	94.097290	-561.118469	191.480194	1374.154785	-505.011230	-146.596008	1356.930176	-502.844116	36.297890	1384.159180	-456.926086	44.033180	1649.417480	-624.676941	285.938385	1138.834595	-542.949951	-236.362488	1121.030884	-521.704956	316.769073	888.261230	-433.564514	-196.376968	878.750244	-532.771179	34.999081	963.327942	541.156677	-56.579807	934.420471	536.805420	100.885284
-579.074036	109.873283	869.537109	-547.249451	-48.056046	867.622314	-581.267212	156.470215	486.432922	-544.246521	-106.511353	496.173035	-636.145142	131.669693	89.767578	-599.818298	-93.492706	94.092422	-562.208496	192.080948	1374.193481	-504.741821	-145.863647	1357.140625	-503.266418	37.065105	1384.493652	-457.667114	44.665211	1649.720215	-625.331604	285.937317	1138.588501	-541.832153	-235.284576	1120.947998	-522.157410	316.807312	888.088257	-432.088348	-194.713501	878.955200	-531.882813	36.061790	963.422058	541.035583	-56.482471	934.403564	536.647217	101.047318
-578.350281	110.843735	869.779053	-545.947754	-47.041767	867.746399	-581.304138	156.718918	486.640961	-544.109680	-105.680489	496.342957	-636.114380	131.741760	89.783768	-599.832092	-93.413116	94.068077	-563.283386	192.666962	1374.422363	-504.431763	-145.111359	1357.498169	-503.675415	37.808918	1384.897339	-458.648254	45.355907	1650.123779	-625.999817	285.793304	1138.530151	-540.723145	-234.436157	1121.114502	-522.623657	316.718079	888.046082	-430.652191	-193.068481	879.369629	-530.953247	37.081867	963.630920	540.979919	-56.455330	934.396179	536.611938	101.061287
-577.746277	111.741814	870.056824	-544.840210	-46.042671	867.904541	-581.475403	156.887802	486.858459	-544.175964	-104.919395	496.591309	-636.099121	131.818039	89.847061	-599.804443	-93.304848	93.999840	-564.410095	193.232803	1374.774536	-504.146973	-144.403412	1357.920288	-503.826416	38.509869	1385.595581	-459.466003	45.917770	1650.660522	-626.701233	285.602692	1138.632202	-539.614014	-233.472748	1121.378174	-523.117493	316.582581	888.137451	-429.273804	-191.467056	879.899475	-530.122864	38.055996	963.855835	540.949158	-56.433136	934.373596	536.608582	101.105568
-577.139893	112.769142	870.432617	-543.760559	-45.001286	868.103882	-581.458496	156.871643	487.117035	-544.476501	-104.236229	496.859589	-635.934143	131.912552	89.797638	-599.893066	-93.245667	93.984245	-565.441772	193.821701	1375.188477	-503.775726	-143.673065	1358.443359	-504.198944	39.239487	1386.139893	-460.469635	46.392014	1651.187988	-627.334656	285.314972	1138.785400	-538.607788	-232.656479	1121.767944	-523.587280	316.361847	888.337585	-427.911743	-189.920227	880.508240	-529.268555	39.080681	964.140259	540.889221	-56.429211	934.374756	536.616150	101.130234
-576.436035	113.707710	870.819336	-542.550720	-44.047066	868.400452	-582.120361	156.987915	487.468079	-544.986450	-103.463905	497.187866	-636.090210	131.902435	89.846123	-599.894470	-93.146378	93.916161	-566.441711	194.381256	1375.735229	-503.367157	-142.938538	1359.080933	-504.572357	39.962303	1386.792358	-461.468567	46.929626	1651.830078	-628.042725	285.003632	1139.074829	-537.615540	-231.789795	1122.270630	-524.033020	316.058899	888.690552	-426.614716	-188.436172	881.222961	-528.321594	40.071262	964.482727	540.862793	-56.376083	934.376404	536.606018	101.174377
-575.860779	114.753288	871.295898	-541.764038	-43.012699	868.654602	-582.655029	156.949875	487.869720	-545.617737	-102.727020	497.529388	-636.131897	131.942078	89.894775	-599.936279	-93.045090	93.910774	-567.344849	194.993607	1376.431763	-502.942535	-142.207245	1359.726685	-504.904175	40.686672	1387.478027	-462.457733	47.374962	1652.573364	-628.744385	284.556061	1139.470337	-536.608398	-231.019394	1122.891968	-524.516663	315.732117	889.189392	-425.294189	-186.938705	882.057983	-527.570435	41.034348	964.829224	540.845215	-56.326790	934.380188	536.624390	101.204887
-575.233398	115.750328	871.773621	-540.909302	-41.952263	868.986023	-583.272217	156.945572	488.333740	-546.388977	-101.978943	497.930481	-636.181213	132.000656	89.926155	-600.018494	-92.940636	93.832878	-568.310242	195.523270	1377.012451	-502.527557	-141.468781	1360.430054	-505.225525	41.420025	1388.196045	-463.481903	47.840153	1653.339355	-629.540649	284.187134	1139.884399	-535.684570	-230.066208	1123.354614	-524.823730	315.163757	889.653320	-424.011383	-185.531158	882.939941	-526.762512	42.037144	965.213135	540.786621	-56.349842	934.409912	536.647705	101.195656
-574.587708	116.563881	872.192566	-539.890198	-41.103931	869.300354	-584.391663	157.123932	489.013092	-547.204468	-101.327827	498.405914	-636.373657	131.985535	89.991371	-600.091187	-92.846184	93.806236	-569.163513	196.081039	1377.687256	-502.084503	-140.730927	1361.093750	-505.547333	42.084827	1388.904663	-464.571838	48.186428	1654.128906	-630.319336	283.804932	1140.301025	-534.697632	-229.554291	1124.089600	-525.179626	314.648926	890.166382	-422.756958	-184.130249	883.855591	-525.882874	42.891132	965.562927	540.767395	-56.318474	934.414856	536.647339	101.253090
-573.969055	117.437889	872.652161	-538.917786	-40.289104	869.653625	-584.899292	156.520035	489.279144	-548.154358	-100.516403	498.855103	-636.195068	132.109528	89.904007	-600.078186	-92.744926	93.734413	-569.989929	196.624527	1378.344727	-501.659271	-140.021469	1361.768677	-505.824585	42.803722	1389.599609	-465.598328	48.584114	1654.933472	-631.172729	283.390717	1140.776123	-533.736877	-228.798141	1124.686035	-525.533264	314.087097	890.772400	-421.457855	-182.858917	884.770996	-525.003357	43.759228	965.940247	540.741821	-56.319584	934.428223	536.670959	101.263077
-573.312256	118.302193	873.057983	-538.001648	-39.507370	869.990845	-586.044617	156.477844	489.862000	-549.213501	-99.932228	499.347748	-636.383728	132.108078	89.975777	-600.099731	-92.656265	93.660439	-570.790588	197.169800	1378.990356	-501.250183	-139.269501	1362.462524	-506.066895	43.480606	1390.300415	-466.675659	48.932323	1655.716797	-632.019104	283.017944	1141.256592	-532.744446	-228.307159	1125.333618	-525.817383	313.519409	891.359436	-420.120880	-181.549240	885.685120	-524.157104	44.603771	966.290710	540.720093	-56.304554	934.425049	536.685608	101.281746
-572.658203	119.038101	873.442627	-537.084229	-38.785538	870.341736	-587.385315	156.538101	490.532562	-550.321472	-99.246223	499.832581	-636.628418	132.098648	89.991486	-600.012939	-92.538986	93.563240	-571.466614	197.710968	1379.588379	-500.867065	-138.573532	1363.034180	-506.316223	44.165966	1390.932251	-467.691437	49.171062	1656.520508	-632.849792	282.636047	1141.655518	-531.784302	-227.704178	1125.874268	-526.074158	312.924835	891.983032	-418.815918	-180.306107	886.555542	-523.305176	45.379910	966.633850	540.661743	-56.265812	934.418335	536.688171	101.255577
-572.094055	119.801285	873.803955	-536.259644	-38.211967	870.632324	-588.443909	156.348557	491.042664	-551.466370	-98.660316	500.300659	-636.723633	132.089691	89.987289	-599.931885	-92.425758	93.443710	-572.085754	198.253601	1380.166138	-500.469971	-137.868637	1363.595703	-506.504150	44.737068	1391.532837	-468.891052	49.559547	1657.236450	-633.721130	282.312103	1142.023071	-530.824219	-227.245651	1126.457275	-526.303955	312.319794	892.589905	-417.472870	-179.208389	887.406677	-522.497986	46.077972	966.920471	540.690857	-56.343128	934.423279	536.832642	101.155014
-571.461121	120.509590	874.144226	-535.414673	-37.605469	870.945313	-589.330383	155.941940	491.441040	-552.732483	-98.206421	500.849579	-636.711914	132.100220	89.868256	-599.977966	-92.413193	93.401062	-572.676331	198.788300	1380.713867	-500.129486	-137.192169	1364.136841	-506.661987	45.366730	1392.114624	-469.802551	49.761177	1658.002319	-634.570557	282.052582	1142.359985	-529.922241	-226.555801	1126.761963	-526.508423	311.781647	893.103882	-416.099426	-178.067307	888.185486	-521.667664	46.779621	967.214050	540.676025	-56.305019	934.422546	536.849243	101.157547
-570.829163	121.195061	874.491516	-534.639893	-37.042309	871.247803	-590.334961	155.586456	491.911652	-554.020691	-97.743423	501.277985	-636.714600	132.168747	89.854012	-599.857605	-92.336327	93.310730	-573.133484	199.296173	1381.168457	-499.773865	-136.556473	1364.595703	-506.786957	45.966995	1392.673828	-470.901978	50.085121	1658.719727	-635.306885	281.752319	1142.735718	-528.986023	-226.004089	1127.185181	-526.701416	311.173553	893.672791	-414.722046	-176.983978	888.982544	-520.860596	47.426144	967.502808	540.679382	-56.271229	934.423950	536.866211	101.235588
-570.246704	121.869476	874.791992	-533.942017	-36.538685	871.495605	-591.198181	155.173981	492.365601	-555.242249	-97.202782	501.741638	-636.736389	132.187637	89.804512	-599.820740	-92.263382	93.213890	-573.576782	199.843048	1381.592407	-499.519348	-135.872940	1365.013794	-506.942322	46.531757	1393.131226	-471.893555	50.279865	1659.344116	-636.085815	281.529266	1143.033325	-528.036194	-225.660660	1127.570679	-526.818115	310.627380	894.175354	-413.320404	-175.991531	889.716492	-520.111450	48.026897	967.739502	540.649048	-56.229343	934.417480	536.854614	101.267097
-569.739441	122.383469	875.052185	-533.307251	-36.103798	871.735596	-592.186584	154.777161	492.733215	-556.548767	-96.801376	502.174225	-636.812378	132.186417	89.710098	-599.877380	-92.250916	93.148422	-573.928406	200.345947	1381.950806	-499.250885	-135.288193	1365.354492	-507.030548	47.086040	1393.552490	-472.661499	50.529549	1660.086792	-636.844055	281.346008	1143.193970	-527.146851	-225.080582	1127.821533	-526.966370	310.099121	894.594971	-411.895660	-175.021851	890.358398	-519.415710	48.541927	967.945007	540.620911	-56.196930	934.409973	536.856934	101.316246
-569.269592	122.977188	875.304321	-532.806641	-35.581905	871.961792	-593.070679	154.470840	493.084015	-557.801208	-96.398323	502.518463	-636.871704	132.178253	89.660919	-599.877869	-92.202972	93.020180	-574.227234	200.826172	1382.189209	-498.979401	-134.720688	1365.629517	-507.072357	47.648571	1393.879639	-473.495972	50.774155	1660.646973	-637.569153	281.301331	1143.348511	-526.220520	-224.711472	1128.075439	-527.063538	309.584106	894.947754	-410.451263	-174.129425	890.973999	-518.807495	49.117237	968.141357	540.603333	-56.153465	934.398865	536.853210	101.332901
-568.774231	123.419716	875.510071	-532.242432	-35.182411	872.120178	-594.005005	154.228210	493.382599	-559.105652	-96.040947	502.949524	-636.915955	132.240234	89.651230	-599.833618	-92.156601	92.904930	-574.460266	201.324478	1382.372925	-498.728577	-134.173065	1365.852173	-507.091309	48.155479	1394.174927	-474.297943	51.041870	1661.177002	-638.249207	281.208649	1143.449829	-525.338501	-224.272018	1128.277954	-527.114197	309.097443	895.250854	-409.029663	-173.289520	891.479675	-518.167297	49.548790	968.285095	540.626160	-56.134850	934.386536	536.880005	101.337288
-568.207947	123.734802	875.673340	-531.474792	-34.830212	872.325562	-594.824158	153.927109	493.662842	-560.356140	-95.756035	503.308258	-636.879883	132.259140	89.589386	-599.781494	-92.115318	92.816315	-574.610779	201.779388	1382.530762	-498.463135	-133.648224	1366.039429	-507.098602	48.647099	1394.412964	-475.099121	51.246838	1661.624512	-638.825745	281.168884	1143.481079	-524.499878	-223.667175	1128.277832	-527.169434	308.674591	895.480652	-407.581085	-172.548141	891.933044	-517.438538	49.964725	968.443481	540.610107	-56.110165	934.365173	536.858765	101.372559
-567.980896	124.307274	875.884827	-531.420166	-34.341015	872.372803	-595.775513	153.662842	493.964294	-561.863953	-95.618637	503.603180	-636.963257	132.332733	89.570877	-600.006409	-92.117462	92.758026	-574.716614	202.238724	1382.609619	-498.268066	-133.117432	1366.208374	-507.070892	49.099785	1394.633667	-475.703766	51.526386	1662.066528	-639.373718	281.293823	1143.513428	-523.703491	-223.137375	1128.316772	-527.172913	308.313782	895.729797	-406.111816	-171.781662	892.380005	-517.122742	50.401237	968.518066	540.574951	-56.095215	934.344604	536.819031	101.402359
-567.566406	124.712563	876.047668	-530.955750	-34.038036	872.460327	-596.648743	153.399811	494.307434	-563.420349	-95.805046	503.966614	-637.021667	132.353256	89.518761	-600.363953	-92.173866	92.828018	-574.752258	202.672455	1382.658569	-498.064301	-132.646088	1366.362061	-507.037354	49.563419	1394.831543	-476.393951	51.692703	1662.351318	-639.838074	281.359161	1143.514526	-522.833740	-222.582764	1128.361206	-527.228149	307.993134	895.867737	-404.691406	-171.119812	892.779724	-516.588135	50.740013	968.611267	540.564087	-56.085693	934.352844	536.807678	101.415207
-567.185303	125.070435	876.210876	-530.595459	-33.690472	872.570496	-597.504028	153.183167	494.693390	-564.671387	-95.561455	504.315247	-637.007629	132.407288	89.490936	-600.379333	-92.127602	92.775581	-574.737488	203.096909	1382.717407	-497.939117	-132.202484	1366.521606	-507.011017	50.027496	1395.007690	-476.746033	51.948898	1662.778076	-640.177063	281.387238	1143.433716	-522.071106	-222.151154	1128.467163	-527.270813	307.705444	895.951111	-403.300323	-170.508499	893.157471	-516.138062	51.075432	968.721436	540.573181	-56.052223	934.340271	536.819580	101.413071
-566.777527	125.442429	876.379761	-530.239380	-33.352383	872.688477	-598.390686	152.935638	494.984009	-565.924316	-95.375381	504.659790	-637.024414	132.496536	89.474243	-600.363342	-92.094933	92.741516	-574.707886	203.534698	1382.756714	-497.800873	-131.776993	1366.639648	-506.951111	50.437958	1395.187012	-477.234253	52.280418	1663.139893	-640.465393	281.523163	1143.361450	-521.302795	-221.624313	1128.504639	-527.317993	307.468292	895.975830	-401.951996	-169.918320	893.517761	-515.678345	51.406937	968.839111	540.581848	-56.028767	934.348694	536.812500	101.442535
-566.445679	125.779907	876.532776	-529.918701	-33.055855	872.767151	-599.323303	152.748581	495.254883	-567.084412	-95.145508	504.919464	-637.095764	132.553650	89.458199	-600.297729	-92.038918	92.657669	-574.649719	203.939316	1382.728271	-497.688110	-131.370056	1366.761597	-506.888611	50.797462	1395.308716	-477.654785	52.581764	1663.374634	-640.708069	281.795044	1143.316772	-520.589661	-221.018280	1128.524292	-527.468201	307.313232	895.879395	-400.614716	-169.409790	893.868958	-515.271729	51.695202	968.928589	540.591248	-56.008492	934.346619	536.783569	101.475258
-566.169250	126.156380	876.641968	-529.699524	-32.694180	872.827148	-600.344788	152.613998	495.576050	-568.206848	-95.014565	505.147827	-637.156372	132.595123	89.457115	-600.315002	-91.982903	92.615730	-574.598633	204.333481	1382.721069	-497.594208	-130.991196	1366.880005	-506.829437	51.154095	1395.402588	-478.018494	52.836754	1663.540283	-640.844604	281.995422	1143.226563	-519.868713	-220.500626	1128.585205	-527.544250	307.178009	895.813354	-399.309967	-168.890533	894.157532	-514.944397	52.041653	968.986633	540.615967	-55.965302	934.325134	536.788574	101.496361
-565.923462	126.509018	876.785278	-529.504089	-32.358742	872.892944	-601.295288	152.388077	495.863129	-569.269043	-94.808090	505.365143	-637.237366	132.675095	89.459358	-600.457886	-91.929039	92.575333	-574.496582	204.714935	1382.699707	-497.517792	-130.642883	1367.024902	-506.772186	51.508358	1395.502686	-478.279541	53.202343	1663.793213	-640.879211	282.263123	1143.178223	-519.200134	-220.046326	1128.704834	-527.594543	307.103668	895.720520	-398.141235	-168.454010	894.513855	-514.648560	52.346478	969.067017	540.657593	-55.947685	934.315918	536.789429	101.487579
-565.677246	126.812889	876.878845	-529.291565	-32.085136	872.930542	-602.266846	152.194611	496.104919	-570.093201	-94.597015	505.538605	-637.321045	132.753082	89.466980	-600.360901	-91.893562	92.492447	-574.424683	205.046509	1382.690186	-497.486145	-130.296463	1367.143555	-506.702728	51.857361	1395.588745	-478.441193	53.466293	1663.947388	-640.832153	282.510132	1143.071411	-518.552490	-219.586380	1128.777954	-527.660400	307.081024	895.580566	-396.949280	-168.122101	894.841125	-514.345337	52.611561	969.107971	540.631714	-55.990482	934.320740	536.750610	101.492378
-565.405823	127.170105	876.997131	-529.080383	-31.770885	872.956299	-603.291870	152.018158	496.419861	-570.804382	-94.345596	505.670868	-637.296204	132.815292	89.442696	-600.337158	-91.870079	92.454460	-574.317993	205.375656	1382.654907	-497.438873	-129.950897	1367.305054	-506.643280	52.190742	1395.667236	-478.570007	53.802151	1664.115479	-640.675171	282.749664	1143.002808	-517.947632	-219.059967	1128.867310	-527.718262	307.129608	895.402588	-395.852142	-167.803665	895.201172	-514.034180	52.894978	969.158264	540.601563	-55.990414	934.309387	536.699219	101.486687
-565.196533	127.540634	877.109253	-528.929871	-31.468296	873.013855	-604.340088	151.782227	496.778992	-571.446228	-94.108940	505.843292	-637.385742	132.866653	89.404831	-600.285645	-91.815865	92.441231	-574.182434	205.668625	1382.650879	-497.414612	-129.632660	1367.478271	-506.546509	52.487389	1395.758911	-478.616455	54.068913	1664.216431	-640.435059	283.043640	1142.940552	-517.367493	-218.678009	1129.063721	-527.752747	307.236328	895.181152	-394.821625	-167.509430	895.549927	-513.784790	53.201153	969.220276	540.617065	-55.978191	934.312500	536.673096	101.507126
-564.985168	127.892624	877.241211	-528.796692	-31.153522	873.097290	-605.426819	151.510986	497.050171	-571.919617	-93.910324	505.989777	-637.468323	132.896332	89.397636	-600.231140	-91.786911	92.447083	-574.024475	205.971558	1382.619019	-497.404633	-129.327271	1367.670410	-506.469177	52.808128	1395.840088	-478.695313	54.417908	1664.301636	-640.136536	283.319611	1142.885742	-516.855530	-218.342850	1129.244751	-527.718811	307.400848	894.970581	-393.904358	-167.222580	895.949829	-513.568176	53.498680	969.314331	540.643494	-55.978050	934.302612	536.684753	101.507835
-564.845459	128.257523	877.362976	-528.740295	-30.857067	873.170898	-606.552979	151.238922	497.347504	-572.373535	-93.672714	506.128296	-637.462891	132.927139	89.366493	-600.104492	-91.763451	92.473434	-573.841919	206.294342	1382.620850	-497.395538	-129.043915	1367.882568	-506.381897	53.099403	1395.924927	-478.586273	54.649239	1664.399536	-639.757385	283.606018	1142.870239	-516.428589	-217.832077	1129.331177	-527.639038	307.649597	894.761597	-392.986053	-167.047760	896.313354	-513.405945	53.796337	969.390991	540.663757	-55.958755	934.313110	536.675537	101.485626
-564.729065	128.563614	877.454407	-528.684998	-30.601267	873.256470	-607.752075	151.074524	497.683014	-572.759033	-93.473366	506.193115	-637.530579	132.970459	89.387665	-599.949646	-91.737282	92.435654	-573.622437	206.573135	1382.616211	-497.424316	-128.800140	1368.066772	-506.306793	53.366409	1395.997070	-478.532532	54.977856	1664.518677	-639.285767	283.926605	1142.838257	-516.037170	-217.525955	1129.534790	-527.573669	307.948792	894.572449	-392.180420	-166.927460	896.670532	-513.251648	54.075535	969.455322	540.674438	-55.974724	934.312500	536.651306	101.501404
-564.669556	128.805740	877.551086	-528.685425	-30.367838	873.350891	-608.893494	150.757797	497.916077	-573.102905	-93.295227	506.279816	-637.554626	132.970734	89.360092	-599.945496	-91.740715	92.414505	-573.394104	206.851929	1382.646484	-497.449768	-128.530457	1368.235718	-506.197662	53.625603	1396.087891	-478.454193	55.269470	1664.601685	-638.773254	284.229919	1142.813232	-515.660706	-217.284439	1129.712891	-527.491455	308.266754	894.355591	-391.421539	-166.797134	897.081726	-513.138000	54.318913	969.520630	540.716492	-55.953751	934.288025	536.679199	101.495880
-564.597046	129.036072	877.631226	-528.717102	-30.143448	873.452148	-610.146545	150.592499	498.210480	-573.481750	-93.192986	506.360474	-637.594299	133.012878	89.338028	-599.893250	-91.713974	92.417015	-573.120911	207.174118	1382.659058	-497.492615	-128.240860	1368.412964	-506.079773	53.855301	1396.158447	-478.331726	55.590454	1664.693481	-638.256836	284.592468	1142.834229	-515.331848	-217.122269	1129.897827	-527.481873	308.683289	894.055786	-390.747040	-166.726517	897.475342	-513.038147	54.555252	969.582458	540.754395	-55.989685	934.300476	536.684265	101.486183
-564.538574	129.273636	877.697876	-528.764587	-29.889748	873.524292	-611.348572	150.390442	498.486237	-573.835388	-93.088516	506.429077	-637.646240	133.017044	89.325249	-599.816711	-91.745445	92.411530	-572.847595	207.467819	1382.670654	-497.528351	-127.999306	1368.571655	-505.949646	54.079029	1396.238647	-478.123718	55.883804	1664.778687	-637.694702	284.942719	1142.881470	-515.100403	-216.968384	1130.069702	-527.411316	309.127991	893.821411	-390.177277	-166.692169	897.821167	-512.940918	54.803818	969.618835	540.772278	-55.966026	934.282288	536.695984	101.515816
-564.493103	129.553238	877.748718	-528.796265	-29.722591	873.603699	-612.513977	150.118240	498.728546	-574.238403	-92.986336	506.505676	-637.649780	133.070572	89.304451	-599.771729	-91.727440	92.385155	-572.556335	207.764771	1382.702026	-497.555267	-127.748550	1368.737671	-505.821503	54.317066	1396.295776	-477.964050	56.172031	1664.823486	-637.104614	285.459900	1142.938354	-514.904846	-216.883102	1130.281982	-527.290222	309.570709	893.636597	-389.657349	-166.712875	898.187012	-512.831299	55.048084	969.645935	540.804688	-55.999264	934.302124	536.707947	101.479034
-564.437317	129.766357	877.801514	-528.829834	-29.564211	873.674866	-613.713867	150.012695	498.973755	-574.591614	-92.839401	506.588684	-637.787598	133.129089	89.286758	-599.679749	-91.704773	92.381775	-572.227844	208.004822	1382.703613	-497.581635	-127.502274	1368.874268	-505.691742	54.550659	1396.361328	-477.820892	56.389343	1664.854248	-636.506470	285.846558	1142.969116	-514.796204	-216.810730	1130.441284	-527.142578	310.083801	893.457886	-389.213837	-166.737869	898.536865	-512.709229	55.249821	969.666992	540.793030	-55.950600	934.294067	536.644531	101.544441
-564.403503	129.977722	877.871094	-528.903137	-29.371206	873.790161	-614.827637	149.832703	499.114777	-574.943726	-92.727867	506.638519	-637.624207	133.287781	89.232903	-599.556885	-91.680946	92.406563	-571.874023	208.274170	1382.748413	-497.615082	-127.242783	1369.034180	-505.550842	54.778881	1396.427734	-477.635559	56.638344	1664.911865	-636.006775	286.302582	1142.957397	-514.737732	-216.783585	1130.646362	-526.940918	310.583405	893.329956	-388.840729	-166.800903	898.892456	-512.621460	55.480507	969.719055	540.822510	-55.936691	934.301147	536.659668	101.578384
-564.362000	130.248413	877.907410	-528.962585	-29.198072	873.859436	-615.912476	149.660614	499.318970	-575.251160	-92.608376	506.696259	-637.686646	133.355743	89.183434	-599.443176	-91.675056	92.412010	-571.567322	208.548965	1382.761719	-497.674164	-127.048355	1369.161255	-505.383606	54.989761	1396.492554	-477.413727	56.838917	1664.920898	-635.418884	286.840515	1143.005737	-514.743713	-216.803009	1130.833740	-526.704712	311.081879	893.211975	-388.546417	-166.952591	899.227112	-512.518127	55.723122	969.729858	540.914246	-55.967670	934.308899	536.796814	101.529564
-564.334412	130.458359	877.942078	-529.011292	-29.078215	873.906128	-617.005981	149.595306	499.601501	-575.633057	-92.514381	506.733459	-637.903259	133.412018	89.151947	-599.400146	-91.669685	92.407295	-571.170227	208.810928	1382.787231	-497.749390	-126.840225	1369.275024	-505.207336	55.184837	1396.565552	-477.232056	57.074036	1664.946777	-634.782898	287.339935	1143.036499	-514.820923	-216.808197	1130.982056	-526.466980	311.636017	893.105835	-388.324066	-167.120010	899.537598	-512.400574	55.905396	969.722900	540.943237	-55.970772	934.310303	536.838623	101.503197
-564.324829	130.624878	877.966370	-529.085938	-28.939171	873.964478	-618.067871	149.480911	499.747162	-575.975464	-92.392349	506.784027	-637.762817	133.542068	89.108101	-599.364746	-91.667290	92.387566	-570.747070	209.069534	1382.822754	-497.802734	-126.640602	1369.366821	-505.016937	55.369419	1396.628174	-476.990295	57.337730	1665.010376	-634.174683	287.781372	1143.094482	-514.951233	-216.836365	1131.121582	-526.140808	312.190979	893.014648	-388.193909	-167.317200	899.826721	-512.302307	56.089371	969.714600	540.966919	-55.970802	934.303528	536.862488	101.541382
-564.330017	130.743637	877.970886	-529.120239	-28.868477	874.001465	-619.118958	149.438889	499.963226	-576.421936	-92.321648	506.867188	-637.841248	133.640182	89.110466	-599.353821	-91.652046	92.358604	-570.337463	209.327209	1382.822021	-497.865417	-126.479210	1369.436401	-504.819702	55.556938	1396.649292	-476.811432	57.564259	1665.027832	-633.582764	288.351105	1143.170288	-515.137451	-216.887100	1131.254761	-525.784485	312.740936	892.972046	-388.176361	-167.538910	900.058777	-512.191772	56.225304	969.685120	541.012634	-55.990662	934.299866	536.932556	101.509979
-564.361023	130.827621	877.962463	-529.192444	-28.792379	874.035583	-620.258850	149.496185	500.170929	-576.867065	-92.235916	506.908539	-637.971863	133.645355	89.093651	-599.258057	-91.636200	92.336212	-569.877991	209.566391	1382.807495	-497.956665	-126.308197	1369.490967	-504.642120	55.716553	1396.651611	-476.628082	57.775219	1665.026367	-633.039551	288.882202	1143.246338	-515.382385	-216.922684	1131.356567	-525.449829	313.290680	892.958374	-388.242188	-167.832581	900.235596	-512.110779	56.351631	969.646301	541.037231	-55.961330	934.292175	536.952148	101.526421
-564.400818	131.043060	877.954041	-529.316101	-28.652849	874.031860	-621.199097	149.392700	500.248901	-577.313538	-92.161110	506.961487	-637.969177	133.712875	89.078827	-599.283569	-91.610497	92.292603	-569.445923	209.806564	1382.786987	-498.053192	-126.162186	1369.551636	-504.462891	55.879536	1396.636230	-476.455353	58.001141	1665.020874	-632.457642	289.415100	1143.290161	-515.709717	-216.932098	1131.463867	-524.981262	313.827637	892.954529	-388.374390	-168.125046	900.368286	-512.045593	56.544743	969.584839	541.082642	-55.971306	934.291260	536.991333	101.533218
-564.442322	131.206879	877.924194	-529.397156	-28.572748	874.031738	-622.065308	149.261703	500.391937	-577.714661	-92.007904	507.024048	-638.025146	133.727676	89.060394	-599.187439	-91.577141	92.274094	-568.974792	210.038818	1382.769287	-498.143890	-126.023743	1369.604492	-504.291931	56.034016	1396.672974	-476.290771	58.196529	1665.020508	-631.882324	289.934082	1143.281982	-516.086914	-216.951462	1131.593018	-524.485596	314.421692	892.973877	-388.585205	-168.472137	900.483582	-511.973053	56.703293	969.517944	541.114319	-55.985607	934.310791	537.050110	101.507957
-564.473633	131.346054	877.882690	-529.446228	-28.482176	874.016846	-623.001587	149.168182	500.507233	-578.198425	-91.964546	507.097778	-638.054565	133.738724	89.056435	-599.299377	-91.517212	92.257614	-568.518188	210.294159	1382.743774	-498.237823	-125.888069	1369.661987	-504.114685	56.192528	1396.677246	-476.150330	58.381336	1665.000244	-631.361267	290.544586	1143.294189	-516.489563	-216.878113	1131.701050	-523.989014	314.989624	893.006226	-388.860992	-168.884689	900.578674	-511.885010	56.857559	969.439453	541.149292	-55.985329	934.294250	537.090698	101.522545
-564.479797	131.496902	877.872803	-529.504456	-28.355614	874.024719	-623.806458	149.082581	500.645813	-578.601196	-91.858055	507.139282	-638.077026	133.712677	89.040588	-599.188782	-91.468681	92.248543	-568.033020	210.524811	1382.713013	-498.347443	-125.780281	1369.676636	-503.907104	56.373104	1396.645142	-475.998230	58.581280	1664.993408	-630.842957	290.996185	1143.332642	-516.887756	-216.989883	1131.831421	-523.453430	315.545135	893.041504	-389.260193	-169.300186	900.612061	-511.784729	57.024612	969.386963	541.189941	-55.976288	934.311829	537.154602	101.536797
-564.467468	131.680084	877.846863	-529.538086	-28.243942	874.014893	-624.709290	149.107498	500.785522	-579.015320	-91.719124	507.195374	-638.162842	133.649643	89.065376	-599.122253	-91.423340	92.221687	-567.610413	210.758987	1382.668091	-498.461792	-125.659927	1369.694092	-503.694885	56.524097	1396.599731	-475.834259	58.764198	1664.989502	-630.283020	291.533112	1143.332397	-517.381287	-216.898788	1131.812866	-522.822083	316.148041	893.097961	-389.704773	-169.724686	900.565979	-511.676422	57.195999	969.322754	541.216614	-55.919804	934.312378	537.169678	101.573280
-564.450134	131.904358	877.799194	-529.590942	-28.119757	873.998230	-625.423950	149.028366	500.873993	-579.437805	-91.620811	507.278198	-638.129395	133.599655	89.085136	-598.992981	-91.391975	92.204483	-567.179321	210.974075	1382.652100	-498.584076	-125.541374	1369.677979	-503.499481	56.680981	1396.546265	-475.684814	58.956337	1664.972290	-629.781006	292.073853	1143.370605	-517.858826	-216.992157	1131.924194	-522.205811	316.659790	893.200928	-390.224457	-170.151108	900.528259	-511.585724	57.394073	969.248047	541.264221	-55.959618	934.315369	537.244385	101.553253
-564.437134	132.112350	877.759338	-529.624390	-27.966448	873.984314	-626.196533	148.981476	501.026062	-580.181274	-91.539108	507.655731	-638.153809	133.549561	89.063087	-599.175842	-91.368126	92.176308	-566.779236	211.204681	1382.622437	-498.712280	-125.413841	1369.639282	-503.301758	56.820793	1396.483276	-475.544006	59.121082	1664.958130	-629.244324	292.548645	1143.359131	-518.342773	-216.944366	1131.948853	-521.571899	317.251587	893.300049	-390.795715	-170.690475	900.411743	-511.495789	57.600376	969.181580	541.315979	-55.935093	934.303650	537.299438	101.584366
-564.439514	132.250290	877.715149	-529.705017	-27.826485	873.968262	-626.828125	148.919403	501.096710	-580.571777	-91.430420	507.672882	-638.174500	133.507080	89.089211	-599.116516	-91.344124	92.133461	-566.374084	211.462265	1382.569458	-498.799622	-125.279732	1369.603882	-503.145844	56.960793	1396.459717	-475.390686	59.284225	1664.946045	-628.732361	293.105164	1143.375244	-518.873718	-216.926987	1131.965576	-520.842712	317.801208	893.407227	-391.477081	-171.258652	900.234375	-511.437897	57.760899	969.112305	541.353577	-55.914608	934.297180	537.336182	101.592751
-564.451477	132.438248	877.641113	-529.770264	-27.690586	873.936646	-627.429199	148.826828	501.114563	-580.940002	-91.341454	507.700104	-638.353943	133.514297	89.115532	-599.183960	-91.341537	92.082787	-566.018738	211.712479	1382.533569	-498.922791	-125.154213	1369.556641	-502.998016	57.113960	1396.407471	-475.262817	59.437428	1664.928711	-628.213318	293.585144	1143.361694	-519.417053	-216.825821	1131.915405	-520.083435	318.358215	893.466003	-392.184631	-171.798523	900.025269	-511.382172	57.955204	969.021423	541.375244	-55.904007	934.285339	537.353821	101.614250
-564.448853	132.631226	877.595581	-529.866211	-27.486553	873.897095	-627.889221	148.740982	501.135620	-581.347168	-91.228783	507.746429	-638.171326	133.414764	89.052650	-599.070862	-91.272430	92.062660	-565.665588	211.936813	1382.519531	-499.031708	-125.020432	1369.520020	-502.855316	57.274025	1396.376587	-475.154083	59.577175	1664.921143	-627.674683	294.036682	1143.333008	-519.946960	-216.848648	1131.941406	-519.333801	318.888336	893.581055	-392.991272	-172.364334	899.750122	-511.344055	58.154655	968.946289	541.432007	-55.925793	934.301819	537.397766	101.565048
-564.432129	132.825287	877.557861	-529.944092	-27.277689	873.886902	-628.303894	148.735199	501.176880	-581.750671	-91.121391	507.768188	-638.221008	133.439789	89.083641	-599.123169	-91.266289	92.051865	-565.340515	212.149033	1382.513672	-499.150757	-124.871330	1369.468018	-502.700317	57.444248	1396.352295	-475.041626	59.691971	1664.934814	-627.167603	294.520203	1143.355103	-520.481628	-216.991150	1132.086548	-518.458374	319.387054	893.730652	-393.863098	-172.999191	899.495239	-511.310699	58.365852	968.897156	541.487976	-55.873474	934.276123	537.411499	101.593674
-564.427063	133.091904	877.520935	-530.049133	-27.075037	873.854187	-628.793945	148.716934	501.253601	-582.151123	-90.994728	507.788239	-638.127808	133.362823	89.073555	-599.113220	-91.238716	92.036545	-565.053406	212.376877	1382.488281	-499.238831	-124.705132	1369.431641	-502.580994	57.591606	1396.329590	-474.972351	59.802113	1664.916138	-626.626099	294.977234	1143.347778	-521.063232	-216.931992	1132.062744	-517.622803	319.906250	893.923523	-394.808441	-173.566757	899.156189	-511.295410	58.590595	968.837769	541.553406	-55.910198	934.287781	537.455200	101.602821
-564.446350	133.284592	877.464783	-530.158569	-26.903883	873.852783	-629.379944	148.824615	501.338501	-582.560425	-90.917953	507.840424	-638.205566	133.309448	89.124298	-599.088928	-91.213127	92.014877	-564.755310	212.629410	1382.511475	-499.361969	-124.558754	1369.383545	-502.464386	57.765350	1396.305054	-474.883057	59.915417	1664.928345	-626.036743	295.351440	1143.353638	-521.642090	-216.852646	1132.018677	-516.758545	320.423645	894.100708	-395.822662	-174.214279	898.805420	-511.301300	58.796448	968.784973	541.620667	-55.875992	934.280640	537.502136	101.580139
-564.447144	133.450043	877.385498	-530.241455	-26.762329	873.844055	-629.736267	148.875885	501.379974	-582.941711	-90.845612	507.872070	-638.236450	133.236099	89.155533	-599.098633	-91.168236	92.016640	-564.511780	212.856598	1382.515015	-499.482178	-124.397682	1369.339600	-502.351379	57.972534	1396.264526	-474.785645	60.003754	1664.926270	-625.495544	295.860321	1143.400879	-522.229614	-216.898575	1132.089111	-515.887207	320.879456	894.283386	-396.954926	-174.863464	898.431091	-511.301666	58.980907	968.723083	541.688965	-55.866615	934.286255	537.522034	101.605003
-564.420166	133.700562	877.365112	-530.378418	-26.520342	873.837646	-630.008423	148.936615	501.420990	-583.305359	-90.785912	507.893158	-638.231812	133.202759	89.160133	-599.080139	-91.126724	92.010727	-564.271423	213.067581	1382.546265	-499.567078	-124.216072	1369.302490	-502.256226	58.155643	1396.269409	-474.688263	60.094246	1664.934448	-624.839111	296.209259	1143.458496	-522.811768	-216.863480	1132.119263	-514.979065	321.392639	894.465210	-398.077301	-175.483795	898.033142	-511.318512	59.206482	968.696167	541.755249	-55.919224	934.300964	537.568604	101.572205
-564.393860	133.873550	877.322083	-530.442749	-26.371519	873.799255	-630.255066	149.003769	501.438690	-583.689880	-90.675117	507.895630	-638.289063	133.167007	89.176140	-599.117981	-91.122467	91.997696	-564.045532	213.302811	1382.546875	-499.640137	-124.045975	1369.250244	-502.175934	58.306946	1396.277344	-474.650543	60.172211	1664.927979	-624.274475	296.664520	1143.503906	-523.393555	-216.950836	1132.249512	-514.033447	321.877808	894.672241	-399.272369	-176.179672	897.611206	-511.307709	59.355396	968.644592	541.804993	-55.909206	934.289429	537.550171	101.598328
-564.358765	134.033844	877.265869	-530.517883	-26.234676	873.767151	-630.470703	149.104050	501.474213	-584.055603	-90.570038	507.949005	-638.284119	133.141510	89.214806	-599.199585	-91.104858	91.992699	-563.854858	213.488205	1382.569336	-499.746887	-123.906532	1369.213013	-502.118317	58.467365	1396.225220	-474.610107	60.245636	1664.942505	-623.688171	297.093048	1143.496460	-523.975098	-216.958908	1132.315796	-513.128601	322.342834	894.897644	-400.483521	-176.832275	897.178711	-511.289520	59.500725	968.585754	541.829590	-55.922348	934.313049	537.549500	101.559143
-564.349121	134.219925	877.274109	-530.624756	-26.048185	873.765808	-630.653015	149.206543	501.508636	-584.372192	-90.438431	507.996216	-638.320679	133.130997	89.227928	-599.219788	-91.063988	92.006462	-563.621338	213.726669	1382.618408	-499.847565	-123.747482	1369.166870	-502.061859	58.623463	1396.231567	-474.585175	60.304386	1664.966553	-623.118469	297.501892	1143.507080	-524.567261	-216.960464	1132.375854	-512.143188	322.746704	895.112793	-401.752502	-177.449295	896.749573	-511.312347	59.660767	968.580811	541.873718	-55.954247	934.318909	537.553040	101.527176
-564.344482	134.377014	877.274170	-530.711609	-25.918039	873.775452	-630.775269	149.311630	501.517700	-584.625366	-90.340469	508.027679	-638.338196	133.185638	89.283875	-599.124939	-91.037666	91.973122	-563.430725	213.952072	1382.645752	-499.940552	-123.569031	1369.127075	-502.027832	58.782967	1396.213501	-474.569031	60.339340	1664.996582	-622.554565	297.952881	1143.486206	-525.188965	-216.918076	1132.428589	-511.196381	323.160431	895.346985	-403.089935	-178.130539	896.300110	-511.325958	59.794361	968.575562	541.944885	-55.957001	934.322449	537.577576	101.506439
-564.322693	134.559906	877.268677	-530.822083	-25.765606	873.765930	-630.895325	149.466568	501.549011	-584.874329	-90.203384	508.015381	-638.307068	133.163620	89.275284	-599.081482	-90.987679	91.930466	-563.227295	214.169357	1382.680786	-500.024872	-123.404129	1369.113403	-501.997070	58.932030	1396.215698	-474.566193	60.346500	1665.036865	-622.000549	298.306915	1143.491455	-525.837524	-216.715836	1132.396118	-510.168823	323.545166	895.580566	-404.377686	-178.762177	895.835754	-511.346893	59.933830	968.560608	541.951782	-55.979443	934.323608	537.570007	101.487312
-564.365234	134.732040	877.270447	-530.957642	-25.616589	873.745972	-630.989197	149.581360	501.557465	-585.143555	-90.077133	508.026703	-638.279053	133.171249	89.289619	-599.079163	-90.986290	91.916893	-563.061096	214.369583	1382.674805	-500.137909	-123.254875	1369.061646	-501.969604	59.076897	1396.207153	-474.594971	60.350277	1665.066162	-621.427795	298.660004	1143.497803	-526.436829	-216.877777	1132.608521	-509.234100	323.951782	895.788452	-405.790771	-179.410767	895.397034	-511.404938	60.066654	968.541077	542.015259	-56.021439	934.343445	537.556458	101.485756
-564.370422	134.909042	877.266724	-531.067139	-25.451664	873.747681	-631.081848	149.723465	501.580811	-585.359436	-89.941101	508.013214	-638.307617	133.184586	89.319435	-599.036621	-90.948051	91.888313	-562.890015	214.573990	1382.676758	-500.243378	-123.094620	1369.048706	-501.948486	59.205887	1396.205688	-474.635315	60.362659	1665.133057	-620.926880	299.066101	1143.533936	-527.076965	-216.917862	1132.719238	-508.258484	324.315063	896.001648	-407.207336	-180.016678	894.903259	-511.439880	60.221581	968.532288	542.071777	-55.990948	934.337097	537.567810	101.504364
-564.259705	134.963104	877.248840	-530.864014	-25.320200	873.776917	-631.120239	149.803787	501.575134	-585.145081	-89.430565	507.688660	-638.304443	133.185760	89.321373	-598.679443	-90.873894	91.850540	-562.743225	214.715805	1382.684326	-500.362396	-122.967949	1369.036987	-501.923187	59.358273	1396.207397	-474.701935	60.328369	1665.191406	-620.407837	299.459686	1143.533203	-527.718018	-216.775620	1132.716064	-507.275116	324.636017	896.231812	-408.595154	-180.637161	894.514038	-511.311951	60.359055	968.546631	542.099365	-56.029598	934.356750	537.565002	101.455605
-564.238281	135.136169	877.229126	-530.892029	-25.148462	873.775391	-631.260620	149.909073	501.578125	-585.334473	-89.243530	507.658478	-638.298340	133.191574	89.340538	-598.607483	-90.844025	91.815536	-562.578857	214.916092	1382.675171	-500.508942	-122.830643	1369.010132	-501.918671	59.473373	1396.201782	-474.796448	60.278683	1665.241943	-619.848083	299.859375	1143.504272	-528.404602	-216.641815	1132.714355	-506.283478	324.936462	896.431580	-410.045441	-181.246475	894.053833	-511.305176	60.532955	968.531982	542.108398	-56.044556	934.360718	537.537231	101.460571
-564.267944	135.316788	877.208313	-530.979126	-25.010946	873.761414	-631.392700	150.023605	501.627655	-585.526062	-89.049316	507.630585	-638.319946	133.185867	89.378571	-598.577759	-90.777229	91.811714	-562.447632	215.092590	1382.672974	-500.632294	-122.707329	1368.998535	-501.911285	59.585094	1396.181030	-474.905731	60.202972	1665.318848	-619.326965	300.177094	1143.458740	-529.096008	-216.546036	1132.777710	-505.285614	325.223785	896.627930	-411.431366	-181.795456	893.611450	-511.342896	60.685959	968.506897	542.135559	-56.065094	934.344910	537.525940	101.442444
-564.289734	135.531479	877.209412	-531.131226	-24.820358	873.743164	-631.591553	150.125168	501.640442	-585.768677	-88.877243	507.619385	-638.334839	133.220200	89.418503	-598.589478	-90.739113	91.806213	-562.321106	215.267914	1382.669434	-500.786469	-122.561729	1368.995483	-501.911926	59.721695	1396.164795	-475.059875	60.111633	1665.401733	-618.833191	300.523254	1143.413330	-529.756287	-216.727600	1133.048340	-504.358612	325.490723	896.856201	-412.889801	-182.347244	893.241638	-511.406738	60.852020	968.491455	542.165466	-56.074844	934.347473	537.524597	101.440331
-564.354431	135.745407	877.196838	-531.325928	-24.664005	873.727356	-631.793701	150.243454	501.675873	-586.006897	-88.737823	507.663757	-638.361084	133.216171	89.430138	-598.615234	-90.694832	91.796730	-562.215332	215.472534	1382.646606	-500.952820	-122.404266	1369.009521	-501.935669	59.861225	1396.169067	-475.238129	60.003315	1665.472412	-618.361084	300.843689	1143.347046	-530.471680	-216.637070	1133.111938	-503.382904	325.755371	897.054382	-414.326202	-182.875214	892.887329	-511.504028	61.010799	968.466187	542.181396	-56.094776	934.343689	537.520203	101.423759
-564.433960	135.912338	877.172607	-531.544739	-24.515854	873.696167	-631.779602	150.259949	501.632874	-586.264587	-88.679802	507.721191	-638.236511	133.257355	89.395630	-598.637451	-90.679886	91.799408	-562.069153	215.665527	1382.636841	-501.115936	-122.285286	1369.014771	-501.970062	59.976177	1396.140991	-475.409698	59.876144	1665.560913	-617.880249	301.147247	1143.289917	-531.206665	-216.581818	1133.195923	-502.457977	325.936737	897.261108	-415.771881	-183.365585	892.524353	-511.615356	61.140148	968.425354	542.185486	-56.098747	934.344543	537.502075	101.382973
-564.513306	136.090363	877.143188	-531.730652	-24.401672	873.667969	-632.289368	150.424698	501.697388	-586.485107	-88.609726	507.775574	-638.348755	133.272964	89.437218	-598.681824	-90.642319	91.784538	-561.956177	215.867676	1382.601196	-501.293488	-122.148308	1369.020996	-502.020264	60.092953	1396.128296	-475.620483	59.708511	1665.640869	-617.419312	301.414368	1143.227417	-531.955994	-216.401840	1133.190552	-501.525635	326.134918	897.414795	-417.208038	-183.849487	892.191101	-511.708893	61.268921	968.382263	542.202026	-56.155468	934.353088	537.496460	101.351875
-564.594849	136.263107	877.112854	-531.962891	-24.236301	873.634705	-632.456299	150.419235	501.676636	-586.662476	-88.532082	507.827759	-638.214661	132.938232	89.112770	-598.649780	-90.603058	91.768021	-561.845276	216.073196	1382.583618	-501.453217	-122.009384	1369.033081	-502.059174	60.225636	1396.122925	-475.820770	59.550034	1665.740356	-617.009216	301.721436	1143.202271	-532.675598	-216.516037	1133.432617	-500.663483	326.288788	897.617798	-418.583893	-184.304688	891.961792	-511.825989	61.410244	968.336426	542.167908	-56.186264	934.360046	537.461853	101.332939
-564.660400	136.420074	877.095032	-532.142395	-24.076591	873.609375	-632.768616	150.448639	501.712036	-586.804626	-88.438728	507.827576	-638.215454	132.965576	89.108437	-598.663513	-90.586266	91.756950	-561.706604	216.279099	1382.517700	-501.658417	-121.864136	1369.047974	-502.143768	60.349705	1396.124878	-476.074890	59.397488	1665.861206	-616.559875	301.904297	1143.113403	-533.430847	-216.541504	1133.593994	-499.751129	326.432312	897.739868	-419.974121	-184.763947	891.655518	-511.910736	61.546410	968.301331	542.183044	-56.194962	934.353210	537.459412	101.334671
-564.741577	136.558960	877.058899	-532.325256	-23.946318	873.584717	-633.345337	150.581528	501.779083	-586.959473	-88.364136	507.812286	-638.437500	133.354996	89.435303	-598.697388	-90.589188	91.724205	-561.597839	216.489975	1382.465942	-501.897736	-121.714729	1369.066528	-502.209900	60.475079	1396.102295	-476.368530	59.157555	1665.925415	-616.125671	302.189575	1143.018921	-534.189209	-216.448776	1133.612915	-498.911407	326.510864	897.841614	-421.281403	-185.073212	891.427307	-512.002563	61.672668	968.255676	542.137939	-56.209137	934.354919	537.397095	101.303001
-564.815796	136.661224	877.018372	-532.485657	-23.820372	873.571777	-633.784546	150.622391	501.785461	-587.088745	-88.285789	507.798798	-638.405701	133.020996	89.123718	-598.718079	-90.568138	91.706131	-561.503662	216.727142	1382.416260	-502.120453	-121.568504	1369.062866	-502.297302	60.577370	1396.091553	-476.599579	58.974808	1666.050659	-615.728149	302.382050	1142.919556	-534.980652	-216.380814	1133.696655	-498.082520	326.594543	897.946533	-422.624542	-185.508499	891.171387	-512.084167	61.791431	968.214600	542.100464	-56.217121	934.352173	537.344543	101.298325
-564.893066	136.751709	876.969666	-532.631226	-23.708092	873.569092	-634.209595	150.663788	501.814178	-587.243652	-88.209244	507.776489	-638.517578	133.418793	89.405869	-598.657654	-90.523407	91.703545	-561.401855	216.918716	1382.379395	-502.354523	-121.415436	1369.078857	-502.402252	60.703827	1396.085571	-476.897278	58.781845	1666.158081	-615.342773	302.599152	1142.816040	-535.747131	-216.212662	1133.719727	-497.328735	326.662445	898.060120	-423.838348	-185.809357	891.022949	-512.161377	61.911777	968.174377	542.078796	-56.244125	934.336975	537.344055	101.269615
-564.977478	136.842255	876.924377	-532.765259	-23.602987	873.560425	-634.682129	150.722015	501.878082	-587.450134	-88.122665	507.790222	-638.563965	133.484039	89.411980	-598.735229	-90.514030	91.699303	-561.310303	217.147369	1382.304077	-502.635071	-121.288948	1369.110718	-502.483948	60.826328	1396.091064	-477.231812	58.553734	1666.269775	-615.273193	302.954742	1142.538696	-536.491577	-216.423706	1133.982544	-496.603851	326.692627	898.096924	-425.071533	-186.072708	890.891113	-512.230652	62.028378	968.130493	542.073669	-56.234741	934.330444	537.316589	101.284752
-565.083069	136.985214	876.900146	-532.907959	-23.511292	873.539917	-635.139709	150.746628	501.961884	-587.653931	-88.057030	507.776459	-638.584106	133.479904	89.375710	-598.674866	-90.476967	91.681679	-561.198608	217.369019	1382.264526	-502.933380	-121.160484	1369.147217	-502.569977	60.938297	1396.092285	-477.593018	58.318485	1666.371582	-614.905823	303.174622	1142.438965	-537.289001	-216.417801	1134.089478	-495.930969	326.791321	898.136841	-426.271271	-186.397903	890.762939	-512.317932	62.145378	968.093567	541.994629	-56.291485	934.341064	537.246521	101.249008
-565.230713	137.068878	876.869385	-533.068237	-23.452885	873.537354	-635.599426	150.725082	501.951782	-587.948608	-88.032173	507.804535	-638.581238	133.539474	89.360542	-598.721863	-90.464706	91.657166	-561.100708	217.584732	1382.233276	-503.228821	-121.031174	1369.178467	-502.651123	61.004532	1396.070801	-477.966278	58.092896	1666.502808	-614.550476	303.330048	1142.345947	-538.107483	-216.235657	1134.065552	-495.255005	326.790405	898.173340	-427.395355	-186.613083	890.671082	-512.431458	62.237415	968.059814	541.998169	-56.281311	934.341919	537.244141	101.265594
-565.354553	137.199890	876.833801	-533.225159	-23.322287	873.513672	-636.024841	150.659607	501.957672	-588.224915	-87.983704	507.812836	-638.606628	133.566269	89.336212	-598.703064	-90.456207	91.616043	-560.994751	217.776077	1382.166748	-503.552917	-120.921120	1369.211304	-502.738556	61.115665	1396.078125	-478.357666	57.863735	1666.622925	-614.197449	303.495850	1142.241577	-538.898865	-216.349075	1134.265747	-494.632690	326.789520	898.250732	-428.550171	-186.863663	890.567383	-512.535645	62.375080	968.015442	541.963867	-56.292461	934.337219	537.211487	101.216530
-565.512573	137.326172	876.816711	-533.399719	-23.226009	873.497437	-636.512146	150.663330	502.008209	-588.509277	-87.955170	507.810669	-638.668091	133.576508	89.281471	-598.699097	-90.411217	91.569397	-560.897827	217.987823	1382.145020	-503.846375	-120.830124	1369.238403	-502.833496	61.236301	1396.082153	-478.783844	57.631767	1666.731812	-613.886292	303.682922	1142.191162	-539.675293	-216.372864	1134.416748	-494.052734	326.704193	898.292358	-429.551239	-187.007202	890.509277	-512.664551	62.489822	967.983704	541.945923	-56.323189	934.339539	537.207092	101.211296
-565.679565	137.445831	876.787964	-533.590332	-23.135027	873.461548	-637.024475	150.678207	502.030426	-588.787415	-87.915764	507.785431	-638.734924	133.591766	89.262482	-598.632202	-90.417099	91.530769	-560.827148	218.196045	1382.081421	-504.147461	-120.749763	1369.244751	-502.934998	61.323311	1396.074707	-479.212891	57.423164	1666.842163	-613.585510	303.851257	1142.121094	-540.497559	-216.313187	1134.479370	-493.487885	326.623322	898.320618	-430.560181	-187.190552	890.456543	-512.802307	62.593170	967.935242	541.878784	-56.361885	934.327881	537.149231	101.209831
-565.834412	137.576340	876.749695	-533.737122	-23.072527	873.438843	-637.505615	150.699875	502.042633	-589.062073	-87.839699	507.763794	-638.834290	133.625244	89.225647	-598.644470	-90.394997	91.490463	-560.728210	218.409882	1382.041992	-504.463989	-120.657921	1369.252075	-503.030823	61.427067	1396.067139	-479.661316	57.213596	1666.946533	-613.283997	303.981140	1142.041504	-541.263062	-216.190475	1134.484741	-493.011749	326.578918	898.333984	-431.510925	-187.275833	890.414917	-512.930603	62.702950	967.895020	541.818298	-56.366558	934.324951	537.105286	101.177216
-566.035156	137.653290	876.716309	-533.924866	-22.999727	873.410217	-637.945068	150.695740	502.029724	-589.331726	-87.763954	507.736725	-638.830627	133.664688	89.171532	-598.679688	-90.386711	91.468323	-560.653931	218.599365	1382.020752	-504.801361	-120.564301	1369.273560	-503.127899	61.528530	1396.062744	-480.122925	57.015762	1667.056885	-612.990173	304.092865	1141.954224	-542.032654	-216.228821	1134.623901	-492.560577	326.486053	898.370667	-432.372223	-187.389404	890.441345	-513.098389	62.788933	967.852844	541.778992	-56.375633	934.317444	537.077576	101.191261
-566.237427	137.749161	876.679260	-534.140076	-22.889017	873.360535	-638.320251	150.673218	502.035248	-589.605103	-87.698730	507.705597	-638.861755	133.697449	89.127609	-598.705750	-90.377930	91.415909	-560.547241	218.794556	1382.010498	-505.127655	-120.469902	1369.285278	-503.213959	61.630241	1396.069214	-480.545441	56.791943	1667.209595	-612.693420	304.228729	1141.897949	-542.774841	-216.205872	1134.735107	-492.101685	326.389191	898.384338	-433.186951	-187.430695	890.421570	-513.283508	62.887383	967.800415	541.734070	-56.409248	934.329102	537.038818	101.152100
-566.480957	137.817917	876.657227	-534.379395	-22.843853	873.332336	-638.709595	150.636505	502.037506	-589.941895	-87.656639	507.708984	-638.855957	133.747253	89.079254	-598.764954	-90.368996	91.395828	-560.449646	218.985046	1382.029907	-505.466400	-120.375763	1369.301880	-503.347595	61.679806	1396.066406	-481.036743	56.684631	1667.313965	-612.410950	304.366791	1141.819458	-543.540405	-216.118576	1134.721191	-491.676422	326.295563	898.381104	-433.990662	-187.494034	890.404114	-513.502014	62.945660	967.766052	541.697205	-56.427837	934.324219	537.000122	101.138435
-566.725037	137.869980	876.617554	-534.618286	-22.799065	873.325317	-639.170593	150.808517	502.125793	-590.259888	-87.593628	507.719818	-638.900696	133.778214	89.092003	-598.747925	-90.346138	91.374084	-560.364868	219.164780	1382.029419	-505.802643	-120.265434	1369.315796	-503.444794	61.770370	1396.071289	-481.469116	56.463089	1667.458740	-612.173218	304.510773	1141.802490	-544.246399	-216.005966	1134.724365	-491.320801	326.187805	898.364685	-434.783417	-187.570145	890.359131	-513.725647	63.017620	967.734253	541.619934	-56.426479	934.328369	536.930542	101.116119
-566.954224	137.975769	876.613098	-534.887329	-22.661798	873.304138	-639.517090	150.896408	502.150970	-590.587646	-87.537018	507.723816	-638.901306	133.771866	89.082268	-598.732666	-90.344948	91.368675	-560.280884	219.319168	1382.031372	-506.085236	-120.225090	1369.331543	-503.586487	61.858906	1396.091187	-481.936493	56.330200	1667.591919	-611.968811	304.625061	1141.793579	-544.959351	-215.729050	1134.645630	-491.048126	326.104553	898.364685	-435.500244	-187.590347	890.333069	-513.959778	63.124542	967.716309	541.599365	-56.465645	934.341187	536.906372	101.102844
-567.195007	138.039795	876.582581	-535.142517	-22.588943	873.288269	-639.748779	150.867538	502.116272	-590.909241	-87.499268	507.728851	-638.909912	133.766373	89.046638	-598.777832	-90.341484	91.332436	-560.218445	219.461594	1382.041016	-506.374390	-120.142609	1369.354736	-503.699768	61.917377	1396.127563	-482.393921	56.229080	1667.741699	-611.782959	304.750671	1141.799194	-545.559998	-215.696625	1134.702759	-490.808289	326.002197	898.385315	-436.177124	-187.600677	890.339966	-514.197571	63.200539	967.688660	541.560242	-56.444958	934.332642	536.834473	101.111427
-567.474792	138.098053	876.575134	-535.430298	-22.503235	873.278137	-640.019958	150.909485	502.098022	-591.258301	-87.471916	507.723907	-638.829102	133.401138	88.749954	-598.822266	-90.344765	91.312660	-560.160645	219.622360	1382.071167	-506.693146	-120.068771	1369.357422	-503.829315	61.965321	1396.135986	-482.837219	56.140953	1667.850708	-611.591248	304.860352	1141.817505	-546.111694	-215.817474	1134.895508	-490.627991	325.940247	898.382080	-436.829926	-187.599655	890.337158	-514.457581	63.275002	967.670166	541.485779	-56.475266	934.310303	536.775269	101.068382
-567.793274	138.146988	876.557922	-535.721497	-22.468475	873.264648	-640.064148	150.700134	501.972595	-591.563721	-87.438179	507.696594	-638.782837	133.374710	88.692665	-598.783813	-90.335709	91.261513	-560.096985	219.770203	1382.094604	-507.006287	-119.989738	1369.342773	-503.965759	62.020256	1396.158325	-483.212158	56.193420	1667.998779	-611.423584	304.983429	1141.817383	-546.656494	-215.651962	1134.862061	-490.451385	325.874512	898.405762	-437.388153	-187.630463	890.314148	-514.732910	63.330956	967.642273	541.409119	-56.487930	934.299683	536.693909	101.069618
-568.088196	138.294540	876.593201	-535.987183	-22.373804	873.268982	-640.305969	150.736984	501.971710	-591.880676	-87.384377	507.691833	-638.919861	133.678543	88.970970	-598.823730	-90.328758	91.256966	-560.070251	219.909058	1382.131836	-507.322174	-119.907089	1369.357178	-504.121155	62.077358	1396.186035	-483.660309	56.141701	1668.102051	-611.271973	305.109680	1141.875122	-547.143433	-215.532654	1134.846191	-490.306732	325.823853	898.429199	-437.900452	-187.637024	890.269775	-515.009338	63.439922	967.661255	541.338623	-56.516090	934.295654	536.626221	101.057854
-568.382019	138.389618	876.587891	-536.271790	-22.320271	873.270081	-640.779053	150.987289	502.146149	-592.148193	-87.334724	507.682159	-639.067505	133.608109	89.024429	-598.846619	-90.318863	91.228790	-560.033447	220.043060	1382.200684	-507.616577	-119.814377	1369.364258	-504.264191	62.113441	1396.208618	-484.094360	56.101295	1668.197266	-611.123901	305.211182	1141.913086	-547.616760	-215.232651	1134.736206	-490.195282	325.749634	898.446899	-438.375824	-187.600739	890.199890	-515.292358	63.519924	967.656311	541.269226	-56.529835	934.289124	536.555298	101.051384
-568.663818	138.477554	876.595642	-536.605896	-22.238541	873.267395	-640.764648	150.775208	501.955933	-592.383667	-87.303940	507.654938	-639.000000	133.594849	89.002495	-598.787170	-90.297302	91.198593	-560.014465	220.156723	1382.270142	-507.920532	-119.766792	1369.349731	-504.435150	62.153763	1396.215820	-484.530212	56.065212	1668.293945	-611.018555	305.319122	1141.990356	-548.004456	-215.363571	1134.866577	-490.132904	325.705719	898.460999	-438.864288	-187.539398	890.185120	-515.579407	63.590828	967.651306	541.221741	-56.549480	934.298584	536.481995	101.018639
-569.052917	138.401123	876.535828	-536.971680	-22.245434	873.285889	-641.213196	151.034866	502.117065	-592.644409	-87.245773	507.661865	-639.075562	133.494278	89.026848	-598.799866	-90.311600	91.193161	-560.004333	220.262604	1382.358765	-508.200470	-119.706879	1369.355957	-504.574921	62.162434	1396.260132	-484.961914	56.047276	1668.403564	-610.950317	305.398468	1142.055176	-548.395874	-215.290863	1134.912476	-490.109589	325.664246	898.502197	-439.305267	-187.543579	890.156433	-515.934814	63.606728	967.618408	541.151367	-56.555729	934.301819	536.406433	100.991203
-569.328308	138.422394	876.539673	-537.336121	-22.143307	873.302734	-641.362244	151.085831	502.113129	-592.910522	-87.241699	507.664124	-639.090881	133.463837	88.997086	-598.815735	-90.296959	91.165527	-560.012695	220.337494	1382.438477	-508.479980	-119.664871	1369.320557	-504.755432	62.166180	1396.302124	-485.376984	56.026684	1668.494629	-610.896545	305.499237	1142.143188	-548.797485	-215.317566	1134.873169	-490.104401	325.642242	898.566895	-439.664703	-187.477859	890.137146	-516.242554	63.660664	967.624329	541.100830	-56.595036	934.316528	536.349792	100.980766
-569.441345	138.682449	876.587097	-537.621826	-21.990744	873.296692	-641.453918	151.079971	502.085144	-593.140686	-87.136513	507.622070	-639.084900	133.411072	88.960953	-598.811707	-90.312386	91.162041	-560.020508	220.427780	1382.521606	-508.775146	-119.631996	1369.296997	-504.929016	62.179024	1396.337402	-485.784180	56.015068	1668.564941	-610.881348	305.589172	1142.245239	-549.087463	-214.875565	1134.680908	-490.152832	325.642609	898.612427	-439.960938	-187.378418	890.076782	-516.461304	63.788517	967.657410	541.035767	-56.589508	934.314819	536.262756	100.949043
-569.683044	138.689896	876.535522	-537.906433	-21.995466	873.280518	-641.609741	151.131134	502.051910	-593.385986	-87.060593	507.590515	-639.137878	133.344421	88.933876	-598.842407	-90.310463	91.109032	-560.053772	220.503998	1382.587158	-509.043182	-119.586548	1369.251221	-505.109833	62.170944	1396.334229	-486.200623	56.015320	1668.620239	-610.896667	305.702789	1142.308594	-549.364197	-214.759583	1134.601685	-490.232147	325.635590	898.664124	-440.217072	-187.278152	890.009644	-516.736023	63.797604	967.627747	540.931274	-56.644642	934.310608	536.161987	100.926926
-569.894470	138.768875	876.502869	-538.207092	-21.973549	873.253906	-641.707153	151.183472	502.019012	-593.616455	-87.004379	507.544891	-639.181396	133.318100	88.949028	-598.863647	-90.277824	91.052437	-560.098083	220.567993	1382.664185	-509.343018	-119.551399	1369.176758	-505.297699	62.165676	1396.328735	-486.589478	56.018227	1668.673706	-610.935852	305.815735	1142.392944	-549.620667	-214.905624	1134.649170	-490.346771	325.705322	898.709778	-440.428711	-187.149734	889.953857	-516.999756	63.827461	967.602356	540.861023	-56.678165	934.307556	536.076050	100.881264
-570.081299	138.809937	876.470337	-538.499146	-21.944885	873.252686	-641.804749	151.249634	501.988892	-593.833191	-86.897881	507.486420	-639.199463	133.276688	88.927780	-598.843811	-90.247284	90.983948	-560.134216	220.637039	1382.715454	-509.639099	-119.506187	1369.094604	-505.464447	62.161263	1396.339722	-486.987793	56.014748	1668.712158	-610.995667	305.917908	1142.483765	-549.944031	-214.933075	1134.523682	-490.477997	325.756012	898.767456	-440.586395	-187.000320	889.881104	-517.254822	63.852467	967.592285	540.790771	-56.694088	934.301880	536.004883	100.859787
-570.275208	138.897064	876.453369	-538.808228	-21.870934	873.211609	-641.877625	151.339310	501.944672	-594.076172	-86.832619	507.421509	-639.199646	133.272980	88.927071	-598.903625	-90.204788	90.953278	-560.174683	220.651215	1382.795898	-509.934784	-119.471329	1369.024658	-505.649353	62.131153	1396.338867	-487.354218	56.004040	1668.750122	-611.084839	306.048920	1142.588257	-550.139587	-214.779709	1134.419189	-490.640564	325.829895	898.837341	-440.680939	-186.829788	889.834290	-517.509583	63.891422	967.567017	540.715210	-56.726776	934.292847	535.916443	100.852806
-570.449097	138.937347	876.425537	-539.115479	-21.843048	873.176392	-641.711121	151.127914	501.731476	-594.327271	-86.760101	507.392365	-639.162231	133.270676	88.869507	-598.941833	-90.216148	90.890724	-560.253357	220.699615	1382.879272	-510.220886	-119.457436	1368.955078	-505.837250	62.078533	1396.329956	-487.715515	55.988388	1668.768555	-611.202332	306.212036	1142.694580	-550.257813	-214.507156	1134.277710	-490.826782	325.864410	898.879395	-440.753906	-186.650269	889.748779	-517.756592	63.888771	967.540222	540.665344	-56.714752	934.275757	535.865479	100.852180
-570.608765	139.025543	876.409729	-539.437500	-21.772423	873.160034	-642.088135	151.488159	501.918304	-594.598083	-86.693855	507.343109	-639.319519	133.232315	88.903488	-598.917542	-90.222237	90.897980	-560.314575	220.740067	1382.944580	-510.544617	-119.462822	1368.849609	-506.042755	62.048210	1396.322266	-488.063538	55.959435	1668.805542	-611.330627	306.367554	1142.787109	-550.439453	-214.372726	1134.120728	-491.033966	325.979340	898.935913	-440.766876	-186.446243	889.728699	-517.993713	63.930557	967.524780	540.544922	-56.740112	934.279419	535.743286	100.855942
-570.753845	139.103653	876.402527	-539.745361	-21.716177	873.150146	-642.205444	151.590378	501.913055	-594.909546	-86.616692	507.315460	-639.370789	133.242325	88.927162	-598.887939	-90.166656	90.875046	-560.419800	220.750824	1383.010376	-510.851105	-119.450996	1368.776855	-506.244965	62.010685	1396.329956	-488.397766	55.908794	1668.830078	-611.497498	306.508270	1142.889160	-550.606812	-214.267593	1133.986816	-491.249847	326.113495	898.985901	-440.726227	-186.207870	889.711365	-518.232178	63.955540	967.523438	540.484924	-56.747761	934.272339	535.674011	100.820961
-570.859863	139.190231	876.395386	-540.020569	-21.678974	873.140503	-642.285950	151.655609	501.897705	-595.293945	-86.562180	507.344940	-639.371643	133.261658	88.921982	-598.917114	-90.165085	90.844238	-560.538147	220.773499	1383.088745	-511.182709	-119.458534	1368.673340	-506.480011	61.960831	1396.329712	-488.712311	55.866627	1668.839355	-611.684875	306.703125	1143.007324	-550.750793	-214.183884	1133.850708	-491.495972	326.249084	899.047302	-440.649780	-185.966583	889.693481	-518.431335	63.973728	967.520935	540.394348	-56.763885	934.276367	535.604858	100.793182
-570.965088	139.277679	876.382446	-540.297241	-21.620861	873.102539	-642.366150	151.748245	501.872009	-595.652283	-86.488106	507.339447	-639.404297	133.271179	88.942673	-598.937622	-90.143250	90.788727	-560.652283	220.777939	1383.156250	-511.485443	-119.492050	1368.580933	-506.699310	61.903065	1396.336304	-489.036194	55.799129	1668.844360	-611.869507	306.840668	1143.122925	-550.912659	-214.056519	1133.696777	-491.790466	326.469116	899.128479	-440.532288	-185.703369	889.705933	-518.622864	63.991489	967.498779	540.317810	-56.741211	934.267822	535.491272	100.828171
-571.101257	139.338959	876.339600	-540.551453	-21.609198	873.072083	-642.466980	151.820404	501.836029	-595.940308	-86.401955	507.319092	-639.432922	133.254471	88.937149	-598.898376	-90.130875	90.775612	-560.774170	220.784973	1383.211060	-511.826141	-119.520798	1368.482422	-506.921021	61.865929	1396.336182	-489.364777	55.677383	1668.808228	-612.063416	306.998779	1143.247437	-551.045288	-213.990234	1133.565674	-492.125275	326.701447	899.192810	-440.362946	-185.401978	889.740662	-518.818237	64.006294	967.463379	540.233887	-56.785332	934.253723	535.421875	100.806351
-571.167053	139.395004	876.331848	-540.766968	-21.543957	873.039246	-642.489319	151.907913	501.839630	-596.333496	-86.302345	507.331116	-639.461670	133.236832	88.958344	-598.883728	-90.091835	90.712593	-560.902771	220.787415	1383.272705	-512.140503	-119.530037	1368.423584	-507.149933	61.806183	1396.340332	-489.628418	55.628811	1668.838867	-612.280945	307.157745	1143.369507	-551.165344	-213.848572	1133.399048	-492.473816	326.942505	899.238220	-440.163086	-185.089386	889.788147	-518.960815	64.017937	967.446594	540.124207	-56.792831	934.259521	535.322815	100.781776
-571.238464	139.500092	876.320923	-540.951904	-21.508114	872.992981	-642.516174	151.994766	501.821014	-596.713928	-86.218155	507.311768	-639.496460	133.220749	88.956749	-598.897400	-90.097504	90.695801	-561.041748	220.791565	1383.345825	-512.456177	-119.557007	1368.389038	-507.384949	61.753784	1396.374146	-489.907379	55.528713	1668.845947	-612.497498	307.309021	1143.483032	-551.327576	-213.492722	1133.104126	-492.818268	327.210602	899.264526	-439.910889	-184.775284	889.814331	-519.094299	64.038658	967.422852	540.056213	-56.800293	934.245728	535.242737	100.774315
-571.313599	139.594055	876.325134	-541.159668	-21.477034	872.957642	-642.520203	152.082809	501.796722	-597.026245	-86.128807	507.275269	-639.543030	133.210892	88.980080	-598.821655	-90.068176	90.664017	-561.126160	220.768478	1383.396240	-512.770569	-119.581459	1368.338989	-507.831573	61.692890	1396.188354	-490.220825	55.370235	1668.835815	-612.735474	307.473846	1143.609863	-551.433350	-213.398148	1132.980835	-493.162933	327.472626	899.321777	-439.654175	-184.466980	889.900513	-519.231079	64.046829	967.408325	539.967285	-56.800850	934.242554	535.160278	100.765800
-571.373352	139.659668	876.309448	-541.347961	-21.484322	872.920410	-642.506470	152.190598	501.807831	-597.353088	-86.065247	507.287659	-639.594116	133.142914	88.995201	-598.792358	-90.091080	90.649300	-561.279907	220.776688	1383.469971	-513.157043	-119.599724	1368.309937	-507.822449	61.654362	1396.389648	-490.503143	55.229313	1668.805054	-612.980591	307.657684	1143.738647	-551.547729	-213.268753	1132.844849	-493.556885	327.772980	899.377747	-439.354065	-184.164505	890.030884	-519.356323	64.031525	967.384766	539.876648	-56.821049	934.252991	535.068298	100.763451
-571.449158	139.771423	876.301270	-541.549805	-21.413774	872.900146	-642.452881	152.335037	501.776306	-597.700317	-85.966003	507.287018	-639.676208	133.100479	89.015289	-598.703552	-90.068787	90.645447	-561.394348	220.786835	1383.538818	-513.485718	-119.639389	1368.300903	-508.047760	61.598682	1396.396973	-490.760864	55.081673	1668.829590	-613.213013	307.836456	1143.834106	-551.643799	-213.153610	1132.741699	-493.965637	328.084045	899.419617	-439.009003	-183.820953	890.195862	-519.495972	64.085289	967.372864	539.798767	-56.847366	934.244385	534.999756	100.742744
-571.476135	139.888321	876.310669	-541.736755	-21.353821	872.873962	-642.336426	152.415756	501.725433	-598.031799	-85.897865	507.280853	-639.665100	133.081390	89.007835	-598.715820	-90.062004	90.634033	-561.519653	220.772659	1383.582764	-513.825745	-119.681252	1368.294678	-508.269928	61.550564	1396.398193	-491.019806	54.951191	1668.821411	-613.443787	307.996613	1143.945801	-551.743896	-213.083710	1132.647949	-494.361877	328.421814	899.458496	-438.675110	-183.498322	890.351440	-519.614502	64.112511	967.372253	539.697388	-56.875919	934.240356	534.914551	100.755257
-571.655823	139.807663	876.257996	-541.957764	-21.422874	872.857727	-642.242310	152.555771	501.673431	-598.365051	-85.880524	507.286896	-639.724976	133.016525	89.057228	-598.767761	-90.064003	90.614052	-561.629395	220.766678	1383.639771	-514.156677	-119.702759	1368.283569	-508.506500	61.504162	1396.389648	-491.271240	54.795151	1668.817871	-613.669373	308.166809	1144.059937	-551.850281	-212.964508	1132.547729	-494.802490	328.806458	899.459290	-438.342896	-183.180130	890.507446	-519.811157	64.050224	967.335693	539.594299	-56.895611	934.225464	534.848450	100.708679
-571.708496	139.854630	876.237976	-542.126160	-21.405804	872.843018	-642.128967	152.650543	501.656860	-598.613647	-85.796898	507.291443	-639.754578	132.989258	89.061859	-598.719482	-90.045715	90.582764	-561.713440	220.735153	1383.704834	-514.464661	-119.747749	1368.253052	-508.905884	61.446133	1396.238647	-491.533051	54.632980	1668.811768	-613.901489	308.329071	1144.176758	-551.939209	-212.885742	1132.479492	-495.230804	329.168213	899.492676	-437.990326	-182.835159	890.649231	-519.932007	64.055840	967.323792	539.512512	-56.890530	934.201172	534.773132	100.710777
-571.622803	140.162766	876.351440	-542.295105	-21.242815	872.829041	-641.988647	152.716263	501.629761	-598.825562	-85.743179	507.276642	-639.796265	132.949203	89.088158	-598.697327	-90.040237	90.554375	-561.866028	220.742249	1383.757813	-514.796265	-119.759590	1368.253662	-508.919312	61.398102	1396.458740	-491.785004	54.480629	1668.824829	-614.135315	308.500671	1144.291260	-552.009705	-212.973267	1132.523438	-495.666962	329.504272	899.523010	-437.594360	-182.483887	890.849060	-520.007080	64.148918	967.394226	539.437012	-56.894581	934.213562	534.700623	100.683777
-571.653687	140.260559	876.344727	-542.484009	-21.162048	872.795471	-641.855774	152.825348	501.610199	-599.003784	-85.671928	507.246033	-639.825684	132.909027	89.085312	-598.632507	-90.015160	90.523148	-561.988708	220.732025	1383.809448	-515.088928	-119.792320	1368.253418	-509.131073	61.355083	1396.469971	-492.038025	54.338348	1668.821289	-614.389954	308.706451	1144.393188	-552.097229	-212.862610	1132.425537	-496.154938	329.899536	899.525085	-437.203918	-182.143234	891.045837	-520.127380	64.184052	967.380920	539.349121	-56.912674	934.192810	534.618652	100.686485
-571.688477	140.323425	876.349365	-542.664368	-21.129484	872.775635	-641.692200	152.919724	501.587921	-599.174316	-85.615829	507.221252	-639.793945	132.897141	89.109856	-598.714905	-90.028130	90.485893	-562.095337	220.723495	1383.859497	-515.338562	-119.824928	1368.222290	-509.550659	61.297615	1396.287109	-492.249329	54.193787	1668.818115	-614.623901	308.882629	1144.496948	-552.187378	-212.786713	1132.326294	-496.706116	330.388794	899.579590	-436.811249	-181.849548	891.232910	-520.246216	64.181328	967.380249	539.231812	-56.917278	934.185242	534.514587	100.686668
-571.712524	140.419418	876.359802	-542.859558	-21.026520	872.759277	-641.369568	152.802124	501.413574	-599.290588	-85.544067	507.181274	-639.751526	132.913910	89.088081	-598.641663	-90.022926	90.480850	-562.247375	220.703918	1383.888062	-515.663269	-119.847984	1368.203125	-509.535431	61.270626	1396.508789	-492.462311	54.057190	1668.820068	-614.843323	309.111298	1144.592041	-552.253479	-212.742203	1132.234131	-497.162872	330.772461	899.553223	-436.402313	-181.523895	891.437500	-520.369202	64.223907	967.385437	539.138794	-56.944283	934.177979	534.447327	100.672005
-571.752502	140.456177	876.358643	-543.032593	-21.009485	872.770874	-641.259033	152.927551	501.378540	-599.415771	-85.502106	507.178986	-639.753662	132.876099	89.108688	-598.621399	-90.002190	90.477806	-562.327942	220.697998	1383.964111	-515.910950	-119.856812	1368.184692	-509.913910	61.233124	1396.370117	-492.692627	53.910255	1668.825439	-615.083130	309.307953	1144.721558	-552.315125	-212.635773	1132.138550	-497.558533	331.022766	899.510315	-435.968781	-181.145584	891.669922	-520.499146	64.222733	967.401367	539.114136	-56.951473	934.162415	534.419556	100.675316
-571.753540	140.543900	876.369934	-543.172119	-20.971407	872.759277	-641.178040	153.056763	501.376038	-599.529358	-85.453697	507.191132	-639.759216	132.874115	89.140327	-598.699036	-90.008286	90.491219	-562.437744	220.698608	1384.020630	-516.210388	-119.892799	1368.183105	-510.095825	61.188774	1396.402832	-492.914368	53.774132	1668.845703	-615.263916	309.458221	1144.819092	-552.395142	-212.558167	1132.076050	-498.102234	331.566284	899.521729	-435.533966	-180.797089	891.884949	-520.595337	64.234642	967.413940	539.044678	-56.963593	934.174316	534.371033	100.656921
-571.783386	140.601929	876.396484	-543.342773	-20.957460	872.769958	-641.134216	153.165283	501.390076	-599.644043	-85.418877	507.193848	-639.798645	132.846863	89.152161	-598.647339	-90.005295	90.487289	-562.578064	220.682922	1384.077515	-516.559387	-119.924934	1368.156372	-510.084717	61.123180	1396.597656	-493.143616	53.641262	1668.860474	-615.473694	309.659851	1144.953003	-552.471863	-212.529556	1131.978760	-498.550903	331.894775	899.537964	-435.132507	-180.445938	892.068726	-520.711365	64.225159	967.440979	538.945313	-56.959259	934.171509	534.282654	100.650002
-571.806702	140.623703	876.394165	-543.476196	-20.942085	872.774292	-641.060547	153.225143	501.385071	-599.708252	-85.339798	507.154236	-639.770325	132.844910	89.147736	-598.597656	-89.993446	90.482498	-562.659912	220.680435	1384.146362	-516.852844	-119.946922	1368.140259	-510.266479	61.079262	1396.634888	-493.391968	53.468262	1668.838135	-615.658325	309.804565	1145.094360	-552.541565	-212.453674	1131.908203	-498.994873	332.268219	899.553711	-434.727081	-180.151154	892.262634	-520.810181	64.218475	967.451355	538.887329	-56.943108	934.158936	534.224731	100.662758
-571.836609	140.641083	876.391174	-543.622681	-20.935200	872.771606	-641.242004	153.555542	501.540710	-599.802917	-85.345634	507.173340	-639.833496	132.802383	89.176056	-598.660828	-90.005531	90.482040	-562.743286	220.657715	1384.192261	-517.129272	-119.954185	1368.127197	-510.452698	61.011246	1396.665405	-493.589020	53.396950	1668.882813	-615.620117	309.965881	1145.402466	-552.605042	-212.365814	1131.801636	-499.361267	332.398346	899.579163	-434.341400	-179.860886	892.447876	-520.912170	64.201378	967.455322	538.803650	-56.943233	934.174561	534.149414	100.648972
-571.865906	140.639359	876.398621	-543.747620	-20.954767	872.772156	-641.226379	153.607056	501.556641	-599.852417	-85.282837	507.152710	-639.854431	132.792892	89.200905	-598.646118	-89.988274	90.488007	-562.828430	220.650238	1384.243896	-517.395020	-119.991158	1368.135986	-510.646698	60.983490	1396.677124	-493.823883	53.284958	1668.878784	-615.787903	310.117828	1145.529297	-552.663574	-212.330750	1131.712891	-499.852936	332.834747	899.582458	-434.001190	-179.570007	892.623779	-521.002625	64.161995	967.465942	538.702759	-56.962437	934.170776	534.068787	100.660332
-571.888489	140.694183	876.376953	-543.880005	-20.955973	872.768616	-641.242615	153.649048	501.542480	-599.893311	-85.232918	507.147278	-639.837341	132.799561	89.186104	-598.638733	-89.987366	90.483208	-562.893738	220.634171	1384.289307	-517.659058	-120.011581	1368.145020	-510.846832	60.900616	1396.662231	-494.043701	53.168171	1668.877930	-615.953186	310.294952	1145.662598	-552.707520	-212.285019	1131.673828	-500.279755	333.215973	899.565063	-433.689026	-179.294769	892.805054	-521.091431	64.170692	967.458618	538.627563	-56.942379	934.162598	533.988159	100.663445
-571.928223	140.690506	876.374268	-544.027710	-20.948589	872.772400	-641.222412	153.675781	501.502136	-599.915100	-85.177200	507.123993	-639.796692	132.770432	89.177086	-598.666016	-89.953636	90.443840	-562.952026	220.607941	1384.330200	-517.931763	-120.013634	1368.154297	-511.034271	60.860912	1396.686279	-494.253845	53.075649	1668.882568	-616.107605	310.460266	1145.770020	-552.738525	-212.214737	1131.612061	-500.691010	333.558563	899.562439	-433.407745	-179.050873	892.980042	-521.195190	64.150139	967.464233	538.581177	-56.943382	934.165344	533.934021	100.648964
-571.950073	140.731415	876.364990	-544.145264	-20.932981	872.781006	-641.261475	153.720978	501.517975	-599.916931	-85.132156	507.108185	-639.804810	132.757736	89.190506	-598.621155	-89.939857	90.473503	-563.028748	220.585022	1384.374756	-518.193970	-120.041214	1368.165649	-511.201172	60.818203	1396.716064	-494.477905	52.978962	1668.883423	-616.271667	310.634766	1145.893555	-552.784668	-212.198135	1131.593140	-501.097931	333.826111	899.536194	-433.170166	-178.843201	893.137268	-521.278442	64.163727	967.469910	538.479980	-56.969967	934.178650	533.867859	100.615067
-571.991882	140.726242	876.354614	-544.253052	-20.952290	872.783020	-641.307617	153.707520	501.502502	-599.928467	-85.109474	507.109314	-639.774292	132.721237	89.195244	-598.687378	-89.953644	90.462791	-563.121765	220.553757	1384.421265	-518.465942	-120.063141	1368.189941	-511.392670	60.760853	1396.723145	-494.690552	52.898499	1668.878906	-616.420410	310.809296	1146.001831	-552.817322	-212.186249	1131.568604	-501.469879	334.054871	899.520630	-432.974335	-178.676910	893.241821	-521.366028	64.140900	967.471313	538.438416	-56.932312	934.157715	533.822021	100.645790
-572.033020	140.755447	876.373962	-544.359314	-20.948027	872.784546	-641.391174	153.725464	501.509857	-599.906128	-85.075371	507.091888	-639.760986	132.688980	89.190399	-598.648438	-89.946693	90.477104	-563.158386	220.532120	1384.482300	-518.690063	-120.116188	1368.171753	-511.782501	60.723095	1396.543457	-494.917450	52.808655	1668.885864	-616.541138	310.974121	1146.101563	-552.870300	-212.154510	1131.539551	-501.845184	334.341827	899.527710	-432.780731	-178.503571	893.330811	-521.458679	64.128502	967.490540	538.391235	-56.931915	934.162231	533.789063	100.622017
-572.064148	140.807419	876.360046	-544.463379	-20.894030	872.768555	-641.363953	153.689850	501.519073	-599.900574	-85.047386	507.055634	-639.744751	132.679184	89.181450	-598.662170	-89.947723	90.473991	-563.225220	220.503662	1384.513672	-518.922668	-120.124557	1368.161499	-511.983551	60.683903	1396.559692	-495.133911	52.724564	1668.876221	-616.653015	311.084167	1146.195801	-552.916870	-212.147583	1131.489990	-502.197418	334.618317	899.546204	-432.660583	-178.372665	893.404236	-521.534668	64.162247	967.479797	538.316833	-56.936012	934.157410	533.727905	100.628014
-572.101746	140.825455	876.348938	-544.566345	-20.896112	872.790222	-641.188293	153.443909	501.342926	-599.895996	-85.030769	507.066193	-639.663147	132.674667	89.138824	-598.626221	-89.936401	90.481339	-563.376343	220.477341	1384.537109	-519.205688	-120.164841	1368.159546	-511.969727	60.643059	1396.763794	-495.349091	52.636089	1668.878906	-616.799744	311.229187	1146.241089	-552.982483	-212.143509	1131.448730	-502.528961	334.866364	899.531494	-432.548523	-178.250778	893.480652	-521.613953	64.172096	967.488525	538.246887	-56.935192	934.165771	533.661682	100.626732
-572.154114	140.837082	876.333435	-544.649109	-20.907194	872.778015	-641.512024	153.692978	501.501495	-599.877441	-85.020752	507.043213	-639.762146	132.598953	89.157936	-598.585632	-89.929680	90.473396	-563.510986	220.458191	1384.571899	-519.445801	-120.190910	1368.142456	-512.168152	60.606312	1396.754150	-495.566528	52.561451	1668.863281	-616.929321	311.399017	1146.342407	-553.062500	-212.093201	1131.401489	-502.838745	335.085693	899.533691	-432.499695	-178.167221	893.513428	-521.688477	64.165512	967.477722	538.165833	-56.923351	934.151428	533.588928	100.637390
-572.247681	140.826263	876.305481	-544.759705	-20.930561	872.764404	-641.336365	153.463852	501.312866	-599.904541	-85.059219	507.044617	-639.707581	132.589951	89.123734	-598.637085	-89.953194	90.441437	-563.651550	220.447113	1384.589600	-519.662170	-120.227577	1368.111328	-512.369141	60.576111	1396.738037	-495.791992	52.488811	1668.854004	-617.061218	311.524017	1146.394287	-553.177734	-212.117355	1131.375977	-503.163025	335.337860	899.523254	-432.487701	-178.119064	893.521790	-521.785889	64.153297	967.454895	538.093140	-56.929062	934.154785	533.534729	100.648956
-572.307251	140.795227	876.308228	-544.841919	-20.918898	872.763000	-641.353271	153.463257	501.292206	-599.901184	-85.058090	507.034851	-639.713623	132.542587	89.121529	-598.622375	-89.933510	90.449059	-563.797791	220.431107	1384.590210	-519.860291	-120.233742	1368.099609	-512.541565	60.533180	1396.752441	-496.006836	52.417763	1668.854248	-617.193604	311.650513	1146.442871	-553.302002	-212.094315	1131.322510	-503.435181	335.563507	899.523499	-432.489227	-178.066360	893.547668	-521.863953	64.135887	967.458740	538.005371	-56.922657	934.135986	533.442017	100.655190
-572.367310	140.808640	876.311523	-544.879517	-20.924597	872.766724	-641.326477	153.468781	501.283722	-599.913696	-85.058960	507.043457	-639.713013	132.541214	89.109650	-598.636963	-89.941071	90.466354	-563.900879	220.422455	1384.629150	-520.015686	-120.261589	1368.087158	-512.891663	60.541306	1396.579102	-496.219055	52.344124	1668.869385	-617.309570	311.727295	1146.487305	-553.436401	-212.053070	1131.298950	-503.677429	335.783325	899.522949	-432.513672	-178.011017	893.574890	-521.933716	64.140900	967.470459	537.946777	-56.896511	934.132751	533.389282	100.678879
-572.426575	140.813751	876.329102	-544.913269	-20.925554	872.754150	-641.359314	153.478012	501.296387	-599.881042	-85.052994	506.997009	-639.731506	132.494278	89.103706	-598.577087	-89.937439	90.466927	-564.107117	220.406815	1384.637817	-520.268738	-120.258621	1368.072876	-512.886536	60.494942	1396.772461	-496.424194	52.275486	1668.869141	-617.447205	311.792694	1146.510742	-553.571594	-212.075958	1131.271362	-503.900116	335.945740	899.524109	-432.596313	-178.007706	893.581177	-521.998169	64.128059	967.480774	537.858582	-56.885010	934.112183	533.325989	100.682625
-572.489075	140.809845	876.325623	-544.971985	-20.923019	872.740112	-641.346069	153.472733	501.289825	-599.940918	-85.067963	506.987579	-639.718750	132.494781	89.128433	-598.664063	-89.953972	90.428116	-564.266479	220.397339	1384.661865	-520.459534	-120.282745	1368.075317	-513.054443	60.480026	1396.770142	-496.632507	52.222500	1668.862793	-617.578369	311.835144	1146.520386	-553.714905	-212.055206	1131.255615	-504.065399	336.083435	899.536804	-432.672455	-178.009827	893.579590	-522.067017	64.120834	967.475525	537.787170	-56.868866	934.094727	533.267212	100.695297
-572.561279	140.829956	876.323547	-545.022278	-20.910093	872.724365	-641.559875	153.716507	501.435577	-599.929260	-85.061737	506.968048	-639.785583	132.451065	89.141289	-598.620422	-89.950356	90.452560	-564.408691	220.385376	1384.668213	-520.590698	-120.299164	1368.097656	-513.416687	60.491756	1396.610352	-496.824585	52.178745	1668.874756	-617.711060	311.880127	1146.553223	-553.862976	-212.066177	1131.238647	-504.154907	336.083008	899.524536	-432.833710	-178.039490	893.577881	-522.140442	64.132111	967.471619	537.708252	-56.886177	934.095520	533.221375	100.673744
-572.648193	140.818954	876.317078	-545.067993	-20.903820	872.713074	-641.340881	153.471039	501.234772	-599.971680	-85.076500	506.977692	-639.681641	132.457214	89.064499	-598.583740	-89.918411	90.441895	-564.646240	220.359070	1384.655518	-520.793518	-120.307144	1368.125610	-513.417358	60.461430	1396.802856	-497.025574	52.134003	1668.870605	-617.872070	311.896057	1146.537476	-554.064026	-211.869278	1131.094849	-504.283875	336.153717	899.529541	-432.993958	-178.044418	893.555115	-522.222961	64.133842	967.468994	537.626892	-56.904247	934.106506	533.152832	100.672310
-572.820984	140.879440	876.333557	-545.439636	-20.542288	872.729858	-641.401489	153.490723	501.233002	-600.073914	-85.111221	506.915802	-639.711548	132.439331	89.077782	-598.667786	-89.936775	90.416916	-564.861694	220.334793	1384.641235	-520.933777	-120.322342	1368.148804	-513.625000	60.439877	1396.812500	-497.212891	52.093170	1668.867188	-618.039795	311.891449	1146.557861	-554.248352	-211.891571	1131.110840	-504.409546	336.220642	899.542908	-433.193298	-178.118591	893.542969	-522.472961	64.311630	967.478333	537.557861	-56.858604	934.071594	533.092651	100.689194
-572.833923	140.754425	876.292847	-545.173035	-20.954536	872.688232	-641.384949	153.462326	501.207611	-600.117981	-85.085770	506.992676	-639.682739	132.406601	89.066628	-598.689209	-89.967545	90.413963	-565.080078	220.288193	1384.630005	-521.084778	-120.372543	1368.155518	-513.799683	60.422813	1396.808594	-497.409424	52.052750	1668.863037	-618.204590	311.858368	1146.521362	-554.420471	-211.947922	1131.138184	-504.481171	336.237152	899.588257	-433.441986	-178.182877	893.499329	-522.375488	64.093216	967.446472	537.452637	-56.882572	934.084473	532.996582	100.712402
-572.906799	140.749115	876.291992	-545.204956	-20.960558	872.673706	-641.401367	153.441757	501.223663	-600.151428	-85.105904	506.999146	-639.672241	132.407852	89.064957	-598.635437	-89.964058	90.419403	-565.273560	220.279678	1384.655762	-521.215271	-120.388268	1368.163818	-513.958618	60.410240	1396.811401	-497.589417	52.028809	1668.849976	-618.356506	311.790924	1146.537720	-554.604675	-212.007813	1131.179688	-504.536194	336.234772	899.622437	-433.691101	-178.258331	893.472717	-522.438782	64.086990	967.443115	537.397156	-56.870216	934.072815	532.952942	100.707092
-572.983215	140.714157	876.295654	-545.256287	-20.971329	872.664673	-641.420105	153.414429	501.220306	-600.162109	-85.096138	506.982483	-639.656189	132.388916	89.043755	-598.633179	-89.963875	90.419754	-565.466003	220.243149	1384.652222	-521.339539	-120.407326	1368.196045	-514.083191	60.402962	1396.817139	-497.770599	52.006958	1668.850220	-618.508728	311.771881	1146.519897	-554.774536	-212.048859	1131.197876	-504.586670	336.214050	899.680847	-433.971283	-178.370148	893.454834	-522.518188	64.060318	967.446716	537.347778	-56.888256	934.067810	532.921692	100.692307
-573.058716	140.724304	876.278198	-545.306152	-20.955385	872.637878	-641.429016	153.376129	501.175171	-600.224670	-85.110466	506.983276	-639.650146	132.366440	89.034157	-598.614502	-89.944412	90.393974	-565.690369	220.230865	1384.675415	-521.455078	-120.421410	1368.202515	-514.213074	60.414249	1396.812012	-497.944885	51.989170	1668.837158	-618.667419	311.688934	1146.494385	-554.950989	-212.116257	1131.254639	-504.606049	336.161407	899.732666	-434.281494	-178.488876	893.413818	-522.598206	64.070839	967.431519	537.250305	-56.907387	934.070007	532.859070	100.672462
-573.117920	140.701385	876.270996	-545.309143	-20.997736	872.628723	-641.461609	153.363281	501.169098	-600.262573	-85.130249	506.973236	-639.632385	132.376038	89.040421	-598.666687	-89.943619	90.343567	-565.878174	220.186707	1384.658203	-521.505127	-120.453804	1368.221680	-514.560120	60.430450	1396.629639	-498.119690	51.962547	1668.815186	-618.838318	311.669556	1146.458130	-555.118103	-212.204163	1131.290405	-504.604401	336.062775	899.790771	-434.614716	-178.631134	893.378723	-522.642151	64.046967	967.428040	537.178589	-56.889957	934.067810	532.809753	100.668434
-573.194702	140.659500	876.255188	-545.363220	-20.996832	872.617310	-641.460815	153.346344	501.169983	-600.318359	-85.130585	506.979034	-639.622437	132.373520	89.048714	-598.706482	-89.939850	90.349922	-566.117737	220.179916	1384.665161	-521.582092	-120.470901	1368.243164	-514.680481	60.427723	1396.631958	-498.276978	51.964001	1668.810547	-619.010742	311.608551	1146.435059	-555.287842	-212.304886	1131.336060	-504.605011	335.988861	899.867798	-434.921814	-178.781342	893.333130	-522.719055	64.033195	967.418579	537.120422	-56.883614	934.065552	532.765564	100.686523
-573.250488	140.640106	876.255676	-545.390442	-21.037798	872.608276	-641.484802	153.329330	501.130402	-600.380005	-85.145493	506.978516	-639.618225	132.365372	89.038513	-598.707764	-89.943619	90.362038	-566.340759	220.173264	1384.663086	-521.636963	-120.493484	1368.250366	-514.810547	60.437897	1396.647461	-498.425476	51.948738	1668.812378	-619.187073	311.482635	1146.371826	-555.447571	-212.378677	1131.381714	-504.595093	335.948029	899.947021	-435.265106	-178.976486	893.296326	-522.785156	63.999008	967.424194	537.072388	-56.893372	934.049500	532.734802	100.660866
-573.309326	140.596436	876.241333	-545.419617	-21.031553	872.583679	-641.519836	153.296997	501.134125	-600.379456	-85.128418	506.949066	-639.612183	132.347977	89.037300	-598.685303	-89.938454	90.352852	-566.549866	220.162460	1384.647705	-521.709106	-120.508217	1368.255249	-514.941040	60.450054	1396.644165	-498.573364	51.939411	1668.805298	-619.376709	311.360504	1146.337280	-555.594421	-212.718613	1131.564331	-504.565033	335.804138	900.024353	-435.635712	-179.196518	893.242432	-522.840271	63.980358	967.409058	536.991272	-56.917946	934.059998	532.675903	100.662758
-573.398926	140.550812	876.238586	-545.486450	-21.071838	872.562561	-641.531311	153.285889	501.126343	-600.414856	-85.152924	506.932190	-639.562744	132.318390	89.014557	-598.704529	-89.936569	90.342674	-566.764526	220.165848	1384.659668	-521.792969	-120.527664	1368.279663	-514.857605	60.434948	1396.826294	-498.723541	51.945538	1668.807861	-619.561218	311.270264	1146.318237	-555.738953	-212.872711	1131.615723	-504.530609	335.603088	900.069275	-436.018616	-179.446579	893.167542	-522.925049	63.930912	967.400024	536.922974	-56.910572	934.051880	532.616394	100.661018
-573.456543	140.519028	876.231812	-545.531738	-21.106050	872.557739	-641.544617	153.241425	501.128845	-600.463867	-85.194870	506.940582	-639.577271	132.304398	89.001236	-598.741760	-89.944832	90.341866	-566.978577	220.140930	1384.650269	-521.851563	-120.541779	1368.307007	-514.962341	60.431633	1396.869141	-498.857178	51.955563	1668.809692	-619.754578	311.158112	1146.304688	-555.919739	-213.015656	1131.684692	-504.425476	335.308685	900.109192	-436.414856	-179.680679	893.091919	-522.990540	63.899231	967.399658	536.873352	-56.924999	934.057861	532.579773	100.637360
-573.522705	140.506302	876.248047	-545.593445	-21.132666	872.570129	-641.428772	153.182510	501.101715	-600.492737	-85.208191	506.954498	-639.520935	132.327682	88.996780	-598.742493	-89.931374	90.338081	-567.178955	220.133209	1384.655518	-521.892029	-120.584656	1368.343872	-515.076294	60.451469	1396.881958	-499.007263	51.965351	1668.818481	-619.942444	311.045807	1146.266602	-556.074097	-213.188873	1131.785034	-504.372620	335.107117	900.179077	-436.825714	-179.929382	893.014465	-523.076904	63.873928	967.423035	536.819824	-56.915306	934.052246	532.553284	100.622086
-573.629883	140.440689	876.255005	-545.656189	-21.206194	872.589172	-641.475891	153.175949	501.090210	-600.549622	-85.239098	506.933807	-639.521240	132.297943	88.986633	-598.701294	-89.925049	90.331680	-567.343201	220.108734	1384.642578	-521.870300	-120.601158	1368.372314	-515.394775	60.458378	1396.691284	-499.155640	51.987427	1668.828125	-620.095947	310.941833	1146.227051	-556.224487	-213.358612	1131.901611	-504.303894	334.902527	900.234131	-437.248383	-180.151230	892.958740	-523.171021	63.819416	967.438965	536.775818	-56.905029	934.063965	532.492920	100.641052
-573.684143	140.409164	876.247986	-545.728760	-21.231495	872.593872	-641.433167	153.127823	501.052948	-600.587708	-85.281403	506.931458	-639.503723	132.296844	88.982674	-598.754272	-89.967651	90.310326	-567.516907	220.110687	1384.659668	-521.888550	-120.632927	1368.423950	-515.490417	60.436428	1396.708740	-499.293457	52.004574	1668.837402	-620.232544	310.784821	1146.204224	-556.369873	-213.523071	1132.018555	-504.222198	334.683167	900.304016	-437.627960	-180.400360	892.914429	-523.249939	63.791008	967.443848	536.725586	-56.908955	934.062439	532.465149	100.629913
-573.769470	140.346909	876.255554	-545.778015	-21.300064	872.620178	-641.450439	153.114609	501.062439	-600.593506	-85.292046	506.927002	-639.536743	132.281586	88.987297	-598.740662	-89.954346	90.312805	-567.725281	220.062546	1384.654053	-521.954712	-120.639214	1368.452148	-515.362122	60.412155	1396.938721	-499.426514	52.024437	1668.857788	-620.385559	310.674042	1146.168335	-556.488647	-213.686203	1132.103638	-504.142365	334.457703	900.358582	-438.036377	-180.711884	892.848572	-523.333801	63.741352	967.466553	536.706726	-56.939724	934.077515	532.455322	100.595253
-573.819275	140.344177	876.270874	-545.835388	-21.325281	872.622070	-641.512451	153.073425	501.061768	-600.570251	-85.308105	506.915161	-639.561035	132.272064	88.966919	-598.682983	-89.959267	90.316002	-567.876831	220.035309	1384.676025	-521.961304	-120.656410	1368.522949	-515.433350	60.397137	1396.962280	-499.547821	52.049034	1668.870850	-620.520264	310.535553	1146.141357	-556.602661	-213.861145	1132.215576	-504.144012	334.325928	900.449219	-438.443146	-181.007248	892.778748	-523.400818	63.714897	967.481018	536.668457	-56.945328	934.096008	532.424561	100.566315
-573.923401	140.300430	876.298157	-545.915039	-21.364677	872.640381	-641.532715	153.073425	501.045258	-600.594421	-85.347794	506.892090	-639.559021	132.283112	88.976112	-598.711670	-89.974083	90.312866	-568.015259	219.998810	1384.693970	-521.980408	-120.684837	1368.564819	-515.531494	60.368809	1396.971558	-499.676880	52.065998	1668.881714	-620.622131	310.382965	1146.121826	-556.716187	-214.013794	1132.327271	-504.107666	334.119537	900.501587	-438.814423	-181.354416	892.728088	-523.492798	63.673794	967.503845	536.601257	-56.979824	934.108459	532.384216	100.535477
-574.094666	140.330170	876.330078	-546.316650	-21.028229	872.679443	-641.643921	153.072021	501.081940	-600.690063	-85.424805	506.806488	-639.578796	132.271255	88.983711	-598.831421	-89.997719	90.267143	-568.160156	219.981476	1384.693481	-521.995056	-120.712204	1368.607300	-515.603821	60.362644	1396.990845	-499.797516	52.089661	1668.890381	-620.712585	310.229248	1146.089600	-556.838135	-214.149643	1132.425171	-504.066589	333.916748	900.557739	-439.192108	-181.671204	892.654968	-523.761108	63.820217	967.533875	536.549744	-56.991539	934.109619	532.310669	100.550484
-574.187805	140.333923	876.343140	-546.386536	-21.070505	872.683899	-641.811768	153.089050	501.083740	-600.711792	-85.447639	506.811798	-639.655090	132.238403	88.989662	-598.789734	-90.006271	90.270576	-568.257935	219.931168	1384.695557	-521.988525	-120.723190	1368.649414	-515.874207	60.342766	1396.821533	-499.911926	52.110508	1668.906738	-620.822937	310.105408	1146.072876	-556.951355	-214.292435	1132.530273	-503.973236	333.596558	900.590515	-439.545502	-181.996368	892.615295	-523.850830	63.798546	967.545959	536.530823	-56.987583	934.116943	532.314880	100.525627
-574.208008	140.212067	876.321411	-546.151978	-21.483700	872.656128	-641.824219	153.029129	501.056091	-600.732666	-85.479767	506.893097	-639.652222	132.241684	88.968079	-598.822266	-90.004990	90.268257	-568.354858	219.897552	1384.690552	-521.991882	-120.755287	1368.691528	-515.947876	60.324234	1396.838379	-500.014954	52.135727	1668.917114	-620.902466	309.935089	1145.996338	-557.061646	-214.406815	1132.615112	-503.906921	333.337006	900.594177	-439.905853	-182.320084	892.550476	-523.776367	63.571529	967.532166	536.465027	-57.013256	934.125977	532.254883	100.500549
-574.332642	140.142532	876.331299	-546.234924	-21.537237	872.656860	-641.906860	153.003571	501.030853	-600.775024	-85.493904	506.876251	-639.690918	132.235535	88.947090	-598.827637	-90.005173	90.272926	-568.519104	219.877914	1384.660522	-522.056824	-120.770363	1368.732910	-515.816284	60.275677	1397.029907	-500.114929	52.150738	1668.922363	-620.989075	309.854126	1145.969849	-557.196472	-214.385361	1132.539673	-503.871857	333.088959	900.609375	-440.253784	-182.669220	892.471252	-523.875427	63.515377	967.535400	536.414001	-57.041412	934.132019	532.225586	100.462883
-574.444885	140.084885	876.329773	-546.335510	-21.607557	872.652222	-641.991333	152.985748	501.042236	-600.844238	-85.541832	506.869751	-639.660278	132.193161	88.934563	-598.861206	-90.004471	90.261139	-568.589966	219.847061	1384.665527	-522.081421	-120.819588	1368.769775	-515.866821	60.263584	1397.045044	-500.200745	52.181107	1668.904419	-621.031250	309.689301	1145.914063	-557.280640	-214.505844	1132.607788	-503.882782	332.984467	900.608093	-440.565430	-183.021149	892.428589	-523.983276	63.451664	967.532837	536.395447	-57.032043	934.136780	532.188477	100.476364
-574.543335	140.034470	876.340576	-546.410522	-21.631294	872.660400	-642.024475	152.910507	501.040283	-600.862915	-85.554367	506.834778	-639.669800	132.207214	88.930740	-598.834961	-90.011360	90.260147	-568.675537	219.801605	1384.647095	-522.097534	-120.853882	1368.800293	-515.911438	60.236862	1397.058105	-500.275696	52.179146	1668.940430	-621.333984	309.662872	1145.721069	-557.374146	-214.629822	1132.688721	-503.810822	332.681213	900.567566	-440.838165	-183.395691	892.399597	-524.074097	63.418282	967.543762	536.366211	-57.017788	934.154175	532.157532	100.438477
-574.647766	139.952316	876.351685	-546.484253	-21.698586	872.661987	-642.070435	152.858551	501.004272	-600.908813	-85.565750	506.824463	-639.678955	132.200378	88.920830	-598.851685	-89.991821	90.252861	-568.729370	219.764511	1384.640747	-522.122742	-120.891998	1368.855957	-515.930725	60.218884	1397.066895	-500.340210	52.183952	1668.942139	-621.361633	309.496368	1145.664063	-557.443970	-214.768616	1132.767822	-503.840576	332.587219	900.585144	-441.123291	-183.759918	892.336304	-524.165833	63.344929	967.551086	536.315369	-57.046127	934.164429	532.114197	100.426285
-574.744385	139.901810	876.356812	-546.573181	-21.743118	872.658386	-642.155212	152.816483	501.016357	-600.986816	-85.633408	506.813751	-639.707886	132.199509	88.934982	-598.865356	-90.017296	90.206879	-568.784302	219.726730	1384.616089	-522.134033	-120.930344	1368.888306	-515.978943	60.195873	1397.059082	-500.404205	52.205009	1668.945801	-621.403320	309.370667	1145.640869	-557.540344	-214.909210	1132.837646	-503.789001	332.274597	900.527161	-441.394897	-184.103928	892.292786	-524.261597	63.293705	967.553223	536.286865	-57.036140	934.182495	532.088562	100.387718
-574.866821	139.813370	876.351379	-546.646423	-21.819292	872.643555	-642.449158	153.065353	501.188934	-601.083069	-85.661629	506.819336	-639.812195	132.138290	88.960419	-598.856750	-90.013145	90.200943	-568.799255	219.700836	1384.596436	-522.139587	-120.950340	1368.918213	-516.231689	60.149738	1396.867310	-500.451202	52.218636	1668.940308	-621.431824	309.271362	1145.606445	-557.598267	-215.200958	1133.017090	-503.795807	332.101135	900.482300	-441.662323	-184.458481	892.239685	-524.349976	63.219105	967.539001	536.254700	-57.036018	934.187012	532.051025	100.380783
-574.926636	139.737122	876.354797	-546.694336	-21.883766	872.657776	-642.462646	153.032349	501.196655	-601.158508	-85.736328	506.819702	-639.787476	132.159637	88.967148	-598.896362	-90.004562	90.194771	-568.834167	219.666733	1384.587891	-522.157654	-120.985153	1368.954468	-516.247253	60.124481	1396.880249	-500.488861	52.228794	1668.943359	-621.436951	309.148834	1145.535889	-557.669312	-215.332764	1133.114380	-503.798676	331.916077	900.422119	-441.893677	-184.809814	892.222534	-524.408508	63.157131	967.549255	536.195129	-57.046394	934.209900	531.997681	100.383423
-575.023499	139.734146	876.376343	-546.764404	-21.943598	872.654785	-642.523987	152.990799	501.175720	-601.222107	-85.742615	506.840454	-639.818054	132.145508	88.970604	-598.877014	-90.006798	90.205299	-568.879822	219.631958	1384.580566	-522.206482	-121.039650	1368.995239	-516.281311	60.090336	1396.892700	-500.512573	52.250076	1668.945679	-621.199951	309.024719	1145.681152	-557.747925	-215.524887	1133.190796	-503.817780	331.775696	900.416870	-442.084839	-185.189850	892.221619	-524.487732	63.116920	967.557312	536.184753	-57.040165	934.203369	531.973816	100.364853
-575.133057	139.663696	876.372986	-546.865540	-22.019371	872.639832	-642.549683	152.941559	501.172363	-601.320313	-85.805115	506.812378	-639.824097	132.117508	88.948250	-598.872559	-90.005768	90.191284	-568.893311	219.602646	1384.560791	-522.237732	-121.084557	1369.041992	-516.304199	60.060699	1396.880981	-500.530029	52.262249	1668.936890	-621.197205	308.944305	1145.644409	-557.831726	-215.541245	1133.180420	-503.818481	331.632416	900.370056	-442.276886	-185.553711	892.214233	-524.574646	63.042290	967.540955	536.137573	-57.012135	934.191101	531.911011	100.379845
-575.213623	139.574600	876.380798	-546.924194	-22.078045	872.645264	-642.594849	152.940613	501.162109	-601.379028	-85.855385	506.793335	-639.824036	132.121643	88.955948	-598.880859	-90.040291	90.188629	-568.899414	219.565201	1384.565796	-522.259277	-121.117065	1369.087891	-516.339294	60.014248	1396.900024	-500.531891	52.266090	1668.924072	-621.181458	308.826813	1145.616455	-557.909546	-215.698898	1133.264404	-503.850739	331.510101	900.343262	-442.456879	-185.906494	892.213135	-524.646851	62.972301	967.548462	536.097717	-57.023117	934.210083	531.851318	100.405014
-575.265503	139.532654	876.393311	-546.987183	-22.126232	872.648438	-642.608276	152.881760	501.174133	-601.440430	-85.911194	506.792450	-639.812744	132.120636	88.943832	-598.868286	-90.040665	90.195160	-568.900024	219.528931	1384.553589	-522.285339	-121.160515	1369.148071	-516.351990	59.957611	1396.916382	-500.536865	52.271645	1668.930786	-621.182251	308.753906	1145.588501	-557.965332	-215.861313	1133.365356	-503.867645	331.355225	900.316650	-442.613586	-186.228897	892.244751	-524.699829	62.920002	967.554932	536.094910	-56.991062	934.204773	531.824646	100.409103
-575.354370	139.459579	876.392273	-547.062378	-22.195074	872.640564	-642.645447	152.857208	501.172485	-601.476807	-85.941116	506.804413	-639.817993	132.118805	88.942390	-598.924805	-90.035973	90.192123	-568.899902	219.488785	1384.555176	-522.303284	-121.201324	1369.192261	-516.349487	59.927589	1396.920166	-500.512390	52.282764	1668.920532	-621.192627	308.671509	1145.570435	-558.018555	-216.007080	1133.466064	-503.894501	331.233765	900.276428	-442.729523	-186.565231	892.267822	-524.771240	62.850227	967.546204	536.068298	-56.994141	934.208618	531.795654	100.384666
-575.406372	139.401535	876.387268	-547.108215	-22.277483	872.647888	-642.696167	152.851807	501.187439	-601.521851	-85.999619	506.778839	-639.865784	132.109680	88.931168	-598.926086	-90.055122	90.169716	-568.921143	219.443909	1384.523193	-522.376282	-121.263130	1369.240356	-516.127014	59.883930	1397.117676	-500.480225	52.288902	1668.902222	-621.183350	308.650818	1145.549316	-558.066284	-216.156464	1133.532959	-503.934082	331.128143	900.218506	-442.813904	-186.915085	892.316589	-524.811401	62.789482	967.543518	536.002319	-56.994320	934.202271	531.721863	100.387276
-575.472534	139.340195	876.389221	-547.181519	-22.344175	872.648438	-642.731995	152.808502	501.171234	-601.514404	-86.011986	506.756805	-639.845093	132.119034	88.911896	-598.889709	-90.070801	90.149216	-568.896362	219.405991	1384.502197	-522.405701	-121.302727	1369.294678	-516.109497	59.857910	1397.113892	-500.440948	52.287983	1668.888306	-621.184082	308.589203	1145.533447	-558.110229	-216.308365	1133.629761	-503.993134	331.026062	900.176941	-442.887970	-187.232330	892.367554	-524.873535	62.724319	967.541870	535.971130	-56.985569	934.200623	531.656555	100.424759
-575.500427	139.294968	876.403320	-547.216248	-22.395866	872.654358	-642.789673	152.768723	501.191193	-601.532837	-86.075562	506.752167	-639.867371	132.120117	88.910034	-598.887756	-90.070877	90.161110	-568.867981	219.375015	1384.478394	-522.416138	-121.338402	1369.346069	-516.078186	59.820332	1397.106201	-500.395782	52.297485	1668.870361	-621.175537	308.566925	1145.494995	-558.149902	-216.436798	1133.714233	-504.069031	331.038177	900.147461	-442.948639	-187.526108	892.433716	-524.892883	62.671627	967.547302	535.937805	-56.975636	934.201721	531.623352	100.405502
-575.554932	139.178223	876.408325	-547.280457	-22.486353	872.671631	-642.821838	152.764847	501.190094	-601.618835	-86.142090	506.766418	-639.851257	132.105530	88.896065	-598.986206	-90.062675	90.145699	-568.831482	219.326614	1384.446411	-522.414795	-121.377167	1369.405396	-516.040100	59.789722	1397.110352	-500.334808	52.304367	1668.865112	-621.415039	308.530731	1145.324951	-558.152466	-216.733688	1133.940674	-504.100189	330.967224	900.103088	-443.002502	-187.821259	892.524902	-524.948181	62.574333	967.556641	535.940979	-56.953285	934.208191	531.610107	100.389046
-575.617920	139.128830	876.408020	-547.352417	-22.552212	872.676331	-642.861755	152.705109	501.197632	-601.638062	-86.194298	506.737427	-639.859314	132.073105	88.887894	-598.907166	-90.063148	90.143692	-568.786682	219.289917	1384.455444	-522.425720	-121.419952	1369.448975	-516.011963	59.745235	1397.113525	-500.272644	52.303123	1668.850708	-621.165466	308.475250	1145.470825	-558.186523	-216.901123	1134.040283	-504.083282	330.758942	900.058228	-443.015564	-188.073883	892.603638	-524.998901	62.520191	967.552124	535.918457	-56.932568	934.224182	531.577515	100.390953
-575.658875	139.029022	876.398621	-547.396484	-22.640465	872.677612	-642.881775	152.678314	501.185608	-601.626587	-86.220299	506.751160	-639.858948	132.097412	88.889061	-598.898254	-90.054054	90.125999	-568.689697	219.265625	1384.449951	-522.397156	-121.466888	1369.497192	-516.195313	59.690441	1396.930420	-500.191437	52.293594	1668.832031	-621.383240	308.447266	1145.291748	-558.211731	-217.029724	1134.135864	-504.101410	330.709961	899.997620	-443.036621	-188.371658	892.661987	-525.026306	62.434704	967.541687	535.854187	-56.956844	934.255737	531.541016	100.323875
-575.689392	138.915756	876.398987	-547.440918	-22.722372	872.684631	-642.866333	152.613785	501.168152	-601.601318	-86.234100	506.754150	-639.851807	132.070114	88.899216	-598.824707	-90.062119	90.130829	-568.618164	219.236786	1384.441406	-522.384094	-121.512779	1369.559570	-516.163147	59.666946	1396.929443	-500.102539	52.292439	1668.820190	-621.377686	308.407745	1145.281494	-558.240051	-217.170975	1134.204712	-504.128143	330.661652	899.949402	-443.041748	-188.646133	892.767151	-525.055481	62.340176	967.542053	535.858582	-56.933228	934.276123	531.552979	100.325020
-575.709351	138.863586	876.403748	-547.476746	-22.808102	872.686646	-642.866516	152.575150	501.178894	-601.638123	-86.281181	506.727997	-639.861389	132.067993	88.878723	-598.891296	-90.080276	90.143311	-568.557800	219.222931	1384.411255	-522.378845	-121.542633	1369.603882	-516.110657	59.625778	1396.950806	-500.008606	52.284321	1668.796875	-621.350281	308.388123	1145.276367	-558.238586	-217.336731	1134.322388	-504.180939	330.624176	899.924744	-443.005524	-188.872086	892.847229	-525.075806	62.266537	967.542603	535.869934	-56.936699	934.292114	531.614197	100.285805
-575.705933	138.749039	876.398621	-547.470825	-22.926741	872.702026	-642.841370	152.540787	501.167664	-601.651184	-86.334793	506.745880	-639.850098	132.069824	88.890831	-598.868896	-90.088303	90.137077	-568.506409	219.182373	1384.396118	-522.353882	-121.590034	1369.649536	-516.056152	59.580757	1396.942383	-499.908356	52.274216	1668.776978	-621.347229	308.343964	1145.282349	-558.227600	-217.500198	1134.378906	-504.213562	330.588196	899.866150	-442.960388	-189.114807	892.938660	-525.079102	62.160751	967.550354	535.824951	-56.972977	934.324829	531.623230	100.269203
-575.705994	138.662216	876.387207	-547.508911	-23.016893	872.692078	-642.819580	152.484039	501.152344	-601.675171	-86.376411	506.754456	-639.846802	132.077408	88.870918	-598.902649	-90.115547	90.103722	-568.465881	219.147125	1384.380615	-522.363708	-121.633293	1369.694580	-515.810852	59.552452	1397.139404	-499.797699	52.259365	1668.747192	-621.307617	308.338379	1145.260864	-558.213684	-217.664963	1134.455078	-504.256348	330.555084	899.841309	-442.898071	-189.305649	893.025818	-525.079895	62.067791	967.532776	535.808411	-56.964294	934.327820	531.682495	100.248947
-575.699524	138.551575	876.394775	-547.495300	-23.129417	872.706116	-642.795837	152.455154	501.162659	-601.666260	-86.400215	506.710968	-639.845215	132.070862	88.880882	-598.906860	-90.099487	90.112900	-568.382568	219.110977	1384.391724	-522.338745	-121.675819	1369.733276	-515.725464	59.532909	1397.158325	-499.675110	52.251041	1668.726196	-621.278564	308.301025	1145.264893	-558.199280	-217.784622	1134.507446	-504.295929	330.556122	899.816711	-442.821747	-189.479233	893.123840	-525.069580	61.961552	967.543213	535.804138	-57.001244	934.344910	531.744507	100.208038
-575.692505	138.463242	876.386597	-547.516357	-23.187313	872.708313	-642.748596	152.397781	501.166412	-601.681519	-86.444969	506.747314	-639.850403	132.070221	88.873505	-598.857727	-90.110214	90.134331	-568.289490	219.064102	1384.385986	-522.317017	-121.731239	1369.785767	-515.651123	59.494091	1397.173462	-499.546387	52.232712	1668.700195	-621.235840	308.311005	1145.271729	-558.140381	-217.945389	1134.604248	-504.334442	330.557800	899.783020	-442.713623	-189.650833	893.241821	-525.070374	61.889988	967.537659	535.806885	-57.034512	934.384033	531.886841	100.115784
-575.646118	138.400711	876.379639	-547.481201	-23.298729	872.721619	-642.725586	152.339798	501.139313	-601.703186	-86.491989	506.752563	-639.848450	132.071732	88.889511	-598.920593	-90.111740	90.114967	-568.197571	219.030319	1384.371460	-522.281616	-121.765663	1369.841675	-515.583313	59.445293	1397.179321	-499.412842	52.225609	1668.683105	-621.198120	308.315002	1145.280273	-558.098145	-218.047638	1134.648926	-504.352875	330.549133	899.765991	-442.628937	-189.828537	893.321167	-525.025208	61.811680	967.538696	535.827637	-57.070084	934.397949	532.014893	100.079422
-575.610840	138.264572	876.388123	-547.444153	-23.394489	872.731445	-642.683594	152.297195	501.151489	-601.692932	-86.536095	506.748413	-639.846985	132.044342	88.894798	-598.841858	-90.105225	90.129044	-568.092529	218.984940	1384.374268	-522.229797	-121.800858	1369.888062	-515.513184	59.405468	1397.196411	-499.279541	52.217720	1668.649902	-620.894104	308.270813	1145.455933	-558.021362	-218.142792	1134.743530	-504.385010	330.552429	899.753113	-442.523224	-190.015137	893.425659	-524.979065	61.699791	967.543762	535.804321	-57.106415	934.413757	532.128174	99.983688
-575.593079	138.175613	876.384705	-547.424866	-23.500561	872.740112	-642.672363	152.278778	501.154449	-601.711060	-86.595833	506.785553	-639.850769	132.033203	88.869347	-598.854675	-90.122993	90.148956	-567.939758	218.936234	1384.376465	-522.130188	-121.837296	1369.945557	-515.659180	59.365952	1397.003052	-499.137054	52.209454	1668.625366	-620.820984	308.294342	1145.460693	-557.946716	-218.181396	1134.776123	-504.399231	330.579071	899.725769	-442.396698	-190.152206	893.510742	-524.954407	61.610245	967.543640	535.787964	-57.186405	934.463806	532.244934	99.912941
-575.542847	138.120209	876.389038	-547.399780	-23.564281	872.734375	-642.560059	152.213608	501.126495	-601.639343	-86.625633	506.790344	-639.791687	132.032227	88.868546	-598.831665	-90.121864	90.152962	-567.869202	218.883606	1384.342651	-522.113831	-121.890648	1369.988281	-515.357727	59.332233	1397.228638	-499.015747	52.205139	1668.600464	-620.758362	308.309204	1145.499390	-557.857483	-218.285065	1134.821533	-504.405670	330.610352	899.709412	-442.247437	-190.289322	893.597473	-524.909302	61.540352	967.540466	535.829895	-57.223267	934.489685	532.426086	99.842667
-575.499146	138.020477	876.378540	-547.352478	-23.676477	872.734436	-642.536438	152.195465	501.121643	-601.638977	-86.680450	506.769043	-639.832153	132.038788	88.875343	-598.806641	-90.131943	90.131821	-567.743958	218.846634	1384.350952	-522.028870	-121.938454	1370.018188	-515.496094	59.262871	1397.031128	-498.882813	52.191395	1668.574707	-620.703552	308.329803	1145.516357	-557.762085	-218.389572	1134.902100	-504.416260	330.615845	899.697876	-442.091858	-190.427780	893.665405	-524.855530	61.442463	967.531616	535.838135	-57.312565	934.550659	532.625732	99.720665
-575.431763	137.947556	876.372681	-547.314209	-23.751053	872.740540	-642.245239	151.877106	500.962097	-601.592834	-86.706177	506.762115	-639.755432	132.056183	88.832169	-598.799316	-90.131294	90.135231	-567.643555	218.809998	1384.340942	-521.981812	-121.984734	1370.040161	-515.406433	59.207302	1397.030518	-498.744537	52.176453	1668.543701	-620.631592	308.329498	1145.540894	-557.679993	-218.339935	1134.835083	-504.423096	330.637268	899.660706	-441.946167	-190.524719	893.714172	-524.795044	61.370354	967.528625	535.861023	-57.418480	934.590515	532.875671	99.562210
-575.377380	137.868484	876.388672	-547.279480	-23.824022	872.745544	-642.392578	152.098923	501.128418	-601.531128	-86.751358	506.747620	-639.831665	132.018005	88.900246	-598.808350	-90.144508	90.160019	-567.557129	218.751282	1384.350464	-521.935852	-122.001694	1370.072266	-515.109009	59.154800	1397.233276	-498.620453	52.134029	1668.489014	-620.555176	308.310272	1145.519409	-557.571289	-218.379120	1134.840698	-504.422913	330.696014	899.647095	-441.784454	-190.603622	893.768616	-524.742554	61.285168	967.536499	535.908752	-57.566284	934.656555	533.160645	99.392143
-575.276428	137.809845	876.390320	-547.196167	-23.902397	872.768860	-642.262329	152.055862	501.135071	-601.445679	-86.796684	506.748657	-639.832886	132.012695	88.885612	-598.837158	-90.124420	90.157944	-567.442810	218.714554	1384.340576	-521.862549	-122.045448	1370.120483	-514.989685	59.095863	1397.266113	-498.446289	52.161381	1668.491211	-620.451904	308.289856	1145.532349	-557.444641	-218.461060	1134.876221	-504.472717	330.843384	899.655640	-441.618896	-190.690659	893.818420	-524.659790	61.222912	967.552307	535.968994	-57.681992	934.692017	533.447510	99.276360
-575.220032	137.744766	876.422668	-547.161987	-23.976843	872.787537	-642.207642	152.036301	501.105225	-601.398071	-86.862434	506.751770	-639.833313	131.984131	88.931442	-598.894165	-90.176758	90.174309	-567.330994	218.668549	1384.352295	-521.786987	-122.097511	1370.152954	-514.892029	59.064411	1397.288818	-498.301514	52.146381	1668.473633	-620.355225	308.280762	1145.535400	-557.318115	-218.551453	1134.910034	-504.463928	330.879761	899.629150	-441.449219	-190.731812	893.879639	-524.602051	61.142281	967.573486	535.988342	-57.835621	934.741150	533.717102	99.096756
-575.126038	137.660049	876.424072	-547.079895	-24.072897	872.807739	-642.026550	151.959473	501.077148	-601.328979	-86.922607	506.775726	-639.825317	131.990158	88.925583	-598.866028	-90.158417	90.167496	-567.202942	218.616974	1384.381714	-521.704834	-122.142921	1370.172974	-514.787781	59.013611	1397.307983	-498.161255	52.135014	1668.459839	-620.257751	308.306915	1145.566895	-557.174622	-218.627853	1134.959351	-504.439545	330.898071	899.612000	-441.270599	-190.815109	893.950684	-524.519653	61.058651	967.586182	536.183350	-58.173996	934.789734	534.249756	98.669334
-575.064941	137.582291	876.456360	-547.030823	-24.125162	872.828857	-641.575439	151.639374	500.922791	-601.260620	-86.969521	506.788940	-639.681824	132.007401	88.879738	-598.801819	-90.153976	90.174110	-567.067261	218.576447	1384.397949	-521.604736	-122.187286	1370.226440	-514.667297	58.967297	1397.366821	-498.009521	52.115414	1668.443359	-620.164612	308.273499	1145.609375	-557.039490	-218.678299	1134.998169	-504.346252	330.801758	899.591125	-441.091919	-190.845932	894.014526	-524.461975	60.985676	967.612244	536.043457	-58.007393	934.809204	534.139038	99.057404
-574.963989	137.494125	876.460815	-546.952759	-24.201931	872.855530	-641.716003	151.849991	501.047089	-601.168091	-87.023308	506.804932	-639.793274	131.956482	88.901421	-598.824951	-90.151199	90.197647	-566.944885	218.527740	1384.431152	-521.493774	-122.226891	1370.276733	-514.534485	58.941879	1397.407959	-497.869720	52.100479	1668.429932	-620.057373	308.253204	1145.622559	-556.871704	-218.901291	1135.184204	-504.308258	330.837799	899.569702	-440.910797	-190.845917	894.098267	-524.374268	60.910786	967.628174	536.086426	-58.215748	934.852234	534.476501	98.880043
-574.882019	137.418015	876.469360	-546.873230	-24.292654	872.854431	-641.284851	151.580902	500.869812	-601.097046	-87.095749	506.822113	-639.622131	132.009171	88.878601	-598.811584	-90.173851	90.219696	-566.820984	218.496002	1384.453979	-521.387573	-122.270126	1370.310181	-514.422852	58.891235	1397.437134	-497.730988	52.108761	1668.383057	-619.919250	308.257111	1145.650024	-556.711487	-218.985809	1135.242310	-504.298401	330.863647	899.564087	-440.728638	-190.873154	894.168823	-524.291992	60.821129	967.631531	536.074280	-58.432903	934.872986	534.775208	98.638901
-574.752625	137.338379	876.470459	-546.768738	-24.374916	872.864380	-641.285156	151.751511	500.991730	-600.991638	-87.118240	506.811432	-639.708679	131.955048	88.903282	-598.793213	-90.160713	90.188004	-566.691895	218.450684	1384.472290	-521.248413	-122.312836	1370.362915	-514.311401	58.862343	1397.453369	-497.597015	52.072002	1668.395386	-619.804321	308.286560	1145.681030	-556.536804	-219.046951	1135.283691	-504.242645	330.889221	899.553894	-440.518982	-190.858368	894.216125	-524.178284	60.739025	967.638428	536.094360	-58.634861	934.915649	535.090149	98.404358
-574.652344	137.254822	876.476013	-546.681396	-24.438089	872.862549	-641.147705	151.738632	500.973114	-600.869019	-87.125755	506.792694	-639.696899	131.946747	88.916306	-598.822205	-90.152641	90.197823	-566.552368	218.421570	1384.506104	-521.123352	-122.355972	1370.410645	-514.174316	58.829731	1397.493774	-497.447998	52.051094	1668.388794	-619.674805	308.261536	1145.698853	-556.376892	-219.062576	1135.331665	-504.172058	330.919220	899.546326	-440.315460	-190.831345	894.287292	-524.088867	60.658184	967.642334	536.009827	-58.666481	934.935120	535.180908	98.177727
-574.563354	137.182968	876.499512	-546.572266	-24.513334	872.866272	-641.048889	151.727661	500.967255	-600.757751	-87.149857	506.779724	-639.713318	131.940109	88.940536	-598.819519	-90.152504	90.201553	-566.416870	218.383987	1384.520020	-520.962463	-122.412331	1370.474731	-514.048523	58.781036	1397.535400	-497.303406	52.026718	1668.382568	-619.528015	308.268585	1145.758545	-556.190552	-219.051682	1135.356812	-504.099792	330.937714	899.550354	-440.102203	-190.826248	894.349548	-523.990784	60.577553	967.656616	536.077393	-59.094566	935.001831	535.824402	97.926956
-574.438904	137.062622	876.502380	-546.437500	-24.609406	872.885925	-640.754028	151.494919	500.881561	-600.692993	-87.211037	506.800781	-639.649780	131.950562	88.928574	-598.841858	-90.148788	90.223732	-566.274109	218.342834	1384.552734	-520.833435	-122.455841	1370.525269	-513.924683	58.735466	1397.587524	-497.157227	52.001232	1668.373047	-619.389343	308.292816	1145.795654	-556.007385	-219.055069	1135.376953	-504.010162	330.958557	899.571289	-439.882050	-190.802277	894.430908	-523.875183	60.479439	967.672974	536.037842	-59.340187	935.042908	536.165222	97.712135
-574.354675	136.970215	876.529114	-546.328491	-24.735231	872.903442	-640.585876	151.481934	500.870544	-600.605774	-87.267853	506.812836	-639.650146	131.915634	88.940811	-598.772888	-90.160896	90.226112	-566.157410	218.296616	1384.574341	-520.701599	-122.492233	1370.591187	-513.785767	58.670765	1397.646851	-496.994263	51.977146	1668.375977	-619.252930	308.314911	1145.853882	-555.829590	-219.110641	1135.434570	-503.934387	330.981873	899.595886	-439.658051	-190.740677	894.514893	-523.779785	60.369480	967.695618	535.961365	-59.577503	935.092834	536.432800	97.438034
-574.225891	136.897766	876.549988	-546.202820	-24.776245	872.941223	-640.513916	151.480057	500.888611	-600.535767	-87.308540	506.839539	-639.678284	131.883591	88.941467	-598.812073	-90.179756	90.243629	-565.976807	218.229828	1384.625610	-520.523804	-122.541489	1370.670044	-513.637939	58.655090	1397.710571	-496.844238	51.953087	1668.381592	-619.129822	308.307190	1145.890625	-555.632874	-219.111740	1135.479614	-503.805969	331.022705	899.612610	-439.416840	-190.731720	894.607605	-523.661987	60.320919	967.728271	535.910034	-59.787651	935.152954	536.726196	97.151848
-574.125854	136.828934	876.581177	-546.080933	-24.863609	872.956726	-640.217773	151.424362	500.848602	-600.402649	-87.345566	506.849152	-639.630859	131.899429	88.931435	-598.842773	-90.162476	90.277039	-565.828613	218.194839	1384.663574	-520.372620	-122.582512	1370.728149	-513.511230	58.602974	1397.760010	-496.691772	51.922207	1668.370361	-618.995544	308.307953	1145.962769	-555.429138	-219.134171	1135.544067	-503.677521	331.018402	899.674255	-439.186768	-190.675781	894.707336	-523.557800	60.237003	967.754578	535.973022	-60.302017	935.222595	537.338501	96.764778
-574.009338	136.756317	876.591797	-545.960205	-24.915630	872.963135	-640.008362	151.403778	500.858032	-600.292603	-87.386818	506.852936	-639.611023	131.904022	88.962929	-598.752380	-90.142319	90.251282	-565.681824	218.142883	1384.709717	-520.233032	-122.629265	1370.787720	-513.363831	58.567577	1397.798706	-496.550659	51.905495	1668.352539	-618.874329	308.337738	1146.020630	-555.230469	-219.185257	1135.610107	-503.563202	331.039001	899.717041	-438.960052	-190.643127	894.800110	-523.446777	60.172356	967.766174	535.764404	-60.357109	935.248657	537.328857	96.584175
-573.913757	136.658051	876.609131	-545.834595	-24.986338	872.979126	-639.798279	151.371613	500.834015	-600.155518	-87.433701	506.872009	-639.571655	131.900330	88.943115	-598.850769	-90.170364	90.262512	-565.532959	218.086456	1384.734985	-520.084595	-122.690331	1370.860352	-513.231018	58.540550	1397.838989	-496.404358	51.874924	1668.351563	-618.717834	308.329468	1146.069702	-555.065369	-219.084885	1135.565430	-503.388000	331.043243	899.779114	-438.718689	-190.604004	894.861938	-523.335266	60.094799	967.782166	535.684814	-60.660919	935.289063	537.574646	96.207603
-573.804626	136.635117	876.641174	-545.716492	-25.025444	872.993835	-639.659180	151.382019	500.855896	-600.009399	-87.475113	506.885345	-639.565857	131.882462	88.954323	-598.761230	-90.167664	90.276024	-565.415955	218.049225	1384.764282	-519.908386	-122.725899	1370.921631	-513.106628	58.496231	1397.875732	-496.261810	51.845890	1668.351563	-618.577820	308.333893	1146.121948	-554.813171	-219.340668	1135.766479	-503.226318	331.076904	899.836060	-438.482819	-190.530426	894.980957	-523.223877	60.054985	967.806824	535.577332	-60.929913	935.322571	537.807617	95.935349
-573.670166	136.570313	876.666687	-545.588074	-25.045298	873.008179	-639.478821	151.363281	500.850098	-599.821655	-87.520798	506.886261	-639.588379	131.880524	88.991646	-598.763916	-90.158249	90.263771	-565.285583	218.001083	1384.798706	-519.761292	-122.773796	1370.991455	-512.953918	58.454315	1397.907837	-496.094574	51.810619	1668.354126	-618.434326	308.340698	1146.160156	-554.607910	-219.378784	1135.826660	-503.041779	331.082397	899.912598	-438.205231	-190.477783	895.079590	-523.097351	60.005161	967.828979	535.500488	-61.169361	935.353638	538.040588	95.676956
-573.548401	136.531677	876.710449	-545.456238	-25.095047	873.014465	-639.314331	151.365723	500.848541	-599.629456	-87.561722	506.866608	-639.585449	131.858322	88.982773	-598.798706	-90.195747	90.273216	-565.099121	217.959457	1384.841431	-519.568420	-122.823112	1371.047363	-513.028015	58.410439	1397.763306	-495.959869	51.776745	1668.359741	-618.266479	308.361603	1146.235107	-554.386414	-219.469833	1135.915527	-502.876099	331.103729	899.971802	-437.926178	-190.445847	895.186829	-522.974182	59.940712	967.856323	535.401550	-61.425838	935.383545	538.246948	95.418930
-573.406433	136.484802	876.737427	-545.295959	-25.128456	873.032654	-639.148010	151.336365	500.815399	-599.499878	-87.660126	506.849030	-639.581909	131.861328	89.025322	-598.815613	-90.191788	90.285179	-564.987183	217.922134	1384.879272	-519.434021	-122.880745	1371.118530	-512.681702	58.371399	1397.979736	-495.808167	51.737228	1668.355835	-618.083008	308.345215	1146.259155	-554.170532	-219.496140	1135.962280	-502.691010	331.162537	900.044250	-437.637848	-190.407501	895.274414	-522.828308	59.899021	967.881104	535.350159	-61.653210	935.437500	538.510132	95.152008
-573.278381	136.419540	876.751465	-545.155151	-25.174625	873.057251	-638.982239	151.294708	500.838745	-599.358032	-87.708794	506.881714	-639.529724	131.861740	89.023598	-598.837646	-90.192078	90.324776	-564.844727	217.880203	1384.931885	-519.261841	-122.895844	1371.198608	-512.521606	58.330235	1398.024170	-495.662598	51.716209	1668.360229	-617.906433	308.350098	1146.301636	-553.932495	-219.525467	1136.017944	-502.466827	331.211243	900.136414	-437.338165	-190.376221	895.384460	-522.697510	59.852119	967.901428	535.314575	-61.878517	935.481628	538.720398	94.800812
-573.146301	136.370361	876.779358	-544.986389	-25.232246	873.084656	-638.731689	151.252502	500.812408	-599.201477	-87.748810	506.899506	-639.485718	131.847733	89.018654	-598.802795	-90.156540	90.343941	-564.708008	217.825516	1384.971069	-519.096069	-122.938522	1371.252808	-512.389587	58.294121	1398.082886	-495.519531	51.674950	1668.353516	-617.745911	308.356293	1146.314209	-553.707703	-219.599564	1136.050781	-502.253754	331.228851	900.175964	-437.024689	-190.350647	895.479187	-522.552124	59.805573	967.930725	535.218262	-61.996063	935.519897	538.741333	94.798668
-572.981628	136.327026	876.790710	-544.806458	-25.276423	873.093567	-638.542908	151.226501	500.784851	-599.082520	-87.811684	506.914063	-639.474976	131.852264	89.031929	-598.835754	-90.194595	90.355721	-564.579529	217.768814	1384.988037	-518.931091	-122.996574	1371.309937	-512.245178	58.243885	1398.118774	-495.375916	51.651962	1668.347656	-617.576111	308.335480	1146.329224	-553.464539	-219.664383	1136.117310	-502.016235	331.240204	900.226990	-436.731354	-190.335449	895.563660	-522.386841	59.762585	967.943604	535.153564	-62.177231	935.557495	538.836914	94.581650
-572.828613	136.251526	876.808044	-544.649475	-25.316772	873.120056	-638.348328	151.180786	500.772095	-598.935120	-87.827057	506.910126	-639.459351	131.854736	89.044357	-598.912048	-90.201134	90.357735	-564.462219	217.711792	1385.016357	-518.769287	-123.035461	1371.364990	-512.082825	58.198433	1398.157349	-495.231384	51.609535	1668.352783	-617.374207	308.352417	1146.360840	-553.216125	-219.713837	1136.153442	-501.820923	331.401733	900.319092	-436.407196	-190.320404	895.645874	-522.235046	59.711151	967.966431	535.114624	-62.357372	935.612183	538.938354	94.367340
-572.647400	136.224991	876.835571	-544.447937	-25.356760	873.128113	-638.673279	151.348068	500.869904	-598.789368	-87.854172	506.893829	-639.678467	131.792984	89.090813	-598.880005	-90.211899	90.395424	-564.312622	217.652298	1385.054810	-518.553467	-123.058952	1371.417358	-512.146667	58.170120	1398.018066	-495.085968	51.583027	1668.359741	-617.204773	308.307922	1146.389038	-552.982971	-219.590363	1136.072632	-501.501373	331.321838	900.378174	-436.049316	-190.334961	895.732788	-522.058044	59.668259	967.990356	535.081543	-62.513203	935.636475	539.017761	94.145828
-572.472168	136.139786	876.833008	-544.259705	-25.413963	873.133606	-638.593994	151.344711	500.909149	-598.674683	-87.935280	506.922333	-639.675476	131.775467	89.113762	-598.841309	-90.178986	90.393646	-564.233215	217.583206	1385.090820	-518.419312	-123.111755	1371.453491	-511.799988	58.122272	1398.240112	-494.928101	51.548435	1668.369141	-617.031738	308.308075	1146.421997	-552.722961	-219.666580	1136.122437	-501.209473	331.332367	900.459900	-435.703186	-190.355362	895.849304	-521.881226	59.604488	967.993408	535.047791	-62.652832	935.670410	539.042847	93.975365
-572.316528	136.065918	876.838501	-544.095154	-25.471706	873.125671	-638.434204	151.311279	500.899994	-598.509399	-87.936241	506.923187	-639.652222	131.743759	89.096642	-598.923401	-90.197426	90.390442	-564.126770	217.525894	1385.104004	-518.253662	-123.162354	1371.508057	-511.657990	58.075356	1398.270020	-494.789825	51.501572	1668.359009	-616.832275	308.277374	1146.435181	-552.462219	-219.866287	1136.261353	-500.948334	331.377441	900.538208	-435.344238	-190.343246	895.958740	-521.718140	59.533932	967.991211	535.033691	-62.778988	935.702515	539.069641	93.839035
-572.149536	136.043045	876.854126	-543.909485	-25.495735	873.129822	-638.291138	151.288315	500.902954	-598.375061	-87.953461	506.911682	-639.671082	131.732773	89.089180	-598.836609	-90.215317	90.421471	-563.977051	217.475128	1385.128906	-518.077148	-123.208160	1371.550659	-511.505676	58.035172	1398.318237	-494.630615	51.458389	1668.360107	-616.613342	308.262085	1146.464966	-552.198364	-219.942535	1136.310791	-500.639954	331.426361	900.622375	-434.975922	-190.375107	896.069946	-521.544617	59.507534	968.002319	534.983459	-62.907890	935.745789	539.071716	93.694275
-572.000732	135.966629	876.838440	-543.717407	-25.546104	873.136536	-638.106384	151.263092	500.877350	-598.250854	-87.987663	506.950439	-639.622437	131.750854	89.099197	-598.789795	-90.172485	90.426193	-563.837280	217.411407	1385.149780	-517.906128	-123.245903	1371.589478	-511.362366	58.004757	1398.332275	-494.463654	51.429600	1668.358887	-616.417786	308.216278	1146.479736	-551.924011	-220.043335	1136.388794	-500.349884	331.483795	900.685303	-434.596405	-190.388428	896.189209	-521.370239	59.468231	967.995178	534.956604	-63.008217	935.778809	539.033508	93.579269
-571.826355	135.918716	876.841370	-543.531799	-25.581749	873.146667	-638.023682	151.266220	500.905182	-598.103333	-88.012604	506.962494	-639.644836	131.719467	89.121124	-598.835449	-90.197281	90.437119	-563.706055	217.343109	1385.181519	-517.739014	-123.301826	1371.629150	-511.198303	57.957947	1398.351318	-494.304749	51.395092	1668.349976	-616.217651	308.214996	1146.480347	-551.653931	-220.145477	1136.456177	-500.080414	331.539124	900.752136	-434.208099	-190.431274	896.308533	-521.197815	59.432095	968.004456	534.919067	-63.085930	935.800110	538.961304	93.490273
-571.677124	135.865067	876.850952	-543.332397	-25.644493	873.135742	-637.958618	151.269501	500.915710	-598.030273	-88.051384	506.983704	-639.632446	131.731201	89.133797	-598.834961	-90.226067	90.469940	-563.583618	217.305283	1385.193115	-517.569397	-123.366051	1371.649414	-511.073853	57.907162	1398.361206	-494.129639	51.354008	1668.330811	-615.998291	308.191101	1146.500000	-551.381409	-220.203751	1136.479858	-499.818237	331.601105	900.830994	-433.824036	-190.517456	896.399475	-521.023987	59.373104	968.003967	534.882568	-63.144341	935.811768	538.899109	93.446587
-571.670105	135.581879	876.781128	-543.190491	-25.773003	873.140320	-637.862061	151.219086	500.909424	-597.922974	-88.087372	507.004272	-639.633362	131.730927	89.125969	-598.958862	-90.235664	90.475548	-563.401062	217.231705	1385.225098	-517.351074	-123.396919	1371.688599	-511.114349	57.873016	1398.202393	-493.955505	51.317398	1668.319336	-615.778381	308.174744	1146.515015	-551.111389	-220.260406	1136.491943	-499.545074	331.660919	900.913513	-433.411713	-190.563263	896.505066	-520.928955	59.248600	967.959534	534.793091	-63.214565	935.832886	538.748352	93.378693
-571.397705	135.699097	876.850647	-542.950867	-25.745535	873.146118	-637.724976	151.202438	500.938599	-597.757385	-88.065872	506.986267	-639.472778	131.407013	88.883331	-598.857483	-90.202095	90.468697	-563.258972	217.178589	1385.253662	-517.161926	-123.437393	1371.722900	-510.950714	57.820301	1398.234253	-493.756287	51.286308	1668.295654	-615.600220	308.198700	1146.534058	-550.830750	-220.147781	1136.377075	-499.267273	331.673431	900.992432	-432.976227	-190.625977	896.588501	-520.687500	59.271648	968.005188	534.726196	-63.211418	935.826538	538.585022	93.385536
-571.191223	135.725540	876.886292	-542.758057	-25.704878	873.130676	-637.639954	151.203476	500.936279	-597.598389	-88.062622	506.976837	-639.456909	131.376801	88.875389	-598.810730	-90.178360	90.461075	-563.168152	217.141556	1385.264771	-517.020996	-123.479454	1371.755127	-510.604126	57.767284	1398.449463	-493.551392	51.245041	1668.278076	-615.388672	308.153534	1146.529297	-550.549744	-220.290894	1136.378052	-498.966949	331.720795	901.077820	-432.555511	-190.710434	896.667419	-520.482727	59.273960	968.014709	534.662720	-63.186806	935.800049	538.431519	93.421860
-570.981506	135.717010	876.886108	-542.539001	-25.716429	873.113037	-637.506653	151.147171	500.944763	-597.493530	-88.108231	506.978210	-639.469177	131.352493	88.852364	-598.852722	-90.231491	90.468025	-563.043945	217.077652	1385.260010	-516.848633	-123.522141	1371.754395	-510.438843	57.719082	1398.464478	-493.341003	51.232109	1668.215820	-615.212708	308.165833	1146.549561	-550.271729	-220.434372	1136.424316	-498.660461	331.718964	901.125793	-432.152435	-190.763977	896.735840	-520.277771	59.254139	968.009949	534.550537	-63.172352	935.773621	538.209534	93.459900
-570.837646	135.651016	876.865417	-542.349487	-25.757589	873.098083	-637.351257	151.099884	500.938049	-597.342773	-88.086906	506.959808	-639.415833	131.371307	88.844658	-598.816406	-90.216461	90.469795	-562.901733	217.007919	1385.270264	-516.643494	-123.554153	1371.783203	-510.274048	57.676033	1398.468384	-493.125916	51.182816	1668.210449	-615.025757	308.120667	1146.529419	-549.977295	-220.718811	1136.564819	-498.329132	331.699524	901.195313	-431.762512	-190.833969	896.831299	-520.096802	59.217560	967.985779	534.432556	-63.117165	935.753174	537.972717	93.517418
-570.653259	135.651764	876.886475	-542.167786	-25.770977	873.093811	-637.244873	151.105667	500.973602	-597.205994	-88.135155	506.972443	-639.395325	131.353668	88.874481	-598.917480	-90.201714	90.493126	-562.773865	216.965652	1385.269043	-516.455200	-123.579102	1371.809204	-510.105591	57.652679	1398.479370	-492.890747	51.154194	1668.187744	-614.856689	308.072968	1146.530151	-549.709045	-220.830856	1136.588379	-498.035553	331.703979	901.250549	-431.339508	-190.909210	896.957031	-519.912170	59.195950	967.994263	534.329529	-63.035179	935.713928	537.735657	93.588547
-570.497681	135.606232	876.872803	-541.980591	-25.798653	873.073547	-637.071106	151.084274	500.954590	-597.120422	-88.167648	506.983887	-639.356812	131.371567	88.879311	-598.834839	-90.226639	90.505966	-562.634155	216.924988	1385.265625	-516.265137	-123.615776	1371.829834	-509.940186	57.612076	1398.483521	-492.660828	51.110077	1668.165771	-614.677002	308.015625	1146.555420	-549.451111	-220.728058	1136.446777	-497.755188	331.688843	901.312988	-430.869385	-190.995178	897.057190	-519.733582	59.164467	967.974182	534.203064	-62.911369	935.668518	537.468262	93.673759
-570.359680	135.583511	876.898132	-541.814758	-25.795536	873.051514	-636.968567	151.039886	500.968109	-597.042542	-88.252647	506.984924	-639.362671	131.364838	88.923180	-598.926575	-90.240463	90.506821	-562.492432	216.869919	1385.294067	-516.071838	-123.675568	1371.836304	-509.788849	57.568604	1398.476685	-492.423584	51.082447	1668.138184	-614.516541	307.958099	1146.560913	-549.156616	-221.019028	1136.608154	-497.442047	331.576202	901.343628	-430.436157	-191.060410	897.189941	-519.568115	59.136871	967.971375	534.048218	-62.841934	935.620300	537.187195	93.778992
-570.197937	135.515472	876.890137	-541.612488	-25.880606	873.051331	-636.768188	150.961761	500.949707	-596.908691	-88.271599	506.998322	-639.316772	131.379623	88.941177	-598.934448	-90.240891	90.509499	-562.293457	216.818512	1385.306030	-515.814331	-123.684738	1371.858765	-509.820282	57.518097	1398.287354	-492.150208	51.041843	1668.117310	-614.332397	307.895203	1146.571411	-548.871582	-221.132416	1136.634766	-497.163849	331.532166	901.417114	-430.058868	-191.103287	897.304993	-519.373962	59.075825	967.961731	533.902588	-62.727814	935.573120	536.931885	93.911713
-570.027832	135.448700	876.881104	-541.424500	-25.903355	873.064941	-636.635559	150.954681	500.946014	-596.796448	-88.308777	507.032623	-639.288330	131.392715	88.941772	-598.859619	-90.248146	90.561157	-562.171082	216.777054	1385.318726	-515.640381	-123.700119	1371.873779	-509.432495	57.498093	1398.484497	-491.868744	51.023197	1668.065430	-614.155762	307.855927	1146.560181	-548.586060	-221.171783	1136.617065	-496.912994	331.472565	901.461914	-429.628601	-191.149948	897.432678	-519.187927	59.050621	967.960449	533.760498	-62.592434	935.543518	536.654297	94.088516
-569.901001	135.357712	876.856873	-541.251587	-25.976324	873.064270	-636.539490	150.913864	500.933533	-596.718445	-88.318916	507.070129	-639.437378	131.700119	89.215576	-598.879883	-90.250145	90.564049	-562.012939	216.747940	1385.303589	-515.441467	-123.732437	1371.896606	-509.272705	57.454174	1398.455078	-491.588165	50.975941	1668.058105	-613.992065	307.789459	1146.541748	-548.347046	-221.309860	1136.682739	-496.639923	331.406433	901.495667	-429.135162	-190.780930	897.409912	-519.019287	58.996712	967.939331	533.567017	-62.458221	935.489746	536.355469	94.275848
-569.770386	135.330551	876.834473	-541.064026	-26.055525	873.050842	-636.443115	150.888687	500.910614	-596.633301	-88.387825	507.086761	-639.408752	131.692627	89.221184	-598.848999	-90.253723	90.564171	-561.880249	216.703506	1385.293091	-515.242188	-123.742409	1371.903076	-509.103943	57.420761	1398.455322	-491.310364	50.917828	1668.001221	-613.832336	307.726990	1146.518921	-548.073303	-221.338852	1136.665649	-496.419739	331.356964	901.511353	-428.861084	-191.271713	897.591553	-518.849487	58.962227	967.916321	533.364075	-62.294319	935.423584	536.057922	94.471283
-569.621277	135.273499	876.824585	-540.906982	-26.088949	873.043396	-636.327209	150.879120	500.917450	-596.532471	-88.407761	507.108734	-639.246765	131.342194	88.927864	-598.839722	-90.253059	90.566879	-561.734802	216.659912	1385.275146	-515.049622	-123.760071	1371.888062	-508.913422	57.404961	1398.432739	-491.009186	50.883987	1667.956299	-613.691284	307.679871	1146.497314	-547.792786	-221.428116	1136.674072	-496.220184	331.318481	901.530212	-428.474976	-191.354294	897.673035	-518.685425	58.922867	967.903015	533.193054	-62.106670	935.355957	535.760803	94.692589
-569.453003	135.237061	876.822327	-540.718933	-26.089912	873.028687	-636.200134	150.837021	500.917297	-596.363281	-88.373596	507.092438	-639.219666	131.368637	88.952103	-598.828796	-90.243355	90.573723	-561.564697	216.611160	1385.259521	-514.862671	-123.788460	1371.893921	-508.731903	57.393414	1398.410156	-490.692993	50.841785	1667.923340	-613.561035	307.608002	1146.475708	-547.524414	-221.463943	1136.660156	-496.081665	331.335785	901.573120	-428.065247	-191.391479	897.748352	-518.499329	58.903919	967.891418	532.989746	-61.933018	935.313110	535.461670	94.889114
-569.315918	135.176453	876.797058	-540.560120	-26.132795	873.017151	-636.050415	150.784271	500.928680	-596.232239	-88.414726	507.097443	-639.329712	131.710709	89.270721	-598.841919	-90.242607	90.563347	-561.406860	216.584778	1385.240601	-514.690918	-123.816780	1371.897461	-508.540955	57.348381	1398.389160	-490.385406	50.798073	1667.885010	-613.435303	307.530579	1146.438232	-547.261475	-221.571716	1136.697876	-495.901642	331.270355	901.571533	-427.689911	-191.442932	897.807434	-518.340881	58.867462	967.868225	532.811340	-61.700619	935.256653	535.182312	95.093811
-569.192566	135.120438	876.785461	-540.387512	-26.187658	873.001770	-635.984131	150.782455	500.945801	-596.110291	-88.448349	507.071289	-639.339050	131.661377	89.297112	-598.834229	-90.266563	90.578194	-561.237915	216.532288	1385.209229	-514.480103	-123.865799	1371.900879	-508.351715	57.309616	1398.348145	-490.072968	50.755169	1667.825195	-613.301697	307.470520	1146.417358	-546.984131	-221.659363	1136.699951	-495.733917	331.162994	901.569641	-427.343658	-191.473358	897.874756	-518.177063	58.824081	967.847900	532.535767	-61.466770	935.170776	534.832947	95.330727
-569.049805	135.104233	876.791870	-540.217163	-26.190577	872.982727	-635.844482	150.746506	500.958160	-595.980042	-88.469276	507.074890	-639.291870	131.661911	89.311478	-598.849609	-90.247124	90.594666	-561.045776	216.485733	1385.166748	-514.250916	-123.871712	1371.899292	-508.176361	57.300423	1398.319946	-489.753204	50.732552	1667.776489	-613.191162	307.397919	1146.365845	-546.748474	-221.506287	1136.546875	-495.551971	330.954071	901.520813	-427.001740	-191.474533	897.894409	-518.006470	58.809078	967.836304	532.282776	-61.269722	935.112671	534.524109	95.570984
-568.921692	135.085861	876.779480	-540.069885	-26.195724	872.974731	-635.724487	150.726730	500.979218	-595.837952	-88.500290	507.076233	-639.265869	131.696503	89.312080	-598.885742	-90.258118	90.595337	-560.865784	216.462509	1385.129028	-514.036255	-123.894661	1371.892212	-507.979858	57.288143	1398.293701	-489.443115	50.709366	1667.715210	-613.087280	307.312073	1146.318481	-546.487793	-221.584137	1136.561035	-495.387756	330.774780	901.469360	-426.682343	-191.450394	897.955872	-517.864197	58.805431	967.823914	532.082520	-60.963257	935.040649	534.240540	95.825592
-568.818787	135.022797	876.772400	-539.955933	-26.211451	872.958679	-635.627747	150.714996	500.948151	-595.746704	-88.550629	507.094055	-639.119629	131.359970	89.030403	-598.888245	-90.270111	90.617432	-560.718628	216.430923	1385.101318	-513.832031	-123.916786	1371.883545	-507.781738	57.280327	1398.275269	-489.140930	50.669987	1667.674194	-612.990662	307.267578	1146.285767	-546.205750	-221.876160	1136.733398	-495.292480	330.609283	901.411926	-426.400879	-191.478806	898.016846	-517.736877	58.768196	967.804810	531.878113	-60.696507	934.989258	533.934082	96.082687
-568.693848	135.031113	876.786865	-539.796082	-26.235500	872.942322	-635.535461	150.702347	500.955292	-595.617249	-88.574257	507.088715	-639.255127	131.694885	89.347839	-598.877136	-90.259041	90.597565	-560.542419	216.413727	1385.071655	-513.627502	-123.953423	1371.876587	-507.577911	57.263454	1398.246704	-488.843292	50.620686	1667.627808	-612.896790	307.208923	1146.233398	-545.975708	-221.931198	1136.720215	-495.222870	330.452759	901.362488	-426.120819	-191.482681	898.039124	-517.591980	58.750111	967.803406	531.621460	-60.393211	934.964600	533.619080	96.206482
-568.585693	134.960541	876.796143	-539.653442	-26.277544	872.941528	-635.413208	150.648422	500.948486	-595.512024	-88.645966	507.090546	-639.210815	131.712082	89.359894	-598.773499	-90.261780	90.644058	-560.403137	216.400330	1385.060059	-513.401123	-123.950844	1371.849854	-507.340607	57.237415	1398.228882	-488.542694	50.575409	1667.600464	-612.786743	307.098602	1146.215698	-545.736328	-221.960480	1136.719116	-495.172363	330.291138	901.299316	-425.840179	-191.498459	898.067017	-517.462463	58.697353	967.805847	531.530396	-60.372639	934.970764	533.656555	96.336678
-568.475098	134.895309	876.801514	-539.501648	-26.285831	872.937927	-635.341492	150.648392	500.994141	-595.395813	-88.671021	507.079163	-639.198669	131.711182	89.382523	-598.868042	-90.256866	90.654175	-560.253784	216.410294	1385.062378	-513.153687	-123.946320	1371.841675	-507.113159	57.241005	1398.225952	-488.255798	50.535877	1667.581543	-612.689941	307.026672	1146.200562	-545.491272	-221.963379	1136.682861	-495.192444	330.235870	901.261658	-425.603821	-191.487625	898.075928	-517.329163	58.666756	967.805603	531.262268	-60.016933	934.926453	533.210205	96.766823
-568.359802	134.870926	876.818115	-539.368835	-26.294619	872.943298	-635.259644	150.626205	501.017548	-595.279419	-88.718552	507.112366	-639.171692	131.720062	89.389175	-598.842957	-90.271935	90.637123	-560.066345	216.396698	1385.053345	-512.933899	-123.940315	1371.864746	-506.899902	57.245590	1398.232910	-487.989502	50.500130	1667.564209	-612.590820	306.935944	1146.182495	-545.246155	-221.977814	1136.676758	-495.171539	330.085144	901.172668	-425.390656	-191.463928	898.058899	-517.193665	58.650295	967.812012	531.022583	-59.778389	934.899353	532.921631	97.004044
-568.299133	134.728607	876.768677	-539.214233	-26.414038	872.958313	-635.213684	150.646774	500.977356	-595.131897	-88.722450	507.112030	-639.145020	131.762604	89.434570	-598.846924	-90.296806	90.649994	-559.890015	216.401108	1385.046509	-512.690735	-123.945061	1371.871338	-506.708466	57.252350	1398.228394	-487.744019	50.463737	1667.552124	-612.505798	306.891632	1146.197754	-545.010559	-221.993408	1136.705811	-495.141632	329.793365	901.065918	-425.202881	-191.468658	898.039001	-517.075623	58.580620	967.787842	530.747253	-59.461140	934.824707	532.548767	97.349190
-568.173279	134.723663	876.807312	-539.045776	-26.441977	872.968201	-635.172668	150.650269	501.025787	-594.959106	-88.740067	507.115204	-639.175171	131.753372	89.463341	-598.830383	-90.288795	90.685944	-559.697937	216.411453	1385.079102	-512.461609	-123.941612	1371.906860	-506.509277	57.259750	1398.239014	-487.492249	50.427673	1667.552124	-612.408081	306.817322	1146.204102	-544.761230	-221.994308	1136.721802	-495.162750	329.629303	901.006531	-425.031921	-191.416245	898.026306	-516.924988	58.557293	967.811035	530.893066	-58.690315	934.870239	532.361511	97.749237
-568.147461	134.524536	876.766113	-538.888855	-26.565224	873.003418	-635.019653	150.586197	500.980652	-594.863159	-88.811836	507.173035	-639.148865	131.788574	89.496971	-598.859863	-90.281914	90.704369	-559.506592	216.380432	1385.094360	-512.221130	-123.934631	1371.933472	-506.283936	57.266907	1398.255493	-487.279968	50.394718	1667.564209	-612.305908	306.721313	1146.205078	-544.529907	-221.824463	1136.617920	-495.198822	329.467133	900.935303	-424.864075	-191.379059	898.008179	-516.808838	58.476982	967.794373	530.694397	-58.384560	934.838684	532.099304	98.008995
-568.097839	134.401627	876.765747	-538.765137	-26.651735	873.019897	-634.973022	150.602661	500.986694	-594.778931	-88.868996	507.188812	-639.107300	131.815887	89.524811	-598.890198	-90.287323	90.737076	-559.292542	216.381668	1385.139771	-511.932343	-123.941010	1371.964233	-506.279022	57.278416	1398.097046	-487.100067	50.359921	1667.580078	-612.196106	306.665985	1146.270752	-544.297241	-221.967560	1136.770386	-495.252747	329.317322	900.905212	-424.736237	-191.340286	898.000977	-516.706726	58.402878	967.794861	529.982422	-58.789001	935.029663	531.652100	97.960503
-567.996643	134.349625	876.801636	-538.621338	-26.671906	873.025879	-634.876099	150.537750	501.006500	-594.645630	-88.895126	507.199219	-639.093994	131.824265	89.538353	-598.922791	-90.324371	90.759445	-559.180359	216.364380	1385.153320	-511.727417	-123.958755	1371.994629	-505.881683	57.259357	1398.286987	-486.929474	50.324783	1667.607056	-612.117737	306.595337	1146.309326	-544.074829	-221.806259	1136.674194	-495.301147	329.121765	900.843262	-424.622925	-191.320862	897.952148	-516.572266	58.362446	967.811279	530.159180	-57.834801	934.794983	531.501648	98.612144
-567.744568	134.538986	876.926941	-538.429321	-26.592335	873.032532	-634.805542	150.484390	501.057892	-594.486938	-88.916496	507.197937	-639.085022	131.849136	89.580170	-598.884521	-90.325836	90.770378	-559.008606	216.346649	1385.167725	-511.502228	-123.958199	1372.009521	-505.684143	57.279205	1398.317749	-486.775757	50.291637	1667.634766	-612.020996	306.516785	1146.328003	-543.834351	-221.983521	1136.828003	-495.387756	329.027618	900.798523	-424.502960	-191.258682	897.954651	-516.351135	58.411430	967.881714	529.938232	-57.551723	934.791687	531.190369	98.924660
-567.634644	134.500610	876.932129	-538.283203	-26.601641	873.063110	-634.730957	150.456802	501.086090	-594.361694	-88.977081	507.218170	-639.065002	131.858978	89.578529	-598.908752	-90.327461	90.783928	-558.848328	216.336746	1385.200684	-511.285217	-123.969612	1372.045898	-505.506348	57.268623	1398.343872	-486.630035	50.265915	1667.670044	-611.903931	306.419769	1146.349365	-543.590027	-222.034851	1136.910522	-495.458923	328.947876	900.739319	-424.412292	-191.236267	897.930542	-516.207642	58.414288	967.892212	529.326233	-57.759495	934.759827	530.788574	99.092285
-567.556152	134.433899	876.930786	-538.165100	-26.649641	873.077026	-634.724854	150.451370	501.072388	-594.261230	-89.033379	507.235809	-639.080139	131.826447	89.604538	-598.916626	-90.339752	90.800774	-558.644470	216.317398	1385.208252	-511.023193	-123.985474	1372.092651	-505.520294	57.262390	1398.187988	-486.511932	50.244793	1667.706421	-611.812866	306.388641	1146.355591	-543.371399	-222.039398	1136.955566	-495.539551	328.838196	900.683777	-424.323517	-191.189316	897.906738	-516.077087	58.381523	967.884583	529.103943	-57.510201	934.761414	530.515930	99.362015
-567.470093	134.418762	876.949707	-538.027649	-26.662428	873.066345	-634.689026	150.434662	501.104340	-594.175171	-89.062637	507.258545	-639.067078	131.843124	89.630890	-598.913147	-90.368271	90.826157	-558.541138	216.296021	1385.219482	-510.806152	-123.982246	1372.121704	-505.158356	57.258579	1398.369263	-486.406830	50.223648	1667.735352	-611.746460	306.305664	1146.363892	-543.159485	-222.034241	1137.017334	-495.569092	328.650848	900.589355	-424.245056	-191.144684	897.859924	-515.939514	58.367275	967.878479	528.851379	-57.221790	934.741333	530.207336	99.647186
-567.375549	134.386002	876.956482	-537.895508	-26.666487	873.080017	-634.602600	150.368011	501.099548	-594.063599	-89.091347	507.253540	-639.035522	131.853836	89.643715	-598.912476	-90.359657	90.827988	-558.394043	216.276459	1385.232056	-510.573547	-123.977249	1372.165283	-504.988617	57.271824	1398.388672	-486.320190	50.202110	1667.774292	-611.665466	306.251068	1146.374023	-542.945068	-221.993546	1137.051636	-495.606140	328.518433	900.549805	-424.173828	-191.109619	897.837219	-515.808838	58.365555	967.880981	528.630920	-56.924225	934.725159	529.940430	99.942947
-567.260620	134.360580	876.987244	-537.746643	-26.667841	873.108582	-634.491028	150.305069	501.125488	-593.988403	-89.134232	507.277588	-638.960876	131.867249	89.650284	-598.920776	-90.349190	90.870506	-558.262573	216.264999	1385.236084	-510.350494	-123.989159	1372.206055	-504.835663	57.269753	1398.434448	-486.237854	50.177677	1667.818359	-611.590515	306.166382	1146.388794	-542.749390	-221.928680	1137.059937	-495.658783	328.431976	900.491638	-424.079163	-191.059158	897.809509	-515.674805	58.359760	967.909485	528.383728	-56.650654	934.704773	529.624634	100.259987
-567.191956	134.306808	877.017822	-537.605042	-26.721668	873.130798	-634.511230	150.312408	501.125397	-593.949585	-89.191673	507.307617	-638.994995	131.865189	89.664879	-598.903687	-90.382050	90.900772	-558.194580	216.251297	1385.254395	-510.161316	-123.990273	1372.241089	-504.700317	57.253521	1398.466309	-486.183563	50.175259	1667.839600	-611.535522	306.129059	1146.409668	-542.560059	-221.958496	1137.103516	-495.673706	328.307007	900.431396	-423.989166	-191.032639	897.807556	-515.570862	58.317619	967.935791	527.971558	-56.138664	934.644165	528.943176	100.412819
-567.113586	134.311203	877.046021	-537.482849	-26.733955	873.137817	-634.476624	150.234039	501.130737	-593.910034	-89.253296	507.331604	-638.951904	131.883148	89.684647	-598.990540	-90.399666	90.895859	-558.138306	216.216446	1385.256470	-509.987396	-124.005638	1372.261353	-504.592560	57.235332	1398.473145	-486.146179	50.126160	1667.897583	-611.499756	306.096222	1146.384888	-542.364929	-221.950897	1137.140991	-495.704376	328.227234	900.376404	-423.941132	-191.016190	897.780640	-515.458740	58.313293	967.948669	527.752563	-56.005375	934.602051	528.827881	100.814354
-567.043640	134.249481	877.027710	-537.337952	-26.787159	873.156067	-634.461792	150.206650	501.135254	-593.859436	-89.276604	507.355591	-638.961243	131.879135	89.659332	-598.942139	-90.405411	90.881958	-558.078552	216.191574	1385.257935	-509.817322	-124.013184	1372.279663	-504.485016	57.227760	1398.498657	-486.096344	50.110256	1667.914551	-611.464417	306.030701	1146.397461	-542.189636	-221.927383	1137.138184	-495.714386	328.182861	900.331421	-423.852386	-191.003281	897.739807	-515.347229	58.295109	967.945129	527.531372	-55.772781	934.577026	528.548157	101.063820
-566.967346	134.207428	877.035522	-537.210144	-26.805895	873.163757	-634.479004	150.183884	501.142700	-593.823059	-89.309875	507.366730	-638.956360	131.873825	89.655785	-598.926453	-90.391518	90.879181	-558.033386	216.185684	1385.241577	-509.662354	-124.021393	1372.296509	-504.385071	57.209579	1398.489014	-486.047974	50.125057	1667.906250	-611.429565	305.953857	1146.345703	-542.007874	-221.926010	1137.144043	-495.728180	328.143219	900.284790	-423.741669	-190.976944	897.705078	-515.234558	58.279221	967.947937	527.268555	-55.450012	934.540894	528.179321	101.349182
-566.908203	134.169571	877.029663	-537.071899	-26.847240	873.147705	-634.499268	150.174286	501.143707	-593.773560	-89.308693	507.370575	-638.926514	131.876541	89.642906	-598.911560	-90.407608	90.875847	-558.000671	216.153015	1385.213379	-509.503876	-124.025108	1372.291382	-504.299957	57.213356	1398.484619	-486.013214	50.108208	1667.901855	-611.394775	305.918488	1146.336548	-541.857239	-221.744492	1137.018677	-495.716461	328.152191	900.232483	-423.638000	-190.963547	897.636230	-515.126587	58.253571	967.932617	527.100220	-55.307007	934.512512	528.044373	101.365959
-566.815063	134.166245	877.021973	-536.928223	-26.870325	873.137268	-634.502441	150.128860	501.174561	-593.727905	-89.320496	507.327545	-638.914795	131.883743	89.644791	-598.933716	-90.455597	90.891960	-557.982239	216.119629	1385.212891	-509.389984	-124.056549	1372.283813	-504.241241	57.182259	1398.467163	-485.993713	50.078251	1667.912109	-611.366760	305.837250	1146.281860	-541.670715	-221.775620	1137.006592	-495.701965	328.161713	900.190308	-423.523193	-190.964630	897.579529	-515.001221	58.251183	967.920288	526.803162	-55.014782	934.474365	527.622681	101.636429
-566.716675	134.108688	877.030762	-536.759521	-26.888739	873.144226	-634.475098	150.068695	501.207611	-593.705078	-89.343597	507.358521	-638.876343	131.886658	89.665581	-598.946289	-90.455376	90.907143	-557.969360	216.090790	1385.204468	-509.269470	-124.051468	1372.290771	-504.164093	57.163464	1398.465088	-485.962036	50.067196	1667.924316	-611.349487	305.790985	1146.285645	-541.489868	-221.978149	1137.152100	-495.659210	328.162598	900.195923	-423.398682	-190.951614	897.583618	-514.868591	58.229153	967.927673	526.486877	-54.752590	934.456421	527.218079	101.900444
-566.635498	134.088196	877.034729	-536.615845	-26.886494	873.146179	-634.477783	150.036942	501.231323	-593.669373	-89.348518	507.377228	-638.832092	131.905899	89.657852	-598.899719	-90.410820	90.921562	-558.002075	216.074402	1385.222534	-509.164734	-124.073387	1372.304810	-504.118164	57.169476	1398.492188	-485.940948	50.076492	1667.933838	-611.337585	305.744415	1146.261475	-541.335510	-221.995361	1137.165405	-495.627716	328.197723	900.216980	-423.259705	-190.934296	897.591919	-514.761108	58.232906	967.931946	526.170471	-54.480598	934.413757	526.764893	102.236244
-566.614990	134.069244	877.054565	-536.512817	-26.920815	873.149841	-634.488708	149.961166	501.257568	-593.689636	-89.378410	507.419952	-638.819946	131.866531	89.631714	-598.894958	-90.459015	90.900116	-558.025574	216.035416	1385.232300	-509.085815	-124.097931	1372.315552	-504.094452	57.153160	1398.494995	-485.930725	50.078197	1667.924316	-611.352539	305.685272	1146.273071	-541.186523	-222.060654	1137.195435	-495.590637	328.239777	900.243652	-423.137726	-190.943863	897.589722	-514.688293	58.217583	967.938782	525.832764	-54.217678	934.361755	526.288208	102.492371
-566.549927	134.039948	877.060669	-536.403625	-26.928278	873.141113	-634.510193	149.951675	501.223846	-593.712585	-89.394875	507.424469	-638.782898	131.875565	89.642113	-598.918457	-90.449333	90.898033	-558.085876	216.012894	1385.213013	-509.024200	-124.118408	1372.319946	-504.079224	57.138187	1398.491211	-485.933075	50.069340	1667.914917	-611.364197	305.666840	1146.269897	-541.066101	-222.089386	1137.204102	-495.535187	328.287018	900.266357	-423.030151	-190.973618	897.580017	-514.601807	58.201218	967.937622	525.500671	-53.964645	934.323242	525.787231	102.764885
-566.516785	133.997177	877.047363	-536.284058	-26.953836	873.122620	-634.551331	149.913605	501.224548	-593.750793	-89.456696	507.426422	-638.785400	131.837753	89.614471	-598.902405	-90.464706	90.889595	-558.138550	215.966782	1385.207153	-508.951782	-124.155037	1372.326904	-504.066010	57.139874	1398.479492	-485.931244	50.074951	1667.895020	-611.397888	305.655029	1146.262451	-540.942261	-222.130569	1137.209961	-495.511841	328.382294	900.299683	-422.869751	-190.982208	897.591492	-514.516479	58.186199	967.917175	525.220642	-53.704460	934.286682	525.310364	102.965706
-566.503235	133.944778	877.042542	-536.178406	-26.961971	873.117859	-634.601318	149.906708	501.244751	-593.717346	-89.482201	507.451385	-638.792847	131.838898	89.597389	-598.935303	-90.450027	90.917961	-558.180725	215.932938	1385.223267	-508.879944	-124.172417	1372.345093	-504.068298	57.131348	1398.478760	-485.925659	50.112152	1667.858398	-611.426270	305.646332	1146.277466	-540.828247	-222.120117	1137.191406	-495.413757	328.465118	900.364319	-422.706909	-190.990051	897.605164	-514.444092	58.180882	967.906067	524.883484	-53.465321	934.260620	524.758179	103.193344
-566.464233	133.955719	877.058655	-536.093994	-26.947420	873.092651	-634.625916	149.852051	501.238159	-593.725525	-89.488113	507.454224	-638.773621	131.832840	89.593193	-598.921509	-90.461464	90.917168	-558.272034	215.899277	1385.209961	-508.849457	-124.195892	1372.359619	-504.070648	57.123405	1398.484619	-485.939209	50.112144	1667.828613	-611.452393	305.639374	1146.258423	-540.705261	-222.143570	1137.174561	-495.365082	328.575073	900.432983	-422.572357	-191.034760	897.631226	-514.372070	58.182388	967.898010	524.575256	-53.247219	934.240417	524.201477	103.430771
-566.411377	133.940369	877.042175	-535.985474	-26.967941	873.091919	-634.649353	149.854996	501.251007	-593.729370	-89.503700	507.463684	-638.766724	131.818787	89.582108	-598.935974	-90.490700	90.929161	-558.368958	215.869232	1385.220459	-508.792938	-124.212402	1372.359375	-504.105988	57.098118	1398.485962	-485.960815	50.091900	1667.837280	-611.488220	305.630096	1146.284668	-540.585449	-222.197418	1137.195190	-495.294891	328.706970	900.514343	-422.393555	-191.070679	897.655334	-514.294556	58.185555	967.889587	524.224365	-52.959389	934.207031	523.548828	103.750313
-566.381042	133.901382	877.049194	-535.890503	-26.980766	873.093140	-634.590576	149.777557	501.257294	-593.701355	-89.522301	507.476715	-638.709961	131.827713	89.581619	-598.847473	-90.496269	90.936775	-558.461121	215.835251	1385.256226	-508.762970	-124.220612	1372.382080	-504.137665	57.069813	1398.528809	-485.977936	50.089272	1667.829956	-611.535339	305.556885	1146.281250	-540.495667	-222.060532	1137.076050	-495.222748	328.832825	900.614258	-422.186646	-191.108643	897.711243	-514.235779	58.171120	967.894653	523.876282	-52.666214	934.179749	522.851135	104.205666
-566.339111	133.907394	877.071899	-535.799622	-26.965082	873.086670	-634.572510	149.762360	501.264435	-593.644226	-89.514198	507.505707	-638.696777	131.829437	89.588570	-598.874023	-90.480759	90.908646	-558.559875	215.813477	1385.274170	-508.716125	-124.244583	1372.433472	-504.176666	57.066139	1398.559814	-486.006561	50.094257	1667.825684	-611.600891	305.554718	1146.313721	-540.375671	-222.111298	1137.116943	-495.148712	328.927643	900.715271	-422.024963	-191.140091	897.779358	-514.172852	58.175911	967.904480	523.718689	-52.672352	934.155823	522.862671	104.362152
-566.335571	133.864410	877.071228	-535.737000	-26.974546	873.100830	-634.592590	149.749512	501.256348	-593.646423	-89.529427	507.489197	-638.718445	131.801697	89.577087	-598.892639	-90.504524	90.914467	-558.676514	215.766281	1385.293823	-508.698090	-124.277496	1372.459595	-504.234192	57.048687	1398.591797	-486.041351	50.106754	1667.815552	-611.657715	305.601135	1146.339600	-540.267700	-222.181335	1137.149292	-495.057007	328.995544	900.796143	-421.852997	-191.206482	897.846252	-514.158875	58.169010	967.917786	523.370117	-52.477936	934.061096	522.557068	105.122650
-566.342041	133.838715	877.070618	-535.683105	-26.993668	873.090759	-634.572510	149.733078	501.234589	-593.620667	-89.581772	507.486786	-638.679443	131.814056	89.572777	-598.960571	-90.511925	90.893539	-558.802185	215.735657	1385.326782	-508.681641	-124.279022	1372.486450	-504.287415	57.038567	1398.599365	-486.085419	50.121799	1667.791748	-611.722778	305.612396	1146.370117	-540.139160	-222.245453	1137.188232	-494.966766	329.035889	900.880798	-421.682648	-191.259094	897.912964	-514.139465	58.154320	967.913818	523.170288	-52.488575	934.001892	522.595337	105.139442
-566.348572	133.811157	877.078979	-535.639526	-27.036543	873.101013	-634.568237	149.706558	501.209534	-593.588562	-89.587997	507.491486	-638.690918	131.802841	89.551414	-598.897766	-90.496262	90.917854	-558.911255	215.696640	1385.328125	-508.673950	-124.278740	1372.536865	-504.328735	57.030823	1398.603516	-486.129303	50.128155	1667.773438	-611.786133	305.618530	1146.388306	-539.998413	-222.505142	1137.386108	-494.873291	329.141296	900.981506	-421.518494	-191.291977	898.019775	-514.131104	58.129219	967.926636	523.078064	-52.575436	934.014343	522.705872	104.837837
-566.333862	133.823212	877.086609	-535.591858	-27.005707	873.097107	-634.546875	149.670639	501.202087	-593.516785	-89.579353	507.486206	-638.674072	131.799789	89.541534	-598.854736	-90.482849	90.911644	-559.027222	215.643265	1385.355835	-508.680664	-124.282913	1372.557861	-504.387543	57.022076	1398.624390	-486.174164	50.133499	1667.762695	-611.846985	305.639862	1146.396240	-539.891907	-222.572647	1137.422729	-494.795563	329.234161	901.092773	-421.344788	-191.346436	898.104797	-514.106384	58.150818	967.931030	523.021423	-52.567371	934.029968	522.595459	104.746910
-566.371338	133.761734	877.076416	-535.579956	-27.040396	873.097290	-634.531128	149.644333	501.183441	-593.479919	-89.600243	507.492310	-638.674072	131.778442	89.526886	-598.890320	-90.469566	90.897331	-559.143860	215.610214	1385.394653	-508.701538	-124.292152	1372.601074	-504.450256	57.008568	1398.652344	-486.234863	50.141567	1667.748779	-611.897217	305.615784	1146.427368	-539.801208	-222.620560	1137.446899	-494.736786	329.351044	901.192688	-421.178802	-191.420578	898.177368	-514.124817	58.119682	967.927429	522.927612	-52.554443	934.074158	522.435608	104.802170
-566.392578	133.724808	877.075806	-535.554626	-27.075735	873.091980	-634.594421	149.664124	501.206055	-593.498108	-89.639984	507.494934	-638.696472	131.763107	89.509796	-598.957214	-90.488297	90.900146	-559.254211	215.564346	1385.416138	-508.724091	-124.325394	1372.619873	-504.547607	56.971085	1398.649048	-486.298218	50.142044	1667.736328	-611.964355	305.617920	1146.425049	-539.701721	-222.728653	1137.507935	-494.693939	329.471313	901.279358	-421.006256	-191.505554	898.260254	-514.140015	58.088093	967.931030	522.926086	-52.659966	934.137451	522.441162	104.580055
-566.548157	133.486191	877.003418	-535.571289	-27.198055	873.085083	-634.578430	149.630447	501.148560	-593.465637	-89.634834	507.468323	-638.649475	131.776932	89.500603	-598.916016	-90.471848	90.926010	-559.376465	215.552933	1385.470703	-508.715820	-124.346436	1372.667603	-504.625214	56.962173	1398.693848	-486.357635	50.153473	1667.730225	-612.023193	305.640076	1146.453369	-539.606201	-222.815826	1137.540039	-494.650543	329.583710	901.380859	-420.807587	-191.572296	898.351929	-514.219604	57.982208	967.884949	522.952820	-52.888870	934.252686	522.459717	104.272278
-566.409241	133.687668	877.079102	-535.510864	-27.098240	873.091125	-634.519470	149.583847	501.167053	-593.439331	-89.622879	507.461761	-638.655945	131.774887	89.481598	-598.920227	-90.447807	90.920967	-559.501648	215.518204	1385.481323	-508.729553	-124.352753	1372.715576	-504.690552	56.962280	1398.735474	-486.419525	50.177074	1667.720093	-612.099304	305.665161	1146.505127	-539.503418	-222.832047	1137.544189	-494.611969	329.667969	901.492615	-420.612671	-191.666702	898.454590	-514.170288	58.061333	967.949463	523.024292	-53.158657	934.366516	522.546143	103.911339
-566.578003	133.491028	877.026917	-535.569580	-27.195011	873.092102	-634.522339	149.565323	501.139343	-593.484741	-89.664345	507.450104	-638.671753	131.777206	89.490837	-598.970642	-90.466644	90.898460	-559.656189	215.479797	1385.500244	-508.752899	-124.361221	1372.759155	-504.764130	56.953712	1398.763550	-486.495514	50.180176	1667.713135	-612.162231	305.640869	1146.519531	-539.403748	-222.921722	1137.589600	-494.593018	329.781708	901.573853	-420.429016	-191.739517	898.543274	-514.284668	57.973431	967.921082	523.027588	-53.499054	934.451965	522.560486	103.563011
-566.552490	133.592117	877.079407	-535.576355	-27.151775	873.089905	-634.516479	149.568146	501.138031	-593.472351	-89.668663	507.436554	-638.647522	131.779404	89.478256	-598.956726	-90.466171	90.895187	-559.777893	215.478745	1385.551147	-508.786743	-124.373955	1372.799805	-504.838196	56.952553	1398.792480	-486.566040	50.218113	1667.684814	-612.256775	305.699219	1146.554688	-539.364441	-222.815216	1137.496094	-494.590088	329.890106	901.690857	-420.272278	-191.812439	898.611389	-514.307312	57.998344	967.961365	523.045837	-53.793495	934.492737	522.572571	103.260681
-566.566223	133.662506	877.121521	-535.581421	-27.154034	873.113831	-634.486267	149.576141	501.140076	-593.471985	-89.647476	507.453339	-638.630981	131.775970	89.461624	-598.921448	-90.466667	90.903221	-559.894043	215.448669	1385.588013	-508.786377	-124.390839	1372.853760	-504.918732	56.968193	1398.832153	-486.644409	50.208164	1667.722412	-612.347046	305.738251	1146.644775	-539.245483	-223.099014	1137.740112	-494.625427	330.013794	901.786987	-420.148804	-191.879166	898.724304	-514.346313	58.015675	968.006958	523.145752	-54.191788	934.532043	522.721191	102.788925
-566.648804	133.621506	877.149780	-535.638794	-27.176210	873.145935	-634.458679	149.581253	501.147125	-593.520813	-89.692299	507.464935	-638.617432	131.772629	89.437607	-598.882202	-90.470078	90.906700	-560.011047	215.419968	1385.647583	-508.828674	-124.390167	1372.922852	-505.004425	56.996971	1398.885986	-486.740448	50.212818	1667.740234	-612.461060	305.708008	1146.665405	-539.190186	-223.169189	1137.838745	-494.646942	330.084137	901.880920	-420.018860	-191.947769	898.822693	-514.436707	57.988506	968.044983	523.178772	-54.457947	934.534302	522.829468	102.555038
-566.741150	133.614822	877.176331	-535.704590	-27.203888	873.160706	-634.508972	149.570313	501.115387	-593.577820	-89.703285	507.473175	-638.642334	131.771225	89.408493	-598.930115	-90.473045	90.928894	-560.142883	215.399216	1385.688843	-508.860382	-124.376472	1372.985229	-505.079742	56.973206	1398.927002	-486.836975	50.211464	1667.754395	-612.572754	305.763153	1146.752441	-539.119141	-223.224823	1137.884033	-494.707733	330.158661	901.965149	-419.874634	-192.035461	898.933838	-514.530457	57.967026	968.071655	523.167908	-54.712513	934.509644	522.889954	102.434677
-566.809570	133.549362	877.168640	-535.760193	-27.228590	873.155823	-634.524170	149.544662	501.122833	-593.663818	-89.706154	507.469849	-638.650879	131.774246	89.408859	-598.861023	-90.450264	90.914124	-560.244202	215.375717	1385.735474	-508.881775	-124.383972	1373.032715	-505.155304	56.949562	1398.967163	-486.937378	50.199413	1667.775391	-612.686890	305.785950	1146.825073	-539.058533	-223.256592	1137.949097	-494.765381	330.204651	902.048950	-419.759918	-192.134140	899.024475	-514.604004	57.925362	968.069763	523.263916	-55.075233	934.481628	523.275269	101.880951
-566.874634	133.455124	877.156311	-535.795959	-27.304228	873.158813	-634.516907	149.530167	501.113159	-593.714783	-89.702240	507.454132	-638.679688	131.770264	89.378883	-598.905273	-90.452888	90.874741	-560.369324	215.341309	1385.770630	-508.910034	-124.368393	1373.057251	-505.232056	56.939636	1398.993408	-487.035492	50.186939	1667.789063	-612.797424	305.809509	1146.848022	-538.994751	-223.282440	1137.961670	-494.852661	330.270538	902.133057	-419.612183	-192.235794	899.116699	-514.676758	57.851940	968.073303	523.273560	-55.256985	934.448242	523.417908	101.727623
-566.919250	133.422379	877.146179	-535.847900	-27.344362	873.155151	-634.473938	149.499191	501.067596	-593.813843	-89.694847	507.444031	-638.659607	131.773743	89.333458	-598.880310	-90.382195	90.829041	-560.450073	215.326736	1385.804810	-508.901337	-124.363327	1373.109497	-505.300873	56.938435	1399.037842	-487.132446	50.180496	1667.788086	-612.897522	305.823944	1146.894653	-538.918335	-223.297974	1137.991943	-494.935150	330.325348	902.205566	-419.474548	-192.312546	899.202515	-514.745056	57.813293	968.074463	523.283813	-55.350857	934.407959	523.582947	101.637901
-567.008972	133.397110	877.151184	-535.935181	-27.375473	873.149170	-634.496277	149.516129	501.027496	-593.927307	-89.646004	507.426178	-638.697693	131.767273	89.330559	-598.907471	-90.415306	90.822769	-560.521423	215.324249	1385.811279	-508.921295	-124.344589	1373.134277	-505.366547	56.930523	1399.037476	-487.232941	50.170963	1667.770386	-613.000244	305.899811	1146.942627	-538.874756	-223.347595	1138.033569	-495.067596	330.428467	902.239380	-419.393585	-192.392075	899.261108	-514.840454	57.777729	968.077026	523.291077	-55.487503	934.401978	523.747742	101.520157
-567.099854	133.373627	877.140137	-536.025696	-27.444948	873.146729	-634.516724	149.559586	500.994690	-594.091248	-89.670135	507.426666	-638.729431	131.772659	89.303253	-598.931580	-90.406967	90.811752	-560.580444	215.324326	1385.833984	-508.951508	-124.363495	1373.174683	-505.447784	56.938721	1399.037476	-487.330627	50.177601	1667.759888	-613.109558	305.937042	1146.994629	-538.838684	-223.464386	1138.131348	-495.229034	330.586304	902.269592	-419.307861	-192.480194	899.342285	-514.934204	57.734310	968.071289	523.316406	-55.565723	934.389648	523.955261	101.432579
-567.189636	133.379089	877.154602	-536.109985	-27.454849	873.152405	-634.504028	149.539032	500.990784	-594.245667	-89.676697	507.439240	-638.676086	131.802917	89.314674	-598.829651	-90.402397	90.788940	-560.649658	215.303055	1385.859741	-508.970062	-124.355659	1373.223633	-505.501343	56.938702	1399.057495	-487.422211	50.173222	1667.771851	-613.226685	305.976776	1147.035156	-538.806763	-223.491302	1138.189697	-495.320374	330.584961	902.292480	-419.236450	-192.558563	899.428406	-515.024048	57.727242	968.082764	523.319580	-55.682686	934.409729	524.158386	101.316193
-567.265930	133.326080	877.182434	-536.208374	-27.483585	873.159729	-634.528259	149.515350	500.984802	-594.446960	-89.665428	507.457336	-638.717346	131.811890	89.270119	-598.794312	-90.387283	90.802597	-560.693970	215.288818	1385.912842	-509.020508	-124.352531	1373.277832	-505.543610	56.931171	1399.098877	-487.520630	50.156254	1667.810059	-613.329773	305.996368	1147.076782	-538.799133	-223.599335	1138.273071	-495.470093	330.634277	902.343445	-419.192474	-192.630585	899.545898	-515.115173	57.669392	968.102722	523.311035	-55.821133	934.424194	524.362915	101.156532
-567.347229	133.265793	877.200989	-536.254456	-27.544037	873.171387	-634.574646	149.467285	500.988739	-594.660889	-89.678307	507.479370	-638.720215	131.781479	89.262970	-598.784729	-90.388206	90.757217	-560.769165	215.296616	1385.966919	-509.059479	-124.357574	1373.330933	-505.617920	56.895576	1399.114868	-487.617310	50.136387	1667.849976	-613.435303	305.979889	1147.087769	-538.818298	-223.633209	1138.313843	-495.617065	330.659424	902.366272	-419.145599	-192.726273	899.623535	-515.184998	57.611858	968.120117	523.289673	-55.947460	934.396057	524.551697	100.990776
-567.418152	133.210861	877.193604	-536.350830	-27.569143	873.153259	-634.645020	149.413422	501.000580	-594.877319	-89.646736	507.455017	-638.746033	131.789932	89.252609	-598.761841	-90.413300	90.738663	-560.856079	215.251709	1385.933105	-509.083130	-124.340851	1373.352051	-505.663391	56.876614	1399.153320	-487.717346	50.133308	1667.866943	-613.579895	305.986908	1147.082764	-538.822449	-223.728622	1138.371948	-495.802734	330.695679	902.365356	-419.104340	-192.809540	899.703796	-515.258484	57.562775	968.103760	523.254028	-56.094715	934.343994	524.749451	100.868454
-567.495911	133.202438	877.185303	-536.432617	-27.616922	873.145691	-634.757202	149.426285	500.975952	-595.133484	-89.635147	507.453369	-638.788513	131.781006	89.233116	-598.754700	-90.401993	90.697243	-560.910461	215.243256	1385.908569	-509.107971	-124.337601	1373.355591	-505.718292	56.881069	1399.152344	-487.799713	50.127316	1667.856934	-613.673157	305.977753	1147.061157	-538.823059	-223.770477	1138.387451	-495.972565	330.767944	902.335266	-419.094788	-192.879669	899.737244	-515.331299	57.534412	968.093079	523.238892	-56.243610	934.282288	525.018372	100.752312
-567.540771	133.167374	877.150696	-536.482788	-27.675785	873.110535	-634.818970	149.399490	500.954651	-595.404236	-89.684151	507.445831	-638.768799	131.811523	89.195717	-598.760803	-90.409149	90.685143	-560.973328	215.262299	1385.857178	-509.135071	-124.348061	1373.379395	-505.750732	56.899990	1399.116089	-487.869415	50.131367	1667.826904	-613.817078	306.021606	1147.081421	-538.859253	-223.843048	1138.413818	-496.179993	330.837433	902.257629	-419.093933	-192.940247	899.749023	-515.374939	57.486015	968.056763	523.222900	-56.392448	934.223511	525.281311	100.676216
-567.687927	133.046936	877.075867	-536.577515	-27.801481	873.093811	-634.920105	149.385849	500.872009	-595.726318	-89.700981	507.428680	-638.829773	131.814575	89.197380	-598.832825	-90.425758	90.678574	-561.001282	215.281998	1385.808594	-509.168915	-124.365349	1373.371582	-505.792816	56.920727	1399.062500	-487.948059	50.142956	1667.788574	-613.940918	306.027649	1147.015991	-538.903442	-223.906342	1138.435669	-496.378540	330.900085	902.150513	-419.124023	-193.040283	899.764832	-515.478027	57.411953	968.001465	523.193726	-56.493225	934.174438	525.558838	100.638222
-567.756104	133.017166	877.056763	-536.670105	-27.850956	873.077759	-635.028625	149.359055	500.877197	-596.013367	-89.723022	507.459839	-638.795044	131.833603	89.171829	-598.769409	-90.463310	90.652306	-561.070190	215.276886	1385.779053	-509.203644	-124.383698	1373.389404	-505.831451	56.903336	1399.051025	-488.021210	50.142494	1667.785034	-614.064941	306.030731	1146.980957	-538.946838	-223.962784	1138.479980	-496.576263	330.949310	902.093811	-419.177429	-193.134918	899.773315	-515.540588	57.371555	967.976868	523.172546	-56.529560	934.153748	525.834045	100.629250
-567.761658	133.004333	877.110291	-536.706177	-27.846498	873.084290	-635.087341	149.313660	500.918030	-596.220276	-89.686638	507.463867	-638.660400	131.492477	88.903160	-598.671387	-90.455154	90.657280	-561.086609	215.261490	1385.782471	-509.204651	-124.389374	1373.417236	-505.850525	56.906044	1399.096313	-488.072296	50.143703	1667.808472	-614.168518	305.995636	1147.005371	-538.974426	-223.989288	1138.520630	-496.765228	330.966339	902.062805	-419.194611	-193.198288	899.833374	-515.555725	57.334904	968.006348	523.130859	-56.501743	934.180786	526.038086	100.622673
-567.724426	133.056137	877.179382	-536.745972	-27.820383	873.115112	-635.111389	149.208481	500.958405	-596.416748	-89.676514	507.502106	-638.649292	131.480942	88.895798	-598.563171	-90.434006	90.655060	-561.111145	215.251144	1385.805542	-509.220520	-124.374237	1373.445190	-505.850739	56.890633	1399.117065	-488.117065	50.146431	1667.845703	-614.264526	305.956512	1147.012695	-539.019714	-224.040085	1138.535156	-497.018433	330.984528	902.031494	-419.260681	-193.242844	899.896545	-515.556396	57.333527	968.058105	523.080811	-56.423130	934.235840	526.168030	100.681900
-567.776123	133.028748	877.204224	-536.843811	-27.847704	873.105713	-635.291565	149.194412	501.011475	-596.665100	-89.717812	507.533752	-638.705994	131.486404	88.876335	-598.574890	-90.457466	90.640366	-561.133423	215.249435	1385.778564	-509.250305	-124.396141	1373.472168	-505.872864	56.861675	1399.142334	-488.175385	50.146091	1667.860107	-614.369446	305.898102	1147.015137	-539.109497	-223.923141	1138.471558	-497.235046	330.961395	901.961121	-419.345642	-193.315323	899.901245	-515.603333	57.281494	968.056091	523.032349	-56.418724	934.273254	526.382568	100.700081
-567.802490	132.960556	877.181580	-536.883484	-27.916677	873.094910	-635.427063	149.157608	500.976746	-596.946228	-89.756569	507.535461	-638.741882	131.467896	88.848122	-598.613098	-90.450928	90.595177	-561.174988	215.229614	1385.739380	-509.275055	-124.412872	1373.479004	-505.888794	56.881462	1399.122437	-488.221680	50.166592	1667.852417	-614.487854	305.919769	1146.980225	-539.177490	-223.967285	1138.514282	-497.480530	330.950897	901.876160	-419.440369	-193.380188	899.888367	-515.617737	57.220440	968.031616	523.089783	-56.703312	934.339661	526.978271	100.252586
-567.842896	132.929413	877.163696	-536.932495	-27.963085	873.090576	-635.526367	149.129044	500.956970	-597.177551	-89.774521	507.534760	-638.848572	131.810745	89.080162	-598.599854	-90.475792	90.552971	-561.204895	215.224167	1385.668457	-509.278564	-124.407928	1373.479370	-505.898834	56.908176	1399.098877	-488.257751	50.197224	1667.815430	-614.582153	305.903412	1146.934204	-539.247742	-223.969391	1138.512573	-497.763855	331.099854	901.752258	-419.559875	-193.444565	899.856567	-515.648926	57.189819	968.014771	523.157959	-56.895592	934.366455	527.409363	100.071037
-567.895142	132.893066	877.108704	-537.014038	-28.020555	873.052734	-635.304382	149.030014	500.872437	-597.388184	-89.765350	507.513550	-638.575867	131.606628	88.763222	-598.537170	-90.469208	90.528305	-561.216797	215.246002	1385.599365	-509.268585	-124.408340	1373.480347	-505.902344	56.916718	1399.059082	-488.290039	50.220291	1667.783081	-614.675354	305.918427	1146.883545	-539.316528	-224.023727	1138.537354	-497.994110	331.100891	901.625122	-419.685028	-193.493011	899.814941	-515.683411	57.152096	967.955017	523.172729	-57.022560	934.380859	527.678528	99.997559
-567.941101	132.848450	877.103760	-537.046997	-28.118353	873.043335	-635.355591	148.971771	500.857452	-597.545227	-89.759079	507.501129	-638.552673	131.599442	88.743279	-598.534363	-90.475235	90.482178	-561.201904	215.268143	1385.556030	-509.289642	-124.426331	1373.477661	-505.892242	56.914059	1399.031372	-488.351440	50.204433	1667.736084	-614.759827	305.862030	1146.825439	-539.409729	-224.066833	1138.531982	-498.198486	331.087372	901.521790	-419.865631	-193.576630	899.785339	-515.702454	57.083843	967.939636	523.165955	-57.225201	934.401917	527.957642	99.860191
-567.970337	132.830658	877.129150	-537.122925	-28.158760	873.037170	-635.833923	149.057892	500.985840	-597.705200	-89.774429	507.504730	-638.750854	131.539185	88.795761	-598.497620	-90.485794	90.492012	-561.186768	215.262207	1385.563843	-509.286774	-124.438499	1373.497070	-505.870209	56.899700	1399.034912	-488.351410	50.254478	1667.786987	-614.829407	305.834564	1146.816895	-539.494934	-224.113785	1138.589722	-498.397064	331.038330	901.414856	-420.017303	-193.641876	899.796631	-515.733093	57.029617	967.941833	523.226440	-57.362202	934.433594	528.243774	99.714973
-567.964905	132.768219	877.185730	-537.153809	-28.178503	873.079895	-635.999695	149.019882	501.028809	-597.829468	-89.818832	507.539093	-638.766418	131.531860	88.830170	-598.510498	-90.498039	90.524963	-561.142883	215.259552	1385.571777	-509.261810	-124.437706	1373.552612	-505.838013	56.875778	1399.073853	-488.373718	50.222366	1667.824585	-614.894348	305.805969	1146.861206	-539.564453	-224.299713	1138.776001	-498.577118	330.896637	901.347534	-420.171661	-193.667038	899.862183	-515.737549	56.975075	967.988892	523.273376	-57.430443	934.462769	528.490784	99.614281
-567.984009	132.725784	877.220886	-537.208984	-28.193417	873.106506	-636.033386	148.983398	501.037720	-597.926514	-89.815216	507.595886	-638.737854	131.550064	88.822746	-598.427979	-90.503059	90.570969	-561.100586	215.232452	1385.584106	-509.255463	-124.444405	1373.590576	-505.787140	56.892715	1399.121826	-488.376984	50.237556	1667.865723	-614.956177	305.758545	1146.851563	-539.649963	-224.296051	1138.836182	-498.756561	330.852966	901.282104	-420.382385	-193.732742	899.881592	-515.760498	56.936863	968.014648	523.330444	-57.464973	934.494751	528.720825	99.560493
-568.036072	132.694855	877.237366	-537.263000	-28.247854	873.115662	-636.137756	148.955307	501.051514	-598.065857	-89.898499	507.649902	-638.773438	131.560562	88.819717	-598.413208	-90.493019	90.578407	-561.071899	215.249329	1385.560547	-509.212219	-124.447716	1373.647705	-505.756897	56.900642	1399.111694	-488.384369	50.264381	1667.896240	-615.030945	305.712982	1146.820801	-539.749207	-224.384277	1138.931396	-498.987915	330.826019	901.189148	-420.626221	-193.787857	899.883850	-515.803467	56.890865	968.023621	523.341003	-57.514709	934.519348	528.908020	99.524574
-568.099670	132.666595	877.196533	-537.329651	-28.330492	873.103027	-636.210449	148.958954	501.027435	-598.184448	-89.946121	507.659332	-638.780090	131.557724	88.790466	-598.494629	-90.528648	90.541786	-561.026184	215.256058	1385.483521	-509.184143	-124.435715	1373.649536	-505.735016	56.915623	1399.068237	-488.397156	50.302380	1667.888794	-615.101990	305.695160	1146.762939	-539.858032	-224.461548	1139.004639	-499.203400	330.810364	901.046387	-420.890533	-193.812714	899.854065	-515.846069	56.853966	967.987000	523.357117	-57.562813	934.518311	529.095215	99.541878
-568.160706	132.661133	877.172180	-537.384766	-28.346321	873.062622	-636.320862	148.935928	500.984528	-598.245422	-89.962090	507.618835	-638.833801	131.571976	88.743034	-598.474182	-90.511620	90.505379	-560.983154	215.273026	1385.374146	-509.157196	-124.442673	1373.651611	-505.672791	56.939602	1398.996826	-488.390503	50.331291	1667.857788	-615.148010	305.730316	1146.683838	-539.977539	-224.517303	1139.023438	-499.419098	330.875916	900.916748	-421.151825	-193.834412	899.773438	-515.872314	56.841522	967.942078	523.388062	-57.568375	934.501282	529.265564	99.560234
-568.198669	132.590302	877.117554	-537.407837	-28.416466	873.042480	-636.321777	148.919006	500.964996	-598.265198	-89.952629	507.593292	-638.783325	131.586853	88.723633	-598.484924	-90.528839	90.451653	-560.917969	215.281860	1385.317383	-509.093018	-124.425888	1373.643311	-505.631500	56.959755	1398.944580	-488.380859	50.355286	1667.849854	-615.187012	305.727448	1146.610718	-540.084106	-224.569672	1139.019287	-499.539856	330.715179	900.755615	-421.434174	-193.893753	899.716431	-515.889526	56.797077	967.898071	523.433533	-57.569057	934.487976	529.421753	99.594292
-568.237000	132.538193	877.105774	-537.440979	-28.455959	873.026611	-636.367615	148.864044	500.964355	-598.298767	-89.973846	507.551788	-638.949280	131.944412	89.000938	-598.493896	-90.531822	90.439026	-560.848511	215.286835	1385.271240	-509.032410	-124.427597	1373.648804	-505.573334	56.952728	1398.909546	-488.368988	50.357780	1667.859497	-615.209839	305.672791	1146.597046	-540.178894	-224.664063	1139.051880	-499.679871	330.629547	900.662903	-421.699524	-193.900314	899.683411	-515.908264	56.753880	967.877380	523.440674	-57.536339	934.473694	529.517639	99.624664
-568.239441	132.532852	877.137512	-537.480164	-28.457115	873.040894	-636.465210	148.844467	501.019043	-598.345276	-90.039299	507.573944	-638.963867	131.938934	89.039719	-598.520691	-90.524368	90.447998	-560.797974	215.283096	1385.261475	-508.965607	-124.425034	1373.666138	-505.486450	56.921753	1398.921265	-488.308350	50.399792	1667.931396	-615.224792	305.624695	1146.582642	-540.269287	-224.756744	1139.117798	-499.797424	330.511749	900.586975	-421.952606	-193.893921	899.690491	-515.914001	56.735283	967.895142	523.486633	-57.497097	934.487244	529.637329	99.668304
-568.244202	132.501053	877.166870	-537.489258	-28.467010	873.052185	-636.464783	148.770645	501.050720	-598.287170	-90.025345	507.557709	-638.949219	131.945404	89.040039	-598.445923	-90.525627	90.481857	-560.720642	215.294434	1385.243896	-508.879120	-124.418831	1373.705566	-505.382690	56.948792	1398.924927	-488.269989	50.425144	1667.979736	-615.215942	305.547638	1146.539551	-540.360596	-224.859085	1139.164185	-499.901550	330.410675	900.528870	-422.178680	-193.826172	899.727173	-515.913208	56.705204	967.912903	523.532043	-57.426674	934.523132	529.756958	99.678360
-568.223145	132.470001	877.158325	-537.469849	-28.463840	873.064087	-636.472717	148.737671	501.036133	-598.292908	-90.036079	507.614166	-638.940857	131.942749	89.070129	-598.436462	-90.513283	90.521935	-560.660400	215.297638	1385.193359	-508.758240	-124.393234	1373.731445	-505.308167	57.006176	1398.895874	-488.223114	50.444752	1667.998779	-615.251770	305.515137	1146.492432	-540.449646	-225.007050	1139.240967	-499.993256	330.313599	900.426392	-422.420410	-193.715546	899.784851	-515.892273	56.703808	967.913635	523.567200	-57.375576	934.526855	529.853821	99.676872
-568.252380	132.456711	877.140930	-537.484680	-28.491671	873.066589	-636.521973	148.730637	501.006958	-598.332092	-90.113617	507.655823	-638.935669	131.944397	89.017235	-598.428101	-90.512177	90.528641	-560.644836	215.332062	1385.134033	-508.630310	-124.392876	1373.761719	-505.230255	57.047970	1398.843628	-488.172028	50.478630	1667.989014	-615.276062	305.477448	1146.376709	-540.578613	-224.988022	1139.149048	-500.070404	330.219482	900.296143	-422.585876	-193.473618	899.842407	-515.897766	56.700993	967.898682	523.684937	-57.525013	934.539734	530.123230	99.256500
-568.282532	132.425369	877.106567	-537.481934	-28.558027	873.057251	-636.583191	148.748322	500.968750	-598.348389	-90.131348	507.671417	-638.970581	131.942825	89.021675	-598.481628	-90.547699	90.527977	-560.610718	215.353943	1385.069092	-508.501984	-124.382988	1373.726074	-505.149353	57.093624	1398.764648	-488.121094	50.494152	1667.962646	-615.281311	305.492554	1146.312622	-540.671875	-225.343155	1139.200317	-500.162079	330.161987	900.158630	-422.680054	-193.104935	899.967651	-515.892639	56.676907	967.868042	523.755737	-57.470516	934.506836	530.201538	99.320854
-568.274841	132.386658	877.081360	-537.431274	-28.604193	873.038940	-636.560913	148.696579	500.949280	-598.355530	-90.186302	507.644287	-638.949768	131.948227	88.987129	-598.443787	-90.526833	90.499916	-560.591187	215.384537	1385.008789	-508.373260	-124.336372	1373.698853	-505.030914	57.144985	1398.692505	-488.072693	50.525696	1667.949951	-615.294128	305.450775	1146.254761	-540.773987	-226.105972	1139.405273	-500.221863	330.091125	900.083435	-422.672577	-192.534561	900.210815	-515.859863	56.648819	967.844116	523.730286	-57.258877	934.487976	530.034546	99.859367
-568.260498	132.360229	877.077271	-537.405396	-28.621292	873.022949	-636.523132	148.664200	500.972473	-598.379517	-90.212852	507.608795	-638.916626	131.953201	88.986351	-598.464172	-90.542328	90.457184	-560.577271	215.389267	1384.976318	-508.218109	-124.286049	1373.675293	-504.941864	57.161335	1398.656860	-488.022278	50.528431	1667.956177	-615.288025	305.371399	1146.225220	-540.854004	-226.799042	1139.487793	-500.252563	329.952362	900.037842	-422.588593	-191.804489	900.570618	-515.823059	56.626480	967.827515	523.781128	-57.235744	934.496094	530.058594	99.900642
-568.220947	132.278687	877.070618	-537.359802	-28.675875	873.013794	-636.586487	148.609192	500.993683	-598.400696	-90.233040	507.591370	-638.962158	131.935043	88.996910	-598.412048	-90.560883	90.442116	-560.563293	215.403488	1384.944946	-508.081055	-124.240189	1373.665527	-504.815796	57.166588	1398.620483	-487.970520	50.518356	1667.960327	-615.278442	305.278229	1146.195679	-540.878174	-227.382065	1139.593384	-500.262817	329.801880	899.986023	-422.427887	-191.024872	901.031494	-515.764099	56.562489	967.812866	523.842957	-57.142326	934.472046	530.058350	99.953369
-568.179810	132.254593	877.083618	-537.318970	-28.682962	872.993103	-636.615417	148.587311	501.036224	-598.421570	-90.272820	507.611877	-638.968384	131.932556	88.993393	-598.466187	-90.567467	90.442963	-560.517761	215.405319	1384.912231	-507.966309	-124.167969	1373.670044	-504.725281	57.199863	1398.593750	-487.894470	50.526932	1667.970703	-615.260010	305.187073	1146.149536	-540.916626	-228.295670	1139.822021	-500.256531	329.685760	899.927185	-422.174072	-190.004837	901.711304	-515.701721	56.532211	967.801147	523.930786	-57.256226	934.498047	530.218323	99.557404
-568.076355	132.245895	877.070007	-537.238892	-28.680464	872.999146	-636.593384	148.576996	501.013916	-598.440247	-90.306206	507.632080	-638.926758	131.940033	88.983002	-598.473877	-90.562210	90.505951	-560.464539	215.438599	1384.861328	-507.858704	-124.096664	1373.709961	-504.607178	57.283638	1398.573975	-487.792236	50.540634	1667.978516	-615.254883	305.163116	1146.083862	-540.893677	-229.277267	1140.134644	-500.284424	329.684906	899.875000	-421.811829	-188.949966	902.594482	-515.599121	56.537579	967.792664	523.911194	-57.004642	934.482300	530.000244	100.115730
-568.019348	132.218521	877.070374	-537.168030	-28.714483	873.010193	-636.545288	148.557953	500.998291	-598.484985	-90.340561	507.686188	-638.911316	131.945206	88.977867	-598.395996	-90.551430	90.541504	-560.391724	215.493652	1384.806885	-507.779816	-123.994011	1373.746826	-504.498962	57.354813	1398.516846	-487.671265	50.561504	1667.971680	-615.232300	305.131866	1145.989868	-540.841553	-230.365387	1140.500732	-500.198853	329.517395	899.773804	-421.336090	-187.638794	903.658875	-515.524902	56.518116	967.793701	524.040588	-57.057644	934.510193	530.153015	99.779327
-567.927673	132.212387	877.055969	-537.085205	-28.744804	872.977722	-636.562256	148.566177	500.996124	-598.479858	-90.328712	507.690582	-638.897339	131.960724	88.959320	-598.388916	-90.571312	90.509346	-560.344482	215.540024	1384.697632	-507.749786	-123.930511	1373.730835	-504.401001	57.410614	1398.443481	-487.547913	50.564651	1667.942383	-615.206787	305.073700	1145.871216	-540.764954	-231.220062	1140.692505	-500.182953	329.523193	899.693298	-420.669830	-186.094070	904.960083	-515.424988	56.489307	967.765686	523.965454	-56.797600	934.470459	529.868164	100.338264
-567.832947	132.207947	877.041870	-536.993713	-28.779535	872.962952	-636.573792	148.560135	500.994934	-598.554199	-90.393478	507.695038	-638.889404	131.963333	88.958710	-598.424500	-90.551430	90.478630	-560.267395	215.572327	1384.597534	-507.737732	-123.832054	1373.658447	-504.311829	57.437939	1398.371582	-487.417114	50.546371	1667.914063	-615.187195	305.023010	1145.789795	-540.641174	-232.621964	1141.207031	-500.080963	329.326202	899.599243	-419.801300	-184.256088	906.591492	-515.322266	56.469593	967.747437	523.972229	-56.689411	934.431946	529.778076	100.464020
-567.741699	132.126755	877.032898	-536.909180	-28.804733	872.949585	-636.572937	148.528763	501.032257	-598.535828	-90.397049	507.642242	-638.921631	131.963364	88.978821	-598.413025	-90.582504	90.450920	-560.188843	215.571060	1384.525391	-507.764160	-123.696411	1373.517456	-504.198822	57.443703	1398.337280	-487.256744	50.504917	1667.893555	-615.122253	304.977570	1145.720337	-540.521912	-234.026627	1141.658936	-499.977142	329.227844	899.546509	-418.766357	-182.148010	908.497559	-515.216431	56.417618	967.729004	523.964111	-56.585377	934.403748	529.658569	100.533920
-567.600952	132.058960	877.008972	-536.786316	-28.870422	872.943848	-636.573181	148.525589	501.047974	-598.599487	-90.451904	507.636475	-638.939880	131.954102	88.987679	-598.436523	-90.577515	90.420334	-560.020325	215.587723	1384.445557	-507.791443	-123.536644	1373.309570	-504.078400	57.425564	1398.275024	-487.089600	50.451420	1667.867676	-615.049866	304.906921	1145.632080	-540.362366	-235.504883	1142.163086	-499.864410	329.107300	899.490356	-417.559265	-179.687805	910.787720	-515.074341	56.359356	967.709656	523.932190	-56.441319	934.381897	529.517212	100.661224
-567.442383	131.994766	877.018127	-536.638428	-28.911346	872.932434	-636.606140	148.497665	501.069244	-598.596802	-90.419617	507.644501	-638.982239	131.936752	88.984383	-598.406494	-90.603645	90.405586	-559.903748	215.568604	1384.318481	-507.818665	-123.321030	1373.111450	-503.977936	57.389835	1398.208740	-486.893768	50.381371	1667.813721	-614.954285	304.850250	1145.505981	-540.241394	-237.018463	1142.661865	-499.771637	329.059021	899.385132	-416.287048	-177.004196	913.387390	-514.910461	56.295303	967.704834	523.884949	-56.340115	934.366394	529.383545	100.765976
-567.309998	131.909576	876.970459	-536.557007	-28.962412	872.939270	-636.616028	148.508270	501.067535	-598.663635	-90.491211	507.671295	-639.006531	131.952866	88.982300	-598.471741	-90.615494	90.426453	-559.745300	215.563736	1384.206787	-507.873199	-123.071396	1372.899170	-503.878082	57.374645	1398.140015	-486.648376	50.294495	1667.766357	-614.843384	304.791779	1145.394531	-540.024292	-238.888550	1143.382080	-499.575012	328.878143	899.225403	-414.896362	-174.065536	916.478333	-514.778442	56.252911	967.673035	523.843445	-56.212521	934.346069	529.237793	100.917084
-567.117737	131.836639	876.948792	-536.411316	-28.990717	872.964294	-636.550415	148.486343	501.041260	-598.654297	-90.476028	507.705292	-638.948608	131.987595	88.971481	-598.403564	-90.587662	90.446022	-559.585510	215.559341	1384.064819	-507.932922	-122.848694	1372.747314	-503.768402	57.392281	1398.065674	-486.376099	50.192104	1667.690552	-614.710815	304.774536	1145.239746	-539.702637	-241.193832	1144.473999	-499.412994	328.805023	899.086914	-413.487701	-170.829102	920.003235	-514.614136	56.218906	967.675720	523.806580	-56.060490	934.336426	529.101196	101.093277
-566.692444	131.519318	876.885620	-535.802917	-28.908548	873.200745	-636.383728	148.434692	500.956604	-598.589966	-90.421272	507.736420	-638.868347	132.023941	88.934265	-598.348755	-90.604599	90.464371	-559.412170	215.555557	1383.959106	-507.988831	-122.557762	1372.586548	-503.663422	57.426964	1397.988037	-486.070496	50.052513	1667.627441	-614.550781	304.749420	1145.080688	-539.412781	-243.041672	1145.219238	-499.249786	328.743011	898.968140	-412.000702	-167.496262	923.922119	-514.239502	56.300343	967.808716	523.768066	-55.928635	934.316650	528.986572	101.234184
-566.503845	131.456039	876.881165	-535.732849	-28.921541	873.237671	-636.290100	148.406540	500.969025	-598.643860	-90.460403	507.746399	-638.839722	132.043884	88.911522	-598.298950	-90.594063	90.474388	-559.257324	215.559433	1383.828003	-508.126831	-122.230629	1372.408081	-503.575623	57.456650	1397.914917	-485.737427	49.850700	1667.547729	-614.380737	304.740234	1144.986572	-539.026367	-245.129593	1146.185425	-499.082184	328.669952	898.839355	-410.493286	-164.073944	928.146973	-514.126038	56.257191	967.831543	523.733093	-55.774250	934.280334	528.854736	101.413307
-566.514099	131.575119	876.870178	-536.110535	-29.077734	873.111450	-636.357483	148.445328	501.019470	-598.799316	-90.563156	507.759735	-638.891296	132.025436	88.965408	-598.390747	-90.598816	90.446434	-559.090698	215.574921	1383.756958	-508.291534	-121.972313	1372.267212	-503.479614	57.438602	1397.853516	-485.382629	49.602966	1667.462646	-614.192810	304.739655	1144.910156	-538.609497	-247.281937	1147.289551	-498.906738	328.593750	898.731873	-408.972534	-160.647949	932.715942	-514.221863	56.098248	967.731201	523.677734	-55.659649	934.263855	528.730286	101.536140
-566.404053	131.622742	876.863831	-536.219482	-29.167679	873.024780	-636.278687	148.412048	501.087769	-598.871582	-90.627495	507.748352	-638.904419	132.024521	88.988808	-598.489990	-90.636314	90.451271	-558.922485	215.553726	1383.691772	-508.483582	-121.765022	1372.186646	-503.385406	57.430382	1397.802490	-484.984985	49.341728	1667.376587	-613.994324	304.707611	1144.808472	-538.114319	-249.284729	1148.367798	-498.694763	328.522522	898.641541	-407.442047	-157.292114	937.538696	-514.168030	55.986515	967.668030	523.620361	-55.501312	934.245728	528.573669	101.682709
-566.221802	131.532089	876.823975	-536.123047	-29.271454	872.994873	-636.270996	148.439651	501.081512	-598.889404	-90.620399	507.722900	-638.931274	132.008530	89.023796	-598.448181	-90.661346	90.440659	-558.719971	215.571655	1383.576294	-508.641327	-121.601639	1372.197388	-503.314636	57.402988	1397.738037	-484.562408	49.038948	1667.265259	-613.755371	304.678040	1144.684326	-537.639343	-251.284317	1149.762939	-498.441406	328.443665	898.544495	-405.752075	-154.038391	942.701660	-514.020142	55.876446	967.630432	523.551208	-55.391968	934.222168	528.424927	101.810364
-566.055603	131.487366	876.750671	-536.054321	-29.353876	872.925171	-636.233154	148.447723	501.094574	-598.896973	-90.600380	507.707458	-638.926575	132.003525	88.991196	-598.457886	-90.671768	90.405281	-558.572266	215.562088	1383.420532	-508.774292	-121.476349	1372.269043	-503.249756	57.411091	1397.679199	-484.093018	48.673954	1667.113281	-613.524963	304.684601	1144.549072	-537.124268	-253.146027	1151.094849	-498.247314	328.487732	898.415771	-404.142609	-151.217331	947.916138	-513.875305	55.796715	967.548767	523.428711	-55.266136	934.192505	528.235168	101.955307
-565.788208	131.386322	876.655457	-535.623047	-29.361116	872.731812	-636.134094	148.457214	501.065521	-598.736206	-90.496696	507.701935	-638.939087	131.997421	88.992790	-598.341858	-90.656403	90.404694	-558.429199	215.565750	1383.269897	-508.905396	-121.322731	1372.457764	-503.178192	57.434525	1397.600220	-483.606537	48.324261	1666.980103	-613.285217	304.624420	1144.387085	-536.832275	-254.203522	1152.175537	-497.912415	328.336365	898.251160	-402.148895	-148.593033	953.225769	-513.502808	55.731209	967.395752	523.326416	-55.111511	934.171997	528.044617	102.135994
-565.577759	131.372681	876.622986	-535.523071	-29.401360	872.723633	-635.968994	148.471893	501.062439	-598.724915	-90.487938	507.724640	-638.862976	132.010376	88.993446	-598.356750	-90.650429	90.442650	-558.299927	215.539810	1383.163208	-508.992188	-121.185555	1372.753540	-503.100128	57.455978	1397.546265	-483.083893	47.960453	1666.835571	-613.048706	304.559113	1144.239014	-536.345581	-255.676224	1153.623047	-497.620026	328.305420	898.134949	-400.076874	-146.571671	958.477417	-513.345093	55.692398	967.375000	523.242249	-54.924297	934.153015	527.867615	102.327255
-565.399658	131.370377	876.623230	-535.449951	-29.396763	872.702576	-635.806030	148.493042	501.053894	-598.677795	-90.450638	507.756866	-638.830383	132.032501	88.999878	-598.324402	-90.657417	90.436424	-558.195679	215.538361	1383.056641	-509.062256	-121.039368	1373.113892	-503.016571	57.478756	1397.506592	-482.544495	47.531338	1666.712891	-612.823120	304.553131	1144.147339	-536.189026	-256.160767	1154.619385	-497.328735	328.260376	898.048279	-397.816681	-145.213181	963.254211	-513.215149	55.657978	967.364685	523.122192	-54.690281	934.116821	527.591553	102.602356
-565.242249	131.376984	876.601257	-535.347473	-29.432423	872.700623	-635.636963	148.494385	501.041840	-598.642883	-90.452370	507.770355	-638.824341	132.019440	89.007332	-598.286011	-90.652863	90.429077	-558.127258	215.525146	1382.993408	-509.142944	-120.943161	1373.536499	-502.953339	57.460518	1397.463501	-482.021179	47.090523	1666.589111	-612.609741	304.496765	1144.047363	-535.786621	-257.071838	1155.865479	-497.009460	328.170990	898.000488	-395.188019	-144.251480	967.969055	-513.090393	55.640015	967.354980	523.070496	-54.604153	934.097473	527.541992	102.592880
-565.067993	131.392044	876.622986	-535.245117	-29.394724	872.700439	-635.521973	148.548981	501.094666	-598.602295	-90.453438	507.754395	-638.842407	131.978638	89.035469	-598.329346	-90.702354	90.440697	-558.048035	215.533569	1382.922852	-509.199432	-120.846664	1374.035278	-502.904816	57.467781	1397.465210	-481.481750	46.649406	1666.471924	-612.394592	304.382965	1143.965698	-535.574951	-256.900940	1156.637451	-496.658203	328.086456	897.969666	-392.071503	-143.662369	972.279785	-512.960022	55.636192	967.370483	522.975525	-54.458729	934.074829	527.369202	102.744095
-564.904785	131.369339	876.637329	-535.147766	-29.339094	872.776733	-635.230652	148.535049	501.077789	-598.499023	-90.402969	507.770569	-638.776794	132.013779	89.076408	-598.273621	-90.716599	90.469818	-557.998474	215.516190	1382.842896	-509.268219	-120.693298	1374.577759	-502.848755	57.479881	1397.474731	-480.958862	46.314362	1666.324219	-612.183228	304.277466	1143.856689	-535.237122	-256.407104	1157.107544	-496.354340	328.136688	897.951538	-388.750305	-143.928268	975.678711	-512.849426	55.671619	967.422729	522.909851	-54.336124	934.061096	527.234131	102.866188
-564.790161	131.390732	876.651367	-535.067383	-29.363237	872.742249	-635.072815	148.623154	501.082031	-598.484741	-90.433151	507.822906	-638.786499	132.014496	89.130653	-598.286926	-90.711182	90.480743	-557.932556	215.553574	1382.731934	-509.305725	-120.542252	1375.144653	-502.814606	57.515862	1397.476196	-480.456055	45.893963	1666.206421	-611.984314	304.174683	1143.710693	-534.872009	-255.570328	1157.492310	-495.919128	327.968475	897.859741	-384.738007	-144.410645	978.901978	-512.724670	55.638260	967.403198	522.783264	-54.195969	934.041626	527.054321	102.994965
-564.678894	131.436295	876.675110	-534.961365	-29.350203	872.764954	-634.896240	148.705154	501.078033	-598.409729	-90.421394	507.836853	-638.823975	132.022202	89.124695	-598.341614	-90.722275	90.504799	-557.885925	215.596802	1382.612915	-509.326324	-120.376671	1375.671143	-502.794464	57.573540	1397.469849	-479.992157	45.461933	1666.053589	-611.800720	304.102051	1143.535889	-534.596069	-254.579880	1157.712280	-495.574646	327.861206	897.748535	-380.743835	-145.459183	981.104675	-512.609436	55.666096	967.423828	522.624695	-54.062691	934.033386	526.841125	103.152489
-564.548462	131.425690	876.696289	-534.815186	-29.315531	872.813965	-634.658875	148.741470	501.060486	-598.317200	-90.406837	507.878510	-638.811218	132.051651	89.137054	-598.312439	-90.708969	90.510643	-557.865295	215.635239	1382.418335	-509.374054	-120.272873	1376.100098	-502.799561	57.636238	1397.478271	-479.571960	45.205547	1665.919678	-611.639771	304.009796	1143.285645	-534.268311	-253.044128	1157.439941	-495.204010	327.726257	897.628723	-376.291595	-147.819244	982.622070	-512.468445	55.699665	967.456787	522.450989	-53.788090	934.015015	526.497192	103.536804
-564.427917	131.442307	876.751282	-534.735413	-29.251659	872.905579	-634.368652	148.754150	501.033234	-598.250610	-90.404045	507.895508	-638.752625	132.085495	89.136154	-598.328857	-90.693230	90.560669	-557.825012	215.720581	1382.258911	-509.414978	-120.215843	1376.481079	-502.812958	57.731850	1397.509399	-479.204224	44.872608	1665.845337	-611.476196	303.926392	1143.024048	-533.932373	-251.399704	1157.066528	-494.799042	327.557068	897.501038	-371.995850	-150.409927	983.566406	-512.381104	55.750507	967.534668	522.278809	-53.560658	934.005859	526.158569	103.820953
-564.336609	131.450348	876.781555	-534.624817	-29.272396	872.887207	-634.170959	148.797821	501.051727	-598.173218	-90.410324	507.953766	-638.750671	132.084579	89.147591	-598.299133	-90.701248	90.563377	-557.825806	215.795700	1382.100098	-509.481628	-120.238136	1376.776123	-502.829102	57.828045	1397.519043	-478.906860	44.649902	1665.762329	-611.363708	303.842438	1142.729614	-533.426941	-249.688705	1156.535767	-494.419312	327.399933	897.360474	-367.395325	-153.807388	983.818176	-512.271423	55.721401	967.538269	522.179077	-53.374844	933.971802	525.980530	104.011589
-564.163330	131.622452	876.860779	-534.523682	-29.236717	872.907776	-633.906006	148.816940	501.042969	-598.170898	-90.502991	507.939178	-638.742188	132.076538	89.179703	-598.463928	-90.709656	90.541298	-557.830261	215.901779	1381.934448	-509.539825	-120.273140	1376.996826	-502.869965	57.955650	1397.530029	-478.692383	44.468342	1665.669800	-611.257996	303.819061	1142.469116	-532.760681	-247.588058	1155.653564	-494.056152	327.218323	897.216553	-362.780762	-157.897110	983.360718	-512.156189	55.766502	967.599915	522.095459	-53.260616	933.951294	525.828796	104.138123
-563.675842	132.148148	877.124878	-534.388184	-28.851866	873.196777	-633.660706	148.850922	501.164276	-597.860229	-90.384506	507.829590	-638.716797	132.072327	89.232193	-598.283875	-90.709030	90.570358	-557.853027	216.049332	1381.748291	-509.601227	-120.310829	1377.110352	-502.923645	58.068268	1397.514526	-478.546387	44.410706	1665.550659	-611.123840	303.688690	1142.127563	-531.907837	-245.582489	1154.714966	-493.653961	326.974884	896.993164	-358.174561	-162.567566	982.377991	-511.996765	56.121574	967.942139	522.052795	-53.193871	933.946167	525.727722	104.197182
-563.648682	132.102997	877.144470	-534.356995	-29.035614	873.107483	-633.556213	148.912872	501.173706	-597.758362	-90.416840	507.860443	-638.737488	132.051910	89.230988	-598.311890	-90.731529	90.565430	-557.925598	216.159637	1381.535645	-509.669006	-120.337616	1377.131104	-502.985413	58.210506	1397.523926	-478.445099	44.373390	1665.491455	-611.024292	303.649933	1141.782593	-530.814026	-243.523926	1153.638184	-493.284271	326.704407	896.764038	-353.670410	-167.761093	980.878113	-511.940704	55.946587	967.899475	522.009216	-53.098743	933.938843	525.647888	104.272774
-563.730164	131.617676	876.896484	-534.264954	-29.269049	873.074097	-633.436646	148.970352	501.102295	-597.694214	-90.455795	507.898682	-638.741089	132.025223	89.210205	-598.381165	-90.722076	90.586845	-558.040466	216.294388	1381.342896	-509.783234	-120.334076	1377.057617	-503.070740	58.348141	1397.517212	-478.426788	44.391907	1665.439941	-610.917297	303.592407	1141.436279	-529.492554	-241.520523	1152.477417	-492.964050	326.473206	896.526062	-349.345276	-172.906525	978.971252	-511.898956	55.765064	967.735596	521.944458	-53.015747	933.938904	525.539978	104.324348
-563.625671	131.448898	876.791138	-534.069946	-29.408030	873.008789	-633.260010	148.993622	501.026337	-597.892639	-90.669174	508.005890	-638.724182	132.016479	89.204567	-598.629639	-90.732513	90.588394	-558.190552	216.420242	1381.129517	-509.904358	-120.328094	1376.934448	-503.196411	58.508591	1397.492188	-478.475983	44.487015	1665.414307	-610.821777	303.533600	1141.113281	-527.857239	-239.558212	1151.264648	-492.715057	326.273499	896.257996	-345.252563	-179.374771	976.571716	-511.756439	55.654644	967.651001	521.859497	-52.955151	933.927429	525.412720	104.362442
-563.416321	131.396271	876.723938	-533.812805	-29.451469	872.978271	-633.053528	148.964325	500.993378	-597.380737	-90.402580	507.809204	-638.665649	132.003464	89.196129	-598.304993	-90.745888	90.593269	-558.379578	216.564484	1380.976929	-510.018646	-120.316154	1376.690308	-503.305420	58.688995	1397.482178	-478.587402	44.622932	1665.400024	-610.738037	303.463806	1140.810303	-525.877014	-237.664566	1149.941528	-492.390564	325.919312	895.982605	-341.355652	-185.547363	973.989075	-511.546967	55.634506	967.610229	521.783264	-52.858665	933.892456	525.267517	104.447357
-563.219910	131.384888	876.659729	-533.584656	-29.477785	872.917603	-632.949097	148.998932	501.004517	-597.558167	-90.760445	508.043976	-638.656616	131.972824	89.218399	-598.500549	-90.759590	90.612900	-558.607971	216.727539	1380.800049	-510.135651	-120.298676	1376.373901	-503.421692	58.872475	1397.510742	-478.756897	44.800282	1665.426270	-610.938538	303.474121	1140.364990	-523.674927	-235.845947	1148.554810	-492.088440	325.590851	895.761597	-337.800507	-191.904434	971.295471	-511.357208	55.620232	967.556580	521.741028	-52.744907	933.904297	525.095764	104.558434
-563.099182	131.596100	876.621216	-533.579163	-29.591406	872.699829	-632.888794	148.983643	501.052185	-597.051331	-90.052254	507.736481	-638.640015	131.980530	89.231262	-598.138428	-90.743576	90.529488	-558.869141	216.906967	1380.683838	-510.199646	-120.240265	1375.926514	-503.555511	59.044865	1397.496094	-478.983887	44.958981	1665.501587	-610.857727	303.367950	1140.073975	-521.076477	-233.990540	1147.039307	-491.850220	325.314026	895.558960	-334.201141	-200.038559	968.603210	-511.239319	55.540379	967.412964	521.721619	-52.654552	933.891541	524.914917	104.642349
-562.825378	131.633850	876.538757	-533.271545	-29.669748	872.599487	-632.782166	148.953629	501.045227	-597.259216	-90.509682	507.973480	-638.642456	131.950928	89.223915	-598.369202	-90.820847	90.568832	-559.118958	217.123917	1380.569702	-510.225708	-120.166779	1375.362183	-503.677460	59.212379	1397.507324	-479.277679	45.215061	1665.555542	-610.785461	303.231445	1139.804199	-518.556091	-232.519379	1145.664307	-491.573273	324.949341	895.358154	-331.195526	-206.855804	966.246216	-510.969116	55.510323	967.330200	521.693054	-52.603790	933.874512	524.751038	104.693199
-562.462769	131.634918	876.483887	-532.843079	-29.686197	872.565308	-632.863098	148.941711	501.203430	-597.146057	-90.509735	507.965240	-638.708984	131.904892	89.242134	-598.321655	-90.819061	90.569748	-559.351624	217.316864	1380.486206	-510.117584	-120.115784	1374.801758	-503.796204	59.383709	1397.508667	-479.609467	45.504078	1665.606201	-610.722168	303.083038	1139.541992	-516.152405	-231.055603	1144.311768	-491.287689	324.595886	895.190491	-328.246735	-213.374344	964.060425	-510.608887	55.522396	967.298828	521.640686	-52.594822	933.897827	524.556152	104.729469
-562.075623	131.563766	876.389404	-532.354431	-29.690048	872.573853	-632.615173	148.906708	501.047455	-597.039063	-90.483757	508.006989	-638.577209	131.938995	89.187935	-598.316467	-90.829018	90.551163	-559.591431	217.485474	1380.433350	-509.808411	-120.113525	1374.246460	-503.934113	59.565105	1397.509277	-479.967682	45.793728	1665.657959	-610.684387	302.974213	1139.358276	-514.038513	-229.903458	1143.029785	-491.041840	324.234314	895.049316	-325.554962	-219.619583	962.493713	-510.218567	55.560226	967.271118	521.628723	-52.555222	933.903137	524.400879	104.769646
-561.679504	131.535797	876.302795	-531.886292	-29.621813	872.561584	-632.461182	148.861588	501.024261	-596.950012	-90.456253	508.032043	-638.494690	131.919174	89.192329	-598.237610	-90.818558	90.555405	-559.820862	217.612869	1380.421875	-509.240021	-120.141479	1373.787842	-504.017120	59.707680	1397.506958	-480.352936	46.120945	1665.683960	-610.642517	302.841278	1139.222656	-512.791748	-229.116913	1141.942383	-490.842499	323.890411	894.944458	-323.006531	-223.763031	960.979248	-509.820435	55.635910	967.232422	521.554565	-52.483994	933.900635	524.144104	104.934288
-561.335571	131.485413	876.235352	-531.426941	-29.595028	872.506592	-632.401550	148.840698	501.007996	-596.886536	-90.426163	508.009979	-638.482788	131.926590	89.151085	-598.208740	-90.823990	90.505737	-560.098389	217.680023	1380.427124	-508.441132	-120.226563	1373.406372	-504.069855	59.839695	1397.503296	-480.716766	46.360119	1665.800537	-610.642334	302.739105	1139.129028	-511.840179	-228.411606	1141.013672	-490.672546	323.562927	894.914856	-321.096436	-229.742981	960.828125	-509.418396	55.660110	967.169250	521.525574	-52.510803	933.908936	524.047852	104.820488
-560.985779	131.495605	876.181580	-530.975342	-29.558243	872.476929	-632.345093	148.816559	500.999603	-596.857117	-90.410789	508.014801	-638.466125	131.941803	89.158478	-598.192139	-90.849945	90.495979	-560.366455	217.691467	1380.502686	-507.469299	-120.348495	1373.118408	-504.037323	59.967010	1397.487549	-481.102753	46.688591	1665.864502	-610.676941	302.628510	1139.123657	-511.481720	-228.099411	1140.450439	-490.489868	323.202118	894.932312	-319.900482	-235.635193	961.432251	-509.013672	55.722507	967.123901	521.518250	-52.550861	933.918396	523.893738	104.774925
-560.685486	131.616547	876.157349	-530.615906	-29.501991	872.422119	-632.256287	148.775970	500.995789	-596.783325	-90.354591	508.050690	-638.469238	131.936432	89.138542	-598.187622	-90.864891	90.482170	-560.644592	217.682846	1380.604004	-506.380676	-120.447945	1372.962280	-503.917877	60.068367	1397.478271	-481.446106	46.932941	1666.016602	-610.707336	302.468872	1139.164429	-511.578491	-227.700439	1139.896484	-490.314148	322.914001	895.075989	-319.148254	-241.185303	962.611389	-508.660034	55.809814	967.075012	521.543091	-52.637928	933.956787	523.749512	104.669228
-560.426147	131.798126	876.159485	-530.347229	-29.398199	872.310791	-632.305420	148.852859	501.069550	-596.751465	-90.326088	508.048218	-638.462463	131.924408	89.156540	-598.123596	-90.871094	90.479668	-560.917908	217.634171	1380.730347	-505.208466	-120.502548	1372.914673	-503.735931	60.147270	1397.479370	-481.731903	47.097153	1666.240601	-610.783691	302.299896	1139.267212	-512.154724	-227.708221	1139.689575	-490.159973	322.694580	895.284119	-318.842041	-246.478546	964.332947	-508.343201	55.897327	967.002136	521.576599	-52.761230	933.985718	523.626526	104.565178
-560.147156	131.967804	876.152771	-530.007690	-29.229414	872.219910	-632.246948	148.828583	501.079437	-596.739380	-90.311150	508.083221	-638.476318	131.922150	89.146515	-598.158813	-90.872490	90.500282	-561.139709	217.594040	1380.869019	-504.081299	-120.487564	1373.010742	-503.475739	60.217560	1397.508911	-481.983673	47.289364	1666.454102	-610.889221	302.030762	1139.394531	-513.113159	-227.981323	1139.710449	-489.986328	322.472900	895.556824	-318.749115	-251.242020	966.535217	-507.981720	56.042217	966.933716	521.599731	-52.871426	933.977051	523.470642	104.546349
-559.920776	132.142822	876.162109	-529.686035	-29.008329	872.143494	-632.212891	148.872925	501.118591	-596.714905	-90.323784	508.159393	-638.442078	131.938019	89.177460	-598.173096	-90.936386	90.541527	-561.296326	217.519379	1380.987549	-503.000305	-120.485703	1373.190186	-503.139496	60.276077	1397.536865	-482.166687	47.444569	1666.697510	-611.032532	301.779694	1139.557495	-514.440186	-228.479584	1139.919678	-489.828186	322.339264	895.842590	-318.874725	-255.562256	969.089417	-507.643768	56.226826	966.875183	521.672424	-53.096458	933.995850	523.447571	104.289993
-559.643066	132.287918	876.196838	-529.209595	-28.680859	872.170227	-632.174927	148.899994	501.168945	-596.593384	-90.233559	508.173981	-638.407776	131.965439	89.194901	-598.115967	-90.896187	90.542191	-561.379578	217.437164	1381.121094	-502.013367	-120.417038	1373.466797	-502.704285	60.368385	1397.584717	-482.288513	47.571060	1666.971680	-611.182190	301.476501	1139.723877	-515.937561	-229.285049	1140.378174	-489.658234	322.293488	896.179077	-319.027039	-259.321442	972.099854	-507.237946	56.515430	966.891846	521.695557	-53.262215	934.019226	523.388977	104.128281
-559.289368	132.306976	876.234436	-528.456116	-28.340456	872.342224	-632.049561	148.909897	501.164154	-596.430237	-90.114082	508.228546	-638.356018	132.019241	89.193123	-598.130676	-90.895905	90.571457	-561.366821	217.396820	1381.226440	-501.218201	-120.417374	1373.773438	-502.205261	60.460835	1397.656982	-482.362854	47.679916	1667.252686	-611.341675	301.154572	1139.886841	-517.640198	-230.389053	1141.073364	-489.502136	322.267426	896.580200	-319.832489	-262.788300	974.950134	-506.712799	56.869186	966.999023	521.693420	-53.394009	934.023132	523.306274	103.969185
-559.105286	132.452911	876.271118	-527.905823	-28.135323	872.308289	-632.042175	148.940582	501.235199	-596.278381	-89.985489	508.270142	-638.330750	132.050262	89.207886	-598.104492	-90.907906	90.585136	-561.271362	217.319824	1381.299561	-500.566345	-120.548676	1374.137329	-501.656982	60.539394	1397.701294	-482.369873	47.776264	1667.516235	-611.568481	300.745361	1140.030029	-519.434570	-231.692474	1141.977417	-489.358765	322.268921	896.958252	-320.622467	-265.982086	977.978760	-506.265472	57.106949	966.964844	521.674316	-53.498890	934.016235	523.230164	103.846703
-559.012390	132.857529	876.335083	-527.590942	-27.871355	872.069702	-632.020569	148.963821	501.307587	-596.158264	-89.818382	508.216949	-638.337524	132.104401	89.247437	-598.117615	-90.870888	90.606911	-561.070862	217.261734	1381.364380	-500.096130	-120.681107	1374.551636	-501.052887	60.599735	1397.745605	-482.298248	47.873920	1667.789551	-611.821594	300.373932	1140.153198	-521.226196	-233.130173	1142.982300	-489.268707	322.314819	897.328552	-321.573914	-268.650848	980.941284	-505.873108	57.352627	966.806335	521.652466	-53.586903	934.019409	523.175232	103.727806
-558.866211	133.162521	876.414551	-527.201172	-27.594795	872.072632	-632.009277	149.000259	501.376312	-595.902405	-89.813339	508.309326	-638.289673	132.124741	89.273705	-598.093445	-90.855415	90.657120	-560.770752	217.210434	1381.372681	-499.769562	-120.871628	1374.990845	-500.474976	60.639118	1397.764038	-482.213989	47.927761	1668.026855	-612.096863	300.027405	1140.225098	-522.994751	-234.665588	1144.158569	-489.218964	322.393341	897.675232	-322.572174	-271.074982	983.886108	-505.503540	57.676350	966.804626	521.638367	-53.713062	934.035889	523.136475	103.613152
-558.676697	133.401398	876.494080	-526.620544	-27.329966	872.096680	-631.942383	148.996384	501.421722	-595.639282	-89.861633	508.403137	-638.231140	132.137344	89.266853	-598.068115	-90.845375	90.699249	-560.430603	217.103363	1381.351563	-499.571808	-121.087402	1375.454224	-499.870819	60.623703	1397.778198	-482.074524	47.967686	1668.225586	-612.366089	299.680542	1140.261719	-524.710999	-236.285782	1145.346313	-489.216217	322.495758	897.918335	-323.735382	-273.318604	986.564636	-505.066040	57.999462	966.831360	521.607117	-53.868298	934.051453	523.100525	103.485970
-558.470886	133.574005	876.546448	-526.046631	-27.059677	872.105225	-631.924683	149.017273	501.456177	-595.357910	-89.811745	508.454712	-638.245422	132.187408	89.284950	-598.058533	-90.840622	90.700630	-560.005859	217.012497	1381.275146	-499.385712	-121.274490	1375.907715	-499.281464	60.552200	1397.804321	-481.902069	47.914200	1668.437988	-612.666504	299.389496	1140.258667	-526.372986	-237.899796	1146.579468	-489.229553	322.592712	898.108582	-324.961731	-275.383881	989.032410	-504.627075	58.295414	966.837891	521.565796	-54.012104	934.049561	523.058105	103.334534
-558.269165	133.728821	876.605957	-525.477112	-26.814735	872.126953	-631.833435	148.973587	501.496429	-595.021973	-89.782570	508.503876	-638.170593	132.212967	89.275795	-598.026672	-90.824791	90.767120	-559.461914	216.901245	1381.197510	-499.219269	-121.456032	1376.343994	-498.669708	60.443447	1397.831421	-481.696136	47.900558	1668.612427	-612.882751	299.117004	1140.240479	-527.902771	-239.515396	1147.768921	-489.195526	322.700073	898.313843	-326.192505	-277.235016	991.251404	-504.192444	58.573254	966.854248	521.535950	-54.168594	934.053101	523.016846	103.182442
-557.846924	133.639023	876.621887	-524.542725	-26.484728	872.295105	-631.553772	148.902313	501.476715	-594.605469	-89.739113	508.559052	-638.026245	132.266388	89.251320	-598.006592	-90.773438	90.778427	-558.972717	216.799072	1381.085449	-499.136322	-121.591148	1376.723877	-498.094666	60.348598	1397.873047	-481.493134	47.967087	1668.754517	-613.106689	298.895050	1140.163452	-529.248352	-241.066696	1148.983154	-489.285187	322.808624	898.358398	-327.479736	-278.973511	993.126709	-503.576965	58.901752	966.960083	521.495667	-54.295116	934.056274	522.933899	103.066338
-557.464661	133.661880	876.658081	-523.755188	-26.323177	872.321960	-631.335815	148.851288	501.463867	-594.241089	-89.708328	508.583954	-637.915405	132.318741	89.247940	-598.094788	-90.733871	90.786186	-558.408325	216.720444	1380.938110	-499.042358	-121.727325	1377.075317	-497.530853	60.204784	1397.860840	-481.232483	47.877220	1668.921387	-613.314331	298.784271	1140.072510	-530.493469	-242.565414	1150.108276	-489.501038	322.926941	898.254333	-328.781647	-280.570892	994.687378	-503.020844	59.082237	966.998169	521.423889	-54.457996	934.045044	522.824890	102.931808
-557.083679	133.740814	876.662903	-523.124084	-26.237505	872.306213	-631.162415	148.820953	501.511841	-593.908081	-89.757156	508.607422	-637.843689	132.369797	89.236565	-598.176941	-90.742798	90.808228	-557.722229	216.614548	1380.735107	-498.955811	-121.873863	1377.349976	-496.961243	60.058876	1397.888672	-480.988739	47.859768	1669.025635	-613.439331	298.701599	1139.949341	-531.567810	-244.087082	1151.190186	-489.755890	323.103027	898.063965	-330.134247	-282.124939	995.719971	-502.541138	59.205822	967.000977	521.356262	-54.605892	934.040955	522.712402	102.828842
-556.734558	133.827728	876.667053	-522.603027	-26.193129	872.246948	-631.002380	148.796982	501.520477	-593.520386	-89.768997	508.622498	-637.790649	132.352005	89.222313	-598.260986	-90.724136	90.857353	-557.114685	216.529480	1380.554688	-498.914490	-121.965843	1377.574219	-496.457275	59.923420	1397.868286	-480.744110	47.851410	1669.094727	-613.473999	298.659576	1139.804810	-532.420593	-245.571014	1152.223633	-490.030151	323.266754	897.848450	-331.492340	-283.480286	996.325989	-502.103577	59.274300	966.972290	521.284546	-54.736721	934.019836	522.598572	102.729240
-556.387451	133.867706	876.660156	-522.116211	-26.209543	872.146545	-630.800293	148.759888	501.529388	-593.062134	-89.817131	508.650635	-637.718689	132.387619	89.240005	-598.309387	-90.702370	90.874947	-556.340759	216.464996	1380.366455	-498.865112	-122.078331	1377.789185	-495.931122	59.810360	1397.834473	-480.445740	47.842892	1669.150024	-613.392151	298.663300	1139.685059	-533.126770	-246.987701	1153.251953	-490.236389	323.330872	897.618591	-332.936646	-284.811890	996.325439	-501.679871	59.264370	966.917175	521.274536	-54.835800	934.019470	522.548157	102.658112
-555.977844	133.920105	876.661072	-521.656982	-26.267456	872.055054	-630.531738	148.693619	501.534210	-592.708557	-89.885216	508.685699	-637.670532	132.389114	89.224251	-598.323730	-90.696739	90.911102	-555.680847	216.391510	1380.217529	-498.868652	-122.182449	1377.968750	-495.437134	59.703022	1397.769043	-480.140869	47.842339	1669.188477	-613.208496	298.733673	1139.555664	-533.520203	-248.312897	1154.204102	-490.588898	323.573486	897.284485	-334.354156	-286.088745	995.743896	-501.264740	59.211693	966.882629	521.246643	-54.995346	934.024658	522.540833	102.462654
-555.538452	133.877472	876.638550	-521.218201	-26.321524	871.996704	-630.291809	148.648636	501.550751	-592.325439	-89.985115	508.724274	-637.620605	132.392929	89.223976	-598.314636	-90.720169	90.952805	-554.987915	216.341995	1380.059326	-498.916565	-122.254234	1378.145996	-495.011780	59.610195	1397.703369	-479.849487	47.862804	1669.208130	-612.921570	298.845459	1139.443970	-533.698486	-249.534058	1155.008545	-490.956604	323.795044	896.830933	-335.884521	-287.441345	994.530762	-500.863190	59.133583	966.859131	521.254028	-55.193192	934.023560	522.670471	102.165688
-555.025696	133.779312	876.583252	-520.779785	-26.379704	871.948120	-629.963562	148.561584	501.528259	-591.963684	-90.024895	508.756866	-637.538025	132.406891	89.223991	-598.228699	-90.683929	90.967705	-554.257690	216.321350	1379.902588	-499.016266	-122.275162	1378.322266	-494.665131	59.550762	1397.706299	-479.518860	47.888775	1669.206177	-612.565369	298.989929	1139.404053	-533.601685	-250.628967	1155.693604	-491.311035	324.022736	896.380371	-337.351624	-288.478027	992.673706	-500.425476	59.034672	966.823730	521.311401	-55.429462	934.046082	522.884827	101.819344
-554.377258	133.479080	876.466125	-520.137878	-26.491684	872.049500	-629.565430	148.460953	501.486450	-591.564026	-90.044350	508.808258	-637.450745	132.400024	89.215652	-598.230225	-90.680626	90.992264	-553.609863	216.317413	1379.812012	-499.169250	-122.289749	1378.477417	-494.378998	59.502560	1397.741211	-479.179810	47.928596	1669.198730	-611.798706	298.998016	1139.527954	-533.278564	-251.644119	1156.198364	-491.653931	324.243347	895.947449	-338.771729	-289.186768	990.246277	-499.902710	58.932304	966.859314	521.272644	-55.558109	934.060242	522.867249	101.708435
-553.752991	133.250137	876.385559	-519.604065	-26.661665	872.143005	-629.105225	148.360245	501.395935	-591.202637	-90.085464	508.809174	-637.418884	132.398239	89.204971	-598.156311	-90.676239	91.039009	-552.959656	216.327621	1379.687500	-499.345947	-122.280731	1378.602783	-494.118011	59.450848	1397.733521	-478.906067	47.860378	1669.149414	-611.244324	299.252502	1139.489990	-532.679749	-252.471497	1156.509644	-492.021057	324.538300	895.439148	-340.320496	-289.939728	987.262207	-499.432587	58.790207	966.906250	521.243652	-55.677738	934.055176	522.870667	101.554558
-553.197449	133.114532	876.327209	-519.232361	-26.886969	872.139954	-628.264771	148.181198	501.313568	-590.943970	-90.142944	508.808990	-637.196045	132.436600	89.177666	-598.114868	-90.673615	91.040123	-552.384766	216.380234	1379.603882	-499.564178	-122.222252	1378.669312	-493.896820	59.376587	1397.738159	-478.575714	47.921440	1669.076172	-610.614929	299.548279	1139.455566	-531.874329	-253.307831	1156.699219	-492.444458	324.815216	894.835510	-341.970428	-290.567078	983.731934	-499.014099	58.585785	966.895142	521.169861	-55.840874	934.055176	522.823486	101.466499
-552.593628	132.984116	876.251404	-518.948486	-27.155424	872.117310	-628.309692	148.274277	501.425140	-590.717957	-90.297012	508.834076	-637.395874	132.345551	89.266884	-598.188660	-90.665848	91.082909	-551.794189	216.417801	1379.533203	-499.729828	-122.161133	1378.682739	-493.674866	59.348789	1397.745483	-478.227295	47.984032	1668.997681	-609.941711	299.933533	1139.440552	-530.865784	-254.042358	1156.790039	-492.939087	325.083649	894.145447	-344.065704	-291.141174	979.537964	-498.586578	58.334427	966.855469	521.116272	-55.984875	934.055725	522.815247	101.312218
-552.091980	132.871994	876.187073	-518.845642	-27.462004	871.958618	-628.201843	148.304428	501.507935	-590.490723	-90.379204	508.856781	-637.563538	132.271347	89.317978	-598.125793	-90.656418	91.105202	-551.220886	216.508560	1379.476318	-499.859467	-122.078575	1378.629517	-493.509552	59.326370	1397.756714	-477.903473	48.070839	1668.935791	-609.159302	300.202820	1139.463867	-529.645447	-254.611542	1156.718384	-493.332092	325.301666	893.544128	-345.970398	-291.410431	975.171387	-498.220215	57.985222	966.726257	521.094666	-56.108059	934.059204	522.816345	101.190308
-551.469177	132.684464	876.182800	-518.565247	-27.759470	872.009705	-627.736145	148.271393	501.538055	-590.255798	-90.446388	508.882111	-637.493896	132.232193	89.327454	-598.088440	-90.662476	91.104485	-550.670166	216.604370	1379.442505	-499.939880	-121.961517	1378.523438	-493.348907	59.319073	1397.766602	-477.586548	48.147583	1668.854980	-608.399048	300.570251	1139.423584	-527.978577	-254.793549	1156.756958	-493.685883	325.590698	892.898254	-348.025909	-291.492920	970.546387	-497.790588	57.686779	966.761719	521.066040	-56.215466	934.062073	522.805664	101.086906
-550.838623	132.301208	876.163696	-518.271118	-28.110167	872.062683	-627.212891	148.212967	501.469482	-590.048584	-90.523766	508.869904	-637.447449	132.226456	89.338196	-597.974243	-90.682312	91.139664	-550.158691	216.695328	1379.421631	-499.918640	-121.866776	1378.374634	-493.190216	59.300850	1397.799927	-477.299683	48.232525	1668.776001	-607.623535	301.005524	1139.410767	-526.475037	-255.082428	1156.635254	-493.981018	325.806213	892.293457	-350.295624	-291.181335	965.758118	-497.351227	57.279427	966.790100	521.009888	-56.388752	934.069702	522.831909	100.936935
-550.195129	131.992798	876.154175	-517.973328	-28.550116	872.130310	-626.843445	148.167435	501.460480	-589.882263	-90.621666	508.957733	-637.442566	132.197006	89.360878	-597.897461	-90.680061	91.148445	-549.664673	216.795853	1379.366089	-499.815094	-121.771873	1378.198730	-493.015350	59.274254	1397.784302	-477.002319	48.323723	1668.698975	-606.938965	301.391327	1139.321655	-524.925293	-255.129700	1156.424683	-494.205688	325.984985	891.702148	-352.915924	-290.870819	960.778442	-496.894440	56.862438	966.827148	520.978149	-56.508194	934.102295	522.858215	100.781013
-549.606323	131.701019	876.164978	-517.722717	-28.952747	872.176392	-626.255310	147.991837	501.379700	-589.771606	-90.665001	508.989319	-637.425720	132.171219	89.376472	-597.764282	-90.672806	91.184410	-549.133301	216.881485	1379.339233	-499.587646	-121.698540	1377.997437	-492.827393	59.269588	1397.757690	-476.703217	48.420261	1668.631836	-606.183228	301.678711	1139.295898	-523.343262	-255.022614	1156.225952	-494.368164	326.187408	891.127258	-355.876526	-290.503937	955.733521	-496.485138	56.451523	966.863281	520.982422	-56.621376	934.106140	522.907959	100.671295
-548.933533	131.362015	876.142761	-517.516663	-29.289276	872.205383	-625.711121	147.896530	501.322662	-589.633850	-90.745041	508.988861	-637.387085	132.120621	89.373291	-597.631714	-90.694695	91.186272	-548.649353	216.895187	1379.296753	-499.272430	-121.638985	1377.768799	-492.594330	59.227295	1397.696045	-476.430969	48.515137	1668.560547	-605.454346	302.003845	1139.276611	-522.025452	-254.867386	1155.707153	-494.520111	326.343109	890.658447	-359.195587	-290.014587	950.622681	-496.039398	56.036587	966.868286	520.950134	-56.738480	934.114197	522.932129	100.572235
-548.351990	131.022720	876.094299	-517.244812	-29.775616	872.226685	-625.151489	147.797729	501.277557	-589.492737	-90.771591	508.981140	-637.364624	132.060562	89.398842	-597.473999	-90.710640	91.130989	-548.153442	216.893738	1379.261475	-498.806641	-121.543106	1377.510498	-492.378662	59.178833	1397.652954	-476.181915	48.608158	1668.491699	-604.697327	302.247894	1139.209839	-520.462830	-254.451477	1155.402222	-494.618561	326.488068	890.186096	-363.045105	-289.897491	945.590088	-495.607422	55.588757	966.854492	520.893799	-56.881950	934.119934	522.947327	100.422913
-547.727478	130.631180	876.015808	-517.028198	-30.212999	872.216431	-624.708008	147.807343	501.290009	-589.809937	-91.066498	509.078186	-637.392822	132.019180	89.452065	-597.606934	-90.745110	91.169060	-547.649780	216.879913	1379.247192	-498.239777	-121.461372	1377.262329	-492.105682	59.109650	1397.604980	-475.892761	48.715343	1668.435913	-603.973083	302.414032	1139.213989	-518.960144	-253.882111	1155.214722	-494.664246	326.723297	889.801331	-366.651337	-289.026520	940.910706	-495.165802	55.122101	966.804443	520.892639	-56.966526	934.113464	522.985352	100.323921
-547.115112	130.373291	875.999268	-516.788147	-30.580574	872.199524	-624.208618	147.780731	501.290283	-589.803589	-91.175797	509.103027	-637.415710	131.973114	89.466209	-597.490784	-90.778290	91.161011	-547.179260	216.828720	1379.235474	-497.597137	-121.367882	1376.977051	-491.809540	59.009254	1397.591553	-475.610046	48.817398	1668.407349	-603.290710	302.622650	1139.204224	-517.549133	-253.001602	1154.865234	-494.566895	326.729797	889.460022	-370.445374	-288.182129	936.601868	-494.730804	54.721336	966.788818	520.884277	-57.045555	934.119324	523.031433	100.244499
-546.513306	130.021057	875.935669	-516.552368	-30.981031	872.179504	-623.518555	147.659103	501.160248	-589.846191	-91.274559	509.118042	-637.368408	131.911652	89.470650	-597.432678	-90.777786	91.163322	-546.716675	216.760025	1379.222412	-496.840149	-121.310677	1376.684814	-491.498657	58.886925	1397.572510	-475.308472	48.905788	1668.387573	-602.639160	302.692352	1139.187866	-516.105591	-251.626923	1154.604248	-494.457977	326.849091	889.210022	-374.114716	-286.762695	932.507813	-494.288513	54.288544	966.740540	520.838928	-57.152737	934.132507	523.045410	100.160141
-545.980652	129.592880	875.896729	-516.328613	-31.340324	872.141418	-623.010986	147.544495	501.118652	-589.901855	-91.373001	509.149475	-637.359802	131.888336	89.476349	-597.336365	-90.826485	91.165810	-546.214417	216.641434	1379.217773	-496.062103	-121.293816	1376.401978	-491.125641	58.773621	1397.516479	-474.987610	48.998840	1668.387695	-602.052551	302.740356	1139.182983	-515.156738	-249.979904	1153.964966	-494.216614	326.818787	888.994873	-377.605652	-284.883881	928.612244	-493.877930	53.832031	966.692200	520.791687	-57.250896	934.126404	523.065979	100.061615
-545.489685	129.209976	875.857849	-516.127380	-31.742781	872.134338	-622.581360	147.503281	501.097839	-589.944336	-91.497322	509.216522	-637.320068	131.842697	89.507248	-597.256714	-90.853455	91.154549	-545.792603	216.502274	1379.200562	-495.228851	-121.298347	1376.101318	-490.664368	58.669357	1397.445313	-474.644958	49.081635	1668.413696	-601.515015	302.739319	1139.185181	-514.490479	-248.743286	1153.724609	-493.911957	326.783142	888.846191	-381.411255	-283.081726	925.303772	-493.480469	53.399803	966.650513	520.791809	-57.287064	934.119019	523.071899	100.003845
-544.921570	128.960220	875.847717	-515.819519	-32.110821	872.119263	-622.055847	147.435425	501.045227	-589.936035	-91.539940	509.246185	-637.283203	131.808334	89.525818	-597.112305	-90.850273	91.171333	-545.364197	216.354874	1379.198975	-494.314667	-121.339981	1375.808472	-490.138306	58.550648	1397.366089	-474.268311	49.187134	1668.414307	-601.010376	302.672485	1139.137329	-514.134399	-246.923996	1153.040405	-493.500580	326.706024	888.774170	-384.940826	-280.756287	922.199646	-493.020660	53.028416	966.632263	520.760376	-57.337254	934.135742	523.105225	99.926888
-544.478699	128.601624	875.822632	-515.591675	-32.454063	872.088623	-621.547791	147.265472	500.979126	-590.039124	-91.705353	509.284210	-637.413147	131.746170	89.574890	-597.100830	-90.894318	91.177185	-544.941101	216.199936	1379.203979	-493.345612	-121.450943	1375.522827	-489.570129	58.456299	1397.322266	-473.877045	49.201473	1668.491943	-600.548340	302.501617	1139.119019	-514.127197	-246.033096	1153.094727	-493.041290	326.584564	888.732605	-388.765198	-278.228485	919.230896	-492.632141	52.634823	966.585022	520.749939	-57.403465	934.132019	523.114746	99.888222
-544.016296	128.254074	875.779236	-515.324951	-32.737865	872.009277	-621.126160	147.117203	500.973633	-590.101257	-91.867180	509.312531	-637.309814	131.725876	89.570366	-597.070313	-90.911087	91.155190	-544.513000	216.057953	1379.180664	-492.396515	-121.573814	1375.251831	-488.966278	58.363194	1397.283203	-473.435669	49.243732	1668.544922	-600.151245	302.252441	1139.089722	-514.692993	-243.911041	1151.916504	-492.553101	326.487671	888.760071	-392.449890	-275.436035	916.363342	-492.190216	52.269268	966.494812	520.717468	-57.475338	934.107788	523.136230	99.818016
-543.570984	127.963074	875.751221	-515.013306	-33.039719	871.949768	-620.703064	147.025909	500.994202	-590.126648	-92.019264	509.333893	-637.264038	131.716232	89.576347	-597.007202	-90.947922	91.148819	-544.096191	215.934860	1379.161621	-491.410736	-121.779327	1374.956665	-488.253387	58.301395	1397.280029	-472.953186	49.291794	1668.614380	-599.776367	301.941925	1139.055908	-515.505859	-241.974304	1150.814453	-491.961487	326.359192	888.844849	-396.129333	-272.361023	913.699158	-491.738281	51.937046	966.423035	520.704163	-57.525604	934.109558	523.152161	99.772415
-543.177429	127.708626	875.780579	-514.634521	-33.327553	871.928711	-620.291687	146.910278	500.980133	-590.111633	-92.141960	509.365723	-637.204529	131.713898	89.610710	-596.940613	-90.950432	91.145668	-543.601563	215.788834	1379.127930	-490.458038	-122.027443	1374.726318	-487.519043	58.200115	1397.282715	-472.443787	49.376408	1668.700806	-599.456116	301.589539	1138.982422	-516.618774	-240.113388	1149.840576	-491.275787	326.150787	888.990234	-399.852539	-269.037750	911.174011	-491.278046	51.646328	966.398071	520.727295	-57.567951	934.094177	523.195129	99.717346
-542.784851	127.397034	875.781250	-514.297241	-33.604595	871.957458	-619.997559	146.903503	501.007385	-590.056396	-92.268753	509.415833	-637.230835	131.703735	89.645523	-596.875061	-91.009750	91.173508	-543.147888	215.660492	1379.098145	-489.563507	-122.336235	1374.528442	-486.790680	58.133759	1397.315552	-471.875122	49.448433	1668.792480	-599.205383	301.253723	1138.949707	-518.060486	-238.634109	1149.175659	-490.590973	325.872803	889.127930	-403.600433	-265.502808	908.833435	-490.832367	51.371296	966.378967	520.722290	-57.612099	934.069641	523.213135	99.677193
-542.375549	127.151314	875.793579	-513.922180	-33.817837	871.959534	-619.690430	146.847168	500.999420	-589.973083	-92.415794	509.478882	-637.320313	131.643845	89.679329	-596.773804	-91.042473	91.182343	-542.654480	215.585968	1379.141846	-488.746124	-122.747467	1374.382690	-486.050262	58.067719	1397.309326	-471.282288	49.514317	1668.877197	-598.940674	300.863770	1138.889771	-519.761780	-236.985138	1148.221436	-489.855743	325.666107	889.319031	-407.331909	-261.846649	906.656311	-490.358978	51.143932	966.352905	520.704224	-57.683521	934.081543	523.217957	99.635506
-541.897339	126.771362	875.604309	-513.544739	-34.015472	871.943420	-619.226074	146.589722	500.924896	-589.775146	-92.510506	509.530914	-637.240906	131.641510	89.650032	-596.828552	-91.099770	91.247391	-542.157532	215.480499	1379.056763	-488.023895	-123.178658	1374.262085	-485.248779	57.964046	1397.312012	-470.616455	49.575073	1668.961792	-598.715942	300.461304	1138.812012	-521.662720	-235.711960	1147.631104	-489.040039	325.261993	889.510864	-410.993774	-258.042267	904.653076	-489.808868	50.958942	966.195068	520.744568	-57.692295	934.097656	523.244080	99.586212
-541.819458	126.674278	875.874695	-513.091919	-34.214111	872.001465	-619.032898	146.521957	500.964752	-589.583435	-92.670128	509.607910	-637.275452	131.599411	89.682755	-596.740234	-91.106606	91.289001	-541.546631	215.381149	1379.042358	-487.286346	-123.589027	1374.105957	-484.436859	57.870258	1397.314331	-469.927032	49.630901	1669.061157	-598.475525	300.000702	1138.739746	-523.674011	-234.217224	1146.869751	-488.200073	324.901398	889.724670	-414.383270	-254.108215	902.945862	-489.490295	50.784573	966.338745	520.777954	-57.721252	934.130676	523.252625	99.555443
-541.516541	126.470276	875.883423	-512.624756	-34.425549	872.013184	-618.762024	146.373566	500.929688	-589.377380	-92.812149	509.648743	-637.049438	131.665527	89.701118	-596.727234	-91.162949	91.298859	-540.980591	215.237076	1379.032227	-486.609344	-124.022659	1373.996948	-483.661987	57.785210	1397.297852	-469.202820	49.699135	1669.130371	-598.209839	299.564941	1138.648682	-525.730042	-232.816849	1146.205078	-487.308411	324.534943	889.954529	-417.692841	-250.211395	901.364807	-489.030670	50.631306	966.315613	520.799988	-57.779766	934.139771	523.279785	99.506981
-541.216064	126.327248	875.869080	-512.210510	-34.533916	872.000488	-618.549500	146.223160	500.909302	-589.144287	-92.978287	509.644714	-636.997437	131.637619	89.698685	-596.715271	-91.207680	91.314720	-540.355530	215.153564	1379.032837	-485.950287	-124.399506	1373.893799	-482.872650	57.666046	1397.252197	-468.459167	49.769184	1669.170166	-597.915527	299.094208	1138.592163	-527.785889	-231.314957	1145.454102	-486.446625	324.129150	890.204041	-420.826569	-246.359558	899.964233	-488.595245	50.549332	966.267700	520.826355	-57.813030	934.117737	523.293396	99.499969
-540.832764	126.168686	875.846680	-511.707336	-34.617603	871.987854	-618.308228	146.100021	500.897675	-588.853638	-93.141747	509.652161	-636.898621	131.649963	89.683647	-596.751648	-91.247238	91.334038	-539.703552	215.032791	1379.012329	-485.285828	-124.752594	1373.750488	-482.080872	57.512081	1397.229614	-467.649384	49.832600	1669.192139	-597.609009	298.678772	1138.551636	-529.765930	-230.086227	1145.057739	-485.569672	323.721130	890.455505	-423.708740	-242.520996	898.811279	-488.070709	50.479988	966.213928	520.828003	-57.855301	934.119324	523.307861	99.459618
-540.470886	125.989128	875.806030	-511.208405	-34.689869	871.985229	-618.085144	145.997894	500.928131	-588.537048	-93.304955	509.679596	-636.977783	131.624710	89.715538	-596.646301	-91.286888	91.380562	-538.884521	214.904297	1378.998535	-484.581787	-125.125664	1373.639282	-481.295380	57.368164	1397.195068	-466.833984	49.900318	1669.209106	-597.220154	298.314514	1138.552856	-531.694885	-228.650986	1144.618408	-484.677216	323.287292	890.712219	-426.405914	-238.866821	897.824829	-487.567139	50.425789	966.158325	520.888672	-57.823780	934.105713	523.335449	99.466080
-540.204285	125.818512	875.809570	-510.734863	-34.802837	872.007019	-618.036438	145.916580	500.965302	-588.284485	-93.512085	509.765564	-636.886292	131.613327	89.719696	-596.701721	-91.313766	91.413986	-538.145569	214.748474	1379.021973	-483.937744	-125.458878	1373.509521	-480.491364	57.157894	1397.099609	-466.010162	49.972145	1669.225830	-596.781982	297.949982	1138.573730	-533.564575	-227.302567	1144.187988	-483.745453	322.863495	890.950562	-428.834015	-235.250214	897.056824	-487.139130	50.356789	966.143127	520.891846	-57.823727	934.081482	523.341370	99.476112
-539.812805	125.647987	875.689758	-510.263519	-34.859081	871.988464	-617.862610	145.748459	500.929474	-587.994385	-93.717735	509.823517	-636.685852	131.654556	89.705521	-596.783386	-91.339340	91.456345	-537.407410	214.600586	1379.042358	-483.345978	-125.777252	1373.359375	-479.722076	56.969948	1397.047729	-465.162537	50.027386	1669.214111	-596.252563	297.585449	1138.585938	-535.388977	-225.825928	1143.740234	-482.839661	322.451538	891.182861	-431.069794	-231.863113	896.330627	-486.650665	50.335274	966.045349	520.835144	-57.742817	934.069702	523.203064	99.609818
-539.713196	125.668190	875.755615	-510.002136	-34.724655	871.842773	-617.843811	145.620544	500.991302	-587.762512	-93.921555	509.841522	-636.642029	131.643784	89.693703	-596.944580	-91.386971	91.518173	-536.570251	214.473495	1379.064941	-482.740417	-126.162354	1373.203369	-478.928955	56.792850	1396.986450	-464.323059	50.065613	1669.204102	-595.517761	297.206757	1138.704224	-537.091064	-224.478516	1143.409790	-481.882324	322.010712	891.393921	-432.968933	-228.539215	895.861389	-486.369659	50.352795	965.966736	520.960510	-57.797646	934.072815	523.412415	99.507790
-539.342285	125.499672	875.744385	-509.495697	-34.708500	872.032288	-617.688049	145.446182	500.976654	-587.267639	-94.001381	509.820374	-636.571777	131.660782	89.681931	-596.892761	-91.398460	91.554771	-535.724487	214.284561	1379.133545	-482.189758	-126.475441	1373.076172	-478.140503	56.565453	1396.886108	-463.474609	50.120972	1669.173706	-594.866089	296.945618	1138.762085	-538.741455	-223.238037	1143.021973	-480.998779	321.630981	891.646545	-434.722443	-225.460434	895.397522	-485.967804	50.423279	966.063293	521.010376	-57.767605	934.055298	523.438354	99.537003
-538.970947	125.420517	875.670593	-509.016327	-34.772972	871.998291	-617.527893	145.303909	500.975281	-586.999817	-94.226189	509.845459	-636.592346	131.606033	89.649086	-597.014465	-91.408890	91.559402	-534.879150	214.144592	1379.208862	-481.670624	-126.787865	1372.887451	-477.413239	56.337654	1396.824097	-462.639832	50.153469	1669.129272	-594.152161	296.678741	1138.848389	-540.273743	-221.916245	1142.694824	-480.028809	321.165100	891.816223	-435.982452	-222.351898	895.094788	-485.504791	50.408226	965.990601	521.050842	-57.747799	934.017212	523.495911	99.570854
-538.604736	125.380127	875.599609	-508.548218	-34.799530	871.928162	-617.486450	145.207962	501.036346	-586.648743	-94.324799	509.848236	-636.451660	131.653900	89.625473	-597.063660	-91.454491	91.587601	-534.033081	213.928711	1379.260498	-481.160339	-127.144531	1372.723633	-476.696686	56.100601	1396.750244	-461.782104	50.165382	1669.055420	-593.328369	296.591095	1138.946777	-541.710327	-220.713150	1142.344971	-479.131256	320.841888	891.990845	-437.201935	-219.744019	894.833130	-485.064819	50.404678	965.908875	521.080566	-57.703472	933.982849	523.549011	99.604858
-538.263733	125.244980	875.559265	-508.053192	-34.885754	871.891663	-617.397217	145.101181	501.053345	-586.307617	-94.419235	509.857025	-636.428284	131.680176	89.652939	-597.098328	-91.457565	91.608345	-533.161926	213.753708	1379.357910	-480.738159	-127.484787	1372.618164	-475.973663	55.863667	1396.650391	-460.949341	50.172913	1668.998047	-592.487427	296.507446	1139.067261	-543.018311	-219.589493	1142.038086	-478.117554	320.432617	892.079163	-438.164063	-217.020294	894.458191	-484.619232	50.340343	965.856323	521.085449	-57.677135	933.962097	523.552612	99.650894
-537.917236	125.150177	875.500671	-507.624268	-34.859734	871.838745	-617.295837	145.021194	501.053772	-585.964355	-94.491676	509.885284	-636.400757	131.686340	89.667091	-597.024597	-91.458961	91.654114	-532.315857	213.594925	1379.432251	-480.345459	-127.815903	1372.503906	-475.275787	55.674225	1396.575928	-460.148315	50.131641	1668.923218	-591.524719	296.486267	1139.178833	-544.146545	-218.513123	1141.700806	-477.174622	320.145996	892.204895	-438.847687	-214.826523	894.214111	-484.203369	50.338615	965.786987	521.119629	-57.651882	933.950684	523.612488	99.643456
-537.590088	125.044724	875.452698	-507.183319	-34.936153	871.810120	-617.263123	144.954880	501.115112	-585.607971	-94.497002	509.897949	-636.369690	131.702606	89.662895	-596.986694	-91.466110	91.684784	-531.455566	213.410431	1379.464355	-480.044647	-128.124207	1372.368774	-474.612885	55.418320	1396.510742	-459.306976	50.137962	1668.887451	-590.547546	296.434052	1139.298096	-545.069092	-217.503601	1141.368408	-476.142426	319.809082	892.302795	-439.292633	-213.089096	894.074341	-483.791809	50.292751	965.734619	521.152344	-57.558266	933.925354	523.644958	99.730263
-537.206360	125.018372	875.442078	-506.748505	-34.967171	871.790283	-617.154419	144.898117	501.131256	-585.348816	-94.579781	509.938995	-636.336731	131.715698	89.644264	-596.962402	-91.458275	91.716492	-530.609253	213.274445	1379.571655	-479.788971	-128.404037	1372.253418	-473.980927	55.192333	1396.457153	-458.481812	50.077381	1668.816040	-589.520935	296.475830	1139.381592	-545.755859	-216.636887	1141.035278	-475.193390	319.583557	892.374390	-439.483459	-211.752228	894.022522	-483.354248	50.276577	965.706787	521.165466	-57.524250	933.896790	523.674988	99.765762
-536.795471	124.958046	875.447571	-506.319672	-34.958370	871.758606	-616.984741	144.835220	501.154114	-585.041809	-94.534912	509.972260	-636.307556	131.718094	89.671509	-596.909790	-91.442902	91.738228	-529.746460	213.113037	1379.644287	-479.556061	-128.687515	1372.151855	-473.370819	54.970615	1396.412842	-457.674500	50.015701	1668.741455	-588.419250	296.470581	1139.523926	-546.203064	-215.911774	1140.731689	-474.083099	319.318390	892.450012	-439.396851	-210.684464	893.949585	-482.906586	50.241608	965.682556	521.224854	-57.486095	933.892212	523.724182	99.824242
-536.420471	124.938614	875.442993	-505.919861	-34.998150	871.759888	-616.895874	144.815308	501.197601	-584.830994	-94.577568	510.026184	-636.294617	131.726608	89.672157	-596.877441	-91.454613	91.793114	-528.928467	212.995804	1379.735718	-479.365143	-128.940964	1372.067993	-472.766052	54.773258	1396.392334	-456.919312	49.953060	1668.676147	-587.313354	296.472656	1139.640259	-546.360657	-215.272385	1140.403564	-473.045715	319.192596	892.502747	-439.012543	-209.964050	893.912964	-482.490723	50.226421	965.668091	521.302734	-57.429394	933.871216	523.789124	99.868614
-536.037109	124.921913	875.426819	-505.557922	-35.004734	871.733582	-615.944092	144.541336	501.007782	-584.649963	-94.540421	510.054016	-635.875549	131.873260	89.613579	-596.855530	-91.463867	91.793938	-528.102844	212.892242	1379.829346	-479.172089	-129.230713	1371.949463	-472.211639	54.588070	1396.328979	-456.144897	49.843872	1668.594727	-586.188416	296.583130	1139.734863	-546.242126	-214.784882	1140.071899	-472.041626	319.099487	892.513184	-438.411926	-209.564377	893.822388	-482.070251	50.213661	965.626831	521.269409	-57.287437	933.822937	523.646423	100.114044
-535.623718	124.897583	875.397522	-505.227051	-34.981861	871.713867	-616.398132	144.751099	501.147858	-584.509399	-94.515541	510.055817	-636.184998	131.763840	89.659981	-596.779358	-91.455124	91.789970	-527.250671	212.803268	1379.897461	-478.986084	-129.442429	1371.850342	-471.672729	54.379372	1396.270264	-455.418671	49.702858	1668.492188	-585.007813	296.687164	1139.852905	-545.869873	-214.477371	1139.761841	-470.936127	318.938263	892.499146	-437.522736	-209.445572	893.805420	-481.650482	50.209534	965.582458	521.230713	-57.164692	933.781372	523.552612	100.303551
-535.151428	124.977684	875.391174	-504.894531	-34.926567	871.681519	-616.386597	144.799561	501.216064	-584.400330	-94.481033	510.080353	-636.241272	131.745605	89.693565	-596.748718	-91.446480	91.821060	-526.503540	212.707321	1379.967163	-478.813568	-129.567780	1371.714844	-471.138367	54.184429	1396.247925	-454.702454	49.552841	1668.397827	-583.929871	296.786682	1139.846680	-545.268311	-214.431870	1139.506714	-470.023865	319.022491	892.481689	-436.627960	-209.685516	893.661072	-481.194550	50.238178	965.542786	521.237610	-57.084171	933.763611	523.501282	100.416145
-534.697144	125.048355	875.394226	-504.541809	-34.898304	871.667236	-616.179932	144.813522	501.238403	-584.208496	-94.353172	510.065948	-636.219543	131.734085	89.724823	-596.641357	-91.430824	91.817665	-525.685608	212.635208	1380.080688	-478.607361	-129.661545	1371.616333	-470.633301	54.007835	1396.255737	-453.986176	49.406315	1668.306030	-582.778931	296.907928	1139.993286	-544.413269	-214.444168	1139.266479	-468.902039	318.813843	892.478027	-435.364655	-210.120865	893.614746	-480.739594	50.261768	965.516846	521.274658	-57.001534	933.749695	523.511780	100.506973
-534.266113	125.099747	875.388794	-504.240784	-34.857025	871.635193	-615.941772	144.829453	501.262238	-584.091675	-94.228706	510.096222	-636.349915	131.678009	89.791641	-596.564880	-91.416374	91.833542	-524.920593	212.551666	1380.141968	-478.389862	-129.744324	1371.507324	-470.148102	53.873848	1396.239014	-453.339294	49.207253	1668.245361	-581.607239	297.054504	1140.087769	-543.392151	-214.676910	1139.083984	-467.927216	318.759583	892.485779	-433.932678	-210.858063	893.652222	-480.313354	50.272770	965.474670	521.296021	-56.943283	933.732056	523.554810	100.528763
-533.763062	125.134758	875.376038	-503.957031	-34.837440	871.613220	-615.733826	144.934128	501.298584	-584.015015	-94.113411	510.108002	-636.335388	131.707870	89.823799	-596.487793	-91.416893	91.852699	-524.150024	212.498062	1380.206909	-478.154907	-129.779541	1371.381714	-469.700562	53.737621	1396.205322	-452.683197	49.004021	1668.176758	-580.442688	297.221954	1140.189575	-542.212097	-215.100235	1138.888794	-466.847412	318.694183	892.450623	-432.467255	-211.844528	893.586731	-479.857361	50.253075	965.433411	521.313416	-56.913471	933.710815	523.634521	100.534111
-533.245728	125.129097	875.347168	-503.685089	-34.797623	871.603821	-615.466858	144.994736	501.294556	-583.898621	-93.960556	510.133270	-636.124268	131.770325	89.869576	-596.404297	-91.386879	91.872597	-523.374512	212.459015	1380.317627	-477.884918	-129.817627	1371.283325	-469.199005	53.643604	1396.170044	-452.059570	48.779320	1668.087280	-579.265015	297.368073	1140.220947	-540.916992	-215.617722	1138.731323	-465.790894	318.682343	892.422668	-430.742462	-213.053436	893.578247	-479.408112	50.233540	965.393127	521.405396	-56.862778	933.688721	523.748596	100.538872
-532.757507	125.246506	875.351379	-503.389618	-34.761986	871.585693	-615.279907	145.147415	501.359161	-584.258240	-94.106483	510.302734	-636.169922	131.789169	89.920853	-596.508362	-91.376762	91.917252	-522.670532	212.465332	1380.409180	-477.613617	-129.808258	1371.182251	-468.751068	53.546329	1396.158936	-451.436951	48.563618	1668.028320	-578.166565	297.579895	1140.303345	-539.504944	-216.216034	1138.555908	-464.694702	318.635986	892.436401	-428.768921	-214.390274	893.623352	-478.963074	50.257858	965.366394	521.470337	-56.886177	933.699524	523.849487	100.543213
-532.199036	125.521034	875.370911	-503.111572	-34.641350	871.561584	-615.140930	145.355392	501.445251	-584.276733	-94.000938	510.345886	-636.216919	131.760727	89.997650	-596.523071	-91.341866	91.928673	-521.930908	212.419876	1380.435059	-477.303192	-129.804886	1371.101807	-468.310394	53.436543	1396.139893	-450.842224	48.339527	1667.954590	-577.065918	297.750275	1140.355469	-538.015381	-216.870880	1138.416504	-463.590881	318.641602	892.443909	-426.807220	-216.087112	893.761414	-478.508026	50.363991	965.353394	521.539124	-56.855896	933.675598	523.946228	100.533348
-531.708984	125.639870	875.344666	-502.885925	-34.594280	871.522644	-614.992554	145.562454	501.524933	-584.256287	-93.838699	510.376831	-636.266846	131.741440	90.062119	-596.378906	-91.314430	91.965256	-521.247253	212.421738	1380.466431	-476.980164	-129.763214	1371.041870	-467.873444	53.360912	1396.075928	-450.260712	48.115784	1667.878296	-575.988892	297.894073	1140.384766	-536.458435	-217.646667	1138.299683	-462.487244	318.660706	892.478088	-424.643036	-217.881699	893.900330	-478.084595	50.385258	965.296082	521.573608	-56.860416	933.658752	524.017944	100.544708
-531.140808	125.609978	875.307373	-502.596069	-34.547874	871.499939	-614.695862	145.718842	501.538879	-584.203735	-93.625618	510.414368	-636.436340	131.725708	90.170006	-596.322510	-91.280716	91.958435	-520.534180	212.424057	1380.486938	-476.667633	-129.695175	1370.981689	-467.329742	53.131008	1395.895020	-449.688599	47.887379	1667.763428	-574.919373	298.064270	1140.389893	-534.815430	-218.439606	1138.254272	-461.306976	318.699432	892.526062	-422.328156	-219.858307	894.168762	-477.602875	50.345917	965.246094	521.612976	-56.817940	933.658630	524.059814	100.562859
-530.698364	125.943512	875.292480	-502.489105	-34.342503	871.214294	-614.417053	145.894669	501.615997	-584.121704	-93.434212	510.433105	-636.402649	131.745743	90.235619	-596.213745	-91.214890	92.004364	-519.838806	212.353287	1380.512573	-476.352417	-129.674469	1370.940918	-466.915833	53.182571	1395.993652	-449.087158	47.681419	1667.774414	-573.885376	298.213409	1140.404663	-533.150146	-219.333527	1138.216797	-460.107819	318.717346	892.633667	-419.854431	-221.877396	894.551941	-477.170502	50.403381	965.039124	521.658569	-56.803726	933.666931	524.100708	100.564339
-530.092651	126.078445	875.266968	-502.009796	-34.437035	871.179016	-614.121460	146.035172	501.657104	-584.076050	-93.232224	510.475037	-636.395386	131.728851	90.268456	-596.048645	-91.167297	91.994835	-519.202454	212.326675	1380.464844	-476.002655	-129.602020	1370.916016	-466.459625	53.117371	1395.934204	-448.523987	47.484287	1667.706055	-572.894897	298.293182	1140.384521	-531.466797	-220.217636	1138.211914	-458.885040	318.828583	892.746765	-417.468018	-224.258362	894.993835	-476.616272	50.382545	965.005737	521.692871	-56.791245	933.643494	524.152527	100.601578
-529.556152	126.156242	875.259094	-501.599487	-34.451103	871.217041	-613.809448	146.157135	501.667694	-584.102722	-93.093567	510.534241	-636.390564	131.712006	90.356529	-595.981812	-91.137436	92.026283	-518.539612	212.334839	1380.436768	-475.666626	-129.553391	1370.886230	-466.002838	53.029243	1395.841187	-447.948883	47.261417	1667.648071	-571.970093	298.429108	1140.365723	-529.840820	-221.203720	1138.265381	-457.615173	318.861603	892.841736	-415.150696	-226.717377	895.364441	-476.131592	50.409100	965.016235	521.725952	-56.775520	933.648376	524.155518	100.624176
-528.989197	126.283615	875.236877	-501.321259	-34.307503	871.187256	-613.377686	146.300415	501.691467	-584.070496	-92.895531	510.550537	-636.305481	131.698776	90.426277	-595.902161	-91.087883	92.081482	-517.937683	212.317841	1380.419434	-475.320648	-129.446243	1370.860962	-465.458191	52.822704	1395.647339	-447.353516	47.092163	1667.588013	-570.999451	298.514099	1140.315796	-528.132202	-222.145187	1138.338501	-456.397583	319.006012	893.019653	-412.496002	-229.089249	896.014221	-475.671448	50.476597	964.977417	521.821716	-56.771587	933.641907	524.249451	100.634308
-528.522156	126.405983	875.233521	-501.094940	-34.170216	871.155640	-613.114136	146.502563	501.742920	-584.068420	-92.760422	510.601257	-636.297974	131.681473	90.544098	-595.843384	-91.003029	92.071693	-517.328491	212.294067	1380.433350	-475.000641	-129.338120	1370.869263	-465.025726	52.761623	1395.580811	-446.762268	46.941544	1667.533936	-570.088257	298.623962	1140.343384	-526.442932	-223.143250	1138.444214	-455.159149	319.151123	893.183655	-409.690948	-231.506897	896.802612	-475.285400	50.538586	964.946289	521.877380	-56.731239	933.628906	524.304626	100.633987
-528.001831	126.695335	875.242432	-500.822601	-33.996353	871.127563	-612.855957	146.678604	501.837067	-584.051880	-92.585518	510.631165	-636.297913	131.621948	90.657066	-595.812622	-90.953804	92.111763	-516.757385	212.324860	1380.415771	-474.644226	-129.251572	1370.876709	-464.617004	52.703041	1395.515625	-446.153870	46.800030	1667.465820	-569.113281	298.606049	1140.384277	-524.823914	-224.211380	1138.583252	-453.922791	319.239685	893.394104	-407.000305	-233.959930	897.553833	-474.862701	50.689548	964.929199	521.933167	-56.747120	933.628052	524.351990	100.647568
-527.497742	126.959045	875.231934	-500.578827	-33.780258	871.091064	-612.526062	146.844086	501.900604	-584.025452	-92.437386	510.659729	-636.290710	131.570831	90.754059	-595.798950	-90.894676	92.160217	-516.210510	212.297577	1380.438477	-474.316010	-129.155075	1370.898560	-464.166229	52.641010	1395.476929	-445.537720	46.671616	1667.406372	-568.286987	298.736053	1140.413452	-523.205444	-225.255890	1138.742065	-452.671783	319.370483	893.606689	-404.283478	-236.415619	898.418091	-474.458740	50.854515	964.896240	522.001099	-56.742737	933.602722	524.430420	100.667297
-527.098328	127.086311	875.265076	-500.313232	-33.686207	871.094727	-612.207581	147.073395	501.996033	-583.970947	-92.317406	510.706116	-636.280762	131.506683	90.893890	-595.701355	-90.835747	92.227104	-515.666992	212.308426	1380.475952	-473.958954	-129.076401	1370.919434	-463.725677	52.599888	1395.456543	-444.915100	46.578693	1667.343384	-567.472290	298.773712	1140.425781	-521.676270	-226.338211	1138.932373	-451.417450	319.466644	893.819702	-401.647247	-238.933746	899.290894	-474.096375	50.919800	964.903931	522.064209	-56.727955	933.619019	524.484985	100.652557
-526.923523	126.722641	875.108337	-500.121582	-33.723492	871.089355	-611.899292	147.276352	501.981232	-583.979248	-92.197472	510.806122	-636.287659	131.445206	91.031822	-595.702148	-90.784164	92.314980	-515.163208	212.309189	1380.518188	-473.610046	-128.989624	1370.954590	-463.274200	52.576866	1395.443481	-444.265320	46.498051	1667.268066	-566.714417	298.849426	1140.435669	-520.164917	-227.457077	1139.110352	-450.184357	319.587585	894.121826	-398.916107	-241.332535	900.321228	-473.847076	50.830452	964.789063	522.125122	-56.722210	933.625549	524.546509	100.656197
-526.226624	127.417931	875.237122	-499.744049	-33.344959	871.033264	-611.476685	147.435349	502.110107	-583.855713	-92.028946	510.811432	-636.201233	131.395096	91.126617	-595.616089	-90.757095	92.365784	-514.658936	212.270721	1380.542725	-473.268372	-128.942017	1370.974243	-462.819977	52.532673	1395.407227	-443.611206	46.434963	1667.199707	-565.949768	298.818146	1140.442383	-518.724426	-228.577347	1139.332642	-448.989319	319.690369	894.385376	-396.177429	-243.693344	901.380859	-473.317230	51.173054	964.837585	522.165100	-56.767300	933.604553	524.615601	100.663803
-525.778931	127.649895	875.285645	-499.429565	-33.152760	871.021362	-611.151672	147.616577	502.133911	-583.817627	-91.909302	510.849609	-636.155273	131.345215	91.235428	-595.548950	-90.715935	92.378990	-514.154236	212.254807	1380.552246	-472.922333	-128.885315	1370.973145	-462.396637	52.508476	1395.368164	-442.971985	46.402130	1667.122681	-565.198853	298.861694	1140.446777	-517.373291	-229.660263	1139.533325	-447.758301	319.795929	894.669373	-393.520691	-246.049225	902.457642	-472.921967	51.319237	964.852722	522.237244	-56.765217	933.596375	524.687317	100.709244
-525.397339	127.871758	875.316833	-499.134583	-32.952808	870.996643	-610.827820	147.806213	502.210297	-583.738708	-91.779068	510.885681	-636.081665	131.307678	91.346909	-595.497498	-90.698128	92.456924	-513.648682	212.273026	1380.588501	-472.577789	-128.809967	1370.980469	-461.927948	52.495876	1395.377075	-442.312988	46.398827	1667.047485	-564.509033	298.911499	1140.468506	-516.044006	-230.711685	1139.727539	-446.562927	319.870178	894.982239	-390.832855	-248.325119	903.560669	-472.560486	51.480324	964.848083	522.327393	-56.783768	933.593750	524.793701	100.638458
-525.015625	128.089783	875.375061	-498.825928	-32.780849	870.999390	-610.422668	147.880814	502.208496	-583.727478	-91.686577	510.975922	-636.010925	131.297318	91.459633	-595.431641	-90.662392	92.514229	-513.171082	212.273453	1380.608887	-472.221252	-128.755585	1370.979980	-461.514648	52.488045	1395.346436	-441.648407	46.416561	1666.969849	-563.852783	298.959015	1140.529419	-514.793335	-231.751953	1139.933350	-445.468170	319.956726	895.287048	-388.170258	-250.553085	904.742920	-472.194580	51.628067	964.871704	522.418701	-56.786583	933.595337	524.861877	100.645027
-524.642944	128.338837	875.404419	-498.557709	-32.565647	871.007263	-610.185791	148.089859	502.247467	-583.712769	-91.572166	511.029480	-636.047485	131.233994	91.537086	-595.395081	-90.666756	92.531799	-512.722046	212.254837	1380.665405	-471.902222	-128.672638	1370.979492	-461.081421	52.508312	1395.389038	-441.008881	46.414642	1666.863159	-563.196716	298.999115	1140.554565	-513.632446	-232.832596	1140.193481	-444.286285	319.885651	895.653015	-385.631744	-252.675186	905.880310	-471.836029	51.827908	964.875183	522.468933	-56.839436	933.586060	524.970459	100.621307
-524.262817	128.590317	875.421204	-498.275757	-32.377258	870.986633	-609.875977	148.238510	502.264191	-583.693909	-91.471977	511.084351	-636.017639	131.210831	91.601654	-595.329651	-90.646263	92.578049	-512.257874	212.243256	1380.714111	-471.583435	-128.556290	1370.978027	-460.613220	52.416981	1395.256592	-440.330261	46.486732	1666.788574	-562.821106	298.999939	1140.451294	-512.478638	-233.843094	1140.439209	-443.170898	319.952057	895.960144	-383.102112	-254.726074	907.072693	-471.480194	52.004993	964.864319	522.559509	-56.848392	933.581055	525.048157	100.621124
-523.977966	128.737335	875.424500	-498.026978	-32.208191	870.971619	-609.623108	148.375717	502.278107	-583.689514	-91.398857	511.148010	-636.009277	131.205688	91.647469	-595.380493	-90.644058	92.616745	-511.815887	212.229446	1380.729492	-471.217773	-128.491776	1370.965454	-460.186310	52.392155	1395.226807	-439.663483	46.547287	1666.710083	-562.189148	299.012512	1140.478882	-511.302124	-234.384933	1140.638306	-442.184357	320.076508	896.245422	-380.684601	-256.645844	908.261597	-471.171417	52.151508	964.840698	522.640259	-56.883808	933.567505	525.166565	100.579514
-523.661316	128.908890	875.428772	-497.758514	-32.040886	870.956482	-609.338013	148.492859	502.254974	-583.612244	-91.279312	511.178436	-635.947327	131.207794	91.685501	-595.300232	-90.626938	92.671318	-511.309479	212.206009	1380.746582	-470.782745	-128.428345	1370.948975	-460.016510	52.413555	1394.941284	-439.014984	46.623146	1666.609985	-561.572449	299.063721	1140.539551	-510.341125	-235.497864	1140.940430	-441.203888	320.096252	896.530029	-378.373901	-258.446930	909.454651	-470.842712	52.304062	964.820251	522.739441	-56.915707	933.573730	525.264465	100.528481
-523.350403	129.110764	875.401550	-497.474365	-31.863962	870.896729	-609.064697	148.606705	502.265564	-583.565125	-91.217255	511.218781	-635.958130	131.211731	91.729851	-595.309387	-90.637589	92.642189	-510.954376	212.185501	1380.735840	-470.494690	-128.376755	1370.919189	-459.375366	52.385143	1395.127075	-438.414215	46.686996	1666.499268	-561.025208	299.037842	1140.571289	-509.499481	-236.215347	1140.999390	-440.236786	320.135406	896.820923	-376.105835	-260.123627	910.546631	-470.507813	52.474171	964.761353	522.802612	-56.962402	933.566101	525.364929	100.501755
-523.083374	129.234863	875.349548	-497.223511	-31.703447	870.835144	-608.845520	148.707413	502.253693	-583.504578	-91.114235	511.183594	-635.957336	131.217255	91.742157	-595.297058	-90.629303	92.637634	-510.552185	212.165695	1380.730103	-470.152405	-128.324615	1370.863281	-458.982056	52.359825	1395.038208	-437.797058	46.775761	1666.379517	-560.490417	299.072113	1140.596436	-508.696167	-236.983170	1141.112915	-439.347992	320.177429	897.041748	-373.967926	-261.685242	911.662048	-470.214020	52.613895	964.689514	522.887085	-57.018250	933.550110	525.468811	100.468582
-523.411072	128.023346	874.876038	-497.161102	-32.126514	870.829163	-608.645996	148.845642	502.029968	-583.546692	-91.128517	511.316589	-635.940552	131.180923	91.744324	-595.343445	-90.633888	92.644768	-510.149567	212.158951	1380.729126	-469.776215	-128.275299	1370.801025	-458.568207	52.363029	1394.959717	-437.191406	46.859020	1666.263306	-559.988098	299.117371	1140.655518	-507.991486	-237.961029	1141.367065	-438.493622	320.246277	897.286865	-371.961304	-263.054169	912.797302	-470.210388	52.204533	964.372131	523.035034	-57.072796	933.566162	525.609192	100.400497
-523.195374	128.088287	874.829163	-496.915314	-32.038025	870.777283	-608.439209	148.957306	502.033325	-583.427002	-91.081207	511.315857	-635.932800	131.195511	91.783134	-595.355835	-90.612144	92.638435	-509.725891	212.178162	1380.734131	-469.400452	-128.212799	1370.732788	-458.164948	52.383671	1394.891846	-436.624146	46.967484	1666.177368	-559.491028	299.119965	1140.672729	-507.308960	-238.661346	1141.465576	-437.693024	320.311371	897.556824	-370.051117	-264.317780	913.808655	-469.951019	52.291550	964.309753	523.154358	-57.078362	933.577637	525.752747	100.380737
-522.388123	129.551498	875.278809	-496.467041	-31.355558	870.681274	-608.237061	149.064041	502.247894	-583.173950	-90.931465	511.181335	-635.919556	131.193558	91.791908	-595.181091	-90.633568	92.599937	-509.282806	212.165482	1380.708496	-469.055847	-128.182755	1370.672852	-458.009796	52.395569	1394.588745	-436.083923	47.075069	1666.088867	-559.042847	299.143982	1140.696167	-506.742035	-239.329071	1141.588257	-436.892883	320.300598	897.756653	-368.075409	-265.089600	914.729492	-469.407043	52.928852	964.542480	523.295532	-57.146465	933.587891	525.891602	100.314575
-522.708862	128.530151	874.832458	-496.424957	-31.731617	870.644897	-608.084656	149.109467	502.033051	-583.147766	-90.966469	511.276062	-635.900513	131.174637	91.768562	-595.270325	-90.633133	92.598694	-508.949188	212.142914	1380.670532	-468.760590	-128.133652	1370.598145	-457.390503	52.360123	1394.709961	-435.576294	47.190136	1666.005981	-558.631714	299.149719	1140.667603	-506.217377	-239.682327	1141.517212	-436.181061	320.375549	897.953186	-366.398285	-265.984894	915.621155	-469.422180	52.592609	964.230896	523.405701	-57.227749	933.618164	526.055664	100.220230
-522.500122	128.588104	874.795532	-496.147461	-31.645086	870.579407	-607.816345	149.137299	501.994354	-582.918640	-90.886940	511.232147	-635.850403	131.190918	91.761574	-595.173889	-90.627563	92.605003	-508.532013	212.132339	1380.630127	-468.377930	-128.105591	1370.528320	-457.207672	52.386646	1394.414795	-435.118378	47.417805	1665.907104	-558.223083	299.156799	1140.620361	-505.716431	-240.403412	1141.725952	-435.511902	320.387970	898.130554	-365.145782	-267.191742	916.572876	-469.165802	52.668869	964.173645	523.562134	-57.288380	933.650391	526.217346	100.175102
-522.247559	128.795364	874.780762	-495.876160	-31.474201	870.485779	-607.724915	149.198746	502.011078	-582.769592	-90.864052	511.219910	-635.842163	131.172577	91.730904	-595.209839	-90.593124	92.566177	-508.155518	212.178482	1380.555176	-468.078522	-128.071030	1370.437134	-456.600372	52.372795	1394.529541	-434.657806	47.477787	1665.856689	-557.792297	299.204285	1140.567505	-505.331604	-240.600388	1141.586792	-434.903137	320.450073	898.267456	-363.254303	-267.003906	917.283569	-468.891174	52.818832	964.115662	523.701172	-57.337006	933.649048	526.374207	100.100273
-521.990112	128.988007	874.734924	-495.584839	-31.392214	870.402588	-607.582947	149.231125	501.996582	-582.527893	-90.823311	511.159760	-635.823181	131.154343	91.720558	-595.175354	-90.616096	92.551819	-507.775665	212.196762	1380.484375	-467.713409	-128.057861	1370.335571	-456.268036	52.368122	1394.411011	-434.227814	47.625088	1665.765625	-557.418640	299.233154	1140.494629	-505.206940	-241.289429	1141.450806	-434.306915	320.489105	898.349304	-362.536133	-268.300385	917.900696	-468.603271	52.942829	964.045776	523.855103	-57.408298	933.639465	526.559082	100.050339
-521.753052	129.150467	874.678589	-495.338989	-31.301647	870.315369	-607.316589	149.186172	501.976959	-582.302734	-90.773842	511.115234	-635.730774	131.180817	91.683212	-595.179016	-90.624367	92.512810	-507.419342	212.170563	1380.414673	-467.358887	-128.075058	1370.265259	-455.933655	52.387169	1394.313232	-433.842804	47.797318	1665.698242	-557.094116	299.270782	1140.431641	-504.947601	-241.617233	1141.469604	-433.791626	320.539764	898.409546	-360.974243	-267.758759	918.436218	-468.342804	53.055420	963.966309	523.988159	-57.474445	933.635376	526.706421	100.025475
-521.521057	129.258133	874.640076	-495.054596	-31.258160	870.281616	-607.345947	149.218063	502.019623	-582.190674	-90.826202	511.144287	-635.765137	131.154190	91.672836	-595.184998	-90.646721	92.535522	-507.062714	212.189453	1380.350830	-467.047272	-128.060715	1370.192749	-455.561859	52.384144	1394.258911	-433.473450	47.968822	1665.649780	-556.798096	299.293945	1140.379395	-504.655273	-241.788910	1141.383301	-433.331879	320.500549	898.461304	-360.257446	-268.453644	919.027222	-468.086182	53.144920	963.930237	524.149231	-57.558567	933.646729	526.906250	99.938240
-521.312988	129.327438	874.605896	-494.789948	-31.180950	870.246887	-607.246887	149.208313	502.009186	-581.808167	-90.727081	511.120514	-635.762390	131.141403	91.675491	-595.103333	-90.648376	92.531746	-506.653992	212.208557	1380.286011	-466.687958	-128.058945	1370.144165	-455.447266	52.445381	1393.996704	-433.147766	48.171951	1665.630737	-556.498108	299.284790	1140.337280	-504.439758	-241.792007	1141.237305	-432.938019	320.477570	898.477661	-359.487823	-268.434357	919.371399	-467.841003	53.233822	963.891174	524.300781	-57.618389	933.660828	527.066528	99.884865
-521.095581	129.385010	874.569641	-494.498413	-31.111387	870.203308	-607.180542	149.217606	502.028259	-581.586182	-90.690285	511.128265	-635.770996	131.132401	91.682213	-595.062195	-90.669128	92.574135	-506.321594	212.224075	1380.230835	-466.440155	-128.084976	1370.083374	-454.890869	52.400269	1394.202393	-432.882202	48.384880	1665.643799	-556.207458	299.316162	1140.314209	-504.368286	-242.030991	1141.308105	-432.606476	320.392578	898.467590	-358.693298	-267.614868	919.498535	-467.575531	53.314083	963.845642	524.437195	-57.694202	933.669922	527.256653	99.788780
-520.879883	129.409821	874.552307	-494.187744	-31.088085	870.207336	-607.038818	149.195541	502.049774	-581.679993	-90.894905	511.269653	-635.735657	131.135620	91.689034	-595.208252	-90.677795	92.602219	-505.992828	212.233505	1380.190918	-466.145569	-128.090729	1370.043457	-454.534943	52.402107	1394.196533	-432.656647	48.627556	1665.676025	-555.911255	299.322235	1140.277344	-504.210266	-241.943573	1141.184570	-432.367615	320.372833	898.460449	-358.477448	-267.837860	919.743408	-467.297058	53.376827	963.830505	524.566650	-57.810234	933.681763	527.442932	99.697624
-520.646973	129.388550	874.546997	-493.855865	-31.075783	870.227905	-606.870300	149.181564	502.042328	-581.168762	-90.727211	511.212097	-635.676270	131.154510	91.708946	-594.976501	-90.708595	92.641663	-505.666870	212.240219	1380.178467	-465.849274	-128.093094	1370.016235	-454.234802	52.413723	1394.214966	-432.464478	48.877541	1665.725098	-555.633911	299.318390	1140.258423	-504.217316	-241.861343	1141.147461	-432.176453	320.343597	898.442566	-358.034027	-266.675446	919.612305	-467.001190	53.415283	963.830261	524.726074	-57.893253	933.697449	527.643066	99.617874
-520.446228	129.394531	874.536499	-493.538940	-31.052469	870.231445	-606.743225	149.174011	502.089996	-580.923767	-90.773132	511.258392	-635.667236	131.164001	91.717949	-595.024048	-90.721016	92.667023	-505.345886	212.261017	1380.138672	-465.542175	-128.128098	1370.008545	-453.930481	52.436260	1394.218018	-432.333008	49.164082	1665.787720	-555.417236	299.288452	1140.232544	-504.192688	-241.526337	1140.947632	-432.065002	320.357635	898.400391	-357.949310	-265.965149	919.502991	-466.722015	53.471233	963.815857	524.899475	-57.972294	933.700928	527.835266	99.505890
-520.228394	129.372925	874.527039	-493.228699	-31.071367	870.250610	-606.523987	149.169922	502.092712	-580.732361	-90.805862	511.272491	-635.624634	131.198837	91.718674	-595.087036	-90.763756	92.705116	-505.058319	212.281967	1380.121338	-465.232697	-128.165802	1370.024902	-453.659027	52.450699	1394.252075	-432.278992	49.460533	1665.849121	-555.225525	299.257507	1140.202881	-504.161469	-241.214127	1140.839844	-432.031891	320.342316	898.324280	-358.256104	-265.717133	919.396423	-466.433441	53.495037	963.807800	525.011963	-58.063389	933.697998	527.945313	99.516685
-519.606506	130.228165	874.903503	-492.767731	-30.705477	870.255249	-606.104553	149.086945	502.188416	-580.368103	-90.780586	511.225739	-635.472473	131.269073	91.725769	-595.010559	-90.796791	92.736176	-504.740082	212.301743	1380.130615	-464.929504	-128.212997	1370.064453	-453.400665	52.482971	1394.286499	-432.253174	49.788315	1665.943481	-555.050232	299.183167	1140.214111	-504.245300	-240.866226	1140.752197	-432.016571	320.253448	898.244629	-358.529724	-264.721649	919.080444	-465.948151	53.830444	964.035767	525.194031	-58.200352	933.709656	528.223511	99.318367
-519.369934	130.181427	874.976440	-492.416870	-30.727488	870.300110	-606.070740	149.194305	502.288452	-580.132507	-90.797813	511.313141	-635.552856	131.246201	91.793602	-594.914734	-90.795029	92.814545	-504.433533	212.315598	1380.157104	-464.573151	-128.265625	1370.145264	-453.351288	52.520542	1394.129272	-432.262329	50.132935	1666.088135	-554.863953	299.095795	1140.232788	-504.413025	-240.511261	1140.752686	-432.108887	320.221527	898.170410	-358.794434	-262.941132	918.563782	-465.639679	53.811977	964.087402	525.332153	-58.304947	933.701660	528.416077	99.222237
-519.578979	129.092453	874.638428	-492.237579	-31.195295	870.386169	-605.854492	149.207428	502.177124	-580.042114	-90.979759	511.483673	-635.535461	131.280655	91.857323	-595.008972	-90.827415	92.945297	-504.247437	212.327209	1380.191284	-464.252991	-128.292572	1370.253052	-452.883728	52.506233	1394.429810	-432.310303	50.497673	1666.245972	-554.728882	299.050446	1140.241455	-504.561554	-240.024750	1140.689087	-432.217834	320.178192	898.096741	-359.347351	-261.527496	918.076660	-465.559814	53.406628	963.902283	525.511292	-58.381878	933.713684	528.630249	99.098160
-519.386230	128.830444	874.661682	-491.921082	-31.270563	870.470886	-605.523499	149.221222	502.177856	-579.773438	-91.033226	511.611633	-635.483582	131.304413	91.927078	-595.012634	-90.862068	93.053703	-504.020264	212.326523	1380.214600	-463.908051	-128.359512	1370.401367	-452.650085	52.529072	1394.553101	-432.402771	50.859871	1666.423340	-554.626282	298.970703	1140.275391	-504.764252	-239.412567	1140.564087	-432.393585	320.104919	897.986633	-360.152527	-260.059204	917.460327	-465.297943	53.310886	963.949463	525.627625	-58.508221	933.739685	528.792664	99.005196
-519.187622	128.736725	874.731384	-491.610168	-31.305830	870.557617	-605.220520	149.194855	502.175781	-579.517151	-91.127686	511.759796	-635.462097	131.322937	92.013062	-594.980164	-90.896156	93.187767	-503.798950	212.308716	1380.258789	-463.521698	-128.428467	1370.529541	-452.437378	52.556381	1394.685181	-432.505615	51.254314	1666.623779	-554.539429	298.880737	1140.276611	-504.986908	-238.767670	1140.538330	-432.572449	319.992249	897.876831	-361.085541	-258.405365	916.773499	-465.030823	53.288410	964.020142	525.778015	-58.578701	933.751343	528.960632	98.918457
-518.991394	128.538834	874.824707	-491.287689	-31.367229	870.679810	-604.897766	149.210602	502.232361	-579.237671	-91.193039	511.898682	-635.371765	131.375061	92.135132	-594.962341	-90.898529	93.328461	-503.623260	212.336441	1380.295532	-463.106720	-128.431931	1370.656250	-452.235016	52.595409	1394.823242	-432.630249	51.657974	1666.847168	-554.258667	298.784424	1140.483521	-505.229858	-238.131958	1140.498901	-432.820526	319.894745	897.781311	-362.167297	-256.642151	916.029419	-464.765503	53.212193	964.122620	525.932190	-58.698204	933.776672	529.129822	98.829140
-518.795105	128.353363	874.926270	-490.962250	-31.477909	870.821533	-604.621765	149.281509	502.319611	-578.997681	-91.303215	512.066406	-635.343994	131.412445	92.267525	-594.890137	-90.931358	93.498619	-503.480743	212.362503	1380.352051	-462.771210	-128.427017	1370.763672	-452.048279	52.648563	1394.970825	-432.770294	52.069431	1667.077393	-554.230652	298.693573	1140.505615	-505.488922	-237.430191	1140.467773	-433.075806	319.845703	897.659607	-363.366913	-254.856232	915.179810	-464.495117	53.123726	964.236938	526.106689	-58.789185	933.806763	529.301941	98.754189
-518.540894	128.338684	875.085754	-490.619934	-31.547192	870.962524	-604.321777	149.269257	502.413727	-578.731201	-91.404129	512.234314	-635.282104	131.436478	92.436798	-595.013794	-90.972794	93.625984	-503.392548	212.396652	1380.388306	-462.414612	-128.443192	1370.836304	-451.871704	52.697300	1395.126221	-432.957520	52.503914	1667.302734	-554.246826	298.637146	1140.538086	-505.738281	-236.795395	1140.458496	-433.378632	319.770569	897.532410	-364.949005	-253.387573	914.413879	-464.213959	53.088657	964.394409	526.241333	-58.908871	933.811829	529.464661	98.628784
-517.711304	129.591919	875.655212	-490.092407	-31.080851	871.068359	-604.048706	149.256546	502.763214	-578.270691	-91.383736	512.266602	-635.193176	131.489655	92.595345	-594.877380	-91.039040	93.766243	-503.316895	212.414703	1380.437012	-462.017670	-128.414719	1370.915894	-451.737976	52.751938	1395.276367	-433.149994	52.924271	1667.533447	-554.279297	298.468964	1140.573364	-506.054749	-236.062622	1140.487671	-433.702820	319.648560	897.398743	-366.208893	-250.748749	913.343018	-463.653351	53.563602	964.803040	526.391174	-59.019047	933.811707	529.631775	98.520805
-517.507202	129.533508	875.819153	-489.795624	-31.152838	871.246399	-603.792786	149.267303	502.940857	-577.963501	-91.475113	512.431335	-635.124573	131.562653	92.764435	-594.837341	-91.074265	93.934967	-503.306976	212.436234	1380.494507	-461.643616	-128.380325	1371.029297	-451.576752	52.829781	1395.487427	-433.322876	53.357178	1667.760742	-554.367310	298.327271	1140.608276	-506.268585	-235.427612	1140.575317	-434.091187	319.596375	897.282288	-367.788879	-248.665039	912.389709	-463.401001	53.529675	964.971680	526.552734	-59.118286	933.842041	529.784973	98.398369
-517.296570	129.467224	875.973206	-489.483612	-31.220762	871.419983	-603.559570	149.227631	503.111633	-577.700562	-91.591469	512.611877	-635.082092	131.564072	92.919548	-594.832153	-91.135063	94.128929	-503.335205	212.465866	1380.599487	-461.283844	-128.358826	1371.157837	-451.433807	52.905159	1395.691772	-433.514404	53.826447	1667.987305	-554.461548	298.224060	1140.660645	-506.377655	-234.709793	1140.706055	-434.504364	319.556580	897.180786	-369.412109	-246.714020	911.407288	-463.150909	53.496998	965.138794	526.713684	-59.226646	933.861816	529.940491	98.277962
-517.061951	129.458755	876.128052	-489.171021	-31.286945	871.571411	-603.390259	149.252548	503.273773	-577.391418	-91.641922	512.772339	-635.033447	131.613602	93.091446	-594.817444	-91.179794	94.262901	-503.413910	212.452225	1380.664917	-460.982147	-128.303894	1371.296631	-451.335785	52.967873	1395.853027	-433.713379	54.296211	1668.197998	-554.609680	298.098938	1140.718994	-506.415009	-234.006287	1140.828125	-434.901123	319.496155	897.104309	-371.032227	-244.851334	910.408203	-462.893372	53.472736	965.298401	526.883545	-59.345161	933.868042	530.110474	98.168327
-516.829102	129.384308	876.285950	-488.841370	-31.386471	871.743591	-603.187683	149.226501	503.426636	-577.097412	-91.756912	512.958984	-634.987915	131.664185	93.242920	-594.788635	-91.240685	94.429840	-503.473358	212.461777	1380.737061	-460.711060	-128.192429	1371.416382	-451.216278	53.010216	1396.020508	-433.902649	54.799717	1668.390991	-554.772400	297.936554	1140.759399	-506.264587	-233.250504	1140.893921	-435.333771	319.386566	897.032227	-372.759399	-243.701904	909.542419	-462.635925	53.412979	965.472595	527.018250	-59.408001	933.878174	530.251404	98.070122
-516.644104	129.272568	876.442383	-488.569244	-31.450045	871.929138	-603.028015	149.175934	503.523529	-576.737793	-91.779930	513.073059	-634.892151	131.698547	93.372543	-594.736511	-91.304459	94.619751	-503.565186	212.433853	1380.815796	-460.492859	-128.050705	1371.507080	-451.398041	53.128506	1395.938232	-434.158264	55.247482	1668.550781	-554.967346	297.786957	1140.819458	-506.079651	-232.577347	1141.056763	-435.811737	319.333405	896.975159	-374.061127	-241.611359	908.385620	-462.414520	53.363735	965.644836	527.172180	-59.529739	933.899109	530.401367	98.003441
-516.408386	129.292709	876.597351	-488.273987	-31.494772	872.080017	-602.840942	149.122253	503.645966	-576.467468	-91.901764	513.222229	-634.850281	131.705093	93.475777	-594.684692	-91.369751	94.770302	-503.686462	212.447891	1380.878906	-460.347687	-127.899544	1371.567139	-451.371765	53.198524	1396.093506	-434.304535	55.820808	1668.725830	-555.214478	297.618439	1140.867798	-505.653137	-231.840042	1141.154541	-436.299072	319.252411	896.904724	-375.604034	-240.820816	907.512634	-462.164978	53.359211	965.804443	527.366028	-59.623104	933.903137	530.566467	97.908508
-516.265198	129.172836	876.741821	-488.054199	-31.575794	872.216248	-602.725220	149.082382	503.716034	-576.139893	-91.929939	513.324890	-634.821838	131.760864	93.544350	-594.662476	-91.439041	94.901588	-503.849731	212.480469	1380.938354	-460.286438	-127.768089	1371.637817	-451.418549	53.275810	1396.230469	-434.547119	56.319706	1668.831421	-555.471802	297.454468	1140.921021	-505.147369	-231.335617	1141.265381	-436.769562	319.155304	896.837280	-376.801270	-239.706848	906.559998	-461.985504	53.273922	965.944946	527.477966	-59.726753	933.915344	530.691223	97.823296
-516.133118	129.025726	876.818298	-487.866699	-31.692219	872.353088	-602.567688	149.027588	503.753479	-575.920715	-92.052094	513.449097	-634.772034	131.772247	93.614311	-594.746033	-91.518707	94.998436	-504.064209	212.518555	1380.994751	-460.344360	-127.622711	1371.665161	-451.246918	53.323849	1396.579834	-434.718903	56.921421	1668.942505	-555.767700	297.300690	1140.930664	-504.335419	-230.530045	1141.251221	-437.315033	319.104370	896.741028	-377.758057	-240.041245	906.433105	-461.822144	53.191998	966.047546	527.626831	-59.831718	933.915894	530.815735	97.741798
-516.232056	128.370773	876.772766	-487.697449	-32.009342	872.478516	-602.411804	148.949936	503.701172	-575.634827	-92.139046	513.571838	-634.750916	131.809601	93.646423	-594.708008	-91.565735	95.112152	-504.216492	212.564194	1381.056030	-460.292847	-127.504837	1371.703125	-451.593719	53.472336	1396.518555	-434.952362	57.455914	1668.994629	-556.067383	297.155243	1140.914673	-503.740540	-230.240784	1141.448486	-437.852539	319.142151	896.632141	-378.651917	-238.482925	905.009155	-461.762634	52.885025	966.067749	527.796753	-59.936089	933.939636	530.956421	97.616821
-515.881104	128.689316	876.951233	-487.455109	-31.912395	872.584595	-602.211670	148.877762	503.735992	-575.348999	-92.218697	513.640320	-634.721558	131.817947	93.639191	-594.662659	-91.612724	95.209183	-504.472748	212.643860	1381.085205	-460.359344	-127.367569	1371.746094	-451.505096	53.565495	1396.838013	-435.185242	58.072189	1669.032593	-556.436157	297.060516	1140.872925	-503.018646	-229.843033	1141.536987	-438.350952	319.062653	896.547791	-379.470428	-237.592545	904.047546	-461.513306	53.008793	966.235107	527.956604	-60.007801	933.960327	531.091064	97.540588
-515.741516	128.607544	876.962769	-487.302338	-32.000111	872.656616	-602.007996	148.818039	503.657196	-575.119080	-92.278839	513.676880	-634.731262	131.787506	93.569748	-594.668884	-91.664101	95.250824	-504.714508	212.751755	1381.101196	-460.403046	-127.245918	1371.766479	-451.679199	53.686638	1396.889526	-435.534637	58.582344	1668.933716	-556.819336	296.975525	1140.868408	-502.175537	-229.828049	1141.740723	-438.800537	318.955383	896.449524	-380.076080	-237.051498	903.346252	-461.376251	52.959991	966.279053	528.099426	-60.096706	933.989380	531.193542	97.456696
-515.645447	128.506821	876.955566	-487.169098	-32.096886	872.724976	-601.762512	148.772858	503.549683	-574.915283	-92.384422	513.708191	-634.684021	131.786407	93.489395	-594.675293	-91.737480	95.294807	-504.990082	212.849609	1381.102051	-460.440765	-127.098679	1371.784424	-451.862640	53.844475	1396.914795	-435.812653	59.235077	1668.900513	-557.250244	296.948578	1140.816895	-501.232056	-229.619720	1141.772583	-439.301971	318.835724	896.338684	-380.383942	-237.242386	902.959167	-461.280212	52.910213	966.315308	528.247253	-60.196594	934.016663	531.301331	97.360420
-515.589600	128.375198	876.914185	-487.056854	-32.188122	872.750061	-601.539917	148.725586	503.411072	-575.029663	-92.670074	513.847900	-634.652893	131.789490	93.417946	-594.894592	-91.774971	95.353210	-505.275604	212.945847	1381.054443	-460.458618	-126.904762	1371.772827	-452.054840	54.025284	1396.933228	-436.142059	59.891266	1668.850342	-557.621521	296.895660	1140.712769	-500.268860	-229.649323	1141.883789	-439.730255	318.807556	896.237244	-380.512207	-237.259506	902.498047	-461.211029	52.849174	966.311035	528.397644	-60.288822	934.041016	531.419128	97.290466
-515.464417	128.318512	876.856384	-486.928925	-32.208057	872.745117	-601.386719	148.700699	503.305695	-574.447510	-92.471550	513.694763	-634.673401	131.773544	93.318710	-594.650757	-91.783485	95.269157	-505.598755	213.049210	1380.983032	-460.446960	-126.692146	1371.740112	-452.272369	54.227749	1396.891357	-436.495972	60.601242	1668.791016	-558.044495	296.877045	1140.612915	-499.394165	-229.683945	1141.843750	-440.174561	318.746002	896.092896	-380.464203	-237.304779	902.136169	-461.130402	52.834137	966.298584	528.519287	-60.349087	934.066528	531.518188	97.214417
-515.432617	128.271118	876.743347	-486.879730	-32.257847	872.697205	-601.364319	148.728912	503.230316	-574.222717	-92.536392	513.621033	-634.745789	131.717148	93.252487	-594.686951	-91.805206	95.208504	-505.950409	213.168198	1380.889160	-460.437195	-126.469925	1371.703125	-452.490509	54.431118	1396.815430	-436.841370	61.521740	1668.797241	-558.492920	296.872498	1140.491821	-498.437500	-229.984940	1141.936279	-440.614166	318.723114	895.921814	-380.154816	-237.536697	901.917419	-461.119659	52.821354	966.229248	528.662231	-60.428547	934.069702	531.622925	97.163399
-515.388184	128.294357	876.629333	-486.824158	-32.264805	872.624084	-601.236023	148.673370	503.088135	-573.976318	-92.524300	513.505066	-634.740723	131.663742	93.143806	-594.720276	-91.820694	95.141029	-506.315918	213.313004	1380.733032	-460.365814	-126.196983	1371.634766	-452.721680	54.646477	1396.728271	-437.273865	62.221092	1668.740234	-558.916382	296.799011	1140.301392	-497.555420	-230.254150	1142.049927	-441.049530	318.763855	895.749573	-379.664185	-237.865219	901.730408	-461.112701	52.846581	966.153625	528.755859	-60.492256	934.085205	531.710022	97.082993
-515.361572	128.277267	876.485352	-486.758789	-32.247238	872.546326	-601.199890	148.710495	503.018219	-573.741638	-92.532349	513.419495	-634.759644	131.637146	93.072754	-594.653076	-91.827255	95.104637	-506.725769	213.486557	1380.551514	-460.293365	-125.929031	1371.577881	-452.950104	54.917347	1396.655762	-437.866333	62.901047	1668.673828	-559.308044	296.825134	1140.097412	-496.667023	-230.551849	1142.115723	-441.427002	318.848816	895.560913	-378.933441	-238.312180	901.705750	-461.117035	52.885803	966.062683	528.891663	-60.547150	934.084900	531.830994	97.023750
-515.352905	128.331573	876.325989	-486.733978	-32.186714	872.447083	-601.175598	148.737930	502.914337	-573.542603	-92.483627	513.331909	-634.783020	131.610672	92.948631	-594.680969	-91.780327	95.009743	-507.187164	213.640961	1380.369873	-460.185089	-125.653862	1371.506226	-453.165466	55.173473	1396.574463	-438.391266	63.737263	1668.552002	-559.757080	296.868530	1139.851196	-495.788452	-230.672104	1142.028320	-441.750214	318.931824	895.358032	-378.019897	-238.900742	901.821167	-461.148956	52.972576	965.953003	529.005432	-60.592659	934.102234	531.923645	96.983124
-515.380676	128.420288	876.143311	-486.720612	-32.125832	872.327942	-601.131042	148.742340	502.805359	-573.366272	-92.412918	513.225464	-634.789063	131.584534	92.875351	-594.662109	-91.772072	94.906555	-507.649841	213.796951	1380.190796	-460.079285	-125.375778	1371.462769	-453.445435	55.478119	1396.443604	-438.946198	64.560219	1668.495972	-560.205933	296.873383	1139.614746	-495.004822	-231.076996	1142.215820	-441.993896	319.020935	895.157166	-376.912262	-239.577744	902.047668	-461.201416	53.084446	965.819824	529.108582	-60.663277	934.087952	532.013733	96.961601
-515.413269	128.585083	875.980164	-486.690887	-32.025852	872.210144	-601.159729	148.815338	502.752075	-573.227661	-92.328651	513.131714	-634.832764	131.575165	92.787598	-594.684937	-91.773811	94.875664	-508.153534	213.937775	1379.980957	-459.932953	-125.078392	1371.410156	-453.734650	55.832680	1396.316162	-439.572937	65.419876	1668.442871	-560.658813	296.930878	1139.392212	-494.212646	-231.336182	1142.294067	-442.240845	319.178284	894.965149	-375.618042	-240.353958	902.405884	-461.253540	53.246647	965.699768	529.181763	-60.687958	934.088623	532.099915	96.898689
-515.485657	128.751480	875.846680	-486.679993	-31.875143	872.112061	-601.147461	148.878082	502.659210	-573.119629	-92.236435	513.106995	-634.856934	131.576904	92.682404	-594.610962	-91.721497	94.851517	-508.716431	214.111618	1379.796631	-459.832764	-124.758369	1371.400879	-453.997223	56.178379	1396.228394	-440.222656	66.312302	1668.415039	-561.116089	296.938416	1139.103149	-493.481995	-231.693619	1142.440063	-442.447174	319.329193	894.770691	-374.305481	-241.293777	902.870544	-461.340302	53.434925	965.606689	529.299988	-60.713272	934.069885	532.190918	96.875877
-515.531677	128.979874	875.758545	-486.649811	-31.657278	872.029602	-601.130920	148.917618	502.582031	-573.078369	-92.190590	513.096252	-634.829163	131.574829	92.596809	-594.642334	-91.721664	94.849144	-509.375031	214.295486	1379.590454	-459.746918	-124.437469	1371.423218	-454.318542	56.531895	1396.203491	-440.954437	67.151237	1668.346558	-561.607727	297.013824	1138.801025	-492.797272	-232.013382	1142.583252	-442.726379	319.560364	894.565613	-372.825897	-242.365799	903.501648	-461.394531	53.671085	965.540771	529.372192	-60.737705	934.086548	532.254761	96.833054
-515.654907	129.112427	875.659607	-486.652069	-31.465046	871.977783	-601.184631	148.965103	502.504089	-573.032776	-92.093018	513.120850	-634.813782	131.601105	92.550415	-594.676880	-91.727486	94.875557	-510.013062	214.488922	1379.398071	-459.679169	-124.141266	1371.487427	-454.644958	56.903805	1396.188843	-441.704926	68.130554	1668.351074	-562.091003	297.044434	1138.499390	-492.152435	-232.362366	1142.751709	-442.984283	319.785126	894.365173	-371.183136	-243.398605	904.222107	-461.490326	53.885899	965.476807	529.441895	-60.757313	934.083008	532.298584	96.839195
-515.734131	129.321747	875.612976	-486.626526	-31.217319	871.961609	-601.312561	149.021683	502.479980	-573.337585	-92.217110	513.287842	-634.831421	131.592270	92.494293	-594.939697	-91.735039	94.922173	-510.680420	214.667969	1379.234497	-459.609924	-123.836266	1371.617920	-455.012054	57.237629	1396.139038	-442.550964	69.200829	1668.311768	-562.574463	297.023163	1138.276367	-491.533478	-232.659988	1142.943970	-443.277191	320.019989	894.177002	-369.480957	-244.553696	905.070740	-461.547729	54.153072	965.456482	529.537598	-60.768299	934.089417	532.394409	96.824768
-515.874878	129.482681	875.625122	-486.589600	-30.907751	871.996033	-601.340698	149.082825	502.422241	-572.969788	-91.869621	513.234741	-634.742065	131.625580	92.450516	-594.777283	-91.772797	94.940910	-511.391815	214.851547	1379.124023	-459.587738	-123.508522	1371.780273	-455.420319	57.639503	1396.151367	-443.263489	70.234512	1668.391113	-563.129211	297.083405	1138.035034	-490.903748	-233.113663	1143.296753	-443.596710	320.251831	894.054138	-367.674316	-245.781738	906.034241	-461.628052	54.444328	965.488892	529.608521	-60.811699	934.132874	532.438477	96.776466
-516.046875	129.813690	875.696228	-486.536774	-30.561769	872.054504	-601.475464	149.197922	502.453033	-572.915039	-91.697517	513.307434	-634.702332	131.684753	92.445511	-594.642639	-91.772728	94.977829	-512.134338	215.068573	1379.029297	-459.644562	-123.192001	1372.028687	-455.846832	58.117119	1396.337158	-444.188263	71.302246	1668.361816	-563.673462	297.064636	1137.852783	-490.319763	-233.514130	1143.657349	-443.910004	320.477173	893.948730	-365.764252	-246.977707	907.173401	-461.717041	54.825951	965.563965	529.700562	-60.810349	934.142822	532.513062	96.754280
-516.249268	130.291489	875.790833	-486.498932	-30.220314	872.116760	-601.730042	149.370300	502.538635	-572.938782	-91.596695	513.385193	-634.709045	131.700958	92.466156	-594.670227	-91.822144	95.035126	-512.899902	215.298050	1378.938721	-459.709961	-122.845467	1372.295166	-456.323975	58.570160	1396.432007	-444.994049	72.298698	1668.425293	-564.276855	297.031647	1137.676392	-489.726013	-233.875717	1144.011230	-444.255280	320.709351	893.853821	-363.787140	-248.245010	908.358582	-461.813354	55.269192	965.646545	529.762573	-60.810307	934.154846	532.566162	96.773010
-516.413452	130.608734	875.874573	-486.454285	-29.871248	872.216064	-601.967773	149.571762	502.611542	-572.965210	-91.478676	513.487549	-634.725586	131.737808	92.507080	-594.638245	-91.862915	95.098015	-513.716187	215.518478	1378.878174	-459.790344	-122.511139	1372.593140	-456.841583	59.016319	1396.546509	-445.914581	73.373520	1668.481934	-565.192444	297.146027	1137.362427	-489.149078	-234.229797	1144.409302	-444.669250	320.907104	893.764465	-361.666992	-249.508270	909.662781	-461.883362	55.661858	965.739075	529.863342	-60.802204	934.157959	532.636047	96.787956
-516.538635	130.973297	875.973572	-486.394562	-29.393129	872.319458	-602.212158	149.737244	502.698608	-572.989929	-91.326820	513.584778	-634.677612	131.809906	92.542595	-594.660889	-91.905617	95.167419	-514.482056	215.746735	1378.826538	-459.923218	-122.189270	1372.909546	-457.307373	59.447472	1396.691162	-446.853394	74.414047	1668.484619	-565.808411	297.128174	1137.226929	-488.533844	-234.428268	1144.779175	-445.171722	321.131775	893.737122	-359.512268	-250.789230	911.084717	-461.937195	56.130943	965.846558	529.944153	-60.790707	934.163391	532.708069	96.792130
-516.796570	131.390472	876.150757	-486.339478	-28.940582	872.438416	-602.810486	150.022720	502.856354	-573.047424	-91.189568	513.679016	-634.827026	131.838959	92.613853	-594.658875	-91.973595	95.256943	-515.323547	216.002228	1378.843384	-460.070526	-121.799484	1373.263794	-457.838684	59.904415	1396.844238	-447.761536	75.467896	1668.555786	-566.494812	297.168152	1137.133789	-487.936493	-234.895782	1145.335571	-445.690216	321.347626	893.741333	-357.316986	-252.030304	912.589111	-462.062195	56.606201	966.002441	530.041077	-60.795662	934.171143	532.796082	96.766762
-517.045410	131.812927	876.308350	-486.262512	-28.496655	872.577759	-602.722351	150.021408	502.816040	-573.094543	-91.028648	513.787659	-634.674744	131.939117	92.579826	-594.679443	-92.060524	95.308067	-516.140381	216.284531	1378.829590	-460.235535	-121.384453	1373.612915	-458.390778	60.386780	1396.976440	-448.788147	76.528557	1668.532837	-567.187378	297.189270	1137.089111	-487.332764	-235.221207	1145.796387	-446.180664	321.550934	893.733582	-355.102112	-253.221390	914.063293	-462.181610	57.103287	966.161560	530.103271	-60.765293	934.162415	532.844788	96.820038
-517.251892	132.190887	876.413391	-486.205902	-27.951162	872.695251	-602.845886	150.099350	502.842255	-573.138062	-90.884018	513.906799	-634.588135	132.036438	92.568680	-594.732239	-92.116928	95.407021	-516.998718	216.528564	1378.840698	-460.424377	-120.970573	1373.980591	-458.947449	60.863766	1397.093262	-449.802429	77.677780	1668.608887	-567.928467	297.225616	1137.048218	-486.752014	-235.604446	1146.312012	-446.685028	321.724976	893.759277	-352.917847	-254.305817	915.528442	-462.276550	57.638695	966.277039	530.178223	-60.747223	934.178711	532.911987	96.822540
-517.501587	132.674316	876.543579	-486.159119	-27.434072	872.805603	-603.666504	150.508896	503.024963	-573.215393	-90.731781	514.048767	-634.832825	132.009979	92.615227	-594.777588	-92.176476	95.527435	-517.829773	216.886398	1378.887085	-460.596863	-120.523895	1374.334229	-459.475433	61.357292	1397.233032	-450.805023	78.753693	1668.636841	-568.659241	297.219574	1136.948730	-486.157684	-235.899979	1146.858154	-447.233093	321.967651	893.827087	-350.709167	-255.437347	917.093262	-462.408508	58.195610	966.406982	530.260986	-60.698605	934.189148	532.986877	96.831032
-517.755859	133.173813	876.638855	-486.073242	-26.883387	872.887573	-603.488770	150.542587	502.949493	-573.234375	-90.571861	514.165955	-634.617737	132.132721	92.530487	-594.800415	-92.212708	95.598991	-518.698303	217.181061	1378.891602	-460.760254	-120.023911	1374.677490	-460.106262	61.920563	1397.363281	-451.895142	79.924599	1668.668091	-569.463196	297.246063	1136.914917	-485.547333	-236.205811	1147.356445	-447.794556	322.191681	893.861755	-348.472778	-256.492767	918.724609	-462.540009	58.788895	966.511780	530.299744	-60.713501	934.205933	533.045227	96.859421
-518.046631	133.660782	876.673157	-486.017273	-26.349825	872.947205	-603.916077	150.770050	502.969391	-573.324707	-90.402153	514.256958	-634.730103	132.113144	92.519417	-594.816467	-92.275055	95.631088	-519.592163	217.543762	1378.869751	-460.968079	-119.529121	1374.970947	-460.690094	62.426319	1397.471558	-453.005035	81.157822	1668.622314	-570.283936	297.292664	1136.848999	-484.968292	-236.463867	1147.802002	-448.351715	322.483704	893.898132	-346.450500	-257.621399	920.215576	-462.696411	59.392620	966.569641	530.369873	-60.723484	934.222717	533.129456	96.852524
-518.309814	134.210953	876.765625	-485.959290	-25.726334	873.005798	-604.227722	150.935287	502.950867	-573.357971	-90.111946	514.307312	-634.685242	132.150818	92.449219	-594.849426	-92.325027	95.639450	-520.556580	217.907822	1378.823975	-461.194611	-118.992004	1375.228149	-461.340881	63.018711	1397.532471	-454.089325	82.238304	1668.546753	-571.159424	297.346039	1136.720215	-484.393707	-236.770325	1148.234863	-448.895569	322.747162	893.958008	-344.374817	-258.559662	921.743469	-462.849609	60.030945	966.663635	530.442993	-60.657776	934.224670	533.183960	96.900047
-518.600647	134.655441	876.769592	-485.927063	-25.086811	873.003845	-604.408936	151.036484	502.863159	-573.442322	-89.861458	514.332336	-634.616455	132.188248	92.363586	-594.889282	-92.377884	95.628876	-521.483032	218.294983	1378.757080	-461.431519	-118.395599	1375.454712	-461.973633	63.646568	1397.548340	-455.192444	83.330940	1668.501465	-572.029846	297.427704	1136.584229	-483.809296	-237.055603	1148.663574	-449.458221	323.100006	894.016907	-342.364929	-259.361420	923.210571	-463.019409	60.647480	966.677246	530.536194	-60.641029	934.208313	533.267456	96.944427
-518.928406	135.221344	876.758972	-485.879578	-24.481638	872.989258	-604.621948	151.213882	502.773773	-573.520325	-89.599098	514.305908	-634.547729	132.250412	92.303986	-594.927490	-92.385216	95.582703	-522.473328	218.698624	1378.680420	-461.644196	-117.850273	1375.632813	-462.613342	64.289085	1397.578003	-456.340088	84.463615	1668.423340	-572.940674	297.595276	1136.438232	-483.256683	-237.214310	1149.021484	-450.123230	323.444397	894.017212	-340.488220	-260.099152	924.559326	-463.213043	61.312923	966.682312	530.622925	-60.596451	934.221252	533.332458	96.979568
-519.212097	135.846451	876.668762	-485.864990	-23.803812	872.915527	-604.969910	151.441269	502.752502	-573.596985	-89.338608	514.257385	-634.497986	132.272232	92.243729	-594.981995	-92.396164	95.495766	-523.495178	219.160965	1378.613281	-461.900909	-117.222290	1375.727173	-463.257965	64.936249	1397.543701	-457.567017	85.628052	1668.243042	-573.864868	297.772217	1136.287964	-482.715210	-237.447128	1149.348755	-450.764618	323.723999	893.991699	-338.642822	-260.639618	925.832703	-463.399475	62.037792	966.617737	530.648987	-60.601250	934.229370	533.380798	96.997368
-519.526672	136.432556	876.570496	-485.856720	-23.174665	872.794922	-605.318298	151.584625	502.652435	-573.729187	-89.109291	514.179016	-634.409851	132.312332	92.121002	-595.096802	-92.363525	95.378677	-524.553040	219.586609	1378.485718	-462.185242	-116.535545	1375.784668	-463.946472	65.635193	1397.479126	-458.783569	86.800308	1668.093750	-574.809753	297.994659	1136.078613	-482.215637	-237.642838	1149.556519	-451.410767	324.074524	893.931580	-336.939911	-261.104645	926.970764	-463.596313	62.703800	966.523010	530.727722	-60.557354	934.238831	533.444458	97.022850
-519.873596	137.108780	876.506714	-485.843048	-22.486151	872.671814	-605.606689	151.724854	502.599182	-573.820740	-88.729843	514.073792	-634.537964	132.331329	92.073654	-595.088135	-92.313431	95.271599	-525.583069	220.086075	1378.293823	-462.383301	-115.897385	1375.800171	-464.620667	66.354919	1397.408936	-459.946045	87.912094	1667.940308	-575.791565	298.237030	1135.893921	-481.681000	-237.642273	1149.691406	-452.091766	324.460785	893.876282	-335.228210	-261.372772	928.096741	-463.813171	63.429665	966.448059	530.809875	-60.513905	934.254517	533.504333	97.093132
-520.139709	137.786530	876.298035	-485.942932	-21.744658	872.432922	-606.119934	151.996567	502.558441	-573.996155	-88.326477	513.890442	-634.603638	132.366653	92.004845	-595.258057	-92.228821	95.123383	-526.712219	220.565842	1378.111450	-462.659729	-115.220810	1375.704468	-465.330872	67.072418	1397.242798	-461.140930	89.036491	1667.720093	-576.727356	298.459534	1135.619629	-481.287994	-237.792358	1149.892456	-452.735199	324.913727	893.816772	-333.771912	-261.560608	929.026184	-464.014618	64.160912	966.230652	530.872864	-60.482162	934.259277	533.564026	97.119576
-520.436707	138.574677	876.163086	-485.966797	-20.995306	872.197449	-606.612671	152.249878	502.585205	-574.194824	-87.878319	513.700073	-634.702881	132.407288	91.895546	-595.230530	-92.079056	94.926445	-527.777283	221.095795	1377.869873	-462.948212	-114.537132	1375.525269	-466.027679	67.792381	1397.106201	-462.436523	90.271248	1667.522583	-577.653870	298.677338	1135.385620	-480.926971	-237.775101	1149.898071	-453.387634	325.306488	893.716797	-332.352386	-261.503418	929.837463	-464.228821	64.924927	966.068604	530.945435	-60.433144	934.247986	533.639648	97.179039
-520.713257	139.231369	876.009644	-485.952850	-20.321301	871.947205	-606.891113	152.411667	502.497101	-574.472473	-87.456406	513.536377	-634.690247	132.510574	91.772034	-595.366272	-91.943245	94.764175	-528.905273	221.564804	1377.591553	-463.191040	-113.883507	1375.313599	-466.752045	68.586143	1396.921997	-463.658661	91.433548	1667.260498	-578.708374	298.728943	1134.922607	-480.578339	-237.673782	1149.812378	-454.105408	325.950562	893.547180	-330.980774	-261.395782	930.601135	-464.421143	65.592194	965.892517	531.017944	-60.407024	934.273987	533.700989	97.214096
-521.029846	139.863464	875.763977	-485.993835	-19.557556	871.673523	-607.395813	152.649872	502.427917	-574.823364	-86.995819	513.403992	-634.742432	132.598022	91.655937	-595.445251	-91.774185	94.614685	-530.052307	222.123398	1377.234375	-463.514557	-113.161240	1374.959595	-467.431671	69.334007	1396.750000	-464.835266	92.537369	1667.062256	-579.767822	298.991058	1134.518555	-480.263489	-237.412994	1149.556030	-454.800720	326.480743	893.383789	-329.790894	-261.460968	931.475037	-464.643219	66.336411	965.648071	531.145081	-60.331455	934.288940	533.779724	97.246391
-521.396423	140.534454	875.565002	-486.029541	-18.903397	871.408875	-607.926208	152.951904	502.374451	-575.331421	-86.551338	513.291809	-634.848450	132.670990	91.537727	-595.563660	-91.591835	94.487083	-531.191345	222.632034	1376.956299	-463.873810	-112.428474	1374.566772	-468.150970	70.149834	1396.559814	-466.053650	93.760262	1666.849121	-580.848572	299.233459	1134.053955	-480.154358	-237.195694	1149.295410	-455.523224	327.131989	893.192017	-328.849487	-260.912384	931.803833	-464.890442	67.030449	965.433594	531.237000	-60.286671	934.271973	533.851440	97.330048
-521.665283	141.064987	875.339722	-486.042572	-18.157148	871.129700	-608.370178	153.285660	502.311096	-575.898193	-86.186157	513.295227	-634.866821	132.782898	91.422585	-595.667297	-91.482796	94.438889	-532.335938	223.214996	1376.573486	-464.208099	-111.736343	1374.126465	-468.833618	70.930168	1396.329102	-467.288788	94.970001	1666.630615	-581.905212	299.558777	1133.630005	-480.140930	-236.823059	1148.888672	-456.240570	327.795990	893.003845	-328.001373	-260.118408	931.960754	-465.067139	67.700134	965.194336	531.273560	-60.263123	934.262146	533.895569	97.342575
-522.001343	141.743896	875.180847	-485.901947	-17.531000	870.898376	-608.859436	153.452026	502.327423	-576.501953	-85.722755	513.364563	-634.934509	132.906570	91.300117	-595.683167	-91.395050	94.389236	-533.545776	223.769714	1376.237427	-464.594360	-111.021584	1373.710571	-469.520874	71.761368	1396.155518	-468.466553	96.168236	1666.443359	-583.152344	299.994263	1133.128662	-480.234253	-236.413040	1148.395874	-457.092438	328.587708	892.797791	-327.351349	-259.133423	932.022827	-465.226807	68.410263	965.021423	531.382385	-60.173958	934.271423	533.956848	97.431114
-522.211243	142.275589	875.048340	-485.654297	-16.819843	870.751587	-609.321960	153.605850	502.270660	-577.175903	-85.264221	513.467468	-634.934875	132.989334	91.170593	-595.689453	-91.303383	94.409714	-534.679871	224.357620	1375.963745	-464.948090	-110.318703	1373.263550	-470.221405	72.560646	1396.032104	-469.648468	97.359962	1666.263794	-584.252136	300.383270	1132.693359	-480.466217	-235.912415	1147.874756	-457.839478	329.126892	892.583069	-326.938232	-257.902191	931.906799	-465.292389	69.121666	964.911072	531.495056	-60.124500	934.284668	534.026550	97.490959
-522.460510	142.791199	874.931152	-485.500275	-16.115446	870.639648	-609.679199	153.960373	502.249481	-577.864380	-84.867981	513.635071	-634.772339	133.186081	91.075897	-595.588989	-91.279472	94.450470	-535.841736	224.984161	1375.694458	-465.295471	-109.692329	1372.871216	-470.943756	73.379173	1395.982056	-470.798401	98.527565	1666.116455	-585.372437	300.740295	1132.306519	-480.826904	-235.238495	1147.333862	-458.741760	329.888855	892.353027	-326.743042	-256.458344	931.696777	-465.405396	69.824623	964.817444	531.629700	-60.053577	934.283997	534.121033	97.543381
-522.873169	143.455750	874.837524	-485.465576	-15.473199	870.561768	-610.246216	154.099762	502.218994	-578.590759	-84.529686	513.820068	-634.854858	133.283203	91.000412	-595.546875	-91.305161	94.504715	-537.019592	225.621140	1375.477417	-465.695526	-109.004631	1372.501221	-471.695038	74.192871	1395.869141	-471.941650	99.672859	1665.963623	-586.516968	301.176788	1131.985718	-481.341675	-234.426895	1146.794189	-459.765411	330.633545	892.189148	-326.747284	-254.811096	931.405212	-465.620178	70.588631	964.734619	531.727539	-60.008915	934.271973	534.180237	97.613647
-523.298096	144.271317	874.944458	-485.392700	-14.769155	870.534912	-610.805420	154.275177	502.198425	-579.173157	-84.195000	514.015869	-635.034973	133.331253	90.920692	-595.400757	-91.354546	94.537750	-538.153809	226.270126	1375.366211	-466.033325	-108.381042	1372.237061	-472.444275	75.024582	1395.804199	-473.030884	100.781906	1665.848755	-587.634521	301.554840	1131.697876	-482.006897	-233.497864	1146.297119	-460.758362	331.375610	892.045166	-327.031677	-252.877701	931.040222	-465.832642	71.377991	964.787781	531.863098	-59.923214	934.274475	534.282104	97.657639
-523.775391	145.097198	875.060303	-485.406006	-14.048687	870.537964	-611.387329	154.562897	502.191956	-579.667908	-83.855743	514.174683	-635.075012	133.437622	90.858864	-595.334595	-91.392616	94.591476	-539.328674	226.922440	1375.246216	-466.417938	-107.674103	1371.942627	-473.177612	75.842888	1395.806641	-474.159821	101.881966	1665.730713	-588.796814	302.024109	1131.536499	-483.012543	-232.501144	1145.880371	-461.793915	332.026520	891.870422	-327.632965	-249.769226	929.838196	-466.086853	72.191650	964.848022	531.957947	-59.858936	934.290649	534.344971	97.711327
-524.197144	145.579224	875.065857	-485.427063	-13.410023	870.552917	-611.908142	154.740982	502.130463	-580.058167	-83.448135	514.289673	-635.087830	133.570068	90.764771	-595.286865	-91.449524	94.638939	-540.476318	227.522812	1375.172485	-466.738403	-107.011414	1371.773438	-473.908478	76.684540	1395.812622	-475.189209	102.882095	1665.675171	-589.943542	302.428192	1131.420288	-483.939453	-231.197891	1145.403076	-462.992126	332.818024	891.801453	-328.449310	-247.511398	929.392822	-466.276825	72.869385	964.836548	532.084290	-59.778584	934.270752	534.422913	97.779228
-524.717041	146.279129	875.123108	-485.522186	-12.772338	870.594604	-612.515686	154.931015	502.110199	-580.382813	-83.092896	514.395569	-635.043030	133.701889	90.636406	-595.314575	-91.470322	94.697823	-541.565186	228.174988	1375.129761	-467.051575	-106.247879	1371.622681	-474.603851	77.507507	1395.858154	-476.218475	103.903053	1665.625122	-591.091187	302.923645	1131.371704	-484.990479	-229.789993	1144.960571	-464.180084	333.640503	891.721985	-329.443176	-245.133209	928.885864	-466.543640	73.640121	964.861389	532.174316	-59.703472	934.272705	534.475891	97.853157
-525.152283	146.780731	875.144775	-485.610504	-12.115600	870.693848	-613.279358	155.262344	502.163330	-580.503418	-82.775864	514.462402	-635.158875	133.789871	90.577377	-595.286926	-91.467690	94.767899	-542.597961	228.889572	1375.172363	-467.287537	-105.509834	1371.522461	-475.279205	78.387108	1395.916260	-477.207581	104.875687	1665.602051	-592.247620	303.341339	1131.324829	-486.097870	-228.231018	1144.548706	-465.434479	334.469330	891.693054	-330.652344	-242.603424	928.278259	-466.777985	74.362656	964.899475	532.290100	-59.647419	934.289368	534.551758	97.895714
-525.641907	147.274048	875.173340	-485.690948	-11.554395	870.818176	-614.001343	155.580185	502.195709	-580.635010	-82.571419	514.591003	-635.206848	133.871246	90.474808	-595.350891	-91.464188	94.904274	-543.631287	229.548416	1375.196045	-467.597992	-104.736885	1371.454468	-475.929443	79.240540	1396.027588	-478.174194	105.832260	1665.576416	-593.405823	303.864197	1131.334717	-487.270233	-226.544922	1144.134521	-466.735199	335.340820	891.681885	-332.031464	-239.953842	927.646606	-467.050751	75.051392	964.958313	532.405396	-59.582333	934.299927	534.619385	97.947937
-526.114258	147.691345	875.129150	-485.780762	-11.050715	870.960815	-614.604126	155.572144	502.098511	-580.640381	-82.302155	514.722412	-635.304443	133.964996	90.392639	-595.268433	-91.471146	95.048927	-544.622131	230.216919	1375.277222	-467.845367	-103.988724	1371.426636	-476.618073	80.114342	1396.129150	-479.147247	106.770660	1665.604004	-594.564026	304.408783	1131.393433	-488.451904	-224.796204	1143.751831	-468.047943	336.215027	891.692322	-333.563019	-237.262573	926.972290	-467.316101	75.721695	964.984253	532.537415	-59.517464	934.277405	534.716919	98.052238
-526.611633	148.144608	875.132446	-485.980743	-10.514204	871.118530	-615.511169	155.937729	502.224274	-580.628174	-82.084801	514.826904	-635.429016	134.042236	90.351425	-595.277039	-91.464577	95.152573	-545.543030	230.945572	1375.426270	-468.100189	-103.164597	1371.366455	-477.241119	80.937859	1396.246216	-480.022034	107.662346	1665.622559	-595.698181	304.886749	1131.511475	-489.664795	-223.035873	1143.466553	-469.380341	337.093353	891.702942	-335.220978	-234.498199	926.197937	-467.640747	76.389122	965.040649	532.644226	-59.464710	934.272949	534.794617	98.114868
-527.129456	148.561752	875.142761	-486.164642	-10.025253	871.311890	-616.506470	156.277908	502.359375	-580.507507	-81.817375	514.953613	-635.606628	134.090042	90.339729	-595.223999	-91.450897	95.265083	-546.442688	231.593399	1375.542114	-468.333649	-102.373413	1371.394165	-477.890167	81.802879	1396.353027	-480.919098	108.568573	1665.696533	-596.848511	305.541595	1131.658813	-490.830688	-221.136017	1143.197510	-470.682861	337.850922	891.787842	-337.011108	-231.761978	925.418945	-467.997894	77.031754	965.129272	532.760620	-59.400555	934.259338	534.894104	98.148926
-527.639221	148.951492	875.161133	-486.410400	-9.525775	871.482300	-617.177551	156.155060	502.332184	-580.411682	-81.605057	515.052490	-635.649353	134.182159	90.275833	-595.205200	-91.412025	95.370392	-547.306824	232.279083	1375.640137	-468.529846	-101.560211	1371.419189	-478.465576	82.630135	1396.436523	-481.725586	109.443382	1665.742188	-597.987000	306.156067	1131.799438	-491.976929	-219.298508	1143.018677	-472.107697	338.868896	891.830505	-338.849243	-229.029816	924.573364	-468.372131	77.635536	965.208618	532.900696	-59.348396	934.257629	534.981018	98.189522
-528.182983	149.399582	875.152710	-486.676392	-9.005003	871.646484	-618.037781	156.371689	502.400208	-580.232849	-81.391121	515.072449	-635.708008	134.228165	90.239525	-595.168945	-91.360031	95.424095	-548.120850	232.982712	1375.756104	-468.802124	-100.745293	1371.427856	-479.095337	83.451370	1396.525269	-482.537781	110.311646	1665.802002	-599.127747	306.855927	1131.957520	-493.037506	-217.430862	1142.851318	-473.559265	339.868347	891.861450	-340.731689	-226.367325	923.746704	-468.787720	78.288963	965.276245	532.981506	-59.314621	934.250000	535.048279	98.228996
-528.695679	149.754883	875.134338	-486.950867	-8.550162	871.826721	-618.766357	156.586990	502.470703	-580.088501	-81.245590	515.086548	-635.642822	134.336807	90.236259	-595.263916	-91.317184	95.435913	-548.859009	233.662827	1375.829590	-468.968506	-99.974373	1371.508423	-479.607727	84.228127	1396.620483	-483.318329	111.192154	1665.860352	-600.247925	307.559509	1132.081665	-494.014008	-215.575317	1142.721069	-475.013275	340.929504	891.855896	-342.656189	-223.854309	922.851501	-469.198639	78.868111	965.348999	533.073120	-59.286251	934.256714	535.148438	98.282410
-529.298462	150.086060	875.129578	-487.239746	-8.201077	871.948730	-619.487488	156.331329	502.380402	-579.886658	-81.096642	515.046875	-635.682068	134.372604	90.147682	-595.350891	-91.292755	95.476479	-549.619080	234.342255	1375.885620	-469.230804	-99.156425	1371.564819	-480.222351	85.092827	1396.654297	-483.992188	112.026299	1665.870117	-601.359619	308.323944	1132.251343	-494.890686	-213.815216	1142.528320	-476.482880	342.016998	891.865906	-344.547852	-221.395218	921.899048	-469.667328	79.353363	965.404053	533.168030	-59.293823	934.255005	535.224487	98.301506
-529.895020	150.422089	875.088623	-487.577209	-7.731193	872.017334	-620.409058	156.619339	502.442810	-579.612671	-80.894089	514.956055	-635.748962	134.376633	90.118980	-595.336853	-91.193565	95.405296	-550.368652	234.979813	1375.913818	-469.492249	-98.375206	1371.632568	-480.699097	85.893555	1396.658447	-484.736298	112.886078	1665.921265	-602.457275	309.070618	1132.315796	-495.669067	-212.269394	1142.506958	-477.991028	343.236664	891.854309	-346.320618	-218.525223	920.817993	-470.156097	79.884575	965.415161	533.272827	-59.266308	934.270142	535.330139	98.312675
-530.520264	150.883011	874.988770	-487.969391	-7.289620	872.036072	-621.274658	156.696091	502.494293	-579.395874	-80.648079	514.817566	-635.810974	134.421417	90.091202	-595.444458	-91.124504	95.344124	-551.019897	235.619537	1375.894409	-469.746552	-97.642883	1371.660522	-481.236481	86.690857	1396.651123	-485.313934	113.774544	1665.962891	-603.588928	309.921906	1132.463501	-496.285095	-210.785736	1142.394043	-479.462097	344.325958	891.818726	-348.306091	-216.897415	919.982300	-470.687012	80.454536	965.372803	533.374756	-59.257603	934.271118	535.416504	98.358200
-531.140625	151.251282	874.930603	-488.321655	-6.896252	872.041504	-622.057434	156.708435	502.514893	-579.214233	-80.396103	514.636108	-635.818787	134.453491	90.028732	-595.507080	-91.027527	95.229996	-551.732239	236.245651	1375.881104	-469.954346	-96.939758	1371.654907	-481.674774	87.441849	1396.625610	-485.977448	114.564682	1665.867432	-604.663147	310.798035	1132.494995	-496.781525	-209.376968	1142.322998	-481.038635	345.656342	891.695007	-350.112976	-214.895508	919.036194	-471.227753	80.924057	965.360901	533.506836	-59.186222	934.270874	535.525330	98.413025
-531.767761	151.624313	874.853638	-488.727722	-6.410002	871.991272	-622.859680	156.754395	502.549438	-579.124695	-80.120422	514.431335	-635.889221	134.487259	89.991440	-595.627380	-90.853020	95.122887	-552.353027	236.831802	1375.839355	-470.175171	-96.207230	1371.651978	-482.156189	88.216255	1396.558105	-486.512878	115.404922	1665.811035	-605.765381	311.664215	1132.526367	-497.210297	-208.229034	1142.320679	-482.438293	346.725922	891.588501	-351.811737	-213.019073	918.096680	-471.785217	81.418015	965.308289	533.647583	-59.179482	934.283691	535.652100	98.417564
-532.447144	152.084595	874.806702	-489.174530	-5.900848	871.926208	-623.427856	155.461517	502.195313	-579.130127	-79.898750	514.238708	-636.108154	134.461441	89.834122	-595.709961	-90.654030	95.007248	-552.997498	237.439728	1375.734497	-470.364227	-95.487968	1371.637695	-482.636597	88.966675	1396.482666	-487.014404	116.267487	1665.707275	-606.805664	312.545563	1132.503906	-497.513977	-207.177734	1142.236084	-483.928833	348.019653	891.412659	-353.439117	-211.271057	917.082092	-472.390747	81.939636	965.266479	533.790833	-59.125267	934.299194	535.751404	98.462646
-533.066467	152.557922	874.646301	-489.605652	-5.399649	871.771301	-624.378296	156.872513	502.518738	-579.231201	-79.605812	514.036438	-635.990540	134.597122	89.923683	-595.809570	-90.511528	94.907387	-553.618591	238.010193	1375.549316	-470.544739	-94.787964	1371.540527	-483.091278	89.619041	1396.322388	-487.457062	117.137398	1665.585205	-607.865662	313.426575	1132.449341	-497.723297	-206.288010	1142.171387	-485.410492	349.234558	891.176147	-354.944763	-209.736176	916.115784	-472.937012	82.471603	965.113281	533.891724	-59.113628	934.269043	535.843689	98.470421
-533.837036	153.010880	874.474792	-490.051331	-4.957012	871.604919	-625.283325	157.068680	502.551788	-579.520081	-79.321678	513.883301	-636.073547	134.617386	89.883705	-595.959656	-90.346741	94.790642	-554.243347	238.549088	1375.320190	-470.711731	-94.165062	1371.447266	-483.586548	90.355606	1396.142822	-487.837677	117.980202	1665.445801	-608.865723	314.282623	1132.313843	-497.874054	-205.519608	1142.103882	-486.999481	350.628845	890.880066	-356.295776	-208.274231	915.186157	-473.573242	82.992882	964.948975	533.990051	-59.122601	934.265869	535.952698	98.496925
-534.546509	153.442230	874.336792	-490.605408	-4.360719	871.417297	-625.858337	157.140060	502.519470	-579.909485	-78.974297	513.716919	-636.071350	134.681595	89.842590	-596.080139	-90.157669	94.676102	-554.917053	239.091141	1375.108154	-470.893066	-93.461159	1371.356079	-484.052124	90.986481	1395.958862	-488.178955	118.852264	1665.280273	-609.896606	315.181549	1132.246460	-497.949463	-204.820694	1142.014404	-488.449066	351.834961	890.600891	-357.721710	-207.099442	914.229431	-474.193573	83.528282	964.779297	534.123230	-59.056053	934.239258	536.050903	98.521004
-535.369141	153.956329	874.228760	-491.101501	-3.895362	871.266907	-626.597290	157.247345	502.568726	-580.370056	-78.598297	513.615417	-636.128906	134.732117	89.814583	-596.128662	-89.998512	94.534630	-555.557983	239.578217	1374.902466	-471.048462	-92.820007	1371.264282	-484.490448	91.628654	1395.812378	-488.397705	119.704132	1665.081055	-610.847595	315.977081	1132.136475	-497.986237	-204.275223	1141.939575	-489.966522	353.106201	890.250488	-358.993683	-206.014435	913.404846	-474.858978	84.068344	964.647644	534.264648	-59.027637	934.229980	536.160889	98.575165
-536.070496	154.397141	874.128174	-491.681427	-3.321123	871.120422	-627.264465	157.349823	502.571808	-580.928772	-78.296570	513.486816	-636.129700	134.753723	89.770111	-596.161499	-89.853745	94.409264	-556.250916	240.027298	1374.679321	-471.129333	-92.197037	1371.175903	-484.918213	92.279686	1395.663574	-488.611206	120.579041	1664.973755	-611.775696	316.719025	1132.016113	-497.964905	-203.775284	1141.968628	-491.476074	354.454712	889.943420	-360.136200	-205.099152	912.637634	-475.478241	84.592537	964.513550	534.363647	-59.033104	934.221436	536.245239	98.559708
-536.956909	154.981720	874.104126	-492.276642	-2.854965	871.010193	-627.966858	157.485458	502.596191	-581.564270	-77.991096	513.398315	-636.166992	134.787018	89.759903	-596.210876	-89.758591	94.315239	-556.870911	240.479370	1374.486328	-471.129333	-91.598106	1371.141235	-485.283661	92.849258	1395.507446	-488.874054	121.366989	1664.759033	-612.636658	317.370300	1131.904785	-497.905365	-203.371902	1142.049561	-492.978638	355.676086	889.648071	-361.217285	-204.340469	912.000732	-476.171600	85.145630	964.423828	534.478149	-59.012661	934.214417	536.359924	98.592918
-537.712585	155.464645	874.063232	-492.923798	-2.234470	870.838806	-628.515625	157.617905	502.580597	-582.147949	-77.639214	513.273987	-636.168030	134.844482	89.745560	-596.218445	-89.660484	94.193283	-557.618713	240.921936	1374.250000	-471.227112	-90.960419	1371.097656	-485.747528	93.485451	1395.340942	-489.012573	122.181686	1664.568604	-613.268433	317.558228	1131.750977	-497.837830	-202.955170	1142.150024	-494.507538	357.004791	889.310303	-362.170502	-203.710236	911.481506	-476.802277	85.676346	964.290100	534.610840	-59.030422	934.238037	536.481323	98.549728
-538.648132	156.018631	874.062439	-493.664124	-1.701178	870.773193	-628.840515	156.332214	502.239227	-582.800781	-77.329880	513.147766	-636.301758	134.785141	89.569435	-596.362061	-89.562241	94.013542	-558.314331	241.322815	1374.083862	-471.234100	-90.300270	1371.077393	-486.134125	94.095474	1395.199707	-489.133362	122.967262	1664.382202	-614.278687	318.232971	1131.681519	-497.765564	-202.611282	1142.252197	-495.937775	358.079681	889.044250	-363.042847	-203.234924	911.024109	-477.566559	86.250420	964.222961	534.735291	-59.011452	934.244446	536.590454	98.531464
-539.476990	156.498566	874.018311	-494.383881	-1.156489	870.666809	-629.670654	157.883865	502.615875	-583.420471	-76.901566	512.989380	-636.045105	134.552658	89.400406	-596.437622	-89.497353	93.879402	-559.101379	241.706299	1373.926636	-471.266815	-89.694466	1371.073364	-486.518005	94.684959	1395.052124	-489.254669	123.729630	1664.196289	-615.206238	318.806519	1131.593262	-497.724243	-202.245468	1142.417480	-497.435455	359.318359	888.786194	-363.759949	-202.845779	910.691345	-478.246735	86.784744	964.105896	534.863281	-59.003727	934.243286	536.702820	98.541023
-540.386353	157.020264	874.007874	-495.079681	-0.649324	870.589294	-630.315613	158.113205	502.655548	-584.058533	-76.568748	512.884705	-636.215088	134.910172	89.662308	-596.545227	-89.453247	93.719864	-559.868103	242.073517	1373.805298	-471.245880	-89.102722	1371.069458	-486.898560	95.264130	1394.935791	-489.368591	124.471794	1664.031006	-616.219910	319.485870	1131.594849	-497.687988	-201.920837	1142.528198	-498.946533	360.358765	888.550903	-364.426727	-202.616257	910.374878	-478.969360	87.335495	964.024536	534.945251	-59.038383	934.261475	536.793030	98.525665
-541.216125	157.495514	874.039001	-495.797058	-0.168944	870.571472	-630.855652	158.236191	502.636230	-584.633667	-76.241928	512.731873	-636.283997	134.938004	89.676437	-596.531067	-89.363258	93.581039	-560.552734	242.483215	1373.702881	-471.197693	-88.531548	1371.082886	-487.271423	95.822624	1394.846680	-489.441284	125.182480	1663.896729	-617.151428	319.889038	1131.598755	-497.667175	-201.646378	1142.696655	-500.442596	361.480652	888.400513	-364.965576	-202.510513	910.178101	-479.665924	87.835724	963.996399	535.066711	-59.059704	934.258118	536.922607	98.519135
-542.144348	157.973053	874.127319	-496.583801	0.353827	870.477722	-631.433716	158.393112	502.649353	-585.196838	-75.954330	512.561462	-636.312744	135.006775	89.659813	-596.586121	-89.306747	93.456078	-561.234131	242.798904	1373.617432	-471.107819	-87.975899	1371.074219	-487.553833	96.331627	1394.797241	-489.526398	125.878708	1663.794922	-618.191833	320.377747	1131.602295	-497.656952	-201.421432	1142.884521	-501.911591	362.365540	888.253845	-365.376617	-202.529907	910.082703	-480.411469	88.300835	963.949707	535.204163	-59.055370	934.255066	537.050781	98.500519
-543.021606	158.447495	874.159607	-497.382568	0.861833	870.423767	-632.310120	158.870697	502.800018	-585.700195	-75.704781	512.454346	-636.437866	135.008926	89.670067	-596.648987	-89.261086	93.339264	-561.990051	243.158600	1373.562622	-471.129822	-87.358818	1371.083008	-487.917694	96.838173	1394.737183	-489.606445	126.527351	1663.694214	-619.191772	320.683502	1131.633789	-497.640717	-201.190460	1143.000732	-503.403564	363.342682	888.190552	-365.703674	-202.652130	910.035400	-481.162476	88.789284	963.902100	535.337952	-59.052586	934.257629	537.168152	98.482758
-543.939087	158.843124	874.169373	-498.185425	1.293932	870.393494	-632.885193	159.088257	502.750427	-586.174133	-75.449982	512.293030	-636.462158	135.080811	89.676010	-596.682068	-89.223595	93.223160	-562.710144	243.537567	1373.531006	-471.119202	-86.822029	1371.103027	-488.246948	97.359177	1394.685059	-489.678894	127.160072	1663.603760	-620.229553	321.078583	1131.713379	-497.662354	-201.038620	1143.216553	-504.879547	364.118103	888.106873	-365.971100	-202.881882	910.057434	-481.953522	89.231247	963.859558	535.447876	-59.092194	934.252441	537.284790	98.463921
-544.872253	159.246216	874.144775	-498.972473	1.657946	870.344910	-633.315063	158.016815	502.354492	-586.601990	-75.196907	512.188660	-636.673340	135.072189	89.538063	-596.698914	-89.170723	93.124763	-563.301086	243.864029	1373.544678	-471.097321	-86.295761	1371.134399	-488.559601	97.861740	1394.657837	-489.763672	127.767082	1663.549072	-621.311218	321.338043	1131.820313	-497.661957	-200.865601	1143.413330	-506.354034	364.844086	888.049500	-366.121887	-203.163803	910.148926	-482.743347	89.656143	963.788757	535.563416	-59.131420	934.265015	537.409973	98.430450
-545.795593	159.570007	874.119324	-499.804474	2.089676	870.348389	-633.681885	157.840271	502.138733	-586.973267	-74.937248	512.052185	-636.665039	135.151535	89.465607	-596.717102	-89.096840	93.059044	-563.833374	244.179611	1373.585571	-471.082214	-85.751144	1371.161011	-488.826691	98.306595	1394.630981	-489.863831	128.325943	1663.501099	-622.340271	321.488007	1131.894775	-497.690094	-200.732407	1143.598633	-507.798645	365.488464	888.082275	-366.198364	-203.463943	910.310364	-483.567505	90.096077	963.748596	535.719666	-59.144867	934.271179	537.548950	98.402786
-546.663696	159.912689	874.139465	-500.540009	2.403418	870.358154	-634.940552	159.735886	502.772827	-587.241882	-74.668861	511.926147	-636.745544	135.208557	89.632019	-596.746155	-89.054001	92.960709	-564.450623	244.552429	1373.618652	-471.074829	-85.280533	1371.201294	-489.099243	98.721397	1394.576172	-489.948639	128.859467	1663.440063	-623.403442	321.711029	1132.100098	-497.719788	-200.655136	1143.787354	-509.199707	366.070984	888.101318	-366.222076	-203.897308	910.490540	-484.338104	90.459137	963.746582	535.865967	-59.189068	934.266113	537.665894	98.391083
-547.588135	160.257019	874.122375	-501.405792	2.794826	870.334778	-635.139099	159.585770	502.468994	-587.593140	-74.454842	511.796661	-636.497498	135.012619	89.288033	-596.814819	-89.008469	92.901543	-564.960205	244.868225	1373.705078	-471.102783	-84.839096	1371.212280	-489.384888	99.172585	1394.532471	-490.031555	129.341324	1663.406250	-624.491516	321.822632	1132.253296	-497.748077	-200.572510	1143.944702	-510.589844	366.569519	888.208069	-366.120544	-204.409851	910.747742	-485.188843	90.854301	963.704590	535.994385	-59.196732	934.250549	537.773010	98.373726
-548.424561	160.608276	874.123535	-502.153259	3.158987	870.325256	-635.725159	159.704803	502.421631	-587.867859	-74.233910	511.651062	-636.544006	135.075104	89.261993	-596.882324	-88.910110	92.810852	-565.411072	245.129700	1373.777100	-471.155914	-84.388489	1371.224487	-489.641602	99.589493	1394.519043	-490.070587	129.803864	1663.361694	-625.552856	321.976166	1132.405029	-497.770355	-200.568314	1144.084839	-512.050781	367.068817	888.333557	-366.014099	-204.956528	911.021729	-485.971252	91.231758	963.694275	536.161377	-59.207180	934.245667	537.913025	98.372284
-549.319458	160.849289	874.072693	-502.931000	3.443279	870.310669	-636.094727	158.495773	502.006348	-588.162415	-74.068382	511.551422	-636.770142	135.075546	89.128662	-596.958801	-88.873299	92.721451	-565.860474	245.439499	1373.867798	-471.240051	-84.004677	1371.215332	-489.894653	99.953323	1394.475098	-490.153778	130.217255	1663.338623	-626.571838	322.050354	1132.611572	-497.801819	-200.579529	1144.239258	-513.453003	367.415283	888.405762	-365.825836	-205.523941	911.329407	-486.780640	91.555641	963.643677	536.322327	-59.250668	934.245911	538.037781	98.357780
-550.256592	161.197739	874.069214	-503.723236	3.776968	870.294434	-636.927612	159.927475	502.323395	-588.399475	-73.904335	511.448486	-636.838196	135.434250	89.446892	-597.071533	-88.831444	92.669548	-566.303833	245.729294	1373.961060	-471.348602	-83.631599	1371.198730	-490.151184	100.265671	1394.419189	-490.221497	130.576004	1663.301025	-627.676758	322.219177	1132.836060	-497.834259	-200.593033	1144.343506	-514.747498	367.617065	888.459534	-365.607452	-206.118805	911.648438	-487.622589	91.931679	963.620422	536.473328	-59.267517	934.245972	538.151306	98.368401
-551.112793	161.440018	874.048157	-504.462585	4.104273	870.276978	-637.198242	158.720932	501.908478	-588.651245	-73.763168	511.374634	-637.016602	135.414154	89.292831	-597.130737	-88.793617	92.639305	-566.722107	245.984512	1374.046265	-471.486786	-83.248817	1371.147217	-490.420319	100.596855	1394.370728	-490.283081	130.937057	1663.270996	-628.690430	322.320648	1133.029419	-497.883789	-200.670654	1144.486206	-516.106750	367.845123	888.556091	-365.365784	-206.749008	911.963135	-488.404694	92.257805	963.590149	536.610413	-59.289627	934.245056	538.274475	98.340912
-552.004944	161.759537	874.055725	-505.145081	4.409723	870.279785	-638.081238	160.141891	502.396362	-588.884949	-73.588425	511.324341	-636.941772	135.492111	89.378838	-597.114807	-88.731819	92.602119	-567.086365	246.260269	1374.135010	-471.628204	-82.866310	1371.136963	-490.700134	100.934860	1394.331665	-490.327728	131.274399	1663.247803	-629.738708	322.487152	1133.210083	-497.920471	-200.770966	1144.615479	-517.446655	367.987823	888.591980	-365.090393	-207.278519	912.312805	-489.184937	92.621483	963.586975	536.774475	-59.318630	934.256714	538.404114	98.307610
-552.846680	162.006073	874.040527	-505.816437	4.740871	870.282654	-638.586182	160.215988	502.341644	-589.138062	-73.426437	511.286194	-636.948608	135.525360	89.369217	-597.189148	-88.720779	92.579781	-567.447937	246.494202	1374.248901	-471.800049	-82.562248	1371.108276	-491.010925	101.221352	1394.308472	-490.378204	131.575562	1663.203979	-630.682068	322.526337	1133.398804	-497.947784	-200.881165	1144.748779	-518.808838	368.128143	888.635010	-364.801910	-207.844421	912.655640	-489.954590	92.964676	963.580750	536.942505	-59.294510	934.251770	538.528870	98.325340
-553.739380	162.218414	874.018005	-506.444489	4.974835	870.305176	-639.022400	160.224976	502.238953	-589.397827	-73.272881	511.215240	-636.949097	135.548218	89.324326	-597.242737	-88.678024	92.536575	-567.822815	246.719070	1374.349609	-471.986298	-82.266304	1371.058960	-491.331238	101.469032	1394.274780	-490.401550	131.841370	1663.165283	-631.658142	322.624695	1133.602661	-497.993927	-201.043442	1144.840332	-520.117737	368.119202	888.666016	-364.521057	-208.432068	912.957214	-490.712372	93.282677	963.569641	537.082214	-59.323311	934.253540	538.648987	98.275711
-554.616516	162.498215	874.014832	-507.101593	5.330777	870.303406	-639.555359	160.275879	502.165985	-589.670532	-73.146103	511.120941	-637.001709	135.573074	89.317314	-597.375610	-88.691711	92.470497	-568.259949	246.867340	1374.434814	-472.214355	-81.996750	1371.000610	-491.646515	101.668221	1394.234253	-490.416992	132.066849	1663.091553	-632.643921	322.755066	1133.782104	-498.054688	-201.256516	1144.914551	-521.399902	368.126892	888.680908	-364.183167	-208.574722	913.104126	-491.477203	93.662064	963.559631	537.224365	-59.314762	934.234253	538.755615	98.297890
-555.439087	162.743576	874.031494	-507.716187	5.685773	870.296448	-639.861206	160.236389	502.074371	-589.945068	-73.004189	511.018066	-636.985596	135.593872	89.260956	-597.473633	-88.691505	92.412079	-568.663391	246.995239	1374.517456	-472.390015	-81.772797	1370.969482	-491.973175	101.865128	1394.173462	-490.427002	132.251617	1663.024048	-633.485107	322.724548	1133.921143	-498.071991	-201.376450	1144.957764	-522.690308	368.037231	888.627808	-364.057587	-209.407089	913.498291	-492.187592	94.010162	963.555847	537.376221	-59.343769	934.221069	538.897888	98.265526
-556.342407	163.048798	874.059814	-508.296814	5.969490	870.230225	-640.298950	160.247345	502.024139	-590.221802	-72.916420	510.962433	-637.025146	135.618454	89.224136	-597.550476	-88.671242	92.349869	-569.084167	247.160324	1374.601929	-472.594727	-81.561287	1370.926758	-492.314209	102.074989	1394.113892	-490.431946	132.420731	1662.932861	-634.374573	322.749420	1134.073486	-498.123627	-201.503326	1145.002563	-523.944153	367.987671	888.598877	-363.811188	-209.809998	913.780396	-492.898132	94.339226	963.519592	537.502319	-59.388210	934.216858	539.020813	98.218407
-557.148865	163.251419	874.106079	-508.848236	6.325894	870.194641	-640.720825	160.375504	501.972260	-590.474426	-72.795204	510.866211	-637.036621	135.621002	89.193756	-597.662292	-88.657349	92.248238	-569.523865	247.298645	1374.652954	-472.858154	-81.331970	1370.882813	-492.694336	102.281441	1394.028198	-490.448792	132.545929	1662.834106	-635.202148	322.731018	1134.207397	-498.205414	-201.621445	1145.031250	-525.148254	367.930573	888.536804	-363.581085	-210.183167	914.017822	-493.565247	94.648590	963.516602	537.619385	-59.391602	934.197571	539.119019	98.220490
-558.068359	163.641830	874.194031	-509.521454	6.745295	870.135681	-641.186768	160.467911	501.931122	-590.757935	-72.734550	510.743896	-637.106262	135.606628	89.178795	-597.734436	-88.690506	92.162781	-570.036560	247.395645	1374.684082	-473.080627	-81.149719	1370.857910	-493.108978	102.446915	1393.956909	-490.478271	132.638016	1662.734741	-636.025696	322.597626	1134.283691	-498.312286	-201.719116	1145.061523	-526.273254	367.907562	888.508850	-363.423767	-210.497238	914.216187	-494.322754	95.044106	963.515381	537.736816	-59.399342	934.203918	539.221497	98.218315
-558.945984	163.790253	874.197021	-510.125122	7.046780	870.102844	-641.504456	160.485535	501.818237	-591.039246	-72.666946	510.645325	-637.098572	135.656021	89.154549	-597.817810	-88.679192	92.081360	-570.607605	247.494324	1374.716919	-473.338654	-80.996826	1370.832764	-493.521362	102.633522	1393.901489	-490.524231	132.713120	1662.640747	-636.852905	322.472931	1134.352539	-498.421478	-201.797928	1145.128296	-527.370544	367.805573	888.456055	-363.315582	-210.736801	914.414001	-495.028809	95.338150	963.478027	537.858643	-59.405193	934.202820	539.343384	98.221268
-559.724304	163.993561	874.228821	-510.590637	7.352572	870.065857	-641.763794	160.526489	501.744690	-591.296448	-72.563446	510.565948	-637.083374	135.694244	89.112541	-597.915405	-88.685135	91.986282	-571.146118	247.568665	1374.771484	-473.586792	-80.842110	1370.787354	-493.913391	102.759666	1393.866821	-490.577820	132.738373	1662.554810	-637.644531	322.299744	1134.388794	-498.555756	-201.812271	1145.135376	-528.395630	367.784119	888.432922	-363.221893	-210.876007	914.597717	-495.653320	95.637260	963.471680	537.992676	-59.411785	934.179443	539.463989	98.215935
-560.608093	164.232758	874.245483	-511.222076	7.716422	870.001038	-642.145691	160.557114	501.693787	-591.657227	-72.530853	510.431854	-637.090881	135.695343	89.101517	-597.973389	-88.690697	91.879829	-571.771729	247.633621	1374.806641	-473.831390	-80.706413	1370.758423	-494.356079	102.844704	1393.794312	-490.664520	132.765015	1662.453857	-638.426575	322.167267	1134.387573	-498.706970	-201.825897	1145.110107	-529.391663	367.690552	888.350708	-363.161377	-210.942596	914.715820	-496.378571	95.973587	963.429810	538.108582	-59.389805	934.168457	539.574341	98.204987
-561.396240	164.476593	874.238159	-511.633789	7.940681	869.930725	-642.465027	159.607285	501.385223	-591.971252	-72.444351	510.339813	-637.279602	135.655853	88.979568	-598.048645	-88.698448	91.786697	-572.387146	247.596619	1374.774170	-474.037231	-80.620636	1370.699097	-494.800934	102.972343	1393.717773	-490.784607	132.751297	1662.357910	-639.183838	321.884827	1134.315186	-498.859467	-201.794449	1145.045776	-530.533447	367.840393	888.360168	-363.163116	-210.975281	914.769470	-496.941589	96.277084	963.367371	538.223511	-59.403961	934.161194	539.689514	98.184753
-562.176453	164.603622	874.262451	-512.076538	8.241502	869.834839	-642.892212	160.666718	501.596008	-592.291870	-72.328873	510.233856	-637.124451	135.747040	89.062096	-598.200684	-88.708992	91.685730	-573.067139	247.588120	1374.738159	-474.224396	-80.514076	1370.640991	-495.233063	103.092888	1393.674438	-490.903503	132.711288	1662.249512	-640.014709	321.646790	1134.264893	-499.009399	-201.707535	1144.974365	-531.251526	367.473206	888.181335	-363.192657	-210.869492	914.788025	-497.534302	96.523781	963.319824	538.327148	-59.434093	934.136658	539.813660	98.172470
-562.974854	164.893417	874.289185	-512.556885	8.576495	869.724365	-643.229919	160.750092	501.561218	-592.585632	-72.233284	510.141846	-637.169861	135.797577	89.045967	-598.278870	-88.708740	91.576561	-573.781799	247.572983	1374.716309	-474.363373	-80.421387	1370.598633	-495.694519	103.189171	1393.613525	-491.096313	132.666763	1662.169922	-640.859985	321.463135	1134.233276	-499.171387	-201.591858	1144.860352	-532.113098	367.327271	888.090332	-363.275879	-210.668945	914.740906	-498.147522	96.848389	963.265259	538.408936	-59.431206	934.125305	539.906616	98.121643
-563.755066	165.081100	874.302551	-513.065918	8.908577	869.590942	-643.697632	160.818375	501.501373	-592.913940	-72.165733	510.033997	-637.075317	135.574631	88.849632	-598.315613	-88.696075	91.470711	-574.545288	247.542038	1374.592163	-474.517761	-80.347092	1370.533447	-496.126648	103.252975	1393.551147	-491.320740	132.574005	1662.078125	-641.662415	321.193573	1134.151367	-499.349091	-201.482910	1144.789185	-533.015076	367.240387	888.003540	-363.430542	-210.397964	914.636169	-498.757294	97.112411	963.189575	538.495667	-59.472004	934.115051	540.018066	98.146912
-564.451172	165.177475	874.335754	-513.455139	9.184605	869.508606	-644.012207	160.868851	501.404449	-593.227173	-72.109619	509.954865	-637.055603	135.631012	88.798714	-598.432556	-88.714828	91.422760	-575.334351	247.480072	1374.514038	-474.649872	-80.253464	1370.452515	-496.587372	103.306793	1393.473877	-491.586914	132.494507	1661.994873	-642.386353	320.815216	1133.983643	-499.511414	-201.375381	1144.690552	-533.901672	367.295105	888.034302	-363.600464	-210.073334	914.479858	-499.284851	97.325920	963.155457	538.558594	-59.473385	934.120972	540.076416	98.109123
-565.180359	165.378113	874.355774	-513.742310	9.426636	869.395447	-644.353516	160.902496	501.334747	-593.434326	-71.997383	509.845734	-637.072083	135.696182	88.744186	-598.469727	-88.669876	91.289520	-576.088135	247.436905	1374.426392	-474.732910	-80.169601	1370.382202	-497.044678	103.364914	1393.401611	-491.802551	132.444901	1661.966675	-643.190430	320.374908	1133.804932	-499.662933	-201.196228	1144.566772	-534.544250	366.980865	887.858459	-363.839142	-209.616379	914.276550	-499.801331	97.581711	963.108643	538.668945	-59.482136	934.112488	540.195068	98.095894
-565.793213	165.519409	874.332642	-514.089111	9.722131	869.278198	-644.692688	160.935654	501.323792	-593.642273	-71.941322	509.765198	-637.122925	135.733704	88.704361	-598.539856	-88.682716	91.205696	-576.898560	247.339966	1374.350708	-474.803467	-80.101028	1370.295776	-497.521820	103.434753	1393.302734	-492.252441	132.267075	1661.875732	-643.994202	320.078278	1133.675659	-499.831055	-200.755936	1144.192749	-535.203186	366.782410	887.836121	-364.163635	-209.048203	913.946777	-500.275513	97.824883	963.033264	538.774170	-59.478222	934.119324	540.299622	98.097305
-566.524780	165.561554	874.334534	-514.460571	9.974489	869.197266	-645.043762	160.982971	501.290588	-593.768677	-71.907814	509.636078	-637.349121	135.979446	88.820473	-598.650330	-88.648155	91.109879	-577.725647	247.243515	1374.272949	-474.842163	-80.026756	1370.178467	-498.010712	103.485191	1393.209229	-492.583893	132.180939	1661.861816	-644.840759	319.753540	1133.542969	-499.957794	-200.730362	1144.194824	-535.849304	366.563538	887.813782	-364.461914	-208.432983	913.637146	-500.823608	98.030548	962.985657	538.823792	-59.524570	934.109436	540.376404	98.077950
-567.164551	165.736237	874.330688	-514.653381	10.181543	869.122375	-645.383484	160.974915	501.245850	-593.881653	-71.843208	509.524414	-637.348328	136.016785	88.784981	-598.700378	-88.631439	91.035439	-578.546631	247.090027	1374.194336	-474.864960	-79.957436	1370.057861	-498.499847	103.501572	1393.097656	-493.133911	131.969711	1661.786621	-645.618347	319.377502	1133.436157	-500.092224	-200.481750	1143.979248	-536.671570	366.568298	887.939026	-364.857391	-207.718414	913.207947	-501.260956	98.288734	962.947876	538.908630	-59.522717	934.104065	540.468079	98.073723
-567.602112	166.029236	874.354065	-514.781433	10.547440	869.017883	-645.709717	160.947037	501.238129	-593.915527	-71.752457	509.416901	-637.361023	136.076614	88.743309	-598.728760	-88.599434	91.024048	-579.408386	246.932281	1374.119873	-474.870239	-79.851776	1369.954834	-499.008423	103.531410	1393.060181	-493.611389	131.814667	1661.779175	-646.418213	318.948639	1133.283325	-500.171967	-200.161865	1143.722168	-537.205994	366.226715	887.911316	-365.253632	-206.955261	912.769287	-501.569397	98.617821	962.918457	538.983276	-59.572758	934.120239	540.588989	98.042374
-568.007813	166.437775	874.411255	-514.888245	10.903893	868.921143	-645.974365	160.916916	501.200348	-593.901001	-71.632698	509.331909	-637.343567	136.117355	88.708244	-598.764465	-88.541618	90.977173	-580.338989	246.802490	1374.087402	-474.859467	-79.766190	1369.854126	-499.505798	103.542519	1393.030151	-494.190491	131.630600	1661.782593	-647.201660	318.362427	1133.104248	-500.268219	-199.824295	1143.500977	-537.755615	365.940765	887.970215	-365.755493	-206.011215	912.263306	-501.852234	98.973122	962.913330	539.054749	-59.589024	934.105286	540.668152	97.999672
-568.580750	166.630447	874.424011	-515.058350	11.158952	868.844116	-646.358398	160.825806	501.163177	-593.912537	-71.598213	509.300903	-637.360596	136.129318	88.660316	-598.879456	-88.498993	90.943405	-581.265930	246.624039	1374.060181	-474.834198	-79.685219	1369.738892	-500.028290	103.573135	1393.017944	-494.744141	131.426544	1661.790649	-648.040955	317.884125	1132.986572	-500.355713	-199.530838	1143.295654	-538.214783	365.530975	887.997681	-366.260590	-205.130142	911.724060	-502.251892	99.241074	962.888367	539.088684	-59.617832	934.108887	540.735535	97.983406
-569.112915	166.742767	874.425720	-515.256165	11.464292	868.808594	-646.727051	160.808334	501.154999	-593.914978	-71.565697	509.270630	-637.316772	136.217209	88.635712	-598.954773	-88.474380	90.942451	-582.177490	246.467896	1374.116943	-474.788208	-79.598579	1369.613159	-500.582123	103.592857	1393.006592	-495.376099	131.216705	1661.820068	-648.945679	317.557678	1133.005615	-500.406036	-199.184402	1143.053589	-538.707336	365.174316	888.127319	-366.782532	-204.065460	911.150391	-502.647003	99.515434	962.877136	539.160583	-59.633671	934.119263	540.817200	97.969666
-570.061035	166.157425	874.361328	-515.505493	11.476297	868.836426	-647.220032	160.812988	501.071320	-593.975403	-71.606415	509.301056	-637.369141	136.215042	88.620590	-599.148010	-88.466766	90.960091	-583.129822	246.280716	1374.145508	-474.723633	-79.538422	1369.501099	-501.068512	103.569473	1393.028687	-496.011993	130.983200	1661.862549	-649.802307	317.064026	1132.989258	-500.425507	-198.832443	1142.837036	-539.220032	364.894592	888.314331	-367.329559	-202.954269	910.521362	-503.287231	99.487808	962.846863	539.224426	-59.676300	934.121155	540.915833	97.903015
-570.296936	166.793106	874.474060	-515.584717	11.987678	868.789734	-647.374329	160.666977	501.071564	-593.871338	-71.582855	509.267792	-637.295471	136.268539	88.570572	-599.102356	-88.443558	90.970596	-584.046448	246.068802	1374.223145	-474.630066	-79.475945	1369.394043	-501.591949	103.572212	1393.054199	-496.681824	130.751846	1661.920410	-650.614380	316.414368	1132.923096	-500.457916	-198.370743	1142.552612	-539.700928	364.578888	888.544373	-367.881866	-201.841782	909.886230	-503.513885	99.972839	962.920105	539.289612	-59.721626	934.154419	540.986450	97.878571
-570.711304	166.911591	874.514771	-515.519836	12.142589	868.781982	-647.669067	160.582230	501.072754	-593.759888	-71.540176	509.253571	-637.299622	136.284760	88.595665	-599.224915	-88.467300	90.939980	-585.111633	245.863831	1374.314819	-474.513794	-79.419029	1369.304932	-502.184540	103.537163	1393.095459	-497.373260	130.500534	1661.995605	-651.414246	315.744934	1132.847778	-500.454071	-197.859665	1142.232666	-540.193420	364.300964	888.783630	-368.461060	-200.586166	909.206543	-503.765259	100.177307	962.961731	539.326233	-59.747501	934.138306	541.058533	97.825287
-571.352051	166.604645	874.514465	-515.377136	12.101429	868.806519	-647.942383	160.448715	500.999969	-593.656738	-71.555695	509.306335	-637.277588	136.292374	88.589714	-599.256104	-88.468117	90.940018	-586.117920	245.635986	1374.417114	-474.551971	-79.331062	1369.154053	-502.762207	103.526245	1393.133911	-498.090881	130.226837	1662.072632	-652.390259	315.394775	1132.946411	-500.465240	-197.473633	1141.962891	-540.653687	363.943665	889.108398	-369.031799	-199.285568	908.541382	-504.108917	100.200851	962.991272	539.361816	-59.790062	934.144043	541.111877	97.785011
-572.026123	166.169098	874.552979	-515.373779	12.138028	868.859314	-648.237061	160.338348	500.911621	-593.528503	-71.566025	509.332611	-637.301086	136.282028	88.557716	-599.353516	-88.465294	90.972260	-587.100708	245.394745	1374.570679	-474.477966	-79.261528	1369.067261	-503.336121	103.524155	1393.217041	-498.817413	129.961517	1662.142334	-653.311951	314.881439	1133.020996	-500.427490	-196.900558	1141.642578	-541.117920	363.602325	889.436157	-369.615845	-197.997955	907.842529	-504.525696	100.185326	963.049866	539.410034	-59.841244	934.156067	541.176575	97.751335
-572.336609	166.434998	874.581299	-515.350464	12.492237	868.873657	-648.353210	160.191452	500.919373	-593.276672	-71.527641	509.313232	-637.194336	136.338120	88.525963	-599.408997	-88.464333	90.996979	-588.135254	245.179764	1374.735718	-474.432587	-79.171432	1368.941162	-503.898956	103.508461	1393.294800	-499.553284	129.664734	1662.237793	-654.165527	314.239563	1133.052002	-500.409882	-196.372177	1141.343018	-541.573853	363.293152	889.749084	-370.184082	-196.596603	907.133423	-504.754639	100.545624	963.101685	539.415344	-59.867577	934.161865	541.206360	97.705124
-572.759705	166.532303	874.596802	-515.348511	12.730215	868.885010	-648.607971	160.112488	500.955780	-593.035767	-71.545502	509.276184	-637.144897	136.332458	88.539528	-599.537292	-88.485313	91.022934	-589.229858	244.814957	1374.875977	-474.366852	-79.121758	1368.848633	-504.471466	103.466179	1393.360474	-500.285065	129.367813	1662.305420	-655.069702	313.645050	1133.131836	-500.338348	-195.593689	1140.841309	-542.044739	362.983185	890.127869	-370.677826	-195.170013	906.429382	-505.041656	100.799599	963.137268	539.423218	-59.922573	934.178040	541.231689	97.653244
-573.084778	166.584015	874.639282	-515.303955	12.989721	868.876953	-648.795349	160.010529	500.954376	-592.838745	-71.601486	509.293152	-637.077332	136.360489	88.510925	-599.699951	-88.478882	91.045242	-590.221130	244.586121	1375.069336	-474.312256	-79.072243	1368.729858	-505.057404	103.412712	1393.438843	-501.019501	129.055527	1662.407715	-655.939209	313.041321	1133.234985	-500.247925	-195.313904	1140.748535	-542.516968	362.671570	890.490601	-371.230621	-193.698502	905.768555	-505.272980	100.998634	963.187988	539.451172	-59.964352	934.199829	541.277588	97.590637
-572.967285	167.414124	874.811829	-515.093445	13.558078	868.855652	-648.836060	159.866989	501.077484	-592.533020	-71.577820	509.226715	-636.964417	136.390045	88.511574	-599.666992	-88.465485	91.102112	-591.278809	244.323700	1375.237183	-474.264587	-79.042770	1368.619995	-505.653229	103.364174	1393.548950	-501.747528	128.724777	1662.497192	-656.859131	312.479767	1133.316284	-500.141266	-194.746582	1140.433716	-542.968689	362.390198	890.866699	-371.719025	-192.245926	905.037598	-505.228455	101.539474	963.333679	539.522156	-60.018448	934.236877	541.331055	97.549728
-573.244568	167.585159	874.909729	-514.956177	13.803838	868.878845	-648.930725	159.730469	501.105377	-592.300659	-71.569214	509.238617	-636.899475	136.403030	88.486153	-599.668030	-88.440529	91.106865	-592.290710	244.006027	1375.402954	-474.225525	-79.012497	1368.509766	-506.249908	103.291595	1393.620850	-502.474823	128.393127	1662.579102	-657.832825	312.065033	1133.473389	-500.035736	-194.218414	1140.166016	-543.612976	362.329498	891.402588	-372.194611	-190.662643	904.356018	-505.412323	101.768448	963.439941	539.554321	-60.039982	934.240784	541.381165	97.492195
-573.489258	167.699097	874.976196	-514.786255	14.037539	868.883789	-648.941956	159.646957	501.130554	-592.064270	-71.543037	509.239166	-636.792358	136.427673	88.487122	-599.724976	-88.413048	91.134552	-593.291138	243.711502	1375.575562	-474.179199	-78.981270	1368.385132	-506.813995	103.192604	1393.684448	-503.106628	128.104706	1662.727051	-658.673767	311.382874	1133.539917	-499.880249	-193.640350	1139.832275	-544.131653	362.178619	891.800903	-372.586761	-189.121750	903.675964	-505.562988	101.973564	963.519653	539.549133	-60.118610	934.269653	541.402161	97.434990
-573.684326	167.791428	875.058411	-514.604675	14.282785	868.902527	-649.035767	159.505692	501.138885	-591.819702	-71.537430	509.235382	-636.558838	136.276352	88.356384	-599.797363	-88.423012	91.176247	-594.336853	243.371414	1375.730103	-474.010223	-78.978439	1368.294556	-507.363007	103.098343	1393.750488	-503.883606	127.702225	1662.753174	-659.671692	310.946350	1133.625854	-499.724518	-193.058807	1139.513062	-544.474060	361.831238	892.060852	-372.971405	-187.600510	903.052795	-505.696381	102.159439	963.621277	539.550659	-60.161442	934.268982	541.431152	97.369759
-573.976135	167.787491	875.118225	-514.517944	14.441711	868.910706	-649.176086	159.377731	501.159088	-591.657715	-71.531311	509.273743	-636.694763	136.429871	88.496727	-599.843567	-88.381104	91.226601	-595.386230	242.985245	1375.848267	-474.039124	-78.996742	1368.185181	-507.960571	102.995537	1393.862793	-504.559265	127.339172	1662.839355	-660.640991	310.416595	1133.744751	-499.530060	-192.494858	1139.216675	-545.044556	361.718658	892.445801	-373.266510	-185.965530	902.480286	-505.898773	102.272530	963.692810	539.560791	-60.210209	934.290527	541.453613	97.336510
-574.380310	167.711929	875.264587	-514.431702	14.556499	868.942017	-649.405396	159.270630	501.182404	-591.473022	-71.513771	509.271851	-636.536804	136.257721	88.379456	-599.833069	-88.357216	91.257713	-596.419800	242.609390	1375.970947	-474.109558	-79.020317	1368.094238	-508.524658	102.900734	1393.944336	-505.229919	126.950409	1662.908081	-661.518921	309.858429	1133.765991	-499.329102	-192.049103	1138.913574	-545.697754	361.790710	892.946838	-373.510742	-184.438141	901.889832	-506.159821	102.318367	963.821045	539.568604	-60.249863	934.308472	541.473633	97.286583
-574.567993	167.486908	875.259033	-513.845093	14.451825	868.930542	-649.488831	159.115662	501.114746	-591.257202	-71.466042	509.326508	-636.498352	136.237335	88.352432	-599.826721	-88.339188	91.295113	-597.381104	242.266495	1376.075073	-474.156525	-79.054230	1367.981079	-509.050873	102.729790	1393.969604	-505.802063	126.617157	1663.029541	-662.397278	309.217682	1133.755859	-499.125458	-191.551910	1138.625977	-546.283813	361.736725	893.263428	-373.742828	-182.831085	901.319397	-506.127289	102.283821	963.865967	539.556213	-60.292759	934.304260	541.495483	97.256348
-574.837219	167.268265	875.272949	-513.671692	14.516629	868.955078	-649.581604	158.971954	501.074036	-591.128174	-71.535698	509.343597	-636.392761	136.283600	88.348976	-599.810791	-88.293770	91.343277	-598.322266	241.904816	1376.216431	-474.177124	-79.096474	1367.893677	-509.618774	102.572891	1394.020264	-506.524048	126.158478	1663.050903	-663.414551	308.957916	1133.903198	-498.901031	-191.090485	1138.297974	-546.901062	361.679840	893.580933	-373.853363	-181.269135	900.828613	-506.275024	102.303459	963.914612	539.554749	-60.315166	934.296143	541.511841	97.231415
-575.110107	167.155899	875.314087	-513.583069	14.600056	868.963684	-649.562805	158.793808	501.009735	-591.019226	-71.549980	509.394989	-636.300720	136.292572	88.321587	-599.858215	-88.263847	91.351929	-599.395325	241.363205	1376.309326	-474.225983	-79.149452	1367.796265	-510.142029	102.422989	1394.085571	-507.063446	125.819824	1663.154297	-664.435669	308.605194	1133.962524	-498.640900	-190.677094	1138.005615	-547.540283	361.649902	893.891174	-373.969818	-179.719940	900.356323	-506.457092	102.336456	963.970764	539.561462	-60.384308	934.308228	541.557556	97.159660
-575.425171	166.944199	875.326477	-513.458069	14.601356	868.987488	-649.742920	158.682770	501.019745	-590.898621	-71.540054	509.406525	-636.293579	136.316467	88.326637	-599.889832	-88.249756	91.399185	-600.213074	241.113220	1376.367798	-474.263641	-79.204872	1367.723633	-510.623077	102.279015	1394.127197	-507.771729	125.369164	1663.167358	-665.203918	307.913452	1133.939697	-498.408508	-190.249268	1137.726196	-548.241699	361.679688	894.144409	-373.948273	-178.121262	899.985962	-506.651764	102.321831	964.018555	539.555298	-60.405716	934.291443	541.566040	97.170013
-575.749512	166.778610	875.335693	-513.425842	14.607117	869.011780	-649.872803	158.537537	501.008545	-590.834534	-71.615211	509.467712	-636.268555	136.274643	88.306198	-599.962402	-88.236046	91.400406	-601.050537	240.741074	1376.436157	-474.282257	-79.293861	1367.639771	-511.118774	102.119919	1394.172607	-508.357117	124.940750	1663.226074	-666.036438	307.374298	1133.959717	-498.159058	-189.864944	1137.406860	-548.938660	361.697632	894.375061	-373.899933	-176.654465	899.621216	-506.876678	102.319366	964.057922	539.517578	-60.413757	934.268677	541.575317	97.124413
-576.417786	166.835541	875.416748	-514.404480	14.902378	868.983154	-650.218567	158.438004	501.060120	-590.957397	-71.831627	509.435089	-636.349854	136.255936	88.316147	-600.107910	-88.236565	91.412880	-601.873230	240.300247	1376.496704	-474.317902	-79.404671	1367.545288	-511.592590	101.932732	1394.196899	-508.955353	124.528992	1663.283447	-667.045288	307.178772	1134.112793	-497.888641	-189.547653	1137.157104	-549.785645	361.739410	894.613953	-373.750183	-175.176682	899.295654	-507.598999	102.412918	964.052979	539.471863	-60.454288	934.260315	541.572876	97.103912
-576.798523	166.655106	875.423096	-514.562622	14.884864	868.960754	-650.367432	158.297150	501.060638	-590.942078	-71.858612	509.438812	-636.354126	136.262039	88.271996	-600.295532	-88.204315	91.435410	-602.721741	239.917084	1376.563965	-474.351593	-79.492126	1367.480225	-512.052734	101.720955	1394.235107	-509.511810	124.134613	1663.338501	-667.948914	306.844452	1134.174438	-497.596497	-189.265106	1136.872803	-550.593567	361.776306	894.810242	-373.559021	-173.673340	899.064270	-507.884064	102.357941	964.045837	539.457947	-60.460392	934.236572	541.610474	97.100349
-577.197754	166.514267	875.412842	-514.809326	14.845385	868.904236	-650.521240	158.189224	501.050873	-590.954834	-71.956779	509.453033	-636.378540	136.224182	88.254616	-600.351318	-88.201927	91.454979	-603.467163	239.501572	1376.653198	-474.352264	-79.607979	1367.407349	-512.489319	101.510498	1394.259888	-510.076019	123.704514	1663.388428	-668.736450	306.334259	1134.214111	-497.330017	-189.065552	1136.662231	-551.505066	361.848816	894.955566	-373.339844	-172.248535	898.858337	-508.209869	102.284409	964.011536	539.405518	-60.480434	934.217224	541.623596	97.051323
-577.542114	166.313843	875.414063	-514.865540	14.750564	868.897278	-650.675598	158.064240	501.018463	-590.915466	-72.026222	509.469116	-636.363892	136.230316	88.249878	-600.365112	-88.202003	91.451790	-604.255310	238.969818	1376.693115	-474.342743	-79.730591	1367.348633	-512.901367	101.272263	1394.268921	-510.618408	123.304962	1663.428589	-669.757751	306.188171	1134.292236	-497.022919	-188.873154	1136.416382	-552.432251	361.941711	895.101685	-372.985168	-170.855682	898.744995	-508.456970	102.191856	964.020935	539.355225	-60.528648	934.212952	541.638428	97.045105
-577.903809	166.057404	875.410828	-514.926086	14.624617	868.908020	-650.810608	157.954636	501.010925	-590.914795	-72.100861	509.468140	-636.431396	136.167236	88.211021	-600.409668	-88.208580	91.460457	-604.957458	238.557220	1376.748535	-474.368896	-79.882362	1367.281494	-513.281189	101.021790	1394.272461	-511.084473	122.906609	1663.523926	-670.595032	305.841522	1134.389404	-496.699615	-188.703583	1136.183716	-553.383057	362.011932	895.218750	-372.646271	-169.603363	898.592285	-508.712372	102.075493	964.033325	539.363098	-60.537140	934.198608	541.708923	97.013580
-578.198242	165.839340	875.424500	-514.936707	14.500645	868.913269	-650.879700	157.819016	500.986176	-590.953857	-72.192017	509.513824	-636.369629	136.193390	88.224472	-600.440796	-88.206619	91.477921	-605.569458	238.148438	1376.852783	-474.374359	-80.027077	1367.245361	-513.666565	100.748749	1394.308472	-511.572632	122.505211	1663.581055	-671.356995	305.431091	1134.457886	-496.382751	-188.561432	1135.975952	-554.402832	362.103424	895.358948	-372.157318	-168.312073	898.594482	-508.921112	101.953110	964.059631	539.327637	-60.584778	934.186829	541.756287	96.970253
-578.521362	165.607971	875.441650	-514.984375	14.352263	868.933044	-650.978882	157.697739	500.954712	-591.003906	-72.308647	509.530914	-636.355286	136.200226	88.218506	-600.478638	-88.220520	91.481560	-606.126831	237.798096	1376.902588	-474.411774	-80.213593	1367.206665	-514.024170	100.482971	1394.364624	-512.076111	122.079239	1663.632568	-672.125671	305.080475	1134.604614	-496.053162	-188.506195	1135.767944	-555.436340	362.188568	895.419312	-371.665802	-167.128510	898.575684	-509.150299	101.821022	964.088623	539.308350	-60.594391	934.175171	541.822021	96.968445
-578.788086	165.341385	875.458801	-514.921753	14.177922	868.960754	-651.034424	157.591675	500.939148	-591.067139	-72.376015	509.565308	-636.332336	136.188904	88.196182	-600.506775	-88.246254	91.452942	-606.723877	237.287033	1376.976318	-474.465118	-80.423965	1367.158447	-514.288208	100.263512	1394.498413	-512.640503	121.575127	1663.636963	-672.893066	304.661072	1134.692993	-495.726532	-188.507996	1135.589844	-556.544006	362.273315	895.450867	-371.141876	-165.982117	898.608521	-509.319214	101.667114	964.129761	539.230652	-60.643887	934.175903	541.859680	96.919701
-579.118286	165.050339	875.458618	-515.054688	14.022389	868.951416	-651.097717	157.495468	500.885223	-591.190979	-72.469376	509.602112	-636.342773	136.179672	88.188744	-600.528076	-88.249870	91.436005	-607.242371	236.872253	1377.036743	-474.478485	-80.608566	1367.138062	-514.706055	99.887177	1394.404907	-513.120728	121.147934	1663.706665	-673.648132	304.348206	1134.827271	-495.371338	-188.445282	1135.409546	-557.696350	362.364990	895.460754	-370.521484	-164.901413	898.731201	-509.563171	101.492699	964.123718	539.216187	-60.665249	934.183105	541.945007	96.871353
-579.387390	164.872986	875.485107	-515.220642	13.940596	868.953430	-651.181946	157.374725	500.850647	-591.293091	-72.418007	509.585968	-636.311707	136.191711	88.156708	-600.541199	-88.274918	91.398209	-607.714966	236.468613	1377.114502	-474.511932	-80.821953	1367.119141	-515.013794	99.561188	1394.422241	-513.584229	120.712219	1663.760132	-674.380737	304.046539	1134.962402	-495.005341	-188.463013	1135.266602	-558.852661	362.416077	895.451233	-369.829773	-163.908905	898.859131	-509.782959	101.380562	964.136597	539.174316	-60.703506	934.199158	542.036133	96.827698
-579.632324	164.588821	875.497009	-515.183838	13.758526	868.988770	-651.201050	157.262589	500.760620	-591.340393	-72.269257	509.568909	-636.304565	136.205627	88.157227	-600.530884	-88.305138	91.321976	-608.164001	236.048141	1377.178955	-474.584900	-81.053246	1367.077637	-515.267090	99.262550	1394.455078	-514.044922	120.250076	1663.827148	-675.110962	303.728699	1135.115845	-494.635101	-188.486801	1135.099854	-560.044556	362.491943	895.450439	-369.054413	-162.903732	899.023804	-509.933716	101.219528	964.169861	539.124756	-60.720310	934.183533	542.104614	96.800331
-580.074768	164.424667	875.539978	-515.646729	13.642373	868.936584	-651.384216	157.209167	500.795776	-591.350891	-72.148033	509.459076	-636.356689	136.180222	88.132133	-600.467590	-88.337540	91.253868	-608.601501	235.619827	1377.245972	-474.622437	-81.324348	1367.047363	-515.547058	98.937744	1394.448853	-514.414734	119.818520	1663.919922	-675.725464	303.146759	1135.227295	-494.227936	-188.467834	1134.939209	-561.242432	362.489685	895.386169	-368.333038	-162.110809	899.179443	-510.321533	101.048820	964.142761	539.062378	-60.766853	934.199158	542.181213	96.742790
-580.445679	164.199951	875.578308	-515.923889	13.497285	868.945435	-651.495667	157.118790	500.752686	-591.646545	-73.246254	509.514435	-636.355896	136.201202	88.131889	-600.668213	-88.357582	91.308456	-608.956177	235.198044	1377.321533	-474.675079	-81.574272	1367.034912	-515.804565	98.586777	1394.515259	-514.920532	119.284378	1663.948364	-676.471436	302.978516	1135.454224	-493.781128	-188.375473	1134.776611	-562.518860	362.493286	895.345703	-367.454468	-161.263031	899.397522	-510.625793	100.884575	964.155579	539.037537	-60.752232	934.173279	542.293518	96.751579
-580.750610	164.108978	875.638733	-516.157227	13.403458	868.930603	-651.600952	157.014969	500.769623	-591.823608	-73.418701	509.511047	-636.412720	136.191620	88.111290	-600.704590	-88.400467	91.309288	-609.317078	234.789810	1377.398926	-474.717285	-81.842033	1367.015869	-516.058167	98.218140	1394.548584	-515.255249	118.833687	1664.066406	-677.094971	302.651550	1135.614502	-493.363190	-188.399536	1134.645752	-563.761902	362.515808	895.286621	-366.612915	-160.563232	899.664612	-510.873169	100.773521	964.171997	538.978821	-60.784409	934.182373	542.377075	96.668259
-581.036316	163.933517	875.677246	-516.353149	13.255017	868.936584	-651.833130	156.961014	500.764252	-592.021729	-73.561485	509.495819	-636.492798	136.164948	88.073479	-600.809204	-88.447861	91.280807	-609.634277	234.371506	1377.477661	-474.767609	-82.153618	1367.000244	-516.283508	97.862595	1394.562378	-515.728210	118.269554	1664.079346	-677.715820	302.314301	1135.785522	-492.940308	-188.460922	1134.512573	-565.008240	362.513000	895.222961	-365.697937	-159.887314	899.947937	-511.105499	100.620140	964.189575	538.916382	-60.828671	934.176392	542.493652	96.620941
-581.409058	163.799683	875.750671	-516.734680	13.145660	868.933472	-651.982910	156.947174	500.751617	-592.259277	-73.753197	509.457428	-636.537720	136.156326	88.022652	-600.820862	-88.490974	91.243248	-609.963135	233.951904	1377.541748	-474.815033	-82.440605	1366.952026	-516.485474	97.529495	1394.605835	-516.106750	117.740669	1664.156250	-678.330444	301.855377	1135.904419	-492.537018	-188.659653	1134.372192	-566.272156	362.474304	895.118896	-364.822205	-159.345505	900.200684	-511.443512	100.468956	964.212585	538.854614	-60.853836	934.178955	542.608032	96.608856
-581.645142	163.552795	875.774414	-516.725830	12.917186	868.922791	-652.030762	156.898193	500.706573	-592.430237	-73.491547	509.518707	-636.579773	136.141449	88.009613	-600.806335	-88.517433	91.169090	-610.232361	233.536224	1377.597900	-474.870789	-82.741447	1366.946167	-516.700806	97.160156	1394.623169	-516.408081	117.274460	1664.270020	-678.912842	301.545227	1136.071167	-492.116821	-188.845581	1134.248291	-567.531067	362.444855	895.017029	-363.873505	-158.829514	900.538147	-511.575073	100.265091	964.222046	538.765564	-60.878014	934.168640	542.697510	96.576836
-581.949463	163.350708	875.820618	-516.929932	12.741540	868.923767	-652.010193	156.820267	500.690918	-592.697388	-73.646355	509.532471	-636.573547	136.170883	87.998497	-600.838745	-88.561768	91.150986	-610.475403	233.121536	1377.683105	-474.936340	-83.047020	1366.937866	-516.778687	96.856400	1394.780273	-516.826782	116.683502	1664.294434	-679.509216	301.230286	1136.255859	-491.680878	-189.070816	1134.133789	-568.771240	362.392090	894.925964	-362.943207	-158.417587	900.859497	-511.824554	100.077888	964.243469	538.716248	-60.914402	934.169434	542.843628	96.523262
-582.251221	163.181824	875.865479	-517.230042	12.606188	868.920532	-652.048096	156.765427	500.659393	-592.958862	-73.784203	509.487671	-636.617737	136.144379	87.968819	-600.975220	-88.605080	91.131340	-610.701294	232.726501	1377.771240	-474.984772	-83.349731	1366.912842	-517.053406	96.406578	1394.669434	-517.071411	116.198967	1664.413452	-680.131287	300.954254	1136.452637	-491.299347	-188.969208	1133.785156	-570.012817	362.275269	894.804932	-361.970581	-158.094864	901.091248	-512.104370	99.908958	964.257874	538.623535	-60.932281	934.152466	542.978149	96.500366
-582.544922	163.055191	875.911621	-517.579529	12.507974	868.896606	-652.041199	156.746536	500.633026	-593.233337	-73.901543	509.423370	-636.597778	136.137161	87.972672	-601.027588	-88.662018	91.067406	-610.951172	232.306305	1377.859497	-475.035614	-83.647919	1366.887207	-517.209290	96.036613	1394.676880	-517.432678	115.599937	1664.440430	-680.696228	300.590698	1136.626221	-490.767334	-189.578354	1133.912476	-571.322083	362.200287	894.711975	-361.047760	-157.759781	901.431274	-512.386597	99.759628	964.257629	538.526428	-60.983749	934.166138	543.132324	96.437500
-582.812866	162.898636	875.967285	-517.851685	12.380335	868.896240	-652.046875	156.711136	500.625122	-593.487305	-74.303627	509.370026	-636.786499	136.376770	88.105537	-601.155273	-88.700203	91.070358	-611.147766	231.885971	1377.932983	-475.057922	-83.935272	1366.847900	-517.366943	95.670105	1394.671143	-517.690308	115.049507	1664.497803	-681.268250	300.245911	1136.811890	-490.306152	-189.838013	1133.781738	-572.514160	362.067261	894.614319	-360.073975	-157.597717	901.710144	-512.644897	99.589668	964.284119	538.410950	-60.995083	934.171936	543.258667	96.435745
-583.102539	162.731186	876.031311	-518.176086	12.264846	868.895386	-652.059265	156.691223	500.597137	-593.602722	-74.257790	509.268524	-636.800476	136.380280	88.103760	-601.071472	-88.689552	91.005005	-611.362122	231.504105	1377.983521	-475.087036	-84.230019	1366.835083	-517.494690	95.290421	1394.711426	-517.870972	114.559700	1664.610840	-681.769348	299.802948	1136.963867	-489.787811	-190.197754	1133.758423	-573.776367	361.870514	894.465820	-359.115173	-157.447998	902.044800	-512.927856	99.414673	964.310181	538.318115	-60.993626	934.170288	543.409973	96.389748
-583.381775	162.610535	876.063110	-518.479797	12.141190	868.870544	-652.090332	156.692963	500.565674	-593.818665	-74.299095	509.236511	-636.823914	136.348267	88.093620	-601.014709	-88.700066	91.001862	-611.547607	231.117920	1378.083862	-475.099182	-84.511246	1366.814697	-517.606750	94.912895	1394.716675	-518.159180	113.930725	1664.633423	-682.395447	299.716705	1137.253174	-489.285034	-190.559830	1133.729736	-575.000854	361.664001	894.405762	-358.177399	-157.377090	902.369019	-513.199707	99.260223	964.309753	538.194092	-60.982315	934.164185	543.548706	96.405464
-583.697815	162.434906	876.109375	-518.783020	11.949904	868.845459	-652.144165	156.674835	500.534790	-594.114319	-74.461693	509.226776	-636.842834	136.331650	88.069931	-601.140686	-88.729393	90.951210	-611.722900	230.697540	1378.171631	-475.089508	-84.840790	1366.783081	-517.738708	94.513206	1394.723877	-518.334412	113.369987	1664.674683	-682.912476	299.375519	1137.418335	-488.765106	-190.974823	1133.692139	-576.171631	361.439636	894.287659	-357.341370	-157.331284	902.555969	-513.476257	99.050011	964.310242	538.053772	-61.012619	934.167297	543.707458	96.399414
-583.858093	162.205688	876.144836	-518.784180	11.668425	868.842773	-652.139099	156.632813	500.501892	-594.308289	-74.500595	509.278076	-636.851013	136.337067	88.055817	-601.108948	-88.751816	90.910400	-611.849548	230.316833	1378.271973	-475.067444	-85.147789	1366.754517	-517.838989	94.136642	1394.752563	-518.486755	112.783195	1664.727051	-683.426270	298.957947	1137.606201	-488.248352	-191.219284	1133.556885	-577.328186	361.149811	894.160828	-356.387085	-157.377701	902.794556	-513.578186	98.797607	964.334961	537.939087	-61.001759	934.158020	543.850159	96.404541
-584.149536	162.094589	876.182129	-519.243164	11.593606	868.823425	-652.214294	156.615250	500.484772	-594.386902	-73.960579	509.115540	-636.864441	136.302612	88.058357	-600.946106	-88.708298	90.819427	-611.996582	229.894821	1378.381958	-475.072357	-85.468338	1366.741455	-517.930237	93.761879	1394.758301	-518.549194	112.290474	1664.843018	-683.961121	298.726959	1137.856689	-487.717957	-191.586166	1133.506226	-578.380676	360.848419	894.154541	-355.514709	-157.445648	903.034241	-513.906738	98.651642	964.331543	537.848511	-60.990715	934.157349	544.009094	96.447891
-584.253723	161.925903	876.200745	-519.176025	11.334435	868.798706	-652.200195	156.582657	500.459717	-594.741394	-74.686211	509.230927	-636.888550	136.295425	88.048607	-601.142578	-88.707306	90.836716	-612.140930	229.522339	1378.477539	-475.084747	-85.772995	1366.701782	-517.988281	93.402649	1394.769897	-518.732056	111.697021	1664.848877	-684.489685	298.371674	1138.056030	-487.190521	-192.029831	1133.439941	-579.426270	360.535339	894.100525	-354.692200	-157.554535	903.235168	-513.964050	98.429565	964.345520	537.699585	-60.956234	934.161865	544.106812	96.548416
-584.353882	161.702011	876.196289	-518.865479	10.776069	868.640503	-652.210571	156.531799	500.411896	-594.886536	-74.723358	509.287842	-636.897766	136.305038	88.059097	-601.118408	-88.738518	90.795204	-612.263977	229.144745	1378.574219	-475.073639	-86.095474	1366.659546	-518.029175	93.061966	1394.789551	-518.811523	111.137589	1664.889038	-685.000366	297.970428	1138.277222	-486.636841	-192.492020	1133.399780	-580.279663	359.987579	893.962036	-353.936005	-157.712128	903.336243	-513.864319	98.018913	964.268921	537.580261	-61.026249	934.171265	544.325500	96.403580
-584.759216	161.644073	876.253235	-519.715210	10.883815	868.712708	-652.316833	156.515182	500.428192	-595.186218	-74.906807	509.205688	-636.944702	136.273895	88.049812	-601.186584	-88.747208	90.805840	-612.363098	228.762100	1378.706055	-475.062775	-86.372536	1366.616699	-518.089539	92.690277	1394.817749	-518.863403	110.592316	1664.922119	-685.425293	297.591064	1138.453003	-486.140228	-192.794708	1133.303711	-581.297485	359.791809	894.037476	-353.168701	-157.926544	903.441711	-514.427551	97.983452	964.314758	537.502380	-60.979042	934.162842	544.499451	96.469566
-584.932007	161.419891	876.253418	-519.765686	10.615130	868.694885	-652.314026	156.493179	500.377686	-594.967834	-73.670601	508.935974	-636.940552	136.261337	88.054649	-600.790466	-88.694038	90.643822	-612.466064	228.438370	1378.789063	-475.043793	-86.662598	1366.585449	-518.148010	92.335724	1394.841675	-518.825378	110.083611	1665.021484	-685.927979	297.191681	1138.640503	-485.587341	-193.220245	1133.252441	-582.039001	359.224335	893.957520	-352.468628	-158.140411	903.544250	-514.550537	97.748138	964.309204	537.353699	-60.935513	934.155273	544.636902	96.474388
-585.116272	161.204590	876.281128	-519.765137	10.280145	868.681152	-652.322327	156.469925	500.349670	-594.733948	-72.539948	508.701263	-636.961670	136.279770	88.045319	-600.485107	-88.687996	90.507362	-612.575195	228.074417	1378.908081	-475.022064	-86.944801	1366.530151	-518.200378	91.989098	1394.854614	-518.829224	109.549179	1665.063599	-686.363586	296.786926	1138.814819	-485.085815	-193.674545	1133.225098	-582.951782	358.927277	894.040283	-351.878021	-158.365067	903.573242	-514.653748	97.479675	964.320007	537.223816	-60.915562	934.142273	544.805359	96.492676
-585.292725	161.081863	876.309631	-519.911926	10.091561	868.694153	-652.333069	156.411499	500.333649	-594.912781	-72.667053	508.679810	-636.979553	136.219498	88.046761	-600.516357	-88.700905	90.522614	-612.641113	227.703979	1379.006714	-474.982147	-87.249298	1366.493164	-518.244629	91.623726	1394.868896	-518.875854	108.958923	1665.042725	-686.770508	296.367493	1138.996704	-484.576447	-194.087616	1133.151733	-583.686340	358.472382	894.073853	-351.295685	-158.664124	903.586060	-514.821716	97.313950	964.344666	537.044067	-60.829937	934.088196	544.918152	96.531509
-585.461182	160.971207	876.351685	-520.087952	10.009258	868.696472	-652.362610	156.383972	500.323151	-595.347839	-73.777786	508.885254	-636.981873	136.216568	88.072845	-600.880066	-88.775513	90.572212	-612.704041	227.382599	1379.130127	-474.922363	-87.557892	1366.452637	-518.279968	91.258568	1394.864258	-518.834778	108.425438	1665.058594	-687.175171	295.937469	1139.219971	-484.014313	-194.596649	1133.166016	-584.363403	358.005035	894.145569	-350.715881	-158.907104	903.592590	-514.992188	97.194283	964.369141	536.789795	-60.738316	934.037048	544.883545	96.731377
-585.652832	160.883987	876.409607	-520.310852	9.964847	868.709229	-652.381775	156.321335	500.312744	-595.494141	-73.910942	508.856323	-636.981445	136.194122	88.031464	-600.890503	-88.777336	90.583649	-612.794312	227.007507	1379.260620	-474.864532	-87.858643	1366.402710	-518.280884	90.916504	1394.876343	-518.760986	107.877892	1665.074341	-687.542725	295.484375	1139.382324	-483.599121	-194.817093	1133.023438	-584.931641	357.557037	894.199097	-350.234009	-159.206619	903.528503	-515.190552	97.100334	964.404358	536.608093	-60.625412	934.007874	544.933899	96.894112
-585.619629	160.609131	876.386597	-519.462036	9.233239	868.442993	-652.322449	156.263641	500.276367	-595.475098	-73.904320	508.985321	-636.951538	136.214325	88.046852	-600.768433	-88.766556	90.574745	-612.842468	226.676804	1379.397217	-474.788452	-88.139130	1366.304443	-518.289368	90.593445	1394.869873	-518.607910	107.408478	1665.140015	-687.863770	294.956879	1139.519409	-483.298035	-194.616348	1132.594727	-585.453491	357.100983	894.277283	-349.775208	-159.528412	903.362244	-514.780701	96.603668	964.271667	536.469727	-60.653797	933.997986	545.112183	96.811470
-585.946228	160.493896	876.447449	-520.223145	9.672178	868.634644	-652.426697	156.227982	500.249939	-595.851563	-74.283279	508.936768	-636.996643	136.179672	88.063751	-600.991089	-88.822021	90.548096	-612.902588	226.350067	1379.510742	-474.727539	-88.390701	1366.196777	-518.278259	90.284981	1394.870483	-518.595642	106.821846	1665.095703	-688.197144	294.541687	1139.688232	-482.845673	-195.078461	1132.535889	-585.840881	356.761993	894.430176	-349.428375	-159.890533	903.246460	-515.316711	96.783028	964.392517	536.336975	-60.694408	933.972778	545.340698	96.693924
-586.036560	160.299988	876.453613	-519.688782	9.016939	868.435486	-652.404724	156.152039	500.204346	-595.925232	-74.333778	509.055939	-636.967285	136.219345	88.057419	-600.986206	-88.823662	90.565300	-612.959106	226.032120	1379.626343	-474.645508	-88.650513	1366.093994	-518.263611	89.981056	1394.882568	-518.445862	106.394203	1665.159058	-688.450317	294.039948	1139.878662	-482.341980	-195.915787	1132.771118	-586.154663	356.523041	894.629456	-349.124847	-160.158096	903.152649	-515.095276	96.353775	964.296814	536.200623	-60.704639	933.968811	545.504822	96.668167
-586.258667	160.097458	876.464478	-519.786560	8.882623	868.422974	-652.527893	156.087418	500.163330	-596.002319	-74.427155	509.057983	-636.791992	136.037323	87.923599	-601.007690	-88.822571	90.567978	-613.001953	225.716309	1379.783203	-474.529724	-88.903870	1365.998535	-518.236389	89.672874	1394.883179	-518.343262	105.884270	1665.168945	-688.706787	293.517578	1140.059692	-481.989868	-196.190811	1132.643188	-586.397095	356.184570	894.823425	-348.872742	-160.449539	902.991943	-515.239441	96.214958	964.285767	536.067383	-60.728306	933.952209	545.654480	96.605919
-586.461792	159.946335	876.514832	-519.887451	8.795778	868.424377	-652.662781	155.974640	500.138702	-596.104431	-74.570923	509.073029	-636.834534	136.016876	87.906372	-600.967346	-88.824661	90.543198	-613.094116	225.372452	1379.930664	-474.469055	-89.159386	1365.867188	-518.223633	89.347076	1394.901855	-518.229004	105.363777	1665.161865	-688.963135	293.096283	1140.203857	-481.719299	-196.384995	1132.476807	-586.548828	355.814392	894.992126	-348.676117	-160.752670	902.758240	-515.375854	96.104034	964.304138	535.869568	-60.731956	933.942322	545.731201	96.582863
-586.641296	159.839905	876.539490	-519.996948	8.770242	868.417114	-652.821350	155.867462	500.146637	-596.168335	-74.673752	509.023041	-636.989197	136.195267	88.039864	-600.959656	-88.825958	90.517464	-613.150208	225.029556	1380.053345	-474.327698	-89.393257	1365.760132	-518.185852	89.057274	1394.877808	-518.097351	104.856537	1665.166626	-689.200195	292.864716	1140.381836	-481.566284	-196.344635	1132.210571	-586.696472	355.474457	895.156860	-348.538330	-161.078781	902.491028	-515.514282	96.045311	964.309448	535.680664	-60.739098	933.919617	545.831116	96.538414
-586.817871	159.696075	876.580383	-520.061951	8.688881	868.411255	-652.982666	155.737213	500.130066	-596.302734	-74.815826	509.048950	-637.012634	136.191284	88.027290	-600.982910	-88.829529	90.531342	-613.159851	224.717606	1380.203613	-474.144928	-89.607269	1365.651611	-518.119019	88.764549	1394.871826	-518.061707	104.312752	1665.147339	-689.394531	292.543945	1140.576782	-481.319275	-196.674103	1132.172241	-586.665466	354.954834	895.214294	-348.462494	-161.374008	902.244141	-515.616211	95.945877	964.317566	535.498962	-60.750008	933.923706	545.907166	96.462379
-587.040955	159.535034	876.612061	-520.126221	8.595492	868.372742	-653.137817	155.556610	500.115936	-596.401367	-74.932297	509.069183	-636.835571	136.020294	87.907608	-601.116516	-88.864677	90.538559	-613.205566	224.428299	1380.338623	-473.985992	-89.844414	1365.504639	-518.079468	88.476517	1394.878784	-517.954346	103.849197	1665.162354	-689.499634	292.177185	1140.711792	-481.246460	-196.412659	1131.717651	-586.736023	354.613464	895.369873	-348.466644	-161.684738	901.907898	-515.737244	95.831711	964.303101	535.283020	-60.680519	933.895447	545.923401	96.580429
-587.274963	159.362595	876.617737	-520.190186	8.542798	868.365845	-653.350891	155.405624	500.101135	-596.486328	-75.081139	509.087860	-636.857666	136.008728	87.875961	-601.102234	-88.862801	90.548805	-613.238892	224.133316	1380.466309	-473.820648	-90.059944	1365.347046	-518.019348	88.203178	1394.890503	-517.846375	103.353409	1665.159180	-689.557251	291.897125	1140.844238	-480.992950	-197.106232	1131.883423	-587.002625	354.482819	895.614990	-348.551514	-161.936142	901.652649	-515.875854	95.768700	964.291870	535.103394	-60.711864	933.890991	545.990051	96.524010
-587.509888	159.168518	876.641907	-520.221313	8.443094	868.344360	-653.524414	155.237717	500.076721	-596.572998	-75.226028	509.091095	-636.838928	136.019684	87.866783	-601.089478	-88.906624	90.540718	-613.277832	223.856705	1380.578735	-473.676514	-90.255424	1365.181763	-517.967712	87.930130	1394.882935	-517.717712	102.870323	1665.149048	-689.643250	291.690308	1141.011841	-481.065765	-196.638718	1131.304565	-587.079285	354.159973	895.729431	-348.667755	-162.209122	901.237427	-515.991516	95.660995	964.280945	534.930359	-60.687561	933.885071	546.026184	96.547173
-587.754272	158.938919	876.620361	-520.217773	8.315353	868.307922	-653.745178	155.046661	500.095001	-596.605225	-75.327126	509.094727	-636.966248	136.192169	87.969398	-601.134338	-88.906242	90.521172	-613.255249	223.587280	1380.715942	-473.529572	-90.461777	1365.032715	-517.894958	87.693329	1394.871582	-517.608459	102.409348	1665.174194	-689.635559	291.329437	1141.118774	-480.905060	-197.250854	1131.432617	-587.082886	353.866547	895.838257	-348.871185	-162.437225	900.921265	-516.099548	95.549942	964.238098	534.758667	-60.706684	933.872925	546.057007	96.526497
-587.988342	158.779022	876.674194	-520.245850	8.286742	868.301086	-654.001648	154.819473	500.101013	-596.687012	-75.477791	509.103210	-636.970032	136.206894	87.993744	-601.222473	-88.924026	90.520256	-613.254761	223.333405	1380.829956	-473.402771	-90.641960	1364.909912	-517.811951	87.474037	1394.881470	-517.515625	101.947121	1665.207886	-689.552856	291.022369	1141.225220	-480.983185	-196.884857	1130.963013	-587.050171	353.620300	895.955811	-349.094360	-162.639954	900.543030	-516.211182	95.490372	964.249084	534.577576	-60.670429	933.848694	546.100586	96.535233
-588.594299	158.835556	876.785156	-521.814148	9.184075	868.559265	-654.495178	154.605850	500.173737	-596.919006	-75.827621	508.944092	-637.031921	136.139359	87.991348	-601.340881	-88.975548	90.536674	-613.202454	223.102997	1380.957397	-473.246307	-90.820488	1364.770142	-517.698669	87.287598	1394.866699	-517.363708	101.537651	1665.285278	-689.445618	290.720276	1141.349854	-480.875793	-197.501617	1131.130249	-586.966736	353.409576	896.120972	-349.443542	-162.848862	900.204956	-517.174744	95.938782	964.386169	534.370300	-60.629761	933.796387	546.123108	96.487831
-588.814758	158.676529	876.816528	-521.822693	9.190084	868.549622	-654.752441	154.438141	500.178009	-596.928955	-75.956444	508.942352	-636.978943	136.163071	87.987434	-601.349915	-89.008804	90.545486	-613.128662	222.871704	1381.094116	-473.080170	-91.005699	1364.656372	-517.617615	87.092545	1394.841187	-517.275635	101.070801	1665.320190	-689.324646	290.460052	1141.466309	-480.917419	-197.595123	1131.005737	-586.774048	353.200897	896.316101	-349.852203	-163.055405	899.777954	-517.264709	95.916138	964.379883	534.143372	-60.590034	933.728943	546.145752	96.518753
-589.088074	158.396576	876.811646	-521.751831	9.062808	868.540161	-655.027649	154.206787	500.159393	-596.919006	-76.117004	508.969269	-636.927185	136.158264	87.978615	-601.442810	-89.071526	90.581764	-613.059387	222.671509	1381.241821	-472.922821	-91.195480	1364.522705	-517.500366	86.912209	1394.824219	-517.208435	100.607773	1665.359375	-689.215820	290.267151	1141.605225	-480.898407	-197.869461	1130.967529	-586.556946	353.043060	896.550110	-350.315918	-163.248306	899.387878	-517.361084	95.812668	964.357544	533.862427	-60.538185	933.646667	546.078735	96.580772
-589.361328	158.147903	876.831421	-521.715027	8.993504	868.526245	-655.357422	153.945679	500.135895	-596.847778	-76.236008	508.968903	-636.893005	136.158646	87.997063	-601.445313	-89.057831	90.581848	-613.006042	222.462952	1381.351196	-472.727356	-91.357704	1364.404663	-517.390747	86.712570	1394.817627	-517.150940	100.155235	1665.394897	-689.097351	290.049316	1141.732300	-480.972809	-197.958206	1130.836792	-586.296753	352.923553	896.796448	-350.765594	-163.400925	898.999634	-517.463562	95.734726	964.343201	533.631348	-60.463943	933.604004	546.015503	96.639961
-589.671631	157.889145	876.851685	-521.649231	8.859845	868.508972	-655.599609	153.660950	500.130524	-596.791748	-76.409584	508.987793	-636.843689	136.141876	87.967140	-601.501160	-89.114517	90.594757	-612.992065	222.231415	1381.448364	-472.564758	-91.547745	1364.277832	-517.317444	86.513855	1394.831299	-517.107544	99.734184	1665.458862	-688.999084	289.889771	1141.857056	-481.073975	-197.924316	1130.634399	-585.998840	352.853973	897.004883	-351.265564	-163.548737	898.570190	-517.553223	95.638130	964.317871	533.359375	-60.447441	933.546265	546.006714	96.597763
-589.936890	157.699051	876.878662	-521.578125	8.816330	868.518982	-655.825195	153.368958	500.131683	-596.723145	-76.586700	508.978790	-636.756714	136.147385	87.998116	-601.396301	-89.121269	90.613815	-612.922485	222.045578	1381.592407	-472.368896	-91.688911	1364.180176	-517.218750	86.313782	1394.825195	-517.140686	99.252518	1665.480225	-688.855652	289.743225	1141.969360	-481.264221	-197.786316	1130.445435	-585.669006	352.791748	897.234924	-351.814911	-163.695221	898.138062	-517.640747	95.614349	964.319885	533.099548	-60.420376	933.504700	546.035706	96.482010
-590.173218	157.527557	876.913940	-521.457214	8.772342	868.526611	-656.140320	153.016907	500.120239	-596.618652	-76.775688	509.015076	-636.745850	136.144989	87.994354	-601.321960	-89.136253	90.655708	-612.881104	221.863617	1381.723389	-472.149445	-91.827705	1364.112061	-517.103943	86.143372	1394.892700	-517.103394	98.822731	1665.552734	-688.722900	289.603882	1142.083618	-481.384033	-197.810410	1130.343018	-585.259949	352.727386	897.488220	-352.393372	-163.820572	897.750549	-517.703613	95.589844	964.332214	532.817993	-60.326611	933.451843	546.058472	96.370956
-590.115112	157.023041	876.836975	-519.849854	7.732411	868.304504	-656.299133	152.628113	500.091248	-596.301331	-76.786911	509.281097	-636.592957	136.210693	87.985390	-601.199280	-89.149490	90.659958	-612.788330	221.702087	1381.868530	-471.874695	-91.905792	1364.088989	-516.980591	86.012024	1394.906738	-517.085205	98.403168	1665.651367	-688.564880	289.434357	1142.186035	-481.505402	-197.858948	1130.291016	-584.878784	352.703613	897.742126	-353.046997	-163.876617	897.366333	-516.978027	95.028046	964.198425	532.510681	-60.269444	933.388611	546.052124	96.397514
-590.456604	156.742340	876.880432	-519.823792	7.663651	868.346313	-656.628906	152.242233	500.117035	-596.239502	-77.021721	509.348541	-636.516418	136.187881	87.980148	-601.279602	-89.171791	90.677505	-612.801147	221.490967	1382.001221	-471.684631	-92.012779	1364.038574	-516.888000	85.859344	1394.948364	-516.988770	98.044945	1665.780518	-688.388184	289.315002	1142.243164	-481.648987	-197.870193	1130.235596	-584.452148	352.687134	898.012573	-353.706573	-163.945648	896.969604	-517.127258	94.969170	964.221436	532.196594	-60.134781	933.329224	546.001953	96.463943
-590.755920	156.427048	876.875366	-519.792297	7.606534	868.356506	-656.951050	151.893875	500.087616	-596.095581	-77.242508	509.398926	-636.483398	136.168930	87.983376	-601.892273	-89.317268	90.739594	-612.807312	221.291626	1382.141724	-471.462372	-92.117683	1364.004761	-516.813721	85.731583	1394.978394	-517.060120	97.576088	1665.835327	-688.233032	289.244293	1142.349243	-481.775330	-197.894989	1130.188110	-584.048157	352.641998	898.311157	-354.362457	-164.039719	896.584290	-517.250183	94.905487	964.202332	531.902710	-60.008762	933.285461	545.969299	96.537766
-590.999878	156.191345	876.914307	-519.734802	7.548264	868.394897	-657.274109	151.515396	500.074066	-595.927856	-77.438156	509.435822	-636.423462	136.168884	87.974510	-601.606812	-89.325684	90.773949	-612.811951	221.083176	1382.239990	-471.222137	-92.193253	1363.980225	-516.752380	85.605217	1395.023193	-517.051025	97.188568	1665.932861	-688.044495	289.150208	1142.470947	-481.885315	-197.968002	1130.196411	-583.663025	352.629852	898.577026	-355.065582	-164.158432	896.212769	-517.350037	94.848038	964.231079	531.634338	-59.952007	933.237732	546.021606	96.356590
-591.331604	155.869492	876.924255	-519.794373	7.527042	868.467957	-657.531189	151.180084	500.031403	-595.818604	-77.679436	509.485748	-636.338318	136.148514	87.955643	-602.144653	-89.445953	90.822868	-612.834167	220.895233	1382.371338	-470.941681	-92.286682	1363.980103	-516.696960	85.471222	1395.064697	-517.052124	96.838448	1666.033203	-687.854980	289.026398	1142.567993	-481.973206	-197.994965	1130.226074	-583.218323	352.674530	898.884338	-355.736694	-164.188705	895.863831	-517.550110	94.810394	964.255310	531.269836	-59.818481	933.184998	545.922241	96.455688
-591.717651	155.638290	876.991150	-520.331116	7.968163	868.664978	-657.890381	150.859192	500.050598	-595.750977	-77.950317	509.402893	-636.332581	136.124084	87.994530	-601.972534	-89.467316	90.840607	-612.876831	220.692276	1382.469849	-470.681488	-92.354347	1364.005005	-516.647949	85.366821	1395.106323	-517.071289	96.477463	1666.123291	-687.661987	288.864288	1142.669678	-481.962036	-198.262512	1130.348511	-582.676941	352.732758	899.250427	-356.424042	-164.223297	895.550171	-518.027344	95.009666	964.380310	530.883972	-59.517696	933.081970	545.692017	96.850838
-592.026855	155.366653	877.020020	-520.265320	7.837439	868.693481	-658.191650	150.525787	500.050720	-595.606628	-78.145004	509.446533	-636.271423	136.106583	87.979866	-602.380066	-89.570816	90.882256	-612.955017	220.468933	1382.595093	-470.434967	-92.433578	1364.025024	-516.604797	85.232224	1395.143311	-517.080017	96.118492	1666.224365	-687.463501	288.620728	1142.717896	-482.024017	-198.352814	1130.409058	-582.090393	352.843536	899.634827	-357.149261	-164.256134	895.198853	-518.158813	94.913345	964.397888	530.554077	-59.327858	933.009949	545.571289	96.999443
-592.239075	155.177948	877.080017	-520.170166	7.769821	868.728821	-658.372681	150.170700	500.077087	-595.436646	-78.311783	509.501007	-636.151245	136.137909	87.993683	-602.445862	-89.618179	90.904160	-613.051392	220.238571	1382.698120	-470.179718	-92.467659	1364.052124	-516.568665	85.121857	1395.204346	-517.099548	95.786407	1666.323242	-687.323181	288.419434	1142.811157	-482.075836	-198.381500	1130.456421	-581.549316	352.982941	899.997192	-357.858978	-164.319305	894.879517	-518.244324	94.846687	964.447754	530.261414	-59.125195	932.990845	545.437134	97.164047
-592.487183	154.952179	877.139282	-520.096375	7.656628	868.773315	-658.592163	149.798981	500.104340	-595.321838	-78.473152	509.540222	-636.112732	136.095139	88.001266	-602.466003	-89.666145	90.954590	-613.169006	220.020935	1382.802979	-469.937042	-92.495674	1364.090454	-516.557373	85.012756	1395.249634	-517.109314	95.472946	1666.427856	-687.194458	288.215546	1142.883667	-482.110199	-198.485947	1130.523438	-580.935303	353.152527	900.416748	-358.510803	-164.318771	894.583069	-518.363037	94.745522	964.502686	529.957642	-58.999424	932.966614	545.369812	97.109772
-592.714478	154.733231	877.182434	-519.946594	7.366681	868.727478	-658.863098	149.476898	500.109436	-595.209167	-78.645943	509.616821	-636.046082	136.052521	88.007515	-602.533264	-89.736038	90.954781	-613.306641	219.770264	1382.878052	-469.653503	-92.529945	1364.100708	-516.556763	84.880226	1395.293701	-517.043518	95.218819	1666.560913	-687.096069	287.992493	1142.891968	-482.123657	-198.517792	1130.547119	-580.091858	353.122864	900.767517	-359.081818	-164.338745	894.309937	-518.396545	94.529381	964.493530	529.596558	-58.802441	932.920471	545.179932	97.319374
-592.911743	154.547455	877.228638	-519.937195	7.302053	868.755371	-659.094910	149.148499	500.142639	-595.146118	-78.883308	509.689545	-636.017212	136.013245	88.008446	-602.632446	-89.824348	91.012840	-613.467529	219.542313	1382.966919	-469.375519	-92.591125	1364.130005	-516.540100	84.753143	1395.328613	-517.065186	94.931351	1666.645996	-687.021240	287.831512	1142.945923	-482.145264	-198.557983	1130.579712	-579.490540	353.335205	901.195190	-359.705353	-164.369568	893.973328	-518.518372	94.443039	964.536438	529.240967	-58.578243	932.867676	544.980103	97.534081
-593.067078	154.425507	877.288086	-519.953979	7.242447	868.784607	-659.229797	148.837769	500.155151	-595.013062	-78.988808	509.669006	-635.914490	136.003983	88.007973	-602.628784	-89.839645	91.018242	-613.679443	219.247116	1383.042480	-469.074371	-92.654060	1364.148438	-516.551697	84.618584	1395.343750	-517.165588	94.600075	1666.691162	-686.959106	287.605865	1142.954468	-482.140503	-198.579529	1130.628906	-578.949707	353.579163	901.581177	-360.290955	-164.380783	893.688171	-518.628906	94.362190	964.589417	528.886047	-58.279823	932.810913	544.701843	97.935303
-593.239929	154.177338	877.313599	-519.984192	7.110786	868.823181	-659.348206	148.568893	500.152893	-594.944397	-79.101563	509.687408	-635.846680	135.979858	88.014008	-602.607422	-89.887787	91.053467	-613.910767	218.941605	1383.107422	-468.797546	-92.728172	1364.177246	-516.575256	84.478348	1395.375610	-517.112732	94.397919	1666.808105	-686.880920	287.424286	1142.945068	-482.100037	-198.717850	1130.731567	-578.566650	354.045868	902.119629	-360.894867	-164.399857	893.392395	-518.755920	94.214905	964.625732	528.582947	-58.038952	932.771667	544.521545	98.098564
-593.385132	153.993149	877.327759	-520.012573	6.959902	868.845337	-659.432434	148.308273	500.154236	-594.983093	-79.294388	509.733704	-635.781311	135.955460	88.016968	-602.820862	-89.971977	91.061920	-614.148010	218.634720	1383.155518	-468.528229	-92.773880	1364.206787	-516.597534	84.317757	1395.375244	-517.147705	94.162552	1666.880615	-686.863220	287.301361	1142.985107	-482.044678	-198.792343	1130.800781	-578.060913	354.297546	902.534180	-361.378937	-164.401901	893.181458	-518.875610	94.068489	964.654358	528.230042	-57.835201	932.743774	544.299072	98.269012
-593.528198	153.760162	877.343567	-520.096924	6.810414	868.849243	-659.490723	148.058746	500.118439	-594.927063	-79.354187	509.720703	-635.686035	135.928360	88.005722	-602.717896	-89.983772	91.041916	-614.403809	218.321030	1383.192627	-468.288635	-92.870193	1364.245483	-516.628540	84.161232	1395.384766	-517.233032	93.877518	1666.875488	-686.890686	287.142883	1143.022217	-481.992371	-198.886749	1130.841797	-577.421936	354.344727	902.850098	-361.870819	-164.362305	892.963867	-519.004517	93.884766	964.669373	527.888733	-57.639553	932.731140	544.067139	98.491173
-593.661316	153.587067	877.353821	-520.182495	6.649293	868.851563	-659.582214	147.805527	500.123352	-594.948547	-79.490105	509.712280	-635.714722	135.872849	88.041649	-602.755188	-89.996918	91.063179	-614.647888	217.976044	1383.213013	-468.017426	-92.961014	1364.274658	-516.666504	83.990669	1395.398682	-517.253906	93.671852	1666.921631	-686.895813	286.956299	1143.009888	-481.864685	-198.971146	1130.896484	-576.966064	354.591217	903.265564	-362.285065	-164.334427	892.786133	-519.130920	93.717125	964.682739	527.603882	-57.485886	932.686646	543.902039	98.539207
-593.775208	153.387512	877.359192	-520.297241	6.440012	868.864746	-659.617432	147.628937	500.132568	-594.984863	-79.533188	509.740387	-635.438843	135.732437	87.930244	-602.723450	-89.998352	91.091354	-614.926758	217.640930	1383.227051	-467.762970	-93.058121	1364.322266	-516.716248	83.810951	1395.389771	-517.262329	93.488266	1666.963379	-686.928284	286.770508	1143.034668	-481.767120	-199.040329	1130.920898	-576.516968	354.822113	903.695862	-362.665131	-164.315796	892.588806	-519.260559	93.508415	964.698975	527.295044	-57.237171	932.671753	543.662476	98.772552
-593.911499	153.215164	877.368835	-520.410339	6.197298	868.870789	-659.657166	147.461563	500.119812	-595.067505	-79.627457	509.748505	-635.614197	135.822159	88.005798	-602.734680	-90.022736	91.106079	-615.171204	217.287354	1383.216064	-467.551666	-93.204254	1364.360107	-516.757935	83.600464	1395.381958	-517.269775	93.280594	1666.979248	-686.978882	286.564941	1143.031982	-481.605377	-199.260284	1131.011719	-576.063354	355.059479	904.131531	-363.030762	-164.308258	892.404358	-519.394836	93.293015	964.711975	526.945618	-57.036041	932.644714	543.388184	98.940315
-594.020935	153.057602	877.388184	-520.538086	5.925524	868.875610	-659.700745	147.282745	500.121887	-595.183899	-79.791824	509.773834	-635.594727	135.811478	87.993881	-602.802795	-90.055466	91.113068	-615.419189	216.872849	1383.195068	-467.338654	-93.362236	1364.396729	-516.837830	83.379623	1395.375854	-517.273254	93.093079	1666.999878	-686.997375	286.287384	1143.015259	-481.424957	-199.501862	1131.065063	-575.851563	355.504364	904.586182	-363.327911	-164.301697	892.240662	-519.519287	93.050743	964.730530	526.615295	-56.825336	932.626282	543.098022	99.083847
-594.109802	152.850708	877.398254	-520.720825	5.670575	868.895813	-659.735291	147.141647	500.135162	-595.114075	-79.783386	509.686646	-635.598999	135.797272	87.920677	-602.724243	-90.054001	91.090202	-615.646362	216.498001	1383.193359	-467.146698	-93.534103	1364.427734	-516.894592	83.132195	1395.386353	-517.256897	92.903572	1667.004150	-687.051453	285.969330	1143.013672	-481.234436	-199.765427	1131.177368	-575.246033	355.489899	904.919495	-363.556976	-164.250000	892.145325	-519.656372	92.796738	964.749634	526.367065	-56.631725	932.633850	542.844299	99.253052
[truncated: 40 more columns]
