# Supplementary material for: A dyadic stimulus set of audiovisual affective displays for the study of multisensory, emotional, social interactions
Source: Behav Res Methods. 2015 Nov 5;48(4):1285–95. doi: 10.3758/s13428-015-0654-4 (PMC5101291; doi:10.3758/s13428-015-0654-4)
Supplement: Supplementary file 1 — (ZIP 270 MB) [file 13428_2015_654_MOESM1_ESM.zip › supplementary_material_2_stimuli_set_files/F/F08.txt]

-530.459717	101.668266	877.295593	-503.705841	-59.818542	872.358704	-599.340942	121.013031	502.327209	-573.173706	-114.627327	508.442902	-595.128235	108.451210	88.409683	-567.330994	-111.132927	89.222054	-535.582336	187.196136	1373.628540	-485.723297	-154.912567	1375.864746	-481.312164	27.428232	1396.905884	-511.413330	14.862506	1675.627808	-607.371704	261.178650	1133.578125	-519.553284	-256.719635	1142.776733	-513.638977	283.979279	876.807617	-395.790985	-234.853897	905.345581	-481.074860	24.039902	968.067322	585.254578	39.443165	931.806824	599.900085	196.439606
-530.718567	101.849869	877.299683	-504.150360	-59.600277	872.373291	-599.273865	121.245941	502.322815	-573.268372	-114.525360	508.397461	-595.209351	108.456596	88.401268	-567.383362	-111.121841	89.220345	-535.349304	187.381180	1373.678589	-485.861206	-154.765320	1375.917114	-481.207947	27.549124	1396.961060	-511.127838	15.258543	1675.729492	-606.803162	261.331116	1133.600586	-519.563660	-256.768616	1142.984985	-512.579468	284.659637	877.128174	-395.721985	-235.176041	905.508545	-481.431976	24.204199	968.079956	584.290955	38.731899	931.685486	598.854004	195.756989
-531.011108	102.045509	877.308533	-504.602936	-59.456074	872.400085	-599.174377	121.455429	502.257721	-573.339783	-114.412582	508.345245	-595.267578	108.427605	88.404167	-567.453918	-111.090630	89.195251	-535.070129	187.551987	1373.768311	-485.979187	-154.602570	1375.974121	-481.061035	27.655224	1396.997925	-510.798126	15.627270	1675.822754	-606.156128	261.549347	1133.623169	-519.587646	-256.756989	1143.113037	-511.297546	285.395355	877.606262	-395.680054	-235.490234	905.635254	-481.808105	24.347157	968.100037	583.231079	38.028999	931.546875	597.741821	195.095276
-531.107239	102.514107	877.368896	-504.989349	-59.183094	872.417236	-599.152649	121.568565	502.204010	-573.399902	-114.273430	508.283173	-595.349609	108.407112	88.403336	-567.412781	-111.066635	89.185715	-534.777161	187.702682	1373.890259	-486.099213	-154.451782	1376.038330	-480.926788	27.741249	1397.073242	-510.427338	15.977026	1675.927368	-605.512085	261.761047	1133.717163	-519.631714	-256.687836	1143.188599	-510.110199	286.077484	877.984436	-395.618073	-235.752136	905.769836	-482.077911	24.619665	968.152954	582.318359	37.319981	931.417053	596.728943	194.489426
-531.596558	102.437874	877.356384	-505.470703	-59.113316	872.455994	-599.013428	121.704742	502.102539	-573.515564	-114.159088	508.247711	-595.377197	108.419342	88.403641	-567.451965	-111.056717	89.167542	-534.498169	187.831512	1374.050781	-486.200348	-154.336075	1376.089844	-480.778564	27.806059	1397.178345	-510.025146	16.306995	1676.035034	-604.799561	261.996399	1133.862549	-519.706055	-256.609772	1143.266724	-508.798920	286.740875	878.457947	-395.567535	-235.970139	905.910339	-482.538391	24.654839	968.155273	581.286560	36.517918	931.252563	595.628113	193.709564
-531.901672	102.641853	877.396606	-505.886475	-58.940731	872.462646	-599.116638	121.895256	502.117371	-573.658447	-114.090446	508.211853	-595.479126	108.371346	88.454811	-567.511353	-111.037003	89.164902	-534.192017	187.975357	1374.251587	-486.307373	-154.213501	1376.114014	-480.623352	27.877512	1397.271484	-509.578583	16.628523	1676.137695	-604.032898	262.113647	1133.960571	-519.785095	-256.573029	1143.365723	-507.212219	287.383331	878.856873	-395.557831	-236.195755	906.039612	-482.879669	24.801771	968.172607	580.418152	35.732063	931.168274	594.634705	192.883057
-532.198853	102.843559	877.434631	-506.337280	-58.776772	872.504272	-599.146545	122.042976	502.119507	-573.811890	-113.972313	508.173096	-595.521301	108.378059	88.480530	-567.514343	-111.026543	89.132919	-533.880981	188.083878	1374.454834	-486.380890	-154.066620	1376.137451	-480.483124	27.938564	1397.338989	-509.107239	16.919476	1676.245117	-603.174805	262.303711	1134.027710	-519.890991	-256.491180	1143.426514	-505.587555	288.213074	879.451843	-395.554871	-236.386703	906.173706	-483.217316	24.957975	968.199219	579.479553	34.901421	931.043945	593.613159	192.111145
-532.473450	102.987221	877.484924	-506.779144	-58.623306	872.540894	-599.201416	122.101166	502.092560	-573.963562	-113.856323	508.140961	-595.535339	108.352745	88.491966	-567.477417	-111.023605	89.137497	-533.577881	188.213394	1374.622314	-486.491150	-153.941467	1376.164185	-480.325256	28.007286	1397.423828	-508.601318	17.191132	1676.315918	-602.321777	262.606873	1134.169189	-520.010986	-256.430023	1143.488159	-504.018799	288.883575	880.031982	-395.547424	-236.524399	906.300049	-483.513855	25.072027	968.219849	578.599060	34.094795	930.982666	592.587463	191.349060
-532.756836	103.166939	877.514526	-507.189514	-58.470551	872.592163	-599.383118	122.212791	502.091125	-574.186340	-113.737030	508.122620	-595.540771	108.378784	88.469437	-567.479004	-111.026840	89.165649	-533.241028	188.348480	1374.790527	-486.595459	-153.829697	1376.162964	-480.173981	28.059473	1397.472290	-508.096405	17.419003	1676.364868	-601.455811	262.856750	1134.231812	-520.154114	-256.321442	1143.523315	-502.301636	289.435059	880.529114	-395.593903	-236.670761	906.368347	-483.789642	25.234009	968.232849	577.687866	33.206097	930.892151	591.630737	190.442307
-533.070374	103.285355	877.512085	-507.607941	-58.367195	872.632019	-599.719788	122.460381	502.123627	-574.427368	-113.593964	508.074829	-595.572144	108.394142	88.478195	-567.431885	-111.010208	89.130646	-532.956360	188.436905	1374.916016	-486.698425	-153.726791	1376.142334	-480.032227	28.107275	1397.498047	-507.495880	17.699825	1676.428467	-600.523254	263.160919	1134.321777	-520.311279	-256.238586	1143.550171	-500.360687	289.908966	881.005310	-395.644684	-236.784882	906.416870	-484.053741	25.362804	968.211365	576.810425	32.350609	930.849731	590.662476	189.559418
-533.360474	103.390968	877.521179	-508.003845	-58.270931	872.638916	-600.051514	122.559845	502.139648	-574.741699	-113.497459	508.052155	-595.585632	108.407646	88.476761	-567.431152	-111.028084	89.107048	-532.655701	188.508972	1375.079834	-486.810272	-153.621201	1376.108154	-479.913757	28.149340	1397.482788	-506.907349	17.905170	1676.450928	-599.589233	263.568298	1134.455811	-520.498718	-256.154877	1143.515381	-498.442444	290.476227	881.564270	-395.718140	-236.882278	906.427002	-484.287842	25.456903	968.177124	575.970215	31.492708	930.827026	589.715698	188.712128
-533.651184	103.514732	877.533447	-508.395264	-58.154446	872.665955	-600.486694	122.731796	502.222870	-575.072388	-113.387276	508.051727	-595.697998	108.448990	88.495071	-567.401428	-111.021011	89.096527	-532.342712	188.600571	1375.234619	-486.905029	-153.529831	1376.028076	-479.795746	28.203833	1397.497681	-506.317139	18.089756	1676.440063	-598.583618	263.917908	1134.552124	-520.677307	-256.043793	1143.453613	-496.504395	291.118530	882.129272	-395.789093	-236.940140	906.431213	-484.505005	25.583527	968.148010	575.119568	30.643728	930.818909	588.790649	187.856964
-533.900879	103.626228	877.556152	-508.740814	-58.066986	872.683289	-601.044495	122.852531	502.264099	-575.402954	-113.289185	508.017426	-595.692322	108.528084	88.504829	-567.320862	-111.019783	89.067055	-532.040222	188.679184	1375.367432	-487.019867	-153.446716	1375.959106	-479.698914	28.221590	1397.497192	-505.721680	18.259481	1676.442871	-597.541138	264.211823	1134.585449	-520.875244	-255.928116	1143.345703	-494.492096	291.682770	882.711914	-395.878357	-236.987610	906.396362	-484.681213	25.678192	968.120422	574.261841	29.720003	930.894409	587.865540	186.913452
-534.146851	103.734329	877.555359	-509.056885	-58.030064	872.704834	-601.645447	122.972137	502.351898	-575.776245	-113.224655	508.019226	-595.775940	108.570076	88.494667	-567.332764	-111.075867	89.042587	-531.710510	188.765442	1375.504272	-487.148560	-153.368881	1375.859619	-479.599518	28.223907	1397.494873	-505.112030	18.396341	1676.420532	-596.533630	264.653534	1134.653442	-521.101807	-255.823914	1143.203491	-492.415131	292.230042	883.258240	-395.984894	-236.968689	906.336487	-484.829285	25.768581	968.077759	573.443176	28.849693	930.914795	587.023071	185.973618
-534.346375	103.802101	877.513123	-509.387634	-57.950226	872.712708	-602.256531	123.004448	502.390533	-576.158936	-113.129715	508.000458	-595.842590	108.630470	88.522179	-567.325867	-111.085159	88.995056	-531.387146	188.837540	1375.604980	-487.307922	-153.306946	1375.730469	-479.535858	28.236216	1397.467529	-504.496307	18.510689	1676.398926	-595.453979	265.105469	1134.697388	-521.347290	-255.751755	1143.089233	-490.314209	292.800507	883.837830	-396.025177	-236.495392	906.090881	-484.946167	25.866211	968.001099	572.619202	27.967785	930.988892	586.147522	185.084030
-534.541809	103.922043	877.457764	-509.658173	-57.892700	872.696411	-602.646240	122.730820	502.212982	-576.529236	-112.986984	507.991089	-595.719543	108.745461	88.463943	-567.233826	-111.118187	88.993866	-531.102783	188.902191	1375.694092	-487.465759	-153.235489	1375.608276	-479.479828	28.282593	1397.431641	-503.886749	18.606609	1676.340698	-594.365601	265.530273	1134.655029	-521.574036	-255.603607	1142.907227	-488.180359	293.350342	884.371948	-396.305664	-236.858597	906.080505	-485.037598	25.982546	967.907959	571.852417	27.051237	931.087769	585.349792	184.229462
-534.664063	103.979179	877.386841	-509.863556	-57.840324	872.676514	-603.639343	123.013695	502.469025	-576.893494	-112.856705	507.996643	-595.785400	108.809631	88.481026	-567.174866	-111.143433	88.986168	-530.845276	188.964828	1375.733643	-487.663666	-153.185532	1375.434082	-479.401062	28.288277	1397.383179	-503.282074	18.699116	1676.274414	-593.287476	266.050354	1134.625977	-521.822937	-255.418701	1142.696655	-485.956726	293.852142	884.888733	-396.459381	-236.787445	905.920959	-485.061279	26.070625	967.805420	571.016968	26.203300	931.156738	584.442383	183.333542
-534.769531	104.075073	877.323547	-510.060303	-57.786564	872.619202	-604.423157	123.093811	502.554138	-577.271851	-112.828575	508.005768	-595.840881	108.891975	88.456841	-567.136597	-111.182991	88.952957	-530.569519	189.002319	1375.811035	-487.833740	-153.153473	1375.258179	-479.348389	28.301226	1397.326172	-502.692047	18.758486	1676.186523	-592.181885	266.519592	1134.619141	-522.068481	-255.232178	1142.460938	-483.751984	294.427307	885.433044	-396.629486	-236.681152	905.716980	-485.070618	26.150393	967.687988	570.146606	25.312756	931.191284	583.644836	182.430511
-534.837280	104.121964	877.236572	-510.205505	-57.719925	872.548340	-604.789673	122.760826	502.372803	-577.638000	-112.779465	508.005768	-595.768127	109.000023	88.361465	-567.031921	-111.222633	88.896347	-530.309082	189.048691	1375.850952	-488.067413	-153.155487	1375.076172	-479.284973	28.293037	1397.267456	-502.121887	18.803898	1676.116455	-591.059814	266.935638	1134.615845	-522.335144	-255.059433	1142.220947	-481.512726	294.913086	885.920837	-396.858368	-236.560928	905.490112	-485.047089	26.220215	967.556152	569.414246	24.468348	931.245239	582.868042	181.552277
-534.881714	104.171745	877.166260	-510.327240	-57.651978	872.494080	-605.622803	122.874031	502.537781	-577.947083	-112.720116	507.982483	-595.847534	109.091469	88.364159	-566.987610	-111.256325	88.852386	-530.055481	189.066177	1375.877686	-488.285156	-153.174072	1374.890503	-479.216278	28.285238	1397.206055	-501.571594	18.841831	1676.038086	-589.904968	267.419189	1134.531982	-522.624390	-254.842606	1141.946899	-479.241638	295.348724	886.472534	-397.102936	-236.397964	905.242004	-485.016693	26.289268	967.447571	568.560303	23.555929	931.278870	582.068176	180.662476
-534.929749	104.241760	877.085083	-510.422729	-57.603832	872.442078	-606.180908	122.801483	502.508118	-578.267639	-112.651024	507.965393	-595.841553	109.175179	88.342651	-566.998169	-111.272682	88.826744	-529.814636	189.095184	1375.891113	-488.517883	-153.172089	1374.724976	-479.159851	28.276295	1397.148804	-501.026917	18.847000	1675.953857	-588.775330	267.864929	1134.460327	-522.929565	-254.623535	1141.681763	-477.001007	295.831726	886.995056	-397.385498	-236.229233	904.968811	-484.990753	26.369545	967.340576	567.745605	22.750343	931.274658	581.340759	179.749100
-534.936646	104.318893	877.017334	-510.500702	-57.530731	872.391541	-606.699951	122.772156	502.495575	-578.456665	-112.621361	507.926605	-595.916138	109.265366	88.289307	-566.924316	-111.307053	88.798622	-529.536011	189.125366	1375.871094	-488.736694	-153.198349	1374.569336	-479.109924	28.252110	1397.083862	-500.509003	18.858843	1675.850098	-587.607422	268.213898	1134.437256	-523.240356	-254.240204	1141.302002	-474.682251	296.274811	887.492249	-397.674225	-236.043686	904.687683	-484.942352	26.452637	967.244141	566.894470	21.784166	931.318604	580.560791	178.878769
-534.943359	104.377670	876.930603	-510.545135	-57.491032	872.348816	-607.095642	122.729927	502.494812	-578.646912	-112.612724	507.933685	-595.938232	109.318306	88.267250	-566.944092	-111.324478	88.785332	-529.283569	189.150162	1375.888062	-488.934967	-153.239395	1374.424805	-479.074860	28.217876	1396.997314	-500.017365	18.862307	1675.768066	-586.428345	268.697357	1134.388062	-523.591675	-253.945160	1141.011841	-472.400543	296.677490	887.955566	-397.988464	-235.763123	904.419739	-484.891907	26.530268	967.147400	566.054077	20.976120	931.289856	579.800232	178.047256
-534.979431	104.451080	876.852234	-510.616699	-57.445721	872.314026	-607.403259	122.695343	502.469238	-578.727356	-112.597275	507.921478	-595.974670	109.388657	88.228317	-566.943359	-111.337723	88.747643	-529.027893	189.168579	1375.912842	-489.180542	-153.250092	1374.269043	-479.044098	28.191454	1396.955811	-499.504517	18.964590	1675.697266	-585.172913	269.227234	1134.425781	-523.943787	-253.626282	1140.759033	-470.155151	297.056946	888.465393	-398.324158	-235.423569	904.153137	-484.869781	26.618002	967.058716	565.205383	20.089779	931.302734	579.017700	177.234879
-534.988525	104.506966	876.807495	-510.651001	-57.355644	872.293640	-607.628601	122.743195	502.484375	-578.819763	-112.557907	507.936371	-596.032227	109.386589	88.206856	-566.905579	-111.355492	88.765656	-528.786560	189.164124	1375.949951	-489.402222	-153.298370	1374.140869	-478.993073	28.161491	1396.916260	-499.025635	18.932077	1675.626709	-583.946228	269.520477	1134.303955	-524.300903	-253.473587	1140.650024	-467.919708	297.397766	889.007019	-398.686462	-235.129944	903.916931	-484.831818	26.709354	967.001038	564.368103	19.214399	931.306458	578.308777	176.385635
-534.999878	104.575409	876.763184	-510.668945	-57.290668	872.281006	-607.774231	122.758766	502.456573	-578.842163	-112.550972	507.908295	-596.050659	109.425972	88.208237	-566.932312	-111.388992	88.749649	-528.548157	189.175720	1375.973999	-489.601440	-153.335159	1373.999268	-478.941406	28.090210	1396.853638	-498.546173	18.902004	1675.580322	-582.778748	269.821167	1134.290161	-524.680420	-253.145279	1140.377075	-465.637115	297.661346	889.479126	-399.090759	-234.748566	903.602112	-484.802917	26.799614	966.953857	563.452393	18.395954	931.244019	577.510010	175.505020
-535.014038	104.650269	876.757141	-510.692352	-57.191086	872.268860	-607.802368	122.806320	502.449371	-578.815613	-112.520493	507.886780	-596.076050	109.453621	88.203178	-566.926453	-111.357140	88.714378	-528.309326	189.145126	1376.008545	-489.810699	-153.401611	1373.857422	-478.872803	28.010788	1396.792480	-498.091248	18.865963	1675.540161	-581.618408	270.194519	1134.333008	-525.037598	-252.897980	1140.151001	-463.530243	297.984924	889.867920	-399.528381	-234.407104	903.328613	-484.778717	26.888592	966.927063	562.575745	17.500917	931.231445	576.744568	174.598709
-534.991882	104.724510	876.758362	-510.653931	-57.089668	872.266541	-607.743896	122.884415	502.470581	-578.795044	-112.542648	507.875214	-596.074402	109.454536	88.232994	-566.966614	-111.353409	88.716614	-528.065369	189.160568	1376.074951	-489.971161	-153.456039	1373.741821	-478.811462	27.960587	1396.758911	-497.641815	18.833935	1675.497192	-580.367371	270.458069	1134.309692	-525.445496	-252.454590	1139.814453	-461.407349	298.314636	890.365906	-399.991730	-233.966644	903.035706	-484.739166	26.980244	966.922546	561.680725	16.644152	931.185059	575.966980	173.737930
-534.968567	104.822212	876.774170	-510.644775	-56.966114	872.275879	-607.605652	122.936218	502.463074	-578.696411	-112.501953	507.882263	-596.048584	109.492668	88.223381	-567.024902	-111.337608	88.735229	-527.805725	189.123550	1376.152832	-490.132721	-153.530014	1373.642334	-478.747528	27.900541	1396.743164	-497.200287	18.805748	1675.456787	-579.223694	270.769775	1134.280640	-525.843628	-252.276428	1139.728882	-459.280945	298.484406	890.819763	-400.447784	-233.541962	902.825012	-484.716217	27.085464	966.932556	560.756470	15.793309	931.141296	575.205688	172.818024
-534.919189	104.967323	876.778748	-510.568726	-56.834297	872.261963	-607.450562	123.059921	502.448944	-578.615845	-112.435387	507.862793	-596.047363	109.426254	88.214134	-567.064575	-111.325569	88.742523	-527.564087	189.111618	1376.244751	-490.257965	-153.595993	1373.553833	-478.723389	27.828449	1396.706665	-496.763306	18.769096	1675.422119	-578.147339	271.145020	1134.378784	-526.237976	-252.021973	1139.554932	-457.298218	298.490509	891.403992	-400.985687	-233.067581	902.568970	-484.666473	27.217281	966.933472	559.831299	14.910383	931.117310	574.425781	171.930405
-534.880676	105.094429	876.801575	-510.514862	-56.709087	872.261658	-607.265686	123.146942	502.453003	-578.489136	-112.409584	507.853149	-596.076843	109.417450	88.247467	-567.088806	-111.298653	88.745811	-527.361755	189.088821	1376.336792	-490.377197	-153.661346	1373.468994	-478.659058	27.776594	1396.707886	-496.317688	18.723522	1675.387451	-576.948608	271.458832	1134.397949	-526.632080	-251.728409	1139.402832	-455.335693	298.612885	891.926514	-401.558044	-232.611923	902.297058	-484.630676	27.332056	966.949341	558.851563	14.135387	931.055847	573.600891	171.099899
-534.774536	105.176453	876.813599	-510.419342	-56.567039	872.277222	-607.042603	123.269707	502.441528	-578.329285	-112.357376	507.878723	-596.075012	109.406967	88.279778	-566.772705	-111.065125	88.609016	-527.159607	189.055313	1376.467896	-490.455658	-153.709702	1373.393188	-478.575500	27.715166	1396.717773	-495.845947	18.666664	1675.376587	-575.874146	271.617096	1134.488525	-527.013855	-251.488876	1139.275391	-453.332977	298.597992	892.460815	-402.132477	-232.089920	902.071960	-484.576355	27.437260	966.982544	557.903564	13.251811	931.013794	572.847656	170.307968
-534.642334	105.328278	876.861816	-510.281952	-56.441273	872.290405	-606.748230	123.376350	502.484467	-578.119995	-112.214348	507.886627	-596.051331	109.388680	88.328392	-567.049255	-111.223419	88.802345	-526.902588	189.040070	1376.635620	-490.521637	-153.766632	1373.348999	-478.498657	27.631489	1396.739502	-495.402527	18.597736	1675.351807	-574.777222	271.823883	1134.641479	-527.412048	-251.213135	1139.139282	-451.433228	298.663696	892.946045	-402.707520	-231.612152	901.862122	-484.496857	27.547739	967.036926	556.947876	12.538149	930.955261	572.052856	169.502655
-534.552856	105.353065	876.854431	-510.151611	-56.351482	872.286133	-606.477600	123.473289	502.517090	-577.923279	-112.139297	507.905853	-596.045593	109.344658	88.373337	-567.033936	-111.187172	88.797630	-526.657776	188.977951	1376.800171	-490.559814	-153.838211	1373.293335	-478.430023	27.571308	1396.737183	-494.949402	18.534878	1675.320557	-573.676819	272.066162	1134.749023	-527.803162	-251.018784	1139.012451	-449.624756	298.573242	893.494141	-403.297363	-231.090714	901.629150	-484.436188	27.609653	967.051147	555.938232	11.667033	930.914368	571.247498	168.780319
-534.252380	105.626930	876.915527	-509.959930	-56.138435	872.259949	-606.138550	123.548271	502.580200	-577.677185	-112.053032	507.876099	-596.034668	109.327919	88.398544	-567.026062	-111.164948	88.815201	-526.455505	188.925919	1376.910767	-490.614502	-153.880966	1373.222656	-478.343658	27.501087	1396.730713	-494.515076	18.362764	1675.275024	-572.673706	272.177673	1134.838013	-528.180969	-250.823044	1138.890015	-447.822479	298.511658	894.014404	-403.871796	-230.577240	901.440735	-484.270264	27.763485	967.104370	555.003113	10.955060	930.838501	570.489075	167.991882
-533.995300	105.768661	876.939880	-509.756531	-56.016888	872.252563	-605.815125	123.699593	502.613068	-577.413086	-111.924911	507.861938	-595.990784	109.302139	88.443497	-567.011780	-111.099045	88.830330	-526.252136	188.915970	1377.059570	-490.649567	-153.928024	1373.162231	-478.265778	27.439440	1396.724976	-494.070984	18.296406	1675.220337	-571.698303	272.310028	1134.972412	-528.553345	-250.618271	1138.792358	-446.128448	298.411621	894.487671	-404.483490	-230.078674	901.197388	-484.120758	27.850943	967.147278	553.997986	10.153735	930.727051	569.720764	167.278046
-533.746155	105.857643	876.939575	-509.563141	-55.922840	872.231262	-605.475281	123.864845	502.613495	-577.190125	-111.856216	507.861786	-595.970398	109.273682	88.438042	-567.170593	-111.080269	88.895523	-526.032593	188.852493	1377.171143	-490.675812	-153.981445	1373.105347	-478.211029	27.403835	1396.720825	-493.612640	18.226770	1675.168457	-570.792664	272.479401	1135.087524	-528.913635	-250.430328	1138.677979	-444.472168	298.228546	894.968201	-405.105957	-229.571716	900.967346	-483.968262	27.906412	967.165649	553.040710	9.402442	930.708923	568.888916	166.505280
-533.483643	105.970009	876.939941	-509.370209	-55.852200	872.220093	-605.117554	123.972282	502.627472	-576.953857	-111.804886	507.864044	-596.000000	109.191101	88.424583	-567.219543	-111.053078	88.942245	-525.842773	188.809097	1377.300415	-490.706573	-154.046310	1373.035034	-478.162231	27.332748	1396.678467	-493.158112	18.166775	1675.107666	-569.860962	272.546448	1135.161255	-529.280396	-250.304489	1138.611816	-442.871399	298.082092	895.405762	-405.762054	-229.093536	900.731201	-483.803925	27.964136	967.187134	551.991882	8.661402	930.568604	567.951172	165.469925
-533.123962	106.059158	876.929626	-509.125702	-55.787926	872.205994	-604.805298	124.077827	502.674591	-576.751404	-111.750687	507.867828	-595.956421	109.196007	88.429832	-567.358032	-111.028809	89.015854	-525.626160	188.743896	1377.385864	-490.711365	-154.107376	1372.950439	-478.356537	27.306131	1396.450195	-492.703247	18.078842	1675.051270	-569.079102	272.701050	1135.288818	-529.650391	-250.105331	1138.472534	-441.255096	297.775482	895.903320	-406.349701	-228.646408	900.517395	-483.570313	28.000431	967.203918	551.068237	7.903078	930.529846	567.265137	164.951248
-533.289673	105.382904	876.617371	-509.049927	-56.103382	872.231567	-604.560608	124.250229	502.559662	-576.622131	-111.729233	507.934570	-596.078552	109.139557	88.459259	-566.814026	-110.758705	88.716965	-525.418274	188.694687	1377.488159	-490.764404	-154.177856	1372.881714	-478.312164	27.241350	1396.441772	-492.254852	18.009918	1674.996094	-568.612000	272.879456	1135.155029	-530.015442	-249.962708	1138.336914	-439.773987	297.492920	896.340027	-406.967712	-228.164261	900.289856	-483.587708	27.765636	967.040955	550.088867	7.250243	930.418518	566.310242	163.960464
-532.918945	105.438194	876.618958	-508.800751	-56.065887	872.242554	-603.960632	124.073967	502.371246	-576.397095	-111.701508	507.968842	-595.978455	109.145226	88.427078	-566.804932	-110.713577	88.729515	-525.229858	188.645721	1377.570801	-490.835968	-154.239227	1372.774414	-478.249207	27.166824	1396.437744	-491.810577	17.930553	1674.922974	-567.885010	272.883942	1135.193237	-530.326416	-249.867142	1138.218262	-438.410706	297.236176	896.725769	-407.536255	-227.741638	900.063232	-483.331024	27.780199	967.069885	549.104065	6.459971	930.369995	565.514526	163.342880
-532.428162	105.582130	876.637451	-508.492249	-55.968349	872.225952	-603.799561	124.418999	502.630188	-576.175964	-111.647766	507.970367	-596.022156	109.093918	88.480217	-567.376038	-110.895233	89.000153	-525.077026	188.602448	1377.623169	-490.973999	-154.320572	1372.668945	-477.980621	27.037619	1396.641235	-491.376587	17.827049	1674.872803	-567.083313	272.863007	1135.209106	-530.663635	-249.617905	1137.918213	-436.958923	296.970734	897.171326	-408.086884	-227.352249	899.772278	-482.976959	27.830238	967.091675	548.133728	5.732150	930.286011	564.553894	162.308151
-531.946106	105.687820	876.624939	-508.181152	-55.923820	872.216370	-603.463074	124.573257	502.638916	-575.919922	-111.618126	507.966858	-595.999329	109.074341	88.540001	-567.183472	-110.800331	88.947380	-524.900085	188.550507	1377.674927	-491.081451	-154.428589	1372.540283	-477.944519	26.954733	1396.604858	-490.933228	17.734798	1674.804932	-566.440979	272.835052	1135.255127	-530.998840	-249.504791	1137.707031	-435.839630	296.603851	897.392944	-408.634979	-226.955246	899.476318	-482.620270	27.859896	967.098145	547.207764	5.017204	930.201233	563.745972	161.515854
-531.423523	105.791641	876.595093	-507.856018	-55.893318	872.213501	-602.813049	124.341301	502.443939	-575.646851	-111.557785	507.967926	-595.921570	109.119797	88.513756	-566.761230	-110.665916	88.743927	-524.707153	188.510132	1377.721558	-491.183167	-154.543091	1372.426025	-477.890930	26.840227	1396.586182	-490.497253	17.621378	1674.722534	-565.849487	272.791107	1135.266724	-531.308533	-249.543167	1137.672729	-434.693451	296.325531	897.715393	-409.179810	-226.614136	899.197876	-482.231445	27.889935	967.097168	546.342834	4.289949	930.185242	562.886108	160.738693
-530.946533	105.862045	876.597351	-507.526947	-55.857807	872.186584	-602.487549	124.393188	502.424347	-575.408264	-111.515747	507.983673	-595.908997	109.059433	88.503387	-566.756470	-110.663780	88.786400	-524.503540	188.419846	1377.704102	-491.305206	-154.656448	1372.312622	-477.843781	26.742996	1396.561035	-490.070709	17.514118	1674.627441	-565.235413	272.693878	1135.204346	-531.641052	-249.401016	1137.464966	-433.614136	295.972382	898.009521	-409.644531	-226.279205	898.938782	-481.859650	27.886408	967.099182	545.417847	3.570242	930.121521	562.228882	160.256378
-530.464844	105.908676	876.583252	-507.186279	-55.863152	872.165161	-602.362122	124.750977	502.605255	-575.163696	-111.478569	507.967834	-595.994019	109.042366	88.561523	-566.610046	-110.618904	88.761421	-524.292786	188.349960	1377.682495	-491.406494	-154.774048	1372.197754	-477.768433	26.627586	1396.561890	-489.637085	17.414612	1674.520508	-564.518372	272.317841	1134.909058	-531.973022	-249.219009	1137.227661	-432.628693	295.593536	898.241211	-410.129120	-226.031204	898.639465	-481.469727	27.866013	967.091309	544.493530	2.781572	930.054688	561.269348	159.225296
-529.873047	106.017334	876.560303	-506.796967	-55.830975	872.156982	-601.994568	124.815506	502.615784	-574.906311	-111.432175	507.979736	-596.003296	109.019257	88.554619	-566.577209	-110.618004	88.756142	-524.064575	188.324890	1377.693970	-491.527100	-154.908264	1372.095337	-477.693848	26.520163	1396.528198	-489.202179	17.327648	1674.430298	-564.060425	272.221161	1134.936890	-532.298584	-249.040680	1136.995117	-431.761627	295.187592	898.471252	-410.599426	-225.755722	898.332458	-481.003571	27.893042	967.086853	543.722229	2.131047	930.019836	560.458313	158.475952
-529.333984	106.004456	876.509033	-506.430817	-55.804665	872.138367	-601.737244	124.922157	502.640045	-574.693420	-111.371414	507.992432	-596.059937	108.997078	88.579704	-566.580994	-110.620804	88.752586	-523.860107	188.277863	1377.723145	-491.681488	-155.031540	1371.943359	-477.608917	26.412329	1396.557007	-488.768066	17.235474	1674.338135	-563.794678	272.345154	1135.109009	-532.622925	-248.847992	1136.779785	-430.988129	294.805847	898.711243	-411.016144	-225.490112	898.053955	-480.576508	27.875313	967.062927	542.846313	1.310697	929.981079	559.679443	157.781570
-528.807129	106.028664	876.496399	-506.065979	-55.762299	872.108948	-601.351135	124.989967	502.632446	-574.469910	-111.316628	507.982422	-596.025208	108.988617	88.618866	-566.472717	-110.608292	88.750404	-523.604187	188.239914	1377.739014	-491.811859	-155.155975	1371.818848	-477.504761	26.287514	1396.534790	-488.352722	17.157906	1674.232910	-563.282166	272.095184	1134.867065	-532.956055	-248.661850	1136.550659	-430.264160	294.376892	898.876709	-411.418152	-225.319473	897.796753	-480.148041	27.859297	967.050354	542.088623	0.665129	929.933777	558.923157	157.087585
-528.299744	106.069702	876.467163	-505.713440	-55.768135	872.065308	-600.927307	125.017174	502.633453	-574.319275	-111.286781	507.994873	-595.979553	109.004631	88.618996	-566.415649	-110.603790	88.767181	-523.318115	188.204361	1377.775879	-491.895294	-155.265442	1371.688965	-477.413269	26.164478	1396.495361	-487.941193	17.082388	1674.124756	-562.967957	271.987854	1134.872192	-533.282471	-248.499176	1136.334351	-429.649445	293.928986	898.998840	-411.800262	-225.148392	897.547363	-479.725403	27.831030	967.018250	541.317322	-0.101753	929.892822	558.204529	156.385010
-527.779541	106.116371	876.454529	-505.326233	-55.765781	872.020142	-600.628235	125.070488	502.674744	-574.100037	-111.191994	507.989105	-596.027344	108.970016	88.621307	-566.376221	-110.590118	88.759895	-523.007996	188.133392	1377.780151	-492.002197	-155.405609	1371.556396	-477.292450	26.062572	1396.462891	-487.535400	17.032604	1674.025757	-562.802307	272.094025	1135.038696	-533.578613	-248.423431	1136.224487	-429.175842	293.475891	899.162659	-412.143311	-224.988113	897.324951	-479.285431	27.803421	966.996338	540.539124	-0.799286	929.793274	557.439026	155.664261
-527.230225	106.104378	876.439087	-504.946777	-55.737988	871.976746	-600.203247	125.066895	502.616669	-573.920227	-111.132111	507.997223	-595.987244	108.963539	88.629318	-566.352417	-110.572487	88.778008	-522.695984	188.002640	1377.711670	-492.090820	-155.542526	1371.456421	-477.137939	25.935373	1396.478027	-487.127686	16.964071	1673.933472	-562.441895	271.827332	1134.880737	-533.888062	-248.118225	1135.944702	-428.703735	293.002228	899.189575	-412.420197	-224.886322	897.098450	-478.832764	27.755075	966.973206	539.844543	-1.480413	929.734924	556.711243	154.975800
-526.580078	106.280624	876.434753	-504.553009	-55.627998	871.915283	-599.712341	124.963203	502.565277	-573.743103	-111.054024	507.978790	-595.942505	108.947510	88.586945	-566.277283	-110.573738	88.771324	-522.390686	187.968536	1377.743896	-492.159454	-155.699066	1371.335938	-476.981201	25.802135	1396.477783	-486.739502	16.900425	1673.847656	-562.159668	271.699860	1134.858032	-534.172424	-247.955032	1135.756226	-428.323425	292.529846	899.185303	-412.728180	-224.802124	896.876404	-478.327057	27.802931	966.949402	539.158569	-2.199166	929.682800	556.013611	154.296524
-526.124329	106.176292	876.366760	-504.258881	-55.629925	871.864563	-599.366455	125.064911	502.585602	-573.603699	-111.027184	507.976379	-595.984802	108.898293	88.620323	-566.287903	-110.560081	88.778831	-522.049866	187.909378	1377.778320	-492.215302	-155.829407	1371.228760	-476.814758	25.657022	1396.471436	-486.337524	16.821045	1673.782104	-561.968262	271.695923	1134.997192	-534.443359	-247.810516	1135.592407	-428.087646	292.055450	899.166809	-412.995575	-224.748703	896.663025	-477.944794	27.725121	966.887756	538.477539	-2.875133	929.606140	555.293335	153.607193
-525.678406	106.198891	876.355042	-503.967987	-55.524147	871.816711	-598.735352	125.005569	502.580017	-573.386230	-110.969742	507.999207	-595.871948	108.922638	88.586510	-566.176331	-110.558594	88.791161	-521.697815	187.837677	1377.832275	-492.230682	-155.975128	1371.137939	-476.646515	25.543419	1396.452637	-485.954132	16.762180	1673.729980	-561.698120	271.588867	1135.024658	-534.698669	-247.678391	1135.430298	-427.951050	291.558838	899.094177	-413.259949	-224.742630	896.474976	-477.576294	27.734127	966.859375	537.746338	-3.648764	929.533875	554.606812	152.914536
-525.018188	106.368614	876.367920	-503.556274	-55.433403	871.803650	-598.500854	125.121597	502.610352	-573.151855	-110.909393	508.022247	-595.955872	108.854408	88.635178	-566.171509	-110.541687	88.807800	-521.337463	187.833893	1377.876831	-492.256714	-156.105606	1371.069824	-476.448700	25.423138	1396.473633	-485.576843	16.704018	1673.695313	-561.435913	271.407776	1135.008911	-534.935486	-247.621323	1135.309692	-427.797333	290.961426	898.964539	-413.499420	-224.734360	896.318542	-477.073517	27.786247	966.874634	537.186462	-4.322271	929.543762	553.930359	152.220215
-524.444580	106.180786	876.320984	-503.126709	-55.466610	871.831543	-598.082031	125.253304	502.592743	-572.920349	-110.850433	508.067596	-595.953308	108.839005	88.674637	-566.104797	-110.535843	88.798653	-520.952759	187.805817	1377.945435	-492.253265	-156.250061	1370.998291	-476.214661	25.292887	1396.484131	-485.178223	16.621912	1673.627197	-561.243225	271.333771	1135.041382	-535.115417	-247.564087	1135.187866	-427.740997	290.464600	898.860596	-413.703491	-224.755539	896.184204	-476.607483	27.682659	966.879150	536.590393	-5.048933	929.542847	553.281128	151.558884
-523.760437	106.272720	876.366028	-502.597717	-55.477463	871.904480	-597.331238	124.998108	502.479553	-572.656250	-110.828011	508.107056	-595.855957	108.805565	88.633698	-566.047607	-110.530975	88.816299	-520.534241	187.676971	1377.881592	-492.211182	-156.389755	1370.916138	-475.965759	25.138372	1396.439087	-484.771606	16.554173	1673.557373	-561.137085	271.369324	1135.212891	-535.300720	-247.526611	1135.080811	-427.808777	290.038849	898.685364	-413.886505	-224.843536	896.027161	-476.082733	27.690454	966.971680	536.052429	-5.718799	929.543518	552.670532	150.847931
-522.736877	106.776054	876.626953	-501.880463	-55.316547	872.021851	-596.602600	124.879204	502.496582	-572.270569	-110.721939	508.104492	-595.796570	108.802444	88.603859	-565.924194	-110.493484	88.814499	-520.108948	187.585617	1377.885864	-492.143280	-156.520248	1370.816284	-475.712036	25.005552	1396.394775	-484.363068	16.508293	1673.456787	-560.817749	271.135620	1135.125854	-535.438965	-247.508926	1134.967041	-427.940399	289.614838	898.430725	-414.022736	-224.938583	895.903870	-475.371948	27.842943	967.228699	535.513977	-6.369666	929.540833	552.056641	150.224808
-522.175720	106.787315	876.634216	-501.489685	-55.272060	872.006470	-596.058838	124.862518	502.477112	-571.984436	-110.672989	508.110199	-595.813293	108.779678	88.615402	-565.867432	-110.483490	88.827934	-519.643311	187.497391	1377.921509	-492.021423	-156.657501	1370.749878	-475.598633	24.907927	1396.182007	-483.967010	16.385241	1673.438721	-560.566895	271.031891	1135.154541	-535.532166	-247.546280	1134.876221	-428.174774	289.198486	898.195251	-414.140350	-225.061157	895.794861	-474.923706	27.815554	967.236938	535.004333	-7.044416	929.557739	551.473816	149.540314
-521.610840	106.744873	876.650452	-501.072357	-55.246929	872.000183	-595.568542	124.876976	502.484650	-571.695557	-110.615692	508.098389	-595.848694	108.746803	88.630035	-565.846558	-110.444115	88.830864	-519.179688	187.428177	1377.933105	-491.895294	-156.777481	1370.680542	-475.288025	24.789806	1396.193237	-483.539429	16.291054	1673.387329	-560.337952	270.910187	1135.182251	-535.610291	-247.605576	1134.789307	-428.362335	288.838593	897.962402	-414.227356	-225.210220	895.699036	-474.471283	27.755829	967.258362	534.571411	-7.729088	929.615051	550.960266	148.869293
-521.021790	106.751030	876.681091	-500.664276	-55.265720	872.023254	-594.940430	124.907310	502.495453	-571.373535	-110.578125	508.112946	-595.811279	108.747688	88.648232	-565.798889	-110.440811	88.858826	-518.720642	187.378616	1377.944092	-491.781403	-156.873337	1370.622314	-474.778107	24.607212	1396.373047	-483.111786	16.202311	1673.338745	-560.169739	270.866943	1135.244385	-535.658752	-247.706314	1134.746216	-428.764435	288.406189	897.575989	-414.289764	-225.404465	895.623718	-474.020844	27.697071	967.305420	534.111206	-8.398081	929.669922	550.419495	148.203705
-520.459106	106.773361	876.722168	-500.226624	-55.250904	872.016174	-594.322876	124.894707	502.468750	-571.045105	-110.549774	508.184052	-595.785217	108.691956	88.664566	-565.805847	-110.413574	88.905594	-518.233459	187.315048	1377.933105	-491.625580	-157.013275	1370.562012	-474.440002	24.476234	1396.363159	-482.669830	16.087204	1673.308838	-559.961853	270.775787	1135.264893	-535.678711	-247.866318	1134.710449	-429.144592	288.013245	897.190491	-414.189728	-225.098801	895.422180	-473.571960	27.652487	967.344055	533.683716	-9.041366	929.708008	549.889404	147.552185
-519.912292	106.725540	876.730042	-499.776276	-55.320599	872.049255	-593.758545	124.988037	502.449249	-570.731506	-110.530067	508.229370	-595.781616	108.657387	88.654709	-565.824890	-110.371162	88.892937	-517.718445	187.248093	1377.972412	-491.430847	-157.149567	1370.528442	-474.079590	24.353771	1396.375122	-482.214050	15.987574	1673.270996	-559.721985	270.709808	1135.309814	-535.625793	-247.968048	1134.681885	-429.564850	287.647369	896.819824	-414.355286	-225.864380	895.499756	-473.139832	27.577015	967.391052	533.286926	-9.656621	929.757568	549.451843	146.971313
-519.423340	106.573189	876.664001	-499.381592	-55.381241	872.013306	-593.177917	124.989189	502.431854	-570.358643	-110.486526	508.260803	-595.808044	108.639214	88.680626	-565.784851	-110.345551	88.938141	-517.190918	187.176224	1377.984497	-491.175720	-157.261810	1370.491455	-473.728516	24.194599	1396.338989	-481.742249	15.874660	1673.235840	-559.529541	270.633789	1135.343140	-535.546814	-248.124619	1134.661377	-430.051086	287.321320	896.384521	-414.338348	-226.144241	895.446655	-472.729553	27.463221	967.352661	532.857422	-10.367533	929.801880	548.987854	146.310287
-518.720398	106.649536	876.736877	-498.872589	-55.348988	872.001526	-592.517639	125.089394	502.417480	-569.955078	-110.441818	508.240417	-595.756653	108.588425	88.721565	-565.717529	-110.303009	88.941849	-516.638672	187.106689	1377.976074	-490.934540	-157.369141	1370.474609	-473.291656	24.053467	1396.304199	-481.246826	15.750977	1673.191650	-559.381714	270.523224	1135.404297	-535.466492	-248.291489	1134.634155	-430.619507	287.047516	895.941345	-414.306091	-226.459076	895.372925	-472.207581	27.413172	967.418335	532.565796	-10.941896	929.840454	548.563599	145.692947
-517.953430	106.461960	876.518494	-498.407623	-55.372547	871.964172	-591.822021	125.167725	502.405975	-569.519897	-110.384338	508.292114	-595.635864	108.555382	88.756981	-565.655212	-110.286194	89.006447	-516.053467	187.040649	1377.981201	-490.661682	-157.468750	1370.429810	-472.864655	23.921059	1396.273071	-480.731415	15.630636	1673.146118	-559.167664	270.428009	1135.409424	-535.328613	-248.466782	1134.609253	-431.186249	286.766266	895.542603	-414.268707	-226.777451	895.306274	-471.627106	27.340557	967.303772	532.236084	-11.564263	929.878723	548.170959	145.100143
-517.313171	106.495369	876.499817	-497.959686	-55.344463	871.954468	-591.263916	125.156807	502.405609	-569.091492	-110.319595	508.300293	-595.644043	108.536522	88.765854	-565.672668	-110.227333	89.017838	-515.488586	186.952621	1377.994507	-490.376678	-157.566116	1370.381470	-472.415497	23.792803	1396.250366	-480.206665	15.518346	1673.110474	-558.990967	270.356598	1135.458740	-535.162354	-248.656158	1134.614990	-431.774841	286.474854	895.110168	-414.189209	-227.102386	895.240295	-471.154602	27.323589	967.318604	531.926819	-12.256781	929.949097	547.771179	144.441345
-516.629639	106.513092	876.485046	-497.473145	-55.320656	871.950989	-590.504395	125.115829	502.385254	-568.604980	-110.255211	508.306305	-595.652283	108.531136	88.827652	-565.596497	-110.174599	89.041885	-514.861633	186.879669	1378.003052	-489.995972	-157.694122	1370.348633	-472.137421	23.713840	1396.017944	-479.668884	15.385044	1673.085449	-558.824097	270.276154	1135.531494	-534.981567	-248.842773	1134.611816	-432.409668	286.197083	894.665466	-414.120239	-227.465363	895.165833	-470.649261	27.296186	967.341553	531.714539	-12.820619	929.996521	547.447754	143.828934
-516.064758	106.448029	876.475525	-497.034332	-55.356598	871.976807	-589.934692	125.292664	502.400574	-568.152893	-110.239029	508.312744	-595.649963	108.525841	88.902718	-565.575439	-110.138184	89.073601	-514.237915	186.798813	1378.023071	-489.631866	-157.797989	1370.294678	-471.658173	23.568106	1396.000732	-479.100708	15.244074	1673.057495	-558.684753	270.227081	1135.597168	-534.773743	-249.020401	1134.634399	-433.083832	285.977631	894.228394	-413.991638	-227.870132	895.107666	-470.195679	27.231758	967.368835	531.499390	-13.453049	930.042419	547.130310	143.269119
-515.432617	106.499550	876.503662	-496.563782	-55.383198	872.005127	-589.297913	125.390808	502.421448	-567.654541	-110.184654	508.333740	-595.617004	108.512115	88.937119	-565.568481	-110.093872	89.104088	-513.687012	186.731583	1378.022339	-489.297821	-157.911758	1370.256226	-470.997375	23.408407	1396.173462	-478.494690	15.118335	1673.001831	-558.525024	270.138336	1135.660522	-534.530518	-249.239014	1134.623657	-433.848053	285.899841	893.753723	-413.846283	-228.262039	895.062988	-469.713776	27.198341	967.424927	531.274780	-14.109952	930.095642	546.807739	142.614471
-514.768799	106.558228	876.484070	-496.057465	-55.432629	872.012268	-588.616943	125.311623	502.397858	-567.161499	-110.170982	508.386261	-595.573303	108.491669	88.987846	-565.593201	-110.054840	89.195908	-513.023193	186.699432	1378.031616	-488.900909	-157.981689	1370.231567	-470.631104	23.334496	1396.011230	-477.893951	14.937926	1673.011108	-558.361328	270.061127	1135.737305	-534.253479	-249.426483	1134.645386	-434.556793	285.710785	893.265198	-413.655457	-228.714035	895.032410	-469.190735	27.174133	967.443359	531.092285	-14.736462	930.169067	546.503967	141.995361
-514.179749	106.477142	876.453125	-495.597015	-55.490429	872.029602	-588.049561	125.380417	502.417175	-566.675903	-110.184959	508.399963	-595.605652	108.450432	89.040237	-565.493469	-109.996552	89.231400	-512.389282	186.648163	1378.059326	-488.514099	-158.059296	1370.172241	-469.948395	23.191572	1396.158813	-477.249878	14.772997	1672.996460	-557.953674	270.059235	1136.035156	-533.974731	-249.627884	1134.628540	-435.307587	285.567871	892.919922	-413.472321	-229.153610	894.993103	-468.716431	27.097631	967.456238	531.022888	-15.312306	930.200989	546.264893	141.431717
-513.552490	106.467422	876.437256	-495.190826	-55.449001	872.027710	-587.436951	125.424393	502.421753	-566.217834	-110.207764	508.473083	-595.544922	108.399529	89.090538	-565.376221	-109.953728	89.309593	-511.755463	186.582718	1378.098877	-488.052521	-158.128433	1370.153442	-469.414581	23.086153	1396.130493	-476.614044	14.613113	1672.973755	-557.774719	269.964966	1136.116211	-533.675598	-249.843323	1134.618164	-436.020264	285.446808	892.537537	-413.278412	-229.579163	894.923035	-468.232544	27.068533	967.460876	530.889526	-15.922342	930.240356	545.994934	140.846786
-512.936951	106.516800	876.428711	-494.726196	-55.476227	872.038208	-586.787598	125.475571	502.436340	-565.754639	-110.201500	508.513916	-595.454285	108.338448	89.127296	-565.344055	-109.925583	89.373474	-511.055267	186.502960	1378.115356	-487.560944	-158.224594	1370.113281	-468.986511	23.003506	1395.974487	-475.923920	14.443167	1672.959595	-557.636719	269.902954	1136.240112	-533.357849	-249.975723	1134.642090	-436.816772	285.374359	892.159668	-413.047272	-230.045135	894.893982	-467.743896	27.049810	967.482239	530.763428	-16.591049	930.260803	545.754517	140.263519
-512.398560	106.404114	876.415283	-494.298462	-55.559292	872.066223	-586.162292	125.389313	502.348633	-565.326660	-110.203094	508.546173	-595.423218	108.283783	89.186859	-565.285950	-109.847145	89.452553	-510.440430	186.472900	1378.189209	-487.094757	-158.291595	1370.086426	-468.264221	22.854254	1396.120361	-475.246674	14.274373	1672.933960	-557.501953	269.819092	1136.363525	-533.008667	-250.124512	1134.649170	-437.527893	285.300720	891.829468	-412.774323	-230.505203	894.864990	-467.290527	26.947821	967.501160	530.653748	-17.173145	930.302490	545.524719	139.641541
-511.813934	106.366089	876.371765	-493.877075	-55.584614	872.050415	-585.681458	125.381439	502.360931	-564.769775	-110.185738	508.552979	-595.412842	108.210068	89.217873	-565.181091	-109.808678	89.505295	-509.728851	186.424957	1378.221558	-486.578430	-158.357086	1370.057983	-467.665680	22.745493	1396.087280	-474.521423	14.106476	1672.930908	-557.342712	269.759247	1136.521362	-532.666138	-250.285767	1134.657959	-438.256897	285.234039	891.454712	-412.521942	-230.960388	894.804932	-466.821167	26.891779	967.484802	530.598083	-17.746027	930.311401	545.316772	139.115341
-511.298981	106.252701	876.358093	-493.455383	-55.697685	872.071533	-585.196899	125.466644	502.352142	-564.265869	-110.217171	508.603058	-595.427490	108.095306	89.284592	-565.166626	-109.750130	89.576797	-508.992706	186.344696	1378.270874	-486.063477	-158.474197	1370.014282	-467.219330	22.680115	1395.904785	-473.802429	13.921719	1672.920044	-557.235168	269.703674	1136.611572	-532.300659	-250.444489	1134.670166	-438.953949	285.217957	891.122681	-412.239166	-231.378693	894.736511	-466.369598	26.775812	967.495117	530.591431	-18.327206	930.311829	545.168457	138.579041
-510.819397	106.165108	876.343933	-493.018219	-55.787624	872.123840	-584.689453	125.499741	502.350372	-563.705811	-110.214439	508.679260	-595.341003	107.998055	89.284027	-565.070801	-109.649216	89.690689	-508.287292	186.288483	1378.344482	-485.556244	-158.567184	1370.007202	-466.489166	22.522421	1396.025513	-473.040649	13.715096	1672.919434	-557.061157	269.675049	1136.797241	-531.906433	-250.618118	1134.686768	-439.636902	285.160553	890.849060	-411.946136	-231.830826	894.671692	-465.942566	26.712160	967.525818	530.637085	-18.843967	930.306946	545.042908	138.005157
-510.260284	106.190125	876.373596	-492.561829	-55.780506	872.170898	-584.178467	125.387283	502.345520	-563.140198	-110.232819	508.715240	-595.223755	107.812973	89.213570	-565.024353	-109.580025	89.810493	-507.588501	186.274155	1378.404175	-485.063812	-158.611954	1369.969727	-465.798218	22.402084	1396.055542	-472.278503	13.520407	1672.913330	-556.923645	269.672668	1136.982788	-531.500366	-250.779556	1134.721191	-440.319366	285.161377	890.591187	-411.621857	-232.234421	894.668823	-465.476105	26.710344	967.580383	530.612244	-19.449512	930.287415	544.907715	137.472977
-509.722870	106.119255	876.365784	-492.134094	-55.837940	872.204956	-583.610718	125.204765	502.327423	-562.545654	-110.239479	508.754944	-595.278687	107.839928	89.338600	-564.976440	-109.530144	89.888580	-506.848389	186.234207	1378.527222	-484.520081	-158.725723	1369.945313	-465.189117	22.305967	1396.044922	-471.512756	13.353788	1672.925537	-556.798584	269.619995	1137.155884	-531.089844	-250.923569	1134.740601	-440.972198	285.167511	890.352173	-411.278168	-232.677658	894.630676	-465.010681	26.644035	967.600159	530.625061	-19.999762	930.265442	544.790039	136.891449
-509.266571	105.930244	876.328552	-491.722290	-55.958084	872.246826	-583.163330	125.174538	502.309387	-562.006531	-110.253304	508.780579	-595.220215	107.791077	89.393127	-564.955383	-109.482300	89.934860	-506.069763	186.218765	1378.599365	-483.934235	-158.813553	1369.934082	-464.572937	22.222109	1396.056152	-470.725250	13.148417	1672.917725	-556.640320	269.502319	1137.311035	-530.659180	-251.051468	1134.789673	-441.564545	285.256256	890.223022	-410.963562	-233.086868	894.603638	-464.579437	26.525520	967.602966	530.679993	-20.554977	930.220886	544.685303	136.326721
-508.810181	105.869286	876.319519	-491.283417	-55.993160	872.264709	-582.845825	125.174637	502.358276	-561.414795	-110.347588	508.804260	-595.180054	107.710213	89.443192	-565.006897	-109.444931	90.011856	-505.296356	186.210556	1378.720947	-483.367859	-158.855453	1369.939941	-463.895874	22.125710	1396.077393	-469.920868	12.952902	1672.923218	-556.442322	269.376770	1137.461060	-530.182434	-251.228821	1134.817139	-441.984039	285.508362	890.223816	-410.592468	-233.499466	894.589478	-464.132050	26.489346	967.607300	530.809021	-21.106985	930.173828	544.633911	135.848053
-508.337433	105.851334	876.307373	-490.845520	-56.040295	872.287170	-582.637207	125.187233	502.388672	-560.883240	-110.416153	508.800446	-595.144287	107.651817	89.517929	-565.028137	-109.394463	90.108665	-504.469513	186.186722	1378.864380	-482.810547	-158.912689	1369.948730	-463.373230	22.079393	1395.933960	-469.147888	12.782294	1672.920288	-556.252930	269.226105	1137.639893	-529.705505	-251.361786	1134.865112	-442.459625	285.583740	890.075562	-410.209320	-233.899963	894.587402	-463.661957	26.470465	967.606567	530.960510	-21.640625	930.117249	544.610352	135.213669
-507.914032	105.829597	876.311951	-490.383240	-56.176781	872.321838	-582.474365	125.207230	502.460571	-560.416809	-110.493935	508.834259	-595.138000	107.556473	89.559990	-565.016174	-109.355209	90.160004	-503.641357	186.159088	1379.005249	-482.231689	-158.948303	1369.934692	-462.643524	21.982162	1395.984741	-468.324463	12.595263	1672.902832	-556.120605	269.166840	1137.860840	-529.212708	-251.495987	1134.921143	-443.020660	285.588135	889.875122	-409.823242	-234.254837	894.589417	-463.209747	26.417336	967.622131	531.140198	-22.141081	930.067627	544.591370	134.689941
-507.534393	105.699226	876.290833	-489.983795	-56.254513	872.372437	-582.243164	125.095757	502.463623	-560.005615	-110.562088	508.862183	-595.074829	107.493523	89.606361	-564.943481	-109.340309	90.233673	-502.794983	186.141769	1379.138062	-481.605072	-159.055862	1369.928101	-462.105774	21.967833	1395.899902	-467.538666	12.422400	1672.888062	-555.938049	269.048615	1138.095337	-528.711548	-251.622208	1134.982666	-443.502533	285.680328	889.754211	-409.406586	-234.640549	894.581726	-462.788574	26.363239	967.623779	531.289490	-22.697714	930.027100	544.550964	134.152054
-507.123566	105.589676	876.266174	-489.552521	-56.324421	872.395264	-580.804443	124.428772	502.192139	-559.572327	-110.616173	508.884979	-594.235779	107.434639	89.395309	-564.909851	-109.320007	90.311241	-501.946228	186.167465	1379.256104	-481.006409	-159.041290	1369.933594	-461.459991	21.915163	1395.898315	-466.717957	12.260115	1672.882690	-555.770142	268.927795	1138.318970	-528.192749	-251.757401	1135.033203	-444.009094	285.897797	889.629211	-408.940796	-234.941864	894.621277	-462.328918	26.310373	967.607361	531.441589	-23.174761	929.983459	544.508118	133.623749
-506.722534	105.453255	876.242981	-489.114960	-56.381218	872.424561	-580.330505	124.105690	502.117157	-559.199158	-110.713326	508.935608	-593.948486	107.493385	89.386223	-564.873291	-109.309792	90.387238	-501.147095	186.152420	1379.409302	-480.473846	-159.060883	1369.946289	-460.789642	21.834311	1395.917236	-465.909821	12.092508	1672.884766	-555.585632	268.828278	1138.530029	-527.679871	-251.881104	1135.044434	-444.426361	286.072174	889.542419	-408.461151	-235.241913	894.610168	-461.861267	26.258739	967.590881	531.624817	-23.686127	929.956299	544.463562	133.137207
-506.372711	105.390190	876.231995	-488.691437	-56.467625	872.430237	-581.655579	124.532143	502.466309	-558.867554	-110.805893	508.981628	-594.588196	107.286819	89.557777	-564.856934	-109.296959	90.447006	-500.288116	186.149490	1379.524902	-479.826965	-159.108536	1369.939209	-460.161346	21.798990	1395.935059	-465.109344	11.948669	1672.857422	-555.371582	268.700562	1138.739502	-527.129333	-252.023270	1135.146606	-444.717102	286.230804	889.480469	-407.994843	-235.559921	894.625366	-461.398926	26.218735	967.558289	531.857300	-24.192173	929.953003	544.461182	132.694443
-506.111511	105.318710	876.238831	-488.306488	-56.559532	872.443970	-582.046387	124.572769	502.584564	-558.598694	-110.913559	509.040009	-594.704163	107.202995	89.602829	-564.961426	-109.306259	90.503593	-499.493988	186.177521	1379.655640	-479.219635	-159.174088	1369.915894	-459.530426	21.727184	1395.957397	-464.297699	11.811986	1672.843750	-555.117004	268.624115	1138.935913	-526.587097	-252.095703	1135.156860	-445.019409	286.433563	889.431641	-407.503571	-235.861572	894.615479	-460.974548	26.180456	967.528381	532.039673	-24.674263	929.914917	544.417969	132.232697
-505.843689	105.248398	876.243286	-487.911011	-56.623932	872.455200	-582.130127	124.444489	502.616425	-558.353699	-110.988304	509.075134	-594.620850	107.166779	89.649048	-564.920288	-109.264000	90.584724	-498.703705	186.135147	1379.752441	-478.615753	-159.207291	1369.906494	-458.888641	21.676371	1395.923584	-463.501831	11.720493	1672.773926	-554.811523	268.583618	1139.125366	-526.017517	-252.210617	1135.183350	-445.303558	286.748474	889.419678	-406.931549	-236.061127	894.628174	-460.551117	26.156660	967.499695	532.218384	-25.146141	929.916870	544.367493	131.777420
-505.542480	105.139656	876.203796	-487.416504	-56.717087	872.432983	-582.225281	124.267838	502.630920	-558.179077	-111.052277	509.138062	-594.671631	107.262512	89.711548	-565.120667	-108.984718	90.655663	-497.954742	186.098236	1379.836914	-478.010193	-159.211929	1369.886719	-458.248779	21.628567	1395.892700	-462.712830	11.566522	1672.768433	-554.511414	268.568054	1139.280029	-525.426941	-252.319824	1135.184692	-445.478271	287.019836	889.348328	-406.398987	-236.306671	894.581177	-460.055481	26.121117	967.429321	532.414917	-25.601645	929.932617	544.351685	131.255173
-505.216827	105.071365	876.177673	-486.959198	-56.819813	872.427551	-582.434998	124.082748	502.686371	-557.975037	-111.079369	509.170868	-594.635864	107.259087	89.747047	-565.149109	-108.894028	90.701927	-497.221863	186.059433	1379.883301	-477.392059	-159.240067	1369.833984	-457.605560	21.572966	1395.880371	-461.916595	11.482462	1672.689453	-554.152771	268.568695	1139.379150	-524.844177	-252.410568	1135.149536	-445.584167	287.343842	889.313965	-405.850220	-236.563339	894.557983	-459.559509	26.089481	967.371460	532.635742	-26.204514	929.952332	544.495483	130.526093
-504.929077	104.930923	876.160156	-486.526062	-56.893177	872.434814	-582.638855	123.957115	502.744568	-557.907715	-111.174599	509.195618	-594.546692	107.199272	89.749191	-565.200562	-108.960724	90.742653	-496.532623	186.026031	1379.909180	-476.763947	-159.279739	1369.827148	-457.022461	21.536718	1395.839600	-461.144806	11.375597	1672.694824	-553.742737	268.599213	1139.479126	-524.265747	-252.466156	1135.146118	-445.622467	287.655518	889.278076	-405.265167	-236.728134	894.510620	-459.078339	26.045284	967.317566	532.789795	-26.672779	929.974487	544.455322	130.135254
-504.627197	104.830238	876.107727	-486.069336	-57.005653	872.390503	-582.847839	123.783813	502.777832	-557.822388	-111.249054	509.278595	-594.476501	107.187599	89.731491	-565.074707	-109.111382	90.781334	-495.908356	185.984558	1379.942505	-476.100006	-159.324463	1369.780151	-456.383148	21.511095	1395.848633	-460.381714	11.324150	1672.610107	-553.327148	268.685638	1139.605225	-523.691895	-252.506500	1135.145386	-445.584656	288.033112	889.216675	-404.669250	-236.879486	894.477722	-458.584015	25.992594	967.222595	532.963440	-27.091413	929.980774	544.434021	129.702103
-504.391907	104.706650	876.092224	-485.670044	-57.007446	872.364319	-583.120789	123.602951	502.818665	-557.811584	-111.327499	509.314606	-594.372009	107.148216	89.699966	-564.956726	-109.260399	90.759659	-495.246094	185.966904	1379.943604	-475.476654	-159.359390	1369.735229	-455.762604	21.470024	1395.812256	-459.628479	11.191363	1672.592773	-552.910828	268.740417	1139.664795	-523.048889	-252.559875	1135.126099	-445.461029	288.471069	889.166565	-404.021332	-237.015823	894.456421	-458.139313	25.978529	967.150146	533.159058	-27.486572	929.995667	544.454651	129.267654
-504.213745	104.615974	876.097412	-485.304138	-57.069984	872.337463	-583.438538	123.433296	502.845154	-557.840576	-111.430000	509.369080	-594.353943	107.183220	89.704323	-564.851196	-109.453690	90.770798	-494.648682	185.923523	1379.901245	-474.855988	-159.400391	1369.682983	-455.148254	21.451488	1395.793335	-458.898376	11.153075	1672.533203	-552.404541	268.883789	1139.761230	-522.402405	-252.626663	1135.065796	-445.276001	288.922638	889.122192	-403.373718	-237.133759	894.410583	-457.720154	25.945272	967.079773	533.321777	-27.900995	929.980957	544.439758	128.885910
-503.934052	104.592216	876.094055	-484.824829	-57.139904	872.276306	-583.735718	123.222839	502.881073	-557.877991	-111.519768	509.392761	-594.299622	107.201027	89.720184	-564.721802	-109.593544	90.721687	-494.110565	185.876877	1379.871216	-474.164795	-159.384033	1369.627197	-454.576263	21.417557	1395.769409	-458.169708	11.112054	1672.477295	-551.889954	269.021179	1139.778564	-521.751221	-252.655487	1134.997314	-445.014343	289.360260	889.076172	-402.724487	-237.232315	894.326233	-457.218323	25.925982	966.997925	533.533020	-28.337236	929.981262	544.485779	128.501251
-503.683502	104.514740	876.073914	-484.370636	-57.188622	872.219971	-584.015259	123.053619	502.896851	-557.978333	-111.595490	509.422638	-594.276184	107.231697	89.699776	-564.604797	-109.653053	90.676834	-493.604309	185.875778	1379.863647	-473.518036	-159.424057	1369.583374	-454.009735	21.401754	1395.725830	-457.452728	11.080585	1672.406006	-551.372253	269.188965	1139.762207	-521.079834	-252.661545	1134.967773	-444.671906	289.842041	889.006836	-402.072327	-237.294434	894.277893	-456.736267	25.906057	966.906677	533.736755	-28.731445	929.979980	544.522949	128.019989
-503.421753	104.488144	876.061829	-483.930786	-57.235382	872.164612	-584.298035	122.874313	502.923950	-558.038513	-111.663002	509.475708	-594.232483	107.221939	89.665756	-564.673218	-109.596519	90.698845	-493.145325	185.660309	1379.723389	-472.811096	-159.441177	1369.515381	-453.444977	21.364944	1395.645752	-456.758972	11.052646	1672.328857	-550.853149	269.419830	1139.733887	-520.386719	-252.629410	1134.891357	-444.273315	290.340393	888.978760	-401.341980	-237.303635	894.230164	-456.255402	25.902294	966.819763	533.951843	-29.190701	929.976013	544.584106	127.584198
-503.196381	104.400879	876.041382	-483.502869	-57.283234	872.126587	-584.671265	122.794693	502.977295	-558.135986	-111.711250	509.492767	-594.199646	107.264626	89.674606	-564.842224	-109.344940	90.704674	-492.716156	185.612778	1379.650635	-472.132813	-159.474808	1369.446411	-452.897583	21.371864	1395.567749	-456.085022	11.058074	1672.262207	-550.302368	269.559479	1139.697388	-519.689819	-252.670822	1134.846069	-443.750122	290.892975	888.967712	-400.630798	-237.294128	894.128052	-455.798553	25.889269	966.736450	534.179810	-29.597776	929.973206	544.627258	127.211731
-502.932526	104.382973	875.997620	-483.097198	-57.256016	872.049438	-584.937256	122.688774	503.062531	-558.244019	-111.790970	509.486237	-594.137512	107.315811	89.667068	-564.835449	-109.370865	90.674980	-492.221588	185.640991	1379.611328	-471.520996	-159.470596	1369.378540	-452.352417	21.344107	1395.514893	-455.439819	11.084508	1672.194092	-549.644775	269.619995	1139.634766	-518.956482	-252.663025	1134.768433	-443.133240	291.317566	888.950928	-399.919250	-237.302094	894.055664	-455.327576	25.926498	966.619873	534.413635	-30.027866	929.980835	544.697754	126.764198
-502.615936	104.566116	876.021667	-482.646667	-57.238983	871.955994	-585.156067	122.572807	503.118317	-558.289795	-111.807159	509.470154	-593.979614	107.217484	89.544952	-564.815369	-109.381729	90.672585	-491.783508	185.610504	1379.560791	-470.819000	-159.515259	1369.336914	-451.801025	21.332512	1395.472900	-454.793457	11.109679	1672.141479	-549.079407	269.756958	1139.557739	-518.207642	-252.662445	1134.715088	-442.515778	291.873535	888.976440	-399.154755	-237.275330	894.027222	-454.829163	26.003452	966.538940	534.622803	-30.449772	929.965881	544.759216	126.372673
-502.536682	104.134789	875.872620	-482.272949	-57.389664	871.846313	-585.311523	122.418213	503.046021	-558.388367	-111.890976	509.517731	-594.055054	107.327278	89.593735	-564.806580	-109.431175	90.667168	-491.402008	185.604263	1379.495728	-470.071716	-159.533340	1369.293579	-451.273132	21.322384	1395.432739	-454.162598	11.157578	1672.079956	-548.500854	269.899292	1139.439575	-517.402344	-252.658936	1134.641724	-441.762421	292.314667	888.990234	-398.369720	-237.169754	893.929443	-454.455170	25.828041	966.346191	534.896057	-30.917349	929.947876	544.876343	125.961494
-502.389435	104.254150	875.832520	-482.036285	-57.305225	871.592590	-585.580627	122.336258	503.097656	-558.520935	-111.975311	509.524017	-594.022278	107.257530	89.522316	-564.772644	-109.429916	90.621239	-491.048218	185.536301	1379.415039	-469.384064	-159.556641	1369.287964	-450.776794	21.325750	1395.378906	-453.556763	11.287048	1671.991943	-547.888428	270.066895	1139.370117	-516.582764	-252.642868	1134.590698	-440.975494	292.867676	889.057983	-397.589630	-237.109558	893.852112	-454.077118	25.853529	966.124695	535.174866	-31.338942	929.916016	544.991821	125.516541
-502.164307	104.240227	875.794312	-481.627167	-57.362511	871.529846	-585.671570	122.262917	503.094849	-558.610840	-112.027718	509.536346	-593.963135	107.282440	89.525375	-564.815002	-109.492027	90.608116	-490.702423	185.386627	1379.242310	-468.715942	-159.518539	1369.252686	-450.301086	21.319185	1395.333496	-452.966614	11.337500	1672.007568	-547.408936	270.228455	1139.334473	-515.752319	-252.675476	1134.534180	-440.162415	293.213776	889.096985	-396.766510	-236.987503	893.831055	-453.654022	25.861301	966.029297	535.466248	-31.770803	929.894531	545.123901	125.085266
-502.006561	104.244820	875.767212	-481.275299	-57.420067	871.407959	-585.797302	122.221001	503.116791	-558.714172	-112.115074	509.597168	-593.986816	107.291702	89.525253	-564.811401	-109.503166	90.595642	-490.364746	185.389069	1379.238281	-468.017609	-159.563232	1369.220825	-449.813995	21.330324	1395.303101	-452.408997	11.453021	1671.970337	-546.785522	270.296448	1139.279907	-514.917236	-252.680298	1134.488037	-439.197113	293.698425	889.207886	-395.938782	-236.836090	893.763489	-453.282257	25.841976	965.906128	535.723206	-32.229603	929.883118	545.241638	124.702507
-501.797882	104.217743	875.741699	-480.876617	-57.411713	871.287170	-585.731628	122.115990	503.098938	-558.756470	-112.170219	509.589050	-593.950562	107.307625	89.468842	-564.801453	-109.497040	90.567963	-490.049255	185.318146	1379.176025	-467.306000	-159.584381	1369.204468	-449.334839	21.315855	1395.296143	-451.841309	11.571596	1671.942993	-546.169617	270.346222	1139.161377	-514.058105	-252.665207	1134.463745	-438.266083	294.121002	889.322693	-395.087433	-236.720291	893.692688	-452.874329	25.838545	965.789429	535.996948	-32.653542	929.867004	545.372498	124.248367
-501.596008	104.186447	875.721802	-480.460358	-57.491173	871.204468	-585.686401	122.096413	503.095001	-558.790405	-112.202492	509.630280	-593.922119	107.309090	89.483063	-564.834290	-109.538002	90.519432	-489.795013	185.192047	1379.060913	-466.587006	-159.590607	1369.191162	-448.836395	21.305542	1395.238525	-451.281311	11.690294	1671.916016	-545.595398	270.388458	1139.054688	-513.148682	-252.679001	1134.426392	-437.270325	294.493774	889.453918	-394.228912	-236.580200	893.664490	-452.485046	25.809029	965.703979	536.309143	-33.063267	929.866760	545.507507	123.831352
-501.411224	104.140900	875.700500	-480.070374	-57.542774	871.135193	-585.547119	122.110832	503.129486	-558.776489	-112.220566	509.590790	-593.885620	107.354782	89.516975	-564.876221	-109.556938	90.498817	-489.461731	185.199203	1379.051880	-465.825104	-159.566650	1369.184082	-448.329620	21.290354	1395.209351	-450.727600	11.812885	1671.903564	-544.969727	270.431488	1139.001343	-512.237000	-252.682236	1134.354248	-436.210419	294.853912	889.652527	-393.306763	-236.377960	893.654663	-452.121185	25.792948	965.625793	536.657654	-33.466877	929.865845	545.670593	123.461021
-501.175842	104.116119	875.708008	-479.700104	-57.531582	871.111511	-585.392456	122.089943	503.127625	-558.795410	-112.246399	509.587311	-593.881531	107.315331	89.490448	-564.868835	-109.554070	90.493332	-489.177094	185.147110	1379.034180	-465.062103	-159.573563	1369.203003	-447.864288	21.315456	1395.187988	-450.177734	12.007343	1671.874023	-544.376282	270.407623	1138.899780	-511.311249	-252.695908	1134.366699	-435.075348	295.194183	889.842834	-392.377106	-236.190475	893.653992	-451.750641	25.810959	965.588623	537.079468	-33.873608	929.854675	545.886047	123.034241
-500.951996	104.025421	875.690613	-479.320435	-57.573509	871.075500	-585.159058	122.122719	503.109985	-558.732422	-112.213455	509.608978	-593.930115	107.468323	89.619804	-564.825745	-109.566833	90.467110	-488.956390	185.054657	1379.009155	-464.353119	-159.559845	1369.231934	-447.380096	21.336195	1395.197021	-449.674377	12.124205	1671.920654	-543.774536	270.416656	1138.812866	-510.357452	-252.726578	1134.335083	-433.930756	295.563934	890.068054	-391.456848	-235.968216	893.634949	-451.387054	25.781145	965.534973	537.454895	-34.311771	929.832947	546.109497	122.601425
-500.726990	103.992798	875.681030	-478.962250	-57.587536	871.014343	-584.976257	122.161423	503.163483	-558.709534	-112.247169	509.624817	-593.962769	107.490814	89.675972	-564.859985	-109.549866	90.454323	-488.673645	184.998856	1379.023193	-463.570007	-159.586609	1369.277344	-446.910583	21.363953	1395.195923	-449.153687	12.298701	1671.935791	-543.207458	270.376404	1138.794312	-509.390808	-252.711166	1134.376221	-432.837067	295.848145	890.343201	-390.489624	-235.736221	893.701416	-451.034760	25.769550	965.473694	537.823853	-34.710232	929.812744	546.312866	122.229179
-500.450836	103.968880	875.679077	-478.555481	-57.652431	870.995422	-584.788696	122.174858	503.167572	-558.611023	-112.238472	509.682098	-593.885437	107.469170	89.693092	-564.761780	-109.584000	90.479424	-488.427856	184.937241	1379.076538	-462.790466	-159.578720	1369.321289	-446.446838	21.403458	1395.181274	-448.657593	12.472615	1671.945313	-542.658630	270.293243	1138.725830	-508.448364	-252.774475	1134.419800	-431.634277	296.101318	890.658752	-389.576294	-235.501389	893.723694	-450.644501	25.753429	965.441895	538.223083	-35.141171	929.804932	546.541321	121.863045
-500.189148	103.917824	875.666748	-478.192566	-57.679203	870.984558	-584.510071	122.163956	503.170715	-558.515442	-112.250374	509.695007	-593.819885	107.467514	89.695328	-564.642151	-109.594147	90.516045	-488.230591	184.930420	1379.125366	-462.035583	-159.509354	1369.336426	-445.741180	21.295385	1395.371094	-448.150513	12.645975	1671.977295	-542.059387	270.198883	1138.661743	-507.439301	-252.830246	1134.420166	-430.429382	296.299438	891.014893	-388.549774	-235.248901	893.782837	-450.304779	25.744135	965.417908	538.654297	-35.519737	929.793518	546.804199	121.425743
-499.932892	103.839073	875.659363	-477.813110	-57.750175	870.952148	-584.294556	122.171837	503.173126	-558.347168	-112.232323	509.708435	-593.809265	107.450157	89.708855	-564.652771	-109.642921	90.473427	-487.956604	184.900742	1379.184692	-461.236328	-159.485291	1369.379639	-445.356720	21.374147	1395.305542	-447.648773	12.813159	1671.994873	-541.457642	270.115662	1138.652588	-506.462860	-252.854187	1134.450439	-429.173065	296.457062	891.360168	-387.573853	-234.967575	893.874023	-449.944305	25.691183	965.379333	539.203735	-36.000473	929.801086	547.150024	120.908524
-499.691833	103.846016	875.683777	-477.453308	-57.775341	870.930664	-584.137756	122.118782	503.178436	-558.061157	-112.219444	509.678314	-593.808167	107.443954	89.748024	-564.699829	-109.682030	90.454483	-487.679352	184.866837	1379.271362	-460.418610	-159.464020	1369.422607	-444.860626	21.390886	1395.348145	-447.162964	12.977854	1672.008789	-540.929810	269.971283	1138.614502	-505.422089	-252.936310	1134.456665	-427.901947	296.539856	891.702515	-386.536316	-234.675385	893.893250	-449.614197	25.688482	965.368103	539.695740	-36.448795	929.823303	547.454712	120.487930
-499.407288	103.806488	875.682129	-477.071045	-57.769096	870.893433	-583.859558	122.119904	503.177521	-557.769470	-112.273514	509.668213	-593.774353	107.432602	89.759743	-564.713013	-109.703568	90.475349	-487.369659	184.809280	1379.359131	-459.584229	-159.429779	1369.416260	-444.380219	21.414097	1395.343994	-446.682953	13.118222	1671.994873	-540.367859	269.824463	1138.642334	-504.392761	-253.003555	1134.502319	-426.644348	296.603729	892.049622	-385.507629	-234.414032	893.953369	-449.253326	25.679993	965.336792	540.194336	-36.863663	929.859497	547.755676	120.107727
-499.163452	103.797089	875.705811	-476.752472	-57.753475	870.896362	-583.670776	122.109955	503.174072	-557.408447	-112.271683	509.623871	-593.782166	107.435944	89.780357	-564.732971	-109.766556	90.460312	-487.063324	184.769119	1379.461182	-458.796692	-159.364609	1369.435059	-443.857086	21.467632	1395.338623	-446.163452	13.340981	1672.050537	-539.816162	269.719086	1138.697998	-503.352600	-253.098907	1134.518921	-425.391846	296.656006	892.467407	-384.434631	-234.148911	894.041687	-448.947479	25.693460	965.339355	540.657410	-37.312328	929.935303	548.056335	119.673744
-498.854370	103.887703	875.743652	-476.416565	-57.731274	870.900696	-583.426880	122.138870	503.206421	-557.047668	-112.313232	509.606995	-593.748413	107.435936	89.787338	-565.311768	-109.844429	90.740028	-486.773346	184.733566	1379.594482	-457.998260	-159.345016	1369.487671	-443.336365	21.499634	1395.338745	-445.671570	13.533657	1672.063354	-539.281067	269.528839	1138.680420	-502.306000	-253.173294	1134.559937	-424.129395	296.681488	892.886597	-383.355194	-233.852722	894.144653	-448.614105	25.737780	965.356201	541.206116	-37.715733	930.045837	548.388733	119.263725
-498.606110	103.825111	875.740540	-476.075806	-57.780243	870.891052	-583.312378	122.187485	503.234802	-556.727722	-112.428246	509.632874	-593.804077	107.437469	89.833893	-564.759033	-109.842194	90.489494	-486.388123	184.784012	1379.757446	-457.166260	-159.284927	1369.540527	-442.831482	21.495214	1395.321655	-445.172485	13.716516	1672.089355	-538.738831	269.355408	1138.773438	-501.242889	-253.360291	1134.697998	-422.959106	296.703308	893.348877	-382.289154	-233.555008	894.200562	-448.304749	25.703129	965.342896	541.799316	-38.157314	930.173401	548.760559	118.825394
-498.338959	103.840797	875.747681	-475.746155	-57.789265	870.904785	-583.112671	122.168335	503.234131	-556.396973	-112.519058	509.650024	-593.806763	107.416603	89.831245	-564.886536	-109.854446	90.480469	-486.065521	184.746521	1379.908569	-456.397369	-159.254303	1369.562256	-442.318573	21.476749	1395.345093	-444.659454	13.899986	1672.110596	-538.205444	269.193726	1138.874756	-500.210907	-253.488266	1134.697754	-421.719055	296.620392	893.792297	-381.217712	-233.274017	894.307922	-447.992126	25.727087	965.346680	542.356201	-38.553246	930.299377	549.135803	118.358864
-498.060577	103.777184	875.754333	-475.356018	-57.852959	870.920898	-582.867737	122.158966	503.248749	-556.036133	-112.564705	509.638458	-593.742432	107.438866	89.848427	-565.558594	-110.032417	90.810463	-485.690582	184.648407	1380.045166	-455.626556	-159.211899	1369.541504	-441.935608	21.564430	1395.251465	-444.145752	14.060732	1672.136597	-537.731201	268.999969	1138.927979	-499.160309	-253.534470	1134.713867	-420.674988	296.653229	894.221558	-380.054779	-232.980957	894.430725	-447.645996	25.697645	965.352051	542.959351	-38.994648	930.494934	549.498535	117.997849
-497.800385	103.685356	875.743286	-475.001373	-57.880520	870.917969	-582.709717	122.119209	503.241241	-555.686462	-112.631065	509.626312	-593.589478	107.265900	89.755142	-565.624512	-110.088249	90.850998	-485.325256	184.639633	1380.178589	-454.887360	-159.199478	1369.557861	-441.297180	21.524435	1395.404053	-443.611023	14.231527	1672.170044	-537.241272	268.811096	1139.009033	-498.124725	-253.615936	1134.712158	-419.518005	296.512085	894.668945	-378.910156	-232.691452	894.507935	-447.321594	25.669168	965.336914	543.624817	-39.386753	930.695129	549.928101	117.598824
-497.772644	103.163010	875.612793	-474.720459	-58.115135	870.921448	-582.534302	122.068115	503.166656	-555.394531	-112.768951	509.666718	-593.564148	107.218567	89.782242	-565.676819	-110.132278	90.856529	-484.941956	184.618805	1380.308716	-454.150635	-159.138184	1369.571899	-440.779541	21.531940	1395.411865	-443.065308	14.381491	1672.184814	-536.724060	268.672455	1139.099487	-497.093445	-253.568497	1134.560425	-418.368805	296.316040	895.057800	-377.742188	-232.438156	894.581360	-447.099915	25.443968	965.239990	544.230225	-39.820583	930.889893	550.359253	117.168167
-497.353333	103.452980	875.701721	-474.319733	-57.987656	870.908936	-582.348206	122.049484	503.227600	-554.954590	-112.773567	509.638733	-593.510132	107.229568	89.833664	-565.586914	-110.174568	90.873085	-484.476776	184.562881	1380.457764	-453.415771	-159.140381	1369.579224	-440.380432	21.572870	1395.273071	-442.498962	14.517736	1672.206543	-536.205872	268.508148	1139.162598	-496.064880	-253.671890	1134.587158	-417.247223	296.200073	895.532715	-376.553772	-232.145309	894.673828	-446.691498	25.587137	965.280945	544.915222	-40.240784	931.124573	550.822388	116.739372
-497.007019	103.588181	875.738892	-473.958221	-57.896507	870.916321	-582.144165	121.965973	503.277649	-554.618591	-112.797363	509.639221	-593.458923	107.253876	89.842033	-565.035095	-109.927551	90.629829	-484.062622	184.546097	1380.564575	-452.739868	-159.141998	1369.537109	-439.748169	21.564720	1395.446411	-441.933960	14.636497	1672.214111	-535.724976	268.405396	1139.222534	-495.071259	-253.645660	1134.476807	-416.270660	296.042480	895.834167	-375.363464	-231.875732	894.768005	-446.332703	25.687027	965.301575	545.599121	-40.642700	931.382629	551.270081	116.335312
-496.716156	103.598267	875.762512	-473.542664	-57.903252	870.941284	-581.996460	121.905350	503.282440	-554.298157	-112.798912	509.715179	-593.428589	107.199074	89.826042	-565.564331	-110.187065	90.952118	-483.612579	184.529404	1380.660034	-452.079132	-159.114441	1369.545776	-439.196991	21.523390	1395.484863	-441.352783	14.751710	1672.222900	-535.207642	268.451233	1139.410522	-494.056305	-253.769226	1134.507935	-415.239655	295.810089	896.278809	-374.196808	-231.626450	894.893738	-445.957428	25.722864	965.315430	546.230347	-41.099178	931.600403	551.717957	115.863098
-496.423676	103.621941	875.805725	-473.130676	-57.907982	870.970398	-581.836060	121.880127	503.296143	-554.022827	-112.866150	509.753723	-593.378296	107.226822	89.878479	-565.512329	-110.196915	91.030144	-483.177246	184.528687	1380.753784	-451.472931	-159.066818	1369.540405	-438.469055	21.406580	1395.636597	-440.755249	14.881453	1672.233643	-534.753418	268.369263	1139.500000	-493.081024	-253.766220	1134.464478	-414.387299	295.695862	896.605347	-372.997070	-231.320877	895.009583	-445.579102	25.756931	965.339661	546.944275	-41.551514	931.846252	552.206421	115.434814
-496.208649	103.591133	875.825928	-472.782593	-57.922871	870.988708	-581.668701	121.817245	503.328522	-553.746277	-112.882118	509.788910	-593.291382	107.224045	89.871422	-565.428162	-110.202858	91.079933	-482.730194	184.503906	1380.838867	-450.772980	-159.102814	1369.556152	-437.931122	21.413685	1395.615723	-440.160767	14.971905	1672.249878	-534.226746	268.300018	1139.570801	-492.145416	-253.772095	1134.442383	-413.436005	295.476837	896.851868	-371.838165	-231.124374	895.095459	-445.254120	25.772436	965.339233	547.681396	-42.049313	932.043518	552.760376	114.995735
-496.009949	103.525551	875.834839	-472.394867	-57.947784	870.994019	-581.552124	121.765465	503.333862	-553.518188	-112.890305	509.802979	-593.272644	107.207916	89.911758	-564.839661	-109.871902	90.774742	-482.215851	184.454086	1380.907715	-450.143799	-159.094421	1369.534302	-437.373962	21.417500	1395.649170	-439.519287	15.067893	1672.250488	-533.703186	268.245453	1139.614014	-491.193298	-253.737778	1134.385376	-412.562866	295.285706	897.132141	-370.631165	-230.822006	895.202637	-444.925537	25.777510	965.329590	548.389465	-42.479221	932.220520	553.263306	114.602951
-495.766479	103.550697	875.847168	-472.027405	-57.929966	870.998352	-581.393799	121.702209	503.358337	-553.367065	-112.955551	509.854370	-593.194458	107.211761	89.887650	-564.794922	-109.842010	90.807556	-481.707092	184.390762	1380.952759	-449.480194	-159.085602	1369.508423	-436.911774	21.442696	1395.542358	-438.888245	15.117180	1672.235962	-533.215027	268.202484	1139.680908	-490.290039	-253.682083	1134.338989	-411.724335	295.131958	897.399231	-369.494354	-230.568848	895.300293	-444.587555	25.829672	965.322998	549.149536	-42.925529	932.403076	553.827332	114.144531
-495.533661	103.549942	875.839600	-471.689819	-57.899555	870.966675	-581.357483	121.633194	503.366028	-553.226135	-113.009727	509.896118	-593.192444	107.202484	89.872520	-564.841980	-109.851463	90.818321	-481.192627	184.374146	1380.995483	-448.836731	-159.077835	1369.502930	-436.266052	21.386591	1395.603149	-438.212646	15.161262	1672.199951	-532.694885	268.112000	1139.695557	-489.383911	-253.621841	1134.241211	-410.826721	294.869385	897.650574	-368.302460	-230.341217	895.432373	-444.246490	25.865854	965.278809	549.853271	-43.370914	932.533508	554.399536	113.719872
-495.281860	103.560196	875.849731	-471.301971	-57.907681	870.929993	-581.228699	121.576637	503.394104	-553.070740	-113.061073	509.914276	-593.139221	107.148926	89.890976	-564.787842	-109.828400	90.814835	-480.673004	184.335159	1381.012329	-448.109650	-159.107468	1369.498779	-435.778992	21.401485	1395.445923	-437.545380	15.210743	1672.160767	-532.002991	267.800018	1139.633179	-488.561981	-253.567474	1134.225220	-410.093262	294.784698	897.787170	-367.178253	-230.088715	895.559875	-443.863342	25.883348	965.237793	550.597839	-43.810722	932.693237	554.942505	113.291229
-495.018341	103.532455	875.822449	-470.874634	-57.900902	870.889038	-581.093018	121.510284	503.377838	-552.921692	-113.090782	509.956665	-593.132996	107.144249	89.900482	-564.778015	-109.813927	90.827011	-480.150360	184.324783	1381.038452	-447.464203	-159.088547	1369.496826	-435.210114	21.397364	1395.420532	-436.868347	15.260680	1672.125244	-531.424255	267.656952	1139.566284	-487.698212	-253.495041	1134.160645	-409.369354	294.678131	897.926636	-366.055145	-229.855713	895.670776	-443.472107	25.913250	965.182678	551.337158	-44.293602	932.896606	555.461914	112.811859
-495.313232	102.397461	875.398560	-470.735229	-58.357571	870.868225	-580.991577	121.483818	503.174164	-552.973145	-113.206017	510.075348	-593.115234	107.106636	89.909729	-564.854126	-109.838852	90.888390	-479.619446	184.305923	1381.053589	-446.838348	-159.040543	1369.466675	-434.577881	21.431568	1395.461792	-436.177826	15.275005	1672.094971	-530.918823	267.639954	1139.578003	-486.885620	-253.333374	1134.007813	-408.680695	294.520081	898.031677	-364.923065	-229.625671	895.774536	-443.383789	25.495205	964.875183	552.030701	-44.741295	933.036255	555.998535	112.362556
-495.119324	102.251785	875.317566	-470.390686	-58.431679	870.829285	-580.836060	121.418571	503.134399	-552.880127	-113.234100	510.113190	-593.034119	107.102371	89.918472	-564.847412	-109.848465	90.866890	-479.079559	184.245407	1381.016724	-446.145569	-159.044128	1369.409058	-434.025665	21.448008	1395.315430	-435.450409	15.267529	1672.038330	-530.388489	267.637665	1139.552612	-486.094635	-253.326721	1133.980225	-407.975128	294.378174	898.100830	-363.862396	-229.410675	895.872437	-443.040680	25.460358	964.780396	552.772766	-45.194008	933.222473	556.549133	111.922546
-494.887848	102.272507	875.309937	-470.064941	-58.398865	870.770996	-580.768066	121.419281	503.159332	-552.803833	-113.243561	510.111755	-593.048340	107.098160	89.917267	-564.855652	-109.839928	90.874062	-478.527771	184.266815	1380.987183	-445.451172	-159.073593	1369.361084	-433.455475	21.456350	1395.232788	-434.716675	15.268459	1671.989258	-529.754883	267.333618	1139.439575	-485.295227	-253.333878	1133.964966	-407.378876	294.293427	898.101135	-362.850739	-229.174576	895.923523	-442.699829	25.492153	964.720276	553.531738	-45.650749	933.385437	557.093445	111.522186
-494.649872	102.212914	875.276001	-469.733124	-58.390923	870.737793	-580.685669	121.367355	503.153839	-552.781372	-113.307671	510.163452	-593.022339	107.104462	89.916405	-564.856079	-109.891754	90.909355	-477.959290	184.266983	1380.936646	-444.781799	-159.024384	1369.345459	-432.797974	21.477659	1395.200928	-433.976135	15.267532	1671.949219	-529.182922	267.241608	1139.409546	-484.534943	-253.209503	1133.800049	-406.840637	294.185303	898.079163	-361.807007	-228.945068	896.013611	-442.355743	25.501417	964.659607	554.232117	-46.091541	933.533752	557.621277	111.108437
-494.436310	102.234215	875.265869	-469.438873	-58.371811	870.675171	-580.618774	121.352585	503.154846	-552.769226	-113.297462	510.163025	-593.006531	107.108833	89.912430	-564.816650	-109.867188	90.902176	-477.395966	184.252197	1380.884155	-444.086060	-158.978394	1369.307617	-432.168335	21.491957	1395.138184	-433.212097	15.241000	1671.887451	-528.627808	267.120178	1139.350586	-483.768433	-253.207214	1133.725342	-406.304108	294.026886	898.020264	-360.833557	-228.773071	896.109619	-442.028595	25.523991	964.591309	554.960815	-46.539528	933.697388	558.123596	110.647240
-494.169800	102.298409	875.237061	-469.142517	-58.305603	870.602661	-580.586426	121.353645	503.196472	-552.755676	-113.303215	510.165588	-593.005798	107.112000	89.936653	-565.371094	-110.064445	91.197975	-476.809814	184.255646	1380.826172	-443.410400	-158.988007	1369.212280	-431.535645	21.503141	1395.044922	-432.416321	15.201498	1671.817017	-528.102966	267.076691	1139.295166	-482.989136	-253.302185	1133.751831	-405.855713	293.859497	897.900879	-359.937134	-228.544189	896.186890	-441.671570	25.584435	964.507874	555.611389	-46.927219	933.801514	558.584106	110.277290
-493.904327	102.360863	875.216248	-468.844940	-58.270103	870.544067	-580.514343	121.273827	503.199310	-552.722534	-113.300674	510.181976	-592.963623	107.149910	89.924683	-565.309753	-110.038651	91.199593	-476.187988	184.260132	1380.747559	-442.693878	-158.957108	1369.160767	-430.903503	21.538166	1394.974854	-431.644257	15.172538	1671.766113	-527.616821	267.067810	1139.263550	-482.252502	-253.274643	1133.682129	-405.497406	293.742584	897.816467	-359.036194	-228.346878	896.233276	-441.309143	25.632893	964.432800	556.306580	-47.331856	933.914978	559.059082	109.875336
-493.649567	102.491737	875.203125	-468.581696	-58.216312	870.473328	-580.529602	121.286285	503.227509	-552.702454	-113.299843	510.188812	-592.964478	107.125404	89.918983	-565.341248	-110.038239	91.241714	-475.605743	184.261612	1380.672852	-442.002380	-158.919235	1369.137695	-430.268341	21.578648	1394.903564	-430.854004	15.142576	1671.700073	-527.115906	267.081116	1139.211060	-481.531006	-253.313858	1133.666382	-405.164185	293.639130	897.676392	-358.033356	-227.648315	896.150330	-440.956696	25.708567	964.350525	557.002502	-47.701492	934.031860	559.519714	109.471436
-493.396606	102.550621	875.190125	-468.291962	-58.209625	870.437256	-580.522888	121.254066	503.262299	-552.720154	-113.283447	510.220306	-592.962341	107.125237	89.915222	-565.274292	-110.025810	91.247917	-474.976532	184.300201	1380.604004	-441.314148	-158.897156	1369.091797	-429.583282	21.618582	1394.813354	-430.027496	15.090474	1671.629639	-526.584778	267.007202	1139.147705	-480.785431	-253.304276	1133.582520	-404.865784	293.477295	897.471802	-357.345917	-227.982697	896.311218	-440.611115	25.748800	964.293091	557.686096	-48.080452	934.120117	559.984192	109.151031
-493.231781	102.639946	875.211365	-468.073456	-58.216484	870.374634	-580.532776	121.256775	503.293579	-552.643494	-113.207481	510.220520	-592.949280	107.135437	89.911827	-565.277893	-109.991501	91.282150	-474.365723	184.282928	1380.512207	-440.632477	-158.871094	1369.009277	-428.897430	21.638048	1394.710571	-429.207642	15.046750	1671.566772	-526.104736	266.985321	1139.109985	-480.078369	-253.264709	1133.523804	-404.580505	293.294647	897.236755	-356.540558	-227.844803	896.373657	-440.336853	25.767628	964.236938	558.371643	-48.430523	934.211304	560.446594	108.807617
-492.979767	102.382286	875.119324	-467.848267	-58.268589	870.342834	-580.464844	121.205887	503.268494	-552.576294	-113.198433	510.245544	-592.914978	107.163704	89.938515	-565.285034	-109.991150	91.325127	-473.702667	184.320908	1380.423706	-439.909088	-158.818466	1368.962402	-428.239868	21.648369	1394.665039	-428.369232	15.010147	1671.502319	-525.637878	267.038483	1139.081909	-479.377319	-253.278656	1133.514771	-404.403595	293.105957	896.985718	-355.791931	-227.643234	896.379822	-439.996521	25.662159	964.128174	559.080200	-48.772839	934.305542	560.883057	108.479324
-492.728729	102.288818	875.086853	-467.585449	-58.301376	870.339111	-580.458984	121.151520	503.260254	-552.514038	-113.193367	510.287140	-592.926025	107.137177	89.942543	-565.200562	-109.975433	91.324547	-473.019379	184.331802	1380.333130	-439.183838	-158.793457	1368.920654	-427.578125	21.698088	1394.581787	-427.530457	14.924351	1671.408447	-525.169312	267.029358	1139.052734	-478.676544	-253.287537	1133.505005	-404.279694	292.969482	896.762085	-355.115540	-227.534943	896.377197	-439.655640	25.633978	964.071533	559.706726	-49.098820	934.355225	561.306274	108.155945
-492.434448	102.280975	875.053345	-467.320038	-58.281017	870.308289	-580.439819	121.119881	503.286438	-552.415527	-113.175026	510.309509	-592.896606	107.139816	89.972603	-565.107971	-109.991325	91.361008	-472.336456	184.385300	1380.251465	-438.497620	-158.752716	1368.877808	-426.893005	21.700994	1394.508911	-426.649536	14.913437	1671.365479	-524.713684	267.049408	1139.063477	-477.995575	-253.261444	1133.460449	-404.204407	292.804810	896.507080	-354.409058	-227.492737	896.369263	-439.277069	25.651886	963.995056	560.318420	-49.408009	934.408936	561.661438	107.840042
-492.191498	102.284790	875.034180	-467.040161	-58.311958	870.292725	-580.442871	121.129051	503.348175	-552.301453	-113.114197	510.295135	-592.840088	107.104866	90.020424	-564.965698	-110.001984	91.304245	-471.619232	184.405594	1380.175781	-437.796356	-158.692596	1368.848267	-426.199799	21.722088	1394.436401	-425.783203	14.866747	1671.311157	-524.226135	267.071503	1139.059937	-477.339478	-253.224152	1133.408569	-404.167236	292.667053	896.240662	-353.767548	-227.394531	896.340576	-438.929596	25.663534	963.938354	560.994385	-49.744534	934.463257	562.082642	107.513985
-491.432953	103.518784	875.507690	-466.617126	-57.803505	870.251892	-580.444336	121.088203	503.582733	-552.096497	-113.014389	510.219391	-592.836060	107.108292	90.041077	-564.711609	-110.015274	91.280098	-470.943512	184.421463	1380.092773	-437.106232	-158.655304	1368.798096	-425.492249	21.795776	1394.357910	-424.922302	14.893370	1671.206909	-523.901550	267.206421	1139.002441	-476.689575	-253.228928	1133.388672	-404.100494	292.520020	895.993958	-353.188599	-227.322861	896.304016	-438.349060	26.140373	964.174316	561.630066	-50.054981	934.480103	562.464661	107.252411
-491.794617	102.325241	875.084961	-466.603729	-58.322437	870.285461	-580.505432	121.089561	503.420868	-552.141235	-113.050140	510.326752	-592.843689	107.100479	90.086678	-564.709534	-110.005196	91.287445	-470.207397	184.472061	1380.025757	-436.428864	-158.594254	1368.748657	-424.801208	21.852032	1394.261475	-424.063538	14.828341	1671.172852	-523.467773	267.199432	1139.006836	-476.102051	-253.221375	1133.371094	-404.119171	292.391296	895.710693	-352.668945	-227.251328	896.256592	-438.308563	25.689207	963.868286	562.268494	-50.322689	934.486206	562.881714	106.955322
-491.539124	102.228333	875.041565	-466.336945	-58.332382	870.269104	-580.504028	121.076332	503.434967	-552.045715	-113.021309	510.333771	-592.812134	107.082405	90.124771	-564.466858	-109.587791	91.185417	-469.499878	184.502914	1379.984375	-435.762329	-158.555695	1368.738525	-424.125793	21.854889	1394.194946	-423.194183	14.798861	1671.111572	-523.038757	267.215881	1139.005005	-475.511780	-253.198807	1133.350342	-404.137085	292.259369	895.414551	-352.178467	-227.204117	896.199219	-437.955994	25.671665	963.795898	562.920349	-50.588634	934.522888	563.256775	106.646988
-491.164795	102.407310	875.100098	-466.036865	-58.245586	870.240967	-580.493591	121.038559	503.515869	-551.888306	-112.957245	510.339600	-592.752869	107.073959	90.152977	-564.329651	-109.557228	91.224846	-468.753723	184.550797	1379.917236	-435.095703	-158.505936	1368.722778	-423.395569	21.855667	1394.157104	-422.333893	14.795738	1671.052734	-522.595215	267.227600	1138.981445	-474.907471	-253.179352	1133.357666	-404.100403	292.155060	895.161560	-351.699860	-227.169250	896.140259	-437.541962	25.747234	963.778870	563.599182	-50.890053	934.545105	563.646118	106.405510
-490.341156	103.570114	875.528259	-465.546082	-57.710655	870.205872	-580.446350	121.001358	503.763214	-551.626038	-112.841019	510.278534	-592.676086	107.057724	90.186417	-564.254333	-109.539246	91.241714	-468.044250	184.591171	1379.878784	-434.449738	-158.453247	1368.683594	-422.684387	21.895649	1394.124634	-421.455292	14.776456	1671.017578	-522.151672	267.244629	1139.005493	-474.361176	-253.013016	1133.262085	-404.065094	292.083923	894.950562	-351.246582	-227.152390	896.067444	-436.902405	26.231995	963.997253	564.220398	-51.155376	934.534302	564.023499	106.113319
-490.093231	103.593346	875.585693	-465.280365	-57.665901	870.210205	-580.423828	120.945335	503.833038	-551.536804	-112.854965	510.306030	-592.651001	107.015076	90.243683	-564.204468	-109.516983	91.311783	-467.287506	184.617203	1379.851685	-433.789795	-158.420959	1368.654297	-422.008087	21.948917	1394.115479	-420.588226	14.810631	1670.940430	-521.742676	267.289459	1139.078613	-473.807220	-253.133179	1133.362305	-404.211212	292.010437	894.647217	-350.876801	-227.154312	896.015869	-436.580048	26.252010	963.999146	564.845093	-51.395203	934.536621	564.390869	105.871254
-489.828918	103.636703	875.608643	-464.974701	-57.645351	870.240540	-580.394104	120.919441	503.891541	-551.416443	-112.791473	510.340302	-592.582581	107.012466	90.319138	-564.210449	-109.504868	91.381966	-466.558350	184.673599	1379.812134	-433.134216	-158.367249	1368.637329	-421.306244	21.989494	1394.043457	-419.714142	14.869175	1670.982910	-521.331299	267.309509	1139.065796	-473.302948	-252.949554	1133.271240	-404.268433	291.972809	894.373230	-350.516144	-227.144608	895.924805	-436.224792	26.310118	963.993042	565.486206	-51.709591	934.526855	564.763794	105.610558
-489.586304	103.677628	875.640259	-464.695282	-57.638538	870.246338	-580.407837	120.916100	503.959412	-551.281677	-112.806396	510.372589	-592.702515	107.114906	90.472168	-564.124023	-109.482231	91.406631	-465.824554	184.730804	1379.802734	-432.488800	-158.290131	1368.643921	-420.610504	22.026157	1393.971680	-418.873016	14.919545	1670.887207	-520.875671	267.388397	1139.110840	-472.806641	-253.022751	1133.353638	-404.397552	291.957581	894.119629	-350.202484	-227.159027	895.830139	-435.882843	26.341797	963.974854	566.123718	-51.950264	934.533447	565.151428	105.343971
-489.296082	103.755493	875.646851	-464.383209	-57.618298	870.246338	-580.338196	120.925545	504.029846	-551.161560	-112.768074	510.392822	-592.472046	106.948463	90.440025	-564.135132	-109.464630	91.453331	-465.101318	184.783218	1379.765625	-431.873108	-158.260071	1368.614502	-419.949188	22.085651	1393.971191	-418.031616	14.906467	1670.874634	-520.476379	267.532013	1139.194702	-472.363861	-252.979538	1133.411499	-404.497345	291.984711	893.805786	-349.950928	-227.194336	895.748047	-435.509369	26.403799	963.944885	566.740601	-52.190800	934.465454	565.529114	105.062492
-488.800385	103.861977	875.481628	-464.038147	-57.557632	870.222473	-580.245422	120.825935	504.122467	-550.977112	-112.714951	510.436218	-592.549438	107.084328	90.587959	-564.035156	-109.415161	91.494522	-464.414459	184.849930	1379.755127	-431.236694	-158.221863	1368.581177	-419.307037	22.149427	1393.946411	-417.221313	14.935869	1670.834595	-520.097900	267.624512	1139.256592	-471.924469	-252.930374	1133.447632	-404.618652	292.012787	893.572388	-349.706177	-227.212906	895.656433	-435.016266	26.539881	963.815308	567.413147	-52.451920	934.434448	565.920166	104.816689
-488.809357	103.875099	875.724243	-463.745575	-57.577656	870.242798	-580.364624	120.819527	504.190002	-550.852417	-112.705574	510.469604	-592.582520	107.040062	90.671539	-564.122925	-109.376144	91.550491	-463.700989	184.884171	1379.762329	-430.637543	-158.156815	1368.562256	-418.650818	22.175402	1393.913696	-416.414978	14.966916	1670.796265	-519.647461	267.726349	1139.336548	-471.517792	-252.860245	1133.458618	-404.724762	292.017090	893.340820	-349.515594	-227.286392	895.566650	-434.821320	26.496824	963.924072	568.119019	-52.727520	934.419434	566.306580	104.600250
-488.588867	103.876846	875.763062	-463.440948	-57.569595	870.232910	-580.347656	120.828987	504.261841	-550.685913	-112.714577	510.530029	-592.510254	107.001259	90.720901	-564.022949	-109.333710	91.604126	-463.009399	184.935211	1379.772217	-430.047974	-158.090851	1368.580444	-417.977905	22.216204	1393.882080	-415.622345	15.001358	1670.754761	-519.216309	267.819427	1139.412109	-471.121704	-252.882782	1133.532715	-404.829010	292.069183	893.109070	-349.346710	-227.333862	895.477112	-434.490662	26.507702	963.907227	568.804199	-52.975662	934.400635	566.718628	104.339088
-488.347900	103.908005	875.757446	-463.169861	-57.508358	870.248169	-580.348633	120.774666	504.339447	-550.523071	-112.687408	510.549164	-592.502136	106.953072	90.809395	-564.242188	-109.383041	91.734093	-462.288422	185.006927	1379.742310	-429.421204	-158.021088	1368.593506	-417.329041	22.256969	1393.849121	-414.833130	15.049849	1670.697266	-518.818115	267.947113	1139.472412	-470.709167	-252.905823	1133.611816	-404.927643	292.136780	892.900635	-349.215302	-227.407867	895.402832	-434.155792	26.587637	963.874756	569.397278	-53.250122	934.375061	567.100708	104.024269
-488.058167	103.846748	875.751282	-462.848145	-57.449856	870.266113	-580.230347	120.769394	504.373840	-550.332397	-112.673172	510.597687	-592.384216	106.920410	90.836609	-563.995789	-109.279823	91.704819	-461.649200	185.066315	1379.713379	-428.798340	-157.983414	1368.584473	-416.713898	22.344252	1393.807373	-414.064453	15.106577	1670.671875	-518.378540	268.093628	1139.533936	-470.336609	-252.841248	1133.648193	-405.021729	292.259155	892.695984	-349.109802	-227.492035	895.288574	-433.790192	26.620928	963.851868	570.067688	-53.564125	934.364624	567.503845	103.745575
-487.799683	103.912735	875.726868	-462.567657	-57.379185	870.262329	-580.169006	120.759811	504.404663	-550.128601	-112.636200	510.609955	-592.390503	106.896843	90.935310	-563.975769	-109.244194	91.747719	-461.016235	185.135818	1379.679810	-428.256897	-157.900131	1368.562378	-416.115540	22.408958	1393.747925	-413.318604	15.173677	1670.623413	-517.968140	268.284698	1139.592896	-470.020416	-252.830505	1133.706665	-405.129303	292.379974	892.477051	-349.036255	-227.594345	895.197266	-433.451935	26.718519	963.805115	570.786438	-53.848721	934.347351	567.920105	103.477997
-487.529999	103.958771	875.751160	-462.222351	-57.375290	870.264832	-580.080017	120.784912	504.475342	-549.886658	-112.646301	510.661285	-592.321045	106.864563	91.025230	-563.944214	-109.260277	91.776505	-460.366180	185.233231	1379.664185	-427.683411	-157.801575	1368.536987	-415.529114	22.477411	1393.702637	-412.612885	15.206558	1670.547363	-517.603394	268.390564	1139.634766	-469.701813	-252.812744	1133.748901	-405.214752	292.544342	892.277771	-348.984131	-227.692780	895.083984	-433.098358	26.757866	963.796753	571.437317	-54.102108	934.324646	568.324280	103.215385
-487.308655	104.060173	875.772278	-461.945526	-57.303043	870.245544	-580.021851	120.781235	504.556396	-549.699707	-112.661240	510.692749	-592.284790	106.827995	91.097481	-563.942688	-109.214630	91.866486	-459.753601	185.315247	1379.625610	-427.111877	-157.719803	1368.533325	-414.930115	22.551537	1393.657471	-411.885468	15.323286	1670.534302	-517.207886	268.566162	1139.686890	-469.393372	-252.829605	1133.818726	-405.287659	292.699585	892.117004	-348.943329	-227.796051	895.000488	-432.794922	26.845079	963.772644	572.138916	-54.367367	934.329712	568.743164	102.928169
-487.164337	105.105179	876.226990	-461.614014	-57.074833	870.262756	-580.145813	120.852341	504.809418	-549.497009	-112.697464	510.703186	-592.341309	106.755600	91.214432	-564.361450	-109.342171	92.154678	-459.166626	185.388428	1379.611572	-426.556366	-157.639343	1368.530518	-414.346252	22.618969	1393.631470	-411.193420	15.394415	1670.507813	-516.782227	268.731354	1139.715576	-469.105560	-252.822067	1133.867554	-405.312347	292.843018	891.976624	-348.925934	-227.929016	894.913269	-432.575897	27.264069	964.025330	572.871155	-54.671989	934.355652	569.156799	102.628418
-486.718353	104.824806	875.861755	-461.309540	-57.098652	870.231079	-579.888367	120.753433	504.796082	-549.367920	-112.724632	510.745422	-592.252502	106.738708	91.287094	-564.390686	-109.338020	92.210854	-458.623718	185.455673	1379.581421	-425.961060	-157.578949	1368.540283	-413.812683	22.687040	1393.590820	-410.521118	15.470728	1670.481201	-516.439880	268.851532	1139.741577	-468.827850	-252.866516	1133.954346	-405.360931	293.013245	891.840332	-348.952301	-228.063416	894.812073	-432.124390	27.280998	963.785522	573.545776	-54.954464	934.369507	569.563782	102.330086
-486.352783	103.958298	875.509033	-461.063110	-57.218079	870.202637	-579.602234	120.695511	504.678131	-549.266357	-112.834564	510.832642	-591.895569	106.589607	91.237938	-563.971741	-109.142387	91.986893	-458.086975	185.514038	1379.571533	-425.437378	-157.505432	1368.538208	-413.270508	22.764502	1393.536499	-409.863129	15.552979	1670.455444	-516.098694	269.002625	1139.773926	-468.550354	-252.895752	1133.999390	-405.356476	293.202789	891.712585	-348.980804	-228.205200	894.714661	-431.733673	26.970301	963.548706	574.230713	-55.194077	934.375671	569.952393	102.073883
-486.350342	104.886528	875.863708	-460.774963	-57.081593	870.215515	-579.735840	120.749863	504.896484	-549.104431	-112.842529	510.888336	-591.960632	106.528778	91.326126	-564.555847	-109.309357	92.346565	-457.549774	185.615341	1379.539551	-424.934631	-157.431244	1368.543579	-412.718872	22.836388	1393.512207	-409.225922	15.640177	1670.439209	-515.768066	269.201202	1139.869629	-468.299042	-252.926788	1134.105469	-405.381836	293.381348	891.599731	-349.033234	-228.352066	894.625488	-431.594513	27.366474	963.740662	574.927795	-55.527386	934.430054	570.371643	101.764877
-486.134216	104.986107	875.902161	-460.482849	-57.007004	870.218445	-579.668579	120.774055	504.957825	-548.968018	-112.864555	510.950012	-591.951233	106.517982	91.380913	-564.629944	-109.315987	92.404305	-457.043701	185.674316	1379.502441	-424.418579	-157.363495	1368.546753	-412.213593	22.943539	1393.459229	-408.626953	15.734625	1670.410767	-515.461975	269.366302	1139.884644	-468.061584	-252.985901	1134.197632	-405.378082	293.595673	891.498108	-349.132996	-228.502823	894.550781	-431.313110	27.457561	963.748535	575.582520	-55.873611	934.492615	570.759521	101.462273
-485.924622	105.103378	875.912109	-460.223724	-56.934517	870.209839	-579.566528	120.801880	505.006317	-548.742065	-112.836678	510.943939	-592.066101	106.664185	91.545898	-564.016174	-109.083015	92.125679	-456.576447	185.751678	1379.493286	-423.895813	-157.271072	1368.560547	-411.697510	23.051771	1393.416748	-408.010376	15.817850	1670.378784	-515.175110	269.487793	1139.908813	-467.822052	-253.014786	1134.291748	-405.332397	293.812317	891.417419	-349.238403	-228.658966	894.461304	-431.047272	27.559452	963.734375	576.208252	-56.140274	934.520630	571.163574	101.154243
-485.709747	105.129692	875.917236	-459.967255	-56.864563	870.214050	-579.470642	120.809837	505.044586	-548.548645	-112.819122	510.949554	-591.870789	106.485909	91.489052	-564.674866	-109.271614	92.491241	-456.115204	185.829590	1379.506958	-423.391235	-157.205826	1368.589966	-411.222198	23.154819	1393.398315	-407.425262	15.938866	1670.312500	-514.878296	269.604340	1139.944824	-467.619598	-253.044907	1134.378052	-405.271423	294.023010	891.360901	-349.353516	-228.790985	894.367188	-430.787292	27.623079	963.727173	576.853455	-56.390415	934.571899	571.534851	100.875137
-485.485352	105.125008	875.911316	-459.683716	-56.830368	870.221313	-579.351379	120.762505	505.089508	-548.318420	-112.810181	510.974976	-591.966064	106.666573	91.624329	-564.595276	-109.249878	92.537712	-455.693024	185.920654	1379.524414	-422.918427	-157.123795	1368.604736	-410.761444	23.249611	1393.396729	-406.857117	15.999551	1670.327759	-514.595520	269.742554	1140.022095	-467.419037	-252.904083	1134.370728	-405.184845	294.248352	891.326721	-349.441376	-228.923187	894.282349	-430.508057	27.665869	963.715027	577.489197	-56.663197	934.658691	571.901306	100.601906
-485.284088	105.150673	875.939087	-459.463165	-56.772728	870.232605	-579.251526	120.783859	505.084106	-548.154419	-112.834572	510.997162	-591.957703	106.673393	91.641571	-564.682739	-109.266479	92.570961	-455.277832	186.002930	1379.510254	-422.429291	-157.032196	1368.588379	-410.290741	23.345873	1393.392944	-406.316010	16.086283	1670.300781	-514.333252	269.864227	1140.050537	-467.211426	-253.045593	1134.567017	-405.079224	294.477631	891.328064	-349.553864	-229.069336	894.215393	-430.265289	27.709612	963.719727	578.077148	-56.898354	934.689209	572.284790	100.325920
-485.159882	105.130844	875.959534	-459.274200	-56.765972	870.226868	-579.224609	120.788635	505.112213	-548.002930	-112.867783	510.992584	-591.788269	106.489922	91.546593	-564.692871	-109.246017	92.547028	-454.879333	186.049820	1379.505249	-421.967072	-156.950500	1368.564331	-409.826843	23.415062	1393.332886	-405.794922	16.179379	1670.269531	-514.112854	269.979645	1140.099609	-467.022583	-253.040756	1134.649780	-404.976746	294.698273	891.325806	-349.674347	-229.257538	894.124390	-430.058685	27.714693	963.703308	578.615479	-57.175797	934.769043	572.664001	100.021500
-485.020569	105.112701	875.928284	-459.066437	-56.783993	870.213806	-579.103882	120.744270	505.086212	-547.859253	-112.873795	511.008942	-591.762573	106.491852	91.517899	-564.678650	-109.260345	92.574036	-454.473541	186.146332	1379.493042	-421.468048	-156.829361	1368.558838	-409.404358	23.500011	1393.279297	-405.268738	16.280527	1670.228027	-513.898193	270.117004	1140.125366	-466.861694	-252.922409	1134.643188	-404.842468	294.959290	891.343018	-349.803680	-229.428345	893.995789	-429.861816	27.728786	963.669067	579.172485	-57.455437	934.847778	573.023621	99.754532
-484.896637	105.117043	875.881714	-458.889648	-56.741409	870.194336	-578.994934	120.804550	505.067139	-547.744507	-112.925690	511.035583	-591.732666	106.500893	91.512833	-564.777588	-109.252884	92.589622	-454.135681	186.235260	1379.466309	-420.986633	-156.733673	1368.551270	-408.976868	23.598251	1393.229736	-404.752228	16.420336	1670.144531	-513.719055	270.235779	1140.134277	-466.669800	-253.051224	1134.795776	-404.702484	295.183594	891.349548	-349.964355	-229.578918	893.891113	-429.675171	27.788507	963.617676	579.679077	-57.681763	934.927979	573.372131	99.544159
-484.750793	105.098160	875.845520	-458.687775	-56.718025	870.178955	-578.886169	120.808205	505.025604	-547.620422	-112.912018	511.048004	-591.737915	106.508812	91.492264	-564.700989	-109.270592	92.607841	-453.764587	186.325150	1379.465454	-420.481018	-156.645203	1368.520386	-408.551270	23.705177	1393.195557	-404.279724	16.479607	1670.137695	-513.525208	270.367676	1140.154053	-466.496429	-253.121796	1134.853394	-404.539459	295.416107	891.397827	-350.141968	-229.742691	893.768188	-429.482056	27.821430	963.581726	580.136353	-57.877586	934.989990	573.637939	99.411110
-484.635803	105.107285	875.798828	-458.529785	-56.694740	870.150024	-578.825073	120.791466	505.013428	-547.548767	-112.928940	511.060394	-591.732727	106.510323	91.488365	-564.691040	-109.297226	92.605133	-453.421234	186.417664	1379.452759	-419.988739	-156.554123	1368.467285	-408.183411	23.803379	1393.141968	-403.804810	16.594427	1670.102783	-513.339050	270.475739	1140.180908	-466.366669	-253.167007	1134.873779	-404.384125	295.645660	891.434265	-350.305389	-229.872253	893.617676	-429.313354	27.864874	963.527832	580.602417	-58.142555	935.045715	574.015381	99.085007
-484.521179	105.091995	875.728516	-458.379822	-56.691730	870.099792	-578.663208	120.754799	504.973877	-547.422974	-112.934494	511.056793	-591.696777	106.520844	91.478500	-564.704163	-109.284737	92.591515	-453.066467	186.499161	1379.418457	-419.480499	-156.450317	1368.385010	-407.793182	23.895729	1393.095825	-403.333435	16.672445	1670.053223	-513.165649	270.598663	1140.230713	-466.223053	-253.219238	1134.837891	-404.237762	295.892609	891.467651	-350.472473	-229.991287	893.412231	-429.137970	27.887354	963.446228	581.030579	-58.386021	935.104675	574.331421	98.855927
-484.364594	105.099625	875.674194	-458.199341	-56.660980	870.072205	-578.548706	120.724083	504.956390	-547.289795	-112.915710	511.039215	-591.676025	106.531349	91.419731	-563.995239	-109.077820	92.278397	-452.767975	186.574768	1379.405029	-418.925659	-156.351242	1368.243164	-407.434937	23.987671	1393.084229	-402.881775	16.757193	1670.000000	-512.982666	270.668304	1140.213135	-466.095154	-253.350449	1134.801880	-404.028564	296.101990	891.514160	-350.667389	-230.095078	893.188416	-428.955597	27.930761	963.397766	581.412964	-58.558926	935.144714	574.615173	98.621391
-484.244415	105.076591	875.599182	-458.056366	-56.656776	870.031311	-578.440552	120.685753	504.915131	-547.216675	-112.928223	511.027405	-591.858154	106.739464	91.516800	-564.052673	-109.104630	92.265526	-452.488403	186.646179	1379.364380	-418.377930	-156.238861	1368.075562	-407.051117	24.112108	1393.058960	-402.433044	16.847162	1669.943848	-512.824707	270.799774	1140.232056	-465.949127	-253.549637	1134.723267	-403.825378	296.299683	891.565247	-350.873444	-230.182571	892.928101	-428.797150	27.951845	963.326050	581.761414	-58.712132	935.158386	574.884949	98.427963
-484.159882	105.080399	875.534424	-457.947784	-56.637714	869.981812	-578.472656	120.733078	504.928040	-547.103943	-112.910454	511.009399	-591.673401	106.556625	91.329521	-563.967224	-109.089775	92.247795	-452.222198	186.745956	1379.355469	-417.832336	-156.042038	1367.906738	-406.710144	24.205706	1392.970703	-401.982605	16.955666	1669.880737	-512.685303	270.923096	1140.229736	-465.836792	-253.803680	1134.598877	-403.595947	296.490814	891.609192	-351.126770	-230.221207	892.647705	-428.673767	27.983250	963.255493	582.052368	-58.911686	935.166992	575.129639	98.271568
-484.070923	105.066597	875.441040	-457.847809	-56.637360	869.930603	-578.407410	120.723465	504.897034	-547.082520	-112.913879	511.020996	-591.673218	106.557182	91.310204	-563.976563	-109.089195	92.240524	-451.949219	186.842728	1379.312012	-417.294495	-155.852402	1367.701050	-406.346283	24.344795	1392.887451	-401.561157	17.039259	1669.811157	-512.523621	271.048523	1140.194214	-465.720490	-253.916229	1134.381226	-403.382507	296.684387	891.672485	-351.387756	-230.256195	892.309326	-428.542816	28.009916	963.164734	582.321411	-59.074100	935.183228	575.346436	98.094025
-483.970367	105.025307	875.374634	-457.720673	-56.674377	869.899536	-578.350098	120.708458	504.862518	-547.034424	-112.917526	511.041840	-591.681213	106.578636	91.277069	-563.911560	-109.074181	92.243324	-451.702362	186.944092	1379.254150	-416.774017	-155.681778	1367.465942	-405.977692	24.485413	1392.833618	-401.157776	17.158072	1669.719482	-512.403870	271.157623	1140.174194	-465.566284	-254.405914	1134.363403	-403.154144	296.876221	891.731445	-351.752594	-230.227020	891.985840	-428.421356	27.999029	963.111206	582.588867	-59.230759	935.214111	575.540344	97.971298
-483.896271	104.999168	875.325012	-457.639404	-56.675224	869.856201	-578.300903	120.694695	504.829590	-546.983398	-112.890327	511.018433	-591.645386	106.602509	91.228806	-563.897583	-109.077065	92.249191	-451.512634	187.016846	1379.230957	-416.243469	-155.529861	1367.250244	-405.600128	24.612282	1392.780762	-400.762634	17.191082	1669.710693	-512.310059	271.290710	1140.163818	-465.448914	-254.768356	1134.251465	-402.947510	297.025238	891.793518	-352.205536	-230.160706	891.630432	-428.309326	27.997665	963.048096	582.811462	-59.362068	935.231262	575.734131	97.852783
-483.824738	104.986992	875.279663	-457.557983	-56.722229	869.836121	-578.265930	120.718491	504.847046	-546.958801	-112.898567	511.013885	-591.678162	106.643913	91.182159	-563.921631	-109.046783	92.209061	-451.297272	187.103683	1379.198730	-415.657471	-155.391739	1367.038208	-405.275421	24.726580	1392.715698	-400.290466	17.138733	1669.684937	-512.203735	271.422760	1140.174316	-465.304932	-255.213104	1134.188843	-402.741699	297.191956	891.860352	-352.740723	-229.960403	891.276184	-428.204742	27.989016	963.001343	582.981506	-59.470070	935.218201	575.900391	97.713539
-483.754150	104.946121	875.227722	-457.473755	-56.732037	869.793152	-578.242676	120.701859	504.805389	-546.880859	-112.889961	510.984650	-591.658264	106.675537	91.186012	-563.910583	-109.022781	92.197662	-451.100372	187.191742	1379.183960	-415.103760	-155.205261	1366.837646	-404.928406	24.813358	1392.679199	-399.905365	17.255627	1669.627075	-512.125000	271.553131	1140.160034	-465.147339	-255.765381	1134.167969	-402.534088	297.311035	891.939087	-353.431854	-229.707703	890.921082	-428.097961	27.978243	962.939453	583.141174	-59.577698	935.234070	576.034302	97.581223
-483.670135	104.940475	875.197083	-457.385864	-56.721428	869.761475	-578.234680	120.672783	504.809448	-546.854736	-112.871407	510.976105	-591.660217	106.697395	91.165543	-563.925415	-109.010307	92.199783	-450.917236	187.283844	1379.183472	-414.538513	-155.050507	1366.685181	-404.608154	24.942909	1392.662598	-399.512512	17.346598	1669.539795	-512.059692	271.640503	1140.179688	-464.994324	-256.335266	1134.131592	-402.360596	297.451904	892.009216	-354.348938	-229.287933	890.563171	-427.984344	27.986536	962.895020	583.284790	-59.663189	935.204285	576.180420	97.481323
-483.621216	104.905945	875.150208	-457.305084	-56.769192	869.740479	-578.342041	120.712914	504.836548	-546.804688	-112.884399	510.978394	-591.924622	106.862206	91.238152	-563.923035	-108.981926	92.200485	-450.738922	187.368317	1379.167603	-414.012146	-154.879288	1366.524414	-404.255920	25.077631	1392.618286	-399.112000	17.348930	1669.541016	-511.985016	271.730743	1140.190186	-464.748840	-257.321259	1134.381226	-402.113464	297.547424	892.143250	-355.421875	-228.696426	890.253479	-427.886505	27.973867	962.844299	583.371399	-59.784904	935.195068	576.293701	97.392853
-483.568115	104.865936	875.090515	-457.251923	-56.738956	869.710693	-578.340515	120.668724	504.780701	-546.780518	-112.864960	510.942841	-591.747925	106.731461	91.049660	-563.901428	-109.005714	92.189247	-450.600922	187.458481	1379.162354	-413.516083	-154.729950	1366.409546	-403.917755	25.192532	1392.566895	-398.713837	17.370388	1669.490723	-511.944092	271.817963	1140.198730	-464.429596	-258.256866	1134.545288	-401.946655	297.664063	892.257385	-356.749878	-227.993683	889.872437	-427.794739	27.994354	962.780273	583.434326	-59.851086	935.169800	576.376648	97.326714
-483.509064	104.887650	875.072693	-457.173645	-56.754036	869.692688	-578.361755	120.675087	504.759766	-546.755981	-112.892189	510.958862	-591.750732	106.740822	91.007568	-563.917847	-109.000443	92.198219	-450.388641	187.542572	1379.171265	-412.998291	-154.579010	1366.372681	-403.554077	25.307882	1392.510742	-398.297516	17.388365	1669.458374	-511.924042	271.893188	1140.260254	-463.980865	-259.559784	1135.029419	-401.784302	297.783630	892.383301	-358.293549	-227.192993	889.545837	-427.692200	28.007814	962.745972	583.502502	-59.939140	935.135925	576.475159	97.234383
-483.476013	104.856743	875.040527	-457.091248	-56.752708	869.687195	-578.388123	120.637718	504.742615	-546.729126	-112.883972	510.983887	-591.719604	106.788712	90.935303	-563.922668	-109.010239	92.201439	-450.214844	187.615662	1379.189941	-412.471497	-154.349442	1366.361450	-403.182037	25.452591	1392.479980	-397.888306	17.400097	1669.430786	-511.914825	271.910828	1140.303101	-463.424011	-260.910980	1135.498901	-401.626678	297.889954	892.534241	-360.043182	-226.433746	889.208618	-427.604584	28.027124	962.711487	583.574768	-59.983410	935.115723	576.594849	97.200012
-483.454437	104.820709	875.017456	-457.042236	-56.753147	869.685242	-578.476685	120.626251	504.726532	-546.734070	-112.930206	510.977875	-591.766724	106.848900	90.941238	-563.977234	-109.020973	92.204590	-450.006989	187.702057	1379.196777	-411.960999	-154.140259	1366.323120	-402.802521	25.572565	1392.448242	-397.470734	17.396358	1669.396973	-511.930481	271.926575	1140.376465	-462.754395	-262.268707	1136.030273	-401.526154	297.951141	892.671692	-361.887543	-225.670578	888.955017	-427.533356	28.035288	962.680847	583.638977	-60.022720	935.077087	576.705444	97.164948
-483.732452	104.375404	874.791077	-457.071960	-57.001652	869.676819	-578.555298	120.621910	504.650909	-546.835754	-113.053894	511.037109	-591.948547	107.003357	91.020401	-563.991699	-109.065910	92.208000	-449.797546	187.782761	1379.182617	-411.440186	-153.940643	1366.290527	-402.392609	25.688292	1392.377441	-397.031799	17.382940	1669.348145	-511.929352	271.937836	1140.440308	-462.010406	-263.517731	1136.498047	-401.403900	298.062073	892.815735	-363.853455	-224.968353	888.679260	-427.590363	27.898724	962.507996	583.698303	-60.035496	935.064270	576.818848	97.161003
-483.838287	104.225502	874.668762	-457.066132	-57.087429	869.668091	-578.651733	120.586472	504.602295	-546.840210	-113.089935	511.072021	-591.932495	107.050453	90.949265	-564.007263	-109.080276	92.191299	-449.542755	187.869583	1379.172485	-410.889954	-153.764786	1366.259766	-401.973572	25.792988	1392.290039	-396.558655	17.372948	1669.305176	-511.946136	271.927979	1140.487549	-461.231476	-264.755768	1137.099487	-401.322510	298.128174	892.922424	-365.842712	-224.272980	888.489929	-427.577972	27.887207	962.407837	583.720642	-60.047482	935.004944	576.897949	97.170082
-483.888092	104.170998	874.630432	-457.043274	-57.084953	869.671265	-578.738708	120.574829	504.586823	-546.848083	-113.090942	511.065125	-591.915894	107.103691	90.906807	-563.970642	-109.079796	92.190315	-449.252106	187.964508	1379.148193	-410.287903	-153.569794	1366.227417	-401.547485	25.914639	1392.201416	-396.106140	17.361666	1669.243042	-511.959473	271.914551	1140.508545	-460.478088	-265.891388	1137.649048	-401.258270	298.189514	893.002258	-367.865356	-223.602661	888.274231	-427.538269	27.914970	962.362427	583.747437	-60.058701	934.968933	577.008423	97.136154
-483.950897	104.117409	874.569031	-457.031677	-57.082661	869.661682	-578.879517	120.554535	504.575775	-546.768921	-112.948418	511.020691	-591.944946	107.113869	90.821556	-563.958801	-109.101486	92.183174	-448.946716	188.060104	1379.110352	-409.681915	-153.347488	1366.179932	-401.123535	26.032803	1392.142822	-395.592316	17.341385	1669.175049	-511.980438	271.901489	1140.535278	-459.777466	-266.946991	1138.164551	-401.221100	298.249664	893.078003	-369.854706	-222.842239	888.124084	-427.512299	27.949112	962.299438	583.774780	-60.071163	934.932556	577.135132	97.125130
-483.983276	104.114403	874.533447	-457.006866	-57.061844	869.643921	-578.988037	120.499779	504.556091	-546.764099	-113.000031	511.001343	-591.999023	107.163040	90.784508	-564.046326	-109.134247	92.203308	-448.641602	188.132523	1379.061279	-409.099030	-153.134399	1366.104126	-400.690674	26.147888	1392.050171	-395.049194	17.366961	1669.073364	-511.996918	271.877197	1140.542847	-459.094147	-267.884796	1138.657349	-401.209686	298.286133	893.112549	-371.806671	-222.053955	887.977661	-427.470184	27.992315	962.249146	583.759094	-60.069481	934.907959	577.227783	97.148872
-484.018921	104.121231	874.508667	-456.999329	-57.036110	869.615234	-579.047241	120.453552	504.515076	-546.836670	-113.131119	511.041565	-591.975708	107.190933	90.785217	-564.053955	-109.177017	92.194038	-448.361694	188.191559	1379.026245	-408.535370	-152.951782	1366.015259	-400.220551	26.250914	1391.937256	-394.519348	17.331125	1669.038330	-512.014648	271.861084	1140.559814	-458.453613	-268.600281	1139.095947	-401.217316	298.294220	893.148010	-373.725983	-221.094208	887.877625	-427.432251	28.027943	962.196655	583.760071	-60.065514	934.886902	577.338989	97.156128
-484.087616	104.141487	874.465637	-457.014832	-56.994934	869.599243	-579.148804	120.413887	504.502167	-546.882019	-113.162346	511.036285	-591.990479	107.245674	90.734741	-564.110168	-109.179565	92.200508	-448.031250	188.242645	1378.953369	-407.847595	-152.792557	1365.981201	-399.773468	26.351276	1391.835571	-393.929138	17.338617	1668.949585	-512.021667	271.847839	1140.546631	-457.850281	-268.927094	1139.500610	-401.259338	298.306732	893.172913	-375.535065	-219.954559	887.819641	-427.435486	28.095716	962.146667	583.781982	-60.062794	934.896729	577.485046	97.146469
-484.197479	104.139481	874.430542	-457.051239	-56.975594	869.563171	-579.268799	120.350243	504.465912	-546.944641	-113.199547	511.033051	-591.987000	107.225563	90.690849	-564.110229	-109.166748	92.170891	-447.686646	188.289017	1378.881836	-407.170258	-152.637131	1365.959351	-399.319061	26.440989	1391.752441	-393.300842	17.327530	1668.863037	-512.011353	271.841644	1140.533569	-457.400818	-269.665192	1139.903198	-401.313507	298.313812	893.149963	-377.451141	-218.791245	887.767395	-427.457275	28.133564	962.085083	583.757446	-60.045437	934.870483	577.604919	97.183784
-484.332916	104.242554	874.482117	-457.059814	-56.969177	869.504456	-579.427795	120.296555	504.481689	-546.981689	-113.223091	510.997955	-592.052673	107.223953	90.684479	-564.121094	-109.163338	92.163719	-447.386932	188.366028	1378.794434	-406.478638	-152.476120	1365.927002	-398.849091	26.517248	1391.617798	-392.665222	17.337397	1668.754150	-512.010620	271.821350	1140.489136	-457.083527	-270.383453	1140.314209	-401.391083	298.313019	893.093079	-379.715973	-217.712067	887.654785	-427.495361	28.164104	962.066467	583.847473	-60.107620	934.786804	577.806702	97.272720
-484.395508	104.185135	874.307007	-457.135620	-56.943615	869.415222	-579.482666	120.234489	504.455841	-547.008118	-113.225288	510.985809	-591.997437	107.240570	90.669716	-564.115051	-109.156570	92.125648	-447.081177	188.398880	1378.652832	-405.797546	-152.355408	1365.855347	-398.328613	26.620369	1391.492432	-391.971130	17.352463	1668.652466	-511.981262	271.809082	1140.426880	-456.915924	-270.778870	1140.601563	-401.539642	298.343079	893.002930	-381.785645	-216.480927	887.585022	-427.489288	28.208893	961.895020	583.856201	-60.198139	934.693726	577.975952	97.343239
-484.547028	104.170509	874.240662	-457.268646	-56.834438	869.331665	-579.622559	120.140717	504.441345	-547.088989	-113.222519	510.939209	-592.024841	107.229683	90.631516	-564.153625	-109.138138	92.121513	-446.740753	188.460495	1378.563110	-405.064697	-152.253937	1365.856934	-397.811890	26.740374	1391.409668	-391.258972	17.390854	1668.552979	-511.953918	271.778687	1140.384888	-456.823700	-271.109375	1140.905518	-401.651337	298.334015	892.926453	-383.931885	-215.180695	887.509460	-427.555786	28.269033	961.782959	583.817078	-60.240864	934.638245	578.105164	97.382729
-484.718994	104.586479	874.444153	-457.471680	-56.523041	869.200500	-579.837891	120.085754	504.485138	-547.190979	-113.223503	510.862274	-592.069031	107.225845	90.617035	-564.138855	-109.120232	92.104263	-446.390839	188.514572	1378.456909	-404.334930	-152.158951	1365.869507	-397.248718	26.842916	1391.296631	-390.505310	17.424778	1668.439209	-511.908905	271.754181	1140.328125	-456.955292	-271.119934	1141.095581	-401.819550	298.345276	892.796448	-385.984802	-213.817169	887.430298	-427.682190	28.445396	961.799133	583.779419	-60.260132	934.604431	578.247559	97.395767
-484.699768	104.142769	874.172546	-457.462677	-56.579021	869.376282	-579.909973	120.042641	504.417358	-547.297363	-113.238098	510.878662	-592.003357	107.308006	90.631927	-564.150269	-109.114052	92.093391	-446.102753	188.556458	1378.365601	-403.606110	-152.131134	1365.850220	-396.660309	26.938562	1391.137085	-389.725800	17.468998	1668.323730	-511.878571	271.707733	1140.276245	-456.975128	-271.389130	1141.342896	-402.017212	298.344421	892.632568	-388.038605	-212.474060	887.332947	-427.666962	28.454485	961.737610	583.661865	-60.257244	934.628906	578.342896	97.362122
-484.959534	102.464897	873.726624	-457.636292	-56.894390	869.331116	-579.906128	119.903481	504.105988	-547.507690	-113.326340	510.932892	-591.770874	107.190201	90.502716	-564.287109	-109.116257	92.082817	-445.723389	188.594193	1378.220093	-402.834106	-152.121155	1365.816650	-396.086304	27.043800	1390.993530	-388.904236	17.564590	1668.176636	-511.829620	271.658020	1140.243286	-457.330292	-271.059448	1141.434814	-402.226135	298.338470	892.459351	-390.088135	-211.107986	887.251465	-427.746155	27.773428	961.408569	583.585144	-60.272762	934.632080	578.439026	97.351364
-485.117676	102.356071	873.684143	-457.745728	-56.882782	869.286377	-580.141235	119.908348	504.104462	-547.594421	-113.308083	510.905701	-591.752991	107.221382	90.462448	-564.317871	-109.086266	92.073967	-445.331360	188.604385	1378.098877	-402.070190	-152.090881	1365.770386	-395.478241	27.164463	1390.860352	-388.069580	17.596554	1668.103638	-511.794617	271.604767	1140.187988	-457.670807	-270.774628	1141.488281	-402.490601	298.326141	892.276978	-392.121094	-209.776718	887.062317	-427.800873	27.755301	961.324951	583.516296	-60.273643	934.644470	578.549744	97.323936
-485.323608	102.504784	873.663452	-457.968506	-56.725544	869.146912	-580.411560	119.888756	504.146912	-547.731018	-113.312996	510.869751	-591.829407	107.238037	90.453514	-564.474060	-109.282646	92.156158	-444.947754	188.660690	1377.972290	-401.212311	-152.097748	1365.720703	-394.831238	27.231400	1390.709351	-387.184174	17.663515	1667.976807	-511.744934	271.478973	1140.136475	-458.061768	-270.385223	1141.535645	-402.775024	298.300842	892.064331	-394.110413	-208.477371	886.870850	-427.890717	27.859932	961.186951	583.501892	-60.242062	934.642029	578.665405	97.284225
-485.496765	102.363777	873.628235	-457.977448	-56.826550	869.170593	-580.650391	119.931816	504.163239	-547.831543	-113.346985	510.877594	-591.804810	107.292328	90.475006	-564.313538	-109.096291	92.045029	-444.517365	188.704147	1377.830566	-400.401337	-152.086258	1365.637329	-394.134979	27.291914	1390.539673	-386.305969	17.750935	1667.848877	-511.696167	271.381500	1140.093018	-458.489899	-269.924835	1141.562988	-403.081818	298.267548	891.862488	-395.966583	-207.256638	886.677795	-427.910706	27.831964	961.141296	583.442017	-60.226284	934.654236	578.723938	97.268044
-485.761139	102.333862	873.605835	-458.111755	-56.876514	869.131775	-580.848083	119.891579	504.163910	-547.988403	-113.363380	510.898926	-591.791748	107.315758	90.487885	-564.339783	-109.103157	92.035294	-444.051453	188.721848	1377.691528	-399.593964	-152.098846	1365.554565	-393.433167	27.390421	1390.349609	-385.362671	17.849701	1667.721436	-511.662262	271.318451	1140.056885	-459.040497	-269.215057	1141.492798	-403.441589	298.195129	891.649353	-397.687073	-206.067459	886.418945	-428.008270	27.837070	961.058411	583.360229	-60.214787	934.665344	578.768127	97.246536
-486.097504	102.266762	873.615784	-458.326233	-56.868423	869.113037	-581.087891	119.839279	504.167053	-548.208984	-113.442604	510.906464	-591.787903	107.312302	90.510063	-564.352173	-109.092667	91.999367	-443.577393	188.741959	1377.550049	-398.748535	-152.128632	1365.469360	-392.755249	27.514236	1390.217163	-384.417297	17.930248	1667.605347	-511.629608	271.202728	1140.018799	-459.786896	-268.168030	1141.235596	-403.793793	298.131470	891.433411	-399.319824	-205.082581	886.140076	-428.158325	27.851149	960.989990	583.309753	-60.238983	934.708862	578.832153	97.173782
-486.414490	102.263893	873.657166	-458.552490	-56.821579	869.127014	-581.365295	119.720901	504.189545	-548.426147	-113.480194	510.895508	-591.793640	107.338448	90.539429	-564.415039	-109.108353	92.024261	-443.079010	188.779510	1377.398193	-397.890289	-152.108124	1365.382568	-392.009705	27.577549	1390.037598	-383.445770	18.044342	1667.481445	-511.602875	271.112427	1139.974487	-460.125946	-267.861267	1141.482910	-404.205963	298.033081	891.190613	-400.749176	-204.202805	885.911560	-428.307098	27.907726	960.955200	583.204285	-60.622440	934.673401	578.873962	97.118073
-486.746002	102.273666	873.695374	-458.773865	-56.814030	869.132996	-581.728088	119.620430	504.234131	-548.702393	-113.531166	510.913239	-591.817444	107.295555	90.587425	-564.463928	-109.110909	92.031151	-442.568207	188.854462	1377.252319	-397.081970	-152.142975	1365.218628	-391.243347	27.653187	1389.819092	-382.448364	18.152111	1667.354614	-511.558502	270.983521	1139.932617	-460.831787	-266.869812	1141.346558	-404.646545	297.948456	890.958557	-401.931061	-203.496735	885.547729	-428.450806	27.954031	960.909485	583.220337	-60.658657	934.714417	578.882507	96.991577
-487.169312	102.252945	873.740784	-459.054535	-56.833115	869.151062	-582.156189	119.587540	504.304596	-548.994873	-113.615501	510.929871	-591.802185	107.339035	90.634705	-564.540588	-109.105194	92.031876	-442.014404	188.891296	1377.104980	-396.239716	-152.150681	1365.065918	-390.484711	27.757856	1389.659424	-381.434692	18.251888	1667.213745	-511.535400	270.902405	1139.913574	-461.586365	-265.533051	1140.954956	-405.123322	297.805145	890.716064	-402.787384	-202.839951	885.194031	-428.656311	27.986603	960.865479	583.227356	-60.759468	934.713989	578.868103	96.885864
-487.080505	104.055008	874.508545	-459.065369	-56.203789	869.149048	-582.589111	119.479622	504.677094	-549.103088	-113.543579	510.828308	-591.784851	107.325249	90.687042	-564.447571	-109.095940	92.010872	-441.413849	188.934219	1376.954712	-395.415436	-152.168671	1364.913940	-389.685425	27.853624	1389.468384	-380.390350	18.382502	1667.075806	-511.479248	270.788208	1139.899780	-462.097504	-264.580200	1140.932495	-405.594940	297.680817	890.463501	-403.265411	-202.469757	884.879028	-428.623474	28.704449	961.279358	583.248413	-60.849739	934.690063	578.931274	96.878304
-487.461517	104.056259	874.545959	-459.349213	-56.194382	869.181946	-583.008972	119.390564	504.735931	-549.334778	-113.583061	510.837219	-591.789001	107.335464	90.764778	-564.524536	-109.101692	92.007881	-440.805939	189.004318	1376.830811	-394.592682	-152.126297	1364.715820	-388.891571	27.950378	1389.273315	-379.345215	18.531469	1666.918457	-511.438324	270.743378	1139.933228	-462.589050	-263.449554	1140.704102	-406.097260	297.561157	890.196228	-403.417358	-202.316879	884.421631	-428.809326	28.762695	961.238708	583.308167	-61.017574	934.644836	578.980896	96.843109
-487.495789	103.891663	874.278015	-459.595093	-56.140388	869.188477	-583.178528	118.224487	504.466034	-549.568909	-113.586937	510.856995	-591.770142	107.336678	90.682762	-564.535889	-109.098526	92.021988	-440.169525	189.079575	1376.724854	-393.820160	-152.138748	1364.537964	-388.159973	28.087948	1389.108032	-378.302094	18.603594	1666.802246	-511.379120	270.660156	1139.944580	-463.083923	-262.033295	1140.341919	-406.590271	297.365479	889.939697	-403.172821	-202.400360	884.004822	-428.786865	28.839447	961.019470	583.367615	-60.851078	934.764160	578.974243	96.718048
-487.917206	103.786179	874.276245	-459.917908	-56.191532	869.222839	-583.575439	118.123100	504.514038	-549.799500	-113.627998	510.890442	-591.791687	107.305916	90.712959	-564.901123	-109.315681	92.253471	-439.547791	189.152939	1376.601685	-393.088013	-152.137604	1364.328979	-387.444580	28.184704	1388.971436	-377.250183	18.729839	1666.686401	-511.316986	270.604370	1139.986206	-463.416992	-260.636017	1140.005859	-407.169250	297.219849	889.728088	-402.407410	-202.665909	883.570068	-429.003662	28.840364	960.953308	583.356323	-60.904221	934.820068	579.040161	96.760582
-488.334778	103.726265	874.307068	-460.292175	-56.167828	869.247070	-584.022461	118.999870	504.825409	-550.030029	-113.638031	510.909271	-591.629883	107.351242	90.855934	-564.863586	-109.364197	92.284111	-438.929901	189.188751	1376.492188	-392.401520	-152.131027	1364.128174	-386.681793	28.300526	1388.784180	-376.199585	18.874214	1666.507935	-511.266754	270.575012	1140.017212	-463.777893	-259.005524	1139.471558	-407.811066	297.117401	889.474670	-401.244720	-203.149139	883.147400	-429.241241	28.863735	960.898560	583.250305	-60.805248	934.763367	579.018921	96.621063
-488.773285	103.724113	874.330627	-460.685760	-56.178226	869.281616	-584.473999	118.934135	504.878082	-550.239990	-113.671997	510.914490	-591.587402	107.407555	90.886009	-564.796204	-109.355614	92.270943	-438.271637	189.240143	1376.393799	-391.748077	-152.105698	1363.885254	-386.005402	28.406855	1388.632080	-375.139374	18.957674	1666.401367	-511.181244	270.540619	1140.047485	-464.093414	-257.285706	1138.902954	-408.313629	296.885223	889.261841	-399.770081	-203.852386	882.672119	-429.498169	28.906591	960.844177	583.032104	-60.924168	934.620544	579.009705	96.386375
-489.184967	103.739899	874.359497	-461.097534	-56.182922	869.267151	-584.873291	118.819374	504.908783	-550.448425	-113.714783	510.896179	-591.576294	107.378525	90.910080	-564.834656	-109.412369	92.276573	-437.720795	189.319290	1376.295654	-391.073822	-152.119934	1363.617188	-385.356232	28.529514	1388.405518	-374.086243	19.057367	1666.262329	-511.100189	270.553070	1140.080688	-464.308929	-255.658279	1138.344482	-408.888336	296.728790	888.985657	-398.139496	-204.720490	882.168213	-429.736603	28.920620	960.762634	582.957031	-60.820389	934.681702	578.647827	96.881760
-489.912628	103.834557	874.683472	-461.531433	-56.274715	869.346619	-585.423218	118.723061	504.960083	-550.669617	-113.716644	510.855896	-591.658325	107.359123	90.951996	-564.769714	-109.473824	92.258698	-437.157654	189.344788	1376.201416	-390.478668	-152.124588	1363.369507	-384.705231	28.608156	1388.233643	-373.009491	19.178425	1666.122070	-511.029938	270.576965	1140.119507	-464.542053	-253.882080	1137.677490	-409.542542	296.614807	888.713562	-396.325287	-205.709198	881.719788	-430.173218	28.891470	960.892334	583.103882	-61.091068	934.705261	578.860352	96.366737
-490.273682	103.839355	874.753967	-461.908539	-56.278786	869.404907	-585.755859	118.690079	505.033752	-550.907898	-113.703865	510.887604	-591.687378	107.381325	90.988541	-564.668030	-109.517876	92.246460	-436.596954	189.410751	1376.109985	-389.915100	-152.097214	1363.144409	-384.085724	28.664768	1388.079712	-371.934357	19.308302	1665.990234	-510.935852	270.596771	1140.177734	-464.619843	-252.440186	1137.218750	-410.105347	296.518188	888.492737	-394.329742	-206.718246	881.398865	-430.408417	28.906263	960.887207	583.185425	-61.227856	934.695679	578.862366	96.223221
-490.656250	103.819672	874.783203	-462.310364	-56.324490	869.433167	-586.180664	118.693207	505.108002	-551.071167	-113.722389	510.697296	-591.713196	107.372337	91.048569	-564.574524	-109.561699	92.225708	-436.130615	189.442047	1376.019287	-389.352112	-152.115799	1362.885010	-383.474640	28.747477	1387.949341	-370.908264	19.428547	1665.860229	-510.844879	270.637207	1140.215210	-464.868652	-251.131088	1136.624390	-410.715942	296.406891	888.280762	-392.037415	-207.647690	881.179626	-430.649353	28.896078	960.836670	583.628235	-61.576775	934.547729	579.037170	96.160294
-491.045227	103.696709	874.807129	-462.696228	-56.422184	869.483398	-586.563538	118.678650	505.133179	-551.719299	-114.133614	510.931091	-591.915894	107.495056	91.161140	-564.775635	-109.640854	92.262085	-435.679352	189.487152	1375.952271	-388.905151	-152.092133	1362.651733	-382.984985	28.871481	1387.794800	-369.903931	19.549200	1665.708740	-510.752533	270.702759	1140.248291	-464.988068	-249.625504	1136.044312	-411.332916	296.383209	887.989197	-389.351166	-208.528961	881.266357	-430.896606	28.829369	960.798645	583.051819	-61.392200	934.778137	578.807800	95.667267
-491.356720	103.666168	874.812683	-463.033142	-56.484364	869.494385	-586.822937	118.633705	505.147675	-552.234558	-114.324417	511.115570	-591.891785	107.543434	91.179367	-564.934448	-109.657646	92.275391	-435.284485	189.531433	1375.857788	-388.416595	-152.069275	1362.414795	-382.466187	28.964706	1387.631958	-368.921906	19.668215	1665.558350	-510.657166	270.787384	1140.284668	-465.017242	-247.846558	1135.334839	-411.773010	296.217316	887.717163	-385.987640	-209.504242	881.184875	-431.101593	28.800863	960.743958	583.090332	-61.488262	934.789673	578.769043	95.562576
-491.651611	103.603645	874.815125	-463.371887	-56.541359	869.487061	-587.027161	118.540611	505.112030	-552.364990	-114.019882	510.986206	-591.888489	107.541695	91.187744	-564.882751	-109.725372	92.204880	-434.915131	189.576721	1375.757813	-387.958130	-152.063721	1362.164185	-381.967621	29.057625	1387.465576	-367.984283	19.756310	1665.404297	-510.565796	270.849548	1140.325073	-464.996490	-245.884872	1134.615112	-412.285858	296.113678	887.491577	-382.399139	-210.208237	881.359375	-431.306580	28.744934	960.682983	583.359009	-61.707054	934.877014	578.783936	95.491287
-491.903290	103.597557	874.812561	-463.709625	-56.524635	869.439697	-587.261047	118.561539	505.158386	-552.380676	-114.105042	510.658417	-591.726563	107.419525	91.115189	-564.646667	-109.755920	92.212128	-434.572876	189.624496	1375.678101	-387.571594	-152.046570	1361.918091	-381.512970	29.137371	1387.320679	-367.068146	19.890530	1665.209839	-510.470795	270.917267	1140.324219	-464.858948	-244.187729	1133.956909	-412.772583	296.024200	887.239868	-378.409149	-210.861343	881.778198	-431.494263	28.722059	960.603760	583.767334	-61.795609	935.005188	578.806824	95.487732
-492.104553	103.517639	874.796997	-463.917450	-56.627735	869.459045	-587.454712	118.430954	505.106537	-552.988586	-114.346191	511.062744	-591.736206	107.432083	91.117256	-564.951538	-109.787849	92.223427	-434.259430	189.641327	1375.595215	-387.196838	-152.031464	1361.647949	-381.080444	29.213747	1387.180786	-366.229553	19.945210	1665.097656	-510.372772	270.950409	1140.326660	-464.619080	-242.710678	1133.291260	-413.240540	295.949951	887.013428	-374.143829	-211.423691	882.329895	-431.638641	28.658903	960.572449	584.296631	-62.158306	934.992554	578.903442	95.571045
-492.494263	103.768761	874.953125	-464.415070	-56.480968	869.249756	-587.819519	118.492882	505.200623	-552.822205	-113.585243	510.665833	-591.859863	107.428246	91.154678	-564.626038	-109.806427	92.134232	-434.016754	189.673981	1375.498901	-386.919250	-151.997589	1361.398315	-380.687439	29.280693	1387.042603	-365.412720	20.045403	1664.981689	-510.308899	270.959747	1140.344849	-464.255798	-241.233398	1132.612793	-413.696381	295.919312	886.826477	-369.556946	-212.382217	883.079041	-431.936615	28.649363	960.481384	584.746765	-61.240776	934.634949	579.053772	95.832039
-492.523193	103.546463	874.784180	-464.428925	-56.707371	869.201843	-587.862854	118.446030	505.153290	-552.768921	-112.865845	510.563904	-591.783386	107.450699	91.125626	-564.359009	-109.854156	92.040894	-433.741974	189.675140	1375.437744	-386.748688	-151.980438	1361.179199	-380.376343	29.349598	1386.944336	-364.666748	20.126736	1664.857056	-510.258514	271.015350	1140.356079	-463.709290	-239.981506	1131.918457	-414.087708	295.878326	886.636047	-364.661285	-213.595322	884.142151	-431.920807	28.503389	960.348877	584.476929	-61.623928	934.962463	578.829773	95.419693
-492.585907	103.444122	874.731750	-464.392517	-56.949780	869.266479	-587.952332	118.402122	505.090942	-553.575623	-113.957268	511.054993	-591.796204	107.460609	91.114594	-564.781799	-109.881699	92.175606	-433.482269	189.699753	1375.365845	-386.682983	-151.958847	1360.996216	-380.112183	29.368143	1386.846069	-363.980072	20.211647	1664.754395	-510.222900	271.017426	1140.331665	-463.020081	-238.919922	1131.228027	-414.459473	295.875702	886.460938	-359.188995	-214.488724	885.419800	-431.939117	28.418978	960.352600	584.521851	-61.741959	934.934021	578.763916	95.326599
-492.625275	103.485893	874.694458	-464.504059	-56.913513	869.247253	-588.057800	118.465561	505.133331	-553.798035	-114.077888	511.104279	-591.819580	107.469681	91.122086	-564.785034	-109.932228	92.166298	-433.302704	189.724640	1375.284180	-386.707153	-151.975922	1360.822998	-379.892548	29.390957	1386.765381	-363.326965	20.308746	1664.639160	-510.202118	271.036102	1140.308472	-462.210327	-237.999161	1130.508057	-414.819183	295.886139	886.282654	-353.495789	-215.716293	886.912598	-431.997131	28.450203	960.315613	584.599121	-61.795773	934.903198	578.699829	95.289154
-492.689545	103.512085	874.710144	-464.613007	-56.900234	869.236023	-588.070801	118.492966	505.094543	-553.930542	-114.018806	511.098633	-591.807068	107.498634	91.101089	-564.735657	-109.980713	92.158562	-433.151672	189.762909	1375.219604	-386.816315	-151.967026	1360.690186	-379.705627	29.418512	1386.723511	-362.757629	20.436062	1664.510254	-510.193085	271.080231	1140.310303	-461.270935	-237.210938	1129.764771	-415.116669	295.915741	886.164368	-347.308197	-217.121170	888.764954	-432.060089	28.446228	960.306763	584.633728	-61.899696	934.830566	578.618652	95.225777
-492.678528	103.559921	874.703796	-464.658966	-56.850346	869.236450	-588.049561	118.513145	505.094482	-554.055542	-114.020958	511.104004	-591.833801	107.508423	91.081497	-564.725525	-109.992981	92.135078	-433.022766	189.778305	1375.168213	-386.974060	-151.960220	1360.577637	-379.563141	29.431923	1386.665405	-362.278107	20.470793	1664.473022	-510.203461	271.097412	1140.321167	-460.282196	-236.559708	1129.063843	-415.392975	295.943146	886.048523	-340.976196	-218.763046	890.880310	-432.079926	28.481873	960.305786	584.644104	-61.926800	934.747742	578.520081	95.193657
-492.685547	103.626411	874.703186	-464.693268	-56.810284	869.222839	-588.009521	118.641365	505.100311	-554.137451	-114.014648	511.097443	-591.822083	107.512573	91.092613	-564.717957	-110.066002	92.106598	-432.957764	189.786377	1375.105347	-387.235107	-151.981171	1360.527466	-379.493622	29.432686	1386.648560	-361.894531	20.582972	1664.360718	-510.223633	271.135803	1140.292358	-459.286011	-236.152893	1128.395142	-415.591766	295.950989	885.971863	-334.416473	-220.560440	893.366943	-432.092896	28.520691	960.295471	584.631470	-61.967342	934.647461	578.421021	95.153557
-492.586884	103.587311	874.670959	-464.584473	-56.768387	869.235291	-587.913635	118.677742	505.049164	-554.165405	-113.999054	511.095703	-591.777771	107.513611	91.077919	-564.696655	-110.135574	92.089050	-432.932190	189.828156	1375.081909	-387.517365	-152.010345	1360.504395	-379.485748	29.423321	1386.600586	-361.575623	20.618162	1664.337036	-510.276764	271.205444	1140.326416	-458.266174	-235.874207	1127.759888	-415.773315	295.965027	885.924377	-327.252563	-222.062393	896.338318	-432.018524	28.546618	960.299683	584.616028	-61.966022	934.567200	578.334106	95.176559
-492.508789	103.639565	874.655701	-464.508636	-56.665417	869.226196	-587.824585	118.664116	505.007507	-554.173584	-114.037842	511.129333	-591.780212	107.482079	91.008278	-564.727295	-110.169449	92.109238	-432.935181	189.834030	1375.063965	-387.851013	-152.024002	1360.465698	-379.543060	29.412418	1386.618164	-361.341278	20.690117	1664.304077	-510.326935	271.229980	1140.318115	-457.195496	-235.833725	1127.145142	-415.938538	295.996674	885.873108	-320.496429	-224.253998	899.497925	-431.962067	28.624641	960.298279	584.549438	-61.919209	934.487976	578.251282	95.227684
-492.511108	103.816917	874.662537	-464.680786	-56.607628	869.150146	-586.462463	117.331245	504.420044	-554.182190	-114.047256	511.131927	-591.389771	107.635818	90.838493	-564.762756	-110.197380	92.130539	-432.970093	189.839737	1375.053589	-388.187958	-152.055527	1360.499268	-379.609802	29.414850	1386.633179	-361.192169	20.762379	1664.278564	-510.376617	271.271545	1140.326782	-456.065430	-235.834595	1126.634888	-416.065521	296.051941	885.853516	-313.697327	-226.753098	903.026001	-432.024719	28.647949	960.256104	584.442810	-61.851635	934.431274	578.209778	95.284370
-492.428802	104.042648	874.679077	-464.748169	-56.504852	869.103577	-587.354004	117.712601	504.675690	-554.167542	-114.082474	511.121185	-591.810425	107.479263	90.885109	-564.869324	-110.220474	92.115822	-433.017151	189.830963	1375.044922	-388.517822	-152.080826	1360.553589	-379.756744	29.390423	1386.667358	-361.116272	20.830173	1664.261597	-510.411804	271.333801	1140.348389	-455.004761	-236.009460	1126.186890	-416.144501	296.106018	885.843384	-307.136078	-229.366348	906.831787	-432.008942	28.731632	960.241272	584.323669	-61.709774	934.379944	578.216431	95.416901
-492.206787	104.114098	874.655151	-464.533997	-56.423386	869.089233	-587.727966	118.983459	505.092590	-554.056458	-114.047020	511.122711	-592.013977	107.616409	91.178963	-564.877747	-110.222252	92.132561	-433.127106	189.818283	1375.065063	-388.894470	-152.132721	1360.660400	-379.931519	29.359943	1386.720337	-361.115784	20.892052	1664.276611	-510.459717	271.423889	1140.362549	-453.906921	-236.234589	1125.772217	-416.177673	296.161957	885.866516	-300.567230	-232.119827	911.020996	-431.850952	28.799944	960.254272	584.123474	-61.530876	934.335144	578.242615	95.615005
-491.956451	104.264023	874.647766	-464.299683	-56.304775	869.078613	-587.609680	119.151970	505.146698	-553.921448	-113.975945	511.167725	-591.992371	107.630753	91.197777	-564.854675	-110.198013	92.155457	-433.282074	189.788162	1375.123047	-389.306763	-152.203903	1360.836548	-380.146729	29.309195	1386.816040	-361.207214	20.939625	1664.329590	-510.498169	271.481873	1140.394897	-452.746307	-236.495163	1125.486084	-416.203003	296.291260	885.944946	-294.303558	-235.118118	915.362793	-431.677277	28.913702	960.282532	583.925049	-61.349178	934.363281	578.353577	95.789009
-491.690674	104.430206	874.655701	-464.063110	-56.170803	869.080750	-587.405151	119.191620	505.148712	-553.795166	-113.923592	511.206757	-591.962769	107.608704	91.176521	-564.903870	-110.177803	92.212051	-433.506775	189.715530	1375.164185	-389.723328	-152.263474	1361.051025	-380.403229	29.265003	1386.924072	-361.394592	20.988092	1664.398682	-510.556030	271.583893	1140.450684	-451.607635	-236.848618	1125.296875	-416.092865	296.337036	886.026794	-288.203461	-238.148834	919.955139	-431.491547	29.038633	960.323303	583.704102	-61.115555	934.395691	578.491760	96.010498
-491.020233	104.527542	874.351135	-463.708771	-55.983345	869.033508	-587.049744	119.196434	505.137848	-553.635071	-113.830475	511.255310	-591.718689	107.507820	91.109573	-564.909851	-110.179108	92.258858	-433.780823	189.668610	1375.245850	-390.159790	-152.353455	1361.291748	-380.683289	29.169762	1387.058838	-361.652649	21.040230	1664.476685	-510.581421	271.649445	1140.517334	-450.410706	-237.285706	1125.233643	-415.965149	296.452148	886.132690	-282.326141	-241.204269	924.657715	-431.039063	29.223104	960.176453	583.453430	-60.840706	934.467651	578.691284	96.253639
-490.657471	104.701309	874.348694	-463.388947	-55.835754	869.031677	-586.803162	119.283653	505.140167	-553.436096	-113.753899	511.279846	-591.645813	107.531372	91.094238	-564.880005	-110.154633	92.321823	-433.976044	189.626373	1375.373169	-390.548431	-152.416519	1361.559448	-381.026367	29.087824	1387.244873	-361.977936	21.103252	1664.561646	-510.569794	271.670715	1140.597534	-449.158691	-237.851791	1125.274170	-415.825104	296.609650	886.277527	-276.891998	-244.438675	929.262939	-430.775299	29.356379	960.216370	583.177490	-60.524319	934.491638	578.928711	96.560715
-490.310120	104.860954	874.372070	-463.047211	-55.666439	869.035034	-586.655273	119.378632	505.163116	-553.247253	-113.677429	511.325745	-591.677124	107.517220	91.135391	-565.002808	-110.146439	92.437943	-434.242065	189.566711	1375.504395	-390.969177	-152.477798	1361.883423	-381.364838	29.007282	1387.432617	-362.384460	21.139565	1664.674561	-510.575500	271.714905	1140.661499	-447.845642	-238.603043	1125.506958	-415.606995	296.729065	886.452759	-271.372711	-247.338181	934.113098	-430.507813	29.494030	960.271484	582.865234	-60.237473	934.490356	579.252808	96.858345
-489.966919	104.956810	874.405151	-462.690582	-55.482651	869.041748	-586.519470	119.505165	505.199799	-552.997925	-113.576797	511.377472	-591.681396	107.515633	91.125511	-565.006836	-110.114937	92.584793	-434.597107	189.483246	1375.644287	-391.400665	-152.515015	1362.278564	-381.735046	28.935946	1387.610229	-362.895233	21.196362	1664.830322	-510.576508	271.760071	1140.760620	-446.396393	-239.554749	1125.866333	-415.386292	296.867767	886.651550	-266.320770	-250.426132	938.682678	-430.234650	29.611385	960.332520	582.816284	-59.753170	934.619934	579.673157	97.254997
-489.660065	104.967804	874.412354	-462.317902	-55.367584	869.060730	-586.356140	119.626457	505.239349	-552.764832	-113.520126	511.459717	-591.674377	107.524261	91.161644	-565.036011	-110.034485	92.602524	-434.961548	189.444839	1375.798950	-391.865936	-152.523590	1362.749146	-382.141266	28.901604	1387.824097	-363.470215	21.244362	1664.994751	-510.556610	271.797089	1140.861450	-444.849274	-240.762039	1126.430786	-415.133667	297.023041	886.841309	-260.926117	-252.873901	943.094421	-429.974640	29.688080	960.386353	581.943481	-59.891705	934.788940	579.877808	97.308456
-489.065491	105.015205	874.435852	-461.598480	-55.108120	869.353516	-585.991089	119.659950	505.229462	-552.407471	-113.390991	511.530579	-591.601135	107.529610	91.197639	-564.772888	-109.948555	92.575485	-435.296997	189.379715	1375.975708	-392.356537	-152.481415	1363.249634	-382.619171	28.850206	1388.056030	-364.138641	21.284695	1665.199707	-510.541199	271.823090	1140.954468	-442.993164	-242.153473	1127.097534	-414.810791	297.206146	887.050171	-256.658081	-256.160248	946.923523	-429.536194	29.992109	960.649170	581.596252	-59.442509	934.748352	580.311890	97.643875
-488.668610	105.245491	874.490356	-461.181335	-54.965607	869.335876	-585.699768	119.761040	505.287933	-552.129028	-113.294563	511.630249	-591.507996	107.542595	91.198235	-564.269592	-109.849922	92.463463	-435.702240	189.358597	1376.164917	-392.983795	-152.391357	1363.847656	-383.053986	28.789072	1388.320435	-364.880615	21.352118	1665.418701	-510.519073	271.855743	1141.053345	-440.754425	-243.672043	1127.857422	-414.418182	297.335358	887.280396	-252.404617	-259.769470	950.439636	-429.207123	30.126814	960.710693	581.247192	-59.125851	934.747437	580.732422	97.950470
-488.252655	105.580452	874.548706	-460.768524	-54.958107	869.187317	-585.413757	119.914116	505.392456	-551.862122	-113.113663	511.718903	-591.436890	107.573082	91.255173	-564.192749	-109.817467	92.507843	-436.105957	189.365097	1376.320801	-393.615814	-152.290665	1364.401367	-383.554016	28.751207	1388.617920	-365.703186	21.402334	1665.651001	-510.470520	271.866821	1141.089233	-438.312500	-245.250092	1128.695068	-413.949646	297.513031	887.503967	-248.687820	-263.449127	953.059265	-428.835876	30.164165	960.695190	580.817078	-58.813812	934.697693	581.195801	98.220169
-487.680878	105.679596	874.563538	-460.003815	-54.830837	869.305664	-585.093018	119.951752	505.394226	-551.523621	-113.049881	511.819702	-591.365479	107.601860	91.261147	-564.101746	-109.777725	92.624863	-436.522766	189.375031	1376.464355	-394.427795	-152.082825	1365.002075	-384.078400	28.743710	1388.852905	-366.588013	21.481209	1665.885986	-510.422089	271.904358	1141.099121	-435.564209	-246.805405	1129.502808	-413.438263	297.672729	887.707642	-244.777649	-267.263306	955.376831	-428.345398	30.356903	960.848572	579.944214	-58.738834	934.420105	581.531189	98.459099
-487.293060	105.437614	874.509766	-459.389374	-54.723427	869.463379	-584.798828	119.974800	505.316345	-551.163635	-112.891106	511.873077	-591.327087	107.577393	91.279732	-564.151306	-109.758034	92.722191	-436.919952	189.411484	1376.562866	-395.287628	-151.849228	1365.576538	-384.662994	28.743654	1389.152954	-367.547424	21.535591	1666.091553	-510.400635	271.996979	1141.074951	-432.624084	-248.440613	1130.336182	-412.919647	297.802155	887.873535	-241.245575	-271.058624	956.955261	-428.004822	30.451908	960.973389	579.523987	-58.406754	934.379395	581.951416	98.762177
-486.831390	105.605049	874.559631	-458.944305	-54.545212	869.569763	-584.443604	119.958237	505.331573	-550.821716	-112.753944	511.949310	-591.288879	107.574554	91.317215	-564.095276	-109.717186	92.815331	-437.346222	189.517975	1376.634888	-396.229523	-151.511932	1366.131104	-385.249664	28.781013	1389.451050	-368.532837	21.675991	1666.372681	-510.329041	272.029449	1141.007324	-429.565552	-250.173004	1131.204712	-412.305267	297.944092	888.015198	-237.742371	-274.704010	958.101807	-427.680176	30.627325	961.116821	579.059631	-58.096626	934.363586	582.343933	98.966026
-486.267426	105.924026	874.646606	-458.458832	-54.384521	869.652283	-584.094055	120.024498	505.397888	-550.497803	-112.666748	512.060364	-591.263000	107.562607	91.340607	-563.994690	-109.649872	92.858192	-437.741272	189.640579	1376.720459	-397.232025	-151.077576	1366.600098	-385.863251	28.888020	1389.745728	-369.559906	21.838100	1666.628174	-510.263245	272.123291	1140.913452	-426.459137	-252.064865	1132.076904	-411.660309	298.058228	888.152100	-234.427948	-278.088623	958.864746	-427.299927	30.810097	961.278015	578.640320	-57.735321	934.356384	582.720703	99.278732
-485.789215	105.976639	874.684631	-457.943726	-54.374798	869.766846	-583.795959	120.146652	505.433990	-550.149963	-112.582176	512.139404	-591.212891	107.563461	91.392555	-563.916992	-109.625320	92.968666	-438.221222	189.775925	1376.776611	-398.220917	-150.731308	1367.036133	-386.533417	28.988890	1390.046631	-370.662262	22.009121	1666.838867	-510.160675	272.253662	1140.795654	-423.363342	-254.152130	1133.000488	-410.969604	298.129486	888.230591	-231.387939	-281.208405	959.214233	-426.951324	30.864851	961.427673	578.260376	-57.466965	934.335571	583.084717	99.522659
-485.279785	106.065338	874.701111	-457.492157	-54.314034	869.815186	-583.453674	120.185669	505.431396	-549.842468	-112.501274	512.201599	-591.170532	107.528595	91.421211	-564.041992	-109.479286	93.081787	-438.673248	189.944534	1376.834961	-399.197144	-150.311844	1367.324219	-387.238220	29.088079	1390.320190	-371.782837	22.167736	1667.093750	-509.999573	272.361267	1140.615479	-420.352783	-256.453247	1133.904419	-410.243469	298.241608	888.275452	-228.655441	-284.031250	959.153992	-426.610352	30.913843	961.531677	577.858154	-57.147667	934.327881	583.381348	99.764481
-484.790375	106.194420	874.737122	-457.100098	-54.278496	869.850647	-583.134033	120.193611	505.431366	-549.545044	-112.460907	512.254517	-591.112427	107.491631	91.391266	-564.140320	-109.443993	93.181602	-439.149414	190.050537	1376.851685	-400.069550	-149.907852	1367.574219	-387.946808	29.242592	1390.560181	-372.936371	22.388792	1667.295044	-509.820404	272.548492	1140.401978	-417.466278	-258.801788	1134.933350	-409.540894	298.340057	888.322144	-226.238617	-286.562195	958.824158	-426.309235	30.939455	961.640442	577.443665	-56.856339	934.329529	583.598633	99.947678
-484.294006	106.265602	874.740356	-456.667480	-54.277012	869.877136	-582.813721	120.312775	505.479462	-549.202271	-112.355888	512.244629	-591.101746	107.456543	91.426598	-564.159546	-109.426895	93.203400	-439.629791	190.218033	1376.875732	-400.810120	-149.513550	1367.769653	-388.650024	29.383438	1390.757690	-374.096802	22.617260	1667.465088	-509.597382	272.683990	1140.172607	-414.715912	-261.321594	1135.988159	-408.699493	298.448914	888.361877	-224.277939	-288.775146	958.218994	-426.004486	30.938898	961.737000	577.130798	-56.649860	934.354980	583.849426	100.148338
-483.792603	106.216698	874.687317	-456.266205	-54.293777	869.895630	-582.555664	120.372002	505.447174	-548.889709	-112.306015	512.229614	-591.111328	107.401733	91.449722	-564.054810	-109.449684	93.209290	-440.178284	190.359222	1376.885620	-401.417603	-149.121277	1367.922241	-389.343750	29.534924	1390.890991	-375.275940	22.871223	1667.623901	-509.352234	272.862152	1139.977051	-412.030884	-263.742493	1137.047607	-407.851227	298.547516	888.381653	-223.802689	-292.107330	957.194519	-425.703827	30.891029	961.795349	576.847290	-56.412430	934.373413	584.071106	100.381157
-483.254242	106.118172	874.615723	-455.854095	-54.423847	870.053589	-582.307251	120.395638	505.426605	-548.630920	-112.231903	512.262634	-591.240173	107.473854	91.567024	-564.150146	-109.429909	93.254791	-440.764160	190.428452	1376.871948	-401.906799	-148.731064	1368.045532	-390.043030	29.721151	1391.006348	-376.440369	23.160597	1667.784546	-509.054077	272.997681	1139.749756	-409.651489	-266.175140	1138.163208	-406.960938	298.710938	888.435486	-222.885498	-294.035339	956.138184	-425.430969	30.831617	961.935425	576.596741	-56.213379	934.387024	584.242615	100.566528
-482.848907	106.206001	874.563965	-455.618622	-54.454350	869.785583	-582.098999	120.462357	505.443420	-548.415649	-112.218559	512.255066	-591.074219	107.274391	91.500023	-564.096069	-109.459648	93.238068	-441.429291	190.502213	1376.855591	-402.286072	-148.303818	1368.189331	-390.699402	29.893705	1391.141113	-377.603760	23.459700	1667.943359	-508.758179	273.213196	1139.539917	-407.509613	-268.492523	1139.366211	-406.111084	298.861847	888.484314	-222.246765	-295.706604	955.137512	-425.168610	30.678385	961.814026	576.392212	-56.016827	934.396667	584.388550	100.738152
-482.561066	106.184921	874.487549	-455.333069	-54.539661	869.628418	-581.820618	119.309921	505.084747	-548.186096	-112.212105	512.264587	-591.336914	107.325325	91.455017	-564.087891	-109.428047	93.246979	-442.131409	190.593750	1376.823975	-402.519714	-147.873291	1368.275391	-391.335083	30.060278	1391.242798	-378.766174	23.756090	1668.098633	-508.465393	273.361420	1139.320435	-405.533356	-270.501190	1140.516235	-405.130341	299.024689	888.524109	-221.980148	-297.215546	954.061707	-424.962616	30.562593	961.740234	576.210327	-55.853157	934.432800	584.493164	100.836922
-482.212952	106.182640	874.431091	-454.901459	-54.631176	869.540955	-581.682190	119.256287	505.053711	-547.954773	-112.186768	512.273438	-591.331604	107.266113	91.481926	-563.764465	-109.344421	93.093018	-442.840637	190.663727	1376.804199	-402.651001	-147.499786	1368.363525	-391.963318	30.228058	1391.278076	-379.907867	24.076012	1668.247803	-508.195862	273.493195	1139.056519	-403.936951	-272.482941	1141.787109	-404.140442	299.156097	888.576782	-222.341614	-298.694885	952.868103	-424.684967	30.497849	961.724121	576.131226	-55.746799	934.470398	584.586792	100.949028
-481.880646	106.191795	874.347046	-454.478821	-54.705116	869.453918	-581.437195	119.198738	505.011047	-547.773621	-112.176109	512.299500	-591.252563	107.214485	91.464294	-563.774170	-109.341545	93.114929	-443.584930	190.713684	1376.723022	-402.709137	-147.062546	1368.492188	-392.527283	30.382339	1391.358765	-381.037537	24.462936	1668.396973	-507.937256	273.626465	1138.781738	-402.598114	-274.107727	1142.917114	-403.183777	299.397797	888.678955	-223.004562	-299.985535	951.676758	-424.406647	30.467632	961.686890	576.081177	-55.652760	934.516235	584.643066	101.018356
-481.548859	106.179192	874.268372	-454.033905	-54.704868	869.384949	-581.336609	120.092575	505.294861	-547.537354	-112.120117	512.310669	-591.082336	107.227463	91.556602	-563.700989	-109.335892	93.106895	-444.364044	190.770615	1376.682617	-402.693817	-146.594467	1368.602173	-393.004120	30.520107	1391.416382	-382.156097	24.778631	1668.544800	-507.672729	273.681976	1138.532959	-401.584717	-275.489075	1143.960693	-402.079681	299.508209	888.831055	-224.092361	-301.272552	950.538452	-424.110596	30.480936	961.656982	576.101868	-55.581249	934.557434	584.688904	101.068581
-481.253296	106.170486	874.182190	-453.617706	-54.690079	869.331360	-581.183350	120.125481	505.328979	-547.340698	-112.138176	512.297241	-591.025330	107.190208	91.566971	-563.687561	-109.335381	93.108696	-445.111603	190.817352	1376.638672	-402.636993	-146.251602	1368.733154	-393.458252	30.724949	1391.469482	-383.281799	25.148178	1668.702759	-507.426758	273.659424	1138.266602	-400.920502	-276.721588	1145.009155	-400.964355	299.690857	888.933228	-225.605515	-302.350006	949.387268	-423.831116	30.521441	961.622253	576.182373	-55.547184	934.607971	584.720276	101.076927
-481.783783	104.552307	873.702454	-453.499756	-55.276375	869.330811	-581.046997	120.066521	505.061920	-547.343384	-112.274399	512.441956	-590.976440	107.139549	91.589119	-564.117737	-109.459457	93.269913	-445.836121	190.860001	1376.578613	-402.524200	-145.938690	1368.878296	-393.924835	30.909781	1391.530640	-384.375092	25.489279	1668.854858	-507.227722	273.629486	1138.002686	-400.676208	-277.814423	1146.004639	-399.890228	299.867950	889.107361	-227.675049	-303.265259	948.122375	-423.961151	29.911669	961.317505	576.297241	-55.531322	934.626038	584.724854	101.099632
-481.613892	104.562988	873.657532	-453.144531	-55.221973	869.302368	-580.904541	120.010757	505.093597	-547.142395	-112.348763	512.439026	-590.942993	107.121742	91.624947	-564.094482	-109.481392	93.281631	-446.571533	190.947830	1376.517212	-402.423157	-145.591049	1369.036499	-394.245422	31.072113	1391.715088	-385.460358	25.843031	1669.056396	-507.083374	273.527985	1137.731567	-400.743347	-278.762726	1146.890259	-398.776031	299.999298	889.332214	-230.094620	-303.970032	946.786987	-423.720673	30.001436	961.288147	576.477112	-55.576382	934.656006	584.736389	101.066177
-480.773529	106.093643	874.122253	-452.489532	-54.541142	869.244690	-580.694153	119.935860	505.355347	-546.741577	-112.248680	512.343445	-590.847473	107.110985	91.638840	-564.069763	-109.472496	93.315666	-447.244720	190.987274	1376.447266	-402.299194	-145.332916	1369.257813	-394.573669	31.262045	1391.845093	-386.520203	26.233084	1669.250610	-506.970215	273.356781	1137.430664	-401.117218	-279.496674	1147.662964	-397.579071	300.056122	889.531494	-232.746353	-304.391968	945.517944	-423.115112	30.708694	961.583374	576.718018	-55.589989	934.670593	584.692932	101.051216
-480.671478	106.137978	874.166199	-452.081451	-54.505985	869.251465	-580.586792	119.855476	505.381348	-546.485413	-112.356003	512.390869	-590.799072	107.075165	91.640770	-563.657104	-109.416656	93.176498	-447.901367	191.054810	1376.358398	-402.225372	-145.154739	1369.502686	-394.885315	31.451704	1391.927368	-387.553162	26.619957	1669.450806	-506.911743	273.170654	1137.153564	-401.812439	-280.152222	1148.346436	-396.466248	300.116455	889.772705	-235.474228	-304.330414	944.295715	-422.871002	30.808250	961.610779	576.997437	-55.630192	934.688293	584.630249	101.031754
-480.626068	106.058334	874.209045	-451.659332	-54.525917	869.281860	-580.449524	119.750900	505.383972	-546.250916	-112.429001	512.427002	-590.695435	107.059959	91.642105	-563.690308	-109.460785	93.228470	-448.511536	191.141785	1376.229492	-402.178375	-145.032104	1369.720215	-395.213379	31.641653	1392.020752	-388.609833	27.041180	1669.670410	-506.876984	272.926636	1136.844849	-402.832703	-280.684631	1148.953613	-395.272156	300.109375	890.003418	-238.601807	-304.017273	942.885498	-422.630035	30.856995	961.638367	577.279297	-55.703239	934.698669	584.546875	100.971489
-480.982117	105.107849	874.010010	-451.374878	-54.874912	869.355469	-580.399231	119.629974	505.246765	-546.170471	-112.640694	512.562622	-590.642090	107.075569	91.677330	-564.288879	-109.592171	93.517426	-449.100006	191.238297	1376.101074	-402.146851	-144.996841	1369.963989	-395.522461	31.804600	1392.126465	-389.713379	27.390234	1669.835205	-506.889343	272.717560	1136.539917	-404.004822	-280.963562	1149.384155	-394.261871	300.149139	890.262207	-242.015656	-303.971405	941.566284	-422.610291	30.565451	961.527710	577.607971	-55.765556	934.682739	584.441895	100.928314
-480.871857	105.171120	874.106750	-450.930115	-54.814255	869.379395	-580.305786	119.523880	505.292236	-545.935364	-112.743019	512.614075	-590.584106	107.059799	91.677391	-564.355896	-109.632019	93.625977	-449.661591	191.311630	1375.971313	-402.159332	-144.975662	1370.169434	-395.846863	31.978518	1392.241577	-390.766968	27.856186	1670.052124	-506.922638	272.414154	1136.172607	-405.505005	-281.068970	1149.612183	-393.123047	300.146606	890.552002	-245.374908	-302.925049	940.073730	-422.350525	30.674084	961.593811	577.970886	-55.804062	934.661072	584.320557	100.865898
-480.802673	105.129875	874.173340	-450.518677	-54.738136	869.399353	-580.238586	119.338570	505.305328	-545.707275	-112.874741	512.689514	-590.523071	107.066666	91.672279	-564.288940	-109.679756	93.702629	-450.203674	191.392761	1375.855957	-402.187775	-145.037216	1370.382568	-396.164185	32.140594	1392.370972	-391.799652	28.374804	1670.229492	-507.043518	272.135101	1135.807739	-407.288361	-281.135620	1149.818115	-392.133423	300.071350	890.779663	-248.724792	-300.949005	938.384033	-422.119080	30.760889	961.637146	578.363281	-55.870037	934.650391	584.206482	100.776848
-480.721405	105.202644	874.272400	-450.097168	-54.677242	869.433899	-580.224426	119.187569	505.354095	-545.453857	-113.007065	512.790283	-590.444336	107.035019	91.672752	-564.382813	-109.711998	93.782501	-450.735870	191.485260	1375.777954	-402.224243	-145.118103	1370.594849	-396.482483	32.291862	1392.494873	-392.852600	28.870119	1670.461182	-507.120972	271.889679	1135.489380	-409.141266	-280.895050	1149.773560	-391.207581	300.001770	891.021423	-252.529144	-299.721741	936.841980	-421.888580	30.879482	961.710815	578.815125	-55.948540	934.660889	584.073547	100.732864
-480.665466	105.196693	874.366333	-449.651367	-54.679756	869.497925	-580.182739	119.038269	505.374207	-545.184204	-113.102097	512.856873	-590.364014	106.989784	91.707458	-564.495667	-109.803268	93.878540	-451.228485	191.528412	1375.634033	-402.272003	-145.228104	1370.811646	-396.804169	32.420723	1392.636963	-393.934387	29.410374	1670.639893	-507.270050	271.593689	1135.154419	-411.185211	-280.423981	1149.663452	-390.281433	299.933044	891.286499	-256.388092	-297.733765	935.109802	-421.662079	30.959785	961.796265	579.290466	-56.021420	934.656677	583.909241	100.680946
-480.559906	105.102303	874.433411	-449.137268	-54.772053	869.570007	-580.096985	118.768425	505.398438	-544.944824	-113.206482	512.949158	-590.286865	106.988289	91.705650	-564.610046	-109.855888	93.961151	-451.720642	191.580872	1375.496704	-402.356232	-145.323517	1371.042725	-397.137878	32.513550	1392.788208	-395.009949	29.993416	1670.830688	-507.431274	271.274506	1134.819092	-413.442841	-279.851227	1149.559570	-389.434204	299.845917	891.551453	-260.196442	-294.937164	933.208313	-421.409149	30.968655	961.886841	579.722900	-56.062538	934.646423	583.715881	100.649872
-480.460419	105.054726	874.485962	-448.684174	-54.769466	869.627380	-580.059631	118.574898	505.436249	-544.689514	-113.383446	513.036682	-590.211548	106.993347	91.734642	-564.596008	-109.936737	94.038887	-452.242065	191.633957	1375.367554	-402.454498	-145.400238	1371.259277	-397.500946	32.629326	1392.909912	-396.082733	30.627396	1671.025635	-507.581146	270.973633	1134.528687	-415.757721	-278.841156	1149.173828	-388.626678	299.723267	891.762939	-264.323212	-292.475647	931.379395	-421.176178	31.037741	961.956726	580.162659	-56.046391	934.635742	583.495117	100.612366
-480.394501	105.011383	874.541138	-448.345581	-54.761776	869.667480	-580.010742	118.399147	505.427917	-544.443665	-113.519211	513.111023	-589.983154	106.795540	91.629707	-564.666443	-110.006790	94.085487	-452.755829	191.759827	1375.245850	-402.554474	-145.499222	1371.446899	-397.872894	32.729778	1393.004272	-397.182495	31.290455	1671.174805	-507.739410	270.657318	1134.201904	-418.190674	-277.616791	1148.781494	-387.916595	299.628540	891.958008	-268.705872	-290.452576	929.609985	-420.991241	31.083759	962.008484	580.714905	-56.117279	934.669922	583.305359	100.587265
-480.255798	104.924072	874.556946	-447.869293	-54.859417	869.676453	-579.895752	118.166992	505.419708	-544.186340	-113.654205	513.153931	-590.046814	106.918213	91.737877	-564.670227	-110.058632	94.136307	-453.261658	191.803604	1375.150269	-402.646912	-145.613571	1371.615356	-398.241150	32.835247	1393.133789	-398.299866	32.002476	1671.334595	-507.879974	270.351868	1133.912720	-420.774017	-276.122803	1148.220825	-387.278625	299.573914	892.173645	-273.042114	-287.711273	927.716797	-420.723755	31.070150	962.034973	581.245789	-56.147408	934.670471	583.091797	100.605240
-480.105835	104.770363	874.572571	-447.416168	-54.955826	869.693909	-579.584167	117.881264	505.320862	-543.952942	-113.750366	513.211731	-589.737549	106.790359	91.614792	-564.707825	-110.097916	94.171738	-453.799500	191.861771	1375.042358	-402.733917	-145.741180	1371.741699	-398.851959	32.917072	1393.052124	-399.443085	32.740356	1671.470947	-507.961578	270.073975	1133.736816	-423.512177	-274.404236	1147.675415	-386.668549	299.506500	892.415955	-277.346680	-284.396027	925.610779	-420.460754	31.022264	962.064880	581.722534	-56.168545	934.655396	582.866821	100.549294
-479.920837	104.614723	874.545105	-446.884674	-55.150997	869.693787	-579.725891	117.780472	505.398682	-543.718445	-113.903793	513.276123	-589.810364	106.714828	91.632408	-564.654419	-110.096184	94.199722	-454.354797	191.921814	1374.946045	-402.857239	-145.900696	1371.863403	-399.257904	33.012917	1393.104736	-400.653717	33.473278	1671.571899	-508.139038	269.713287	1133.441895	-426.246368	-272.399170	1146.978760	-386.113220	299.446381	892.567017	-281.820679	-281.423187	923.558594	-420.158813	30.942368	962.071594	582.249878	-56.178509	934.658142	582.649231	100.543396
-479.819611	104.582565	874.549194	-446.586029	-55.273876	869.563660	-579.686584	117.677681	505.415863	-543.475342	-113.995621	513.259705	-589.750305	106.694786	91.650352	-564.669617	-110.115631	94.144485	-454.984894	192.016434	1374.838135	-403.028168	-146.056000	1371.936523	-399.526306	33.125488	1393.333984	-401.819794	34.328583	1671.686646	-508.285431	269.381866	1133.140625	-429.033173	-270.226318	1146.262939	-385.599640	299.452209	892.706909	-286.416534	-278.459717	921.489746	-419.943512	30.842579	962.002747	582.774902	-56.179237	934.651306	582.423523	100.553429
-479.738922	104.566338	874.553650	-446.463837	-55.141083	869.513062	-579.630981	117.580353	505.425568	-543.249878	-114.051605	513.194702	-589.722595	106.670341	91.640984	-564.658813	-110.130394	94.122772	-455.607208	192.089096	1374.709717	-403.173004	-146.232941	1372.034424	-400.003448	33.201778	1393.405518	-403.047974	35.174202	1671.766357	-508.426910	269.027161	1132.812256	-431.834290	-267.840759	1145.518311	-385.117645	299.486908	892.837585	-291.031097	-275.369324	919.355469	-419.827728	30.890062	961.973511	583.249634	-56.142132	934.625671	582.199036	100.576851
-479.458191	104.317474	874.499512	-445.910706	-55.098675	869.610962	-579.460815	117.464844	505.376343	-542.981750	-114.153084	513.175293	-589.837708	106.807831	91.715172	-564.640259	-110.126778	94.125259	-456.213196	192.151764	1374.558228	-403.350189	-146.397522	1372.084473	-400.489380	33.299831	1393.467651	-404.288757	36.048508	1671.838867	-508.562683	268.652954	1132.512207	-434.608337	-265.204620	1144.682373	-384.720551	299.561218	892.935242	-295.683594	-272.218842	917.219482	-419.517700	30.934084	962.036560	583.741150	-56.101677	934.585388	582.007629	100.570702
-479.182159	104.152184	874.444824	-445.388885	-55.197399	869.629944	-579.291260	117.427132	505.343201	-542.723206	-114.160423	513.160461	-589.822632	106.792274	91.716309	-564.619446	-110.108040	94.110611	-456.902252	192.186569	1374.432495	-403.552399	-146.589386	1372.127319	-401.043945	33.393703	1393.500488	-405.559113	36.931450	1671.886841	-508.768768	268.373871	1132.224487	-437.417908	-262.438232	1143.855713	-384.396759	299.687897	892.954346	-300.565552	-269.631744	915.198669	-419.193542	30.896166	962.047791	584.280090	-56.073380	934.565491	581.831177	100.582535
-478.774750	103.835060	874.352295	-444.569031	-55.338478	869.667847	-579.008606	117.314674	505.276306	-542.447754	-114.190331	513.145447	-589.536072	106.669930	91.574150	-564.536743	-110.099197	94.090591	-457.545288	192.243729	1374.290894	-403.797546	-146.812714	1372.115356	-401.653748	33.506538	1393.567627	-406.844421	37.822010	1671.906128	-509.007813	268.067200	1131.878662	-440.175446	-259.469421	1142.974609	-384.109161	299.828735	892.918823	-305.213684	-266.496246	913.036560	-418.712494	30.829554	962.072144	584.760803	-56.008606	934.567688	581.626343	100.605911
-478.588074	103.750282	874.297363	-444.309723	-55.451019	869.570374	-578.857605	117.311172	505.261261	-541.945313	-113.497734	513.014282	-589.723267	106.802368	91.654984	-564.280029	-110.072258	94.011192	-458.257202	192.306519	1374.111084	-404.100189	-147.054550	1372.087891	-402.255920	33.579876	1393.602051	-408.200134	38.678288	1671.888184	-509.222137	267.757538	1131.544312	-442.926514	-256.350403	1142.109985	-383.858948	299.995605	892.823242	-309.812073	-263.405396	910.868286	-418.493195	30.724434	961.998169	585.202820	-55.985355	934.526550	581.460876	100.622253
-478.359161	103.643669	874.262756	-443.993988	-55.565845	869.522522	-578.524719	117.170067	505.194946	-542.149536	-114.304230	513.168396	-589.636414	106.839287	91.649208	-564.453186	-110.043564	94.066238	-459.051453	192.383545	1373.896973	-404.524445	-147.283936	1372.038208	-402.805969	33.662228	1393.638306	-409.496552	39.639797	1671.947998	-509.439484	267.459686	1131.115479	-445.561157	-253.273666	1141.252930	-383.621338	300.200073	892.704285	-314.285431	-260.324463	908.725037	-418.251007	30.622389	961.970642	585.676514	-55.943672	934.464111	581.283020	100.656265
-478.050842	103.474937	874.225159	-443.591003	-55.680141	869.493835	-578.444458	117.146645	505.207001	-542.074707	-114.399086	513.166077	-589.679077	106.819794	91.674652	-564.443481	-110.027985	94.050720	-459.787445	192.435257	1373.626465	-405.001404	-147.532379	1371.977661	-403.492462	33.733120	1393.727295	-410.837402	40.513184	1671.965576	-509.651764	267.202728	1130.704956	-448.043274	-250.151062	1140.328979	-383.446320	300.419434	892.538269	-318.700378	-257.307068	906.536072	-417.954865	30.500034	961.964478	586.110229	-55.887985	934.359375	581.096130	100.713264
-477.790649	103.309364	874.210754	-443.216095	-55.737942	869.479126	-578.223999	117.127579	505.182861	-541.905640	-114.344086	513.153809	-589.613647	106.825806	91.640221	-564.400146	-110.010330	94.027039	-460.562012	192.467590	1373.394409	-405.666931	-147.841385	1371.949341	-404.175964	33.768997	1393.786011	-412.178680	41.342884	1671.956055	-509.887451	266.939514	1130.216431	-450.271301	-247.450668	1139.677246	-383.339569	300.631531	892.337036	-322.823303	-253.683762	904.140564	-417.692413	30.410849	961.974426	586.335022	-56.015068	934.319397	580.834595	100.659653
-477.523163	103.179359	874.173645	-442.870361	-55.814201	869.478027	-578.051880	117.147545	505.167603	-541.803711	-114.400162	513.178528	-589.610046	106.801231	91.651115	-564.407837	-110.005058	94.043106	-461.329468	192.548630	1373.146606	-406.483734	-148.076187	1371.929199	-404.816010	33.825661	1393.828613	-413.525055	42.136623	1671.962891	-510.095520	266.729309	1129.789551	-452.028137	-245.000198	1139.111328	-383.279480	300.901154	892.129272	-327.248444	-251.278610	902.031982	-417.446228	30.337481	961.981812	587.140625	-55.549591	934.396790	580.723022	100.862823
-477.321075	102.994904	874.190308	-442.572418	-55.885189	869.489014	-577.892151	117.144676	505.113129	-541.712830	-114.419128	513.203369	-589.663818	106.781761	91.647545	-564.354980	-110.018997	94.016403	-462.132935	192.622894	1372.865967	-407.432953	-148.209869	1371.975830	-405.526764	33.894352	1393.897583	-414.909760	42.814205	1671.923828	-510.352997	266.508850	1129.377075	-453.416199	-242.993683	1138.689819	-383.269165	301.190826	891.868713	-331.575104	-248.726120	899.731689	-417.263641	30.221439	962.026733	587.541565	-55.446983	934.344177	580.509216	100.903679
-477.070618	102.834023	874.149658	-442.282684	-55.956490	869.488586	-577.674622	117.165741	505.066345	-541.625488	-114.409485	513.211731	-589.675659	106.802177	91.672951	-564.439819	-110.011559	93.992950	-462.937042	192.714371	1372.601074	-408.537140	-148.323563	1372.057983	-406.291534	33.996975	1393.962769	-416.211121	43.524021	1671.958984	-510.622559	266.310699	1128.963013	-454.337585	-241.196793	1138.392090	-383.332489	301.474243	891.556335	-334.985931	-245.419815	897.526367	-417.053314	30.128643	962.032776	587.872437	-55.387947	934.279907	580.268188	100.924583
-476.811676	102.684967	874.121521	-442.040863	-56.010532	869.517151	-577.506287	117.276749	505.031860	-541.557007	-114.428711	513.211548	-589.661133	106.809135	91.693893	-564.380737	-110.020706	93.977737	-463.622650	192.880539	1372.363647	-409.619568	-148.293564	1372.217041	-407.061462	34.096714	1394.090210	-417.541779	44.119762	1671.969971	-510.892792	265.990265	1128.448486	-454.891327	-239.581787	1138.178467	-383.419403	301.694427	891.240356	-339.056122	-243.906769	895.647034	-416.855896	30.046452	962.056519	588.199158	-55.316551	934.231995	580.039551	100.983398
-476.524658	102.488441	874.070679	-441.834045	-56.054642	869.570068	-577.629456	117.488503	505.115265	-541.476501	-114.438469	513.228455	-589.810486	106.721428	91.747421	-564.413696	-110.029213	93.984932	-464.366241	193.079498	1372.141479	-410.772919	-148.227371	1372.461426	-407.984619	34.289402	1394.256714	-418.873108	44.647835	1671.976563	-511.162781	265.748169	1128.033325	-455.135071	-238.012634	1138.065918	-383.553009	301.911865	890.883423	-342.244568	-242.033401	894.166687	-416.669189	29.956139	962.083679	588.434692	-55.205578	934.203430	579.766602	101.053055
-476.317444	102.071449	874.064270	-441.723145	-56.089180	869.665771	-577.056396	117.512123	504.955505	-541.361084	-114.379158	513.237061	-589.619873	106.796165	91.741989	-564.361023	-110.030716	93.996788	-465.177246	193.314117	1371.897461	-411.978180	-148.099976	1372.741089	-408.989960	34.476795	1394.376953	-420.205688	45.125999	1671.979736	-511.469727	265.531738	1127.605347	-455.188232	-236.587067	1138.103516	-383.731659	302.140869	890.521179	-344.960632	-240.439316	893.061035	-416.559998	29.767590	962.148987	588.728638	-55.071148	934.182373	579.531006	101.127220
-476.341644	100.650650	873.759644	-441.789917	-56.406364	869.792358	-577.154114	117.787811	504.787262	-541.360107	-114.379036	513.342834	-589.725830	106.740707	91.786926	-564.345581	-110.057640	94.007286	-465.938385	193.598633	1371.690796	-413.152771	-147.944565	1373.132935	-410.084473	34.728462	1394.598511	-421.538635	45.546417	1672.001099	-511.795441	265.429047	1127.174805	-455.140015	-235.180008	1138.318359	-384.019714	302.350189	890.095276	-346.991638	-238.874741	892.247437	-416.586029	29.187675	962.028687	588.995789	-54.961693	934.184937	579.279114	101.164078
-474.735321	104.445168	874.590027	-441.304169	-55.045460	869.789185	-577.130676	118.042221	505.465759	-540.898438	-114.011429	513.054749	-589.677307	106.522125	91.737000	-563.989746	-110.061882	93.949776	-466.825195	193.926758	1371.456909	-414.330536	-147.667984	1373.525635	-411.268494	35.051575	1394.813965	-422.875366	45.938225	1671.998779	-512.181946	265.300873	1126.649658	-455.002533	-234.081680	1138.699341	-384.298462	302.562103	889.618347	-348.727478	-237.974091	892.065735	-415.789948	30.829422	962.627808	589.262390	-54.823250	934.201904	578.937378	101.202911
-474.357117	104.853172	874.713867	-441.284241	-54.824448	869.957214	-576.643250	118.203094	505.433594	-540.780945	-113.887489	513.080811	-589.584290	106.586304	91.749222	-563.882019	-110.087074	93.950432	-467.727264	194.267349	1371.227905	-415.479004	-147.362473	1373.958374	-412.455811	35.396721	1394.991211	-424.208557	46.297619	1671.993652	-512.561707	265.239105	1126.166504	-454.696716	-232.897995	1139.274170	-384.571960	302.826202	889.115479	-349.745453	-237.117691	892.033447	-415.668945	31.049610	962.816528	589.464417	-54.636745	934.242737	578.659546	101.324585
-474.030670	105.120422	874.801392	-441.329071	-54.650974	870.138855	-576.045654	118.422279	505.373932	-540.675720	-113.695541	513.083862	-589.446167	106.669640	91.765030	-563.764709	-110.114403	93.956429	-468.727966	194.650696	1370.972412	-416.547760	-146.929642	1374.411499	-413.663910	35.823074	1395.189087	-425.576996	46.670067	1671.985596	-512.934021	265.129364	1125.673218	-454.622742	-232.295151	1139.733643	-384.866486	303.154449	888.584961	-350.025055	-236.423920	892.392395	-415.583008	31.209658	962.980652	589.669006	-54.425194	934.267883	578.399292	101.472603
-473.613800	105.452423	874.858948	-441.395569	-54.423969	870.308472	-575.795410	118.770760	505.395233	-540.594055	-113.536255	513.126709	-589.510742	106.702667	91.848106	-563.317871	-110.239899	93.834946	-469.735840	195.072327	1370.732666	-417.659912	-146.436066	1374.861938	-414.853821	36.240063	1395.358154	-426.963165	47.051926	1671.976563	-513.357056	265.257568	1125.270752	-454.627319	-232.033707	1140.193848	-385.217896	303.532318	888.122742	-349.682617	-236.044952	893.012512	-415.466705	31.408628	963.126892	589.886353	-54.180775	934.314453	578.190918	101.641777
-473.219055	105.817162	874.954468	-441.485107	-54.140465	870.489502	-575.429810	119.174957	505.377045	-540.511292	-113.308662	513.183716	-589.466125	106.779396	91.901749	-563.613037	-110.206490	93.989441	-470.806671	195.576553	1370.504517	-418.710724	-145.886917	1375.333008	-416.054230	36.731796	1395.491943	-428.397888	47.454868	1671.989014	-513.787354	265.362640	1124.807861	-454.714935	-231.968018	1140.617065	-385.500214	303.991730	887.668579	-348.765930	-236.012222	893.781494	-415.386505	31.635406	963.304993	590.001160	-53.906113	934.311340	577.918152	101.838394
-472.843903	106.114700	875.043091	-441.613800	-53.874161	870.705200	-575.422241	119.665291	505.430359	-540.478638	-113.099411	513.228882	-589.766174	106.936989	92.112274	-563.542664	-110.236595	94.020264	-471.973145	196.094666	1370.249023	-419.821747	-145.272888	1375.786499	-417.240448	37.278866	1395.639404	-429.892181	47.910740	1672.013794	-514.222229	265.537415	1124.372803	-454.787872	-231.951553	1141.002930	-385.810150	304.476532	887.214966	-347.178497	-236.245712	894.930786	-415.337555	31.840439	963.496460	590.077576	-53.657242	934.333679	577.649475	102.060150
-472.433838	106.554443	875.113953	-441.770660	-53.505169	870.883057	-575.123657	120.130241	505.458405	-540.463684	-112.834358	513.310425	-589.797180	106.990967	92.155281	-563.189941	-110.366982	93.965218	-473.088806	196.719925	1369.972778	-420.975800	-144.678375	1376.274536	-418.435150	37.859909	1395.837524	-431.432495	48.401077	1672.047241	-514.689209	265.778503	1123.982910	-454.850342	-232.107529	1141.366577	-386.165741	305.152222	886.812988	-345.098328	-236.842987	896.313843	-415.280884	32.140022	963.659668	590.052856	-53.489563	934.382080	577.409485	102.223137
-472.032104	107.153442	875.174622	-441.991302	-53.033024	871.043091	-574.870850	119.639687	505.199249	-540.489807	-112.499008	513.378357	-590.068970	106.944107	92.109169	-563.382629	-110.314247	94.141281	-474.246277	197.293243	1369.769897	-422.245239	-144.042389	1376.721069	-419.582733	38.486752	1395.986816	-433.046021	48.963421	1672.094727	-515.195007	266.157227	1123.628906	-454.910034	-232.278488	1141.766357	-386.526794	305.862549	886.448242	-342.607605	-237.676300	897.920349	-415.268585	32.549084	963.813782	589.979553	-53.304771	934.395386	577.158325	102.454155
-471.688568	107.714806	875.231201	-442.233276	-52.543976	871.251953	-574.618347	121.055992	505.450592	-540.478821	-112.042877	513.425476	-589.982544	107.016991	92.242599	-563.128052	-110.403091	94.132233	-475.373138	197.978851	1369.487183	-423.590973	-143.484055	1377.209839	-420.762909	39.076984	1396.113403	-434.736725	49.531761	1672.109863	-515.734070	266.583588	1123.226196	-454.849365	-232.473831	1142.250732	-387.016724	306.711761	886.103699	-339.687683	-238.736557	899.805908	-415.316345	32.986134	963.997070	589.869690	-53.144173	934.407715	576.953369	102.636345
-471.446777	108.261909	875.273132	-442.522339	-52.078331	871.428040	-574.435059	121.688286	505.482391	-540.520813	-111.607719	513.522156	-590.023682	107.070229	92.299408	-563.007507	-110.348991	94.192940	-476.415161	198.630035	1369.270142	-425.012665	-142.878479	1377.724487	-421.931244	39.714695	1396.237061	-436.391449	50.230141	1672.193970	-516.307190	267.052948	1122.886597	-454.879364	-232.942078	1142.639160	-387.361053	307.537170	885.783569	-336.381165	-240.070221	901.950439	-415.426025	33.411251	964.150330	589.830505	-52.826191	934.363831	576.753662	102.905037
-471.163391	108.910759	875.291626	-442.762421	-51.540558	871.590637	-574.084167	121.333427	505.153809	-540.602051	-111.101349	513.604980	-590.268555	107.067596	92.255028	-562.907104	-110.308327	94.298836	-477.435608	199.296295	1369.116699	-426.480438	-142.240280	1378.221924	-423.251312	40.401241	1396.251709	-438.105316	50.947060	1672.276367	-516.909851	267.610565	1122.629150	-454.723663	-233.212738	1143.038940	-387.622101	308.287170	885.474915	-332.757996	-241.498749	904.295837	-415.515533	33.925900	964.296204	590.392395	-52.038086	934.232544	576.772766	103.530708
-470.871979	109.706680	875.323242	-443.060394	-50.864513	871.760315	-573.970459	122.906563	505.428070	-540.793396	-110.609528	513.654724	-590.259399	107.190514	92.397125	-562.848389	-110.234421	94.362373	-478.466248	199.978470	1368.914917	-428.088562	-141.598282	1378.717407	-424.426666	40.978790	1396.399658	-439.868195	51.711163	1672.363281	-517.577881	268.278534	1122.422974	-454.465576	-233.482513	1143.521973	-388.050995	309.227936	885.244263	-328.831696	-243.110291	906.821960	-415.626526	34.564087	964.451538	590.241577	-51.785507	934.241272	576.580017	103.752701
-470.614014	110.498024	875.377136	-443.320374	-50.138996	871.962708	-573.728882	122.553154	505.174927	-541.005920	-110.129906	513.759521	-590.491882	107.150154	92.408966	-562.807983	-110.188843	94.415268	-479.432983	200.630981	1368.725586	-429.748260	-140.953384	1379.179077	-425.626099	41.628464	1396.505371	-441.637299	52.515820	1672.410034	-518.340149	268.915894	1122.120483	-454.033264	-233.724365	1143.962769	-388.820160	310.480988	885.077698	-324.706879	-244.847382	909.481079	-415.758179	35.247612	964.643188	590.055908	-51.621861	934.263489	576.443848	103.958481
-470.397369	111.259560	875.380554	-443.553101	-49.460434	872.121338	-573.576843	123.147751	505.146210	-541.194214	-109.581253	513.872070	-590.550781	107.240089	92.446106	-562.672302	-110.088715	94.493294	-480.440063	201.300323	1368.654907	-431.444336	-140.276123	1379.642578	-426.846436	42.253300	1396.641113	-443.412018	53.344505	1672.453735	-519.092590	269.841797	1121.940186	-453.527130	-233.909576	1144.502441	-389.405640	311.568726	884.909912	-320.384033	-246.628159	912.324951	-415.906250	35.912937	964.790527	589.907043	-51.375191	934.340820	576.360413	104.146606
-470.401550	112.173607	875.430481	-444.239014	-48.764442	872.200684	-573.502441	123.874428	505.147278	-541.651611	-109.097656	513.961914	-590.661072	107.298912	92.451088	-562.719910	-110.034187	94.600746	-481.196472	202.020569	1368.528809	-433.076019	-139.567566	1380.052368	-427.938843	42.838081	1396.843018	-445.197052	54.218159	1672.487183	-519.769592	270.797943	1121.850220	-452.907074	-234.225769	1145.052002	-389.869598	312.496765	884.630798	-315.774750	-248.159790	915.181213	-416.299225	36.545422	964.886108	589.682007	-51.163578	934.382202	576.273987	104.412949
-470.362274	113.162804	875.495789	-444.794281	-48.050343	872.295959	-573.486267	124.488068	505.150055	-542.032654	-108.552567	514.055176	-590.721130	107.393044	92.488068	-562.700867	-109.929565	94.618492	-482.140991	202.743164	1368.341919	-434.927795	-138.833588	1380.420410	-429.310577	43.551739	1396.869141	-446.969604	55.110580	1672.530273	-520.645996	271.763672	1121.673584	-452.033112	-234.273666	1145.648682	-390.805176	313.809296	884.483826	-311.264282	-249.928391	918.224060	-416.645233	37.239555	965.014221	589.446655	-50.937504	934.408691	576.224121	104.627052
-470.233673	114.003754	875.549683	-445.173035	-47.210861	872.391602	-573.520752	125.141296	505.195587	-542.295471	-107.940636	514.067139	-590.881287	107.437630	92.510712	-562.690979	-109.878281	94.663887	-483.008881	203.522049	1368.189087	-436.697693	-138.017456	1380.776123	-430.570984	44.209579	1396.957886	-448.742615	56.018848	1672.549805	-521.458374	272.868134	1121.539307	-451.267517	-234.557510	1146.128662	-391.928162	315.302338	884.374939	-306.643097	-251.785461	921.417786	-416.903595	37.952496	965.155151	589.208008	-50.702690	934.435181	576.277344	104.921158
-470.177185	114.861183	875.589539	-445.650391	-46.401901	872.471802	-575.329163	126.508995	505.762817	-542.637512	-107.299988	514.115051	-591.783752	107.174995	92.667564	-562.600647	-109.816673	94.666199	-483.742859	204.166779	1367.943115	-438.426636	-137.222961	1381.099976	-431.856140	44.893742	1397.072144	-450.512909	56.967846	1672.549438	-522.190674	274.006897	1121.481079	-450.433655	-234.948059	1146.683716	-392.806580	316.571381	884.236023	-302.063721	-253.586548	924.637939	-417.230316	38.653221	965.273682	588.953430	-50.562397	934.482727	576.286865	105.080917
-470.133789	115.687576	875.581055	-446.052673	-45.670700	872.564209	-575.346130	127.165100	505.724945	-543.013855	-106.618172	514.184937	-591.961975	107.301369	92.682907	-562.594971	-109.716751	94.651985	-484.517975	205.151443	1367.984985	-440.179413	-136.372330	1381.369141	-433.159424	45.620735	1397.223145	-452.276672	57.919502	1672.551758	-523.044983	275.363190	1121.395996	-449.769653	-235.540390	1147.106201	-393.628235	317.831146	884.111877	-297.439423	-255.336029	927.978149	-417.549194	39.352070	965.381531	588.736145	-50.441200	934.540039	576.355347	105.205750
-470.168335	116.630409	875.599243	-446.594604	-44.780426	872.625732	-575.151611	127.688301	505.585510	-543.392212	-106.071281	514.204651	-591.934753	107.401039	92.676826	-562.575684	-109.633286	94.639404	-485.299774	205.804855	1367.731689	-441.949799	-135.483627	1381.591797	-434.434479	46.363201	1397.278564	-454.019714	58.886913	1672.549561	-523.846252	276.551819	1121.236694	-448.858215	-235.924454	1147.646973	-394.516754	319.123291	883.917847	-292.930695	-257.088257	931.308472	-417.961823	40.144993	965.482361	588.460999	-50.368462	934.581360	576.421997	105.345215
-470.310822	117.643776	875.614502	-447.204346	-44.204121	872.554749	-574.807068	128.112457	505.413727	-543.817810	-105.421227	514.249878	-591.810547	107.465126	92.580528	-562.594116	-109.554489	94.639839	-486.028107	206.756653	1367.591064	-443.723358	-134.607086	1381.756836	-435.722992	47.174149	1397.340210	-455.746460	59.847923	1672.505737	-524.606323	277.653961	1121.048340	-447.900482	-236.297913	1148.184814	-395.425140	320.406586	883.727966	-288.455688	-258.807648	934.745789	-418.438721	40.747650	965.507629	588.199402	-50.302902	934.626892	576.540955	105.427773
-470.254974	118.431328	875.592773	-447.519043	-43.438644	872.639587	-574.274231	128.513474	505.156982	-544.225708	-104.669861	514.252258	-591.580383	107.553848	92.472275	-562.487183	-109.435410	94.599098	-486.762695	207.703629	1367.486572	-445.490234	-133.612381	1381.907959	-436.979126	48.011936	1397.374146	-457.417328	60.827183	1672.471924	-525.308777	278.651154	1120.801270	-446.949738	-236.678436	1148.776245	-396.369659	321.699341	883.459717	-283.883820	-259.925201	938.247314	-418.756226	41.463524	965.624573	587.959106	-50.179489	934.649170	576.653015	105.528374
-470.232239	119.254982	875.516174	-447.898590	-42.612682	872.807373	-573.728149	128.966614	504.898376	-544.694214	-104.049721	514.293213	-591.366150	107.719009	92.388252	-562.488220	-109.327827	94.598763	-487.408966	208.782547	1367.379761	-447.198853	-132.582062	1382.023071	-438.210144	48.911190	1397.417969	-459.058350	61.795582	1672.442871	-526.044006	279.834076	1120.599121	-446.026550	-237.079803	1149.349731	-397.339844	322.996277	883.247864	-279.744598	-261.495850	941.641724	-419.156342	42.294590	965.766785	587.670776	-50.030167	934.645386	576.695007	105.676842
-470.417236	120.439194	875.534973	-448.442474	-41.655281	872.866943	-573.363098	129.401840	504.731110	-545.254639	-103.335312	514.316345	-591.243958	107.806129	92.319199	-562.373657	-109.229156	94.549583	-488.144440	209.834061	1367.292480	-448.912781	-131.548843	1382.087036	-439.441711	49.798695	1397.426636	-460.670349	62.784855	1672.391357	-526.736633	280.954590	1120.440674	-444.898254	-237.156921	1150.039185	-398.311005	324.216583	882.988892	-275.764099	-263.050110	945.035034	-419.727814	43.264923	965.900208	587.523682	-50.053646	934.668579	577.171997	105.442657
-470.848999	121.812599	875.693970	-449.154999	-40.755394	872.910034	-573.229248	129.913376	504.608124	-545.990051	-102.613342	514.323364	-591.233887	107.901695	92.242157	-562.390137	-109.155754	94.530602	-488.922607	210.914688	1367.185425	-450.569397	-130.419342	1382.124756	-440.648560	50.785015	1397.368896	-462.258209	63.777401	1672.381348	-527.567627	282.411316	1120.342407	-444.028137	-237.534271	1150.630127	-399.227661	325.371094	882.800598	-271.956299	-264.488983	948.429016	-420.480133	44.230854	966.086121	587.334473	-50.034019	934.650024	577.509949	105.422882
-471.086914	122.751534	875.651672	-449.792328	-39.846630	872.929443	-573.084106	130.339142	504.394623	-546.638550	-101.894089	514.375488	-591.204956	108.007011	92.152100	-562.246826	-109.059853	94.494774	-489.693634	212.040161	1367.134155	-452.176392	-129.255356	1382.088989	-441.805145	51.807980	1397.368530	-463.810730	64.760147	1672.307739	-529.295715	286.034790	1121.025879	-443.251434	-237.837280	1151.206299	-400.284241	326.398621	882.798462	-268.394104	-265.840698	951.834839	-421.109192	45.065254	966.160339	587.083252	-49.996540	934.660583	577.777039	105.446114
-471.296387	123.719643	875.351807	-450.529053	-38.980339	872.864929	-572.818298	130.830536	504.146515	-547.392395	-101.178917	514.385681	-591.119080	108.158562	92.032730	-562.212585	-108.950417	94.474617	-490.466583	213.219604	1367.084839	-453.746094	-128.060135	1382.022705	-442.968781	52.841457	1397.298462	-465.325745	65.743011	1672.245972	-530.127625	287.531342	1121.049438	-442.539429	-238.070557	1151.728638	-401.199524	327.485870	882.576050	-265.014374	-267.079254	955.111267	-421.721954	45.966896	966.038452	586.920288	-49.883511	934.631958	578.082092	105.496391
-471.501953	124.787865	875.073181	-451.262024	-38.096695	872.849731	-572.694214	131.414642	503.977997	-548.116394	-100.427414	514.409790	-591.023926	108.282967	91.912819	-562.207275	-108.879486	94.384201	-491.270905	214.457886	1367.084229	-455.233185	-126.849113	1381.977173	-444.109192	53.979401	1397.190796	-466.773651	66.730186	1672.174316	-530.831055	288.906464	1120.991699	-441.985901	-238.343826	1152.294678	-402.120911	328.517303	882.356201	-261.955200	-268.166321	958.277832	-422.342865	46.940758	965.956116	586.260315	-50.219154	934.410828	578.263123	105.424179
-471.715515	125.711014	874.795044	-452.046112	-37.108658	872.778442	-572.443542	131.907364	503.789246	-548.789734	-99.672958	514.348694	-590.911377	108.442070	91.742661	-562.163208	-108.787949	94.298218	-492.057495	215.547653	1367.020996	-456.673645	-125.580994	1381.826172	-445.227875	55.085922	1397.071533	-468.157959	67.705772	1672.066895	-531.597351	290.306763	1120.996094	-441.498505	-238.535721	1152.811035	-402.971680	329.470612	882.161560	-259.053955	-269.137726	961.385925	-422.962097	47.862705	965.833740	586.090820	-50.167057	934.331238	578.545349	105.444916
-472.092041	126.731277	874.570190	-452.897308	-36.189262	872.682190	-572.334106	132.413651	503.567047	-549.517639	-98.897652	514.310303	-590.839050	108.580597	91.616356	-562.222412	-108.696617	94.203583	-492.853302	216.833618	1366.979370	-458.103577	-124.267174	1381.698364	-446.315063	56.217815	1396.948242	-469.520752	68.708305	1671.995972	-532.093323	291.181000	1120.817749	-441.144958	-238.676117	1153.345703	-403.892029	330.536774	881.989502	-256.415588	-269.930206	964.429749	-423.689667	48.775627	965.723389	585.983093	-50.137398	934.304199	578.803162	105.455353
-472.454132	127.787155	874.361694	-453.738129	-35.123352	872.663025	-573.357056	133.349213	503.579071	-550.049438	-98.089622	514.165527	-591.298340	108.590683	91.609802	-562.060913	-108.595169	94.109886	-493.595551	218.088287	1366.969360	-459.447144	-122.925987	1381.557739	-447.418671	57.455288	1396.929932	-470.826660	69.698418	1671.930664	-533.022278	292.903381	1121.024292	-440.917694	-238.725906	1153.796387	-404.699097	331.416260	881.894592	-254.035156	-270.538544	967.369507	-424.426208	49.813599	965.667236	585.810913	-50.199287	934.269897	579.081909	105.414772
-472.854187	128.705902	874.153259	-454.558075	-34.238094	872.632690	-575.210388	134.593781	503.872620	-550.656982	-97.339539	514.092712	-592.205261	108.471138	91.645729	-561.950562	-108.491486	94.012863	-494.374207	219.312286	1366.936035	-460.767426	-121.566940	1381.391724	-448.506165	58.664303	1396.854248	-472.072998	70.678230	1671.845947	-533.783142	294.184998	1121.045898	-440.890228	-238.904160	1154.401733	-405.629028	332.400482	881.760010	-252.014206	-271.023041	970.115051	-425.151611	50.702545	965.596680	585.679260	-50.142693	934.247864	579.337036	105.400009
-473.358459	129.566025	873.910767	-455.343658	-33.110844	872.740967	-576.502625	135.687836	504.039093	-551.097778	-96.497314	513.916687	-592.799500	108.468033	91.631195	-561.866150	-108.375381	93.846825	-495.172089	220.586304	1366.935913	-462.109009	-120.222290	1381.232666	-449.553955	59.803265	1396.756226	-473.265503	71.659546	1671.765137	-534.536011	295.463928	1120.996094	-440.908142	-238.637344	1154.730835	-406.396973	333.294708	881.635376	-250.165771	-271.241699	972.749023	-425.938141	51.818027	965.583984	585.524719	-50.158539	934.267944	579.566956	105.342461
-474.167999	130.584595	873.914795	-456.429077	-32.251202	872.746094	-576.910950	136.453537	503.904236	-551.580444	-95.751617	513.754578	-592.949524	108.581520	91.567390	-561.793396	-108.238846	93.730598	-495.936646	221.883484	1366.915039	-463.363403	-118.835464	1381.068970	-450.528900	60.888809	1396.519653	-474.415375	72.667648	1671.705322	-535.310852	296.687592	1120.984375	-441.323639	-238.643890	1154.982056	-407.253021	334.178467	881.475830	-248.681915	-271.405457	975.167297	-426.965515	52.680183	965.624695	585.404419	-50.151360	934.362976	579.811768	105.287537
-474.799194	131.665833	873.835205	-457.485596	-31.230055	872.709412	-577.306335	137.138031	503.772217	-552.041382	-94.996948	513.578552	-593.056946	108.726204	91.480446	-561.647339	-108.097008	93.614098	-496.726318	223.065689	1366.896729	-464.626099	-117.548561	1380.979004	-451.568146	62.269779	1396.564697	-475.503113	73.652298	1671.647827	-536.135315	298.004578	1120.920288	-441.694336	-238.328568	1155.434326	-408.086884	335.141937	881.345703	-247.452271	-271.327667	977.487549	-427.891418	53.645332	965.603882	585.235840	-50.206470	934.475464	580.027893	105.190620
-475.493134	132.656219	873.713501	-458.683411	-30.248055	872.689941	-577.843689	137.832993	503.710236	-552.457642	-94.191216	513.326843	-593.249451	108.784325	91.375267	-561.656555	-107.934868	93.449150	-497.452881	224.382156	1366.815063	-465.927673	-116.217911	1380.841431	-452.530090	63.418396	1396.477173	-476.513855	74.637238	1671.588013	-536.957520	299.238739	1120.931030	-442.187866	-237.988708	1155.832764	-408.975616	336.024292	881.166321	-246.529846	-271.054474	979.618591	-428.879272	54.566517	965.553040	585.052979	-50.245228	934.587952	580.215759	105.168800
-476.255890	133.632858	873.610718	-459.833405	-29.282957	872.652222	-578.385803	138.535309	503.572998	-552.793335	-93.452583	513.104980	-593.389404	108.916924	91.318359	-561.612610	-107.775185	93.253700	-498.250763	225.670624	1366.782959	-467.257751	-114.921135	1380.760498	-453.514923	64.552483	1396.369507	-477.519867	75.637169	1671.567505	-537.741699	300.503876	1120.836914	-442.823181	-237.411957	1156.113281	-409.891968	336.970642	881.013184	-245.967209	-270.611694	981.506409	-429.867645	55.479870	965.498108	584.791504	-50.318481	934.745728	580.379761	105.054024
-476.994232	134.589920	873.495178	-461.011658	-28.289135	872.637695	-578.802368	139.194778	503.452148	-553.116028	-92.754105	512.843628	-593.496704	109.012711	91.207771	-561.691284	-107.592445	93.108894	-499.004181	226.885834	1366.727539	-468.564606	-113.662865	1380.684204	-454.461792	65.734947	1396.315552	-478.470642	76.637360	1671.542969	-538.568298	301.725800	1120.754761	-443.639862	-236.625687	1156.341797	-410.812531	337.847900	880.850525	-245.991058	-270.208069	982.940369	-430.870087	56.405834	965.453064	584.822876	-50.584702	934.604187	580.693481	105.202209
-477.852325	135.565048	873.387146	-462.250153	-27.432642	872.637695	-579.454224	139.982849	503.431915	-553.403809	-91.998108	512.548889	-593.656555	109.169411	91.138367	-561.646729	-107.387108	92.929665	-499.697510	228.216919	1366.727051	-469.842102	-112.376656	1380.674194	-455.403656	66.896179	1396.223633	-479.373352	77.632256	1671.509155	-539.355530	302.956635	1120.704346	-444.624146	-235.929062	1156.639038	-411.749939	338.681000	880.643799	-246.055984	-269.381012	984.370667	-431.940430	57.289326	965.409302	584.712280	-50.495075	934.751343	580.875916	105.178444
-478.643219	136.498093	873.288269	-463.490906	-26.458580	872.689758	-580.018066	140.632935	503.391968	-553.655151	-91.272415	512.243103	-593.835999	109.326599	91.069092	-561.759766	-107.133087	92.699287	-500.431213	229.420624	1366.651733	-471.127747	-111.157036	1380.653442	-456.319000	68.036057	1396.149658	-480.248779	78.649612	1671.499268	-540.317139	304.466614	1120.791748	-445.728912	-234.911087	1156.776123	-412.661591	339.522858	880.436584	-246.382446	-268.411102	985.576965	-432.993439	58.220570	965.401978	584.564880	-50.424999	934.975220	581.006042	105.067047
-479.547485	137.531403	873.235413	-464.741608	-25.541672	872.657898	-580.680542	141.372910	503.244659	-553.919800	-90.604294	511.964844	-594.045776	109.466278	91.020416	-561.766479	-106.863640	92.479996	-501.045776	230.698761	1366.590576	-472.403290	-109.964378	1380.613770	-457.220734	69.170845	1396.080811	-481.089722	79.673027	1671.453003	-541.070129	305.664764	1120.665894	-447.017090	-233.904266	1156.871826	-413.582306	340.334808	880.216492	-246.979050	-267.218628	986.531250	-434.111206	59.120655	965.378723	584.357178	-50.372231	935.198303	581.140503	104.932388
-480.389587	138.445129	873.122314	-465.948181	-24.597414	872.606262	-581.262451	142.082596	503.166901	-554.034973	-89.797432	511.618866	-594.154724	109.667984	90.954628	-561.749939	-106.604889	92.246964	-501.692932	231.865433	1366.455811	-473.727905	-108.798691	1380.613770	-458.116364	70.338585	1395.992920	-481.929413	80.646873	1671.388916	-541.714966	306.562164	1120.473022	-448.423035	-232.694199	1156.871826	-414.508728	341.094604	879.981873	-248.002136	-266.099945	987.184082	-435.153778	59.998436	965.305603	584.263550	-50.538551	935.457703	581.536560	104.465218
-481.386200	139.428162	873.013733	-467.257843	-23.657000	872.580078	-581.807556	142.678253	503.076752	-554.198059	-89.080650	511.265015	-594.333069	109.837776	90.926537	-561.781189	-106.378891	92.030441	-502.263672	233.110321	1366.393799	-474.982941	-107.650597	1380.627563	-458.971619	71.426460	1395.906372	-482.696228	81.714043	1671.381714	-542.756531	308.367859	1120.648682	-450.046051	-231.393539	1156.815308	-415.437073	341.864075	879.768555	-249.094254	-264.286652	987.640808	-436.330383	60.931007	965.248840	583.842773	-50.324333	935.661865	581.267700	104.852585
-482.286835	140.298309	872.920837	-468.463776	-22.755348	872.534851	-582.403442	143.406448	502.973114	-554.390625	-88.419876	510.947815	-594.445068	109.975838	90.891861	-561.748779	-106.178673	91.819801	-502.758911	234.328522	1366.273804	-476.255951	-106.564056	1380.652832	-459.837494	72.527672	1395.810669	-483.475098	82.750679	1671.344482	-543.549377	309.609406	1120.665894	-451.791260	-229.902161	1156.624878	-416.350128	342.601471	879.531250	-250.550186	-262.553558	987.807434	-437.418610	61.770386	965.195679	583.510620	-50.221382	935.860596	581.162659	105.045555
-483.250397	141.121826	872.740173	-469.630493	-21.959835	872.489685	-582.995850	144.067261	502.830566	-554.559631	-87.716248	510.634674	-594.636963	110.085678	90.858383	-561.836365	-105.984680	91.593620	-503.297424	235.447479	1366.165405	-477.559998	-105.495567	1380.628662	-460.692474	73.602890	1395.750977	-484.226501	83.782829	1671.293945	-544.268921	310.768585	1120.552856	-453.633148	-228.386887	1156.374390	-417.271088	343.318878	879.307007	-252.277069	-260.696838	987.676819	-438.509064	62.606823	965.092224	583.220459	-50.251141	936.103760	581.209167	105.012939
-484.147583	142.175812	872.643188	-470.861206	-21.019833	872.395081	-583.404236	144.607437	502.671356	-554.759033	-87.089005	510.363312	-594.774353	110.198006	90.757790	-561.800720	-105.826187	91.454994	-503.804657	236.552399	1366.016724	-478.844421	-104.476891	1380.593750	-461.499298	74.665184	1395.671143	-484.955322	84.809685	1671.251465	-544.962524	311.798828	1120.441772	-455.649689	-226.786804	1156.077637	-418.153351	344.023102	879.058655	-254.285721	-258.684082	987.300781	-439.628662	63.520943	965.021912	582.879578	-50.314373	936.404968	581.202942	104.940697
-485.133820	142.986298	872.536194	-472.026031	-20.116243	872.331177	-584.065796	145.245712	502.585388	-555.057556	-86.550446	510.145996	-595.021240	110.275085	90.683456	-561.868042	-105.652985	91.307808	-504.295135	237.682022	1365.888184	-480.105347	-103.466118	1380.541260	-462.344910	75.704391	1395.535889	-485.663757	85.850716	1671.200562	-545.573486	312.782196	1120.253540	-457.772675	-225.097168	1155.692383	-419.062988	344.754730	878.751587	-256.521362	-256.493683	986.674622	-440.735107	64.360115	964.949707	582.495178	-50.339462	936.677002	581.169189	104.887405
-486.012054	143.927963	872.367615	-473.072357	-19.268888	872.223755	-584.492188	145.949173	502.423859	-555.224182	-85.874092	509.903168	-595.113831	110.376465	90.578926	-561.839478	-105.525734	91.213120	-504.740173	238.821060	1365.681519	-481.313873	-102.514725	1380.504272	-463.148529	76.696060	1395.422729	-486.364716	86.889122	1671.153809	-546.177246	313.799347	1120.055420	-459.990631	-223.320328	1155.208740	-419.908752	345.398163	878.467651	-259.071747	-254.258026	985.677917	-441.741913	65.245087	964.830200	582.004089	-50.395088	936.994385	581.068542	104.811356
-487.026093	144.748093	872.191467	-474.164856	-18.403456	872.122070	-584.802979	146.513916	502.281708	-555.476624	-85.241470	509.760864	-595.214661	110.437080	90.485123	-561.928467	-105.388260	91.129845	-505.231506	239.894012	1365.555542	-482.486511	-101.588928	1380.400024	-463.981384	77.709229	1395.323853	-487.060303	87.881386	1671.090454	-546.806030	314.765686	1119.841431	-462.307098	-221.477051	1154.666626	-420.776215	346.094147	878.160706	-261.808411	-251.853760	984.455261	-442.820770	66.110725	964.701050	581.345520	-50.517422	937.390259	580.875610	104.653542
-487.893860	145.706070	872.117615	-475.206573	-17.569698	872.065552	-585.162903	147.007996	502.123474	-555.732056	-84.715057	509.624420	-595.348572	110.522583	90.421394	-561.944336	-105.232574	91.049431	-505.696106	240.937805	1365.427002	-483.667877	-100.676895	1380.299805	-464.803802	78.690941	1395.277222	-487.690369	88.951828	1671.102783	-547.397034	315.699249	1119.693481	-464.715424	-219.604126	1154.050171	-421.645630	346.712494	877.864014	-264.770813	-249.321533	983.029846	-443.837036	66.969139	964.662109	580.763489	-50.655537	937.792358	580.712341	104.526085
-488.792694	146.524200	872.003906	-476.154846	-16.700766	872.025452	-585.429382	147.548187	501.990173	-555.902893	-84.108665	509.539337	-595.391235	110.574295	90.343704	-561.823486	-105.103882	90.994370	-506.347443	241.928345	1365.352661	-484.829773	-99.785385	1380.173462	-465.611206	79.666740	1395.225464	-488.351227	89.976341	1671.099854	-548.046692	316.592346	1119.489624	-467.199799	-217.634476	1153.356567	-422.480225	347.328339	877.599915	-267.983002	-246.756210	981.286926	-444.821350	67.839226	964.609070	580.011108	-50.779884	938.198792	580.478088	104.342049
-489.633850	147.305313	871.907349	-477.056061	-15.909741	872.032471	-585.840820	148.171875	501.852722	-556.095947	-83.429207	509.392120	-595.517700	110.626434	90.326706	-561.856995	-104.973846	90.896324	-506.842255	242.989807	1365.233154	-485.958862	-98.929268	1380.012329	-466.438171	80.621307	1395.145020	-488.993958	90.994514	1671.065186	-548.673523	317.498962	1119.341919	-469.769348	-215.699997	1152.671143	-423.383789	347.914642	877.330383	-271.498230	-244.090698	979.281616	-445.776794	68.663887	964.597290	579.148010	-50.849911	938.650940	580.159912	104.155174
-490.519928	148.085571	871.850342	-477.961304	-15.058673	872.024353	-586.281189	148.757965	501.761475	-556.238037	-82.821220	509.238983	-595.658813	110.670837	90.264610	-561.741272	-104.835876	90.820992	-507.439331	244.001160	1365.129883	-487.016449	-98.074165	1379.838135	-467.245331	81.554268	1395.118042	-489.601318	91.993408	1671.032715	-549.321655	318.384674	1119.184692	-472.369934	-213.567642	1151.890625	-424.233246	348.460083	877.083557	-275.126373	-241.333862	977.079773	-446.735016	69.499390	964.589478	578.420410	-50.931175	939.367615	579.800171	103.901932
-491.373047	148.867920	871.754395	-478.805267	-14.355390	872.031982	-586.456787	149.139404	501.603851	-556.281067	-82.225471	509.100159	-595.695129	110.739853	90.206322	-561.731323	-104.648872	90.747314	-508.029968	245.028015	1365.069214	-488.081970	-97.221771	1379.653809	-468.054535	82.554756	1395.034424	-490.204987	92.977104	1670.999023	-550.005554	319.329193	1119.082275	-475.032166	-211.493515	1151.109863	-425.088165	349.006927	876.879883	-278.911774	-238.541824	974.785461	-447.648376	70.296730	964.569763	577.888367	-50.978657	940.190308	579.462036	103.684799
-492.202942	149.648193	871.690430	-479.680481	-13.530322	872.024902	-586.718018	149.727112	501.513885	-556.288391	-81.564095	508.943237	-595.776855	110.797096	90.190842	-561.671936	-104.463898	90.662605	-508.625031	245.998215	1365.023193	-489.083435	-96.426598	1379.474243	-468.828735	83.476257	1395.012695	-490.802795	93.977104	1670.956909	-550.574768	320.151306	1119.026611	-477.751984	-209.382568	1150.323120	-425.871368	349.567780	876.693176	-282.948181	-235.523117	972.227478	-448.559692	71.117676	964.557373	577.178894	-50.977982	940.869568	579.080811	103.452095
-493.099304	150.367111	871.682861	-480.482422	-12.896186	872.032043	-587.075867	150.396835	501.455750	-556.309753	-80.918243	508.791840	-595.934265	110.833405	90.170082	-561.628906	-104.261528	90.631729	-509.282990	247.008270	1365.042236	-490.114777	-95.600441	1379.291504	-469.602600	84.414635	1394.980591	-491.395386	94.918633	1670.913818	-551.236694	321.036255	1119.030518	-480.505371	-207.181931	1149.503418	-426.671997	350.093353	876.587402	-287.285217	-232.586472	969.382935	-449.501587	71.815491	964.593750	577.622314	-50.402431	940.851318	579.192932	103.981979
-493.711578	150.990921	871.649963	-481.101868	-12.036281	872.156372	-587.167114	150.810776	501.315308	-556.276489	-80.290855	508.636383	-595.941528	110.874619	90.110023	-561.575012	-104.035210	90.604744	-509.928833	247.968201	1365.059570	-491.071930	-94.829414	1379.056763	-470.376434	85.325645	1394.970337	-491.970703	95.864960	1670.874512	-551.851990	321.818268	1119.004395	-483.338226	-205.011658	1148.759888	-427.424561	350.617737	876.485107	-291.862305	-229.658707	966.387939	-450.258423	72.638855	964.693298	577.306763	-50.679070	941.177979	579.034485	104.066093
-494.754395	151.983139	871.658447	-482.319519	-11.465228	871.892883	-587.914978	151.880020	501.568329	-556.450439	-79.741096	508.542297	-596.254883	110.834091	90.166893	-561.654114	-103.737015	90.618042	-510.607605	248.883850	1365.088867	-492.009583	-94.073029	1378.878906	-471.109741	86.251785	1394.955811	-492.527771	96.783394	1670.855225	-552.519592	322.642029	1119.049072	-486.118713	-202.879211	1147.954346	-428.173676	351.155151	876.472595	-296.643036	-226.720459	963.222839	-451.365845	73.219933	964.563293	576.043274	-50.523304	941.702332	578.507935	103.775757
-495.649231	152.980972	871.641602	-483.514313	-10.798959	871.614136	-587.775513	151.805054	501.241547	-556.683289	-79.245033	508.459503	-596.166321	110.902443	90.079025	-561.744324	-103.453018	90.647346	-511.301941	249.830215	1365.153564	-492.928619	-93.310890	1378.638184	-471.846741	87.118820	1394.945801	-493.084808	97.688347	1670.842896	-553.159546	323.446075	1119.071045	-488.647644	-200.491425	1147.264526	-428.897400	351.712463	876.438416	-301.555145	-223.763916	959.935364	-452.405182	73.829964	964.420105	575.650696	-50.266796	941.825134	578.342651	104.052467
-496.463165	153.733459	871.613220	-484.347107	-10.026198	871.601624	-588.410461	152.752777	501.475922	-556.854248	-78.799728	508.361816	-596.376587	110.917091	90.125298	-561.756348	-103.197433	90.699615	-511.980499	250.728897	1365.204102	-493.762238	-92.609978	1378.435181	-472.567505	87.985641	1394.915894	-493.625397	98.554344	1670.830444	-553.845459	324.233276	1119.058105	-491.485352	-198.366638	1146.520386	-429.615204	352.218536	876.436646	-306.688965	-220.830383	956.484985	-453.312378	74.591438	964.433289	575.699280	-50.061962	941.695313	578.471619	104.383820
-497.042480	154.130936	871.560425	-484.757324	-9.340658	871.782837	-588.177490	152.597610	501.115540	-556.941345	-78.308678	508.334534	-596.233276	110.959991	90.030365	-561.629150	-102.982849	90.747086	-512.675415	251.629532	1365.244751	-494.574707	-91.889420	1378.227417	-473.302734	88.848129	1394.957153	-494.158020	99.410927	1670.828491	-554.543457	325.080353	1119.068970	-494.472717	-196.861694	1145.860352	-430.277283	352.754547	876.468506	-312.151459	-217.976288	952.826538	-453.989960	75.295372	964.565369	575.658020	-49.797199	941.564880	578.592163	104.645004
-497.767456	154.738190	871.468567	-485.347076	-8.721357	871.775879	-588.747131	153.559494	501.256256	-557.100037	-77.790947	508.336395	-596.418518	110.990906	90.088669	-561.662292	-102.754219	90.830711	-513.336426	252.460785	1365.321045	-495.353851	-91.262390	1378.024902	-473.971558	89.654976	1395.002197	-494.659424	100.219131	1670.840088	-555.192078	325.827423	1119.122070	-497.302246	-194.579788	1144.947021	-430.895203	353.292572	876.542480	-317.369354	-214.919556	949.313354	-454.766144	75.978714	964.560852	575.681641	-49.473408	941.391357	578.695251	105.022034
-498.458374	155.296951	871.398193	-485.898773	-8.184606	871.841919	-588.927856	153.853073	501.151917	-557.232849	-77.355370	508.346069	-596.435547	111.010414	90.062233	-561.625916	-102.548256	90.858902	-513.998413	253.286575	1365.411865	-496.118408	-90.575928	1377.847778	-474.670044	90.461472	1395.062622	-495.183777	101.039673	1670.870850	-555.919983	326.629059	1119.166626	-500.116425	-192.497787	1144.228027	-431.591339	353.849609	876.639587	-323.230865	-212.129562	945.529480	-455.514252	76.625313	964.605591	575.473572	-48.954353	941.146729	578.752869	105.346016
-499.191345	155.784363	871.357178	-486.502960	-7.657567	871.846558	-589.221191	154.117279	501.103394	-557.386963	-77.041161	508.365295	-596.494446	111.016891	90.037933	-561.701233	-102.379410	90.939285	-514.607971	254.074905	1365.508911	-496.822296	-89.970062	1377.686157	-475.331055	91.230370	1395.089478	-495.678650	101.783829	1670.882568	-556.580017	327.401764	1119.225952	-502.669556	-190.458908	1143.552612	-432.201752	354.383606	876.766357	-328.592285	-209.785431	942.127869	-456.266815	77.181709	964.618835	575.100403	-48.412029	940.899353	578.770264	105.625053
-499.783356	156.391571	871.387268	-486.975861	-7.001527	871.874329	-589.531372	154.467651	501.117188	-557.462402	-76.649788	508.351898	-596.511780	111.054207	90.037102	-561.725159	-102.183151	90.984436	-515.246643	254.845108	1365.655518	-497.446960	-89.328590	1377.530151	-475.971100	91.999672	1395.169189	-496.166260	102.535583	1670.899902	-557.303284	328.172119	1119.358398	-505.409821	-188.677216	1143.012573	-432.844421	354.918304	876.938843	-334.450134	-206.533386	938.307678	-456.911469	77.830956	964.691223	574.716187	-47.906670	940.579773	578.800476	105.900124
-500.482086	156.852982	871.372070	-487.470825	-6.517481	871.927917	-589.791260	154.767868	501.050171	-557.446167	-76.261421	508.335480	-596.570740	111.090233	90.003288	-561.666748	-102.026634	91.005013	-515.848694	255.566757	1365.781982	-498.082672	-88.719749	1377.374756	-476.555420	92.692482	1395.219727	-496.621918	103.227814	1670.902100	-558.023743	329.024933	1119.502686	-507.717896	-186.647827	1142.671997	-433.518707	355.494751	877.112671	-340.344513	-203.842117	934.704102	-457.584686	78.382820	964.737610	574.417236	-47.481022	940.040649	578.890625	106.357903
-501.100922	157.403076	871.368286	-487.946808	-5.975801	871.934143	-590.063416	155.023209	501.032959	-557.398315	-75.911583	508.283997	-596.579224	111.106255	89.982590	-561.678528	-101.862106	91.021904	-516.440674	256.311768	1365.929688	-498.673828	-88.166756	1377.226196	-477.197205	93.426353	1395.261963	-497.092163	103.936211	1670.913452	-558.712646	329.778748	1119.635132	-510.284576	-184.913361	1142.218140	-434.123047	356.077240	877.334656	-346.333771	-201.308380	931.191101	-458.205322	78.960236	964.766296	574.243103	-47.098087	939.609497	578.973755	106.804710
-501.648468	157.812057	871.356201	-488.122375	-5.318171	872.084106	-590.359802	155.274246	500.966736	-557.203979	-75.577194	508.202057	-596.568176	111.163742	89.966560	-561.616821	-101.726326	91.037811	-517.005127	256.995209	1366.057861	-499.232574	-87.586845	1377.087769	-477.776428	94.060921	1395.272583	-497.543427	104.603027	1670.913818	-559.386841	330.577118	1119.807373	-513.094604	-183.531723	1141.711426	-434.740082	356.689880	877.548462	-352.408844	-198.927414	927.683594	-458.691071	79.663696	964.877502	574.031860	-46.726162	939.276550	579.010803	107.194756
-502.260895	158.266922	871.310913	-488.508148	-4.858435	872.118652	-590.752319	155.561188	500.892151	-557.035095	-75.314201	508.163971	-596.612000	111.196022	89.946579	-561.686707	-101.628342	91.065628	-517.597046	257.637329	1366.188110	-499.762512	-87.058067	1376.923462	-478.351990	94.743996	1395.294556	-497.992126	105.288307	1670.872803	-560.078491	331.334381	1119.954468	-515.583679	-181.898880	1141.288940	-435.343597	357.341644	877.730286	-358.451752	-196.686844	924.331726	-459.248077	80.212219	964.891235	573.837158	-46.404217	938.987793	579.022888	107.556702
-502.976257	158.751343	871.337952	-489.026917	-4.410070	872.129578	-591.146973	155.996368	500.894135	-556.833191	-75.085373	508.078033	-596.635803	111.240814	89.946106	-561.678223	-101.520149	91.044998	-518.154724	258.263458	1366.310547	-500.223541	-86.553787	1376.796997	-478.876678	95.363983	1395.332153	-498.425476	105.867798	1670.923950	-560.740051	332.145630	1120.134155	-518.006958	-180.454773	1140.999390	-435.964935	357.961334	877.970093	-364.544495	-194.535980	921.040344	-459.901306	80.709145	964.923096	573.609680	-46.093178	938.699646	579.039185	107.871468
-503.544952	159.294678	871.350586	-489.472595	-3.763563	872.132141	-591.352295	156.264709	500.898987	-556.525330	-74.771301	507.929565	-596.612610	111.279327	89.912193	-561.694458	-101.409523	91.079880	-518.671936	258.853577	1366.464233	-500.641541	-86.041908	1376.648315	-479.388763	95.898796	1395.350586	-498.840912	106.442528	1670.917236	-561.393677	332.874420	1120.310059	-520.317566	-179.048721	1140.684814	-436.579620	358.595276	878.185242	-370.725189	-193.163193	918.151550	-460.442047	81.324944	964.942871	573.406250	-45.841114	938.462341	579.011475	108.184608
-504.206940	159.794983	871.285706	-489.865540	-3.330385	872.153381	-591.708862	156.541916	500.891510	-556.214661	-74.492630	507.855499	-596.729797	111.325699	89.918983	-561.694031	-101.313568	91.079666	-519.255127	259.383911	1366.584839	-501.030426	-85.604568	1376.509888	-479.893311	96.494797	1395.363037	-499.246399	106.975258	1670.913330	-562.041565	333.672302	1120.506836	-522.714294	-177.861496	1140.478882	-437.147644	359.251648	878.460327	-376.359894	-190.646088	915.163635	-460.999908	81.896263	964.928772	573.136108	-45.648464	938.266235	578.891235	108.448997
-504.769409	160.189575	871.251160	-490.185028	-2.842543	872.154053	-591.997803	156.877930	500.870239	-555.962219	-74.211281	507.745880	-596.769958	111.361755	89.951508	-561.807312	-101.225342	91.100639	-519.766907	259.930389	1366.738403	-501.357452	-85.169037	1376.372681	-480.364838	97.015007	1395.383301	-499.648560	107.479088	1670.920532	-562.656372	334.415924	1120.650635	-524.971191	-176.804657	1140.314575	-437.730286	359.889099	878.668396	-382.192993	-188.776779	912.492615	-461.473450	82.410545	964.921509	572.768188	-45.425121	938.092468	578.691772	108.640083
-505.328064	160.775177	871.291809	-490.522339	-2.274335	872.159851	-591.910828	156.604172	500.690338	-555.713928	-73.945076	507.636505	-596.673584	111.426033	89.903854	-561.862610	-101.124069	91.104988	-520.300537	260.388092	1366.872925	-501.620789	-84.800217	1376.238770	-480.818115	97.525841	1395.421387	-500.035339	107.975121	1670.931396	-563.248962	335.163696	1120.849121	-527.217468	-175.757370	1140.147705	-438.310181	360.624146	878.937988	-388.170929	-187.553024	909.914673	-461.956940	83.012871	964.957397	572.448975	-45.206562	937.923401	578.469177	108.880318
-505.915771	161.225677	871.289185	-490.850098	-1.765939	872.160461	-592.398926	157.266266	500.881287	-555.480103	-73.690399	507.566925	-596.756042	111.429985	89.922394	-561.933838	-101.047470	91.117737	-520.829285	260.886902	1367.005371	-501.914337	-84.416107	1376.118286	-481.267822	98.051506	1395.471191	-500.421570	108.426895	1670.936401	-563.845764	335.851776	1120.989624	-529.400940	-174.942810	1140.099854	-438.821228	361.260864	879.151428	-393.777405	-186.043198	907.591064	-462.449066	83.549751	964.967346	572.164734	-45.004871	937.807251	578.152161	109.164383
-506.461243	161.734863	871.302856	-491.120850	-1.255167	872.148132	-592.592834	157.480057	500.893646	-555.337891	-73.536148	507.503296	-596.768799	111.482811	89.948051	-561.965515	-100.998093	91.169205	-521.333862	261.360260	1367.145508	-502.196564	-84.029701	1376.001953	-481.678192	98.494507	1395.489990	-500.782471	108.828384	1670.948730	-564.498230	336.606049	1121.191650	-531.518433	-174.273880	1140.092773	-439.442017	361.979919	879.406006	-399.348724	-184.896149	905.597229	-462.895172	84.101959	964.980896	571.857910	-44.739342	937.667419	577.735596	109.446365
-507.048584	162.364594	871.315308	-491.597260	-0.555918	872.037231	-592.876587	157.726776	500.926819	-555.276306	-73.403328	507.449707	-596.806335	111.479156	89.932007	-562.116577	-100.913216	91.190277	-521.859680	261.781464	1367.295898	-502.444733	-83.703041	1375.909302	-482.040466	98.925034	1395.499268	-501.131836	109.201607	1670.963379	-565.050537	337.193298	1121.348022	-533.702454	-173.637329	1140.016357	-439.928650	362.631439	879.643494	-404.541199	-183.592209	903.693481	-463.412567	84.723259	964.927917	571.500488	-44.518867	937.513550	577.486267	109.565987
-507.495056	162.698822	871.343262	-491.761414	-0.022404	872.256042	-593.109924	157.918777	500.924744	-555.028748	-73.113571	507.371124	-596.814697	111.518959	89.967926	-562.019165	-100.865852	91.212341	-522.334839	262.145874	1367.412231	-502.618286	-83.385239	1375.803955	-482.429199	99.340462	1395.517212	-501.485138	109.550003	1670.980835	-565.671570	337.819000	1121.556641	-535.770752	-173.081070	1140.025146	-440.471222	363.352875	879.901794	-409.406219	-182.301453	901.930420	-463.821320	85.323685	965.084106	571.137512	-44.353642	937.346252	577.328979	109.863373
-507.909302	163.106293	871.334229	-491.897400	0.475361	872.222473	-593.291382	158.014572	500.850983	-555.031372	-72.925964	507.341248	-596.744324	111.539719	89.941994	-562.031799	-100.823677	91.198814	-522.849854	262.533966	1367.547729	-502.764740	-83.074203	1375.733887	-482.797729	99.755516	1395.558105	-501.818909	109.849907	1670.974487	-566.226379	338.384216	1121.724731	-537.824707	-172.577927	1140.089111	-441.033325	364.022095	880.139587	-414.158966	-181.443375	900.469421	-464.147125	85.820816	965.080261	570.805847	-44.188980	937.204834	577.119019	110.160820
-508.409698	163.548279	871.325684	-492.087006	0.888563	872.180115	-593.572388	158.140244	500.822968	-555.175598	-72.760536	507.306335	-596.770020	111.545212	89.940056	-562.147705	-100.758377	91.165115	-523.330872	262.911865	1367.666870	-502.885590	-82.790306	1375.671509	-483.104645	100.119965	1395.563354	-502.137085	110.118889	1670.966553	-566.777100	338.947998	1121.874146	-539.824646	-172.211273	1140.214233	-441.571594	364.728668	880.351563	-418.860596	-180.932465	899.247864	-464.504913	86.295341	965.057678	570.456970	-43.984203	937.073792	576.759583	110.498627
-508.804474	164.007294	871.314697	-492.197113	1.326804	872.163513	-593.939209	158.314606	500.800598	-555.173401	-72.466217	507.242004	-596.798706	111.573265	89.959091	-562.184875	-100.714882	91.170990	-523.754211	263.235443	1367.746338	-503.014923	-82.491402	1375.608276	-483.417419	100.474037	1395.561035	-502.441559	110.359573	1670.955811	-567.298523	339.512756	1122.060181	-541.841553	-171.849075	1140.322266	-442.078522	365.410736	880.574219	-423.200470	-180.396179	898.173645	-464.790833	86.799423	965.054260	570.071777	-43.786121	936.938354	576.429077	110.749924
-509.235260	164.368408	871.263550	-492.378601	1.791854	872.135803	-594.180481	158.426392	500.732483	-555.283142	-72.228798	507.173096	-596.747681	111.608147	89.922523	-562.227600	-100.668358	91.126839	-524.201721	263.572296	1367.856934	-503.144073	-82.219086	1375.546021	-483.729736	100.829758	1395.548218	-502.744019	110.586555	1670.938477	-567.806274	339.973053	1122.236694	-543.812988	-171.620987	1140.486816	-442.629120	366.146484	880.781860	-427.253204	-180.007034	897.293518	-465.105194	87.282516	965.014893	569.693176	-43.548477	936.829712	576.055908	110.989189
-509.654877	164.847626	871.264832	-492.584076	2.306991	872.055237	-594.321167	158.443542	500.677765	-555.724792	-72.224312	507.219910	-596.662292	111.627586	89.872139	-562.439392	-100.591911	91.149818	-524.657166	263.893219	1367.980713	-503.229614	-81.941803	1375.517700	-484.025635	101.160881	1395.531494	-503.040588	110.778320	1670.920898	-568.329834	340.465515	1122.410400	-545.737427	-171.368164	1140.652222	-443.100586	366.889282	881.017578	-431.013550	-179.762482	896.576843	-465.403778	87.782104	964.969788	569.301392	-43.340633	936.744751	575.654175	111.240807
-510.056488	165.261032	871.245178	-492.726074	2.766209	871.994446	-594.567932	158.528336	500.682800	-555.857605	-71.992752	507.136475	-596.616638	111.681412	89.900558	-562.411011	-100.561638	91.104637	-525.029114	264.168945	1368.083252	-503.330414	-81.709557	1375.494263	-484.269592	101.453949	1395.501709	-503.319031	110.928558	1670.898682	-568.826782	340.941406	1122.576782	-547.649658	-171.236542	1140.858032	-443.618347	367.569000	881.198486	-434.532898	-179.598694	895.982910	-465.663147	88.254349	964.923157	568.917358	-43.096134	936.641052	575.225220	111.529961
-510.366730	165.628250	871.219604	-492.789429	3.131215	871.943604	-594.842468	158.630539	500.639740	-555.941956	-71.744568	507.075073	-596.643555	111.697113	89.885910	-562.438049	-100.519661	91.052589	-525.404419	264.391754	1368.154663	-503.420654	-81.439468	1375.470825	-484.499084	101.721176	1395.473511	-503.562683	111.062904	1670.868408	-569.319214	341.388214	1122.768555	-549.470886	-171.153885	1141.072388	-444.123016	368.322601	881.406433	-437.781342	-179.569733	895.489685	-465.839233	88.661285	964.878967	568.638245	-42.889496	936.590027	574.816833	111.783333
-510.736450	165.997482	871.215515	-492.933624	3.580099	871.865906	-595.137451	158.769424	500.645355	-556.095703	-71.487358	506.999420	-596.661133	111.694557	89.880371	-562.494080	-100.482132	91.011642	-525.787537	264.668518	1368.234741	-503.532135	-81.223816	1375.490723	-484.705383	101.981232	1395.453735	-503.805145	111.181747	1670.857422	-569.797607	341.811401	1122.887695	-551.231323	-171.074173	1141.299683	-444.556549	369.019348	881.579224	-440.658844	-179.628113	895.140381	-466.072327	89.082367	964.828369	568.311707	-42.659492	936.518799	574.362549	112.014236
-511.150665	166.414322	871.188965	-493.078156	4.006291	871.803406	-595.438477	158.923920	500.644775	-556.209351	-71.238892	506.915283	-596.704712	111.746147	89.878006	-562.500000	-100.444771	90.945953	-526.125305	264.914093	1368.287964	-503.655518	-81.010010	1375.493652	-484.920593	102.242516	1395.417114	-504.039032	111.268028	1670.821533	-570.245911	342.239868	1122.987793	-552.945129	-171.112167	1141.561401	-445.105652	369.753296	881.749268	-443.433990	-179.876968	894.858154	-466.304321	89.548050	964.763672	567.333984	-42.136467	936.489807	573.632751	112.018234
-511.512390	166.856598	871.215576	-493.269653	4.457041	871.721924	-595.594727	158.985214	500.608948	-556.334839	-70.954262	506.783417	-596.671082	111.794006	89.878479	-562.529968	-100.431427	90.889526	-526.416199	265.172119	1368.314453	-503.754425	-80.827484	1375.536865	-485.128326	102.479630	1395.357666	-504.266846	111.343414	1670.791138	-570.717407	342.661835	1123.060913	-554.620300	-171.201431	1141.852783	-445.530548	370.417450	881.880249	-446.222504	-180.319321	894.651428	-466.531982	89.975677	964.718262	566.635437	-41.756676	936.392334	573.116089	112.013214
-511.823730	167.170609	871.202637	-493.387024	4.817828	871.677429	-595.853760	159.152130	500.596802	-556.462524	-70.726807	506.727753	-596.692810	111.806595	89.835762	-562.469727	-100.415634	90.842567	-526.700745	265.363373	1368.315308	-503.883148	-80.652580	1375.585449	-485.333740	102.700394	1395.297363	-504.479401	111.399826	1670.768066	-571.126160	343.081604	1123.136841	-556.171814	-171.318588	1142.140259	-445.948853	371.089691	882.001526	-448.630371	-180.846191	894.573914	-466.695557	90.344757	964.668518	566.441589	-41.775051	936.330505	572.965149	111.775993
-512.154968	167.466461	871.185181	-493.496613	5.178065	871.610229	-596.087463	159.245499	500.558197	-556.670715	-70.492645	506.692719	-596.656677	111.843018	89.854950	-562.492981	-100.411736	90.816925	-526.969116	265.548096	1368.278687	-504.034515	-80.469475	1375.619507	-485.502045	102.936172	1395.273560	-504.688324	111.433228	1670.750732	-571.539368	343.428223	1123.152710	-557.653992	-171.467422	1142.473633	-446.460815	371.791199	882.070923	-450.788147	-181.464844	894.556519	-466.865784	90.700714	964.605591	566.932007	-41.573513	936.055725	572.453857	112.934021
-512.515381	167.858170	871.191772	-493.617432	5.513085	871.555786	-596.205139	159.278046	500.500580	-556.924438	-70.327148	506.650299	-596.606812	111.835335	89.832016	-562.554443	-100.423248	90.800240	-527.221252	265.708984	1368.279419	-504.194519	-80.294754	1375.674561	-485.652527	103.097740	1395.247437	-504.873474	111.446060	1670.734863	-571.944336	343.835236	1123.216431	-559.068176	-171.594696	1142.744873	-446.932281	372.472656	882.145996	-452.753265	-182.208633	894.632874	-467.053284	91.086716	964.560059	565.241699	-40.718891	936.301758	571.368774	112.573395
-512.771790	168.144974	871.163330	-493.711426	5.830163	871.511475	-596.375244	159.406647	500.475281	-557.214600	-70.180412	506.654114	-596.555420	111.878983	89.839859	-562.588745	-100.421333	90.736488	-527.435974	265.872101	1368.263428	-504.359711	-80.119339	1375.723755	-485.811279	103.267090	1395.219604	-505.050354	111.456711	1670.722412	-572.294250	344.186829	1123.279541	-560.379150	-171.745544	1143.040527	-447.357330	373.035767	882.222656	-454.444702	-183.053040	894.723022	-467.183990	91.421593	964.504944	564.921570	-40.528770	936.373169	570.708740	112.929306
-513.027405	168.417236	871.139465	-493.778076	6.091113	871.471313	-596.636841	159.524841	500.438354	-557.710938	-70.146736	506.708801	-596.581787	111.899155	89.854362	-562.763977	-100.436783	90.729004	-527.626892	266.041779	1368.256104	-504.509399	-79.962898	1375.755493	-485.957794	103.427017	1395.201050	-505.226776	111.444099	1670.699707	-572.657532	344.548492	1123.315430	-561.576294	-171.940186	1143.327759	-447.857025	373.624847	882.265198	-455.938843	-183.993774	894.918030	-467.297363	91.726128	964.452637	564.559448	-40.744713	936.572632	569.981812	113.202896
-513.277344	168.718872	871.145081	-493.906708	6.462680	871.421753	-596.819946	159.556793	500.371490	-558.099182	-70.029625	506.696869	-596.536316	111.926476	89.830711	-562.781494	-100.465263	90.690697	-527.798340	266.192841	1368.234863	-504.657837	-79.807106	1375.806641	-486.112793	103.583466	1395.173096	-505.380280	111.433899	1670.670654	-572.996582	344.871002	1123.317627	-562.699280	-172.100967	1143.581055	-448.337982	374.212860	882.296509	-457.212769	-185.004181	895.186584	-467.440674	92.065414	964.412659	564.016296	-40.627502	936.790894	569.211853	113.374794
-513.551392	169.049927	871.133606	-494.075653	6.812951	871.338867	-596.951904	159.607803	500.322174	-558.550598	-69.925613	506.646271	-596.468811	111.958549	89.787415	-562.889587	-100.478653	90.661179	-527.956787	266.331696	1368.189819	-504.790863	-79.654587	1375.859375	-486.269043	103.718948	1395.128662	-505.528931	111.415428	1670.626465	-573.328491	345.177704	1123.365967	-563.667419	-172.347748	1143.872070	-448.745056	374.693420	882.233032	-458.309296	-186.065552	895.407593	-467.598480	92.396675	964.341187	563.663696	-40.420868	936.880493	568.479370	113.703026
-513.767334	169.317398	871.133179	-494.187012	7.137009	871.269470	-597.177124	159.702423	500.267792	-558.955017	-69.828110	506.630554	-596.473938	111.977509	89.799759	-562.902832	-100.511742	90.605888	-528.122742	266.461945	1368.154419	-504.969208	-79.512169	1375.879272	-486.443604	103.856316	1395.087280	-505.687683	111.380615	1670.578735	-573.624817	345.478668	1123.411133	-564.540649	-172.633972	1144.154419	-449.233887	375.189453	882.188904	-459.147552	-187.196228	895.697693	-467.703796	92.684769	964.283936	563.648865	-40.267620	936.894226	567.786865	114.299423
-513.927307	169.550644	871.131958	-494.272278	7.405278	871.214600	-597.579041	159.761047	500.289368	-559.417175	-69.735680	506.658752	-596.539612	111.970673	89.799988	-563.054993	-100.563599	90.581932	-528.240479	266.555847	1368.122314	-505.155457	-79.386513	1375.940186	-486.599792	103.995674	1395.056885	-505.829865	111.339989	1670.539917	-573.891663	345.728729	1123.471191	-565.284119	-172.905701	1144.367310	-449.695770	375.661987	882.196411	-459.732544	-188.337616	896.107788	-467.778290	92.928238	964.237488	563.258850	-40.078102	937.070801	567.013977	114.473770
-514.065796	169.759979	871.134338	-494.371552	7.600146	871.190491	-597.740173	159.745178	500.264221	-559.921692	-69.660469	506.698547	-596.466797	112.001495	89.811943	-563.070190	-100.582581	90.549561	-528.380859	266.674896	1368.130127	-505.451965	-79.186935	1375.824951	-486.740662	104.119858	1395.056274	-505.964142	111.301468	1670.495117	-574.146057	345.977264	1123.503174	-565.883667	-173.277786	1144.585083	-450.097412	376.007751	882.176086	-460.130707	-189.548813	896.449829	-467.849640	93.129280	964.208069	562.180786	-39.663986	937.507813	565.582520	114.788208
-514.173828	169.934799	871.125793	-494.432892	7.787547	871.139648	-597.943054	159.777054	500.234711	-560.359497	-69.544205	506.684784	-596.464050	111.998497	89.797256	-563.162537	-100.620949	90.481049	-528.490906	266.781494	1368.070801	-505.588226	-79.118134	1376.032104	-486.887817	104.220573	1395.012939	-506.109589	111.236053	1670.457031	-574.392395	346.203247	1123.507202	-566.372192	-173.580887	1144.786255	-450.492188	376.343323	882.096436	-460.278320	-190.818390	896.863037	-467.891754	93.302132	964.162170	561.761780	-39.594692	937.743164	564.885498	114.906944
-514.291260	170.088852	871.096497	-494.490326	7.964048	871.076050	-598.199463	159.857224	500.237732	-560.758545	-69.437714	506.679382	-596.438049	112.020958	89.786835	-563.064819	-100.659210	90.467232	-528.622437	266.885712	1368.027588	-505.833008	-79.005569	1376.085449	-487.018768	104.294853	1394.961548	-506.249207	111.173447	1670.396851	-574.607056	346.351044	1123.523804	-566.690796	-173.909500	1144.928345	-450.915863	376.708954	881.986450	-460.032990	-192.022217	897.384583	-467.929749	93.467842	964.096313	561.383972	-39.335258	937.907837	564.030457	115.225258
-514.406372	170.257202	871.089600	-494.595520	8.123196	871.047913	-598.359619	159.864014	500.209961	-561.011902	-69.298401	506.657349	-596.404297	111.995712	89.776489	-563.032593	-100.683235	90.396278	-528.749756	266.966400	1368.004395	-506.073914	-78.889519	1376.072632	-487.146576	104.397186	1394.906860	-506.417236	111.071877	1670.294800	-574.820740	346.559357	1123.518799	-566.902649	-174.344421	1145.072266	-451.343506	377.005341	881.907227	-459.785065	-193.321930	897.776489	-467.990784	93.627380	964.059753	561.227356	-39.043007	937.912903	563.250732	115.639290
-514.513977	170.336075	871.042786	-494.663635	8.245222	870.996887	-598.544006	159.894104	500.201172	-561.318970	-69.165642	506.619781	-596.381287	112.005028	89.778740	-562.964783	-100.747177	90.372902	-528.841736	267.074432	1367.961426	-506.301147	-78.765823	1376.056274	-487.285248	104.460472	1394.852783	-506.538330	111.041161	1670.266724	-575.009521	346.736084	1123.539185	-566.977417	-174.745392	1145.176270	-451.687042	377.207886	881.822937	-459.350403	-194.702148	898.235229	-468.017944	93.742912	963.986206	561.455200	-38.266930	937.664795	562.641785	116.536926
-514.620483	170.470856	871.027771	-494.789032	8.378385	870.938293	-598.607971	159.921692	500.192352	-561.927795	-69.190910	506.668640	-596.306702	112.035378	89.750412	-563.125122	-100.753685	90.331940	-528.947449	267.158691	1367.940186	-506.532867	-78.656761	1376.005005	-487.439911	104.511246	1394.817505	-506.682434	110.977364	1670.213867	-575.158752	346.824371	1123.517334	-566.951050	-175.225266	1145.275269	-451.979950	377.358521	881.754822	-458.697937	-195.998398	898.673462	-468.081970	93.853951	963.930054	560.891968	-38.379066	938.029785	561.797424	116.701103
-514.701660	170.544174	870.999512	-494.874329	8.460857	870.874146	-598.683289	159.906174	500.179840	-562.413330	-69.186043	506.710052	-596.251343	111.981102	89.739349	-563.255188	-100.795517	90.291977	-529.040771	267.225891	1367.903076	-506.781586	-78.553368	1375.977173	-487.592255	104.566887	1394.763672	-506.821869	110.899109	1670.149170	-575.324097	346.966675	1123.528687	-566.773193	-175.684753	1145.307251	-452.336182	377.497406	881.630798	-457.698090	-197.299866	899.203430	-468.114624	93.916824	963.864624	560.294006	-38.651314	938.504883	561.024902	116.530556
-514.774109	170.626968	871.007507	-494.988892	8.549801	870.838257	-598.847107	159.959595	500.194611	-562.803101	-69.125954	506.700073	-596.244873	111.969559	89.766800	-563.232483	-100.858818	90.248032	-529.148010	267.299561	1367.891357	-507.059601	-78.446739	1375.952148	-487.734528	104.606201	1394.723145	-506.958801	110.823677	1670.094727	-575.491394	347.074188	1123.539917	-566.510620	-176.208832	1145.340088	-452.665558	377.579590	881.529846	-456.633514	-198.620361	899.718445	-468.165558	93.973351	963.835266	559.786255	-38.852795	938.949951	560.098694	116.658356
-514.844910	170.674881	871.005310	-495.069000	8.612969	870.805298	-598.975525	159.972122	500.187531	-563.200500	-69.091072	506.694275	-596.218262	111.936020	89.767845	-563.336853	-100.880814	90.229691	-529.245605	267.346252	1367.870361	-507.317017	-78.341637	1375.908325	-487.898499	104.652573	1394.708008	-507.101776	110.745842	1670.043945	-575.642822	347.160095	1123.531982	-566.081787	-176.682693	1145.372925	-452.959656	377.620483	881.411377	-455.177887	-199.854233	900.363342	-468.204651	94.014023	963.804016	559.454102	-39.049549	939.365356	559.366882	116.464973
-514.901367	170.740311	871.006531	-495.191589	8.711526	870.757690	-599.074036	160.026169	500.184204	-563.622803	-69.105392	506.706482	-596.226013	111.927887	89.743790	-563.390198	-100.922935	90.192276	-529.334290	267.397400	1367.854614	-507.560547	-78.280441	1375.923584	-488.070831	104.671532	1394.639771	-507.255096	110.656540	1669.977905	-575.723755	347.187988	1123.496704	-565.645142	-177.262299	1145.394043	-453.173706	377.636322	881.344666	-453.932495	-201.135529	900.820313	-468.246674	94.059723	963.763733	559.200745	-39.217396	939.665039	558.733582	116.249237
-514.949280	170.775238	870.978760	-495.293091	8.732064	870.731750	-599.173218	160.077164	500.134491	-564.028687	-69.160767	506.736115	-596.193115	111.913780	89.730461	-563.353943	-100.970886	90.175560	-529.399170	267.418671	1367.809204	-507.796417	-78.220520	1375.882690	-488.278717	104.694176	1394.577271	-507.399689	110.570801	1669.906128	-575.864746	347.306274	1123.453857	-564.970520	-177.756989	1145.375610	-453.509460	377.616028	881.129211	-452.054962	-202.320343	901.555298	-468.278717	94.081161	963.720215	558.988892	-39.287270	939.859253	558.123413	116.248535
-515.000854	170.837723	870.979858	-495.416351	8.762904	870.693970	-599.285034	160.098938	500.143860	-564.388000	-69.192078	506.764313	-596.198425	111.909409	89.746094	-563.396423	-101.036102	90.141830	-529.489502	267.443329	1367.765015	-508.084351	-78.138237	1375.837646	-488.447998	104.720695	1394.527710	-507.544617	110.467758	1669.851196	-575.964539	347.324127	1123.404419	-564.332764	-178.319412	1145.403076	-453.715454	377.534729	881.002502	-450.505524	-203.516006	902.100952	-468.326599	94.093201	963.687805	558.869141	-39.325558	940.013184	557.627014	116.254913
-515.017334	170.881134	870.957642	-495.525574	8.797034	870.656555	-599.358704	160.080109	500.115204	-564.740784	-69.215446	506.763397	-596.194580	111.903015	89.744118	-563.462280	-101.088669	90.115601	-529.596802	267.443695	1367.705688	-508.322601	-78.107185	1375.861938	-488.663635	104.736275	1394.498047	-507.701782	110.369499	1669.811279	-576.051941	347.334351	1123.348511	-563.578247	-178.940491	1145.470825	-453.862518	377.436340	880.909973	-448.718689	-204.462662	902.574341	-468.360901	94.105377	963.647888	558.799377	-39.280434	940.093567	557.267578	116.263115
-515.057251	170.898315	870.973572	-495.665131	8.822125	870.639893	-599.470520	160.116638	500.143341	-565.036438	-69.199142	506.748627	-596.205627	111.904655	89.779625	-563.455750	-101.169914	90.081749	-529.723694	267.436462	1367.655762	-508.581390	-78.038292	1375.880737	-488.867218	104.718628	1394.473511	-507.877625	110.259651	1669.763428	-576.104187	347.321747	1123.282227	-562.754517	-179.540894	1145.480225	-454.005157	377.265839	880.809326	-446.968292	-205.728302	903.323792	-468.427368	94.088158	963.640015	558.634827	-39.140537	940.091187	556.886780	116.312096
-515.071716	170.923264	870.963257	-495.814545	8.860547	870.592102	-599.574341	160.130951	500.152893	-565.313293	-69.238487	506.740295	-596.220703	111.869637	89.831947	-563.453125	-101.237473	90.056870	-529.848511	267.423492	1367.601563	-508.830017	-77.980476	1375.898315	-489.093475	104.681282	1394.439453	-508.054321	110.134415	1669.713867	-576.175293	347.301666	1123.223877	-561.860413	-180.171112	1145.532959	-454.084015	377.042786	880.761780	-445.025848	-206.762589	903.946167	-468.471832	94.072456	963.598206	558.518066	-38.935169	940.009155	556.564697	116.523239
-515.112671	170.916214	870.947754	-495.968842	8.838091	870.578308	-599.694702	160.149429	500.160156	-565.589294	-69.233223	506.725769	-596.251221	111.854340	89.840523	-563.408264	-101.318039	90.065910	-529.979858	267.422455	1367.542114	-509.045258	-77.930099	1375.932617	-489.302155	104.656509	1394.450439	-508.227112	110.015739	1669.672607	-576.226746	347.246887	1123.147827	-560.873230	-180.854187	1145.656738	-454.191498	376.777008	880.673218	-442.907623	-207.657974	904.657043	-468.546997	94.035095	963.575623	558.362549	-38.666603	939.815674	556.250610	116.817726
-515.134888	170.920334	870.928650	-496.107300	8.825875	870.544006	-599.805298	160.195816	500.150879	-565.823853	-69.216835	506.692993	-596.300781	111.820953	89.834656	-563.443787	-101.350594	90.033325	-530.124512	267.386139	1367.468018	-509.274689	-77.861153	1375.976563	-489.520111	104.634811	1394.404541	-508.402405	109.897438	1669.623535	-576.283264	347.182312	1123.052979	-559.851318	-181.515762	1145.802856	-454.260925	376.481018	880.547668	-440.660767	-208.446915	905.417175	-468.606598	93.997864	963.542114	558.197632	-38.318272	939.534912	556.048645	117.115517
-515.220764	170.971558	870.907349	-496.387512	8.882419	870.439514	-599.737854	160.215256	500.118103	-566.045715	-69.225235	506.660126	-596.200806	111.837929	89.798645	-563.383240	-101.389679	89.998856	-530.270142	267.376343	1367.397217	-509.472534	-77.841820	1376.008179	-489.739838	104.597481	1394.366333	-508.581787	109.769775	1669.575439	-576.340271	347.094879	1122.947632	-558.790161	-182.116867	1145.928101	-454.313538	376.176483	880.464050	-438.436829	-209.207352	906.123230	-468.736359	93.966080	963.461731	558.023254	-37.991585	939.218445	555.952026	117.336166
-515.174866	170.884033	870.901550	-496.396576	8.710584	870.515930	-599.876587	160.251831	500.118225	-566.245911	-69.193047	506.697571	-596.276550	111.847115	89.836472	-563.460022	-101.402718	90.013908	-530.444702	267.347015	1367.351685	-509.670685	-77.808250	1376.053833	-489.963196	104.544113	1394.357300	-508.770538	109.639412	1669.546631	-576.377014	346.973145	1122.855225	-557.682678	-182.726044	1146.045044	-454.284454	375.824158	880.389587	-436.103882	-209.850510	906.892273	-468.760132	93.863876	963.512695	557.890625	-37.826263	938.887085	556.285950	116.931488
-515.167969	170.790649	870.900085	-496.518585	8.626637	870.520142	-599.852905	160.231705	500.101624	-566.414124	-69.219940	506.717438	-596.218018	111.798180	89.843315	-563.366821	-101.409866	90.022484	-530.666687	267.255310	1367.317261	-509.853485	-77.805084	1376.120117	-490.208862	104.481903	1394.368530	-508.957123	109.508842	1669.539307	-576.451965	346.803864	1122.754395	-556.569824	-182.447769	1145.742676	-454.232697	375.447235	880.342041	-433.504791	-210.194901	907.518616	-468.823425	93.748611	963.517517	557.572144	-37.338078	938.501587	556.265137	117.225746
-515.263306	170.921722	870.951843	-496.867004	8.720576	870.252686	-599.687195	160.154724	500.124817	-566.609131	-69.264236	506.686768	-596.172119	111.788269	89.893578	-563.373840	-101.432091	90.025612	-530.912354	267.157745	1367.268921	-510.067627	-77.829018	1376.189453	-490.433228	104.386780	1394.418213	-509.140259	109.363441	1669.532837	-576.491638	346.587952	1122.655396	-555.473633	-182.867493	1145.759277	-454.165558	375.038757	880.335144	-431.225616	-210.854477	908.430725	-468.967194	93.628723	963.388245	557.273132	-36.819084	938.117615	556.324646	117.559776
-515.222717	170.716248	870.937744	-496.811646	8.457629	870.274780	-599.723511	160.177017	500.118439	-566.738159	-69.277596	506.698944	-596.214050	111.722893	89.909607	-563.333069	-101.436295	90.004501	-531.133850	267.090149	1367.200928	-510.247375	-77.856949	1376.255615	-490.673370	104.281967	1394.434448	-509.349548	109.233002	1669.518799	-576.547607	346.325806	1122.562988	-554.386963	-183.351089	1145.770874	-454.078705	374.574036	880.303101	-428.781921	-211.157852	909.183655	-468.954437	93.413216	963.405579	556.993591	-36.385372	937.694092	556.472229	117.849144
-515.183228	170.547165	870.945496	-496.751801	8.197148	870.362427	-599.500183	160.079773	500.073944	-566.858093	-69.296043	506.715912	-596.207642	111.732269	89.902771	-563.347412	-101.476990	89.998260	-531.356079	266.978638	1367.140747	-510.416595	-77.881371	1376.292969	-490.911804	104.186707	1394.418945	-509.543396	109.114273	1669.484375	-576.602295	346.085358	1122.474854	-553.293213	-183.809280	1145.772827	-453.917145	374.063354	880.285461	-426.162903	-211.158783	909.874023	-468.960052	93.240234	963.473572	556.746216	-35.899384	937.337524	556.618286	118.368965
-515.163025	170.454117	870.944885	-496.795288	8.047011	870.393555	-599.370605	160.091690	500.011627	-566.932739	-69.326065	506.703583	-596.176147	111.681236	89.869446	-563.324463	-101.484879	89.995773	-531.613281	266.879822	1367.086548	-510.574371	-77.938568	1376.356689	-491.148468	104.121613	1394.410522	-509.735138	108.994797	1669.451904	-576.655334	345.819885	1122.351563	-552.181885	-184.132156	1145.743286	-453.626678	373.526642	880.312744	-423.874237	-211.492111	910.719666	-469.004883	93.117104	963.502136	557.396973	-35.967396	936.759399	557.096252	119.367546
-515.182007	170.306168	870.940063	-496.875519	7.880051	870.414856	-599.411011	160.159927	500.005890	-567.084900	-69.392235	506.729156	-596.310547	111.638962	89.856819	-563.424194	-101.525276	89.960869	-531.873169	266.752502	1367.026367	-510.708160	-77.984238	1376.406372	-491.380737	104.037064	1394.391846	-509.933167	108.878563	1669.419800	-576.712524	345.522583	1122.260864	-551.098511	-184.415802	1145.711426	-453.459869	373.034149	880.295959	-421.423248	-211.480576	911.489929	-469.074707	92.957840	963.518494	557.186340	-35.576904	936.455811	557.245605	119.839890
-515.230774	170.211731	870.975464	-497.008301	7.744824	870.427917	-599.271301	160.076797	499.969025	-567.183838	-69.465454	506.728912	-596.331848	111.609779	89.877846	-563.438110	-101.557076	89.958397	-532.140808	266.624542	1366.999146	-510.857239	-78.065155	1376.486694	-491.619385	103.919960	1394.398682	-510.130249	108.770706	1669.404785	-576.767212	345.216156	1122.149658	-550.023804	-184.738403	1145.709351	-453.249664	372.504425	880.332825	-418.973022	-211.317368	912.264160	-469.178284	92.808739	963.549255	556.675598	-35.091923	936.158447	557.320190	120.161583
-515.263855	170.079193	871.001099	-497.129272	7.648213	870.428589	-599.169739	160.095947	499.986053	-567.291809	-69.552322	506.721588	-596.353333	111.530861	89.919693	-563.466431	-101.596725	89.936295	-532.393616	266.477295	1366.961548	-510.970642	-78.148048	1376.541138	-491.864532	103.762077	1394.440796	-510.324829	108.621788	1669.417969	-576.811340	344.858032	1122.071533	-548.962097	-184.989517	1145.711426	-453.014160	371.871002	880.377747	-416.515381	-211.089935	913.037720	-469.275269	92.658516	963.571838	556.210083	-34.816299	935.967346	557.347595	120.427185
-515.260986	169.966064	871.050476	-497.220612	7.514273	870.445068	-599.226074	160.110901	500.032806	-567.373108	-69.670303	506.725830	-596.461548	111.462852	89.962318	-563.502869	-101.632057	89.931046	-532.699341	266.310303	1366.968506	-511.119202	-78.230408	1376.605713	-492.097290	103.642708	1394.453247	-510.521729	108.490944	1669.429443	-576.865845	344.572906	1121.999268	-547.940491	-185.149887	1145.600464	-452.767700	371.217041	880.453857	-414.054932	-210.774353	913.853943	-469.346985	92.491142	963.617432	555.806274	-34.690182	935.853455	557.364746	120.644760
-515.284668	169.873047	871.054016	-497.317535	7.413260	870.432312	-599.150024	160.074951	500.019989	-567.440979	-69.765884	506.693115	-596.532593	111.401115	89.946373	-563.508118	-101.675636	89.893471	-532.988586	266.143158	1366.934570	-511.237701	-78.339577	1376.642090	-492.312439	103.474495	1394.476563	-510.714661	108.348412	1669.424316	-576.906006	344.247345	1121.871826	-546.974976	-185.322708	1145.552612	-452.516144	370.612000	880.528198	-411.557770	-210.079834	914.489075	-469.437958	92.364563	963.626160	555.300964	-34.567322	935.719788	557.292847	120.769127
-515.292847	169.803055	871.049255	-497.389130	7.294532	870.414612	-599.039307	160.098236	500.022705	-567.506409	-69.827675	506.656525	-596.553406	111.382607	89.945015	-563.542847	-101.729538	89.903313	-533.249207	265.970306	1366.895996	-511.361023	-78.474251	1376.673462	-492.559479	103.337753	1394.452637	-510.905823	108.231102	1669.384277	-576.957336	343.900635	1121.734131	-546.007202	-185.369965	1145.463623	-452.187164	369.942719	880.559998	-409.338440	-209.760345	915.284302	-469.508026	92.243919	963.627991	554.835022	-34.459690	935.657104	557.198975	120.870888
-515.307617	169.679764	871.028076	-497.456360	7.171719	870.378540	-598.960693	160.135818	499.987396	-567.557983	-69.930252	506.641937	-596.594543	111.354637	89.946228	-563.614746	-101.783699	89.864731	-533.545837	265.793365	1366.841675	-511.465088	-78.616913	1376.708008	-492.801575	103.206520	1394.416016	-511.093811	108.109428	1669.350952	-577.032410	343.567780	1121.597900	-545.074951	-185.484055	1145.335938	-451.888245	369.301270	880.609375	-407.065582	-209.109894	916.001770	-469.574646	92.097626	963.610413	554.409851	-34.432922	935.598389	557.109253	120.977242
-515.365723	169.544144	871.024597	-497.540863	7.035198	870.376709	-598.946289	160.155426	499.987305	-567.606750	-70.031387	506.648438	-596.650574	111.352844	89.928391	-563.592163	-101.795731	89.848244	-533.832397	265.581085	1366.778931	-511.573547	-78.764755	1376.751343	-493.036377	103.039032	1394.405640	-511.275787	107.977989	1669.333252	-577.125000	343.204254	1121.480713	-544.494202	-185.754822	1145.090576	-451.611847	368.634735	880.675659	-404.852936	-208.348465	916.631409	-469.667572	91.954071	963.616699	553.983032	-34.309086	935.535522	556.984436	121.097893
-515.406189	169.398972	871.036255	-497.607910	6.867443	870.384644	-598.878174	160.111465	499.993958	-567.605469	-70.093063	506.619080	-596.709717	111.288017	89.949417	-563.553772	-101.823898	89.845963	-534.120972	265.381561	1366.762817	-511.687744	-78.923027	1376.791626	-493.246155	102.868179	1394.445313	-511.456055	107.840157	1669.329834	-577.204163	342.808899	1121.404297	-543.665955	-185.757339	1144.972168	-451.358673	367.911438	880.779846	-402.657288	-207.530563	917.349792	-469.760742	91.784592	963.642517	553.510010	-34.142834	935.456726	556.823303	121.204597
-515.450134	169.210938	871.077637	-497.682739	6.714250	870.391235	-598.830505	160.033020	500.030914	-567.621643	-70.156586	506.604919	-596.708801	111.211342	89.971870	-563.587830	-101.833618	89.799026	-534.439392	265.166809	1366.772705	-511.818054	-79.088699	1376.828491	-493.463562	102.674767	1394.479858	-511.646301	107.681793	1669.333252	-577.252014	342.377747	1121.342651	-542.877441	-185.769806	1144.834473	-451.075012	367.222687	880.883911	-400.583801	-206.592377	917.980164	-469.847870	91.584816	963.678650	553.068481	-33.970341	935.337097	556.698547	121.335190
-515.449829	169.024490	871.140320	-497.732666	6.622371	870.384766	-598.731750	159.967407	500.050934	-567.308350	-70.064369	506.494720	-596.735474	111.172897	89.989037	-563.309509	-101.870560	89.795845	-534.740723	264.921143	1366.779297	-511.919128	-79.279556	1376.867798	-493.671478	102.464035	1394.517090	-511.837646	107.566437	1669.296631	-577.309509	341.942230	1121.254272	-542.133972	-185.725372	1144.662720	-450.776947	366.447144	881.008240	-398.354034	-205.278564	918.556091	-469.911255	91.392525	963.723999	552.713684	-33.838116	935.239685	556.578857	121.472366
-515.475464	168.825577	871.156677	-497.769562	6.458261	870.398926	-598.665161	159.870346	500.029114	-567.442688	-70.218872	506.539612	-596.790161	111.146851	89.991837	-563.428101	-101.880020	89.771667	-535.027527	264.721710	1366.724976	-512.014465	-79.471809	1376.897827	-493.876068	102.269051	1394.535278	-512.053040	107.342155	1669.307983	-577.394897	341.546722	1121.166138	-541.414917	-185.611679	1144.473511	-450.542114	365.733765	881.062012	-396.570099	-204.490860	919.231445	-469.980774	91.203728	963.754700	552.464111	-33.734119	935.144836	556.493286	121.596870
-515.477051	168.685379	871.161743	-497.780273	6.285028	870.392883	-598.603577	159.865677	499.991425	-567.506042	-70.317635	506.515167	-596.825684	111.135498	89.961678	-563.543762	-101.872589	89.775452	-535.284241	264.494995	1366.660034	-512.101440	-79.689911	1376.899170	-494.085632	102.087654	1394.523193	-512.216309	107.222946	1669.301392	-577.478577	341.156464	1121.073364	-540.728088	-185.508087	1144.291870	-450.326782	365.028229	881.126221	-394.639862	-203.279755	919.829773	-470.030975	91.032997	963.772034	552.233398	-33.636997	935.075195	556.399963	121.702492
-515.485840	168.569809	871.150330	-497.814301	6.111057	870.375732	-598.550293	159.885818	499.992493	-567.538757	-70.412277	506.498291	-596.838745	111.141144	89.939201	-563.572693	-101.914711	89.727051	-535.585266	264.267029	1366.610840	-512.198486	-79.913849	1376.884888	-494.292450	101.897629	1394.496582	-512.409668	107.084869	1669.269287	-577.588867	340.862457	1120.980591	-540.170166	-185.407776	1144.065430	-450.120178	364.330994	881.176453	-392.538422	-201.298218	920.213257	-470.078827	90.875061	963.768677	551.981628	-33.510654	934.960999	556.285095	121.837929
-515.496582	168.470947	871.167358	-497.829742	5.955069	870.370239	-598.529663	159.828842	499.990540	-567.493286	-70.485123	506.480682	-596.863037	111.129524	89.886772	-563.479614	-101.931068	89.681549	-535.884766	264.058746	1366.581665	-512.269104	-80.141098	1376.874390	-494.496399	101.680382	1394.485596	-512.586670	106.908806	1669.238647	-577.704102	340.498260	1120.885132	-539.514160	-185.200241	1143.805420	-449.932465	363.659729	881.233398	-391.030701	-200.589340	920.805481	-470.125885	90.728668	963.788513	551.748230	-33.355354	934.889893	556.122986	121.982574
-515.484070	168.336182	871.233704	-497.811584	5.811887	870.360352	-598.465210	159.776138	500.037109	-567.480469	-70.583130	506.459747	-596.854248	111.126427	89.924881	-563.472107	-101.956924	89.708229	-536.132324	263.837311	1366.610107	-512.333801	-80.383926	1376.888672	-494.691437	101.470970	1394.522827	-512.769531	106.713715	1669.250610	-577.795532	340.074432	1120.836914	-539.026367	-185.103683	1143.651123	-449.783051	362.937805	881.358215	-389.248596	-198.646347	921.111145	-470.146851	90.543114	963.832703	551.454346	-33.176529	934.765503	555.910034	122.083382
-515.491821	168.144287	871.295410	-497.795563	5.682887	870.402344	-598.503723	159.605453	500.064514	-567.499451	-70.702156	506.515381	-596.874512	111.095863	89.940544	-563.529785	-101.978333	89.729942	-536.429443	263.581451	1366.659546	-512.385376	-80.613434	1376.880737	-494.843018	101.242577	1394.574829	-512.936523	106.490044	1669.271362	-578.068970	339.673950	1120.695190	-538.497192	-184.954437	1143.419189	-449.610138	362.153168	881.506104	-387.727814	-197.270752	921.584351	-470.175934	90.374367	963.897949	551.324097	-33.025761	934.686646	555.688660	122.251839
-515.466919	168.004303	871.361206	-497.784363	5.569578	870.409363	-598.519836	159.483017	500.140869	-567.524597	-70.809586	506.518494	-596.898438	111.037361	89.960899	-563.512390	-102.000671	89.706322	-536.630859	263.333191	1366.708008	-512.422729	-80.838387	1376.882935	-495.016815	101.000992	1394.633789	-513.112244	106.282394	1669.291504	-578.135437	339.226624	1120.699219	-537.989929	-184.725815	1143.175415	-449.471405	361.427948	881.613464	-386.546875	-196.486984	922.073669	-470.183197	90.208710	963.945679	551.185364	-32.850182	934.612366	555.435059	122.409790
-515.474731	167.803482	871.391968	-497.745117	5.430207	870.419189	-598.551025	159.382858	500.170471	-567.503357	-70.903030	506.548004	-596.904663	111.028862	89.974968	-563.477722	-102.040001	89.728539	-536.900757	263.033325	1366.746460	-512.489319	-81.070007	1376.889771	-495.173401	100.771591	1394.654541	-513.279297	106.080101	1669.291260	-578.225159	338.754639	1120.654541	-537.519531	-184.497299	1142.951904	-449.319397	360.706238	881.724548	-385.258575	-195.082993	922.382935	-470.181732	90.036911	963.971619	551.098083	-32.738239	934.532898	555.184448	122.560921
-515.478027	167.642471	871.393250	-497.698578	5.258649	870.433533	-598.607788	159.328217	500.151642	-567.497742	-71.014542	506.547974	-596.926819	111.023834	89.956184	-563.458435	-102.031242	89.727325	-537.102234	262.825256	1366.704224	-512.521240	-81.317070	1376.872559	-495.331451	100.550842	1394.627808	-513.449524	105.865150	1669.269287	-578.325195	338.358826	1120.602783	-537.094055	-184.306580	1142.730713	-449.186340	360.023956	881.760681	-384.107330	-193.630417	922.625122	-470.180695	89.886765	963.986877	551.005981	-32.617794	934.477844	554.899963	122.700409
-515.506836	167.451569	871.379639	-497.666931	5.065922	870.434631	-598.695862	159.253189	500.108246	-567.525269	-71.151268	506.571320	-596.936035	111.009613	89.895218	-563.504272	-102.085136	89.729820	-537.329712	262.599701	1366.705322	-512.551331	-81.547112	1376.839966	-495.502197	100.339363	1394.596924	-513.623169	105.645119	1669.225098	-578.451050	338.005524	1120.545776	-536.783264	-184.106628	1142.506470	-449.086945	359.355133	881.823425	-382.882599	-191.501663	922.717590	-470.191864	89.715469	963.984802	550.452820	-32.633537	934.714478	554.441223	122.504898
-515.522278	167.285202	871.375549	-497.618500	4.867010	870.415527	-598.814697	159.235367	500.149170	-567.526794	-71.276222	506.523590	-596.972656	111.018837	89.899887	-563.532776	-102.093536	89.672020	-537.553406	262.368195	1366.718018	-512.603210	-81.823097	1376.804443	-495.660919	100.092476	1394.563843	-513.789917	105.402840	1669.198486	-578.564697	337.594025	1120.501831	-536.399048	-183.830292	1142.207520	-449.036682	358.715759	881.879639	-382.092133	-190.659622	922.976440	-470.183167	89.536987	963.976074	550.272522	-32.617416	934.722839	554.139954	122.543777
-515.515991	167.123917	871.409973	-497.562225	4.724188	870.396912	-598.934998	159.126602	500.204315	-567.509705	-71.463051	506.531708	-597.019531	110.970482	89.905357	-563.552673	-102.139847	89.696396	-537.770203	262.079163	1366.752075	-512.626831	-82.076851	1376.756226	-495.790771	99.809502	1394.589233	-513.962524	105.149475	1669.185181	-578.695129	337.231323	1120.521240	-536.094666	-183.578171	1141.967163	-449.053040	358.065399	881.968323	-381.268372	-189.229630	923.119507	-470.161865	89.364975	963.988647	550.120422	-32.574501	934.750000	553.857544	122.591423
-515.512024	166.899582	871.468994	-497.477173	4.596652	870.415100	-599.005249	158.947891	500.262177	-567.489929	-71.578751	506.518738	-597.025146	110.949425	89.939461	-563.541870	-102.152985	89.684700	-537.964355	261.800629	1366.806396	-512.609253	-82.392395	1376.769409	-495.912598	99.561111	1394.635132	-514.119690	104.871796	1669.196289	-578.837097	336.866058	1120.553223	-535.797729	-183.303360	1141.742188	-448.992615	357.391449	882.070923	-380.467834	-187.795944	923.228943	-470.140686	89.183205	964.036560	549.965576	-32.525314	934.760010	553.583496	122.595818
-515.495483	166.681747	871.504822	-497.373779	4.407754	870.419312	-598.200623	158.454117	500.123627	-567.440430	-71.702362	506.515564	-596.615540	110.991341	89.898628	-563.582886	-102.158974	89.666817	-538.174316	261.511108	1366.857300	-512.640259	-82.642204	1376.694458	-496.021088	99.304321	1394.687988	-514.261841	104.597794	1669.222168	-578.971985	336.482056	1120.563965	-535.583252	-183.170349	1141.510620	-448.978363	356.785278	882.144348	-379.624054	-185.702301	923.149841	-470.096741	88.979927	964.062866	549.838989	-32.469917	934.769531	553.323853	122.627113
-515.505920	166.526230	871.511047	-497.292999	4.233421	870.401489	-598.094238	158.264435	500.109192	-567.421204	-71.855225	506.557587	-596.520020	110.972267	89.878014	-563.661255	-102.187805	89.678276	-538.369690	261.251923	1366.868896	-512.629395	-82.919136	1376.662842	-496.157806	99.029099	1394.676025	-514.405762	104.325645	1669.207764	-579.124390	336.130768	1120.591431	-535.326111	-182.886002	1141.244385	-449.051697	356.233551	882.177795	-379.293610	-184.902588	923.195801	-470.069977	88.820267	964.060120	549.184021	-32.329296	934.894775	552.874878	122.444427
-515.509399	166.374130	871.510986	-497.192780	4.037775	870.400146	-598.209839	158.204086	500.123993	-567.402100	-72.006798	506.572144	-596.544495	110.974915	89.850868	-563.601196	-102.237289	89.701424	-538.554016	261.019562	1366.884155	-512.611572	-83.203781	1376.604004	-496.289795	98.786102	1394.673828	-514.544189	104.045853	1669.187500	-579.253784	335.786407	1120.565186	-535.136536	-182.651917	1141.021729	-449.108765	355.738678	882.198547	-378.844971	-183.583176	923.118408	-470.034943	88.666389	964.063904	548.884705	-32.200768	934.854858	552.592590	122.506172
-515.535828	166.230865	871.500732	-497.102692	3.858661	870.380188	-598.269226	158.119934	500.099213	-567.386902	-72.132767	506.578796	-596.534729	110.962837	89.800682	-563.697571	-102.218613	89.679161	-538.764099	260.718536	1366.901855	-512.588074	-83.494255	1376.540649	-496.412628	98.565422	1394.625610	-514.682312	103.751373	1669.163574	-579.402100	335.499054	1120.538452	-535.011902	-182.435135	1140.762695	-449.203491	355.286255	882.211243	-378.575836	-182.255646	922.953735	-470.007874	88.524406	964.049988	548.861816	-32.135685	934.748779	552.430115	122.683502
-515.548767	166.090240	871.509644	-496.986145	3.656253	870.360474	-598.259888	157.974869	500.095337	-567.355835	-72.282242	506.559113	-596.521484	110.954025	89.778557	-563.695984	-102.278755	89.661911	-538.948120	260.465088	1366.944458	-512.564636	-83.777748	1376.461548	-496.545288	98.307358	1394.621094	-514.815857	103.455063	1669.140259	-579.558899	335.216614	1120.570313	-534.881958	-182.191422	1140.455322	-449.360260	354.819641	882.232605	-378.346252	-180.984268	922.757141	-469.967773	88.362732	964.048706	548.606018	-31.954311	934.642700	552.192383	122.756874
-515.569275	165.874619	871.517151	-496.901947	3.501882	870.332642	-598.257446	157.821259	500.124298	-567.306335	-72.414619	506.524353	-596.521423	110.909180	89.779312	-563.712341	-102.304359	89.627945	-539.152466	260.175812	1366.980469	-512.569824	-84.069344	1376.351074	-496.614899	98.029434	1394.639404	-514.939575	103.126030	1669.134033	-579.720703	334.896545	1120.629150	-534.765686	-182.022125	1140.125610	-449.444336	354.339905	882.309265	-378.217316	-179.713943	922.415833	-469.939636	88.181763	964.039917	548.988831	-32.116402	934.546814	552.138611	123.107346
-515.557007	165.723938	871.563965	-496.782623	3.371919	870.326416	-598.254700	157.640381	500.199738	-567.309448	-72.555405	506.513275	-596.478821	110.893600	89.813736	-563.776428	-102.345085	89.636467	-539.336792	259.880096	1367.032959	-512.528809	-84.375237	1376.246460	-496.695740	97.736916	1394.637085	-515.044800	102.778488	1669.123657	-579.862366	334.603546	1120.691406	-534.685425	-181.802856	1139.848755	-449.540283	353.921051	882.380920	-378.134979	-178.542740	922.134827	-469.885986	88.033958	964.065186	548.770386	-32.009483	934.494141	551.912598	123.202736
-515.576050	165.495270	871.579773	-496.671844	3.231934	870.328430	-598.259094	157.462982	500.235565	-567.293091	-72.715164	506.541901	-596.457153	110.848541	89.805969	-563.798218	-102.375557	89.625641	-539.520691	259.586060	1367.073608	-512.441528	-84.692558	1376.237793	-496.764404	97.477463	1394.644165	-515.129211	102.443459	1669.128662	-580.008850	334.342010	1120.765503	-534.628723	-181.600891	1139.623657	-449.713867	353.558746	882.431519	-378.179962	-177.396973	921.786133	-469.843231	87.872307	964.074402	548.539856	-31.933514	934.466370	551.655701	123.240784
-515.593994	165.315277	871.593689	-496.567657	3.065618	870.349670	-598.251343	157.324142	500.216675	-567.280029	-72.851692	506.592407	-596.441406	110.843521	89.807945	-563.896301	-102.403595	89.654427	-539.707214	259.320831	1367.106323	-512.372620	-84.946739	1376.177734	-496.848816	97.238930	1394.656128	-515.204956	102.113770	1669.132080	-580.183838	334.076752	1120.789551	-534.564819	-181.425385	1139.370972	-449.920624	353.222504	882.458374	-378.348846	-176.387146	921.438660	-469.812927	87.729401	964.095886	548.265625	-31.847858	934.466187	551.385559	123.329117
-515.612732	165.186005	871.595825	-496.441223	2.912370	870.331726	-598.291321	157.257965	500.191956	-567.301758	-72.999802	506.622711	-596.444458	110.837929	89.783150	-563.973450	-102.434006	89.664032	-539.920410	259.029358	1367.155273	-512.296448	-85.258492	1376.089844	-496.935547	97.010231	1394.634399	-515.277405	101.783844	1669.109131	-580.359863	333.891022	1120.805908	-534.524902	-181.266785	1139.157715	-450.153412	352.978577	882.462769	-378.572113	-175.393280	920.950806	-469.766754	87.607643	964.090210	547.706543	-31.706835	934.595581	551.012390	123.236153
-515.650208	165.036041	871.610596	-496.350830	2.770355	870.338989	-598.262024	157.194290	500.178314	-567.315979	-73.153343	506.661285	-596.420898	110.851074	89.767387	-564.055786	-102.434227	89.662086	-540.071411	258.771088	1367.159912	-512.265015	-85.536522	1375.928589	-497.010010	96.779114	1394.613159	-515.343079	101.438698	1669.083252	-580.530945	333.647797	1120.820313	-534.524658	-181.139389	1138.937012	-450.360535	352.737946	882.479553	-378.908325	-174.487473	920.457275	-469.741852	87.485901	964.100891	547.890198	-31.703075	934.407349	550.937317	123.550987
-515.676636	164.860413	871.642090	-496.229889	2.635965	870.346802	-598.249939	157.034042	500.173248	-567.171021	-73.244835	506.633820	-596.411316	110.843964	89.752502	-563.932007	-102.486862	89.651443	-540.244873	258.480225	1367.194824	-512.157104	-85.837860	1375.856079	-497.079071	96.548370	1394.615112	-515.377197	101.109978	1669.048584	-580.729370	333.396210	1120.872925	-534.600281	-181.047592	1138.756226	-450.580109	352.554169	882.529724	-379.182892	-172.963394	919.802063	-469.709259	87.349380	964.125549	548.117615	-31.649961	934.374634	550.851929	123.805763
-515.685364	164.651947	871.663574	-496.116150	2.476439	870.331726	-598.168457	156.872589	500.188110	-567.104248	-73.333076	506.625885	-596.379517	110.800438	89.740906	-563.936584	-102.506996	89.649971	-540.438599	258.215179	1367.267578	-512.023804	-86.127365	1375.742798	-497.128815	96.283440	1394.631470	-515.420837	100.737793	1669.074951	-580.943848	333.160583	1120.979492	-534.549744	-180.872879	1138.508301	-450.835968	352.321625	882.635986	-379.738373	-172.866653	919.407593	-469.670258	87.171143	964.133789	548.040466	-31.558117	934.324219	550.694275	123.946579
-515.713013	164.483826	871.729980	-496.015808	2.327594	870.314270	-598.147522	156.723984	500.230164	-567.055908	-73.428490	506.588562	-596.377502	110.789047	89.786850	-563.967834	-102.510719	89.621925	-540.622498	257.924683	1367.322388	-511.911804	-86.437149	1375.641846	-497.170776	95.997803	1394.623047	-515.439697	100.352135	1669.069580	-581.176270	332.929596	1121.060913	-534.609192	-180.800903	1138.304565	-451.116913	352.108704	882.709351	-380.285095	-172.232681	918.824646	-469.640686	86.992661	964.161682	547.814575	-31.433365	934.261658	550.495117	124.075645
-515.752991	164.293030	871.765259	-495.913422	2.162737	870.317688	-598.143066	156.595566	500.273956	-566.976501	-73.521408	506.589783	-596.353210	110.740929	89.786919	-564.001343	-102.496025	89.596024	-540.793762	257.619995	1367.359985	-511.790222	-86.719437	1375.550537	-497.204407	95.715523	1394.639771	-515.438538	99.980247	1669.070679	-581.417786	332.711609	1121.173340	-534.647522	-180.712997	1138.066406	-451.423920	351.953369	882.804199	-380.907471	-171.682098	918.225281	-469.615051	86.828224	964.182678	547.518921	-31.367060	934.184631	550.282349	124.172035
-515.728333	164.154297	871.774719	-495.775116	2.038956	870.311951	-598.799316	156.792572	500.429840	-566.853638	-73.492569	506.584686	-596.678650	110.684570	89.831657	-563.972473	-102.509995	89.617142	-540.988892	257.355499	1367.414307	-511.686493	-86.968964	1375.445557	-497.235779	95.502304	1394.646240	-515.429688	99.632309	1669.070068	-581.662964	332.510498	1121.254639	-534.728699	-180.679886	1137.896484	-451.732117	351.899048	882.858704	-381.538910	-171.156891	917.619385	-469.548706	86.712067	964.189819	547.245117	-31.269882	934.116150	550.082642	124.278496
-515.741638	164.013168	871.795410	-495.659912	1.900953	870.305969	-598.771301	156.703232	500.400543	-566.817993	-73.537468	506.639191	-596.687927	110.682884	89.801933	-564.054749	-102.493698	89.640205	-541.124451	257.134399	1367.473022	-511.474731	-87.285522	1375.485352	-497.253693	95.274147	1394.629028	-515.406372	99.270805	1669.061768	-581.924438	332.300354	1121.362427	-534.786255	-180.653381	1137.779663	-452.030182	351.852875	882.909119	-382.228577	-170.773560	916.977478	-469.516663	86.583488	964.204102	547.247986	-31.001398	934.191895	549.918945	124.414276
-515.750183	163.944153	871.800354	-495.563385	1.771222	870.282104	-598.710022	156.599136	500.391510	-566.796692	-73.556976	506.682068	-596.659973	110.698006	89.796112	-564.051331	-102.526085	89.660973	-541.331970	256.799652	1367.510010	-511.413818	-87.544022	1375.269531	-497.259094	95.037888	1394.606201	-515.354858	98.933167	1669.044434	-582.225403	332.072601	1121.406128	-534.902771	-180.705246	1137.635498	-452.318268	351.814178	882.982788	-383.030609	-170.472717	916.291687	-469.474579	86.489426	964.195190	547.022217	-30.931578	934.130310	549.742676	124.540916
-515.751282	163.793579	871.826843	-495.439514	1.612620	870.264404	-598.661804	156.465652	500.398804	-566.778320	-73.636040	506.716766	-596.584229	110.675941	89.783203	-564.072937	-102.531593	89.662392	-541.511597	256.529266	1367.575195	-511.264832	-87.818237	1375.158081	-497.275940	94.784515	1394.606079	-515.303711	98.565071	1669.039429	-582.514343	331.869629	1121.455566	-535.016174	-180.711288	1137.491699	-452.644196	351.803284	883.053040	-383.832825	-170.249588	915.631104	-469.427795	86.335320	964.205261	546.744568	-30.858763	934.081116	549.520447	124.626022
-515.760254	163.635071	871.877991	-495.330170	1.503177	870.271912	-598.590454	156.312149	500.414276	-566.759644	-73.712631	506.738373	-596.551453	110.682678	89.801788	-564.122070	-102.543533	89.655106	-541.692383	256.258423	1367.643677	-511.118469	-88.080231	1375.060547	-497.277802	94.544769	1394.620728	-515.234192	98.192909	1669.033203	-582.812744	331.682098	1121.552002	-535.163086	-180.820435	1137.380127	-452.991730	351.806641	883.156921	-384.500763	-169.533707	914.866882	-469.393921	86.201607	964.240906	546.478271	-30.732681	933.996826	549.246399	124.821289
-515.794922	163.441360	871.905640	-495.223663	1.331814	870.273315	-598.598328	156.174088	500.451752	-566.784241	-73.841629	506.742950	-596.568604	110.649864	89.822357	-564.123474	-102.552986	89.641144	-541.841980	256.002625	1367.718506	-510.890106	-88.408875	1375.124878	-497.275726	94.265770	1394.611450	-515.164978	97.836754	1669.030029	-583.158142	331.505615	1121.692505	-535.206909	-180.809036	1137.211670	-453.379730	351.806366	883.239258	-385.482117	-170.097610	914.340210	-469.367157	86.034790	964.258362	546.150696	-30.585573	933.917847	548.884155	125.121185
-515.828186	163.289261	871.919128	-495.148987	1.189531	870.257019	-598.571411	156.067978	500.468628	-566.808655	-73.967987	506.765808	-596.541382	110.658142	89.839844	-564.179871	-102.587006	89.608620	-542.027405	255.700562	1367.765503	-510.717773	-88.672180	1375.026123	-497.281403	94.000435	1394.607666	-515.080688	97.476425	1669.021729	-583.508911	331.353363	1121.828247	-535.334534	-180.948380	1137.082520	-453.794342	351.841095	883.290771	-386.413055	-170.213486	913.616638	-469.341370	85.895447	964.254639	545.892761	-30.528093	933.864380	548.701965	125.180687
-515.852783	163.144028	871.919800	-495.050629	1.059860	870.240356	-598.550903	155.983414	500.469177	-566.770874	-74.011604	506.750763	-596.505371	110.619949	89.827873	-564.163208	-102.596855	89.598259	-542.156128	255.439270	1367.811157	-510.660980	-88.886879	1374.759155	-497.273285	93.775223	1394.580566	-514.981201	97.141495	1669.007568	-583.833252	331.190460	1121.892334	-535.490234	-181.144073	1136.980713	-454.203003	351.845032	883.309387	-387.356354	-170.335800	912.905273	-469.305206	85.775719	964.246277	545.635620	-30.549749	933.873352	548.561829	125.168800
-515.893616	162.996262	871.936462	-494.952759	0.942938	870.235352	-598.512329	155.831680	500.442993	-566.864624	-74.707558	506.723999	-596.470276	110.628822	89.779274	-564.214233	-102.604721	89.662361	-542.282288	255.189133	1367.862793	-510.377899	-89.162521	1374.824219	-497.255127	93.555321	1394.547485	-514.854248	96.789131	1668.989258	-584.155823	331.014038	1121.968628	-535.609680	-181.283691	1136.881958	-454.655243	351.842560	883.307129	-388.257355	-170.597305	912.263306	-469.270782	85.663322	964.248962	545.411743	-30.528471	933.874084	548.415344	125.188766
-515.940857	162.860611	871.933594	-494.872223	0.820452	870.220337	-598.476013	155.716888	500.389526	-566.842102	-74.834038	506.772095	-596.439453	110.637993	89.780472	-564.265076	-102.603767	89.676048	-542.378113	254.928268	1367.893433	-510.329865	-89.361267	1374.541016	-497.231873	93.338470	1394.528442	-514.721130	96.451630	1668.970581	-584.479858	330.854706	1122.057861	-535.778503	-181.521545	1136.794922	-455.152618	351.881378	883.286011	-389.259644	-170.952866	911.568054	-469.239777	85.558044	964.233521	545.156250	-30.525406	933.890015	548.243408	125.224037
-516.013977	162.704529	871.929993	-494.822083	0.673868	870.188354	-598.467285	155.622787	500.393372	-566.662109	-74.867081	506.684662	-596.415588	110.640457	89.762787	-564.192871	-102.627266	89.643028	-542.473511	254.663513	1367.946655	-510.046753	-89.686722	1374.619873	-497.206512	93.109604	1394.504639	-514.594971	96.119766	1668.940796	-584.797058	330.651306	1122.127441	-535.913086	-181.749222	1136.772705	-455.640045	351.899963	883.298523	-390.172852	-171.367355	910.933228	-469.239624	85.419701	964.210693	544.899231	-30.478605	933.875427	548.072754	125.310081
-516.069519	162.543549	871.953186	-494.750092	0.574692	870.171448	-598.446777	155.525909	500.408691	-566.779785	-75.032448	506.739502	-596.385315	110.610153	89.790756	-564.286621	-102.636093	89.642365	-542.549316	254.386246	1368.007446	-509.885345	-89.937828	1374.518921	-497.136078	92.850395	1394.519653	-514.463440	95.766960	1668.939941	-585.111694	330.424133	1122.228394	-536.064880	-182.039261	1136.717529	-456.155518	351.983673	883.336365	-391.181335	-171.913666	910.302612	-469.226227	85.297134	964.211487	544.663086	-30.447241	933.875916	547.924927	125.382408
-516.116821	162.413818	871.967346	-494.686340	0.471713	870.155823	-598.408875	155.397232	500.425842	-566.507446	-74.545685	506.633362	-596.330322	110.611183	89.784073	-564.093872	-102.688637	89.589249	-542.656494	254.135406	1368.103638	-509.721924	-90.187271	1374.420288	-497.080475	92.601563	1394.511719	-514.339905	95.439545	1668.974487	-585.426453	330.195038	1122.336914	-536.234680	-182.334518	1136.633667	-456.586731	352.096893	883.380554	-392.124420	-172.524582	909.676819	-469.206085	85.190735	964.205750	544.431824	-30.394444	933.880859	547.787415	125.436470
-516.209229	162.336929	871.985046	-494.682312	0.365898	870.124512	-598.454102	155.298172	500.447327	-566.506653	-74.745735	506.604370	-596.310974	110.609268	89.798195	-564.184326	-102.701843	89.568352	-542.718689	253.895157	1368.153809	-509.537170	-90.464607	1374.302002	-497.025421	92.353790	1394.498535	-514.200745	95.087563	1668.972656	-585.768860	329.949219	1122.440552	-536.396362	-182.651031	1136.582764	-457.069672	352.163116	883.390869	-393.123260	-173.219162	909.037109	-469.230591	85.094788	964.191528	544.097046	-30.319124	933.877319	547.561707	125.623367
-516.288391	162.184799	871.968750	-494.624786	0.231104	870.111877	-598.445374	155.171356	500.401306	-566.526184	-74.897209	506.626099	-596.299866	110.619949	89.776962	-564.269775	-102.704735	89.575432	-542.766724	253.655991	1368.193970	-509.357147	-90.687874	1374.202637	-496.976227	92.135063	1394.465820	-514.071838	94.759148	1668.967285	-586.089783	329.755951	1122.513794	-536.641235	-183.054031	1136.575317	-457.523743	352.313538	883.383850	-393.962463	-173.391678	908.294678	-469.228119	84.986259	964.170471	543.815002	-30.290432	933.832031	547.434509	125.674583
-516.370911	162.072464	871.952637	-494.583984	0.136082	870.091309	-598.501343	155.094696	500.402313	-566.560974	-75.114761	506.649414	-596.250000	110.600761	89.756561	-564.302856	-102.719734	89.604294	-542.816406	253.409210	1368.213379	-509.175781	-90.925194	1374.101929	-496.886810	91.922035	1394.441040	-513.930298	94.431564	1668.963013	-586.398254	329.612579	1122.587036	-536.785583	-183.379456	1136.541870	-457.994812	352.492188	883.366760	-395.079590	-174.750885	907.860046	-469.233490	84.910156	964.144958	543.524170	-30.286331	933.811951	547.302612	125.699471
-516.442627	161.936279	871.921021	-494.549713	0.047417	870.068481	-598.525757	155.010605	500.374390	-566.539063	-75.228203	506.658569	-596.252686	110.589920	89.740700	-564.267761	-102.711540	89.625824	-542.852417	253.152084	1368.263062	-508.990662	-91.123436	1374.021729	-496.802765	91.702042	1394.416138	-513.782471	94.092682	1668.974854	-586.738281	329.408234	1122.671509	-537.014771	-183.822861	1136.561401	-458.507782	352.707489	883.401672	-395.931213	-175.039337	907.176453	-469.232788	84.830368	964.108826	543.269653	-30.275064	933.787903	547.166382	125.726730
-516.489502	161.838852	871.926880	-494.510590	-0.026255	870.048706	-598.558899	154.883484	500.378448	-566.590088	-75.353683	506.690857	-596.228088	110.592400	89.719978	-564.303467	-102.720444	89.606575	-542.898621	252.918945	1368.343262	-508.827118	-91.350304	1373.958862	-496.729034	91.484505	1394.404907	-513.640381	93.772675	1668.982056	-586.833008	329.101593	1122.878662	-537.186401	-184.143204	1136.560303	-458.999969	352.892700	883.424011	-397.052643	-176.541153	906.812439	-469.226593	84.751305	964.097717	543.002136	-30.267677	933.775024	547.026428	125.732010
-516.559509	161.761917	871.965698	-494.466644	-0.112595	870.025330	-598.593628	154.777420	500.425354	-566.658997	-75.460007	506.694122	-596.203979	110.617172	89.715897	-564.332275	-102.762543	89.615562	-542.943359	252.675369	1368.414429	-508.646393	-91.575348	1373.877075	-496.639465	91.265305	1394.399780	-513.510681	93.452705	1669.019409	-587.132935	328.972809	1123.011841	-537.365540	-184.550125	1136.597046	-459.476685	353.040863	883.435913	-397.983856	-177.549667	906.374512	-469.228699	84.660759	964.101501	542.759460	-30.270773	933.738220	546.914246	125.800140
-516.628113	161.657715	871.991821	-494.439301	-0.200527	870.021118	-598.694641	154.682312	500.460358	-566.695129	-75.547295	506.700653	-596.208740	110.645508	89.769836	-564.362915	-102.772827	89.599648	-542.995300	252.440659	1368.507324	-508.451599	-91.810303	1373.820068	-496.566345	91.052055	1394.426270	-513.384583	93.116295	1669.053101	-587.414673	328.839996	1123.167725	-537.572815	-185.029968	1136.663818	-460.006714	353.297363	883.480530	-398.956482	-178.546326	905.907166	-469.235809	84.571083	964.106934	542.535034	-30.247402	933.722961	546.808350	125.796997
-516.733398	161.573135	872.030151	-494.436829	-0.288863	870.002869	-598.718018	154.551956	500.435577	-566.749634	-75.648911	506.709717	-596.150085	110.660286	89.780083	-564.356506	-102.801506	89.635330	-543.037659	252.213226	1368.589355	-508.294983	-92.040001	1373.765137	-496.481750	90.834274	1394.443970	-513.269043	92.800209	1669.076538	-587.732178	328.798157	1123.305054	-537.779419	-185.499191	1136.706177	-460.608307	353.564270	883.460754	-399.880920	-179.632278	905.502380	-469.267792	84.478897	964.109619	542.263489	-30.223314	933.693115	546.648193	125.821350
-516.829712	161.459412	872.029297	-494.402588	-0.400725	869.984314	-598.790039	154.445618	500.434723	-566.844910	-75.740715	506.718811	-596.166809	110.677284	89.750648	-564.409912	-102.793137	89.606354	-543.073975	251.930740	1368.685303	-508.088959	-92.270683	1373.727783	-496.388733	90.615250	1394.464600	-513.155945	92.497086	1669.088013	-588.015747	328.721344	1123.460327	-538.005798	-185.955078	1136.797119	-461.194672	353.807343	883.429504	-400.830170	-180.729935	905.104858	-469.271912	84.389122	964.088501	541.983643	-30.256025	933.658447	546.513855	125.858208
-516.962524	161.372879	872.057251	-494.416077	-0.487363	869.973328	-598.875122	154.388931	500.414490	-566.913330	-75.806694	506.701660	-596.138794	110.694702	89.740707	-564.402893	-102.848511	89.614075	-543.109863	251.732315	1368.771729	-507.966461	-92.458473	1373.697754	-496.314331	90.398682	1394.463501	-513.041321	92.180168	1669.106201	-588.261841	328.679291	1123.626343	-538.226318	-186.435913	1136.912842	-461.826172	354.085266	883.384033	-401.730103	-181.840271	904.780396	-469.305817	84.312622	964.081177	541.657898	-30.242249	933.605530	546.335266	125.876503
-517.064880	161.270889	872.062683	-494.399353	-0.577923	869.947632	-598.965637	154.265915	500.380585	-567.006348	-75.896240	506.711121	-596.156372	110.733559	89.725212	-564.475464	-102.834999	89.643532	-543.125549	251.450806	1368.790283	-507.802277	-92.629662	1373.681641	-496.231354	90.195313	1394.475708	-512.918457	91.891510	1669.136719	-588.499573	328.620850	1123.793579	-538.448303	-186.939072	1137.005493	-462.491974	354.368073	883.336182	-402.627594	-182.973267	904.490784	-469.307129	84.231499	964.054199	541.407837	-30.203516	933.595398	546.169495	125.932121
-517.200195	161.145386	872.099792	-494.376556	-0.658746	869.955261	-599.072754	154.187103	500.401672	-567.008606	-75.938553	506.715576	-596.148438	110.778328	89.721642	-564.471863	-102.838455	89.633194	-543.153137	251.216553	1368.856079	-507.647369	-92.824127	1373.665161	-496.134918	89.956459	1394.491943	-512.803223	91.598068	1669.170288	-588.714966	328.585266	1124.012573	-538.667297	-187.446274	1137.117798	-463.163910	354.621552	883.279480	-403.472412	-184.110367	904.205078	-469.321472	84.154213	964.059082	541.158569	-30.167578	933.573303	546.000793	125.920670
-517.345093	161.023972	872.133545	-494.355438	-0.746626	869.919678	-599.232300	154.074600	500.373932	-567.101868	-76.011284	506.724701	-596.136353	110.795357	89.716927	-564.409180	-102.834778	89.602295	-543.165771	250.965103	1368.925171	-507.469818	-93.081383	1373.624268	-496.074768	89.717285	1394.518799	-512.715149	91.324409	1669.201294	-588.930237	328.516479	1124.174438	-538.822937	-187.910889	1137.188843	-463.794006	354.907379	883.297180	-404.279602	-185.577713	904.196106	-469.336365	84.054832	964.039490	540.929199	-30.117983	933.525879	545.839539	125.969048
-517.532471	160.885971	872.165833	-494.362061	-0.871377	869.918213	-599.442749	154.024399	500.399689	-567.180847	-76.126236	506.726471	-596.175293	110.842728	89.754402	-564.429016	-102.844681	89.609009	-543.180054	250.711624	1369.005249	-507.289246	-93.296852	1373.606079	-495.996460	89.492630	1394.538818	-512.641479	91.081635	1669.213623	-589.143372	328.398773	1124.331421	-538.920105	-188.283188	1137.260986	-464.427094	355.170288	883.324768	-405.078003	-187.396179	904.543884	-469.383392	83.952660	964.034058	540.650330	-30.072958	933.468811	545.647156	126.046997
-517.732849	160.713913	872.178162	-494.375610	-0.988601	869.912415	-599.671387	153.916351	500.406158	-567.276062	-76.218918	506.728577	-596.190918	110.899384	89.740997	-564.481079	-102.852104	89.585762	-543.169189	250.463226	1369.060181	-507.116486	-93.544167	1373.596436	-495.961884	89.272873	1394.560791	-512.565552	90.859024	1669.234985	-589.389343	328.362549	1124.499268	-539.107300	-188.846207	1137.385498	-465.006714	355.399628	883.330627	-405.822296	-188.517670	904.323364	-469.437439	83.849159	964.014709	540.402893	-30.063826	933.416931	545.485840	126.099800
-517.873596	160.589828	872.213257	-494.345551	-1.073077	869.909302	-599.874268	153.821320	500.406677	-567.345581	-76.278931	506.777863	-596.227722	110.943161	89.765594	-564.463257	-102.847656	89.599831	-543.182678	250.221542	1369.116333	-506.985657	-93.756660	1373.617310	-495.904205	89.072891	1394.597290	-512.495483	90.629364	1669.268677	-589.639893	328.248108	1124.609253	-539.308289	-189.426071	1137.525513	-465.572662	355.668823	883.360840	-406.537079	-189.677383	904.139954	-469.442261	83.770180	964.009705	540.146301	-30.066530	933.350586	545.314880	126.146553
-518.075623	160.449875	872.224792	-494.325256	-1.185834	869.872864	-600.083435	153.774200	500.383606	-567.445374	-76.367249	506.795441	-596.247437	111.019859	89.751709	-564.471985	-102.865440	89.592125	-543.179077	249.972443	1369.175171	-506.851837	-93.978691	1373.633423	-495.859375	88.867928	1394.623657	-512.428223	90.432281	1669.291748	-589.876648	328.124756	1124.717773	-539.509094	-190.040833	1137.696533	-466.160034	355.906799	883.392090	-407.196930	-190.726456	903.931396	-469.472412	83.676659	963.971863	539.869629	-30.034458	933.278381	545.136841	126.176521
-518.301880	160.246338	872.255737	-494.315125	-1.289318	869.878845	-600.260864	153.701096	500.368195	-567.500793	-76.428940	506.786163	-596.262451	111.060532	89.735855	-564.430481	-102.860443	89.580002	-543.232239	249.681366	1369.222290	-506.712402	-94.205643	1373.652466	-495.809021	88.660240	1394.619873	-512.388977	90.247955	1669.303467	-590.148743	328.092560	1124.832031	-539.662292	-190.594818	1137.841797	-466.681061	356.055603	883.442261	-407.796906	-191.892883	903.825684	-469.516998	83.574860	963.962952	539.608337	-30.011795	933.229675	544.951355	126.211571
-518.500183	160.086746	872.286926	-494.255432	-1.404152	869.889221	-600.390625	153.572617	500.328888	-567.477295	-76.460831	506.787292	-596.198181	111.135262	89.752899	-564.429504	-102.854462	89.553864	-543.260620	249.444809	1369.260986	-506.533295	-94.402191	1373.666992	-495.780457	88.450607	1394.632446	-512.340393	90.070122	1669.332397	-590.394653	327.914337	1124.961060	-539.833557	-191.203949	1138.034302	-467.149048	356.211090	883.529541	-408.382263	-192.933868	903.681824	-469.531860	83.494141	963.959656	539.408020	-29.963383	933.193970	544.785950	126.225838
-518.702759	159.967728	872.352234	-494.211182	-1.491984	869.901001	-600.470032	153.426376	500.356995	-567.483276	-76.519836	506.796143	-596.158569	111.212540	89.731972	-564.378479	-102.858925	89.545662	-543.345642	249.160782	1369.325928	-506.360748	-94.608620	1373.676392	-495.747711	88.230698	1394.656982	-512.301331	89.917747	1669.354004	-590.672363	327.712067	1125.051758	-539.971130	-191.797821	1138.185181	-467.667297	356.416199	883.597839	-408.882446	-194.002396	903.585449	-469.562347	83.424713	963.977356	539.187256	-29.949436	933.164368	544.600952	126.213112
-518.952942	159.800598	872.401062	-494.172394	-1.635400	869.907288	-600.611694	153.322311	500.342834	-567.513855	-76.587898	506.783783	-596.131165	111.273285	89.754738	-564.387451	-102.900055	89.543747	-543.481567	248.883362	1369.366089	-506.192139	-94.875290	1373.675537	-495.746094	87.999069	1394.667725	-512.292786	89.774780	1669.360352	-590.943604	327.520355	1125.144409	-540.082153	-192.337296	1138.326538	-468.168182	356.571106	883.668457	-409.368622	-195.051361	903.537170	-469.610992	83.320747	963.979919	539.022583	-29.982523	933.113037	544.469543	126.120613
-519.202026	159.671005	872.444824	-494.121002	-1.754817	869.889954	-600.766846	153.196472	500.318665	-567.562500	-76.705025	506.791779	-596.115784	111.331429	89.744919	-564.486633	-102.922722	89.536850	-543.631226	248.614578	1369.395996	-506.008972	-95.095428	1373.688965	-495.755493	87.796799	1394.654541	-512.280884	89.646416	1669.370239	-591.223450	327.321655	1125.209473	-540.295471	-193.082748	1138.560913	-468.519562	356.651489	883.756165	-409.899963	-195.614624	903.055603	-469.658081	83.238617	963.970520	538.831299	-29.976797	933.078796	544.291199	126.138756
-519.461853	159.547516	872.494568	-494.045807	-1.871563	869.886841	-600.983459	153.084656	500.327637	-567.594299	-76.810509	506.807404	-596.126404	111.378609	89.716782	-564.435120	-102.959267	89.537987	-543.820557	248.345200	1369.412476	-505.799988	-95.354446	1373.706055	-495.751465	87.585907	1394.650757	-512.256592	89.516136	1669.374268	-591.517883	327.054047	1125.277344	-540.408875	-193.676407	1138.712646	-468.886963	356.746552	883.854431	-410.329987	-196.461578	902.934631	-469.709564	83.171799	963.975098	538.678284	-29.991247	933.057068	544.134338	126.155762
-519.739990	159.326050	872.515564	-493.940979	-2.000093	869.893860	-601.236145	152.998093	500.339417	-567.924561	-77.133141	506.943970	-596.204285	111.420990	89.741234	-564.661987	-102.962204	89.571869	-544.051941	248.075256	1369.421631	-505.587097	-95.569771	1373.708252	-495.766174	87.392326	1394.666626	-512.248535	89.435226	1669.373657	-591.826111	326.820953	1125.353638	-540.468994	-194.254745	1138.853271	-469.271881	356.849670	883.976746	-410.678833	-197.377289	902.930115	-469.752197	83.086586	963.967285	538.520020	-29.985628	933.037903	543.958313	126.151451
-519.973083	159.171265	872.556641	-493.848816	-2.099169	869.900818	-601.381287	152.829834	500.326660	-567.960083	-77.272575	506.943298	-596.189209	111.484444	89.733490	-564.736755	-102.965622	89.538918	-544.353455	247.767288	1369.431030	-505.346222	-95.766624	1373.729980	-495.782410	87.204216	1394.666016	-512.246765	89.338074	1669.376709	-592.160461	326.571655	1125.368652	-540.518616	-194.801727	1138.970093	-469.630798	356.921570	884.089783	-410.991272	-198.229431	902.903198	-469.782074	83.023277	963.971985	538.375183	-30.007236	933.013855	543.818420	126.125748
-520.246033	158.987442	872.567139	-493.744568	-2.201414	869.884949	-601.498169	152.724060	500.293701	-567.967041	-77.415009	506.959869	-596.165222	111.527870	89.727684	-564.770691	-102.995132	89.536430	-544.686584	247.435196	1369.414551	-505.120026	-95.970535	1373.737671	-495.820190	86.989861	1394.660889	-512.251648	89.271698	1669.381470	-592.514709	326.275330	1125.409180	-540.538269	-195.396988	1139.097778	-469.915314	356.940308	884.219543	-411.247101	-199.057129	902.863525	-469.825623	82.961227	963.948975	538.202087	-30.015076	933.011475	543.651672	126.149483
-520.590393	158.835602	872.625305	-493.633270	-2.303658	869.888794	-601.617004	152.606323	500.265961	-567.846313	-77.500229	506.958160	-596.099548	111.631821	89.629990	-564.701904	-103.000580	89.559349	-544.983765	247.127563	1369.431274	-504.837982	-96.195251	1373.726685	-495.866028	86.781052	1394.685303	-512.255310	89.206818	1669.385986	-592.883606	325.951935	1125.427124	-540.508972	-195.956909	1139.223999	-470.151093	356.929504	884.375183	-411.494293	-199.825302	902.817261	-469.905884	82.915863	963.961365	538.059692	-30.053362	932.989502	543.499695	126.133064
-520.902710	158.716095	872.686829	-493.517487	-2.408538	869.888733	-601.659912	152.466583	500.236420	-567.905884	-77.661499	507.002441	-596.078125	111.694084	89.643105	-564.816772	-103.000061	89.585442	-545.390259	246.836533	1369.423950	-504.490631	-96.429794	1373.751343	-495.944183	86.578606	1394.700073	-512.262268	89.160446	1669.381714	-593.233459	325.581757	1125.435547	-540.449951	-196.490936	1139.347656	-470.373352	356.926086	884.539124	-411.685486	-200.475372	902.783813	-469.984436	82.871063	963.980774	537.905640	-30.100151	933.012024	543.329773	126.119164
-521.197754	158.588516	872.737854	-493.375916	-2.457417	869.860474	-601.697571	152.340866	500.218933	-567.835999	-77.811676	507.027435	-596.023071	111.755798	89.600937	-564.843445	-103.004784	89.593872	-545.852966	246.462830	1369.454346	-504.160339	-96.680710	1373.790161	-496.028900	86.372139	1394.700439	-512.288025	89.124596	1669.374878	-593.644287	325.206879	1125.410034	-540.369812	-197.056839	1139.465942	-470.590027	356.837006	884.717712	-411.831055	-201.077240	902.750183	-470.044220	82.843513	963.982300	537.735229	-30.082644	932.990540	543.150085	126.157166
-521.473694	158.433945	872.782898	-493.200531	-2.531458	869.868774	-601.807068	152.242355	500.204407	-567.750671	-77.939713	507.032990	-595.997437	111.792221	89.585770	-564.873535	-103.007072	89.550430	-546.165100	246.085938	1369.481689	-503.674255	-96.959167	1373.827271	-496.021973	86.182327	1394.715698	-512.290710	89.093170	1669.370605	-594.062073	324.816101	1125.412476	-540.253845	-197.538483	1139.605591	-470.771362	356.751892	884.902222	-411.950989	-201.687027	902.684326	-470.086853	82.816345	964.001343	537.571106	-30.112774	932.996399	542.989197	126.173981
-521.800354	158.254501	872.813049	-493.058228	-2.605800	869.859680	-601.963623	152.156754	500.206573	-567.635986	-78.033554	507.050201	-596.017578	111.843498	89.624466	-564.848328	-103.002983	89.562317	-546.861755	245.764191	1369.441162	-503.487274	-97.161438	1373.832764	-496.198486	85.997231	1394.685669	-512.291138	89.058281	1669.357056	-594.472778	324.375580	1125.343750	-540.083740	-198.131500	1139.715942	-470.936554	356.660034	885.108398	-411.874176	-201.819489	902.535217	-470.167969	82.780785	964.002563	537.455200	-30.144035	932.985291	542.898865	126.118355
-522.146362	158.133163	872.876953	-492.874084	-2.633004	869.834473	-602.072449	152.093430	500.225983	-567.471497	-78.135445	507.039612	-596.006104	111.933502	89.612503	-564.836243	-103.019440	89.577721	-547.408264	245.402496	1369.439819	-503.079163	-97.403923	1373.846924	-496.267487	85.804092	1394.693970	-512.308899	89.062744	1669.358765	-594.874329	323.752380	1125.260986	-539.812195	-198.640244	1139.849121	-471.067902	356.545654	885.318359	-412.012726	-202.622620	902.625061	-470.247620	82.781242	964.017334	537.337463	-30.238230	932.994995	542.849976	126.008698
-522.457886	158.063599	872.959717	-492.681610	-2.616041	869.818115	-602.126099	151.953369	500.243439	-567.330872	-78.263481	507.047791	-595.969177	111.975739	89.600426	-564.942810	-103.025970	89.558594	-548.025330	245.033051	1369.428955	-502.630676	-97.654037	1373.886841	-496.375946	85.631897	1394.696411	-512.328979	89.069893	1669.328613	-595.365906	323.281555	1125.244873	-539.537720	-199.093521	1139.959839	-471.210419	356.372223	885.554077	-411.964722	-203.012207	902.591614	-470.318604	82.815208	964.051941	537.189209	-30.356026	933.004150	542.852356	125.785217
-522.811035	157.980927	873.028381	-492.491699	-2.648998	869.785583	-602.175354	151.742508	500.176849	-567.190674	-78.399597	507.012817	-595.971802	112.000458	89.565964	-564.961487	-103.019241	89.537201	-548.638611	244.616333	1369.445801	-502.213531	-97.885429	1373.903198	-496.481079	85.419991	1394.709961	-512.349854	89.083855	1669.303589	-595.882568	322.636169	1125.222046	-539.200867	-199.518951	1140.007446	-471.340637	356.188263	885.816772	-411.839752	-203.360855	902.544678	-470.407349	82.825218	964.069092	537.038879	-30.470142	932.991455	542.856934	125.606964
-523.090454	157.802917	873.055054	-492.268463	-2.689503	869.783569	-602.272034	151.580002	500.171967	-567.003174	-78.582214	507.041229	-595.949646	112.038940	89.571365	-565.069641	-103.017769	89.580231	-549.306641	244.308426	1369.553833	-501.754089	-98.134369	1373.917847	-496.596405	85.247574	1394.715088	-512.381104	89.123947	1669.275879	-596.384338	322.141541	1125.202759	-538.764954	-200.023468	1140.116455	-471.455658	355.945648	886.115723	-411.671783	-203.606689	902.473267	-470.451111	82.817429	964.082031	536.865417	-30.526848	933.002136	542.709595	125.587425
-523.348450	157.666138	873.073303	-492.027588	-2.718052	869.774597	-602.400818	151.377274	500.170654	-566.815002	-78.750008	507.048492	-595.959473	112.058609	89.552635	-565.189331	-103.014160	89.607025	-550.008667	243.919189	1369.608276	-501.239044	-98.392487	1373.922119	-496.712677	85.058563	1394.734131	-512.446655	89.169777	1669.236328	-596.964233	321.487549	1125.123535	-538.335449	-200.410278	1140.147461	-471.561371	355.716125	886.404175	-411.461670	-203.796127	902.363647	-470.493591	82.831596	964.094727	536.680664	-30.587154	933.007324	542.586548	125.514877
-523.679138	157.561020	873.130066	-491.794952	-2.732266	869.769531	-602.554993	151.234818	500.206543	-566.620056	-78.928329	507.045929	-595.895508	112.062256	89.556496	-565.331238	-103.014847	89.622238	-550.595703	243.484787	1369.648315	-500.622681	-98.664505	1373.918701	-496.745239	84.847282	1394.750366	-512.519043	89.253273	1669.196289	-597.528931	320.873749	1125.098511	-537.833496	-200.820450	1140.200806	-471.711151	355.439911	886.722107	-411.131012	-203.898270	902.286011	-470.576935	82.862961	964.129028	536.473816	-30.651833	932.994141	542.434082	125.494911
-524.057983	157.448502	873.158203	-491.582336	-2.795114	869.754150	-602.682190	151.033066	500.170807	-566.446655	-79.074310	507.068787	-595.886108	112.097191	89.535126	-565.407043	-103.018822	89.649132	-551.450500	243.067505	1369.657227	-500.231354	-98.910385	1373.900513	-496.953674	84.651138	1394.721069	-512.623291	89.336754	1669.145996	-598.202759	320.289978	1125.107422	-537.278687	-201.262527	1140.226318	-471.858704	355.105377	887.025330	-410.846191	-203.950516	902.133667	-470.682770	82.884308	964.138062	536.259949	-30.753767	932.976013	542.303284	125.448853
-524.318604	157.281570	873.173035	-491.344055	-2.807312	869.736023	-602.642334	150.832840	500.186676	-566.282166	-79.247810	507.085724	-595.765381	112.124199	89.501022	-565.516602	-103.026390	89.683228	-552.192383	242.637253	1369.717163	-499.648865	-99.175674	1373.844238	-497.064117	84.445473	1394.706909	-512.743774	89.435211	1669.088867	-598.831482	319.568634	1125.068970	-536.691772	-201.632874	1140.231201	-472.042053	354.757599	887.302063	-410.476746	-203.926529	902.003662	-470.733521	82.888351	964.146545	536.068970	-30.766439	932.949768	542.165771	125.403534
-524.615906	157.087723	873.208923	-491.120605	-2.836966	869.711182	-602.649597	150.619873	500.168549	-566.153381	-79.466118	507.135040	-595.707947	112.173378	89.491280	-565.608276	-103.016518	89.664673	-552.831238	242.127686	1369.801636	-498.959656	-99.455605	1373.843994	-497.105835	84.227547	1394.749512	-512.867920	89.605827	1669.001099	-599.526855	318.940247	1125.053955	-536.020935	-202.014175	1140.250732	-472.234375	354.366638	887.651245	-410.107483	-203.843491	901.853882	-470.808716	82.859734	964.162292	535.884399	-30.813179	932.916016	542.032410	125.364967
-524.922119	156.944351	873.261536	-490.899811	-2.878926	869.684875	-602.764221	150.439453	500.198822	-565.961365	-79.669540	507.197998	-595.679565	112.184135	89.459854	-565.616455	-103.006210	89.686485	-553.600403	241.637970	1369.858276	-498.367126	-99.759323	1373.789307	-497.248962	84.041740	1394.768433	-513.025330	89.774345	1669.058228	-600.205688	318.232849	1125.052856	-535.319275	-202.460526	1140.272827	-472.560028	353.954590	887.975769	-409.545410	-203.652145	901.674805	-470.888641	82.839012	964.185852	535.684143	-30.830503	932.896729	541.881714	125.288788
-525.217957	156.890915	873.325562	-490.673401	-2.911927	869.666565	-602.977051	150.274506	500.280945	-565.814453	-79.844330	507.245758	-595.696533	112.195023	89.456367	-565.816711	-103.023003	89.704430	-554.337036	241.126465	1369.921387	-497.675903	-100.040077	1373.766479	-497.363678	83.824745	1394.776001	-513.260254	89.977676	1669.022095	-600.982971	317.473236	1125.114136	-534.514893	-202.804413	1140.192505	-472.904572	353.478271	888.223572	-409.074554	-203.468521	901.381592	-470.961884	82.861214	964.219971	535.444397	-30.905142	932.880737	541.722229	125.236832
-525.502808	156.802780	873.384949	-490.456818	-2.907433	869.653625	-603.109558	150.094635	500.340668	-565.618896	-79.999115	507.240082	-595.693420	112.178009	89.477196	-565.818054	-103.035545	89.714981	-555.169617	240.635468	1369.970581	-497.136292	-100.296242	1373.696411	-497.483093	83.608925	1394.781372	-513.516968	90.208725	1668.995850	-601.726501	316.783081	1125.142700	-533.702148	-203.163193	1140.095947	-473.284515	353.001251	888.547180	-408.447815	-203.183167	901.150696	-471.023712	82.890694	964.249695	535.270874	-30.966516	932.859497	541.599792	125.184914
-525.731201	156.647659	873.398010	-490.186066	-2.947708	869.634460	-603.132629	149.845322	500.359131	-565.450256	-80.172409	507.241364	-595.620728	112.186523	89.460922	-565.944336	-103.031235	89.764198	-555.972656	240.057480	1370.079590	-496.477936	-100.615860	1373.585449	-497.607849	83.372452	1394.814575	-513.828003	90.453171	1668.964233	-602.535400	316.140900	1125.185791	-532.807739	-203.416412	1139.950562	-473.712830	352.509308	888.862732	-407.739868	-202.807236	900.911743	-471.056854	82.881630	964.262512	535.074768	-31.035929	932.839783	541.434753	125.139267
-526.025513	156.504059	873.432007	-490.009979	-2.986974	869.604126	-603.163330	149.612839	500.341370	-565.260193	-80.370461	507.255890	-595.525452	112.191277	89.446198	-566.064758	-103.064140	89.764946	-556.732788	239.494934	1370.163940	-495.790161	-100.952026	1373.463867	-497.712921	83.109833	1394.816772	-514.245361	90.742340	1668.920044	-603.345764	315.321045	1125.281738	-531.870483	-203.791000	1139.832397	-474.220856	351.988739	889.226929	-407.003357	-202.423904	900.606018	-471.135773	82.861008	964.267639	534.828430	-31.095894	932.809204	541.243103	125.070999
-526.320496	156.355377	873.475830	-489.818878	-3.028063	869.578064	-603.203613	149.438309	500.360596	-565.065613	-80.536232	507.247894	-595.436707	112.222839	89.431488	-566.163086	-103.056137	89.793213	-557.493225	238.923172	1370.296875	-495.109985	-101.246231	1373.344604	-497.847839	82.859047	1394.855469	-514.603455	91.005455	1668.872070	-604.180481	314.536835	1125.360107	-530.880676	-204.035324	1139.589233	-474.697388	351.507050	889.518982	-406.192505	-201.970718	900.325195	-471.213654	82.835960	964.282166	534.571411	-31.229128	932.787048	541.078979	124.989021
-526.546021	156.275177	873.559204	-489.592590	-3.045416	869.568909	-603.282837	149.218979	500.369995	-564.861755	-80.697006	507.242279	-595.341797	112.228424	89.406807	-566.221008	-103.053490	89.822021	-558.347839	238.339401	1370.380737	-494.421417	-101.561226	1373.174072	-497.990387	82.608162	1394.875244	-514.993530	91.270966	1668.829590	-605.045837	313.713959	1125.444580	-529.817810	-204.286804	1139.395508	-475.248352	350.992126	889.844543	-405.250763	-201.466675	900.089172	-471.258789	82.829338	964.334534	534.279358	-31.343702	932.777344	540.867188	124.865791
-526.746521	156.164688	873.635498	-489.393494	-3.069831	869.551453	-603.452087	148.976944	500.400391	-564.688599	-80.822166	507.261627	-595.345703	112.223602	89.374535	-566.258423	-103.100342	89.857559	-559.094177	237.703918	1370.507568	-493.671082	-101.887878	1373.015625	-498.077118	82.349251	1394.918457	-515.508484	91.584251	1668.778198	-605.947693	312.812836	1125.537109	-528.754089	-204.366898	1139.061523	-475.867706	350.476624	890.226013	-404.325378	-200.923859	899.769165	-471.295135	82.794350	964.375977	534.012756	-31.463713	932.748474	540.669800	124.743889
-526.992188	156.034851	873.675964	-489.223785	-3.112292	869.512573	-603.636536	148.773315	500.440979	-564.571289	-81.029396	507.263641	-595.319824	112.204269	89.366150	-566.407043	-103.108192	89.865829	-559.890320	237.103897	1370.623291	-492.978363	-102.271179	1372.854004	-498.195831	82.077621	1394.937134	-515.923157	91.790192	1668.783081	-606.833740	311.918365	1125.665649	-527.584412	-204.744965	1138.900757	-476.475311	350.023651	890.543701	-403.261414	-200.366135	899.445068	-471.364227	82.753708	964.385986	533.745300	-31.566381	932.716675	540.480164	124.643295
-527.253296	155.822647	873.707886	-489.055023	-3.216142	869.497375	-603.860168	148.596100	500.455475	-564.484375	-81.210480	507.283905	-595.288696	112.215942	89.359627	-566.491638	-103.131134	89.891273	-560.661377	236.490189	1370.757935	-492.260834	-102.568970	1372.682007	-498.299713	81.820114	1394.949097	-516.411987	92.036697	1668.716675	-607.778992	311.111389	1125.792480	-526.431946	-204.902496	1138.586914	-477.209808	349.506134	890.843201	-402.175354	-199.794052	899.155151	-471.437469	82.665154	964.400269	533.512451	-31.634747	932.665833	540.267273	124.547020
-527.420837	155.699448	873.777222	-488.871979	-3.258109	869.483215	-603.970947	148.351929	500.506592	-564.364197	-81.358536	507.273712	-595.231506	112.211548	89.332489	-566.521301	-103.160545	89.917046	-561.415710	235.846558	1370.887695	-491.526917	-102.931808	1372.488770	-498.401886	81.548836	1394.967896	-517.010742	92.349823	1668.675537	-608.791260	310.270813	1125.939941	-525.215759	-204.843643	1138.155640	-478.018585	349.002014	891.153137	-400.959473	-199.174835	898.817749	-471.470032	82.607903	964.442078	533.284851	-31.780321	932.641235	540.049927	124.452911
-527.620789	155.570648	873.797668	-488.698090	-3.345017	869.466736	-604.080139	148.134979	500.524414	-564.316833	-81.572105	507.304474	-595.212341	112.203957	89.298920	-566.564636	-103.204010	89.928108	-562.188477	235.216919	1371.051758	-490.805023	-103.292183	1372.319092	-498.494476	81.247559	1394.997803	-517.582458	92.697426	1668.596924	-609.792725	309.485352	1126.066895	-523.942444	-205.134995	1137.935303	-478.919647	348.535095	891.381042	-399.757813	-198.398651	898.544983	-471.503357	82.561348	964.447876	533.052673	-31.906094	932.616882	539.823792	124.298538
-527.835327	155.423599	873.852478	-488.541382	-3.431638	869.424561	-604.247375	147.905670	500.580414	-564.300354	-81.741638	507.329285	-595.218872	112.204781	89.278572	-566.715820	-103.240227	89.944412	-562.901672	234.608261	1371.221558	-490.073639	-103.599678	1372.097778	-498.588898	80.931038	1395.010986	-518.064148	92.802200	1668.587158	-610.764221	308.620422	1126.256836	-522.718689	-205.062592	1137.467285	-479.815399	348.024078	891.627380	-398.450928	-197.484100	898.205994	-471.545349	82.472626	964.457397	532.832703	-32.019779	932.576355	539.598633	124.181412
-528.048889	155.221756	873.889160	-488.368164	-3.546463	869.420898	-604.308411	147.674591	500.594788	-564.050415	-81.704285	507.252228	-595.161560	112.213692	89.241730	-566.533813	-103.261017	89.919258	-563.651733	233.906097	1371.340454	-489.336243	-103.950439	1371.942627	-498.694733	80.622902	1395.043091	-518.635925	93.257904	1668.458374	-611.761536	307.729584	1126.363403	-521.406982	-205.296509	1137.269897	-480.821503	347.605042	891.873413	-397.113159	-196.587723	897.953735	-471.581512	82.379524	964.475647	532.608826	-32.149452	932.545776	539.381592	124.032784
-528.231262	155.055008	873.969482	-488.208527	-3.633360	869.411865	-604.375977	147.444672	500.592255	-564.006775	-81.831314	507.308899	-595.088135	112.249924	89.226761	-566.594299	-103.303383	89.920303	-564.350891	233.311493	1371.559814	-488.650421	-104.258987	1371.794678	-498.796478	80.351295	1395.092773	-519.189636	93.455856	1668.385010	-612.709473	306.719421	1126.495605	-520.119507	-205.374481	1136.969116	-481.834778	347.230103	892.079651	-395.733704	-195.613037	897.732666	-471.612854	82.277428	964.517395	532.375793	-32.313469	932.515625	539.160034	123.854424
-528.412659	154.812469	874.050964	-488.076263	-3.765810	869.423584	-604.439331	147.207031	500.619141	-564.149658	-82.023315	507.373352	-595.053589	112.273933	89.188873	-566.669067	-103.308548	89.952324	-565.072571	232.640732	1371.701660	-487.954285	-104.661430	1371.633667	-498.929016	80.074562	1395.175293	-519.720947	93.604156	1668.328125	-613.714966	305.821808	1126.671509	-518.774109	-205.391876	1136.639893	-482.874634	346.828735	892.328491	-394.278442	-194.583008	897.491821	-471.650787	82.122566	964.566956	532.142212	-32.482815	932.474854	538.952148	123.699417
-528.385071	154.994888	874.216187	-487.924133	-3.661236	869.401001	-604.487061	147.010849	500.683167	-564.329956	-82.220650	507.437531	-595.012207	112.277359	89.185455	-566.774170	-103.357124	89.993500	-565.702271	232.004715	1371.880737	-487.262726	-105.017654	1371.525879	-499.005127	79.792793	1395.234253	-520.123535	93.614075	1668.336792	-614.825745	305.187622	1126.865601	-517.483459	-205.384415	1136.348511	-484.003632	346.457214	892.528992	-392.798004	-193.521057	897.320740	-471.582733	82.175644	964.653259	531.856506	-32.580898	932.413574	538.664490	123.617493
-528.842896	154.440460	874.199402	-487.899689	-3.967031	869.390747	-604.649353	146.828903	500.664490	-564.616638	-82.439140	507.529999	-595.029114	112.259987	89.171288	-566.855225	-103.439140	90.039230	-566.391357	231.362717	1372.054932	-486.648346	-105.358192	1371.402588	-499.104675	79.456970	1395.277954	-520.606140	93.709763	1668.256592	-615.845642	304.375702	1127.046509	-516.148499	-205.395493	1136.018677	-485.165833	346.151398	892.676575	-391.263397	-192.446030	897.140808	-471.764984	81.880531	964.616577	531.606750	-32.697975	932.379028	538.407410	123.610374
-529.088745	154.237213	874.283264	-487.832825	-4.084094	869.378906	-604.805603	146.654327	500.632446	-564.827271	-82.575996	507.548187	-594.958862	112.281357	89.158806	-566.911865	-103.485458	90.057014	-566.967834	230.731674	1372.184326	-485.975525	-105.719177	1371.265747	-499.212830	79.115501	1395.330200	-521.097229	93.853569	1668.124268	-616.795227	303.396515	1127.174072	-514.774841	-205.355301	1135.674561	-486.330597	345.824097	892.796814	-389.671021	-191.262741	897.020752	-471.842865	81.743408	964.646423	531.377991	-32.804356	932.339111	538.148071	123.562492
-529.298828	154.091415	874.365417	-487.780762	-4.185807	869.371643	-604.926331	146.478058	500.654724	-565.067810	-82.725876	507.593597	-594.967468	112.310219	89.123566	-566.993958	-103.518555	90.100960	-567.580322	230.055084	1372.333862	-485.364258	-106.068901	1371.174805	-499.324829	78.770683	1395.418457	-521.440979	93.859772	1668.060425	-617.772888	302.497467	1127.259033	-513.426025	-205.343719	1135.399780	-487.612946	345.581482	892.883728	-388.006378	-190.102600	896.940369	-471.910980	81.632721	964.678589	531.139526	-32.960831	932.317139	537.890076	123.469460
-529.363037	154.166992	874.496765	-487.719971	-4.181922	869.352051	-605.047974	146.305267	500.710907	-565.304871	-82.843689	507.616180	-594.921143	112.315216	89.108627	-567.053162	-103.587608	90.115204	-568.144653	229.447479	1372.512329	-484.763580	-106.406212	1371.079956	-499.435638	78.443733	1395.484985	-521.809631	93.891953	1667.958008	-618.826721	301.881317	1127.521118	-512.040222	-205.243851	1135.066406	-488.915955	345.259857	892.957214	-386.284607	-188.884598	896.872803	-471.899353	81.613472	964.733398	530.931946	-33.072548	932.265625	537.687012	123.365852
-529.373352	154.361496	874.679077	-487.665253	-4.121759	869.357483	-605.127014	146.095703	500.799316	-565.526611	-82.960930	507.638519	-594.850342	112.359764	89.084831	-567.067871	-103.658401	90.114922	-568.665527	228.790771	1372.700806	-484.221436	-106.778099	1371.014526	-499.528931	78.119011	1395.558594	-522.032166	93.907410	1667.851807	-619.822449	301.140137	1127.680542	-510.619049	-205.247925	1134.854370	-490.290100	344.965942	893.009338	-384.548553	-187.633713	896.913940	-471.876984	81.646469	964.833923	530.723511	-33.208725	932.253235	537.482727	123.207008
-529.653503	154.199356	874.805298	-487.707123	-4.257532	869.381775	-605.258301	145.926300	500.794250	-565.831543	-83.122696	507.718811	-594.800964	112.418785	89.065224	-567.151428	-103.680389	90.168793	-569.309326	228.136383	1372.810181	-483.758667	-107.170662	1370.946777	-499.640350	77.748657	1395.595581	-522.385620	93.927124	1667.770386	-620.846863	300.364990	1127.820923	-509.131470	-205.035995	1134.644409	-491.674591	344.696564	893.033386	-382.768158	-186.353363	897.005127	-472.006195	81.502846	964.896240	530.541199	-33.358421	932.243713	537.321899	123.051758
-530.016541	153.870148	874.910156	-487.759583	-4.494379	869.429565	-605.434387	145.712387	500.792908	-566.217957	-83.369598	507.832825	-594.783875	112.487434	89.060326	-567.196472	-103.726334	90.215378	-569.696838	227.541229	1372.993408	-483.219025	-107.480003	1370.930542	-499.679504	77.407082	1395.704590	-522.566650	93.865128	1667.720215	-621.832825	299.620941	1128.026489	-507.687592	-204.738373	1134.392700	-493.094208	344.430267	892.982544	-380.954803	-185.113129	897.108521	-472.178101	81.272293	964.954712	530.314636	-33.524395	932.213257	537.156799	122.857315
-530.407471	153.558563	875.003906	-487.909607	-4.727493	869.445496	-605.648376	145.531586	500.810333	-566.624573	-83.587517	507.921539	-594.778442	112.526787	89.044540	-567.339783	-103.795494	90.249275	-570.130371	226.927094	1373.077515	-482.763306	-107.854362	1370.904053	-499.773712	77.058319	1395.755981	-522.702881	93.804550	1667.585083	-622.718689	298.691650	1128.103394	-506.322906	-204.693054	1134.166260	-494.570618	344.231506	892.897766	-379.089874	-183.821930	897.264587	-472.385162	81.031433	964.982178	530.125305	-33.691208	932.168579	537.012695	122.695358
-530.834778	153.190781	875.091003	-488.094360	-4.975035	869.478638	-605.603394	145.218994	500.738922	-567.080688	-83.815697	508.009033	-594.662720	112.611137	88.999023	-567.375671	-103.847649	90.255791	-570.563354	226.322495	1373.186401	-482.333435	-108.238838	1370.853149	-499.834473	76.680817	1395.844727	-522.827820	93.728188	1667.545898	-623.706482	298.124756	1128.323975	-504.976654	-204.667984	1133.947266	-496.011322	343.985748	892.874512	-377.237183	-182.569443	897.436401	-472.623199	80.773026	965.011780	529.904053	-33.873970	932.137878	536.865051	122.505013
-531.244324	152.848389	875.176697	-488.265259	-5.233315	869.486877	-605.716309	144.983109	500.729980	-567.223450	-83.774956	507.944397	-594.656128	112.700882	88.967621	-567.333496	-103.899223	90.219124	-570.907043	225.707184	1373.307861	-481.943359	-108.612083	1370.812988	-499.877319	76.285240	1395.941650	-522.809814	93.638023	1667.447388	-624.663635	297.421112	1128.511230	-503.679047	-204.428833	1133.600708	-497.508392	343.772583	892.747375	-375.344818	-181.275742	897.628418	-472.847778	80.505302	965.030273	529.739197	-34.007465	932.095398	536.730225	122.342415
-531.685242	152.483292	875.250793	-488.489258	-5.504436	869.517334	-606.215210	144.918259	500.809509	-567.521790	-83.875938	507.960754	-594.765625	112.725769	88.964195	-567.311646	-103.948753	90.193123	-571.238953	225.141968	1373.495850	-481.560638	-108.958481	1370.754517	-499.874664	75.896126	1396.009277	-522.833130	93.562546	1667.402588	-625.530518	296.797363	1128.690063	-502.355652	-204.394714	1133.425781	-499.012238	343.612274	892.678406	-373.405243	-179.973038	897.872253	-473.113098	80.235664	965.052246	529.574951	-34.153412	932.066895	536.576965	122.181511
-532.138000	152.172699	875.338379	-488.742676	-5.773270	869.544373	-606.719788	144.793365	500.901611	-567.815491	-83.902573	507.939362	-594.917175	112.787964	88.963631	-567.323608	-103.996643	90.178108	-571.530396	224.585556	1373.560669	-481.221405	-109.301117	1370.707031	-499.866638	75.510834	1396.070679	-522.743652	93.451576	1667.337036	-626.472168	296.216278	1128.935181	-501.093475	-204.260834	1133.183105	-500.476807	343.430267	892.607178	-371.436768	-178.695831	898.183472	-473.388885	79.981354	965.076172	529.400208	-34.330750	932.063660	536.438049	122.026100
-532.609741	151.834747	875.413269	-489.065521	-6.039224	869.558105	-606.789734	144.572571	500.866028	-567.982361	-83.731613	507.840820	-594.881470	112.912346	88.927887	-567.295349	-104.046333	90.116982	-571.781006	224.071075	1373.679321	-480.888977	-109.684334	1370.687134	-499.828644	75.144638	1396.143799	-522.617065	93.347374	1667.298828	-627.283508	295.470154	1129.110596	-499.846497	-204.103790	1132.867920	-502.069885	343.320801	892.464050	-369.449432	-177.436844	898.528137	-473.698486	79.707130	965.083252	529.211975	-34.493412	932.066589	536.292908	121.824013
-533.066345	151.457062	875.457764	-489.380981	-6.333668	869.588257	-607.068848	144.333252	500.827087	-568.028198	-83.299797	507.699005	-594.932129	113.004715	88.913055	-567.142334	-104.074615	90.052872	-572.007751	223.530457	1373.783447	-480.605682	-110.050934	1370.692505	-499.804474	74.783417	1396.233521	-522.450745	93.236832	1667.271851	-628.170776	294.999207	1129.348267	-498.669312	-204.103592	1132.727661	-503.433929	342.971588	892.289124	-367.538422	-176.134628	898.885864	-474.007019	79.422249	965.085693	529.032166	-34.665581	932.048950	536.135498	121.676102
-533.528931	151.151535	875.539246	-489.734680	-6.598636	869.623962	-607.394165	144.198883	500.815887	-568.854980	-84.901894	508.039551	-594.983521	113.129677	88.902237	-567.567078	-104.109566	90.194115	-572.114380	222.983765	1373.893066	-480.278076	-110.416252	1370.645630	-499.730164	74.393044	1396.280273	-522.256409	93.114296	1667.229126	-628.826904	294.235962	1129.485229	-497.445984	-204.042847	1132.519409	-505.072021	343.126770	892.331177	-365.594910	-174.904770	899.289612	-474.334564	79.161217	965.110107	528.881531	-34.821629	932.026489	536.026428	121.510925
-534.023193	150.816345	875.624573	-490.127289	-6.863719	869.646973	-607.580627	144.054123	500.806885	-569.121338	-85.156700	508.042725	-595.055176	113.254234	88.819160	-567.682983	-104.156204	90.188698	-572.197815	222.510666	1374.061890	-480.004456	-110.783569	1370.615601	-499.640900	73.988228	1396.334106	-522.033752	92.984802	1667.222534	-629.714783	293.673370	1129.719727	-496.358948	-203.795486	1132.163574	-506.443146	342.852997	892.152954	-363.684692	-173.658920	899.721924	-474.703583	78.873482	965.133301	528.706848	-34.973076	932.001526	535.882324	121.354744
-534.483582	150.441650	875.707703	-490.468445	-7.178475	869.712585	-607.776367	143.891876	500.841064	-569.285889	-85.311310	507.977112	-595.057190	113.429276	88.753731	-567.610535	-104.153473	90.145126	-572.248901	222.030319	1374.226563	-479.694580	-111.148270	1370.573486	-499.531464	73.584145	1396.383301	-521.711792	92.872482	1667.219971	-630.380798	293.077179	1129.929077	-495.261230	-203.722733	1131.940186	-508.168915	342.919067	892.117126	-361.735901	-172.412491	900.182800	-475.039246	78.568672	965.178345	528.582764	-35.134315	931.984680	535.776733	121.217445
-534.937073	150.068390	875.787170	-490.818390	-7.485058	869.773743	-608.004761	143.689316	500.818359	-569.368469	-85.430382	507.887909	-595.113953	113.559914	88.715927	-567.608582	-104.168442	90.090225	-572.211548	221.603363	1374.394531	-479.399231	-111.473335	1370.526611	-499.403168	73.177147	1396.432251	-521.372498	92.751801	1667.219360	-631.098572	292.624756	1130.203247	-494.147186	-203.818893	1131.894409	-509.803711	342.793762	891.979065	-359.882385	-171.271011	900.669922	-475.384491	78.262337	965.223267	528.431213	-35.274185	931.954712	535.683228	121.066872
-535.415283	149.773514	875.864380	-491.331329	-7.774782	869.788635	-608.259583	143.527740	500.846741	-569.572388	-85.608643	507.916412	-595.225281	113.699211	88.665253	-567.618408	-104.183983	90.035133	-572.164063	221.143890	1374.540649	-479.115356	-111.822266	1370.506470	-499.246582	72.787910	1396.495361	-520.980957	92.609055	1667.230469	-631.724182	292.068665	1130.515503	-493.138763	-203.840576	1131.729858	-511.451782	342.682861	891.842102	-358.039978	-170.111206	901.194275	-475.800293	77.948975	965.238464	528.265869	-35.396343	931.939209	535.559631	120.921478
-536.089722	149.583206	875.966064	-492.229858	-8.118411	869.711243	-608.601074	143.368896	500.887817	-569.787170	-85.952904	507.729828	-595.373535	113.788429	88.588043	-567.761047	-104.182129	90.004410	-572.056519	220.695969	1374.704346	-478.842438	-112.168182	1370.478882	-499.079376	72.402870	1396.522217	-520.546875	92.457016	1667.250488	-632.368713	291.630951	1130.859741	-492.177368	-203.725845	1131.545044	-512.903076	342.349976	891.679993	-356.279236	-168.962646	901.723389	-476.414429	77.567291	965.188904	528.102783	-35.566174	931.896973	535.456665	120.779694
-536.607483	149.188965	876.014709	-492.737427	-8.456957	869.744019	-608.859985	143.208771	500.901642	-569.865479	-86.157730	507.671295	-595.499451	113.942390	88.543015	-567.772034	-104.200211	89.982010	-571.898743	220.279266	1374.874390	-478.434021	-112.495987	1370.486206	-498.903137	72.034042	1396.585083	-520.052856	92.311539	1667.262695	-632.986816	291.415649	1131.266968	-491.191559	-203.756180	1131.451538	-514.612854	342.213989	891.504333	-354.536804	-167.895828	902.303345	-476.857513	77.216980	965.200012	527.966797	-35.698387	931.891296	535.334167	120.646080
-536.970947	148.753693	876.086670	-492.913788	-8.857396	869.812073	-609.104431	142.999741	500.913269	-569.807434	-86.282463	507.623535	-595.590942	114.103302	88.499130	-567.731323	-104.220131	89.935432	-571.810608	219.820786	1375.036377	-478.257233	-112.816231	1370.492310	-498.727234	71.647774	1396.618896	-519.467041	92.183533	1667.368652	-633.547913	291.107910	1131.646484	-490.295258	-203.588776	1131.209229	-516.320801	342.083374	891.369934	-352.882629	-166.854584	902.875488	-477.119934	76.845619	965.263428	527.869141	-35.828205	931.872192	535.271057	120.487465
-537.538147	148.533112	876.189697	-493.567078	-9.235064	869.797668	-609.442200	142.832520	500.947205	-569.861877	-86.495316	507.571259	-595.759949	114.236038	88.473724	-567.778442	-104.223236	89.955956	-571.568054	219.452896	1375.226318	-478.107880	-113.138618	1370.511108	-498.468689	71.274857	1396.679443	-519.006714	92.005585	1667.353882	-634.008179	290.672455	1132.033447	-489.435913	-203.660019	1131.115479	-517.933777	341.947510	891.309814	-351.215607	-165.851349	903.510315	-477.637360	76.477448	965.274780	527.776367	-35.936119	931.853210	535.177368	120.371559
-538.009521	148.152359	876.245422	-494.033081	-9.601746	869.800964	-609.681824	142.688812	500.968628	-569.875854	-86.677605	507.533844	-595.850037	114.439018	88.427086	-567.727783	-104.253380	89.924820	-571.266296	219.064453	1375.469116	-477.650726	-113.472244	1370.549194	-498.225861	70.898735	1396.740723	-518.416199	91.844437	1667.402954	-634.504333	290.404480	1132.471680	-488.595093	-203.827148	1131.182861	-519.533936	341.733521	891.218689	-349.730164	-164.893768	904.115723	-478.060516	76.088387	965.286743	527.685791	-36.086830	931.838684	535.106750	120.239784
-538.440369	147.721725	876.275330	-494.446259	-9.979731	869.828003	-609.916504	142.556320	501.029449	-569.937927	-86.906761	507.493011	-595.979553	114.598648	88.376015	-567.830139	-104.292534	89.907585	-570.988281	218.699539	1375.662598	-477.591003	-113.758087	1370.546265	-497.970978	70.566528	1396.800781	-517.769531	91.665421	1667.441162	-634.973083	290.155518	1132.862549	-487.814972	-203.996109	1131.135132	-521.027893	341.574188	891.171326	-348.255188	-163.999039	904.736877	-478.444336	75.700294	965.298279	527.602234	-36.224312	931.821838	535.042664	120.095123
-538.821167	147.390488	876.337646	-494.828094	-10.356589	869.852173	-610.166809	142.363144	501.076141	-569.988403	-87.151466	507.481232	-596.135132	114.742622	88.324745	-567.780151	-104.308746	89.900948	-570.718872	218.353012	1375.859619	-477.340942	-114.089394	1370.601929	-497.695068	70.204613	1396.878540	-517.116455	91.486275	1667.492920	-635.425659	289.984863	1133.269409	-487.057770	-204.139191	1131.144775	-522.555237	341.361603	891.083496	-346.904633	-163.177155	905.364685	-478.796997	75.330109	965.330933	527.532166	-36.365604	931.810547	534.984253	119.942879
-539.211121	147.012390	876.417664	-495.196686	-10.727899	869.906555	-610.411377	142.193405	501.103882	-570.033020	-87.395805	507.459412	-596.273499	114.922554	88.246147	-567.796021	-104.318672	89.861771	-570.444946	217.959671	1376.010254	-477.119324	-114.442429	1370.633667	-497.448090	69.832825	1396.921143	-516.421387	91.305611	1667.520508	-635.874329	289.715332	1133.657959	-486.371338	-204.292267	1131.133179	-523.988220	341.185760	891.053711	-345.613525	-162.355408	905.964417	-479.150269	74.953552	965.387512	527.479370	-36.480564	931.767761	534.932983	119.816460
-539.613159	146.637909	876.472717	-495.607330	-11.117847	869.949463	-610.782349	142.058197	501.159515	-570.021240	-87.617607	507.381287	-596.434204	115.034004	88.183632	-567.786560	-104.329002	89.815140	-570.104675	217.597717	1376.214111	-476.861115	-114.726074	1370.678467	-497.169067	69.489639	1396.959595	-515.730713	91.148247	1667.547729	-636.267212	289.378204	1134.043091	-485.728027	-204.471176	1131.173096	-525.405457	340.954895	891.011230	-344.422882	-161.663467	906.574219	-479.520660	74.572136	965.421570	527.391907	-36.649395	931.773132	534.882874	119.672295
-539.953308	146.238693	876.512817	-495.973145	-11.520829	869.994019	-610.950195	141.890793	501.241333	-569.990356	-87.849617	507.349915	-596.461426	115.201683	88.151306	-567.734802	-104.371002	89.806129	-569.762390	217.272720	1376.415039	-476.682800	-115.034492	1370.702393	-496.910492	69.120262	1396.971802	-515.012695	90.952698	1667.562988	-636.607361	289.098663	1134.433350	-485.185181	-204.613235	1131.192993	-526.856812	340.943909	891.131165	-343.312714	-160.960373	907.128296	-479.840851	74.177017	965.449951	527.397949	-36.747208	931.746338	534.876831	119.531456
-540.284729	145.887375	876.584900	-496.295197	-11.902535	870.056091	-611.171265	141.692307	501.282501	-569.929565	-88.080765	507.321564	-596.519348	115.332664	88.086327	-567.714539	-104.360802	89.777374	-569.524414	216.901886	1376.610840	-476.301300	-115.368324	1370.777832	-496.690033	68.772522	1396.991455	-514.274414	90.736954	1667.565674	-637.035706	288.919617	1134.804810	-484.611328	-204.699295	1131.169434	-527.854309	340.465515	891.071289	-342.294830	-160.374405	907.681274	-480.148926	73.811134	965.509216	527.378113	-36.874058	931.741150	534.857849	119.408966
-540.563171	145.499985	876.623962	-496.558563	-12.306107	870.087036	-611.566162	142.411621	501.594269	-569.806763	-88.310852	507.277588	-596.421631	115.507813	88.119911	-567.634583	-104.354187	89.735596	-569.184326	216.542847	1376.811401	-476.329254	-115.703415	1370.761963	-496.437256	68.427330	1397.026489	-513.528442	90.565910	1667.572266	-637.412659	288.686096	1135.193848	-484.155243	-204.922668	1131.080688	-529.128967	340.162415	890.998108	-341.395599	-159.841827	908.197083	-480.401367	73.419327	965.536316	527.316650	-36.993584	931.753357	534.824341	119.259125
-540.847412	145.084030	876.663269	-496.804260	-12.710542	870.093384	-611.839600	142.273773	501.652313	-569.626587	-88.531197	507.172546	-596.432129	115.620346	88.076622	-567.678711	-104.388741	89.694313	-568.966736	216.219391	1376.949463	-476.183594	-116.023712	1370.748169	-496.221100	68.079651	1397.056885	-512.774170	90.385551	1667.569092	-637.695190	288.381104	1135.508911	-483.744415	-205.157791	1131.052246	-530.333679	340.105133	891.159180	-340.534760	-159.371048	908.695007	-480.635010	73.008980	965.546204	527.309204	-37.110943	931.767090	534.839661	119.131516
-541.089966	144.678528	876.686584	-497.035797	-13.110188	870.092041	-612.057678	142.048950	501.693542	-569.436218	-88.757729	507.122437	-596.494690	115.701080	88.037178	-567.638855	-104.425484	89.653969	-568.636108	215.847595	1377.089844	-475.943329	-116.336159	1370.771973	-495.988770	67.733986	1397.054810	-511.900696	90.188881	1667.604004	-638.020813	288.092743	1135.822510	-483.366028	-205.585175	1131.180420	-531.048706	339.591553	891.134033	-339.847076	-158.957291	909.119568	-480.853851	72.600281	965.550110	527.264587	-37.204044	931.799011	534.799744	118.999931
-541.268250	144.291016	876.693420	-497.217377	-13.488490	870.100525	-612.248779	141.843811	501.768188	-569.158997	-88.949371	507.072235	-596.523193	115.789886	88.023262	-567.680908	-104.446701	89.655373	-568.316101	215.501984	1377.207520	-475.682770	-116.648468	1370.781250	-495.686066	67.376846	1397.071167	-511.126434	89.998817	1667.557983	-638.324646	287.797852	1136.139038	-483.034729	-205.842453	1131.164673	-531.964966	339.303741	891.177063	-339.199890	-158.658890	909.512939	-481.030884	72.218842	965.556458	527.193542	-37.346611	931.850830	534.785034	118.837723
-541.402588	143.825409	876.676514	-497.296936	-13.928392	870.118713	-612.392517	141.545624	501.780670	-568.985474	-89.219429	507.069336	-596.530334	115.830490	87.972672	-567.648315	-104.502831	89.657066	-568.023010	215.176025	1377.330933	-475.479187	-117.009499	1370.774902	-495.436401	67.023186	1397.036377	-510.378632	89.803345	1667.525391	-638.555420	287.513031	1136.437378	-482.752533	-206.125000	1131.163696	-532.701660	338.964386	891.266602	-338.641357	-158.411072	909.869446	-481.142212	71.799782	965.556396	527.129944	-37.448746	931.889221	534.741699	118.717438
-541.524658	143.370758	876.655518	-497.353149	-14.397228	870.135193	-612.513733	141.301132	501.785858	-568.830688	-89.504280	507.071259	-596.517334	115.868622	87.934952	-567.656982	-104.550545	89.681557	-567.838440	214.787277	1377.444214	-475.334015	-117.353065	1370.761108	-495.240356	66.702942	1397.022827	-509.625305	89.546577	1667.482300	-638.765442	287.259003	1136.648193	-482.530792	-206.352341	1131.059814	-533.359192	338.666504	891.336365	-338.166779	-158.192841	910.173767	-481.236603	71.373810	965.553650	527.040039	-37.562641	931.910217	534.694092	118.587326
-541.606018	142.935226	876.662720	-497.373657	-14.834001	870.156372	-612.637512	141.015213	501.808716	-568.725220	-89.770088	507.101654	-596.469971	115.886269	87.912628	-567.632019	-104.592941	89.661209	-567.647217	214.390945	1377.524292	-475.089203	-117.712784	1370.765625	-495.000549	66.364349	1397.022705	-508.895355	89.325653	1667.437744	-638.997498	286.978119	1136.875732	-482.379120	-206.744141	1131.050659	-534.006287	338.309875	891.377014	-337.830750	-158.061707	910.403381	-481.299194	70.957054	965.571228	526.918030	-37.682041	931.956726	534.646606	118.449005
-541.625183	142.487350	876.651123	-497.306030	-15.252568	870.186951	-612.642883	140.732117	501.803772	-568.695862	-90.087387	507.157318	-596.434204	115.888977	87.891914	-567.732056	-104.671425	89.647118	-567.446716	214.019348	1377.596802	-474.897705	-118.055382	1370.745239	-494.774292	66.002724	1397.021362	-508.344482	89.064636	1667.308594	-639.176758	286.648926	1137.059326	-482.251129	-207.128540	1131.058228	-534.531433	337.947998	891.431274	-337.646515	-158.080429	910.519897	-481.294800	70.565025	965.585815	526.818176	-37.768478	931.980591	534.582336	118.382645
-541.656189	142.093643	876.673645	-497.308624	-15.603909	870.217529	-612.676453	140.409042	501.831177	-568.676392	-90.396019	507.186249	-596.388733	115.883102	87.858864	-567.719116	-104.743530	89.642784	-567.172729	213.642242	1377.677246	-474.613434	-118.435936	1370.721313	-494.520996	65.613937	1397.002563	-507.504700	88.852623	1667.320313	-639.340881	286.350800	1137.248291	-482.135284	-207.592056	1131.135498	-535.038696	337.560791	891.422974	-337.465607	-158.091949	910.683533	-481.316528	70.204483	965.613525	526.676514	-37.857151	931.985291	534.494019	118.289993
-541.624756	141.754761	876.716492	-497.250061	-15.915171	870.218079	-612.681213	140.105682	501.820862	-568.697021	-90.706642	507.199585	-596.325378	115.851387	87.844742	-567.730530	-104.826828	89.645569	-567.091675	213.301651	1377.747803	-474.428009	-118.808968	1370.696045	-494.331024	65.281334	1396.996216	-506.822784	88.580154	1667.256714	-639.403076	285.947998	1137.320068	-482.080933	-207.960861	1131.105835	-535.299194	337.227295	891.526550	-337.450409	-158.225937	910.715759	-481.280396	69.859795	965.640381	526.527039	-37.924133	931.983154	534.401489	118.240868
-541.556274	141.419525	876.727905	-497.126221	-16.275953	870.243896	-612.681519	139.909836	501.843384	-568.762939	-91.040894	507.237396	-596.241394	115.811508	87.855370	-567.855835	-104.910431	89.612411	-566.971741	212.904587	1377.770996	-474.187622	-119.197563	1370.666016	-494.140106	64.924484	1396.991577	-506.364319	88.283173	1667.040527	-639.439270	285.567657	1137.419189	-482.063477	-208.400558	1131.065674	-535.324219	336.893005	891.683777	-337.525238	-158.426498	910.679688	-481.195038	69.529266	965.662170	526.364441	-37.980568	931.968506	534.296997	118.168671
-541.505188	141.037170	876.748657	-496.973938	-16.685915	870.267639	-612.671265	139.623627	501.852081	-568.779053	-91.327446	507.278137	-596.147278	115.777657	87.837486	-567.866699	-104.994576	89.602646	-566.788757	212.427383	1377.795044	-473.798126	-119.564461	1370.645874	-493.888245	64.557205	1396.982300	-505.601227	88.057594	1667.048950	-639.438904	285.172638	1137.484131	-482.107788	-208.834152	1131.043091	-535.549561	336.763245	891.868835	-337.698029	-158.693863	910.561584	-481.094940	69.157753	965.683167	526.209778	-38.068218	931.942993	534.189758	118.085419
-541.387390	140.666687	876.750061	-496.780701	-17.045660	870.266663	-612.642029	139.331451	501.836121	-568.766357	-91.620697	507.299316	-596.101563	115.677383	87.817947	-567.785400	-105.080421	89.596855	-566.690735	212.026001	1377.834595	-473.511627	-119.966156	1370.601807	-493.714050	64.167503	1396.938599	-505.039490	87.793571	1666.957031	-639.419495	284.762604	1137.540894	-482.144440	-209.085617	1130.903687	-535.481812	336.443298	891.967163	-337.965576	-159.060638	910.390137	-480.940613	68.809639	965.682617	526.034363	-38.149498	931.890991	534.061951	118.031593
-541.228577	140.271774	876.734131	-496.523926	-17.420630	870.234863	-612.585144	138.988647	501.816315	-568.699402	-91.915405	507.301025	-595.975525	115.613129	87.821823	-567.883423	-105.186279	89.540596	-566.766174	211.586914	1377.820435	-473.359741	-120.349548	1370.537720	-493.591705	63.811466	1396.905029	-504.640533	87.468460	1666.753662	-639.447388	284.340210	1137.559082	-482.227570	-209.530106	1130.829712	-535.314148	335.895447	891.830566	-338.352692	-159.562500	910.111145	-480.729492	68.441055	965.656128	525.884949	-38.211510	931.851990	533.931152	117.983513
-541.036194	139.851486	876.695862	-496.274597	-17.807497	870.186218	-612.479858	138.680389	501.820129	-568.608398	-92.230362	507.272308	-595.884277	115.511070	87.815582	-567.947571	-105.287338	89.539955	-566.692871	211.146469	1377.808960	-473.049042	-120.725914	1370.464600	-493.397461	63.438732	1396.878174	-503.970886	87.208572	1666.730591	-639.315674	283.887939	1137.529785	-482.321594	-210.014023	1130.778320	-534.887146	335.647705	892.071045	-338.845184	-160.099686	909.718811	-480.488464	68.052834	965.603149	525.744324	-38.270451	931.778625	533.827698	117.905670
-540.827698	139.504639	876.690735	-495.984924	-18.147154	870.138062	-612.337524	138.383087	501.826782	-568.469910	-92.498383	507.289886	-595.721313	115.406403	87.832306	-567.845154	-105.339546	89.533432	-566.629761	210.694092	1377.788208	-472.720337	-121.138748	1370.417725	-493.209381	63.069458	1396.825684	-503.527893	86.930176	1666.591797	-639.191833	283.502655	1137.529663	-482.363403	-210.641403	1130.844727	-534.497925	335.360840	892.209412	-339.374176	-160.635132	909.342224	-480.239929	67.704178	965.577087	525.614441	-38.330341	931.723328	533.706482	117.875732
-540.614502	139.139969	876.681335	-495.652435	-18.508274	870.105652	-612.304260	138.151352	501.836548	-568.328613	-92.765457	507.281921	-595.652588	115.219727	87.878960	-567.886963	-105.406448	89.498161	-566.540100	210.236069	1377.782715	-472.309998	-121.534492	1370.361328	-492.997559	62.692726	1396.781982	-503.216675	86.559875	1666.410156	-639.020691	283.065216	1137.489258	-482.461456	-211.017471	1130.785034	-534.280884	335.198975	892.351990	-339.970917	-161.393631	908.880554	-479.974915	67.354538	965.558472	525.489502	-38.365303	931.648254	533.624329	117.809227
-540.387878	138.789505	876.671448	-495.368134	-18.803946	870.068542	-612.148560	137.889832	501.832825	-568.248413	-93.038139	507.322479	-595.502319	115.075798	87.909302	-567.979919	-105.508591	89.501068	-566.638733	209.763031	1377.761719	-472.080109	-121.953506	1370.251953	-492.861023	62.323971	1396.757813	-502.763977	86.190651	1666.298828	-638.864746	282.680084	1137.447754	-482.557343	-211.510361	1130.674072	-533.805664	334.800293	892.384399	-340.667328	-162.098709	908.339539	-479.715332	67.033226	965.533142	525.296814	-38.478695	931.571045	533.498474	117.703835
-540.091797	138.434692	876.657959	-495.000153	-19.172304	870.034302	-611.968201	137.569672	501.835358	-568.179199	-93.310318	507.355133	-595.441589	114.884995	87.922318	-568.028381	-105.596451	89.493713	-566.618347	209.295807	1377.750000	-471.761780	-122.334740	1370.151978	-492.709381	61.922726	1396.713379	-502.420868	85.881279	1666.175537	-638.642883	282.277100	1137.354248	-482.662506	-212.120514	1130.670654	-533.277954	334.465088	892.448669	-341.456726	-162.932861	907.713867	-479.386017	66.675507	965.510071	525.107849	-38.548107	931.526550	533.317444	117.623878
-539.772766	138.011490	876.618896	-494.639587	-19.514700	869.992004	-611.726929	137.202179	501.775116	-568.115784	-93.603424	507.424103	-595.283630	114.718658	87.926361	-568.032959	-105.655312	89.499168	-566.625061	208.841568	1377.711304	-471.423950	-122.747749	1370.073486	-492.515533	61.524700	1396.684326	-502.027252	85.606567	1666.121948	-638.399231	281.852112	1137.236694	-482.729401	-212.549347	1130.583374	-532.557312	334.094299	892.523193	-342.256073	-163.843445	907.064514	-479.046967	66.304314	965.468811	524.973450	-38.584301	931.460388	533.184509	117.566124
-539.411011	137.667023	876.580750	-494.233124	-19.844465	869.937378	-611.499207	136.901886	501.773895	-568.064453	-93.834885	507.438629	-595.163330	114.537674	87.926918	-567.959717	-105.725243	89.498840	-566.574219	208.383469	1377.647339	-471.073242	-123.155174	1369.983032	-492.356110	61.115467	1396.648682	-501.713562	85.245659	1666.015381	-638.125366	281.420807	1137.104126	-482.811493	-213.004593	1130.538818	-531.877502	333.694794	892.570801	-343.127899	-164.774002	906.361755	-478.676392	65.964928	965.428223	524.805420	-38.679909	931.412537	533.012390	117.516808
-539.046753	137.346176	876.530579	-493.835327	-20.155645	869.893921	-611.335449	136.600784	501.809357	-568.060791	-94.082237	507.503662	-595.097351	114.399651	87.957016	-568.041504	-105.792183	89.476250	-566.563538	207.917358	1377.567505	-470.735382	-123.578194	1369.896240	-492.195251	60.737804	1396.582886	-501.421326	84.854294	1665.911865	-637.882935	281.126678	1137.021606	-482.863739	-213.489365	1130.468262	-531.137512	333.272247	892.616638	-344.109192	-165.808273	905.581970	-478.302887	65.659134	965.383728	524.684692	-38.717300	931.342834	532.859802	117.489563
-538.703430	137.013367	876.503418	-493.439606	-20.501329	869.836548	-611.239258	136.358429	501.858948	-568.082764	-94.334763	507.549072	-595.070618	114.250763	87.970657	-568.141235	-105.897202	89.511681	-566.523804	207.434998	1377.499756	-470.412262	-123.958145	1369.832275	-492.021820	60.356037	1396.567993	-501.255127	84.432327	1665.772461	-637.523743	280.678101	1136.880615	-482.922455	-214.051422	1130.418213	-530.281250	332.837585	892.671448	-345.101074	-166.907532	904.784607	-477.924896	65.316895	965.338196	524.557190	-38.756905	931.293884	532.695984	117.400948
-538.260132	136.605988	876.456665	-492.902985	-20.917322	869.835815	-611.133972	136.058456	501.887909	-568.089111	-94.584930	507.617096	-595.058533	114.140129	87.980087	-568.130981	-105.945351	89.540619	-566.431946	206.979691	1377.469849	-470.031738	-124.371765	1369.739868	-491.847717	59.953819	1396.551270	-500.979523	84.138115	1665.737061	-637.122986	280.128967	1136.758179	-482.981750	-214.549210	1130.348389	-529.124268	332.249329	892.677185	-346.123657	-167.972443	903.935486	-477.463074	64.945877	965.322998	524.455444	-38.796234	931.238403	532.539063	117.389725
-537.850525	136.188385	876.429993	-492.467804	-21.226341	869.817322	-611.110046	135.831116	501.935577	-568.157776	-94.843315	507.707489	-595.021790	114.022667	87.994354	-568.116638	-105.976601	89.565216	-566.376709	206.486740	1377.421753	-469.672791	-124.793427	1369.661499	-491.672394	59.516621	1396.517944	-500.785065	83.729843	1665.669067	-636.738464	279.733032	1136.634155	-483.027161	-215.086868	1130.322876	-528.343445	331.974243	892.877686	-347.219208	-169.240082	903.114685	-477.043701	64.597557	965.300476	524.363647	-38.815647	931.190674	532.410217	117.369080
-537.428711	135.805450	876.437378	-492.036072	-21.558014	869.820007	-611.037598	135.615784	501.981628	-568.239502	-95.132378	507.775238	-595.010925	113.919991	88.036728	-568.172485	-106.037590	89.604034	-566.237976	206.017273	1377.388916	-469.267059	-125.191559	1369.604492	-491.438507	59.069027	1396.475342	-500.665131	83.286064	1665.575439	-636.362366	279.334412	1136.529053	-483.101227	-215.633804	1130.355957	-527.348267	331.444977	892.907166	-348.354034	-170.510696	902.238159	-476.629150	64.238449	965.310730	524.263550	-38.832699	931.117432	532.281006	117.322769
-537.000366	135.450058	876.447083	-491.481506	-21.983702	869.783264	-610.974182	135.317307	502.001984	-568.328186	-95.374863	507.906982	-594.962646	113.826256	88.027382	-568.222412	-106.083130	89.666595	-566.213196	205.548599	1377.336304	-468.996490	-125.598282	1369.542603	-491.336914	58.680809	1396.441772	-500.512909	82.854187	1665.502930	-635.911133	278.862427	1136.332886	-483.130859	-216.341339	1130.452637	-526.294983	330.908325	892.978455	-349.500702	-171.774506	901.401917	-476.157135	63.842175	965.305664	524.196228	-38.833942	931.047974	532.138245	117.344193
-536.599976	135.067490	876.437378	-491.014771	-22.301483	869.780884	-610.910767	135.052383	502.016937	-568.452271	-95.578140	508.019928	-594.918640	113.796043	88.097015	-568.202942	-106.140717	89.729897	-566.025085	205.065445	1377.293579	-468.610657	-126.007912	1369.488037	-491.120880	58.267162	1396.439209	-500.292694	82.510582	1665.486694	-635.384705	278.281860	1136.151855	-483.164978	-216.959305	1130.518188	-525.142395	330.291992	893.010376	-350.658539	-173.156799	900.561951	-475.736115	63.511421	965.303284	524.154663	-38.853905	930.968689	532.004761	117.344971
-536.234192	134.644608	876.422546	-490.597992	-22.586123	869.764465	-610.851868	134.733170	501.961334	-568.684326	-95.851746	508.150940	-594.865845	113.708511	88.107681	-568.340759	-106.228271	89.765274	-565.984314	204.629745	1377.246216	-468.349030	-126.445068	1369.415771	-490.984741	57.828644	1396.411133	-500.175415	82.118828	1665.443726	-634.947021	277.848206	1136.014282	-483.215546	-217.595139	1130.549927	-524.038940	329.633820	893.072571	-351.851349	-174.564255	899.696106	-475.334961	63.178482	965.281982	524.117493	-38.848728	930.908142	531.878479	117.303543
-535.727600	134.200714	876.428589	-489.870636	-22.998371	869.836731	-610.763428	134.403778	501.974976	-568.861877	-96.065041	508.320801	-594.803894	113.657433	88.133110	-568.308044	-106.295990	89.811569	-565.819336	204.195557	1377.219971	-468.042236	-126.871231	1369.376343	-490.763947	57.407375	1396.414917	-500.049622	81.708557	1665.405273	-634.460266	277.352142	1135.877441	-483.307465	-218.093552	1130.463989	-522.873840	328.859253	893.116699	-353.037720	-175.990433	898.852661	-474.764862	62.829948	965.334290	524.115417	-38.888966	930.859802	531.785522	117.285713
-535.482605	133.949722	876.482483	-489.655457	-23.329502	869.759583	-610.843567	134.148193	502.051147	-569.167053	-96.360367	508.472046	-594.827026	113.574028	88.163795	-568.448303	-106.386909	89.868622	-565.685791	203.766571	1377.228394	-467.748322	-127.295174	1369.353760	-490.536438	56.982826	1396.439209	-499.925354	81.292130	1665.376221	-633.898254	276.690887	1135.689331	-483.406952	-218.679596	1130.498169	-521.674805	328.057220	893.147583	-354.258667	-177.412506	898.068604	-474.450165	62.477119	965.292542	524.103455	-38.914349	930.811157	531.681335	117.243042
-535.165588	133.605728	876.506226	-489.256805	-23.623619	869.778687	-610.879578	133.843903	502.103302	-569.365112	-96.594009	508.638458	-594.763000	113.526947	88.200012	-568.436646	-106.476761	89.923409	-565.500793	203.298386	1377.198608	-467.473877	-127.717018	1369.308472	-490.344666	56.536537	1396.467896	-499.807892	80.854813	1665.346802	-633.399963	276.167328	1135.556152	-483.536621	-219.303085	1130.575317	-520.232849	327.010803	893.169556	-355.442139	-178.882034	897.305420	-474.080292	62.181194	965.307129	524.095032	-38.932972	930.778687	531.559082	117.236923
-534.913879	133.292114	876.578125	-488.932343	-23.919230	869.822205	-610.919373	133.517929	502.153015	-569.571106	-96.788170	508.759033	-594.748352	113.469650	88.260643	-568.435669	-106.541946	89.990234	-565.269531	202.878464	1377.180786	-467.198273	-128.156387	1369.278198	-490.112915	56.130199	1396.450928	-499.724609	80.381523	1665.303955	-632.748840	275.417633	1135.354004	-483.660339	-219.967468	1130.650269	-518.921143	326.110931	893.223694	-356.631042	-180.399384	896.596741	-473.757935	61.889061	965.349731	524.120667	-38.946102	930.731689	531.492065	117.211143
-534.730835	132.963425	876.641235	-488.659760	-24.213558	869.848450	-610.946350	133.294586	502.189209	-569.752075	-96.950241	508.839508	-594.710693	113.413933	88.294540	-568.460571	-106.628479	89.995514	-564.916016	202.466370	1377.203003	-466.786682	-128.598877	1369.281982	-489.828735	55.720100	1396.471436	-499.590393	79.946609	1665.290771	-632.101013	274.647827	1135.162720	-483.799988	-220.572601	1130.777466	-517.802124	325.442505	893.370361	-357.779907	-181.945862	895.916077	-473.482849	61.594059	965.373535	524.166931	-38.976372	930.691101	531.458740	117.182983
-534.406677	132.466614	876.667603	-487.989319	-24.566214	869.908264	-610.828003	132.986145	502.184021	-569.818726	-97.029854	508.923309	-594.580200	113.415443	88.310524	-568.324585	-106.657906	90.013031	-564.791260	202.080521	1377.198242	-466.611511	-128.985123	1369.273193	-489.660828	55.309746	1396.448486	-499.458160	79.557976	1665.281738	-631.421387	273.864349	1134.951660	-483.977173	-221.201416	1130.881836	-516.401672	324.590271	893.495300	-358.932068	-183.478836	895.299622	-473.017151	61.270252	965.421753	524.219666	-38.989399	930.662598	531.429993	117.156143
-534.241577	132.109390	876.706482	-487.687012	-24.841537	869.928467	-610.804382	132.754852	502.183563	-569.924866	-97.159981	509.001587	-594.557312	113.360359	88.329391	-568.257690	-106.721519	90.019730	-564.519592	201.721039	1377.181519	-466.334167	-129.396683	1369.251099	-489.404144	54.871609	1396.466309	-499.285065	79.125603	1665.304688	-630.711243	272.984589	1134.733521	-484.155701	-222.006027	1131.080322	-514.926758	323.795990	893.644470	-360.054565	-184.999649	894.733459	-472.731506	60.996674	965.426392	524.285095	-39.024277	930.654236	531.418091	117.126137
-534.191833	131.757004	876.755676	-487.526276	-25.152439	869.938049	-610.782043	132.528488	502.204407	-570.123840	-97.360321	509.053650	-594.499451	113.309410	88.367905	-568.341309	-106.818413	90.059097	-564.172729	201.328796	1377.160400	-465.988434	-129.795456	1369.252563	-489.105682	54.446732	1396.476440	-499.007294	78.693756	1665.383667	-629.993286	272.040070	1134.515015	-484.383118	-222.690857	1131.200562	-513.204895	322.846863	893.761658	-361.160156	-186.524765	894.199280	-472.548584	60.695393	965.421021	524.384094	-39.020088	930.613464	531.434509	117.111938
-534.150330	131.420578	876.793823	-487.413055	-25.425827	869.914429	-610.782349	132.315048	502.221558	-570.310547	-97.605331	509.094818	-594.442139	113.246727	88.394279	-568.407837	-106.869400	90.028198	-563.814697	200.997696	1377.137085	-465.701355	-130.196716	1369.248901	-488.806854	54.082619	1396.500000	-498.815369	78.260971	1665.395874	-629.258972	271.178619	1134.355347	-484.645966	-223.265594	1131.249146	-511.728546	322.133606	893.938721	-362.235443	-188.006454	893.684570	-472.388306	60.400986	965.392883	524.451538	-39.018753	930.578125	531.434448	117.121239
-534.148254	131.125778	876.817688	-487.351501	-25.738024	869.907654	-610.813599	132.102020	502.247711	-570.517517	-97.849182	509.156128	-594.463196	113.218483	88.411263	-568.423828	-106.940369	90.086372	-563.565796	200.647003	1377.108276	-465.428314	-130.622711	1369.270874	-488.531952	53.701344	1396.491333	-498.599915	77.831566	1665.443481	-628.511902	270.236969	1134.140381	-484.932373	-223.905777	1131.310669	-510.231201	321.490540	894.136963	-363.266357	-189.497498	893.257019	-472.279816	60.117638	965.367798	524.575928	-39.026749	930.550659	531.486145	117.112770
-534.216492	130.821701	876.842346	-487.404388	-25.994432	869.906921	-610.835938	131.899536	502.225677	-570.279968	-96.903481	508.905182	-594.411438	113.186501	88.458664	-568.128418	-106.990997	89.961380	-563.355469	200.274185	1377.107422	-465.203400	-130.992432	1369.289063	-488.249969	53.313145	1396.488892	-498.350494	77.448898	1665.501831	-627.818054	269.451385	1133.910522	-485.201660	-224.538177	1131.446533	-508.768494	320.837280	894.332520	-364.229828	-190.972198	892.916443	-472.252686	59.856365	965.341553	524.711975	-39.034775	930.547180	531.535583	117.112823
-534.368286	130.541122	876.886414	-487.515778	-26.290497	869.889954	-610.976135	131.699875	502.218628	-570.675659	-97.559174	509.017059	-594.444702	113.151314	88.432541	-568.268372	-107.061920	89.992401	-563.041931	199.908844	1377.105103	-464.897278	-131.382843	1369.316406	-487.918488	52.930504	1396.513672	-498.078491	77.021103	1665.541016	-627.138489	268.768097	1133.757568	-485.495453	-225.297775	1131.636230	-507.363525	320.261139	894.536621	-365.189087	-192.442551	892.633057	-472.289398	59.571587	965.314941	524.845764	-39.055222	930.547729	531.607727	117.087540
-534.536987	130.272812	876.918457	-487.705841	-26.605221	869.883362	-611.082947	131.558105	502.225922	-570.972961	-97.995430	509.048187	-594.426636	113.127983	88.466537	-568.341553	-107.126717	90.019691	-562.718262	199.599258	1377.110840	-464.621796	-131.754715	1369.339355	-487.624023	52.595818	1396.496826	-497.751587	76.575569	1665.611816	-626.398560	267.955383	1133.562134	-485.822510	-226.131592	1131.871216	-506.038177	319.714966	894.682190	-366.154785	-193.865738	892.367981	-472.370239	59.281216	965.286072	524.996704	-39.051540	930.546692	531.713379	117.070465
-534.718079	130.058868	876.965027	-487.900482	-26.866846	869.866760	-611.211548	131.380081	502.256805	-571.200073	-98.311768	509.087433	-594.409790	113.100517	88.468658	-568.405884	-107.185661	90.003258	-562.439880	199.249710	1377.106934	-464.387970	-132.137604	1369.361816	-487.340942	52.250984	1396.492920	-497.528076	76.129677	1665.604492	-625.788879	267.415680	1133.448975	-486.164185	-226.888275	1132.039063	-504.717499	319.116211	894.900574	-367.049957	-195.272461	892.166382	-472.477966	59.026222	965.268616	525.135254	-39.058449	930.560059	531.792236	117.081917
-534.897461	129.819122	877.041443	-488.124146	-27.126112	869.864746	-611.300720	131.167053	502.256195	-571.377319	-98.492676	509.047974	-594.407715	113.111298	88.458176	-568.348877	-107.199554	89.996994	-562.157959	198.943527	1377.109009	-464.104736	-132.467880	1369.404907	-487.006927	51.872345	1396.504395	-497.209503	75.768463	1665.664673	-625.072876	266.749847	1133.329468	-486.498657	-227.730652	1132.303955	-503.448395	318.580475	895.101074	-367.866028	-196.584335	892.009033	-472.596405	58.745190	965.273193	525.330566	-39.058254	930.620178	531.920044	117.059677
-535.075256	129.667740	877.135254	-488.385162	-27.361120	869.851807	-611.384766	130.931580	502.270264	-571.502441	-98.670372	508.965515	-594.374817	113.089165	88.441887	-568.383362	-107.264687	89.940567	-561.833130	198.617859	1377.136353	-463.828217	-132.820435	1369.414795	-486.678589	51.493702	1396.503296	-496.827698	75.367928	1665.709106	-624.458618	266.319397	1133.292236	-486.845184	-228.349060	1132.405762	-502.256866	318.074982	895.303284	-368.628326	-197.898972	891.908081	-472.741119	58.488445	965.287048	525.471008	-39.103542	930.649902	532.028442	117.027229
-535.303101	129.429031	877.178833	-488.687805	-27.631466	869.816833	-611.476868	130.789871	502.264282	-571.810364	-99.002220	508.961212	-594.378540	113.077240	88.413551	-568.470154	-107.301117	89.894394	-561.526855	198.270279	1377.147461	-463.596039	-133.159866	1369.418701	-486.356354	51.156055	1396.511353	-496.343170	75.017845	1665.789429	-623.872742	265.935211	1133.282104	-487.191040	-229.159973	1132.556519	-501.101807	317.547913	895.529968	-369.377655	-199.192993	891.810181	-472.917419	58.196022	965.256531	525.635315	-39.116154	930.704041	532.152344	116.986366
-535.522461	129.242554	877.234009	-489.029388	-27.856710	869.793091	-611.533142	130.624008	502.215179	-571.837708	-99.180725	508.822296	-594.358032	113.092873	88.341980	-568.471741	-107.300713	89.845482	-561.204163	197.914078	1377.157104	-463.368317	-133.480164	1369.420044	-486.029907	50.849659	1396.491333	-496.018829	74.611153	1665.778687	-623.176575	265.432617	1133.247559	-487.525757	-229.823486	1132.699341	-499.969513	317.058441	895.809937	-370.010284	-200.379440	891.791504	-473.116425	57.937428	965.241699	525.825256	-39.124565	930.755127	532.310669	116.992157
-535.795532	129.031708	877.278442	-489.443573	-28.124693	869.759705	-611.643738	130.489197	502.151703	-571.815674	-99.282082	508.676056	-594.355042	113.088745	88.329269	-568.310486	-107.279541	89.773163	-560.817993	197.622269	1377.201416	-463.165405	-133.814713	1369.431152	-485.699951	50.486851	1396.457397	-495.591797	74.263779	1665.803833	-622.525330	265.040680	1133.259033	-487.856232	-230.608383	1132.903564	-498.774902	316.680725	896.125977	-370.624969	-201.574722	891.778503	-473.369171	57.643253	965.212708	526.013000	-39.171886	930.824341	532.496216	116.932426
-536.120239	128.809769	877.314331	-489.844269	-28.427038	869.732361	-611.766541	130.377960	502.116119	-571.850281	-99.440865	508.557312	-594.375488	113.055618	88.242218	-568.323547	-107.291435	89.683281	-560.438965	197.341354	1377.218628	-462.970856	-134.152298	1369.470825	-485.393951	50.166782	1396.400757	-495.066833	73.933228	1665.854248	-622.004150	264.816101	1133.303589	-488.175781	-231.282791	1133.057739	-497.360077	316.054291	896.471985	-371.197510	-202.739944	891.770813	-473.650146	57.347176	965.184570	526.169312	-39.226700	930.875427	532.720215	116.854218
-536.471924	128.539093	877.327087	-490.289948	-28.759449	869.708374	-611.839111	130.256012	502.066681	-571.894653	-99.624863	508.452789	-594.384399	113.071304	88.203072	-568.291138	-107.285744	89.617561	-560.008362	197.034683	1377.234741	-462.821838	-134.474335	1369.465698	-485.096619	49.812321	1396.342896	-494.604248	73.587723	1665.889648	-621.368713	264.421692	1133.277466	-488.548431	-231.830475	1133.076538	-496.462952	315.964325	896.814087	-371.699402	-203.844070	891.802490	-473.971375	57.022198	965.147522	526.329773	-39.265175	930.910400	532.963928	116.756569
-536.964417	128.078873	877.300354	-490.763458	-29.193758	869.686340	-611.908752	130.080429	501.984558	-571.894043	-99.795998	508.367401	-594.388184	113.028519	88.172691	-568.195129	-107.276611	89.577408	-559.641479	196.733765	1377.270752	-462.753693	-134.822372	1369.455200	-484.816040	49.480152	1396.318604	-494.156769	73.297867	1665.914673	-620.791748	264.124298	1133.301758	-488.821564	-232.593872	1133.277222	-495.204468	315.505615	897.171143	-372.111206	-204.893799	891.851563	-474.367981	56.610916	965.083069	526.491272	-39.359852	930.956787	533.233093	116.581650
-537.631836	127.332664	877.219360	-491.289673	-29.711695	869.684875	-612.052124	129.966736	501.876434	-572.056519	-100.026581	508.346130	-594.452087	112.991554	88.164200	-568.263245	-107.287148	89.579727	-559.269348	196.454361	1377.317139	-462.740631	-135.142548	1369.416016	-484.576599	49.141552	1396.280151	-493.676117	72.980217	1665.927612	-620.269409	264.029877	1133.395508	-489.107758	-233.341736	1133.415039	-494.443939	315.521362	897.534546	-372.490234	-205.907822	891.892029	-474.882019	56.097775	964.996765	526.607300	-39.406075	930.994690	533.447510	116.500023
-538.071594	126.988251	877.193359	-491.796387	-30.098755	869.653137	-612.141296	129.851929	501.838989	-572.220703	-100.240082	508.324036	-594.439026	112.970734	88.109756	-568.285339	-107.294426	89.520576	-558.889465	196.157516	1377.366333	-462.692535	-135.471954	1369.390137	-484.342346	48.797791	1396.232056	-493.249420	72.591263	1665.896606	-619.848267	263.950500	1133.490723	-489.327942	-233.992950	1133.510498	-493.545502	315.342102	897.891724	-372.826172	-206.847763	891.935303	-475.260437	55.739746	964.926208	526.717285	-39.461197	931.009094	533.640015	116.425591
-538.373352	126.830978	877.181763	-492.252045	-30.399031	869.621216	-612.141479	129.730347	501.800629	-572.400269	-100.462639	508.265564	-594.440247	112.933868	88.095718	-568.310303	-107.339058	89.477493	-558.379639	195.828201	1377.419189	-462.550079	-135.849396	1369.376709	-483.997955	48.426613	1396.180786	-492.772278	72.260071	1665.882935	-619.408203	263.835632	1133.594727	-489.589447	-234.620163	1133.615601	-492.763000	315.208160	898.185425	-373.088593	-207.780350	892.003662	-475.561096	55.478073	964.873230	526.797424	-39.544685	931.022644	533.819214	116.387611
-539.125610	126.035416	877.104126	-492.780487	-30.993095	869.662415	-612.151550	129.595734	501.672028	-572.661072	-100.681435	508.271881	-594.410767	112.925476	88.041214	-568.334778	-107.390419	89.421715	-557.939331	195.610992	1377.510498	-462.518341	-136.186584	1369.352905	-483.761963	48.103107	1396.109253	-492.283356	71.973587	1665.893311	-618.977600	263.780701	1133.745728	-489.813965	-235.223480	1133.682617	-491.979645	315.078735	898.511536	-373.343079	-208.643417	892.042542	-476.112244	54.947227	964.802979	526.905396	-39.566479	931.043152	534.009399	116.346954
-539.475830	125.669502	877.086121	-493.203491	-31.344971	869.685486	-612.277832	129.488525	501.642395	-572.860168	-100.881142	508.270752	-594.431335	112.867058	87.998322	-568.306213	-107.417763	89.388336	-557.618958	195.319962	1377.588501	-462.556702	-136.522202	1369.311401	-483.497772	47.811810	1396.059814	-491.802704	71.690514	1665.877319	-618.572327	263.681519	1133.854736	-490.028442	-235.748047	1133.756958	-491.294617	314.968445	898.891785	-373.568298	-209.488693	892.064270	-476.444397	54.611729	964.779846	526.983154	-39.620506	931.071838	534.193542	116.293388
-539.819702	125.417244	877.136230	-493.634460	-31.658180	869.698425	-612.329346	129.360992	501.603027	-573.091431	-101.106384	508.211212	-594.456421	112.823380	87.978531	-568.336365	-107.502716	89.367165	-557.282471	195.020187	1377.687622	-462.586456	-136.846985	1369.268188	-483.278473	47.511517	1396.009155	-491.327271	71.390564	1665.865356	-618.171997	263.646515	1133.989380	-490.242706	-236.093567	1133.669800	-490.567932	314.860931	899.222168	-373.695618	-210.311539	892.122742	-476.772736	54.300827	964.787842	527.065247	-39.641857	931.078552	534.379883	116.271477
-540.143372	125.155640	877.150330	-494.056335	-31.967867	869.707825	-612.422913	129.219772	501.595001	-573.228333	-101.282585	508.170258	-594.478394	112.791031	87.953461	-568.351501	-107.540787	89.323601	-557.072449	194.778809	1377.779785	-462.686127	-137.193024	1369.252930	-483.188568	47.191818	1395.972168	-490.844543	71.093033	1665.837524	-617.816040	263.641632	1134.158569	-490.447296	-236.500488	1133.667603	-489.894257	314.766602	899.509216	-373.801849	-211.055603	892.179443	-477.079926	54.005787	964.771667	527.124084	-39.718678	931.077698	534.571594	116.226730
-540.456177	124.846741	877.186646	-494.447815	-32.292614	869.720703	-612.489075	129.129181	501.588745	-573.347595	-101.490173	508.143433	-594.493958	112.776657	87.950134	-568.304871	-107.585106	89.296341	-556.784546	194.536667	1377.898560	-462.879822	-137.469437	1369.150513	-483.026031	46.881134	1395.961914	-490.398712	70.819305	1665.833008	-617.487244	263.643982	1134.338013	-490.621002	-236.922531	1133.621948	-489.381897	314.703583	899.832886	-373.847290	-211.659164	892.228760	-477.369507	53.674076	964.770020	527.202942	-39.754738	931.089783	534.742004	116.169106
-540.729858	124.522758	877.218750	-494.797241	-32.596519	869.755676	-612.539795	129.007294	501.549286	-573.367432	-101.651428	508.083252	-594.537354	112.762764	87.977768	-568.192200	-107.584282	89.218773	-556.502075	194.315811	1378.055420	-462.970856	-137.777084	1369.091919	-482.904083	46.585823	1395.930664	-489.880554	70.567802	1665.835693	-617.165649	263.736694	1134.547119	-490.767212	-237.524033	1133.766235	-488.892334	314.675537	900.134155	-373.921783	-212.274918	892.291260	-477.648132	53.353771	964.789612	527.309448	-39.791069	931.084717	534.927612	116.151398
-540.994873	124.252121	877.236816	-495.161652	-32.942436	869.764465	-612.623657	128.893280	501.517334	-573.398987	-101.800995	508.015442	-594.587158	112.703842	87.944412	-568.172119	-107.630249	89.180664	-556.304260	194.059830	1378.168701	-463.107483	-138.073166	1369.047119	-482.833008	46.316109	1395.878418	-489.469910	70.290970	1665.806641	-616.839294	263.734528	1134.713623	-490.935089	-237.903351	1133.750732	-488.472900	314.703644	900.386780	-373.949036	-212.820602	892.334656	-477.923798	53.023300	964.787720	527.385498	-39.842201	931.073792	535.089539	116.123779
-541.191895	123.999496	877.254028	-495.513245	-33.256374	869.757446	-612.700134	128.821884	501.525696	-573.411865	-101.962090	507.967651	-594.622864	112.656998	87.907753	-568.197266	-107.660179	89.124771	-556.061584	193.789764	1378.281006	-463.189484	-138.408142	1369.009033	-482.690369	46.009911	1395.873779	-489.164185	69.982620	1665.738892	-616.526001	263.800507	1134.888184	-491.101715	-238.221466	1133.742676	-488.098206	314.777496	900.631653	-373.972961	-213.332108	892.371887	-478.169342	52.692383	964.783997	527.441467	-39.873611	931.046997	535.227905	116.075569
-541.376343	123.689201	877.245544	-495.776917	-33.599228	869.761719	-612.707520	128.689209	501.462860	-573.454651	-102.124565	507.945068	-594.636353	112.653854	87.912560	-568.171814	-107.693336	89.101181	-555.846130	193.540268	1378.363281	-463.322174	-138.698685	1368.965820	-482.657776	45.743435	1395.846069	-488.779480	69.687050	1665.705078	-616.197693	263.833893	1135.102173	-491.248413	-238.490799	1133.689087	-487.803406	314.901276	900.854309	-373.972626	-213.775833	892.401672	-478.381714	52.355053	964.777527	527.522949	-39.953812	931.040894	535.377869	116.041199
-541.448975	123.458565	877.227844	-496.002777	-33.865753	869.748047	-612.714172	128.553375	501.467407	-573.504578	-102.255516	507.910919	-594.643433	112.649635	87.899597	-568.214417	-107.697571	89.090874	-555.737427	193.346436	1378.452026	-463.526794	-138.962280	1368.921753	-482.642822	45.458282	1395.830078	-488.438843	69.387482	1665.680176	-615.909790	263.807861	1135.272461	-491.374176	-238.803833	1133.648560	-487.545807	315.044800	901.069763	-373.939087	-214.165894	892.434631	-478.536285	52.066200	964.767456	527.657898	-39.980896	930.997620	535.572388	115.973518
-541.482483	123.132782	877.168762	-496.176666	-34.172657	869.751831	-612.689392	128.419586	501.419250	-573.579407	-102.398750	507.919739	-594.642822	112.587135	87.904053	-568.218445	-107.730698	89.084908	-555.582520	193.090042	1378.539673	-463.680023	-139.259796	1368.880981	-482.643616	45.184917	1395.837280	-488.130005	69.120735	1665.643799	-615.632996	263.825073	1135.449463	-491.492157	-239.064590	1133.617676	-487.335419	315.225098	901.240417	-373.912262	-214.481400	892.443726	-478.658569	51.745598	964.748291	527.777832	-40.076328	930.970215	535.751038	115.919868
-541.503357	122.862289	877.155762	-496.342407	-34.471462	869.758240	-612.668335	128.322296	501.445526	-573.668823	-102.539993	507.911377	-594.613831	112.585342	87.911598	-568.281067	-107.759819	89.068275	-555.490967	192.847168	1378.614746	-463.869232	-139.560379	1368.838135	-482.671844	44.896870	1395.846069	-487.840942	68.849434	1665.615479	-615.359131	263.881012	1135.580566	-491.589203	-239.291016	1133.549072	-487.196259	315.429840	901.389099	-373.842529	-214.731476	892.457336	-478.764404	51.429897	964.753052	527.900696	-40.175632	930.934387	535.926086	115.860077
-541.540833	122.593102	877.124084	-496.509674	-34.783443	869.811829	-612.682617	128.179382	501.420746	-573.771667	-102.695961	507.946808	-594.628479	112.520645	87.903923	-568.293518	-107.804939	89.086014	-555.269226	192.574661	1378.712769	-463.940887	-139.901657	1368.828735	-482.623444	44.602806	1395.875977	-487.579651	68.570267	1665.577515	-615.085754	263.900238	1135.674927	-491.711212	-239.452667	1133.502075	-487.087097	315.633942	901.503967	-373.768005	-214.917725	892.494812	-478.889313	51.146797	964.773254	528.023926	-40.267113	930.897522	536.108521	115.845772
-541.534302	122.340988	877.134094	-496.636230	-35.049320	869.839478	-612.712708	128.063950	501.412720	-573.835815	-102.822800	507.965118	-594.691040	112.474304	87.880287	-568.295532	-107.765205	89.087219	-555.158508	192.384125	1378.808472	-464.170380	-140.194016	1368.802246	-482.687866	44.326527	1395.880493	-487.309753	68.305344	1665.583374	-614.827393	263.901154	1135.752075	-491.836609	-239.589539	1133.415894	-487.047211	315.896698	901.571045	-373.692902	-215.051651	892.528198	-478.970673	50.856884	964.803955	528.193298	-40.416210	930.850830	536.336853	115.780411
-541.513916	122.111732	877.107422	-496.726746	-35.342426	869.859558	-612.825806	128.020615	501.430756	-573.940979	-102.940491	507.967712	-594.691589	112.447121	87.912727	-568.277283	-107.800919	89.091461	-555.129883	192.132019	1378.834473	-464.444397	-140.473099	1368.775513	-482.771820	44.037971	1395.865723	-487.128479	68.005913	1665.542236	-614.675049	264.033752	1135.885986	-491.941833	-239.743073	1133.341675	-487.045898	316.120453	901.622375	-373.594208	-215.127838	892.576660	-479.028015	50.584782	964.811279	528.345703	-40.516018	930.782288	536.502625	115.797684
-541.420410	121.915291	877.106262	-496.760651	-35.627483	869.895630	-612.830017	127.922012	501.418121	-573.964111	-103.031403	507.976715	-594.738403	112.405151	87.919960	-568.254944	-107.801376	89.091454	-555.252258	191.901611	1378.848145	-464.839325	-140.751801	1368.728027	-482.980652	43.746338	1395.829102	-486.996307	67.728859	1665.512329	-614.544250	264.133423	1135.963989	-492.067261	-239.860138	1133.227051	-487.054047	316.343079	901.653381	-373.495667	-215.182693	892.594910	-479.030731	50.319176	964.844971	528.484619	-40.642952	930.721436	536.707092	115.746368
-541.310974	121.744621	877.091248	-496.794464	-35.844707	869.897217	-612.826050	127.820000	501.438782	-573.918884	-103.138107	507.967865	-594.759460	112.369827	87.912697	-568.346741	-107.812447	89.074471	-555.183716	191.675385	1378.888184	-465.107727	-141.011383	1368.705322	-483.114624	43.446194	1395.860596	-486.980286	67.388016	1665.441162	-614.452026	264.212708	1136.082153	-492.221191	-239.917465	1133.072632	-487.083008	316.557007	901.702209	-373.378998	-215.148956	892.638489	-479.018555	50.088448	964.852356	528.713989	-40.817978	930.668152	536.956299	115.643318
-541.177002	121.503799	877.076294	-496.769470	-36.108044	869.921448	-612.777893	127.690727	501.435455	-573.853088	-103.240448	507.951782	-594.779236	112.353729	87.925819	-568.224487	-107.809395	89.068016	-555.160522	191.445129	1378.916626	-465.389557	-141.327927	1368.693848	-483.211151	43.180351	1395.872192	-486.931335	67.101936	1665.401855	-614.357605	264.290894	1136.160400	-492.377319	-239.982910	1132.913574	-487.158447	316.811646	901.727600	-373.249756	-215.078613	892.682678	-478.979462	49.818127	964.876099	528.954041	-40.909260	930.619934	537.192749	115.597763
-541.068665	121.226204	877.049438	-496.756409	-36.368439	869.933533	-612.724060	127.602753	501.421722	-573.732544	-103.348228	507.936310	-594.768433	112.352028	87.920311	-568.154663	-107.779663	89.045982	-555.095581	191.194733	1378.958252	-465.592987	-141.657959	1368.668213	-483.296051	42.865902	1395.894287	-486.936737	66.817711	1665.364746	-614.288696	264.337891	1136.243652	-492.535126	-240.079178	1132.840820	-487.295013	317.066132	901.720886	-373.135712	-214.950455	892.725037	-478.954834	49.537418	964.885437	529.216125	-40.987381	930.536377	537.431763	115.570679
-540.923401	121.036354	877.016113	-496.709717	-36.585644	869.926025	-612.680847	127.506371	501.413544	-573.627258	-103.454445	507.923340	-594.778748	112.293007	87.931778	-568.236572	-107.792473	89.038719	-555.135986	190.962921	1378.982788	-465.918732	-141.956512	1368.634888	-483.477539	42.573551	1395.907227	-486.975525	66.534973	1665.335693	-614.225037	264.345520	1136.317017	-492.687439	-240.160263	1132.748901	-487.464447	317.324036	901.691223	-373.017914	-214.773972	892.767517	-478.894623	49.311821	964.882324	529.497742	-41.110268	930.490784	537.679749	115.537949
-540.740234	120.841270	877.007568	-496.621613	-36.794964	869.943787	-612.670471	127.408897	501.424316	-573.466370	-103.569992	507.907318	-594.795593	112.266884	87.922600	-568.214539	-107.798660	89.056580	-555.181335	190.741592	1379.014404	-466.294312	-142.252045	1368.619873	-483.661407	42.292099	1395.957397	-487.054779	66.231079	1665.309204	-614.237488	264.426147	1136.383545	-492.869629	-240.211426	1132.614136	-487.421204	317.306366	901.655823	-372.884186	-214.560501	892.813293	-478.811340	49.084400	964.911743	529.852905	-41.201454	930.429871	538.025269	115.454910
-540.576843	120.662315	877.009949	-496.522491	-37.025894	869.960815	-612.667236	127.305428	501.440430	-573.356628	-103.667503	507.956543	-594.843994	112.221870	87.927673	-568.241455	-107.792755	89.111626	-555.364319	190.512115	1379.008057	-466.713684	-142.535294	1368.590088	-483.897552	42.038536	1395.994263	-487.153198	65.929314	1665.297485	-614.226807	264.437836	1136.438354	-493.029358	-240.249710	1132.473999	-487.604401	317.549225	901.635010	-372.753510	-214.301392	892.881958	-478.733521	48.853298	964.946777	530.251526	-41.327545	930.392700	538.402588	115.281479
-540.364197	120.497009	877.028442	-496.393951	-37.202633	869.959961	-612.659668	127.198944	501.433716	-573.265686	-103.782753	507.959717	-594.871887	112.188477	87.978043	-568.254150	-107.816994	89.142059	-555.442566	190.322174	1379.042847	-467.046967	-142.830414	1368.554077	-484.106842	41.769405	1395.993896	-487.306335	65.661240	1665.289917	-614.212402	264.421143	1136.501709	-493.217987	-240.310562	1132.381836	-488.088898	318.001587	901.619751	-372.600922	-213.971115	892.967285	-478.616028	48.633327	964.982422	530.604675	-41.350468	930.352722	538.667480	115.273788
-540.140198	120.350410	877.023621	-496.283295	-37.368431	869.971375	-612.617004	127.127052	501.446930	-573.186096	-103.914787	507.934174	-594.847961	112.173485	87.996986	-568.273132	-107.815552	89.141624	-555.544678	190.099991	1379.049927	-467.367004	-143.121567	1368.559448	-484.313324	41.479347	1396.038940	-487.488739	65.382782	1665.292725	-614.265198	264.404541	1136.572388	-493.412933	-240.279709	1132.217041	-488.385986	318.196198	901.605774	-372.459167	-213.620682	893.044983	-478.504486	48.440384	965.012756	530.986572	-41.416119	930.353699	538.951721	115.281807
-539.920044	120.208946	877.036865	-496.138916	-37.525215	869.974426	-612.590881	126.993370	501.468079	-573.113525	-104.001793	507.962311	-594.891174	112.103706	88.044991	-568.329956	-107.817635	89.158638	-555.616638	189.870911	1379.106689	-467.673767	-143.423615	1368.591064	-484.522888	41.215607	1396.088989	-487.695221	65.090919	1665.297363	-614.351807	264.419342	1136.646973	-493.637909	-240.283813	1132.090942	-488.678833	318.357880	901.610657	-372.339935	-213.208511	893.137024	-478.384369	48.246967	965.051208	531.415955	-41.462559	930.391052	539.311890	115.255127
-539.673889	120.056229	877.061096	-495.998932	-37.622890	869.986511	-612.506592	126.923080	501.492920	-573.061523	-104.109276	508.001495	-594.811462	112.094261	88.089806	-568.275085	-107.825439	89.187103	-555.727722	189.643219	1379.147705	-467.973083	-143.692642	1368.581909	-484.743225	40.955437	1396.138550	-487.881042	64.837082	1665.346436	-614.464661	264.403259	1136.713989	-493.908783	-240.100571	1131.828979	-489.009277	318.461121	901.591553	-372.234161	-212.792740	893.222778	-478.257141	48.070755	965.101685	531.843506	-41.548618	930.429443	539.715393	115.103279
-539.471069	119.893570	877.065491	-495.833649	-37.790955	870.003723	-612.481873	126.798065	501.505341	-573.051941	-104.185570	508.043732	-594.804199	112.025818	88.107231	-568.360413	-107.882034	89.222221	-555.871765	189.407410	1379.189941	-468.272614	-143.978348	1368.578491	-484.973633	40.702946	1396.167236	-488.149231	64.539276	1665.363037	-614.593994	264.340881	1136.773560	-494.147888	-240.270523	1131.835815	-489.330597	318.521515	901.554688	-372.179596	-212.356522	893.329712	-478.141663	47.882809	965.143799	532.292725	-41.661430	930.479370	540.173950	114.968056
-539.321594	119.699532	877.067749	-495.718231	-37.980766	870.020691	-612.444946	126.707237	501.515930	-573.125427	-104.291176	508.108032	-594.749878	111.956955	88.116936	-568.368042	-107.894241	89.273300	-556.034485	189.213058	1379.228882	-468.571960	-144.243011	1368.565430	-485.188599	40.472115	1396.216553	-488.522003	64.188614	1665.343994	-614.766602	264.280945	1136.871216	-494.386749	-240.284897	1131.723511	-489.478821	318.351257	901.529785	-372.115845	-211.881439	893.412170	-478.061066	47.675686	965.176880	532.679749	-41.779278	930.517029	540.561401	114.797295
-539.177002	119.542076	877.059875	-495.570740	-38.140957	870.022339	-612.371399	126.573250	501.546234	-573.174194	-104.378365	508.153503	-594.708740	111.955856	88.190742	-568.388855	-107.902794	89.322029	-556.164612	189.032944	1379.310913	-468.842072	-144.522263	1368.570557	-485.405182	40.240990	1396.269165	-488.824646	63.900124	1665.379517	-614.893433	264.226105	1136.955933	-494.624420	-240.311996	1131.652588	-490.082123	318.586914	901.509094	-372.037842	-211.375839	893.533813	-477.976074	47.504917	965.200867	533.109680	-41.860085	930.592529	540.885376	114.814293
-539.029236	119.351669	877.055542	-495.439240	-38.315250	870.066528	-612.327515	126.472984	501.573669	-573.222961	-104.448097	508.205048	-594.703857	111.926208	88.225418	-568.401550	-107.930527	89.340225	-556.346130	188.784851	1379.331543	-469.098633	-144.763367	1368.558838	-485.599854	39.992638	1396.327881	-489.148682	63.606232	1665.431885	-615.087341	264.158630	1137.049683	-494.852051	-240.267792	1131.535767	-490.512878	318.571869	901.503784	-371.949646	-210.835297	893.641174	-477.898193	47.329189	965.246826	533.620850	-41.899857	930.660889	541.281189	114.778046
-538.930847	119.240265	877.073059	-495.348267	-38.475891	870.057617	-612.300781	126.350655	501.631805	-573.346130	-104.524872	508.256989	-594.691528	111.862778	88.260239	-568.430298	-107.939766	89.378380	-556.494812	188.584290	1379.363770	-469.311462	-144.998871	1368.568115	-485.827728	39.742260	1396.352661	-489.420074	63.369694	1665.511230	-615.290466	264.038635	1137.133179	-495.077271	-240.301575	1131.438354	-490.923737	318.513794	901.489075	-371.910095	-210.361145	893.724060	-477.848328	47.160461	965.272766	534.054504	-41.997551	930.711121	541.733704	114.649040
-538.859985	119.081512	877.071472	-495.262268	-38.625946	870.059448	-612.328979	126.269203	501.659210	-573.470764	-104.615005	508.298706	-594.700989	111.829742	88.283035	-568.491089	-107.940086	89.403862	-556.598450	188.371567	1379.437378	-469.430634	-145.248413	1368.573486	-485.976135	39.514156	1396.393311	-489.819031	63.011383	1665.504395	-615.488281	263.925446	1137.223267	-495.295959	-240.225998	1131.315430	-491.314148	318.430481	901.477295	-371.871735	-209.852798	893.794006	-477.817047	46.998253	965.293640	534.445862	-42.162468	930.748535	542.210815	114.455368
-538.805054	118.969551	877.115967	-495.196747	-38.755089	870.076172	-612.407532	126.162941	501.686188	-573.570801	-104.672539	508.317169	-594.699463	111.810860	88.275330	-568.524841	-107.946953	89.457268	-556.774353	188.163437	1379.468750	-469.616699	-145.454605	1368.567505	-486.177490	39.307884	1396.422119	-490.153931	62.701790	1665.548340	-615.726379	263.802948	1137.282593	-495.513336	-240.183685	1131.191895	-491.744598	318.382111	901.489197	-371.845001	-209.308594	893.846802	-477.807220	46.848450	965.347961	534.812378	-42.231541	930.787231	542.593140	114.356323
-538.837585	118.830917	877.130127	-495.232910	-38.891468	870.089600	-612.444702	126.100090	501.710876	-573.684875	-104.710007	508.328033	-594.702209	111.817009	88.314972	-568.489014	-107.945984	89.465714	-557.049194	187.962143	1379.488159	-469.874878	-145.634964	1368.540283	-486.425140	39.120464	1396.460083	-490.423370	62.471722	1665.641846	-616.004822	263.693115	1137.351318	-495.685852	-240.196198	1131.087158	-492.160309	318.320099	901.501831	-371.813477	-208.770981	893.942871	-477.856720	46.705219	965.368652	535.179749	-42.303280	930.855469	542.927979	114.290245
-538.859436	118.717270	877.165771	-495.254822	-39.005646	870.106934	-612.535950	125.992462	501.740082	-573.855774	-104.801842	508.391998	-594.709900	111.760513	88.299149	-568.527222	-107.951790	89.494362	-557.293274	187.758850	1379.520996	-470.094849	-145.851456	1368.495850	-486.618347	38.942249	1396.466675	-490.767914	62.172894	1665.690918	-616.288147	263.537659	1137.400757	-495.876251	-240.163757	1130.958862	-492.587341	318.238281	901.492737	-371.827515	-208.241287	894.005432	-477.902710	46.573429	965.406738	535.525940	-42.416382	930.936829	543.251038	114.255722
-538.945984	118.560234	877.160767	-495.330231	-39.142006	870.091980	-612.626587	125.910889	501.745728	-573.949890	-104.812660	508.370300	-594.718994	111.746834	88.303398	-568.567871	-107.958557	89.497612	-557.509766	187.579239	1379.544800	-470.248230	-146.026871	1368.463623	-486.817566	38.751114	1396.519165	-491.177917	61.817955	1665.698120	-616.598206	263.321014	1137.438354	-496.036407	-240.149811	1130.850464	-492.988373	318.106262	901.524231	-371.808350	-207.688812	894.043091	-477.990784	46.422501	965.400085	535.854065	-42.528442	930.981628	543.604492	114.167099
-539.093079	118.408409	877.211121	-495.463745	-39.262508	870.107239	-612.717224	125.788040	501.736633	-573.951965	-104.755928	508.317719	-594.700745	111.754044	88.326775	-568.428894	-107.964531	89.478882	-557.746338	187.386017	1379.601074	-470.396942	-146.204361	1368.424561	-487.037048	38.559441	1396.527954	-491.421631	61.563171	1665.804321	-616.931030	263.153381	1137.499878	-496.161835	-240.117249	1130.755737	-493.399719	317.956696	901.539490	-371.806091	-207.172424	894.094910	-478.132385	46.270145	965.434631	536.168091	-42.593845	931.010254	543.953369	114.114372
-539.277710	118.225243	877.235474	-495.612671	-39.417206	870.148132	-612.828247	125.686783	501.752228	-574.048950	-104.770073	508.276520	-594.734985	111.738220	88.341606	-568.421387	-107.992867	89.480110	-557.975464	187.233170	1379.637695	-470.516602	-146.363678	1368.383423	-487.233398	38.374966	1396.527832	-491.723724	61.283024	1665.856079	-617.287231	262.982208	1137.542114	-496.253204	-240.116028	1130.680786	-493.844116	317.755066	901.528503	-371.818359	-206.691589	894.131958	-478.309052	46.118046	965.470276	536.454285	-42.670338	931.045410	544.279358	114.042465
-539.510986	118.071716	877.248840	-495.793915	-39.565300	870.147217	-612.975220	125.576004	501.722137	-574.210083	-104.796051	508.251526	-594.710876	111.751839	88.332657	-568.422119	-107.995590	89.427979	-558.226929	187.065811	1379.674194	-470.636871	-146.516968	1368.340332	-487.448761	38.196354	1396.521362	-492.106537	60.951721	1665.854004	-617.647522	262.790619	1137.585205	-496.354279	-240.148300	1130.597656	-494.304535	317.547302	901.510986	-371.847687	-206.213303	894.134216	-478.507477	45.974735	965.472168	536.724487	-42.745403	931.056152	544.593567	113.957069
-539.807312	117.937172	877.249207	-496.052277	-39.700470	870.132935	-613.101868	125.449287	501.700562	-574.291016	-104.746353	508.184265	-594.723083	111.717148	88.306442	-568.462280	-108.044655	89.418610	-558.486694	186.886688	1379.671631	-470.767090	-146.648361	1368.283813	-487.653625	38.028725	1396.510010	-492.333160	60.731998	1665.941162	-618.014526	262.593750	1137.625244	-496.425018	-240.129242	1130.459839	-494.715454	317.325073	901.491211	-371.860992	-205.757706	894.115173	-478.763031	45.847233	965.455383	536.946411	-42.840401	931.081116	544.857849	113.873672
-540.136414	117.766266	877.263672	-496.326141	-39.835133	870.145142	-613.233643	125.305740	501.655334	-574.343933	-104.655769	508.103638	-594.682617	111.724655	88.283508	-568.372681	-108.052330	89.390907	-558.674072	186.690094	1379.689575	-470.766174	-146.801620	1368.249634	-487.772186	37.868511	1396.506714	-492.601379	60.462463	1665.993652	-618.427734	262.395844	1137.726685	-496.482178	-240.096863	1130.404053	-494.887543	316.841888	901.496765	-371.867371	-205.307144	894.091858	-479.050171	45.712734	965.461243	537.176086	-42.930912	931.116577	545.106384	113.802139
-540.514160	117.610001	877.274719	-496.642273	-39.953377	870.147217	-613.386047	125.224472	501.604767	-574.413635	-104.648605	508.021149	-594.678406	111.732498	88.268944	-568.315857	-108.053650	89.346123	-558.946716	186.494339	1379.741577	-470.856598	-146.895844	1368.213501	-487.968719	37.720413	1396.530151	-492.925659	60.139969	1665.990967	-618.651978	261.852997	1137.654419	-496.529236	-240.067291	1130.281738	-495.575928	316.767212	901.462341	-371.889099	-204.888412	894.060974	-479.379547	45.592476	965.459045	537.408997	-43.012741	931.170410	545.359375	113.699837
-540.905884	117.523750	877.314636	-497.040344	-40.010799	870.152710	-613.488220	125.164665	501.546295	-574.445557	-104.549057	507.898560	-594.659790	111.756363	88.245514	-568.264648	-108.057800	89.284355	-559.288635	186.343491	1379.790527	-471.035736	-146.983597	1368.165649	-488.213104	37.568188	1396.527100	-493.091919	59.894440	1666.062012	-619.187744	262.035156	1137.862305	-496.548645	-240.041321	1130.171143	-496.051910	316.377960	901.475342	-371.944977	-204.482300	894.026367	-479.748505	45.507942	965.471558	537.590759	-43.093887	931.194153	545.584717	113.633530
-541.373169	117.414101	877.320007	-497.463043	-40.107113	870.136658	-613.696106	125.137260	501.505981	-574.455566	-104.364052	507.745117	-594.667419	111.755966	88.194206	-568.246399	-108.120705	89.231277	-559.562988	186.201828	1379.838623	-471.121826	-147.101288	1368.101440	-488.408936	37.445766	1396.520996	-493.371765	59.597828	1666.047607	-619.569946	261.840515	1137.916016	-496.580444	-240.021362	1130.088867	-496.434387	315.986786	901.482544	-372.032196	-204.109192	893.961853	-480.161316	45.413773	965.451843	537.774536	-43.165131	931.233154	545.787720	113.532707
-541.881104	117.296364	877.324829	-497.900818	-40.218697	870.149048	-613.920166	125.086082	501.471741	-574.331116	-103.897865	507.539124	-594.701416	111.736336	88.189606	-568.030029	-108.097282	89.116821	-559.864014	186.070282	1379.905518	-471.205292	-147.175583	1368.056885	-488.594055	37.319668	1396.536865	-493.577576	59.377445	1666.081177	-619.966980	261.631683	1137.954590	-496.589294	-239.926056	1129.989746	-496.868622	315.609253	901.486633	-372.131348	-203.764969	893.896179	-480.605255	45.330029	965.445801	537.942871	-43.248962	931.248291	546.023743	113.426140
-542.423218	117.099739	877.338318	-498.363495	-40.311199	870.146912	-614.119385	125.030457	501.398315	-575.264771	-106.207390	508.030823	-594.710144	111.732704	88.111259	-568.713440	-108.181335	89.298546	-560.147522	185.942261	1379.935425	-471.293030	-147.268356	1368.015991	-488.798248	37.200275	1396.545166	-493.767517	59.127163	1666.115967	-620.362793	261.400360	1137.979492	-496.587372	-239.867874	1129.844727	-497.288727	315.201782	901.473267	-372.221954	-203.446167	893.816895	-481.083771	45.207893	965.439575	538.104309	-43.332314	931.252991	546.248169	113.338745
-542.917603	117.025253	877.327454	-498.769623	-40.420383	870.123352	-614.289307	124.990829	501.336426	-575.401184	-106.410942	507.979645	-594.734558	111.747177	88.062668	-568.756409	-108.198822	89.247269	-560.372131	185.749832	1379.985107	-471.294525	-147.370483	1367.950684	-488.983917	37.042522	1396.516968	-493.948486	58.882862	1666.141968	-620.770020	261.151794	1138.039063	-496.566681	-239.814041	1129.757690	-497.716888	314.779480	901.463928	-372.295990	-203.153732	893.721985	-481.526123	45.131630	965.417786	538.211609	-43.441910	931.271118	546.439270	113.248184
-543.491028	116.864670	877.289490	-499.214691	-40.579784	870.126953	-614.447388	125.020287	501.271088	-575.457825	-106.477371	507.911407	-594.753845	111.761505	88.016655	-568.783875	-108.216492	89.211830	-560.727844	185.631454	1380.004639	-471.456696	-147.447220	1367.902710	-489.243134	36.923386	1396.490234	-494.027557	58.714745	1666.209961	-621.162231	260.860046	1138.050171	-496.556305	-239.785233	1129.661743	-498.149963	314.302094	901.457764	-372.373383	-202.884399	893.616455	-482.017639	45.033482	965.388428	538.380066	-43.554882	931.286560	546.666016	113.131500
-544.066101	116.783653	877.311218	-499.690430	-40.639465	870.132202	-614.584351	124.965340	501.212158	-575.485229	-106.602615	507.825256	-594.774780	111.790207	87.970894	-568.776062	-108.226387	89.171669	-561.001404	185.524078	1380.096802	-471.541565	-147.506485	1367.838989	-489.449921	36.821674	1396.473022	-494.229950	58.447639	1666.185303	-621.573730	260.597168	1138.125122	-496.518646	-239.781982	1129.565674	-498.592377	313.837036	901.493103	-372.448547	-202.617874	893.505676	-482.535919	44.981544	965.397461	538.507263	-43.639698	931.277954	546.853882	113.012726
-544.638000	116.707527	877.335632	-500.214386	-40.677666	870.116821	-614.685242	124.917931	501.152924	-575.534851	-106.710144	507.720459	-594.772156	111.828827	87.944984	-568.812866	-108.247894	89.119469	-561.317505	185.346252	1380.097290	-471.633392	-147.563690	1367.782227	-489.649445	36.694050	1396.453003	-494.278046	58.300545	1666.265137	-622.050415	260.322296	1138.229614	-496.523041	-239.760574	1129.467163	-498.810333	313.129211	901.495300	-372.576996	-202.398254	893.391846	-483.074402	44.917667	965.398438	538.635315	-43.740437	931.315674	547.037903	112.895134
-545.221558	116.603523	877.343445	-500.737183	-40.758007	870.118225	-614.820496	124.884811	501.110748	-575.496704	-106.797348	507.599060	-594.772766	111.843773	87.896271	-568.829102	-108.239944	89.042252	-561.636902	185.237473	1380.214355	-471.739716	-147.639328	1367.732056	-489.889221	36.592434	1396.437378	-494.453461	58.044483	1666.248901	-622.473755	259.968811	1138.269287	-496.495697	-239.797913	1129.406128	-499.458862	312.824860	901.497559	-372.696655	-202.230392	893.270630	-483.619141	44.840591	965.398254	538.765747	-43.860870	931.321838	547.253479	112.760902
-545.815063	116.479088	877.338501	-501.244415	-40.812542	870.133362	-615.007263	124.855705	501.083832	-575.472595	-106.906967	507.491455	-594.766235	111.886208	87.880516	-568.862061	-108.248611	88.995506	-562.071167	185.086182	1380.227295	-471.843201	-147.693085	1367.674683	-490.135529	36.501083	1396.426758	-494.539886	57.829021	1666.273071	-622.950012	259.727386	1138.332275	-496.505768	-239.802994	1129.328857	-499.991089	312.345490	901.525757	-372.825073	-202.053177	893.159546	-484.180481	44.784256	965.405579	538.900513	-43.971912	931.351440	547.453125	112.645119
-546.370667	116.331131	877.342712	-501.709137	-40.895527	870.167053	-615.116455	124.807053	501.042999	-575.376099	-106.990173	507.417084	-594.724670	111.920547	87.865501	-568.789917	-108.204391	88.978554	-562.429626	184.973648	1380.308472	-471.959015	-147.731415	1367.620361	-490.371887	36.412647	1396.433472	-494.618439	57.628639	1666.291260	-623.393799	259.378815	1138.405640	-496.502869	-239.806259	1129.260254	-500.504120	311.839294	901.536865	-372.951996	-201.905945	893.074524	-484.705597	44.707188	965.427979	539.083496	-44.044205	931.394958	547.648804	112.565247
-547.018250	116.260948	877.355774	-502.267120	-40.973579	870.184875	-615.247742	124.733078	501.004791	-575.325195	-107.094078	507.353455	-594.731628	111.971054	87.816330	-568.819641	-108.209023	88.934715	-562.803223	184.860123	1380.381104	-472.061401	-147.783615	1367.588379	-490.632660	36.338188	1396.415649	-494.690186	57.442318	1666.325439	-623.903015	259.102753	1138.480469	-496.506897	-239.889175	1129.240967	-501.026825	311.324554	901.579346	-373.108307	-201.767548	892.996033	-485.300537	44.660355	965.437988	539.230103	-44.132053	931.430969	547.846985	112.447418
-547.618103	116.177414	877.394165	-502.692566	-41.082573	870.217407	-615.374878	124.718468	500.979980	-575.199280	-107.186562	507.282928	-594.769104	111.946877	87.793037	-568.811523	-108.189659	88.924797	-563.210693	184.733719	1380.449341	-472.207489	-147.820923	1367.545410	-490.920990	36.281143	1396.403198	-494.769348	57.253555	1666.354004	-624.424316	258.891327	1138.565918	-496.542511	-239.957123	1129.207764	-501.574097	310.880737	901.612122	-373.310211	-201.691528	892.883545	-485.835114	44.596630	965.480347	539.377197	-44.267693	931.464539	548.043335	112.366623
-548.169373	116.026756	877.409119	-503.161926	-41.106186	870.235474	-615.479431	124.680130	500.935272	-575.103516	-107.300171	507.240601	-594.746643	111.955070	87.794090	-568.837463	-108.215324	88.910576	-563.654846	184.591141	1380.532593	-472.341614	-147.868149	1367.522949	-491.210754	36.201221	1396.394653	-494.836395	57.056007	1666.375000	-624.962952	258.611725	1138.694946	-496.573547	-240.046295	1129.179810	-501.993317	310.269287	901.668884	-373.496918	-201.591782	892.815552	-486.350830	44.535934	965.497192	539.531494	-44.371620	931.511353	548.241455	112.252930
-548.667847	115.940140	877.444214	-503.577026	-41.157013	870.263489	-615.588013	124.653397	500.922821	-574.976746	-107.373817	507.179810	-594.762634	111.963615	87.783272	-568.897278	-108.189346	88.914742	-564.037903	184.431549	1380.645752	-472.420013	-147.899918	1367.517090	-491.436340	36.130836	1396.430786	-494.905609	56.892017	1666.410400	-625.498047	258.445831	1138.825928	-496.616638	-240.111221	1129.180786	-502.752899	309.972626	901.683777	-373.689911	-201.529388	892.763306	-486.831787	44.478165	965.538208	539.672546	-44.475788	931.532471	548.455200	112.123817
-549.153564	115.830383	877.485962	-503.977539	-41.200962	870.280334	-615.642090	124.599243	500.879974	-574.811462	-107.409348	507.090088	-594.736877	111.971741	87.763885	-568.826904	-108.180061	88.881615	-564.526978	184.316711	1380.759155	-472.613556	-147.908951	1367.485474	-491.779816	36.074978	1396.428589	-494.974548	56.723492	1666.428711	-626.079468	258.243683	1138.973633	-496.675415	-240.191742	1129.146851	-503.331665	309.554657	901.757446	-373.884277	-201.519028	892.714722	-487.290771	44.406239	965.573975	539.858826	-44.585781	931.555054	548.688599	112.051628
-549.671509	115.721725	877.508789	-504.370758	-41.297848	870.313416	-615.717773	124.577126	500.824219	-574.693420	-107.541969	507.047058	-594.740784	111.995316	87.772202	-568.807739	-108.178665	88.858574	-564.921936	184.164291	1380.861206	-472.737946	-147.967041	1367.473267	-492.088348	35.993282	1396.445801	-495.058350	56.542889	1666.440918	-626.590881	257.913422	1139.058105	-496.749695	-240.320740	1129.197266	-503.895477	309.196655	901.830872	-374.114441	-201.516266	892.670166	-487.776703	44.331924	965.612671	540.042358	-44.698711	931.605103	548.922729	111.950165
-550.097351	115.695808	877.549011	-504.687469	-41.351341	870.370178	-615.763123	124.569046	500.797516	-573.827454	-106.033089	506.499847	-594.724731	112.006851	87.769791	-568.289551	-108.114639	88.691467	-565.380615	184.024246	1380.946167	-472.879456	-148.026230	1367.491333	-492.394867	35.893501	1396.464844	-495.147766	56.378845	1666.447876	-627.179321	257.688080	1139.120117	-496.833923	-240.390060	1129.192993	-504.595001	308.820496	901.913208	-374.373444	-201.543594	892.629089	-488.195618	44.313248	965.679932	540.239807	-44.781403	931.648315	549.187683	111.851013
-550.588745	115.599045	877.557129	-505.055054	-41.411556	870.416870	-615.788818	124.562965	500.745331	-573.259705	-105.038063	506.171661	-594.753906	111.992645	87.744339	-567.899109	-108.084175	88.598473	-565.856567	183.871780	1381.027100	-473.075439	-148.059021	1367.490112	-492.719269	35.828583	1396.491455	-495.254425	56.219917	1666.444336	-627.792786	257.405060	1139.237671	-496.964172	-240.513458	1129.220581	-505.245087	308.426849	901.979004	-374.631195	-201.559036	892.593140	-488.654633	44.280891	965.716309	540.492371	-44.875938	931.727051	549.489441	111.724869
-550.977905	115.555191	877.568115	-505.339874	-41.446011	870.459229	-615.785095	124.512901	500.695618	-573.251770	-105.189713	506.182861	-594.731934	112.043259	87.713493	-568.028381	-108.081345	88.593102	-566.323364	183.746597	1381.125977	-473.282196	-148.107712	1367.480957	-493.062317	35.747238	1396.530396	-495.313354	56.110367	1666.485107	-628.454163	257.225677	1139.364624	-497.125458	-240.531708	1129.142700	-506.010803	308.078949	902.055847	-374.908722	-201.631332	892.588745	-489.049164	44.268784	965.765442	540.761353	-44.982449	931.751282	549.806763	111.645370
-551.338074	115.512291	877.610840	-505.619812	-41.443829	870.458252	-615.795105	124.504433	500.658447	-573.227783	-105.374069	506.244354	-594.775513	112.037415	87.733467	-568.060425	-108.071671	88.605774	-566.785156	183.652679	1381.227783	-473.457977	-148.169449	1367.504639	-493.378204	35.662628	1396.548218	-495.530151	55.907421	1666.436890	-629.179871	257.072571	1139.531494	-497.298370	-240.794235	1129.268311	-506.746216	307.726776	902.149658	-375.188965	-201.680740	892.586609	-489.398315	44.235851	965.799683	540.996521	-45.091038	931.808960	550.104797	111.577354
-551.601807	115.421265	877.655518	-505.717743	-41.438335	870.491150	-615.766113	124.487640	500.627563	-573.138794	-105.478928	506.265564	-594.760315	112.020454	87.687172	-568.069519	-108.083870	88.629631	-567.281067	183.531754	1381.307251	-473.650360	-148.234772	1367.508179	-493.708679	35.581097	1396.580566	-495.703857	55.763241	1666.442139	-629.944885	256.995697	1139.678589	-497.477753	-240.947739	1129.322632	-507.584564	307.382874	902.216614	-375.477936	-201.776535	892.596680	-489.651031	44.209560	965.867737	541.218262	-45.161266	931.855103	550.373840	111.500137
-551.944885	115.370888	877.707275	-505.872742	-41.445938	870.507874	-615.744751	124.475296	500.600189	-573.166931	-105.643356	506.332184	-594.779663	112.039032	87.708412	-568.224792	-108.089394	88.637985	-567.745911	183.380829	1381.389648	-473.849213	-148.305008	1367.540527	-494.073212	35.502792	1396.635498	-495.887634	55.607574	1666.443604	-630.645264	256.811066	1139.761963	-497.665314	-241.122009	1129.353882	-508.509888	307.076202	902.281006	-375.759399	-201.871964	892.605713	-489.960327	44.189991	965.926819	541.469910	-45.242371	931.890747	550.708069	111.396690
-552.241699	115.355118	877.718994	-505.992676	-41.440475	870.525146	-615.715393	124.467270	500.580780	-573.156738	-105.820717	506.403900	-594.784363	111.993248	87.696640	-568.259338	-108.058510	88.635689	-568.215698	183.227112	1381.460083	-474.050140	-148.376816	1367.557861	-494.433655	35.425232	1396.659424	-496.032349	55.506561	1666.485596	-631.381958	256.652496	1139.882568	-497.865723	-241.368500	1129.409424	-509.145142	306.569244	902.363220	-376.064758	-201.982712	892.617065	-490.234680	44.212391	965.967102	541.684998	-45.326118	931.949341	551.012329	111.334694
-552.480774	115.377243	877.703308	-506.073364	-41.426739	870.516846	-615.682129	124.467003	500.559052	-573.156738	-105.968567	506.453033	-594.792664	111.987289	87.693741	-568.295044	-108.057823	88.614693	-568.724121	183.086182	1381.483643	-474.269470	-148.468796	1367.559448	-494.816193	35.325737	1396.675903	-496.346191	55.301163	1666.414551	-632.095032	256.478333	1139.993896	-498.094086	-241.517914	1129.414551	-510.218231	306.493958	902.359253	-376.347809	-202.119308	892.574219	-490.459900	44.252987	965.980957	541.933167	-45.455544	932.015747	551.324280	111.272804
-552.702087	115.385490	877.702820	-506.134735	-41.393093	870.517212	-615.595276	124.457924	500.509033	-573.482056	-107.252487	506.736725	-594.759521	111.955879	87.679565	-568.752991	-108.098930	88.726341	-569.189941	182.950943	1381.550293	-474.462463	-148.545288	1367.562622	-495.179199	35.246220	1396.692383	-496.544586	55.215576	1666.448364	-632.861938	256.385620	1140.145874	-498.307678	-241.753708	1129.495361	-511.101654	306.285706	902.401306	-376.639984	-202.259171	892.559143	-490.665314	44.295033	966.006287	542.206543	-45.561218	932.097473	551.663330	111.162094
-552.938721	115.312714	877.715332	-506.192352	-41.373230	870.536560	-615.597290	124.465752	500.495911	-573.568970	-107.575920	506.815186	-594.773438	111.928978	87.715622	-568.900452	-108.097511	88.784340	-569.725098	182.820404	1381.593628	-474.681763	-148.613434	1367.560303	-495.526398	35.179096	1396.705200	-496.834839	55.061691	1666.431030	-633.581116	256.257446	1140.218140	-498.545013	-241.893921	1129.478271	-511.969635	306.108887	902.405396	-376.939972	-202.435913	892.526001	-490.876404	44.300961	966.046570	542.449402	-45.668625	932.166443	551.971680	111.061028
-552.808411	115.793419	877.853333	-506.175812	-41.042194	870.513672	-615.435120	124.461609	500.551880	-573.483948	-107.642166	506.785553	-594.641479	111.955521	87.680878	-568.888306	-108.090225	88.808395	-570.236938	182.706573	1381.626221	-474.902435	-148.684097	1367.551025	-495.896606	35.066486	1396.704590	-497.157166	54.920307	1666.413818	-634.316406	256.205383	1140.297241	-498.790771	-242.053528	1129.489014	-512.872986	305.948303	902.443420	-377.232788	-202.632675	892.477905	-490.884796	44.550961	966.150818	542.685486	-45.783443	932.239441	552.286804	110.928856
-552.970276	115.847694	877.876892	-506.224335	-40.968716	870.509583	-615.384583	124.440147	500.531738	-573.508850	-107.772652	506.819916	-594.645508	111.902504	87.707672	-568.950073	-108.102562	88.807343	-570.769775	182.572647	1381.651123	-475.112701	-148.746063	1367.538330	-496.313507	34.990486	1396.710693	-497.512665	54.771675	1666.395996	-635.046326	256.105927	1140.399658	-499.050690	-242.082458	1129.365723	-513.579346	305.652130	902.445862	-377.449097	-202.461105	892.317749	-491.039673	44.611588	966.181702	542.905396	-45.842072	932.264343	552.596191	110.833038
-553.171692	115.828438	877.877991	-506.238281	-40.937717	870.485291	-615.353760	124.439095	500.514923	-573.476074	-107.824547	506.817535	-594.630859	111.865036	87.675568	-568.943054	-108.122307	88.825119	-571.297791	182.415939	1381.676147	-475.316559	-148.811783	1367.518799	-496.699249	34.884724	1396.751587	-497.891296	54.617165	1666.385132	-635.753479	256.034393	1140.492554	-499.222504	-242.395706	1129.500366	-514.704956	305.768890	902.429688	-377.857208	-203.058777	892.402344	-491.195648	44.635651	966.188904	543.139954	-45.942810	932.325317	552.906128	110.724083
-553.329773	115.894768	877.924805	-506.278381	-40.825718	870.474121	-615.315430	124.434258	500.515472	-573.469116	-107.926262	506.837921	-594.622864	111.865036	87.679756	-568.984070	-108.130524	88.845711	-571.729614	182.236908	1381.702759	-475.439240	-148.899307	1367.519653	-497.060059	34.785809	1396.788818	-498.351135	54.416866	1666.337402	-636.492798	256.021912	1140.648926	-499.459869	-242.540482	1129.500854	-515.645569	305.732086	902.373535	-378.172577	-203.295609	892.345337	-491.352173	44.703392	966.232361	543.367554	-46.021881	932.365356	553.212158	110.642776
-553.420471	115.946327	877.919250	-506.235779	-40.770786	870.457764	-615.283630	124.448135	500.516724	-573.433472	-107.905479	506.826752	-594.584473	111.851265	87.680283	-569.018921	-108.097710	88.835411	-572.289734	182.064438	1381.693970	-475.644318	-148.962234	1367.497925	-497.429535	34.699665	1396.789429	-498.770844	54.257362	1666.307373	-637.209290	256.006348	1140.715942	-499.673035	-242.684860	1129.491943	-516.616394	305.701385	902.342285	-378.451050	-203.507263	892.282166	-491.439178	44.762936	966.247253	543.563965	-46.111057	932.387512	553.489380	110.541100
-553.427307	116.163826	877.962158	-506.189606	-40.613670	870.409058	-615.218079	124.477074	500.513855	-573.389832	-107.966476	506.808990	-594.562195	111.863129	87.722229	-568.981323	-108.082436	88.832611	-572.829163	181.925323	1381.712036	-475.846283	-149.028763	1367.464600	-497.836548	34.614124	1396.788940	-499.136322	54.152512	1666.324463	-637.865723	255.978027	1140.743164	-499.883240	-242.840805	1129.471436	-517.590637	305.696075	902.254211	-378.752991	-203.746323	892.183105	-491.469604	44.890373	966.269836	543.783386	-46.182819	932.404541	553.773682	110.473701
-553.374573	116.412628	878.023499	-506.153656	-40.416397	870.391968	-615.185364	124.491081	500.548584	-573.251953	-108.199699	506.644287	-594.515564	111.835686	87.713341	-568.927490	-108.034004	88.854630	-573.462646	181.829453	1381.720093	-476.122070	-149.038330	1367.448608	-498.283386	34.546329	1396.795654	-499.570862	53.994480	1666.305176	-638.571289	256.002869	1140.837646	-500.072174	-243.015503	1129.420044	-518.542175	305.756622	902.230164	-379.044312	-204.003922	892.096802	-491.478363	45.043571	966.319397	544.013672	-46.245560	932.439392	554.061890	110.388779
-553.316101	116.622910	878.080750	-506.082733	-40.223572	870.366882	-615.097351	124.478424	500.575470	-573.159912	-108.148285	506.651398	-594.452637	111.856812	87.716866	-568.969666	-108.031082	88.868088	-573.907959	181.658615	1381.776733	-476.201721	-149.106750	1367.427979	-498.630127	34.458370	1396.837646	-500.031555	53.827431	1666.297852	-639.223694	256.103302	1140.954468	-500.224426	-243.193848	1129.470825	-519.453308	305.794403	902.188416	-379.338165	-204.251450	892.018799	-491.487244	45.175163	966.371399	544.256653	-46.328110	932.465027	554.341919	110.342560
-553.359314	116.648323	878.085632	-506.003174	-40.173145	870.361023	-615.059021	124.535370	500.573120	-573.050171	-107.665802	506.742493	-594.445190	111.864967	87.716057	-568.976135	-108.030502	88.831123	-574.543640	181.539902	1381.792969	-476.465454	-149.134247	1367.432861	-499.074097	34.395027	1396.864746	-500.572510	53.601616	1666.248047	-639.897949	256.141449	1141.040527	-500.376312	-243.373108	1129.459839	-520.412598	305.810455	902.085144	-379.606476	-204.533508	891.940857	-491.533966	45.216873	966.397461	544.446838	-46.349716	932.470215	554.627869	110.288925
[truncated: 64 more rows]
[truncated: 40 more columns]
