# Supplementary material for: A dyadic stimulus set of audiovisual affective displays for the study of multisensory, emotional, social interactions
Source: Behav Res Methods. 2015 Nov 5;48(4):1285–95. doi: 10.3758/s13428-015-0654-4 (PMC5101291; doi:10.3758/s13428-015-0654-4)
Supplement: Supplementary file 1 — (ZIP 270 MB) [file 13428_2015_654_MOESM1_ESM.zip › supplementary_material_2_stimuli_set_files/F/F09.txt]

-512.638123	109.095940	876.604004	-485.375366	-52.976547	871.027466	-583.972656	146.827026	499.912933	-554.228943	-118.078072	505.777710	-584.403198	154.325745	87.195183	-553.583130	-123.852921	89.963181	-528.577087	185.579086	1379.076416	-477.431671	-156.368713	1369.995361	-472.012939	26.713453	1397.775513	-486.536530	13.735720	1673.826416	-581.063049	270.131683	1138.524292	-509.903290	-252.298218	1133.914795	-463.860046	291.515869	892.233215	-391.492462	-220.244507	894.048523	-462.966492	30.914141	967.051758	592.699768	-20.707983	933.635498	598.802063	135.881653
-512.548706	109.096893	876.664490	-485.361938	-52.975964	871.101990	-583.665955	146.845825	499.895630	-553.934448	-118.122658	505.801056	-584.590881	154.570435	87.446991	-553.796387	-123.870110	90.018677	-528.271851	185.512131	1379.148560	-477.233521	-156.424881	1370.050293	-471.725800	26.623205	1397.839966	-486.237457	13.704117	1673.901367	-580.653015	270.071045	1138.658447	-509.580963	-252.357758	1133.940918	-463.552429	291.424774	892.325195	-391.003204	-220.277420	894.178101	-462.894531	30.909733	967.111450	592.635925	-20.668045	933.645691	598.780762	135.903931
-512.459717	109.113670	876.719666	-485.350281	-53.009315	871.190491	-583.375610	146.832184	499.839691	-553.721802	-118.172714	505.849548	-584.641235	154.613358	87.628632	-553.874207	-123.884308	90.081680	-527.947266	185.436905	1379.256958	-477.011414	-156.456192	1370.101929	-471.440704	26.531008	1397.940186	-485.938324	13.663614	1673.975098	-580.271729	270.042694	1138.774292	-509.229034	-252.415314	1133.972900	-463.179291	291.311371	892.427002	-390.496826	-220.341110	894.340088	-462.838196	30.903654	967.180908	592.578857	-20.647871	933.646912	598.731140	135.933914
-512.440735	109.084602	876.783203	-485.406219	-52.996998	871.286255	-582.997253	146.863937	499.786407	-553.556335	-118.198830	505.872498	-584.600220	154.513275	87.476242	-553.973022	-123.881264	90.155937	-527.622009	185.381744	1379.363892	-476.799286	-156.487183	1370.151611	-471.143738	26.456381	1398.017212	-485.652802	13.623310	1674.062866	-579.932373	270.008636	1138.922241	-508.875244	-252.477737	1134.006226	-462.807953	291.175964	892.541748	-389.962982	-220.387848	894.475159	-462.831177	30.902479	967.250488	592.526062	-20.629534	933.646301	598.728638	135.962936
-512.409180	109.106033	876.829712	-485.464539	-53.028610	871.376038	-582.726624	146.941940	499.763214	-553.414001	-118.191986	505.897064	-584.642029	154.475555	87.497681	-554.068298	-123.889648	90.194458	-527.321594	185.320755	1379.480835	-476.594208	-156.500763	1370.203979	-470.838074	26.384834	1398.076294	-485.336792	13.565707	1674.136719	-579.592224	269.977539	1139.074341	-508.543121	-252.512405	1134.035889	-462.447205	291.072266	892.656189	-389.439362	-220.401535	894.564941	-462.825226	30.904812	967.310913	592.445068	-20.617847	933.633850	598.683899	135.969742
-512.382996	109.154305	876.888245	-485.573456	-53.001053	871.452515	-582.466064	147.062866	499.760101	-553.319397	-118.190788	505.916962	-584.651550	154.475769	87.539024	-554.135925	-123.904404	90.225899	-526.995850	185.292969	1379.592896	-476.385132	-156.496109	1370.275391	-470.533752	26.316866	1398.140137	-485.010864	13.506617	1674.211060	-579.219238	270.019440	1139.265869	-508.193542	-252.554001	1134.056641	-462.082947	290.979462	892.807861	-388.927277	-220.470612	894.672668	-462.829803	30.929092	967.364563	592.359314	-20.562592	933.631531	598.618164	136.019150
-512.414490	109.158890	876.953735	-485.693420	-52.996323	871.560364	-582.243652	147.143387	499.773773	-553.288574	-118.197609	505.999176	-584.652222	154.470825	87.571259	-554.192261	-123.895134	90.249191	-526.626404	185.254471	1379.750488	-476.180298	-156.510529	1370.318726	-470.239288	26.236708	1398.223511	-484.692688	13.424018	1674.281006	-578.819092	269.995422	1139.458008	-507.861511	-252.388718	1133.936279	-461.672241	290.887421	893.010071	-388.407074	-220.540146	894.776733	-462.874268	30.943947	967.438782	592.312012	-20.534273	933.636230	598.584473	136.071457
-512.402588	109.206017	877.032532	-485.775452	-52.954208	871.633423	-581.438538	146.975266	499.611511	-553.304321	-118.182442	506.070740	-584.387329	154.524994	87.548042	-554.191101	-123.871925	90.304359	-526.297424	185.221268	1379.896484	-475.982513	-156.530350	1370.377319	-469.933624	26.143951	1398.301758	-484.352264	13.350932	1674.367920	-578.450378	270.015900	1139.660278	-507.484100	-252.605255	1134.137329	-461.276093	290.807465	893.229980	-387.929077	-220.538589	894.936829	-462.890350	30.967577	967.507935	592.235962	-20.533445	933.637695	598.568481	136.075760
-512.433838	109.309967	877.121338	-485.938354	-52.912292	871.699158	-581.759888	147.222366	499.728912	-553.364319	-118.132828	506.091095	-584.600342	154.468948	87.619453	-554.223267	-123.855461	90.360168	-525.945740	185.192932	1380.072998	-475.751495	-156.568207	1370.426392	-469.641602	26.105597	1398.372925	-484.021942	13.274409	1674.432617	-578.043457	269.960022	1139.876465	-507.161713	-252.406616	1134.013062	-460.865112	290.740234	893.429504	-387.382751	-220.535797	895.068542	-462.956360	31.002234	967.574341	592.177917	-20.466410	933.642700	598.517883	136.099228
-512.498657	109.373795	877.180359	-486.117767	-52.860096	871.754822	-580.168030	146.832870	499.412048	-553.476074	-118.078621	506.127930	-583.888977	154.669739	87.543777	-554.209961	-123.850128	90.377106	-525.573853	185.148178	1380.223267	-475.538635	-156.576630	1370.429199	-469.307495	26.036509	1398.396729	-483.669922	13.187155	1674.475220	-577.645691	269.880920	1140.050659	-506.835480	-252.392883	1133.991943	-460.360779	290.572235	893.657959	-386.849487	-220.545914	895.177429	-463.031586	31.040730	967.614014	592.100159	-20.429457	933.629028	598.470703	136.137924
-512.586304	109.454849	877.204895	-486.303253	-52.822083	871.782959	-579.559387	146.732712	499.289154	-553.570007	-118.007660	506.142883	-583.675110	154.733154	87.504494	-554.193604	-123.835678	90.405556	-525.212463	185.111633	1380.378784	-475.330566	-156.586639	1370.406250	-468.977722	26.004354	1398.406128	-483.305359	13.099039	1674.516724	-577.258484	269.938080	1140.220947	-506.494446	-252.570984	1134.113647	-459.869049	290.478363	893.911438	-386.312195	-220.555954	895.283447	-463.111908	31.089565	967.618713	592.019043	-20.377178	933.622253	598.424500	136.169449
-512.692261	109.573563	877.250183	-486.523468	-52.751835	871.786621	-579.849548	147.290451	499.451965	-553.688843	-117.902908	506.143066	-583.652588	154.444534	87.368050	-554.093689	-123.806854	90.384109	-524.838318	185.118073	1380.600586	-475.150085	-156.567474	1370.359497	-468.667419	25.962416	1398.412354	-482.931732	13.011894	1674.547119	-576.860657	269.946289	1140.424805	-506.165497	-252.594162	1134.069214	-459.378021	290.418335	894.164001	-385.813110	-220.538361	895.357727	-463.218689	31.143526	967.622498	591.950439	-20.358477	933.634338	598.390259	136.203430
-512.772766	109.655983	877.262085	-486.735138	-52.674500	871.796509	-579.575745	147.035034	499.310944	-553.837891	-117.766464	506.131256	-583.534363	154.486526	87.329750	-554.005798	-123.817841	90.384926	-524.502563	185.101318	1380.681030	-474.972412	-156.561264	1370.294800	-468.359406	25.905975	1398.420410	-482.554718	12.916258	1674.560059	-576.488831	270.005859	1140.601563	-505.864410	-252.563416	1133.974854	-458.879181	290.373505	894.412598	-385.283813	-220.479370	895.389648	-463.311554	31.201960	967.613159	591.887085	-20.315050	933.623352	598.366821	136.242508
-512.930298	109.765862	877.287170	-487.008057	-52.586529	871.778564	-579.748718	147.182770	499.328644	-554.273438	-117.703117	506.118469	-583.837097	154.713608	87.563049	-554.181946	-123.812759	90.377068	-524.128357	185.093353	1380.825806	-474.811462	-156.550720	1370.232056	-468.079865	25.857121	1398.397217	-482.146912	12.822540	1674.561646	-576.111145	270.083740	1140.841675	-505.600677	-252.382660	1133.720825	-458.390869	290.328033	894.673645	-384.808289	-220.461792	895.400635	-463.450684	31.263102	967.587952	591.773865	-20.281199	933.636658	598.288513	136.290817
-513.069153	109.895020	877.293701	-487.282623	-52.455563	871.758545	-579.951782	147.313324	499.348267	-554.587585	-117.630371	506.145081	-583.965515	154.678909	87.575989	-554.170044	-123.804512	90.338036	-523.799805	185.097519	1380.963623	-474.676727	-156.542786	1370.127197	-467.777802	25.791103	1398.370850	-481.752411	12.715111	1674.581299	-575.722595	270.143463	1141.041138	-505.325226	-252.367905	1133.612427	-457.879700	290.255768	894.913269	-384.367310	-220.462753	895.416992	-463.595947	31.358009	967.558105	591.704468	-20.254795	933.649963	598.237427	136.324463
-513.220215	110.001366	877.309631	-487.562561	-52.343758	871.729004	-581.480652	147.938812	499.672394	-554.773254	-117.608948	506.209778	-584.691711	154.490234	87.693199	-554.144897	-123.790230	90.318779	-523.431519	185.089355	1381.078491	-474.533417	-156.520218	1370.034058	-467.483887	25.754854	1398.361572	-481.340698	12.634554	1674.544678	-575.328796	270.196350	1141.199341	-505.078888	-252.313797	1133.480713	-457.336578	290.181976	895.195923	-383.945190	-220.440704	895.422546	-463.746735	31.423126	967.527039	591.604797	-20.174765	933.637329	598.176453	136.411530
-513.393433	110.177063	877.327881	-487.876099	-52.201698	871.695740	-580.583313	147.688568	499.448517	-554.859497	-117.589096	506.253540	-584.235962	154.649597	87.588066	-553.993164	-123.788963	90.296669	-523.067200	185.066147	1381.190674	-474.429352	-156.519653	1369.911499	-467.216980	25.722948	1398.317505	-480.916443	12.492243	1674.573975	-574.938171	270.364868	1141.386230	-504.821411	-252.505402	1133.495728	-456.815399	290.152222	895.406677	-383.528809	-220.383926	895.406555	-463.921844	31.531879	967.494019	591.523010	-20.134790	933.651001	598.131165	136.459045
-513.574402	110.321320	877.307068	-488.195862	-52.099293	871.638733	-580.804504	147.840332	499.468170	-554.919678	-117.546326	506.208282	-584.285889	154.664474	87.596054	-553.799011	-123.763733	90.268196	-522.725159	185.063507	1381.280396	-474.330078	-156.537643	1369.765747	-466.958862	25.667418	1398.248901	-480.475159	12.370537	1674.534058	-574.562012	270.450439	1141.499390	-504.618744	-252.394806	1133.302002	-456.293976	290.200653	895.647766	-383.105774	-220.300568	895.328064	-464.100586	31.614618	967.427917	591.425049	-20.101080	933.649048	598.073242	136.524643
-513.740051	110.457184	877.281677	-488.509644	-51.964020	871.605774	-581.225403	148.087494	499.500183	-554.931396	-117.444000	506.185181	-584.431702	154.663559	87.614349	-553.674316	-123.732262	90.211975	-522.367004	185.034744	1381.367065	-474.240631	-156.538437	1369.614014	-466.681458	25.645370	1398.177734	-480.034363	12.284989	1674.489990	-574.177368	270.540802	1141.623413	-504.432343	-252.299286	1133.096558	-455.769714	290.240479	895.877197	-382.713715	-220.243271	895.254089	-464.276093	31.723137	967.374023	591.329163	-20.016104	933.657654	597.997986	136.622833
-513.920532	110.564377	877.263062	-488.822205	-51.842449	871.565552	-581.601746	148.268646	499.531555	-555.017212	-117.284019	506.061615	-584.564880	154.654022	87.601997	-553.432373	-123.718773	90.165100	-522.053223	185.077866	1381.437012	-474.165497	-156.505753	1369.459473	-466.421204	25.598993	1398.112427	-479.603333	12.198579	1674.444336	-573.785645	270.680664	1141.751709	-504.256805	-252.176544	1132.885010	-455.219818	290.291840	896.058777	-382.366913	-220.143509	895.154541	-464.464630	31.805159	967.322449	591.263489	-19.942120	933.647339	597.955078	136.676422
-513.981079	110.902496	877.297729	-489.107513	-51.668835	871.531738	-582.036926	148.514755	499.593933	-555.337158	-117.068253	505.901764	-584.704163	154.658722	87.597740	-553.428406	-123.712776	90.107285	-521.720520	185.088425	1381.513062	-474.106323	-156.530380	1369.297363	-466.187622	25.559105	1398.056152	-479.160095	12.097082	1674.400146	-573.389893	270.845764	1141.886475	-504.127747	-252.062561	1132.682251	-454.683228	290.335083	896.254395	-382.057281	-220.038559	895.052185	-464.591461	31.976017	967.306763	591.132507	-19.900936	933.638977	597.868591	136.757568
-514.206604	110.994522	877.256226	-489.465607	-51.566078	871.480347	-582.459595	148.692795	499.679169	-555.832458	-116.758659	505.702972	-584.848083	154.620544	87.590828	-553.474426	-123.696884	90.063797	-521.380249	185.123322	1381.588135	-474.090576	-156.513245	1369.151245	-465.946075	25.500324	1398.007202	-478.711060	11.992491	1674.361206	-573.001038	270.997681	1142.034180	-504.007202	-251.921249	1132.482422	-454.172699	290.416168	896.485718	-381.793732	-219.956833	894.946655	-464.815369	32.049042	967.233887	591.038513	-19.827402	933.641479	597.802612	136.823166
-514.459473	110.968735	877.193359	-489.791718	-51.515137	871.443665	-582.908264	148.913391	499.705048	-556.234680	-116.665245	505.673248	-584.931458	154.657455	87.630280	-553.515991	-123.697464	89.993416	-521.066223	185.098953	1381.650635	-474.073364	-156.508865	1368.993530	-465.739594	25.472015	1397.953247	-478.279053	11.916044	1674.317993	-572.645752	271.181793	1142.195679	-503.925018	-251.782013	1132.252686	-453.695953	290.469818	896.707825	-381.569916	-219.827362	894.830017	-465.038605	32.071976	967.157410	590.939575	-19.800888	933.645081	597.752808	136.874939
-514.520447	111.326294	877.223267	-490.075714	-51.312363	871.406433	-583.339783	149.094070	499.792603	-556.559082	-116.537010	505.674957	-585.055542	154.639557	87.619781	-553.506470	-123.694519	89.961082	-520.777710	185.124054	1381.724976	-474.056915	-156.478516	1368.840210	-465.526337	25.442638	1397.878052	-477.857849	11.837883	1674.262451	-572.255249	271.321777	1142.324585	-503.858521	-251.611298	1132.026611	-453.201874	290.590271	896.888672	-381.376770	-219.694931	894.679199	-465.189972	32.264145	967.147461	590.824463	-19.697346	933.656433	597.648071	136.935333
-514.671021	111.484375	877.187195	-490.378082	-51.149323	871.355103	-583.669067	149.217331	499.815582	-556.940979	-116.401215	505.647064	-585.068970	154.695724	87.563416	-553.445435	-123.693283	89.934723	-520.444092	185.150925	1381.761475	-474.063599	-156.481628	1368.682007	-465.342865	25.411139	1397.799683	-477.410950	11.780083	1674.197266	-571.861450	271.541870	1142.439941	-503.847809	-251.231888	1131.667358	-452.735626	290.694275	897.080261	-381.209991	-219.577820	894.521912	-465.372009	32.388672	967.086853	590.715698	-19.633698	933.627563	597.526672	136.834488
-514.834167	111.673218	877.173889	-490.679596	-50.994244	871.306763	-584.040955	149.327820	499.790680	-557.347717	-116.297119	505.607422	-585.108459	154.712280	87.532677	-553.402405	-123.650665	89.855026	-520.136475	185.166992	1381.812622	-474.079559	-156.490479	1368.504639	-465.159210	25.377697	1397.714966	-476.973480	11.706032	1674.131592	-571.460327	271.723236	1142.541626	-503.843170	-251.208862	1131.590820	-452.281647	290.839630	897.250061	-381.103699	-219.398209	894.361206	-465.550232	32.517357	967.035400	590.609619	-19.562090	933.623108	597.460999	136.904053
-514.972900	111.882782	877.141907	-490.955811	-50.833183	871.257690	-584.468140	149.461411	499.833008	-557.768738	-116.194778	505.625122	-585.002563	154.469299	87.340881	-553.351440	-123.647659	89.840218	-519.829102	185.172363	1381.888306	-474.096100	-156.486099	1368.332031	-464.982208	25.332773	1397.613281	-476.540222	11.649651	1674.080322	-571.097839	271.912140	1142.677856	-503.874725	-250.972290	1131.347290	-451.869965	290.990112	897.393433	-381.023499	-219.240738	894.198547	-465.715302	32.667694	966.978638	590.483215	-19.544718	933.628845	597.401733	136.940598
-515.217957	111.807182	877.072388	-491.253845	-50.776237	871.216003	-584.852295	149.540253	499.832214	-558.209106	-116.068779	505.622894	-585.266296	154.772171	87.528969	-553.293823	-123.642189	89.804977	-519.548096	185.193970	1381.952026	-474.146118	-156.477768	1368.154053	-464.830566	25.298637	1397.554199	-476.124512	11.596617	1674.011108	-570.726990	272.080231	1142.811279	-503.960480	-250.749802	1131.102661	-451.427917	291.133881	897.574585	-381.015381	-219.052582	894.053528	-465.927582	32.673466	966.898865	590.380676	-19.450285	933.617371	597.352356	137.020676
-515.388184	111.985611	877.047485	-491.526398	-50.623653	871.145508	-585.446228	149.858841	499.992645	-558.558838	-115.906708	505.587250	-585.380615	154.786316	87.553131	-553.337708	-123.626511	89.760017	-519.283386	185.208725	1382.001953	-474.166534	-156.494461	1367.977905	-464.679474	25.280624	1397.481689	-475.755157	11.495558	1673.916748	-570.345520	272.292908	1142.958740	-504.034302	-250.571259	1130.881470	-450.981934	291.286194	897.755005	-381.047913	-218.860519	893.862061	-466.089935	32.798668	966.828369	590.246033	-19.409151	933.612610	597.281494	137.067825
-515.516296	112.158096	877.020569	-491.755920	-50.469330	871.099670	-585.647034	149.739899	499.965393	-558.882690	-115.736160	505.556641	-585.157593	154.543610	87.303680	-553.238708	-123.617172	89.729858	-518.983032	185.246353	1382.093872	-474.223358	-156.466827	1367.817871	-464.556396	25.237841	1397.420288	-475.321716	11.437979	1673.846802	-569.962646	272.505127	1143.079712	-504.155212	-250.410721	1130.699829	-450.618042	291.455505	897.909607	-381.129364	-218.667603	893.696350	-466.218811	32.935715	966.772461	590.130737	-19.294939	933.613892	597.217285	137.165222
-515.628174	112.338989	877.016052	-491.982452	-50.287228	871.054749	-586.142212	149.838242	500.047913	-559.165283	-115.601280	505.539459	-585.162109	154.584915	87.282509	-553.205261	-123.619759	89.715462	-518.684448	185.265167	1382.170776	-474.307770	-156.475128	1367.651123	-464.415436	25.237305	1397.370972	-474.899719	11.425487	1673.822021	-569.612244	272.686096	1143.206177	-504.302429	-250.248764	1130.519043	-450.241882	291.609650	898.065063	-381.260864	-218.429398	893.498413	-466.337006	33.075954	966.728027	590.020325	-19.219692	933.599548	597.182434	137.246185
-515.745178	112.528564	876.985107	-492.170898	-50.146946	871.008545	-586.568542	149.932434	500.093933	-559.349243	-115.443413	505.508545	-585.208862	154.612946	87.282318	-553.159180	-123.606956	89.678886	-518.428345	185.313614	1382.240601	-474.349274	-156.474396	1367.495850	-464.272705	25.231176	1397.315430	-474.483582	11.369042	1673.741333	-569.296631	272.873413	1143.327026	-504.457672	-250.029984	1130.317627	-449.895660	291.847626	898.223206	-381.457977	-218.188919	893.308777	-466.451111	33.221256	966.674255	589.879639	-19.120409	933.599915	597.101074	137.310532
-515.745544	112.899849	877.025879	-492.342651	-49.928017	870.984131	-587.088196	150.161041	500.226929	-559.519104	-115.266258	505.483643	-585.278687	154.637726	87.277283	-553.096436	-123.574043	89.630135	-518.183228	185.356125	1382.307373	-474.442657	-156.443665	1367.354980	-464.159546	25.240793	1397.257324	-474.110168	11.330043	1673.678467	-568.962830	273.105865	1143.466187	-504.715027	-249.620804	1129.948120	-449.547729	292.108856	898.371460	-381.669983	-217.964493	893.072510	-466.501831	33.443443	966.669678	589.751831	-19.048841	933.589844	597.032898	137.394791
-515.883667	113.031303	877.001709	-492.555603	-49.801537	870.959595	-587.487915	150.227371	500.220428	-559.686035	-115.149216	505.442017	-585.318787	154.657501	87.257858	-553.096436	-123.570107	89.615227	-517.970764	185.409271	1382.353394	-474.503845	-156.411301	1367.193359	-464.055450	25.231253	1397.184692	-473.747772	11.275923	1673.601807	-568.642700	273.372894	1143.611206	-504.941345	-249.391098	1129.782227	-449.222046	292.328064	898.517883	-381.924835	-217.696732	892.891479	-466.617310	33.564384	966.621155	589.600830	-18.980482	933.596802	596.940796	137.469620
-516.021973	113.138046	876.962341	-492.767426	-49.661098	870.943726	-588.070618	150.439941	500.339294	-559.838684	-115.011543	505.403687	-585.393677	154.685730	87.256584	-552.990295	-123.572380	89.598587	-517.742249	185.446335	1382.433105	-474.563324	-156.377853	1367.045166	-463.955536	25.257742	1397.134277	-473.381042	11.226315	1673.540771	-568.314880	273.557251	1143.737183	-505.200226	-249.185623	1129.610718	-448.897736	292.586670	898.659485	-382.234161	-217.443024	892.729736	-466.729797	33.694691	966.567932	589.433411	-18.910357	933.593567	596.839905	137.558212
-516.093567	113.279289	876.928406	-492.952515	-49.492737	870.920349	-588.562622	150.554413	500.426392	-559.987793	-114.889221	505.382385	-585.430969	154.744263	87.247673	-552.972717	-123.564278	89.574333	-517.520691	185.519913	1382.471924	-474.631927	-156.336090	1366.907471	-463.840820	25.246765	1397.089355	-473.015869	11.161105	1673.476074	-568.042786	273.784149	1143.870483	-505.499878	-249.101303	1129.539429	-448.618896	292.782104	898.776855	-382.611084	-217.172775	892.525146	-466.809052	33.837276	966.519592	589.303589	-18.837584	933.593140	596.753357	137.605743
-516.298035	113.240021	876.857666	-493.192841	-49.417820	870.909424	-588.720642	150.349274	500.264557	-560.147339	-114.799988	505.350708	-585.386719	154.793335	87.228699	-552.957336	-123.577576	89.542183	-517.280396	185.590866	1382.519043	-474.704285	-156.306824	1366.763550	-463.752960	25.263115	1397.031738	-472.670807	11.110241	1673.401367	-567.746277	274.006134	1143.964233	-505.850647	-248.814896	1129.335449	-448.349640	293.019073	898.900574	-383.002045	-216.909042	892.303162	-466.956909	33.893890	966.447571	589.169006	-18.764072	933.584900	596.665955	137.700348
-516.367981	113.389122	876.830750	-493.367493	-49.248093	870.874268	-589.399231	150.779984	500.496857	-560.281250	-114.675438	505.330261	-585.496216	154.830353	87.262459	-552.942871	-123.577576	89.518448	-517.073303	185.656067	1382.560303	-474.764465	-156.279282	1366.626099	-463.676788	25.288851	1396.962769	-472.316589	11.060269	1673.337769	-567.485229	274.243622	1144.038208	-506.178253	-248.569824	1129.114136	-448.108246	293.305817	899.015137	-383.423279	-216.586472	892.076965	-467.020721	34.033695	966.393005	589.023621	-18.684235	933.591370	596.570862	137.768341
-516.281372	113.728508	876.852112	-493.447327	-49.017277	870.861938	-589.712097	150.886765	500.565063	-560.382813	-114.550041	505.291290	-585.510071	154.870483	87.263779	-552.907776	-123.560028	89.507126	-516.877136	185.753204	1382.587769	-474.835419	-156.214172	1366.488647	-463.593781	25.326271	1396.903442	-471.980225	11.022966	1673.258667	-567.238159	274.475067	1144.133545	-506.566315	-248.311371	1128.898193	-447.889435	293.619965	899.097351	-383.951050	-216.307297	891.808960	-467.005676	34.261387	966.393982	588.876404	-18.612234	933.587891	596.462463	137.847122
-516.294556	113.886429	876.826904	-493.570801	-48.876751	870.863647	-590.015137	150.960800	500.541931	-560.506409	-114.454964	505.265137	-585.512451	154.914459	87.237244	-552.849182	-123.552956	89.495514	-516.668640	185.833176	1382.629639	-474.920990	-156.167313	1366.368896	-463.513031	25.363224	1396.844849	-471.659851	11.091896	1673.192627	-566.997192	274.645447	1144.212402	-506.958862	-248.267899	1128.856445	-447.649384	293.912964	899.196411	-384.481537	-216.034668	891.590942	-467.050690	34.403641	966.372864	588.739807	-18.554182	933.581909	596.388062	137.890594
-516.327087	114.057205	876.788147	-493.658661	-48.737999	870.823792	-590.264832	150.993774	500.564728	-560.651306	-114.356812	505.274780	-585.535217	154.980331	87.236214	-552.876282	-123.569061	89.484192	-516.497864	185.919510	1382.652954	-475.003601	-156.154129	1366.241333	-463.424438	25.393908	1396.785889	-471.349182	11.048441	1673.122803	-566.802612	274.848999	1144.303955	-507.368317	-248.037506	1128.721436	-447.469604	294.208160	899.295837	-385.056854	-215.731598	891.388123	-467.076538	34.549797	966.319641	588.615540	-18.506882	933.589294	596.310791	137.965912
-516.443665	113.953987	876.693787	-493.747650	-48.710812	870.803589	-590.457336	151.059952	500.562073	-560.805908	-114.273758	505.270569	-585.719849	155.254715	87.375458	-552.841431	-123.568733	89.475868	-516.323059	186.005707	1382.687622	-475.088898	-156.092667	1366.118164	-463.354736	25.423491	1396.721924	-471.041321	11.005381	1673.062378	-566.596008	275.078064	1144.401367	-507.815735	-247.628326	1128.479980	-447.310150	294.491974	899.371826	-385.655426	-215.448792	891.154541	-467.135712	34.568695	966.243286	588.443787	-18.426998	933.600037	596.193298	138.042892
-516.430542	114.075127	876.674377	-493.792084	-48.589008	870.783691	-590.626587	151.101501	500.549286	-560.981018	-114.237534	505.288483	-585.542419	155.041718	87.249245	-552.902466	-123.561798	89.456505	-516.122559	186.084106	1382.708984	-475.149048	-156.054321	1365.995117	-463.281250	25.469269	1396.691406	-470.754150	10.975580	1672.992188	-566.397766	275.329834	1144.462646	-508.241302	-247.294235	1128.268066	-447.189758	294.810364	899.463074	-386.280029	-215.138229	890.898193	-467.132813	34.679310	966.216248	588.328491	-18.330515	933.595093	596.103760	138.092499
-516.430176	114.209969	876.635620	-493.826080	-48.455151	870.755554	-590.825317	151.181702	500.594452	-561.105286	-114.123390	505.267334	-585.570801	155.082657	87.208710	-552.813232	-123.536018	89.437843	-515.931885	186.172089	1382.726929	-475.205658	-155.999725	1365.870972	-463.205963	25.525776	1396.631470	-470.464569	10.941439	1672.937866	-566.181641	275.574188	1144.532959	-508.679779	-247.080566	1128.163452	-447.074158	295.164917	899.509827	-386.977997	-214.917343	890.606995	-467.132904	34.814255	966.175964	588.192566	-18.259686	933.588440	596.013672	138.129196
-516.365906	114.371239	876.599854	-493.822388	-48.312843	870.714294	-590.656799	150.955795	500.376831	-561.216125	-114.045853	505.267761	-585.472839	155.122864	87.155556	-552.801514	-123.536278	89.424934	-515.759399	186.271942	1382.723145	-475.280945	-155.955902	1365.745239	-463.129883	25.566730	1396.565796	-470.178925	10.906041	1672.876221	-565.966125	275.811646	1144.595337	-509.115814	-246.997269	1128.097900	-446.973419	295.524963	899.574524	-387.665344	-214.620514	890.344055	-467.081329	34.951233	966.130493	588.052856	-18.211233	933.584290	595.907593	138.230469
-516.315735	114.530060	876.573425	-493.805115	-48.201138	870.680359	-591.036072	151.302963	500.608246	-561.306641	-113.935532	505.269897	-585.584961	155.125259	87.166397	-552.737427	-123.543762	89.431274	-515.555298	186.368958	1382.726074	-475.322235	-155.882141	1365.636597	-463.065460	25.622189	1396.494385	-469.890289	10.930053	1672.756348	-565.795837	276.041718	1144.667236	-509.585144	-246.710739	1127.948853	-446.901031	295.884918	899.634277	-388.404510	-214.336655	890.055908	-467.035461	35.075832	966.095520	587.906738	-18.169605	933.590881	595.826843	138.262146
-516.247498	114.633224	876.551086	-493.773041	-48.064724	870.656250	-590.850220	151.113373	500.413910	-561.397888	-113.850861	505.282898	-585.487549	155.191391	87.165977	-552.727600	-123.528236	89.439110	-515.399292	186.439651	1382.740112	-475.369446	-155.848679	1365.530396	-462.972290	25.704445	1396.451294	-469.629395	10.879846	1672.758545	-565.647095	276.282623	1144.715698	-510.032715	-246.434448	1127.816895	-446.846893	296.260559	899.698669	-389.148041	-214.060928	889.807068	-466.978851	35.187546	966.069824	587.755859	-18.102705	933.582825	595.701599	138.343246
-516.192017	114.816154	876.538635	-493.749573	-47.932674	870.609802	-591.142639	151.453995	500.626678	-561.483276	-113.768524	505.306885	-585.616516	155.180634	87.170296	-552.731445	-123.518578	89.431068	-515.260193	186.557480	1382.723389	-475.404144	-155.791641	1365.430664	-462.901245	25.763582	1396.415039	-469.359680	10.869579	1672.696045	-565.494995	276.480072	1144.776611	-510.468292	-246.243790	1127.750000	-446.796112	296.641907	899.755920	-389.927063	-213.801041	889.556091	-466.922913	35.320122	966.034119	587.632629	-18.037790	933.564331	595.613586	138.376282
-516.123352	114.928001	876.525269	-493.688660	-47.803753	870.572205	-591.197815	151.543274	500.667694	-561.507690	-113.671509	505.295166	-585.623352	155.225159	87.223396	-552.690002	-123.526642	89.417770	-515.129272	186.638565	1382.721191	-475.383026	-155.719986	1365.338135	-462.817902	25.828787	1396.355225	-469.112274	10.870525	1672.632813	-565.376831	276.711670	1144.822754	-510.882050	-245.981949	1127.658691	-446.731567	297.005951	899.807068	-390.723572	-213.596817	889.281189	-466.849884	35.426426	966.005554	587.524719	-17.961712	933.548462	595.519958	138.462860
-515.898804	115.311447	876.561340	-493.599976	-47.561531	870.528442	-591.213135	151.613159	500.754822	-561.538269	-113.590912	505.272614	-585.624817	155.225662	87.232109	-552.659790	-123.498917	89.386909	-514.973389	186.743179	1382.725098	-475.377472	-155.654785	1365.252319	-462.748474	25.918373	1396.286865	-468.833130	10.878003	1672.591553	-565.255859	276.960846	1144.846924	-511.320862	-245.776184	1127.569336	-446.703613	297.386505	899.832458	-391.591187	-213.396896	888.949524	-466.700317	35.659405	966.006165	587.384033	-17.913876	933.545166	595.412537	138.512466
-515.777649	115.427399	876.545837	-493.507782	-47.448597	870.507324	-591.181580	151.682556	500.739716	-561.542175	-113.503372	505.257233	-585.658997	155.265381	87.213799	-552.195496	-123.228951	89.179344	-514.840759	186.837280	1382.708862	-475.370239	-155.601044	1365.182739	-462.667999	26.009613	1396.245239	-468.576263	10.891991	1672.552246	-565.160461	277.220886	1144.904663	-511.724518	-245.579468	1127.514038	-446.697784	297.775269	899.867493	-392.345398	-213.197769	888.709595	-466.595581	35.763573	965.988831	587.264099	-17.831717	933.529602	595.306274	138.574814
-515.787781	115.315750	876.473633	-493.456787	-47.399677	870.469116	-591.146301	151.777023	500.714661	-561.552612	-113.423904	505.272278	-585.611938	155.292145	87.200813	-552.625000	-123.462318	89.383232	-514.707336	186.948380	1382.670410	-475.338837	-155.546921	1365.115356	-462.575958	26.095249	1396.187988	-468.322144	10.912122	1672.499390	-565.062317	277.477203	1144.953125	-512.141479	-245.366653	1127.444336	-446.680420	298.121704	899.882874	-393.134033	-212.949753	888.442871	-466.549500	35.771496	965.922302	587.121094	-17.799389	933.518311	595.200256	138.587784
-515.666565	115.401558	876.460205	-493.356720	-47.303108	870.461670	-591.061951	151.829483	500.720581	-561.567566	-113.360847	505.252655	-585.640259	155.304001	87.207397	-552.662354	-123.464767	89.398819	-514.549744	187.041107	1382.640991	-475.305725	-155.473175	1365.039673	-462.493683	26.191460	1396.121948	-468.067139	10.949022	1672.444824	-564.980225	277.695801	1144.979248	-512.546143	-245.195557	1127.426880	-446.684906	298.444275	899.880005	-394.006042	-212.767868	888.163818	-466.428192	35.862896	965.907471	586.992920	-17.797663	933.515808	595.104736	138.650009
-515.494690	115.550735	876.459106	-493.259766	-47.160305	870.433350	-590.973450	151.947479	500.743042	-561.516479	-113.285309	505.275024	-585.642822	155.346283	87.218353	-552.667969	-123.447128	89.384445	-514.412109	187.171204	1382.626587	-475.253418	-155.413712	1364.996582	-462.415314	26.253988	1396.087646	-467.793793	11.000549	1672.390259	-564.913147	277.896820	1144.989136	-512.921875	-245.077225	1127.410645	-446.670135	298.747528	899.907166	-394.848175	-212.572021	887.860779	-466.289520	35.976456	965.891663	586.888306	-17.712429	933.504639	595.023499	138.715271
-515.320313	115.695030	876.475708	-493.153503	-47.001522	870.411133	-590.823364	151.998032	500.778687	-561.496704	-113.172997	505.269440	-585.607178	155.388397	87.223091	-552.656067	-123.433784	89.390251	-514.292542	187.271790	1382.614746	-475.203705	-155.359497	1364.956787	-462.339813	26.356289	1396.057007	-467.532623	11.047461	1672.367310	-564.849976	278.096466	1144.984985	-513.281372	-244.904846	1127.399292	-446.670685	299.037048	899.931519	-395.655670	-212.387054	887.648010	-466.144135	36.090897	965.887451	586.752625	-17.675846	933.494812	594.903809	138.765472
-515.135864	115.820885	876.492310	-493.074402	-46.831059	870.392456	-590.697937	152.098312	500.808716	-561.431213	-113.097816	505.256348	-585.616821	155.424225	87.232437	-552.616516	-123.437042	89.395218	-514.157959	187.366806	1382.622925	-475.150909	-155.300201	1364.915039	-462.246643	26.452114	1396.042480	-467.293701	11.116443	1672.327515	-564.775269	278.238708	1145.002075	-513.651062	-244.757980	1127.415283	-446.706085	299.351227	899.964050	-396.471161	-212.203705	887.399109	-466.004150	36.196011	965.883850	586.663757	-17.600067	933.485229	594.823975	138.807770
-514.942200	115.948685	876.492432	-492.984009	-46.688999	870.374878	-590.508118	152.171219	500.811371	-561.365662	-113.052238	505.241180	-585.617249	155.504578	87.291206	-552.602356	-123.429169	89.392761	-514.057068	187.480026	1382.620972	-475.081543	-155.231110	1364.877441	-462.152466	26.530594	1396.009644	-467.051392	11.179462	1672.292236	-564.722717	278.414825	1145.012817	-514.018005	-244.693100	1127.399170	-446.651794	299.487366	899.943176	-397.251770	-212.103394	887.162476	-465.853455	36.298119	965.872131	586.559814	-17.538498	933.483765	594.724792	138.852921
-514.738525	116.128929	876.529541	-492.885010	-46.517643	870.344849	-590.282959	152.251953	500.842163	-561.263245	-112.964951	505.218964	-585.568787	155.548569	87.312889	-552.572693	-123.428802	89.384270	-513.926941	187.556335	1382.604492	-475.011383	-155.155304	1364.837402	-462.084473	26.631439	1395.972290	-466.790955	11.319359	1672.212158	-564.669128	278.574493	1145.012329	-514.356995	-244.615265	1127.391724	-446.648315	299.628326	899.944946	-398.036957	-211.964584	886.912048	-465.684906	36.413666	965.869629	586.443481	-17.506779	933.490845	594.641602	138.874115
-514.526184	116.265587	876.530762	-492.793396	-46.351536	870.329285	-590.065308	152.353699	500.832397	-561.169250	-112.918350	505.242798	-585.617371	155.591934	87.305214	-552.625244	-123.413315	89.419594	-513.812378	187.688095	1382.582642	-474.943848	-155.083282	1364.820557	-461.966034	26.737822	1395.974487	-466.549896	11.366302	1672.222412	-564.622986	278.736328	1145.010986	-514.593933	-244.315125	1127.417480	-446.627350	299.751770	899.918274	-398.732544	-211.846909	886.724670	-465.523560	36.528873	965.859192	586.347107	-17.444134	933.499451	594.539124	138.955673
-514.390442	116.319344	876.531128	-492.729797	-46.235775	870.298096	-589.580505	152.194092	500.661133	-561.078186	-112.846642	505.244812	-585.562988	155.640244	87.280800	-552.571716	-123.395409	89.417114	-513.703125	187.790894	1382.530029	-474.879791	-155.009903	1364.794067	-461.882538	26.836149	1395.954712	-466.312469	11.478266	1672.191162	-564.585693	278.834045	1144.993530	-514.901245	-244.210419	1127.464233	-446.629028	299.843628	899.877197	-399.489014	-211.738922	886.491272	-465.395905	36.583515	965.832764	586.241577	-17.411177	933.497437	594.451965	138.961426
-514.162781	116.468910	876.527954	-492.608704	-46.076244	870.258911	-589.560486	152.602615	500.857300	-560.965271	-112.774879	505.223785	-585.666504	155.640366	87.314423	-552.629761	-123.367798	89.432945	-513.550537	187.877243	1382.537964	-474.808655	-154.924850	1364.778687	-461.777100	26.910975	1395.930298	-466.081360	11.575214	1672.146240	-564.518250	278.956787	1144.979126	-515.158508	-244.116089	1127.477051	-446.652588	299.915100	899.809387	-400.194214	-211.685516	886.298584	-465.211853	36.694088	965.808289	586.129883	-17.371389	933.502991	594.332886	139.021790
-513.924683	116.556244	876.524963	-492.468658	-45.949066	870.251587	-589.224731	152.698868	500.871490	-560.797668	-112.699516	505.227844	-585.733826	155.646408	87.321281	-552.623779	-123.357101	89.426582	-513.394775	188.007965	1382.518188	-474.731842	-154.858475	1364.766846	-461.666321	26.984304	1395.904419	-465.862213	11.684877	1672.123169	-564.447754	279.040222	1144.956177	-515.462952	-244.118042	1127.514526	-446.675903	299.972839	899.738464	-400.847443	-211.620483	886.115356	-465.015350	36.777283	965.800476	586.023682	-17.351068	933.503174	594.259644	139.056305
-513.654541	116.636589	876.520996	-492.293182	-45.804470	870.245911	-588.595825	152.520691	500.684448	-560.615479	-112.623756	505.242584	-585.664490	155.691635	87.294533	-552.621521	-123.312805	89.451111	-513.237427	188.103714	1382.497803	-474.645050	-154.779343	1364.754883	-461.552460	27.069370	1395.916870	-465.637299	11.797043	1672.100830	-564.378601	279.098694	1144.922363	-515.642639	-243.996414	1127.576294	-446.686737	299.981354	899.642700	-401.454193	-211.542877	885.930664	-464.805359	36.865192	965.801331	585.889282	-17.310703	933.501160	594.134583	139.071732
-513.212280	116.596657	876.511536	-491.839417	-45.857510	870.507446	-588.436157	152.863037	500.819397	-560.414551	-112.530380	505.275513	-585.806458	155.693649	87.366432	-552.549194	-123.304199	89.463242	-513.086670	188.216629	1382.471802	-474.568878	-154.692047	1364.739502	-461.437408	27.148350	1395.900269	-465.407288	11.954115	1672.030640	-564.300598	279.159515	1144.886353	-515.870300	-243.962036	1127.594360	-446.720886	299.968323	899.538635	-402.009247	-211.508942	885.788086	-464.490326	36.956043	965.979919	585.806335	-17.279659	933.503296	594.134094	139.299469
-512.884094	116.706017	876.504272	-491.561066	-45.776886	870.484131	-587.852905	152.750061	500.682800	-560.174316	-112.446953	505.271240	-585.725342	155.714340	87.351898	-552.580261	-123.289673	89.489288	-512.911865	188.335419	1382.440308	-474.487335	-154.630417	1364.734131	-461.328247	27.233641	1395.878296	-465.181641	12.024812	1672.039429	-564.213379	279.209564	1144.830444	-516.087891	-243.934753	1127.621948	-446.790466	300.024170	899.439392	-402.516174	-211.485062	885.657471	-464.204498	37.027367	965.972229	585.709351	-17.237062	933.495117	594.036072	139.330139
-512.585510	116.809792	876.493530	-491.312531	-45.687965	870.481079	-587.646362	153.080154	500.816559	-559.948975	-112.398094	505.273956	-585.763855	155.685089	87.407402	-552.588135	-123.241486	89.508514	-512.726746	188.479630	1382.408447	-474.411835	-154.540070	1364.728882	-461.220184	27.316738	1395.852905	-464.966156	12.155692	1672.011963	-564.119385	279.244812	1144.785889	-516.299194	-243.921814	1127.630127	-446.798035	299.975433	899.292847	-402.974854	-211.475250	885.545959	-463.952972	37.113018	965.974548	585.591003	-17.195406	933.486206	593.918640	139.374039
-512.313171	116.871880	876.489197	-491.075592	-45.629154	870.474792	-587.217529	153.113754	500.772491	-559.709717	-112.295105	505.297668	-585.937988	155.940689	87.580742	-552.604858	-123.231125	89.515427	-512.571228	188.585495	1382.371582	-474.332336	-154.440842	1364.749390	-461.112946	27.428144	1395.863159	-464.753906	12.283577	1671.998047	-564.045044	279.275909	1144.723389	-516.475403	-243.817749	1127.695435	-446.797058	299.865997	899.155212	-403.397339	-211.475357	885.449768	-463.723938	37.160316	965.979980	585.492004	-17.193527	933.480408	593.822815	139.374924
-511.974304	116.910492	876.498657	-490.790833	-45.552586	870.518982	-586.661682	153.058044	500.678925	-559.494263	-112.258873	505.330200	-585.904785	155.906845	87.589531	-552.617493	-123.224823	89.563957	-512.421204	188.711166	1382.327026	-474.267426	-154.387360	1364.770020	-461.009216	27.526754	1395.879639	-464.560242	12.427998	1671.972778	-563.982056	279.332825	1144.694214	-516.670166	-243.810364	1127.729736	-446.747070	299.654602	898.958801	-403.795044	-211.520325	885.357483	-463.449493	37.219944	966.022095	585.383667	-17.175373	933.477722	593.706604	139.372635
-511.641327	117.000313	876.493164	-490.538177	-45.474403	870.499939	-586.213196	153.117401	500.634247	-559.257568	-112.244339	505.349304	-585.885010	155.881012	87.604546	-552.751831	-123.205437	89.585236	-512.233582	188.837173	1382.262451	-474.202454	-154.295227	1364.795044	-460.889252	27.587555	1395.846558	-464.352173	12.570867	1671.956787	-563.882690	279.360596	1144.615234	-516.821960	-243.808792	1127.785889	-446.739624	299.484680	898.769348	-404.137817	-211.612717	885.277405	-463.178802	37.274128	966.019409	585.276672	-17.155245	933.460938	593.606873	139.391281
-511.298889	117.093994	876.498840	-490.273010	-45.412533	870.511841	-585.722839	153.041504	500.607544	-559.028442	-112.157272	505.355408	-585.813477	155.842606	87.632286	-552.738403	-123.192032	89.580887	-512.044678	188.947052	1382.203003	-474.153229	-154.232590	1364.812134	-460.764404	27.667395	1395.837646	-464.155243	12.702549	1671.935669	-563.756226	279.360931	1144.533325	-516.947021	-243.764084	1127.817993	-446.723297	299.337494	898.611389	-404.403320	-211.662659	885.217346	-462.898743	37.333710	966.038208	585.163574	-17.080576	933.433655	593.466553	139.424255
-510.925018	117.146881	876.472412	-489.998230	-45.337387	870.542175	-585.535706	153.289536	500.681122	-558.788635	-112.115456	505.369904	-585.856384	155.793198	87.690544	-552.723755	-123.152435	89.623695	-511.855377	189.062180	1382.132568	-474.103851	-154.152130	1364.829956	-460.652283	27.758251	1395.840210	-463.960510	12.851736	1671.913452	-563.626709	279.373596	1144.471558	-517.023438	-243.705048	1127.849609	-446.720795	299.267059	898.454468	-404.600555	-211.755402	885.188965	-462.612030	37.401752	966.055481	585.074524	-17.056950	933.422424	593.387878	139.434464
-510.614319	117.215370	876.475647	-489.746796	-45.290539	870.544006	-585.179565	153.392349	500.673035	-558.645203	-112.071976	505.380005	-585.788818	155.729202	87.734024	-552.744568	-123.141678	89.682861	-511.643921	189.183182	1382.088623	-474.057098	-154.066437	1364.871216	-460.534088	27.841108	1395.816528	-463.752930	13.004547	1671.893066	-563.536072	279.150970	1144.277100	-517.105835	-243.699799	1127.904175	-446.630646	299.014832	898.236877	-404.745270	-211.850983	885.179199	-462.359833	37.440430	966.070129	585.001282	-17.022585	933.392212	593.293884	139.485123
-510.302216	117.291725	876.468262	-489.532532	-45.209850	870.556335	-584.770203	153.473068	500.670105	-558.538025	-112.064384	505.440857	-585.697144	155.688553	87.801186	-552.812134	-123.113327	89.713203	-511.449982	189.279419	1382.031128	-474.039429	-153.991852	1364.897705	-460.409576	27.909546	1395.828247	-463.563080	13.145099	1671.876709	-563.398438	279.153046	1144.189575	-517.166687	-243.682083	1127.958740	-446.588562	298.791870	898.036438	-404.822205	-211.960403	885.198364	-462.118591	37.504318	966.081787	584.891663	-17.000359	933.404602	593.209167	139.501846
-510.013611	117.354004	876.483337	-489.327393	-45.136974	870.586060	-584.312012	153.397781	500.586548	-558.457397	-112.013611	505.464478	-585.605652	155.660294	87.840340	-552.826965	-123.104301	89.784012	-511.255280	189.405655	1382.021362	-474.023834	-153.895782	1364.942505	-460.317932	28.005079	1395.832397	-463.375153	13.296888	1671.866211	-563.221008	279.209656	1144.137207	-517.204773	-243.653412	1128.018433	-446.507080	298.599945	897.877869	-404.844727	-212.078735	885.247314	-461.880951	37.559593	966.108154	584.829285	-16.979052	933.393555	593.068787	139.408340
-509.738861	117.507286	876.522644	-489.149841	-45.022072	870.604309	-584.113098	153.419418	500.623901	-558.443665	-111.963661	505.529358	-585.637451	155.591965	87.870270	-552.951721	-123.047821	89.832191	-511.042969	189.527878	1382.009399	-474.000488	-153.805756	1364.988647	-460.190582	28.088203	1395.871704	-463.198059	13.432720	1671.857910	-563.014404	279.221527	1144.056396	-517.221924	-243.624939	1128.097046	-446.500763	298.524872	897.742004	-404.819183	-212.211075	885.330017	-461.671692	37.656368	966.144409	584.761841	-16.965080	933.401611	592.992004	139.388199
-509.467743	117.566605	876.553101	-488.956970	-44.986984	870.636536	-583.898804	153.474319	500.613373	-558.436829	-111.944107	505.592926	-585.608521	155.565033	87.917587	-552.965332	-123.003082	89.887428	-510.840759	189.673508	1381.983398	-473.989410	-153.713837	1365.051758	-460.086945	28.195097	1395.916748	-463.025940	13.580383	1671.853027	-562.821106	279.261902	1143.996582	-517.229065	-243.600754	1128.172852	-446.432098	298.344208	897.590637	-404.762360	-212.355728	885.420837	-461.452087	37.684460	966.181091	584.671753	-16.933128	933.380859	592.914124	139.433060
-509.250702	117.604088	876.546204	-488.802734	-44.949425	870.640198	-583.721008	153.537872	500.637726	-558.466431	-111.857666	505.626709	-585.605713	155.526047	87.959984	-552.947632	-122.990288	89.898216	-510.600128	189.796570	1381.945923	-473.973083	-153.616867	1365.101563	-459.996826	28.271584	1395.931641	-462.851013	13.742733	1671.838989	-562.625977	279.282257	1143.935425	-517.228943	-243.608185	1128.238403	-446.361542	298.171631	897.417542	-404.634216	-212.500198	885.493408	-461.252594	37.715298	966.173889	584.600525	-16.902239	933.376648	592.816406	139.465240
-509.040833	117.649483	876.552795	-488.639893	-44.920731	870.648560	-583.543213	153.534821	500.636475	-558.523743	-111.828255	505.676727	-585.509521	155.524460	87.990753	-552.992615	-122.959969	89.915337	-510.387695	189.924408	1381.932373	-473.970215	-153.525665	1365.159668	-459.903687	28.342533	1395.952148	-462.687592	13.895370	1671.823242	-562.453735	279.296021	1143.867188	-517.188477	-243.600357	1128.308716	-446.281860	297.995331	897.231995	-404.457001	-212.683548	885.607788	-461.050476	37.744499	966.175110	584.522095	-16.900373	933.372192	592.737183	139.464066
-508.863739	117.658386	876.536804	-488.514648	-44.877415	870.657715	-583.451355	153.547546	500.634491	-558.594360	-111.770828	505.720245	-585.524902	155.487488	88.008705	-552.894348	-122.924515	89.964378	-510.133545	190.052460	1381.911133	-473.975403	-153.435913	1365.218994	-459.798187	28.420458	1395.963257	-462.509521	14.055889	1671.808105	-562.257996	279.350922	1143.836060	-517.124451	-243.621307	1128.394897	-446.175629	297.790466	897.089539	-404.224792	-212.882462	885.745972	-460.884155	37.775276	966.165405	584.471619	-16.884417	933.366272	592.646362	139.508987
-508.728577	117.648773	876.540955	-488.401703	-44.869072	870.653687	-583.420593	153.584717	500.665375	-558.704712	-111.717110	505.783447	-585.506165	155.484283	88.081894	-552.995056	-122.902473	90.014694	-509.894043	190.155548	1381.906616	-473.998383	-153.349640	1365.282104	-459.685242	28.482956	1395.999268	-462.337433	14.266966	1671.754517	-562.019104	279.396332	1143.775391	-517.031616	-243.601700	1128.437378	-446.074219	297.708496	896.974854	-403.948792	-213.103546	885.876099	-460.725220	37.769886	966.151245	584.417419	-16.829439	933.340454	592.572205	139.535904
-508.566711	117.692947	876.546326	-488.333710	-44.833340	870.653564	-583.493530	153.628357	500.715851	-558.819031	-111.612114	505.804626	-585.502930	155.429810	88.075523	-552.927368	-122.898476	90.000404	-509.593933	190.256500	1381.882080	-473.969238	-153.272751	1365.341187	-459.820404	28.579464	1395.758545	-462.164124	14.373793	1671.778198	-561.737488	279.428375	1143.756104	-516.928040	-243.576416	1128.535156	-445.920166	297.538513	896.861145	-403.612946	-213.310547	886.025879	-460.570129	37.790348	966.137756	584.309204	-16.832546	933.352539	592.467285	139.574005
-508.436005	117.689445	876.561462	-488.268982	-44.814217	870.678650	-583.558899	153.631302	500.773712	-558.974670	-111.563309	505.833313	-585.478027	155.431488	88.115875	-552.876892	-122.878342	90.058411	-509.387238	190.344772	1381.866821	-474.034424	-153.155273	1365.385498	-459.481995	28.611267	1396.026367	-462.015167	14.522057	1671.763428	-561.489441	279.500244	1143.717529	-516.822388	-243.613297	1128.613403	-445.752655	297.400879	896.748962	-403.265839	-213.512115	886.239746	-460.427673	37.794849	966.139587	584.268005	-16.848330	933.362793	592.414001	139.578445
-508.220795	117.971001	876.638611	-488.202667	-44.683014	870.672729	-583.779480	153.708511	500.855743	-559.145081	-111.475845	505.871613	-585.549622	155.409348	88.129791	-552.885254	-122.867538	90.051048	-509.087830	190.459839	1381.859375	-474.019287	-153.089325	1365.459473	-459.599365	28.722149	1395.825195	-461.866364	14.698073	1671.750000	-561.238770	279.580292	1143.687622	-516.693909	-243.624878	1128.730713	-445.559540	297.255402	896.644409	-402.862152	-213.708740	886.467224	-460.255280	37.922321	966.163330	584.187195	-16.837431	933.359314	592.333984	139.610092
-508.209320	117.926437	876.625549	-488.223175	-44.662708	870.674744	-583.991333	153.705261	500.865326	-559.370178	-111.421730	505.873505	-585.567200	155.396622	88.125984	-552.867981	-122.899719	90.069901	-508.826263	190.574234	1381.802368	-474.046448	-153.000900	1365.526733	-459.486938	28.800694	1395.839233	-461.712067	14.872059	1671.726563	-561.018372	279.635223	1143.629883	-516.576660	-243.616165	1128.792358	-445.373688	297.171448	896.516846	-402.417511	-213.912079	886.657776	-460.195984	37.920662	966.131470	584.143005	-16.820745	933.346802	592.266785	139.619507
-508.200775	117.990273	876.594116	-488.278748	-44.622829	870.614319	-584.262329	153.768265	500.902863	-559.586121	-111.327988	505.855164	-585.777588	155.512985	88.190781	-552.827759	-122.912270	90.005661	-508.614349	190.673553	1381.741943	-474.098053	-152.897766	1365.549316	-459.143036	28.825184	1396.057251	-461.557037	15.024892	1671.696899	-560.754761	279.748505	1143.583252	-516.414124	-243.653580	1128.865845	-445.161987	297.112823	896.386230	-401.975555	-214.159012	886.834106	-460.136383	37.952251	966.051636	584.049561	-16.805307	933.339966	592.169434	139.625351
-508.274963	117.952415	876.575195	-488.379089	-44.631996	870.591797	-584.588928	153.769302	500.910858	-559.852295	-111.304214	505.879364	-585.614319	155.259506	87.997597	-552.756409	-122.914169	89.991280	-508.344666	190.779526	1381.687012	-474.113861	-152.813187	1365.608765	-459.033295	28.890564	1396.050049	-461.396484	15.190605	1671.661743	-560.457947	279.869934	1143.488770	-516.247314	-243.650269	1128.906494	-444.929932	297.055359	896.294922	-401.445404	-214.377213	887.036804	-460.133118	37.933216	965.993469	583.961060	-16.817345	933.349548	592.068726	139.628738
-508.403259	117.995888	876.561096	-488.575714	-44.572590	870.473877	-585.051270	153.979446	501.055115	-560.139648	-111.257385	505.871887	-585.717041	155.380020	88.132240	-552.826050	-122.907867	89.947472	-508.074066	190.868805	1381.628784	-474.151794	-152.744034	1365.676392	-458.895020	28.956228	1396.059448	-461.237854	15.363738	1671.627319	-560.139648	279.968964	1143.432007	-516.095154	-243.641876	1128.976074	-444.647308	296.997559	896.183716	-400.964233	-214.622681	887.250000	-460.181366	37.925423	965.880981	583.890015	-16.777338	933.323059	591.984741	139.658798
-508.584503	118.169754	876.550110	-488.873352	-44.443062	870.274475	-585.475403	153.952286	501.102661	-560.485779	-111.276115	505.848480	-585.752197	155.404785	88.101082	-552.829773	-122.948761	89.956070	-507.760925	190.951248	1381.563110	-474.123291	-152.669632	1365.712036	-458.995026	29.050951	1395.819092	-461.085052	15.539274	1671.598877	-559.827881	280.082275	1143.326538	-515.920593	-243.653900	1129.031982	-444.336670	296.947662	896.089233	-400.397369	-214.825577	887.494019	-460.269440	37.963066	965.714294	583.785522	-16.791718	933.330078	591.828979	139.569260
-508.888397	117.933365	876.478577	-489.065826	-44.544659	870.214111	-585.818970	153.932434	501.059753	-560.759766	-111.256638	505.843475	-585.733459	155.267609	87.971870	-552.777466	-122.968285	89.912880	-507.504028	191.055817	1381.482666	-474.115845	-152.581360	1365.778320	-458.875000	29.121832	1395.784790	-460.919006	15.727385	1671.569214	-559.518982	280.152100	1143.205078	-515.740417	-243.658051	1129.092773	-444.011566	296.889984	895.980347	-399.835297	-215.039658	887.735962	-460.402924	37.843544	965.599854	583.734131	-16.760056	933.307251	591.726013	139.509811
-509.075958	117.902863	876.449951	-489.238159	-44.627022	870.207703	-586.067749	153.715469	500.967102	-561.064148	-111.237473	505.826263	-585.548767	155.214172	87.870644	-552.783020	-122.993317	89.888351	-507.222595	191.158035	1381.426392	-474.138062	-152.501068	1365.835815	-458.741272	29.181448	1395.792114	-460.758606	15.891475	1671.540649	-559.186096	280.284760	1143.141602	-515.575562	-243.724854	1129.160278	-443.700409	296.844269	895.913330	-399.268707	-215.234924	888.008240	-460.510468	37.812988	965.551697	583.638245	-16.747683	933.299377	591.700562	139.663086
-509.265381	117.856918	876.430725	-489.385681	-44.695137	870.218079	-586.507507	153.901443	501.036133	-561.283264	-111.236565	505.819153	-585.739929	155.335068	87.891884	-552.679443	-123.000557	89.870239	-506.972626	191.231079	1381.365601	-474.144104	-152.421280	1365.888184	-458.599457	29.247229	1395.768066	-460.590912	16.059723	1671.503418	-558.712952	280.171448	1142.847290	-515.399780	-243.754745	1129.253296	-443.346893	296.799072	895.839600	-398.722656	-215.450699	888.256714	-460.622223	37.790405	965.523071	583.561707	-16.743967	933.296631	591.547424	139.466568
-509.508453	117.830399	876.397705	-489.577087	-44.779179	870.229187	-586.926270	153.856812	501.022949	-561.524536	-111.264610	505.810822	-585.798584	155.343719	87.847969	-552.642334	-123.020462	89.820915	-506.774689	191.319916	1381.300781	-474.155640	-152.325974	1365.951538	-458.270874	29.277397	1395.944214	-460.417023	16.228191	1671.457275	-558.353638	280.281891	1142.813843	-515.229614	-243.803696	1129.296753	-443.016968	296.796021	895.799255	-398.180725	-215.635696	888.519592	-460.781250	37.780109	965.487000	583.435486	-16.743551	933.286438	591.418884	139.442154
-509.785797	117.743973	876.343384	-489.820587	-44.842819	870.218323	-587.512634	154.026321	501.095215	-561.735046	-111.271049	505.748840	-585.742493	155.253876	87.796242	-552.725342	-123.041405	89.768127	-506.519470	191.385162	1381.228027	-474.149811	-152.236084	1365.956177	-458.164856	29.349699	1395.874146	-460.240082	16.409998	1671.422852	-558.038879	280.414032	1142.712891	-515.020874	-243.845520	1129.312012	-442.646576	296.753876	895.732849	-397.586487	-215.869354	888.761658	-460.966034	37.748489	965.421997	583.315552	-16.763107	933.261902	591.317139	139.448196
-510.077209	117.682014	876.293640	-490.059723	-44.919781	870.210938	-587.957031	153.999268	501.089966	-561.964539	-111.249161	505.710358	-585.952881	155.369019	87.825096	-552.679504	-123.051865	89.720238	-506.239380	191.464355	1381.174438	-474.086945	-152.112991	1366.000854	-458.242889	29.472422	1395.604736	-460.058350	16.588383	1671.385376	-557.714050	280.548584	1142.647583	-514.808472	-243.901779	1129.380737	-442.239716	296.721527	895.665405	-397.014038	-216.052353	888.990295	-461.159790	37.725327	965.362610	583.197021	-16.735672	933.257385	591.259888	139.616837
-510.382904	117.666168	876.266602	-490.365570	-44.945148	870.204529	-588.404541	153.966827	501.105286	-562.203247	-111.215843	505.654327	-585.991577	155.358017	87.794334	-552.619812	-123.089691	89.697289	-506.050812	191.537033	1381.081787	-474.026215	-152.002426	1366.023193	-458.117920	29.541021	1395.537720	-459.874176	16.761307	1671.353271	-557.380249	280.660736	1142.552124	-514.566772	-243.957199	1129.446411	-441.868225	296.669891	895.641602	-396.457245	-216.269531	889.217102	-461.399078	37.725586	965.317444	583.085327	-16.768274	933.240723	591.070007	139.420395
-510.684082	117.635071	876.235901	-490.652618	-44.980244	870.185669	-588.713867	153.842468	501.053925	-562.448975	-111.210793	505.614075	-585.984375	155.384811	87.742485	-552.689148	-123.117752	89.633385	-505.881317	191.621399	1381.039673	-474.019043	-151.862274	1366.071045	-457.806824	29.588015	1395.695679	-459.683990	16.927969	1671.313965	-557.137573	280.940125	1142.641602	-514.344849	-243.983505	1129.483765	-441.478485	296.647614	895.645020	-395.905670	-216.500992	889.424622	-461.635315	37.710598	965.267883	582.942810	-16.749334	933.220093	590.946106	139.394760
-511.021118	117.615967	876.218750	-490.956665	-45.030602	870.174377	-589.093506	153.730606	501.005432	-562.746704	-111.235077	505.600128	-585.842773	155.261017	87.610001	-552.693787	-123.135788	89.614395	-505.652740	191.690811	1380.991089	-473.930450	-151.739487	1366.091919	-457.907745	29.710737	1395.469116	-459.490814	17.100426	1671.292603	-556.696411	280.898773	1142.452515	-514.096924	-244.058685	1129.560059	-441.065430	296.629364	895.618225	-395.390289	-216.669830	889.641602	-461.893158	37.695530	965.226746	582.837402	-16.750284	933.213867	590.834778	139.403961
-511.373993	117.555771	876.195923	-491.292816	-45.048389	870.170593	-589.490906	153.707840	501.015472	-563.008362	-111.248245	505.595306	-585.942688	155.327484	87.619102	-552.687378	-123.165024	89.610451	-505.503601	191.788651	1380.962769	-473.927856	-151.645279	1366.144287	-457.605743	29.750072	1395.640259	-459.293671	17.280718	1671.270508	-556.501831	281.154816	1142.528198	-513.833374	-244.108597	1129.642090	-440.644531	296.611145	895.627075	-394.874512	-216.889832	889.866760	-462.183258	37.679276	965.190002	582.712280	-16.735107	933.188599	590.718201	139.420792
-511.717072	117.530312	876.160156	-491.617645	-45.079800	870.178101	-589.897888	153.651474	500.993652	-563.298157	-111.304718	505.612793	-586.002686	155.378555	87.616684	-552.300720	-122.920990	89.387840	-505.333832	191.896591	1380.934570	-473.871674	-151.538361	1366.194702	-457.515778	29.836569	1395.621948	-459.093750	17.458796	1671.249756	-556.229431	281.276642	1142.526489	-513.577637	-244.173477	1129.719238	-440.235291	296.583008	895.653870	-394.373505	-217.060486	890.093872	-462.472717	37.685894	965.156311	582.600830	-16.754953	933.185730	590.619080	139.400131
-512.061523	117.523499	876.149780	-491.975098	-45.065025	870.181030	-590.235840	153.607529	500.966980	-563.617126	-111.328476	505.605621	-585.994141	155.409042	87.624222	-552.810486	-123.209297	89.554131	-505.198730	191.942047	1380.906494	-473.817596	-151.430237	1366.243408	-457.453278	29.925476	1395.582642	-458.861115	17.619360	1671.229248	-555.855957	281.259216	1142.358276	-513.318909	-244.216797	1129.820435	-439.843903	296.562897	895.709900	-393.886261	-217.199539	890.293152	-462.768860	37.702137	965.129028	582.494141	-16.737947	933.176880	590.496765	139.399445
-512.442017	117.524414	876.126587	-492.326660	-45.061714	870.169617	-590.553894	153.566254	500.950806	-563.844543	-111.327812	505.553711	-585.900696	155.285263	87.509315	-552.765076	-123.241005	89.536095	-505.075592	192.045990	1380.892334	-473.797699	-151.306656	1366.298096	-457.383911	30.004940	1395.544189	-458.629700	17.777332	1671.184570	-555.579590	281.379395	1142.352905	-513.071960	-244.252121	1129.869141	-439.443817	296.537201	895.784607	-393.418091	-217.375351	890.488220	-463.067444	37.727325	965.082520	582.348694	-16.751348	933.170654	590.365234	139.408691
-512.811951	117.510178	876.104553	-492.668610	-45.093304	870.172241	-590.914490	153.530792	500.954834	-564.112732	-111.322701	505.537781	-585.927124	155.322739	87.487236	-552.767090	-123.269470	89.514900	-505.008972	192.111282	1380.887451	-473.753723	-151.194580	1366.337036	-457.342834	30.094276	1395.513916	-458.425018	17.980946	1671.111572	-555.338196	281.509430	1142.325317	-512.820679	-244.317581	1129.967285	-439.047211	296.490540	895.851990	-393.013947	-217.531799	890.690918	-463.355042	37.734509	965.043091	582.212952	-16.787680	933.174194	590.235107	139.395859
-513.186890	117.484062	876.098389	-492.999817	-45.078808	870.163513	-591.235718	153.433548	500.954651	-564.349548	-111.324661	505.506958	-585.891113	155.344742	87.480194	-552.688965	-123.285851	89.501350	-504.903107	192.193192	1380.906372	-473.705750	-151.066116	1366.398071	-457.472656	30.226213	1395.336548	-458.226654	18.081036	1671.118408	-555.101624	281.600830	1142.281982	-512.588501	-244.385284	1130.059326	-438.631012	296.494171	895.959656	-392.675812	-217.644653	890.848999	-463.659882	37.744972	965.014709	582.106567	-16.788250	933.159119	590.119690	139.372803
-513.573059	117.492477	876.110840	-493.346680	-45.086346	870.180481	-591.597595	153.366653	500.979340	-564.579895	-111.320274	505.473785	-586.093445	155.512589	87.590584	-552.798950	-123.305580	89.435562	-504.843353	192.264816	1380.909180	-473.686615	-150.947678	1366.469238	-457.434814	30.316835	1395.336914	-458.018066	18.290127	1671.049561	-554.903503	281.707123	1142.278442	-512.359131	-244.386032	1130.163208	-438.231140	296.430420	896.058777	-392.313416	-217.817184	891.037354	-463.976074	37.764400	965.007507	581.969116	-16.767139	933.162415	589.948547	139.368103
-513.917725	117.435760	876.118774	-493.633728	-45.133698	870.195740	-591.854065	153.294983	500.938385	-564.823547	-111.316803	505.477722	-586.055054	155.533630	87.543587	-552.808228	-123.341698	89.450768	-504.843109	192.329987	1380.917114	-473.713928	-150.819550	1366.529663	-457.260132	30.374414	1395.499634	-457.828461	18.407045	1671.064697	-554.721802	281.857941	1142.274170	-512.164124	-244.422012	1130.283936	-437.940826	296.523560	896.156494	-391.964172	-217.963745	891.215271	-464.251465	37.736294	965.001282	581.837708	-16.803720	933.161987	589.831360	139.374985
-514.244202	117.398857	876.122620	-493.938568	-45.153904	870.218750	-592.170837	153.260956	500.913635	-565.036621	-111.300957	505.457703	-586.082703	155.520081	87.518074	-552.764709	-123.334892	89.445656	-504.813934	192.404053	1380.954346	-473.690674	-150.727295	1366.625854	-457.232941	30.471491	1395.529175	-457.651855	18.563667	1671.051514	-554.578369	281.956879	1142.282349	-511.990234	-244.415436	1130.434814	-437.586731	296.500031	896.248657	-391.666840	-218.085754	891.403809	-464.527771	37.729534	964.997314	581.697693	-16.799381	933.153015	589.691101	139.368866
-514.508118	117.375778	876.135864	-494.208984	-45.154781	870.239624	-592.445435	153.208054	500.896790	-565.223267	-111.286568	505.456055	-586.104736	155.566696	87.512993	-552.735229	-123.356674	89.431633	-504.798950	192.490814	1380.974121	-473.695618	-150.601364	1366.686890	-457.221161	30.554058	1395.562134	-457.486389	18.703476	1671.031250	-554.428955	282.077057	1142.300903	-511.820801	-244.437286	1130.546387	-437.223694	296.483704	896.367859	-391.386444	-218.162964	891.580872	-464.766571	37.724476	965.002075	581.571106	-16.783096	933.147522	589.672302	139.586609
-514.772522	117.353203	876.128845	-494.506348	-45.131565	870.245972	-592.691223	153.123062	500.874756	-565.440735	-111.297318	505.446411	-586.065430	155.588974	87.504166	-552.697937	-123.380798	89.433098	-504.779602	192.586975	1380.986328	-473.693359	-150.494492	1366.759644	-457.238037	30.648605	1395.547852	-457.321320	18.840294	1670.994751	-554.301331	282.172333	1142.321167	-511.678192	-244.461914	1130.655884	-436.883942	296.479156	896.477600	-391.158142	-218.246704	891.741882	-464.997620	37.731789	964.980103	581.407166	-16.793636	933.131104	589.408813	139.335266
-514.991943	117.337418	876.120178	-494.749023	-45.156742	870.239258	-592.903381	153.055344	500.837555	-565.589539	-111.281868	505.432983	-586.059143	155.620956	87.510307	-552.719788	-123.387611	89.399765	-504.781433	192.680878	1380.993774	-473.677582	-150.401169	1366.829956	-457.246185	30.731730	1395.533081	-457.173767	18.983536	1670.958984	-554.195435	282.281433	1142.320435	-511.533234	-244.442169	1130.727905	-436.561859	296.452728	896.574646	-390.938232	-218.325226	891.862854	-465.197571	37.711014	964.958984	581.244141	-16.813097	933.125488	589.260742	139.327896
-515.254761	117.342468	876.120239	-495.001892	-45.148350	870.247986	-593.191650	152.987579	500.837616	-565.745422	-111.272942	505.415375	-586.073364	155.649734	87.481842	-552.761780	-123.386604	89.391899	-504.793579	192.778229	1381.001099	-473.674835	-150.278488	1366.866333	-457.259277	30.845688	1395.516113	-457.054535	19.123199	1670.933350	-554.106262	282.403259	1142.314453	-511.425659	-244.463898	1130.816895	-436.277802	296.478027	896.682434	-390.782471	-218.389557	891.981323	-465.421234	37.729916	964.948364	581.061035	-16.844513	933.095520	589.114746	139.309402
-515.463013	117.352150	876.127502	-495.217834	-45.172539	870.251892	-593.429382	152.938385	500.858185	-565.887756	-111.265228	505.373474	-586.084778	155.660645	87.462563	-552.724915	-123.394791	89.388046	-504.804443	192.851044	1381.006104	-473.637512	-150.193741	1366.927124	-457.417358	30.994051	1395.299805	-456.952576	19.144079	1670.898438	-554.044189	282.502075	1142.315063	-511.349762	-244.448502	1130.896973	-435.987579	296.504517	896.813232	-390.628479	-218.419220	892.110962	-465.621124	37.720222	964.948730	580.891418	-16.866991	933.065247	588.982544	139.269196
-515.679626	117.304276	876.105042	-495.420471	-45.187874	870.244873	-593.641235	152.903534	500.813385	-566.002502	-111.284729	505.347656	-586.049622	155.679245	87.462776	-552.810547	-123.396111	89.324211	-504.890198	192.953537	1381.006104	-473.684662	-150.076324	1366.967407	-457.305573	31.060251	1395.436890	-456.870209	19.288101	1670.866089	-554.000488	282.576324	1142.282593	-511.292999	-244.466965	1130.966797	-435.796875	296.667603	896.934875	-390.547363	-218.445892	892.197937	-465.805511	37.704632	964.922791	580.715454	-16.891935	933.060669	588.826965	139.232117
-515.874451	117.294090	876.097351	-495.600983	-45.205441	870.266113	-593.845947	152.837875	500.788971	-566.117065	-111.294800	505.353912	-585.933594	155.514053	87.300636	-552.778442	-123.396439	89.333534	-504.960358	193.027725	1381.016968	-473.709869	-149.984650	1367.005493	-457.352692	31.169855	1395.451538	-456.789673	19.425097	1670.840454	-554.070251	282.833313	1142.403320	-511.260529	-244.467148	1131.039185	-435.588531	296.694244	897.035217	-390.485687	-218.489365	892.262085	-465.978760	37.712543	964.922913	580.507507	-16.905441	933.076416	588.660156	139.208847
-516.136230	117.161247	876.049988	-495.800140	-45.274845	870.265747	-594.072632	152.783401	500.736389	-566.229858	-111.350578	505.374542	-585.971863	155.536087	87.317741	-552.788269	-123.398125	89.339561	-505.040222	193.142853	1381.001587	-473.714386	-149.875626	1367.032349	-457.410217	31.306339	1395.450928	-456.725983	19.544886	1670.814697	-554.084534	282.924133	1142.412720	-511.238434	-244.473785	1131.112183	-435.390137	296.707703	897.119263	-390.457001	-218.500610	892.332336	-466.179108	37.658199	964.885132	580.342834	-16.875467	933.066040	588.506348	139.201248
-516.254883	117.213867	876.047119	-495.951447	-45.261475	870.264221	-594.257690	152.708557	500.754242	-566.332886	-111.363335	505.350677	-586.003296	155.555115	87.288841	-552.804810	-123.394783	89.329224	-505.111877	193.236603	1381.015381	-473.756317	-149.778458	1367.065918	-457.458740	31.418119	1395.430420	-456.669830	19.663177	1670.793579	-554.113464	283.023682	1142.385254	-511.219086	-244.564423	1131.237061	-435.246002	296.782806	897.195618	-390.454468	-218.498215	892.415894	-466.308899	37.684273	964.880798	580.179443	-16.849947	933.072144	588.342896	139.177689
-516.370300	117.255356	876.055725	-496.081482	-45.248600	870.278137	-594.404846	152.677521	500.739868	-566.412659	-111.388466	505.333984	-586.007874	155.547043	87.291206	-552.789063	-123.390816	89.313545	-505.190643	193.341141	1381.017456	-473.775909	-149.677200	1367.079224	-457.530396	31.513882	1395.406982	-456.632996	19.816326	1670.726929	-554.125610	283.155121	1142.353149	-511.232971	-244.570450	1131.300415	-435.095276	296.849792	897.286194	-390.480865	-218.496323	892.470520	-466.434875	37.710129	964.893494	579.982849	-16.829281	933.069824	588.158264	139.196945
-516.468445	117.302940	876.060791	-496.187073	-45.244164	870.275940	-594.524292	152.614044	500.715424	-566.450378	-111.387024	505.296417	-586.003723	155.547989	87.288399	-552.850952	-123.408218	89.311676	-505.296143	193.463882	1381.003540	-473.840118	-149.578186	1367.134521	-457.577179	31.610254	1395.397339	-456.596771	19.950630	1670.709961	-554.189392	283.270325	1142.369995	-511.287292	-244.396072	1131.254883	-434.939819	296.763062	897.310608	-390.508636	-218.466721	892.508118	-466.533844	37.730171	964.893799	579.770874	-16.823992	933.074829	587.986084	139.186249
-516.597595	117.269394	876.048096	-496.297394	-45.222755	870.289429	-594.700195	152.609879	500.707520	-566.525696	-111.393715	505.305023	-586.020630	155.543243	87.292641	-552.854553	-123.410423	89.307587	-505.388580	193.568649	1381.002075	-473.881104	-149.499985	1367.186890	-457.650513	31.721498	1395.414063	-456.582306	20.095760	1670.691772	-554.257080	283.372528	1142.329102	-511.362030	-244.353256	1131.338257	-434.850159	296.828674	897.361694	-390.578552	-218.428818	892.574158	-466.654022	37.744030	964.893982	579.595520	-16.810354	933.064087	587.824890	139.189438
-516.684631	117.278488	876.025330	-496.404907	-45.235264	870.291077	-594.825073	152.552490	500.709229	-566.585022	-111.385696	505.295746	-585.995667	155.550247	87.290970	-552.859375	-123.412613	89.315742	-505.458069	193.634415	1381.009155	-473.920990	-149.409698	1367.249023	-457.861877	31.873907	1395.274902	-456.590546	20.241093	1670.688965	-554.340881	283.494080	1142.317505	-511.451324	-244.310333	1131.411011	-434.812347	296.902832	897.399536	-390.706757	-218.395950	892.643982	-466.756348	37.750172	964.885498	579.376892	-16.781990	933.044556	587.622192	139.210739
-516.779480	117.299927	876.006836	-496.480560	-45.225060	870.306091	-594.935852	152.516525	500.688263	-566.657410	-111.405945	505.294189	-585.983093	155.553802	87.290932	-552.919128	-123.424095	89.320175	-505.558472	193.726288	1381.007446	-473.974915	-149.323212	1367.324341	-457.934753	31.988493	1395.254028	-456.618378	20.373314	1670.674194	-554.320374	283.424133	1142.109985	-511.539734	-244.257721	1131.503052	-434.820587	297.026794	897.399719	-390.862091	-218.375244	892.694763	-466.844391	37.789112	964.884521	579.142578	-16.747063	932.997864	587.424316	139.215729
-516.913513	117.315895	876.009399	-496.608704	-45.229755	870.302551	-595.063782	152.520187	500.671173	-566.687500	-111.402084	505.291626	-586.015930	155.563339	87.305321	-552.923096	-123.408577	89.296951	-505.655212	193.813126	1380.987183	-474.036560	-149.230133	1367.402832	-458.032654	32.072758	1395.259644	-456.657104	20.473148	1670.696777	-554.417542	283.551636	1142.100708	-511.669159	-244.214951	1131.603027	-434.837402	297.150909	897.416260	-391.036469	-218.309341	892.744324	-466.969849	37.793289	964.881653	578.909119	-16.740149	932.977234	587.216980	139.218430
-517.006226	117.282555	876.008789	-496.678619	-45.213795	870.328918	-595.168457	152.527908	500.685760	-566.750549	-111.413017	505.322174	-585.994019	155.557785	87.296745	-552.900818	-123.405121	89.306564	-505.773163	193.898468	1380.985352	-474.128571	-149.148285	1367.491699	-458.109467	32.157726	1395.286499	-456.713196	20.636944	1670.661499	-554.530945	283.640778	1142.102295	-511.815704	-244.187576	1131.694824	-434.902435	297.226715	897.425903	-391.258728	-218.227936	892.797852	-467.057739	37.805019	964.896912	578.662170	-16.725456	932.950989	586.986328	139.230881
-517.112122	117.287308	876.003052	-496.758545	-45.217300	870.329834	-595.285583	152.527786	500.685944	-566.761963	-111.407661	505.319092	-586.039673	155.544449	87.298553	-552.918518	-123.401787	89.323471	-505.856445	193.949646	1380.990112	-474.181519	-149.055084	1367.555786	-458.212921	32.252605	1395.315430	-456.771912	20.748026	1670.684326	-554.663269	283.786560	1142.116821	-511.983276	-244.103149	1131.806030	-434.992340	297.345612	897.422852	-391.498505	-218.137054	892.849854	-467.152863	37.815350	964.895325	578.441895	-16.747242	932.938232	586.780640	139.217651
-517.180664	117.305534	876.010315	-496.810425	-45.218479	870.347961	-595.306213	152.491791	500.674500	-566.773987	-111.427490	505.305664	-585.993103	155.552521	87.331192	-552.938660	-123.392654	89.319756	-505.967072	194.025742	1380.988770	-474.276672	-148.986710	1367.632935	-458.313995	32.348961	1395.306152	-456.840515	20.942101	1670.649902	-554.920410	284.108673	1142.334351	-512.144470	-244.066162	1131.888428	-435.136414	297.462219	897.413818	-391.765350	-218.058029	892.894836	-467.230774	37.831409	964.915527	578.244324	-16.736427	932.940247	586.593750	139.236893
-517.287720	117.309990	876.010193	-496.878479	-45.224239	870.347595	-595.424500	152.510880	500.660675	-566.763000	-111.422226	505.308350	-586.001282	155.536026	87.335419	-552.913330	-123.397713	89.319962	-506.061707	194.106735	1380.988159	-474.355042	-148.915527	1367.688843	-458.417969	32.420654	1395.328125	-456.918854	21.073734	1670.684448	-555.030823	284.222412	1142.338989	-512.313293	-244.002090	1131.970215	-435.316925	297.623840	897.386292	-392.018860	-217.961777	892.949463	-467.327698	37.838734	964.919189	578.026672	-16.708260	932.916748	586.370239	139.256104
-517.367004	117.279068	876.007324	-496.925995	-45.207001	870.362122	-595.450562	152.494797	500.660858	-566.762573	-111.415985	505.302460	-585.985840	155.532898	87.344482	-552.976624	-123.402786	89.320335	-506.177856	194.194229	1380.992676	-474.465240	-148.837158	1367.761719	-458.366821	32.462601	1395.522583	-457.015625	21.234896	1670.682495	-555.024597	284.150085	1142.148682	-512.486511	-243.967041	1132.059448	-435.499268	297.791870	897.345276	-392.308014	-217.895493	892.991028	-467.410309	37.847343	964.933044	577.822327	-16.671408	932.893616	586.156372	139.268860
-517.436218	117.323410	876.039978	-496.972107	-45.160248	870.370911	-595.511475	152.480042	500.682159	-566.759338	-111.407333	505.304260	-586.005493	155.527222	87.361771	-552.975891	-123.400307	89.344101	-506.278015	194.249725	1380.991943	-474.516266	-148.776840	1367.822754	-458.638275	32.563671	1395.380981	-457.113586	21.403339	1670.678101	-555.312317	284.466095	1142.380615	-512.663208	-243.917435	1132.154175	-435.711823	297.916809	897.288208	-392.576660	-217.796310	893.044739	-467.490265	37.881943	964.963623	577.637329	-16.629028	932.861267	585.963745	139.286942
-517.543213	117.344971	876.036194	-497.044525	-45.148754	870.390076	-595.523804	152.482574	500.681274	-566.758667	-111.418190	505.306854	-585.997559	155.539200	87.382896	-552.970764	-123.393883	89.321442	-506.386139	194.317535	1380.978882	-474.612854	-148.721954	1367.872437	-458.782532	32.617847	1395.405273	-457.221832	21.553341	1670.679199	-555.440002	284.599670	1142.403442	-512.848755	-243.872894	1132.231201	-435.964966	298.081482	897.221008	-392.875061	-217.742523	893.068787	-467.589233	37.918468	964.974976	577.387146	-16.582949	932.824768	585.707825	139.346588
-517.663452	117.283875	876.040283	-497.114105	-45.140839	870.398682	-595.575500	152.512970	500.655823	-566.775574	-111.442116	505.300232	-586.142761	155.619720	87.431099	-552.991394	-123.397202	89.336914	-506.510651	194.380890	1380.980835	-474.733887	-148.671555	1367.942993	-458.946777	32.690647	1395.411865	-457.345734	21.718426	1670.673096	-555.582397	284.747345	1142.432373	-513.057251	-243.818878	1132.290649	-436.230774	298.265930	897.140503	-393.213593	-217.687256	893.092896	-467.692688	37.906376	964.984680	577.140198	-16.541239	932.797668	585.423523	139.357285
-517.748596	117.269516	876.053162	-497.157013	-45.132236	870.409851	-595.594360	152.479721	500.637970	-566.811340	-111.449646	505.319733	-585.946289	155.542511	87.380905	-553.012756	-123.382729	89.359177	-506.648315	194.440002	1380.987793	-474.855621	-148.643753	1367.990967	-459.098328	32.751801	1395.446167	-457.473267	21.873476	1670.683350	-555.731262	284.834961	1142.406616	-513.285828	-243.803513	1132.383423	-436.522980	298.456787	897.028931	-393.582550	-217.605881	893.115784	-467.775330	37.910492	965.004639	576.930603	-16.495146	932.768433	585.133606	139.393631
-517.859619	117.293625	876.070862	-497.228821	-45.098568	870.418884	-595.619629	152.501205	500.621704	-566.821350	-111.462006	505.299225	-585.980713	155.530746	87.356537	-553.076416	-123.380821	89.365425	-506.857300	194.529236	1380.987549	-475.051910	-148.589478	1368.052734	-459.082733	32.761185	1395.637817	-457.607361	22.032400	1670.691772	-555.916382	284.936340	1142.416382	-513.516602	-243.791183	1132.452759	-436.837402	298.640625	896.935303	-393.956329	-217.533447	893.116211	-467.880981	37.942131	965.024048	576.758972	-16.429403	932.715942	584.841858	139.419373
-517.977417	117.268333	876.091614	-497.284546	-45.088627	870.443115	-595.696655	152.496323	500.623260	-566.851013	-111.450783	505.305786	-585.955750	155.528809	87.359039	-553.101563	-123.384445	89.382568	-507.015625	194.582962	1380.965210	-475.204132	-148.566879	1368.125366	-459.256439	32.808361	1395.671387	-457.754822	22.203903	1670.685791	-556.104126	285.033173	1142.397705	-513.750488	-243.766052	1132.537842	-437.168213	298.883209	896.841187	-394.308716	-217.483902	893.155212	-467.982941	37.949806	965.052856	576.580627	-16.389898	932.693787	584.521301	139.489594
-518.071533	117.272102	876.114258	-497.339722	-45.054573	870.431824	-595.699158	152.454346	500.594116	-566.836243	-111.458092	505.303406	-585.904358	155.549347	87.353073	-553.124573	-123.388016	89.386459	-507.191254	194.640457	1380.962891	-475.366302	-148.511551	1368.172729	-459.443146	32.869423	1395.663818	-457.915497	22.374290	1670.688477	-556.291504	285.108398	1142.391357	-514.007996	-243.752579	1132.621216	-437.481628	299.077271	896.749695	-394.652527	-217.416534	893.185486	-468.072449	37.957294	965.065125	576.408569	-16.357382	932.665710	584.201172	139.487778
-518.188721	117.302452	876.160522	-497.407196	-45.024860	870.445251	-595.794861	152.487076	500.616211	-566.854919	-111.464417	505.299500	-585.957642	155.537216	87.367935	-553.193542	-123.374336	89.385727	-507.361420	194.703049	1380.952515	-475.518311	-148.488220	1368.239990	-459.621216	32.919785	1395.678589	-458.077515	22.529764	1670.688721	-556.500916	285.191833	1142.375488	-514.255249	-243.761368	1132.724121	-437.844940	299.218994	896.637756	-395.004608	-217.394867	893.217468	-468.189209	37.977386	965.105774	576.229126	-16.324596	932.609680	583.789490	139.500946
-518.324036	117.203346	876.124329	-497.464050	-45.048389	870.453369	-595.841736	152.501297	500.568787	-566.833191	-111.437889	505.266998	-585.968079	155.532394	87.356712	-553.212524	-123.358528	89.387009	-507.536926	194.740921	1380.918945	-475.657898	-148.454559	1368.285889	-459.806488	32.973415	1395.691162	-458.249359	22.664082	1670.678223	-556.731018	285.283112	1142.370605	-514.524780	-243.676682	1132.750366	-438.252289	299.401184	896.519653	-395.382751	-217.375473	893.233704	-468.299896	37.959076	965.097107	576.021851	-16.346310	932.563354	583.354065	139.470734
-518.423645	117.272644	876.156738	-497.538849	-44.980236	870.441589	-595.926880	152.492340	500.598114	-566.853455	-111.459747	505.262970	-586.135315	155.615402	87.418945	-553.259705	-123.344147	89.391907	-507.685181	194.781708	1380.899658	-475.846954	-148.413803	1368.335205	-459.969604	33.011600	1395.696045	-458.414551	22.810925	1670.666016	-556.925720	285.377594	1142.396362	-514.801636	-243.646866	1132.791260	-438.628357	299.579224	896.382324	-395.751556	-217.359726	893.223022	-468.410767	38.005413	965.118103	575.843201	-16.379181	932.506531	582.922974	139.479492
-518.696106	117.064690	876.061401	-497.647614	-45.101334	870.449890	-596.000549	152.479584	500.530365	-566.916260	-111.497787	505.275146	-585.966431	155.553787	87.372124	-553.309387	-123.339462	89.395378	-507.882690	194.828354	1380.878052	-475.999939	-148.382736	1368.384277	-460.171814	33.055740	1395.693115	-458.580811	22.949905	1670.653320	-557.137695	285.462494	1142.383423	-515.059021	-243.655228	1132.881592	-439.068726	299.781677	896.241272	-396.131561	-217.328476	893.233215	-468.596558	37.941288	965.070435	575.619995	-16.460291	932.465942	582.414490	139.418701
-518.923828	116.951309	876.051697	-497.749512	-45.152874	870.463989	-596.057983	152.456360	500.501068	-566.958923	-111.507805	505.308838	-586.091919	155.620422	87.373474	-553.311462	-123.320389	89.388771	-508.051727	194.859848	1380.857300	-476.164337	-148.358032	1368.413086	-460.377686	33.110920	1395.701050	-458.757355	23.088509	1670.660156	-557.392578	285.520966	1142.375732	-515.332825	-243.692505	1132.990845	-439.520386	299.961578	896.099487	-396.489136	-217.302292	893.273071	-468.772125	37.902248	965.076294	575.478699	-16.481857	932.436829	581.896118	139.344116
-518.923767	117.239555	876.184937	-497.791382	-44.988297	870.446289	-596.143005	152.449936	500.530914	-566.955566	-111.502373	505.272400	-585.963501	155.576111	87.345222	-553.235413	-123.304626	89.365654	-508.250519	194.913620	1380.820679	-476.358063	-148.316162	1368.447388	-460.550079	33.134647	1395.733887	-458.950653	23.225267	1670.653076	-557.660461	285.613464	1142.371460	-515.622620	-243.659744	1133.053711	-439.978088	300.103180	895.988953	-396.858734	-217.304901	893.333313	-468.840118	38.024544	965.156616	575.332458	-16.609648	932.441650	581.376953	139.221375
-519.115112	117.207146	876.199646	-497.910767	-44.991577	870.453552	-596.208923	152.453461	500.506165	-567.001892	-111.528633	505.271759	-585.930054	155.583664	87.329559	-552.727844	-123.134964	89.075691	-508.450775	194.959641	1380.807007	-476.538086	-148.281708	1368.489990	-460.769684	33.182503	1395.685425	-459.142639	23.375937	1670.606812	-557.937988	285.684326	1142.342896	-515.892822	-243.610840	1133.091187	-440.464355	300.333984	895.866638	-397.244202	-217.384537	893.362366	-469.008850	38.018402	965.173096	575.222534	-16.680876	932.424561	580.840820	139.054214
-519.277405	117.190079	876.203430	-498.014343	-45.016014	870.454834	-596.302979	152.436859	500.502899	-567.041443	-111.543297	505.258209	-585.943115	155.622406	87.318031	-552.726379	-123.137077	89.064583	-508.642700	194.997772	1380.793213	-476.699432	-148.268524	1368.527344	-461.098419	33.276188	1395.532471	-459.343994	23.485464	1670.599365	-558.206543	285.748322	1142.357422	-516.170715	-243.604843	1133.166016	-440.949615	300.521515	895.736572	-397.644989	-217.420624	893.397766	-469.154388	38.008591	965.180786	575.142517	-16.769499	932.419922	580.280823	138.974152
-519.469666	117.103951	876.198608	-498.137024	-45.037834	870.467896	-596.372131	152.414978	500.478851	-567.059143	-111.558952	505.260773	-585.935852	155.618484	87.322601	-553.184509	-123.271034	89.267204	-508.853912	195.035446	1380.768799	-476.896484	-148.230347	1368.579346	-461.302795	33.329792	1395.523804	-459.550140	23.566978	1670.628174	-558.488281	285.827240	1142.356812	-516.421692	-243.578079	1133.219971	-441.352631	300.612915	895.621155	-397.991333	-217.481522	893.419556	-469.318115	37.981575	965.187012	575.060791	-16.873238	932.433716	579.714294	138.851028
-519.600281	117.034187	876.185913	-498.248688	-45.066498	870.464294	-596.463928	152.401413	500.493835	-567.123596	-111.585747	505.227936	-585.968323	155.656815	87.321571	-552.809998	-123.150940	89.062431	-509.085114	195.060059	1380.721680	-477.083160	-148.180466	1368.639526	-461.492645	33.354256	1395.521362	-459.756104	23.666515	1670.621582	-558.785767	285.851929	1142.320190	-516.670349	-243.583130	1133.290161	-441.793213	300.696075	895.505798	-398.303711	-217.555466	893.453369	-469.451233	37.940853	965.183899	574.955505	-17.023174	932.442932	579.091858	138.670090
-519.589783	116.791641	875.949036	-498.348663	-45.100754	870.447388	-596.432922	152.313354	500.418396	-567.161621	-111.604317	505.214111	-585.899536	155.677246	87.313889	-552.744202	-123.136955	89.033653	-509.309448	195.105560	1380.688110	-477.274048	-148.163345	1368.658081	-461.722931	33.424473	1395.515259	-459.962372	23.773153	1670.607178	-559.090881	285.885651	1142.255249	-516.926025	-243.606461	1133.350952	-442.312256	300.929840	895.409912	-398.635376	-217.595871	893.489380	-469.476074	37.905853	965.046143	574.894104	-17.212206	932.442444	578.542419	138.482605
-519.753052	116.714828	875.935364	-498.460785	-45.127621	870.460938	-596.534790	152.294876	500.385529	-567.185852	-111.598022	505.185455	-585.885803	155.705902	87.323021	-552.744812	-123.138275	89.034500	-509.542603	195.117691	1380.665161	-477.485168	-148.135971	1368.694824	-461.784393	33.423901	1395.689575	-460.166626	23.854904	1670.595215	-559.398560	285.932220	1142.233154	-517.150452	-243.655197	1133.422729	-442.778198	301.029388	895.298828	-398.954987	-217.662521	893.537598	-469.620819	37.881573	965.048462	574.836243	-17.396706	932.466797	577.960022	138.262589
-519.865723	116.722229	875.947083	-498.575928	-45.125408	870.451294	-596.617188	152.245758	500.360535	-567.246948	-111.609489	505.187866	-585.897217	155.719101	87.307251	-552.700134	-123.169823	89.040810	-509.748291	195.163055	1380.655518	-477.650360	-148.103607	1368.722778	-462.159332	33.505547	1395.527588	-460.377075	23.954498	1670.596924	-559.713867	285.990662	1142.238647	-517.401306	-243.669434	1133.483887	-443.228577	301.123352	895.196411	-399.267212	-217.742401	893.601929	-469.753601	37.870804	965.057983	574.834045	-17.561590	932.478882	577.415894	138.121887
-520.020752	116.634216	875.938904	-498.701935	-45.166927	870.454529	-596.714050	152.222992	500.338104	-567.280090	-111.611641	505.188812	-586.051819	155.832855	87.357918	-552.657898	-123.150108	89.018776	-510.008728	195.208481	1380.658325	-477.821289	-148.097427	1368.774292	-462.377838	33.543541	1395.542480	-460.593170	24.033796	1670.594482	-560.050720	286.005859	1142.249634	-517.633667	-243.712463	1133.568481	-443.662109	301.256653	895.144714	-399.590912	-217.814407	893.665039	-469.911591	37.817635	965.062744	574.816101	-17.765846	932.498413	576.854553	137.925644
-520.202087	116.577858	875.942322	-498.821777	-45.215595	870.459595	-596.794312	152.216217	500.332886	-567.349854	-111.654312	505.171814	-586.035645	155.862076	87.380402	-552.719788	-123.177711	88.988457	-510.251343	195.248154	1380.639038	-478.012390	-148.080841	1368.803467	-462.609558	33.556126	1395.548584	-460.813293	24.150572	1670.565186	-560.413330	286.007874	1142.224976	-517.852600	-243.789291	1133.668335	-444.134857	301.366302	895.074768	-399.899567	-217.925919	893.704224	-470.074402	37.779388	965.071960	574.853394	-17.911938	932.499207	576.304688	137.741547
-520.413513	116.449081	875.917480	-498.956940	-45.275799	870.462830	-596.889404	152.141068	500.264801	-567.412659	-111.666367	505.168396	-586.057068	155.865265	87.366341	-552.694275	-123.164513	88.991631	-510.503479	195.267456	1380.639160	-478.221954	-148.049377	1368.841309	-462.818481	33.605095	1395.568848	-461.038513	24.210978	1670.601929	-560.742554	286.009827	1142.218262	-518.058289	-243.939972	1133.781128	-444.571350	301.404114	895.021118	-400.171326	-218.040085	893.764160	-470.264984	37.717800	965.067810	574.916992	-18.061731	932.509766	575.851563	137.510818
-520.569275	116.445961	875.956665	-499.070831	-45.288498	870.464600	-596.990845	152.149734	500.255829	-567.465881	-111.691917	505.166016	-586.049927	155.852798	87.352318	-552.691345	-123.177307	88.974518	-510.736511	195.289215	1380.632446	-478.398010	-148.021957	1368.893311	-463.049072	33.637020	1395.579102	-461.281525	24.293184	1670.604370	-561.070801	286.009216	1142.211914	-518.267212	-243.857346	1133.791870	-444.980133	301.509216	894.985168	-400.413177	-218.172180	893.808655	-470.425842	37.694851	965.099792	574.965149	-18.247791	932.558716	575.382568	137.263992
-520.754700	116.443909	875.957214	-499.217804	-45.326626	870.481018	-597.037720	152.130203	500.248657	-567.514160	-111.697159	505.138580	-586.044556	155.855743	87.345497	-552.705811	-123.175499	88.970909	-511.057587	195.312164	1380.618774	-478.634949	-147.989990	1368.953613	-463.077972	33.629990	1395.791870	-461.521729	24.369102	1670.590820	-561.414795	285.989838	1142.176025	-518.476379	-243.903778	1133.861450	-445.424744	301.669525	894.950989	-400.655853	-218.315918	893.852051	-470.608521	37.690266	965.114990	575.085205	-18.506166	932.592712	575.016846	136.954727
-520.960327	116.423698	875.954224	-499.367188	-45.355019	870.464233	-597.116516	152.129837	500.206329	-567.560913	-111.708260	505.095154	-586.045593	155.883896	87.336479	-552.755127	-123.180428	88.969734	-511.331299	195.323364	1380.605835	-478.840637	-147.960907	1368.978760	-463.317871	33.666908	1395.779297	-461.760132	24.447584	1670.584106	-561.777344	286.017090	1142.154663	-518.660156	-244.078705	1134.041748	-445.838440	301.752899	894.915100	-400.882721	-218.443756	893.905701	-470.790100	37.671127	965.106689	575.084106	-18.579525	932.620972	574.456421	136.961243
-521.131592	116.389534	875.950256	-499.525391	-45.369904	870.472595	-597.194580	152.090408	500.206451	-567.647400	-111.731270	505.078918	-586.023987	155.882309	87.298317	-552.702332	-123.188499	88.969490	-511.607269	195.345963	1380.595581	-479.036163	-147.924728	1369.031738	-463.531494	33.657616	1395.815918	-461.996521	24.521662	1670.583618	-562.123962	286.042786	1142.140015	-518.831665	-244.050461	1134.036011	-446.229279	301.848480	894.888611	-401.074707	-218.577805	893.961792	-470.963287	37.655773	965.112305	575.117371	-18.687496	932.665405	574.044006	136.813828
-521.248840	116.415863	875.954651	-499.641968	-45.375950	870.464844	-597.227234	152.069656	500.188354	-567.699829	-111.766220	505.085022	-586.038391	155.890076	87.295509	-552.706665	-123.193161	88.955879	-511.840485	195.337051	1380.596069	-479.202301	-147.906769	1369.077148	-463.982452	33.756031	1395.647339	-462.233795	24.592129	1670.590576	-562.437561	286.063110	1142.144287	-519.000488	-244.037186	1134.069214	-446.598969	301.885681	894.883179	-401.229828	-218.729584	894.033508	-471.108337	37.654579	965.122986	575.164124	-18.909184	932.722229	573.733948	136.564438
-521.462097	116.483643	876.035400	-499.793335	-45.370407	870.473572	-597.297363	152.064941	500.184113	-567.763000	-111.784630	505.046906	-585.995972	155.918274	87.240852	-552.668335	-123.199524	88.952209	-512.165100	195.347916	1380.582397	-479.432007	-147.887833	1369.118408	-464.024048	33.721413	1395.847412	-462.476563	24.682899	1670.561279	-562.800781	286.054108	1142.130371	-519.167114	-244.097198	1134.126587	-447.016968	301.945068	894.890686	-401.393555	-218.877792	894.115417	-471.314819	37.660950	965.178711	575.203857	-19.050247	932.747986	573.381042	136.364655
-521.590393	116.377792	875.938416	-499.954102	-45.418583	870.463745	-597.350098	152.064224	500.154083	-567.849365	-111.805000	505.059479	-586.028442	155.959030	87.268120	-552.652649	-123.216255	88.927605	-512.429688	195.370789	1380.582886	-479.606018	-147.886627	1369.158936	-464.289917	33.742142	1395.868652	-462.735321	24.742527	1670.558105	-563.151306	286.036072	1142.131592	-519.341858	-244.194962	1134.202148	-447.428467	302.043030	894.892761	-401.557190	-219.044647	894.176697	-471.456024	37.626850	965.122925	575.334290	-19.051407	932.748291	573.137085	136.133255
-521.781982	116.360947	875.952698	-500.107544	-45.418049	870.457458	-597.396729	152.054230	500.140015	-567.921326	-111.838486	505.046997	-585.980957	155.944000	87.225426	-552.626709	-123.232513	88.919731	-512.724304	195.351700	1380.574951	-479.785065	-147.880951	1369.223633	-464.551239	33.764683	1395.873657	-462.994659	24.776413	1670.608276	-563.505676	286.029510	1142.133057	-519.479431	-244.267975	1134.272095	-447.858795	302.146057	894.887695	-401.699921	-219.213394	894.245667	-471.639069	37.614941	965.131470	575.384888	-19.493855	932.939331	573.208191	135.862411
-521.959656	116.311874	875.947754	-500.259399	-45.451576	870.450500	-597.389954	152.046783	500.129242	-567.972412	-111.873497	505.059570	-585.993225	155.969849	87.204277	-552.529907	-123.217422	88.915344	-513.016174	195.355606	1380.581055	-479.954407	-147.884903	1369.257202	-464.817780	33.791317	1395.863525	-463.268250	24.824682	1670.615479	-563.825378	286.026947	1142.162964	-519.615295	-244.390549	1134.322754	-448.235565	302.163818	894.883362	-401.803619	-219.354507	894.327332	-471.811493	37.577820	965.128723	575.447449	-19.703781	933.038147	573.172363	135.595123
-522.162537	116.193939	875.932800	-500.410187	-45.512817	870.458435	-597.416260	152.050415	500.098877	-568.003235	-111.858559	505.010040	-585.977234	155.978104	87.183426	-552.544006	-123.243767	88.881157	-513.320923	195.359756	1380.558960	-480.153961	-147.853455	1369.287476	-465.034515	33.793156	1395.871704	-463.533783	24.878246	1670.619263	-564.195496	286.002594	1142.146729	-519.733765	-244.473129	1134.360474	-448.654724	302.155609	894.868958	-401.902466	-219.509766	894.360901	-472.000732	37.512848	965.129944	575.573242	-20.022345	933.120056	573.324890	135.188934
-522.352600	116.135910	875.910522	-500.573608	-45.547791	870.433105	-597.446899	152.054092	500.080048	-568.073669	-111.890724	504.980011	-585.989868	156.005463	87.201553	-552.572571	-123.263611	88.881241	-513.589294	195.334167	1380.543335	-480.304688	-147.862244	1369.308105	-465.484497	33.843399	1395.639893	-463.802246	24.931520	1670.626221	-564.540894	285.968903	1142.098633	-519.838379	-244.590179	1134.421753	-449.047028	302.200592	894.857910	-401.966003	-219.671143	894.410828	-472.179291	37.471100	965.106812	575.583313	-20.133852	933.230774	573.397400	134.989777
-522.533752	116.110580	875.923340	-500.717133	-45.582455	870.423218	-597.468506	152.066879	500.060974	-568.056152	-111.924973	504.969147	-586.002991	155.977524	87.190208	-552.530029	-123.278595	88.847054	-513.927795	195.339859	1380.525513	-480.511230	-147.848923	1369.328491	-465.515411	33.790375	1395.857666	-464.064880	25.006006	1670.595947	-564.898743	285.950378	1142.110596	-519.942993	-244.770477	1134.524658	-449.434235	302.190948	894.863281	-402.050293	-219.843536	894.472900	-472.367523	37.433338	965.119507	575.598450	-20.277575	933.324951	573.654541	134.789886
-522.648132	116.074417	875.925964	-500.834290	-45.572617	870.420593	-597.449219	152.072220	500.060272	-568.048828	-111.919701	504.922516	-586.032532	156.003601	87.191841	-552.483887	-123.274536	88.863693	-514.213379	195.321609	1380.503784	-480.698151	-147.854370	1369.355347	-465.741760	33.786114	1395.899292	-464.335419	25.023220	1670.632446	-565.257263	285.898163	1142.114990	-520.020203	-244.881927	1134.600220	-449.815308	302.158569	894.886536	-402.089722	-220.008759	894.529968	-472.509827	37.413181	965.130981	575.611572	-20.389008	933.398193	574.023438	134.652863
-522.786194	116.019218	875.928528	-500.960480	-45.625610	870.406006	-597.391846	152.073730	500.045074	-568.079346	-111.947411	504.921600	-586.032593	156.000061	87.195358	-552.444885	-123.278297	88.844711	-514.461975	195.309311	1380.506836	-480.839935	-147.857529	1369.401123	-466.204773	33.830032	1395.690308	-464.603943	25.057356	1670.639648	-565.611023	285.834442	1142.070190	-520.087646	-244.977325	1134.658203	-450.210480	302.208618	894.887939	-402.143646	-220.193130	894.604797	-472.671753	37.347771	965.137939	575.607361	-20.537617	933.465149	574.569397	134.473358
-522.881714	116.044640	875.939941	-501.057404	-45.628094	870.403015	-597.357483	152.064102	500.062561	-568.058167	-111.968704	504.869446	-586.072205	156.002151	87.178291	-552.461060	-123.277458	88.844963	-514.774719	195.291367	1380.500122	-481.016571	-147.859924	1369.432129	-466.463684	33.839527	1395.713745	-464.864014	25.097361	1670.645996	-565.974060	285.784607	1142.057251	-520.174377	-245.123489	1134.739380	-450.588989	302.198883	894.896423	-402.182220	-220.315063	894.656189	-472.796814	37.345993	965.154785	575.512146	-20.583775	933.521973	575.145325	134.334427
-522.997375	115.980713	875.935181	-501.167755	-45.660557	870.403137	-597.285583	152.063400	500.029480	-568.113892	-111.996010	504.900269	-586.058899	156.008286	87.169891	-552.506470	-123.282219	88.830399	-515.112244	195.291077	1380.476563	-481.245209	-147.833969	1369.490723	-466.500488	33.796818	1395.954224	-465.133728	25.119637	1670.656860	-566.327759	285.712708	1142.078979	-520.243835	-245.221664	1134.794922	-450.956940	302.152649	894.915771	-402.204285	-220.477631	894.743530	-472.939606	37.297825	965.165100	575.474121	-20.584631	933.523376	575.729858	134.328094
-523.090698	116.005096	875.943848	-501.273041	-45.679352	870.405457	-597.225281	152.078140	500.017029	-568.098877	-111.995865	504.886658	-586.065430	156.015671	87.173752	-552.492004	-123.292358	88.826096	-515.431091	195.262970	1380.472900	-481.418976	-147.826599	1369.524902	-466.742249	33.792171	1395.974609	-465.386902	25.149900	1670.666016	-566.677124	285.582947	1142.053223	-520.309265	-245.354187	1134.879639	-451.308624	302.114288	894.964844	-402.233612	-220.604797	894.806702	-473.067291	37.289284	965.182983	575.764038	-19.923979	933.263306	576.519897	134.454193
-523.186584	115.950157	875.941772	-501.373627	-45.691929	870.373779	-597.157837	152.070847	500.018524	-568.175842	-112.064743	504.886536	-586.045959	156.013138	87.181305	-552.481750	-123.292229	88.833717	-515.703613	195.215988	1380.453491	-481.624878	-147.844162	1369.555420	-466.978271	33.799469	1395.972290	-465.644897	25.183634	1670.659668	-567.022278	285.493713	1142.019775	-520.387939	-245.482986	1134.921753	-451.660736	301.993286	895.009338	-402.246918	-220.721542	894.887146	-473.182434	37.235588	965.173706	575.310547	-20.544456	933.522156	577.335327	134.417847
-523.290344	115.915680	875.955627	-501.452911	-45.765488	870.394165	-597.122437	152.065338	500.005432	-568.187134	-112.070236	504.825562	-586.122986	155.993225	87.193878	-552.459595	-123.280640	88.787292	-515.972412	195.175491	1380.435425	-481.747498	-147.857819	1369.593140	-467.457825	33.828136	1395.763550	-465.901459	25.244246	1670.614868	-567.339417	285.386108	1141.992554	-520.468933	-245.591293	1135.010010	-451.982391	301.898468	895.017212	-402.259888	-220.837357	894.978516	-473.307831	37.185596	965.205139	575.513733	-20.220654	933.281555	578.412231	134.679703
-523.397644	115.856293	875.948853	-501.549835	-45.807262	870.386108	-597.080383	152.048981	499.977875	-568.246704	-112.123459	504.835022	-586.122681	155.996124	87.194504	-552.555176	-123.299126	88.806183	-516.278564	195.153625	1380.442749	-481.922058	-147.895554	1369.642578	-467.700317	33.820950	1395.776367	-466.159180	25.247862	1670.651245	-567.648499	285.273102	1141.961060	-520.530884	-245.663452	1135.034790	-452.269135	301.813812	895.049133	-402.242065	-220.936142	895.078857	-473.429993	37.134041	965.206238	575.333435	-20.195705	933.305176	579.256592	134.697632
-523.442383	115.848099	875.968567	-501.588470	-45.828739	870.379578	-597.031555	152.031570	499.968658	-568.272766	-112.141472	504.835022	-586.081604	155.971603	87.180634	-552.520935	-123.336571	88.795959	-516.575867	195.083313	1380.432251	-482.111938	-147.910263	1369.695801	-467.929596	33.816143	1395.795044	-466.403107	25.283073	1670.644287	-567.992310	285.122833	1141.902100	-520.602844	-245.790863	1135.113403	-452.567017	301.734833	895.044617	-402.233337	-221.040909	895.174988	-473.510651	37.099716	965.229797	575.117493	-20.288467	933.346924	580.180725	134.679321
-523.518188	115.839378	875.976074	-501.644226	-45.865803	870.383606	-597.023560	152.030289	499.975250	-568.262268	-112.132980	504.809967	-586.071350	155.949860	87.193596	-552.461548	-123.340790	88.799400	-516.911743	195.076431	1380.426758	-482.322845	-147.958420	1369.716919	-467.951874	33.749691	1396.054321	-466.635284	25.313353	1670.634766	-568.356445	285.021576	1141.882324	-520.663574	-245.852051	1135.163452	-452.903259	301.618744	895.029175	-402.203125	-221.120041	895.288635	-473.605591	37.074936	965.247986	575.051819	-20.479485	933.440552	581.239929	134.616913
-523.577393	115.816406	875.999817	-501.697693	-45.909473	870.397644	-596.937317	152.005920	499.936584	-568.232239	-112.149872	504.804108	-586.072144	155.960373	87.194420	-552.525085	-123.330650	88.787476	-517.190308	195.066818	1380.415283	-482.493835	-147.967941	1369.802124	-468.184265	33.695251	1396.082397	-466.858826	25.334133	1670.629395	-568.667969	284.932343	1141.892822	-520.751343	-245.952881	1135.236694	-453.213867	301.508392	895.033936	-402.209290	-221.199356	895.372803	-473.685364	37.033684	965.276978	574.950256	-20.544140	933.553162	582.130737	134.268021
-523.614563	115.737030	875.992859	-501.719055	-45.959538	870.401001	-596.940186	151.997009	499.930542	-568.213928	-112.169960	504.811798	-586.062073	155.961853	87.216072	-552.458496	-123.313347	88.806946	-517.492065	195.023605	1380.397583	-482.662842	-147.994278	1369.841675	-468.416351	33.686333	1396.138062	-467.089203	25.363232	1670.627808	-568.979309	284.833771	1141.882568	-520.808044	-246.035004	1135.276489	-453.514252	301.406128	895.045837	-402.178436	-221.262939	895.484558	-473.743958	36.974648	965.287415	574.838196	-20.513844	933.668335	582.873108	134.558273
-523.669373	115.676758	875.980103	-501.746155	-46.012085	870.407959	-596.907776	152.000931	499.935822	-568.197327	-112.181297	504.798950	-586.036072	155.970596	87.171227	-552.464172	-123.289063	88.793297	-517.793457	194.996613	1380.398682	-482.856689	-148.025696	1369.902832	-468.644531	33.652740	1396.168945	-467.320129	25.393856	1670.619141	-569.277527	284.679443	1141.838867	-520.885986	-246.108383	1135.299927	-453.768036	301.321716	895.051453	-402.151672	-221.320374	895.590210	-473.802612	36.933563	965.291687	574.871399	-20.642282	933.817932	583.839050	134.245361
-523.700134	115.625801	875.978149	-501.766815	-46.072643	870.404968	-596.886597	151.978470	499.925323	-568.159241	-112.191376	504.804596	-586.053894	155.963806	87.196045	-552.446533	-123.308739	88.768616	-518.092224	194.945282	1380.388062	-483.023468	-148.068329	1369.956421	-468.881317	33.636326	1396.219360	-467.579498	25.409130	1670.601807	-569.583557	284.586823	1141.804810	-520.960449	-246.151154	1135.299316	-454.069000	301.243988	895.020386	-402.151154	-221.384155	895.658997	-473.852173	36.875916	965.299316	574.845032	-20.555927	933.951294	584.460144	134.482285
-523.723145	115.600517	875.986572	-501.794952	-46.105347	870.400146	-596.865540	151.916168	499.917419	-568.169250	-112.251831	504.783173	-586.028625	155.950043	87.175507	-552.476074	-123.308548	88.772247	-518.380310	194.922424	1380.375977	-483.211243	-148.101608	1369.998535	-469.110626	33.601566	1396.230103	-467.794769	25.438839	1670.586670	-569.854614	284.481750	1141.770996	-521.033447	-246.235565	1135.361084	-454.301697	301.126984	895.022522	-402.111816	-221.447220	895.750000	-473.891235	36.836048	965.307007	574.879883	-20.519930	934.098816	585.076965	134.472137
-523.738953	115.590897	875.986328	-501.797150	-46.149883	870.402039	-596.839783	151.900558	499.916534	-568.083618	-112.230957	504.754272	-585.996643	155.935684	87.175903	-552.422302	-123.308807	88.773552	-518.631775	194.894577	1380.361450	-483.368134	-148.105438	1370.050049	-469.341370	33.581284	1396.286743	-468.026031	25.464340	1670.577881	-570.117859	284.425690	1141.763062	-521.078369	-246.299927	1135.399048	-454.585327	301.035706	895.009583	-402.073212	-221.458374	895.821655	-473.924042	36.809441	965.317932	575.042542	-20.623302	934.259888	585.764465	134.206604
-523.756653	115.521172	875.985352	-501.781525	-46.222557	870.416870	-596.810608	151.862762	499.888123	-568.101013	-112.267563	504.776123	-586.020935	155.936096	87.151703	-552.455627	-123.323738	88.750168	-518.845764	194.845352	1380.447388	-483.522949	-148.159698	1370.087036	-469.800323	33.605682	1396.053345	-468.258575	25.485622	1670.567993	-570.392761	284.286499	1141.711060	-521.142334	-246.448990	1135.467407	-454.844452	300.979370	894.995850	-402.033142	-221.495132	895.903320	-473.954529	36.750763	965.336975	575.336243	-20.760767	934.392822	586.511047	133.842682
-523.734375	115.540199	876.001587	-501.765411	-46.238384	870.429749	-596.791077	151.824173	499.882324	-568.106689	-112.326332	504.770752	-585.832458	155.783325	87.049263	-552.428467	-123.328033	88.789139	-519.173279	194.805252	1380.360229	-483.729126	-148.169479	1370.142334	-469.805939	33.518078	1396.318604	-468.481873	25.507975	1670.545166	-570.647827	284.165131	1141.654175	-521.203796	-246.507080	1135.500366	-455.064941	300.904510	894.995789	-402.002533	-221.488266	895.980103	-473.956787	36.745266	965.360718	575.511475	-20.659498	934.529114	586.692383	134.081558
-523.749756	115.487213	875.993408	-501.764618	-46.283314	870.438293	-596.773071	151.817932	499.880951	-568.079895	-112.344254	504.771698	-585.969116	155.940186	87.163673	-552.401672	-123.335030	88.755829	-519.441162	194.780258	1380.361572	-483.894897	-148.209473	1370.182861	-470.014282	33.481983	1396.336182	-468.696930	25.526478	1670.529053	-570.874756	284.045807	1141.612793	-521.244568	-246.577759	1135.546753	-455.281281	300.833496	894.982056	-401.959137	-221.532623	896.061523	-473.985046	36.706718	965.369507	575.597534	-20.427418	934.608093	586.571594	134.544418
-523.744324	115.449051	876.005432	-501.732056	-46.343758	870.457458	-596.742432	151.778549	499.874420	-568.095703	-112.387253	504.802185	-585.979431	155.903336	87.155006	-552.415527	-123.334709	88.782341	-519.703125	194.743057	1380.357788	-484.059357	-148.249664	1370.231323	-470.264130	33.473419	1396.355469	-468.905151	25.556341	1670.521240	-571.067200	283.947693	1141.595703	-521.297546	-246.618439	1135.576660	-455.461243	300.744843	894.997925	-401.906708	-221.517502	896.159485	-473.989899	36.664085	965.394958	575.791443	-20.365383	934.674622	586.566223	134.689941
-523.729248	115.385773	875.996277	-501.725037	-46.370876	870.466370	-596.715881	151.740967	499.862549	-568.097412	-112.414566	504.804474	-585.941833	155.909973	87.155739	-552.406250	-123.334732	88.786278	-519.964478	194.716934	1380.366211	-484.251312	-148.277588	1370.248901	-470.462921	33.449692	1396.388428	-469.101196	25.607904	1670.467651	-571.234680	283.840515	1141.549927	-521.358948	-246.686905	1135.611084	-455.655853	300.696289	894.982300	-401.858063	-221.511765	896.233521	-474.001160	36.624397	965.404053	576.100342	-20.508001	934.711975	586.691223	134.403152
-523.735657	115.348450	875.988892	-501.711426	-46.409397	870.460144	-596.705872	151.712296	499.880066	-568.109802	-112.449944	504.782349	-585.936279	155.910355	87.161415	-552.359985	-123.343773	88.768135	-520.189758	194.679184	1380.365479	-484.442200	-148.323593	1370.267334	-470.685394	33.409447	1396.414429	-469.290497	25.606794	1670.469238	-571.423950	283.706512	1141.535156	-521.390564	-246.732269	1135.623657	-455.810516	300.615936	894.970520	-401.791046	-221.539368	896.294556	-474.016968	36.588966	965.405396	576.296326	-20.490576	934.717346	586.460876	134.460892
-523.737732	115.275673	875.977295	-501.656067	-46.463467	870.458801	-596.705688	151.646118	499.856628	-568.086609	-112.480499	504.768921	-585.771851	155.766586	87.039284	-552.387695	-123.341537	88.762993	-520.421265	194.638901	1380.338501	-484.639343	-148.373138	1370.294067	-470.878510	33.363907	1396.403809	-469.467712	25.623592	1670.427246	-571.609924	283.616516	1141.495728	-521.441223	-246.778046	1135.633667	-455.983582	300.534363	894.931274	-401.721375	-221.550400	896.362671	-474.012512	36.542065	965.407776	576.417053	-20.371304	934.682739	586.028381	134.818542
-523.740784	115.238029	875.970337	-501.634888	-46.494835	870.449951	-596.670410	151.609787	499.856842	-568.069641	-112.513275	504.765442	-585.882080	155.900192	87.116997	-552.376648	-123.337891	88.757294	-520.665344	194.602280	1380.305786	-484.795105	-148.398468	1370.320679	-471.086945	33.323208	1396.429443	-469.622162	25.646954	1670.391968	-571.786377	283.517273	1141.429810	-521.479675	-246.823669	1135.645996	-456.117493	300.432220	894.911499	-401.650085	-221.529694	896.430542	-474.024139	36.509216	965.408569	576.648315	-20.487534	934.648743	585.793274	134.526199
-523.716125	115.208008	875.964844	-501.567749	-46.521790	870.436035	-596.673950	151.602264	499.846497	-568.039673	-112.532974	504.783905	-585.914978	155.890579	87.117119	-552.390930	-123.321388	88.744385	-520.890015	194.541153	1380.264648	-484.978973	-148.462082	1370.368042	-471.288483	33.270908	1396.469604	-469.765533	25.677050	1670.349609	-571.959351	283.433441	1141.393921	-521.528809	-246.862106	1135.658691	-456.241821	300.354004	894.886353	-401.552826	-221.524277	896.523682	-474.011566	36.481079	965.412842	576.718872	-20.387650	934.600647	585.185120	134.882523
-523.709167	115.092628	875.961914	-501.513306	-46.597862	870.442078	-596.658997	151.527588	499.828461	-568.023804	-112.584846	504.782135	-585.752441	155.729752	87.017052	-552.409363	-123.341995	88.742752	-521.097595	194.466125	1380.256470	-485.143402	-148.532410	1370.399658	-471.495300	33.224670	1396.484863	-469.884491	25.691792	1670.306030	-572.105652	283.379059	1141.352539	-521.557312	-246.897385	1135.674561	-456.348297	300.296539	894.881775	-401.452362	-221.518219	896.601868	-474.006592	36.398457	965.424805	576.828918	-20.385632	934.571167	584.661926	134.929764
-523.715027	115.022644	875.976990	-501.466370	-46.669182	870.456909	-596.577698	151.487534	499.800720	-567.975403	-112.624290	504.778168	-585.699585	155.734070	87.020378	-552.423096	-123.344131	88.752563	-521.316467	194.419922	1380.247070	-485.321167	-148.569534	1370.441772	-471.673645	33.179726	1396.521240	-469.963104	25.717636	1670.262695	-572.237122	283.300140	1141.341919	-521.602905	-246.824234	1135.589722	-456.460693	300.250824	894.877808	-401.344513	-221.498032	896.700317	-474.013916	36.336014	965.451294	576.913269	-20.429251	934.517700	584.088562	135.015701
-523.677368	114.947212	875.983521	-501.385468	-46.714134	870.479614	-596.554443	151.439941	499.810120	-567.913269	-112.630905	504.802185	-585.672119	155.724152	87.013512	-552.427673	-123.344620	88.750504	-521.481018	194.352127	1380.250610	-485.444305	-148.630325	1370.510864	-472.130676	33.168293	1396.309692	-470.031097	25.743967	1670.222168	-572.363037	283.217010	1141.298706	-521.635986	-247.011902	1135.740723	-456.530884	300.189117	894.877258	-401.248169	-221.486740	896.815552	-473.993988	36.289810	965.481995	576.943359	-20.403418	934.460266	583.445862	135.063049
-523.677185	114.890862	875.988464	-501.332977	-46.771832	870.490601	-596.552917	151.444153	499.820068	-567.890076	-112.662605	504.816162	-585.836548	155.866364	87.110985	-552.466370	-123.358505	88.773819	-521.702148	194.326111	1380.248779	-485.647858	-148.684708	1370.568481	-472.324036	33.103119	1396.351807	-470.070740	25.769634	1670.162842	-572.486206	283.154968	1141.289551	-521.675415	-247.071045	1135.769287	-456.590515	300.150391	894.904968	-401.150848	-221.500580	896.940125	-473.991760	36.245033	965.499756	576.978638	-20.335611	934.395569	582.699951	135.074112
-523.668457	114.856865	875.996399	-501.288849	-46.814480	870.489563	-596.526917	151.393982	499.812439	-567.922791	-112.729408	504.842010	-585.831848	155.838318	87.110748	-552.468689	-123.387413	88.778427	-521.996948	194.303070	1380.234863	-485.890137	-148.701416	1370.605103	-472.293152	32.973690	1396.622681	-470.064758	25.801334	1670.094971	-572.611938	283.088562	1141.260376	-521.718323	-247.130020	1135.773071	-456.638000	300.094635	894.916626	-401.033722	-221.482254	897.024292	-473.988434	36.206360	965.512817	576.928711	-20.341888	934.330383	581.991943	135.149841
-523.653809	114.725578	876.000305	-501.200836	-46.899414	870.506287	-596.508484	151.355286	499.788727	-567.875732	-112.744133	504.825928	-585.646179	155.698746	87.014137	-552.441284	-123.372498	88.772728	-522.247009	194.265106	1380.240112	-486.103363	-148.740051	1370.644409	-472.530518	32.932167	1396.648926	-470.021576	25.848177	1670.008545	-572.715515	283.036835	1141.240479	-521.759155	-247.051773	1135.668579	-456.678558	300.080963	894.923767	-400.905426	-221.479599	897.096619	-473.971497	36.118443	965.537048	576.896301	-20.283615	934.268127	581.184387	135.233200
-523.619812	114.685005	876.014954	-501.120239	-46.951145	870.516846	-596.439575	151.305954	499.780945	-567.845032	-112.789413	504.838806	-585.638489	155.699051	86.998077	-552.500366	-123.357971	88.769043	-522.504089	194.207443	1380.238281	-486.293030	-148.786530	1370.719116	-472.757019	32.879971	1396.685425	-469.947601	25.884766	1669.919189	-572.875427	282.925262	1141.124756	-521.785950	-247.070724	1135.687744	-456.675232	300.060059	894.961426	-400.791656	-221.468033	897.211426	-473.947021	36.075867	965.563232	576.786987	-20.234392	934.219727	580.410767	135.276123
-523.611877	114.624420	876.037659	-501.052643	-47.002823	870.526550	-596.416199	151.286346	499.760712	-567.849182	-112.809685	504.822845	-585.612549	155.689362	86.986000	-552.484619	-123.334679	88.763901	-522.771729	194.169235	1380.245483	-486.478577	-148.821289	1370.745728	-472.974304	32.839230	1396.715454	-469.843445	25.952726	1669.762573	-572.968567	282.852539	1141.096802	-521.804382	-247.260086	1135.813110	-456.642426	300.036652	895.017700	-400.658173	-221.470917	897.333313	-473.939301	36.022011	965.591858	576.647278	-20.130903	934.172607	579.590759	135.404984
-523.579407	114.562492	876.042480	-500.967926	-47.072662	870.546204	-596.400452	151.247467	499.785553	-567.848633	-112.859116	504.852539	-585.605774	155.694092	87.006157	-552.549561	-123.370193	88.771950	-523.010254	194.119415	1380.240845	-486.695618	-148.866760	1370.795654	-473.162476	32.785732	1396.737915	-469.701782	25.963615	1669.679688	-573.059875	282.791290	1141.079712	-521.847290	-247.166443	1135.715698	-456.616699	300.031464	895.071106	-400.532928	-221.463226	897.416260	-473.910553	35.972298	965.616089	576.503784	-19.991407	934.148438	578.814087	135.428543
-523.533691	114.518013	876.071289	-500.893341	-47.084835	870.560364	-596.347900	151.213394	499.790710	-567.799255	-112.861946	504.863373	-585.579590	155.676086	87.001289	-552.521545	-123.368507	88.802017	-523.228455	194.080307	1380.244141	-486.886505	-148.904465	1370.847534	-473.365265	32.758766	1396.746338	-469.544495	26.002146	1669.565430	-573.135193	282.702362	1141.056030	-521.872375	-247.379318	1135.874023	-456.567169	300.035339	895.126831	-400.399292	-221.464966	897.545166	-473.882751	35.937878	965.651184	576.335205	-19.845348	934.130920	578.052063	135.499756
-523.498474	114.436966	876.072693	-500.813110	-47.146160	870.590637	-596.355164	151.192108	499.796234	-567.773254	-112.873253	504.871857	-585.626343	155.661804	87.014076	-552.518921	-123.332870	88.793320	-523.469666	194.022934	1380.253784	-487.069305	-148.962479	1370.888062	-473.530701	32.736126	1396.774902	-469.363678	26.048832	1669.443115	-573.209839	282.657257	1141.030762	-521.911682	-247.420334	1135.913330	-456.510406	300.053833	895.211731	-400.252289	-221.446121	897.657898	-473.853699	35.889748	965.678345	576.168579	-19.756361	934.118713	577.367798	135.568436
-523.459656	114.408531	876.100159	-500.719269	-47.204124	870.599243	-596.304932	151.148209	499.793396	-567.740173	-112.913643	504.910370	-585.585938	155.654297	87.006035	-552.485229	-123.336281	88.820122	-523.668701	193.950516	1380.254883	-487.204926	-149.012314	1370.906250	-473.948303	32.740364	1396.561890	-469.187592	26.085062	1669.328491	-573.288086	282.598755	1140.985352	-521.943726	-247.484970	1135.939087	-456.421417	300.034393	895.293518	-400.110840	-221.477432	897.766113	-473.821259	35.843143	965.710510	575.909607	-19.668493	934.087463	576.608582	135.577454
-523.430664	114.358574	876.098755	-500.656433	-47.254921	870.604614	-596.280884	151.111145	499.771393	-567.700378	-112.935898	504.904022	-585.591187	155.652435	87.000999	-552.470215	-123.375107	88.814156	-523.961121	193.888977	1380.244141	-487.417419	-149.065948	1370.938232	-473.905670	32.674427	1396.793945	-468.999146	26.114323	1669.198853	-573.377747	282.540405	1140.964600	-521.980957	-247.381424	1135.829712	-456.312073	300.026031	895.366028	-399.962738	-221.513840	897.842834	-473.796448	35.801418	965.721069	575.636658	-19.607986	934.074463	575.941040	135.598312
-523.414307	114.316353	876.106995	-500.606262	-47.290863	870.602478	-596.275146	151.096619	499.778778	-567.704468	-113.009766	504.890594	-585.565369	155.631073	87.006424	-552.526489	-123.380089	88.802612	-524.178040	193.859970	1380.249023	-487.586212	-149.095230	1370.970093	-474.093292	32.653458	1396.823242	-468.837158	26.180708	1669.048828	-573.465881	282.508728	1140.931885	-522.019409	-247.445175	1135.839966	-456.214874	300.020935	895.464722	-399.849854	-221.548782	897.925293	-473.779785	35.761868	965.730957	574.919739	-20.124157	934.343018	575.120605	135.305679
-523.414978	114.184822	876.091064	-500.540436	-47.375935	870.595215	-596.267212	151.038574	499.772003	-567.650696	-112.994591	504.904968	-585.743103	155.772339	87.113449	-552.494507	-123.366180	88.803047	-524.389221	193.823654	1380.245361	-487.750427	-149.138443	1370.991943	-474.240234	32.641506	1396.847290	-468.691406	26.179886	1668.983643	-573.535095	282.470612	1140.917847	-522.042725	-247.475143	1135.855835	-456.094299	300.005737	895.575745	-399.692505	-221.564941	898.032471	-473.773285	35.670876	965.729736	574.589172	-20.211433	934.386719	574.552368	135.229416
-523.379456	114.126984	876.084045	-500.480988	-47.426235	870.596924	-596.254639	151.013565	499.747314	-567.629272	-113.052498	504.939270	-585.724426	155.757187	87.107300	-552.458191	-123.375641	88.806244	-524.571167	193.760101	1380.254639	-487.896149	-149.183273	1371.021362	-474.375885	32.618134	1396.867798	-468.571564	26.210550	1668.877686	-573.621216	282.408752	1140.893921	-522.083862	-247.569351	1135.883423	-455.971954	299.978210	895.684631	-399.566406	-221.620590	898.136292	-473.745483	35.624504	965.734985	574.229065	-20.253548	934.351624	574.007568	135.177490
-523.370361	114.094650	876.066956	-500.446289	-47.447697	870.587097	-596.243225	151.005722	499.774292	-567.604675	-113.084045	504.893616	-585.552490	155.615646	87.008049	-552.528931	-123.379616	88.810188	-524.753601	193.715942	1380.242188	-488.033356	-149.239639	1371.055908	-474.507111	32.612061	1396.878174	-468.471252	26.232641	1668.792114	-573.693481	282.365601	1140.872192	-522.109497	-247.606689	1135.897339	-455.848785	299.985016	895.786560	-399.423218	-221.689102	898.245300	-473.740265	35.605350	965.728333	573.823853	-20.421303	934.359619	573.472290	135.032364
-523.343689	114.032295	876.071106	-500.389679	-47.510445	870.589661	-596.238098	150.974014	499.761475	-567.562439	-113.141113	504.929474	-585.539612	155.608307	87.010933	-552.499390	-123.378944	88.813744	-524.843506	193.638199	1380.241699	-488.096619	-149.288925	1371.088501	-474.852997	32.591064	1396.687500	-468.395050	26.235161	1668.713745	-573.761963	282.311432	1140.857300	-522.107910	-247.675491	1135.917725	-455.723145	299.968994	895.909180	-399.272675	-221.724701	898.374817	-473.721344	35.545448	965.740967	573.427856	-20.587761	934.381104	573.018738	134.874634
-523.315491	114.026970	876.097351	-500.325836	-47.530952	870.601868	-596.234192	150.941040	499.777374	-567.500183	-113.159309	504.940826	-585.532593	155.626617	86.997681	-552.457642	-123.374191	88.817467	-524.998718	193.606201	1380.274902	-488.174652	-149.321686	1371.120728	-474.958191	32.555729	1396.709351	-468.335449	26.250635	1668.662842	-573.830322	282.272552	1140.850464	-522.112000	-247.754318	1135.942139	-455.597900	299.975311	896.021301	-399.133026	-221.759354	898.473938	-473.701111	35.528641	965.770874	573.085327	-20.800882	934.446228	572.622925	134.737854
-523.299927	113.961327	876.081970	-500.300110	-47.579216	870.601379	-596.199463	150.896988	499.761780	-567.446106	-113.201767	504.930603	-585.504333	155.607376	86.998924	-552.433655	-123.390739	88.828781	-525.158325	193.574646	1380.275513	-488.296570	-149.366379	1371.152832	-474.823303	32.506542	1396.962036	-468.288635	26.248772	1668.620850	-573.882813	282.254700	1140.854614	-522.117798	-247.956161	1136.077637	-455.456787	299.979034	896.169678	-399.009796	-221.825867	898.588196	-473.700531	35.479748	965.771057	572.741455	-20.935835	934.481567	572.180176	134.561661
-523.296814	113.913330	876.103699	-500.264038	-47.632492	870.605835	-596.177063	150.870392	499.742859	-567.410339	-113.220772	504.914886	-585.515442	155.617310	87.017120	-552.440063	-123.395348	88.820580	-525.250916	193.525421	1380.303223	-488.368988	-149.404297	1371.183472	-474.877258	32.464466	1396.937988	-468.280426	26.242863	1668.583740	-573.927734	282.204010	1140.853394	-522.107483	-248.033752	1136.090210	-455.327698	300.003235	896.282776	-398.892395	-221.909790	898.682556	-473.698639	35.424145	965.791565	572.373474	-21.092966	934.479797	571.829407	134.427368
-523.292664	113.851158	876.103394	-500.244141	-47.647770	870.609131	-596.165771	150.836670	499.758942	-567.352783	-113.284447	504.913666	-585.506836	155.601517	87.002785	-552.428894	-123.391731	88.817032	-525.325623	193.457550	1380.323608	-488.393738	-149.459259	1371.183350	-475.083099	32.476810	1396.741577	-468.284668	26.238884	1668.567139	-573.954407	282.152618	1140.885986	-522.088379	-248.095093	1136.125000	-455.209137	300.013733	896.405212	-398.773987	-222.009903	898.755432	-473.700623	35.389652	965.798767	571.989868	-21.346594	934.493408	571.548523	134.255142
-523.304382	113.764023	876.112549	-500.214996	-47.723515	870.620789	-596.156128	150.809387	499.735962	-567.336792	-113.299820	504.911469	-585.500122	155.590286	87.010513	-552.488464	-123.384148	88.826370	-525.454407	193.423828	1380.361450	-488.481689	-149.480759	1371.205444	-474.889587	32.416012	1396.979370	-468.309753	26.221743	1668.552124	-573.997192	282.126099	1140.900391	-522.062500	-248.169296	1136.134155	-455.056396	299.996185	896.532166	-398.673798	-222.088135	898.825562	-473.707306	35.317017	965.815247	571.633057	-21.558125	934.529846	571.260132	134.008148
-523.319885	113.739540	876.124390	-500.187836	-47.754887	870.636169	-596.159363	150.792816	499.727600	-567.318970	-113.347382	504.903168	-585.522217	155.585022	87.001915	-552.399475	-123.397018	88.837051	-525.521973	193.419098	1380.407227	-488.511047	-149.483994	1371.216675	-474.926147	32.380939	1396.976807	-468.347168	26.206186	1668.552368	-574.007507	282.076294	1140.923462	-522.036194	-248.234207	1136.145020	-454.935303	300.017059	896.648254	-398.576660	-222.221939	898.881165	-473.710083	35.299728	965.832153	571.250671	-21.808826	934.592773	570.951294	133.789474
-523.354553	113.691887	876.128845	-500.179443	-47.820381	870.632263	-596.098633	150.779480	499.725250	-567.307190	-113.379211	504.904816	-585.489014	155.592987	86.989433	-552.486084	-123.410454	88.810692	-525.582031	193.388000	1380.452515	-488.519440	-149.503769	1371.241455	-474.973572	32.329552	1397.007324	-468.386749	26.188877	1668.553955	-574.005371	282.072784	1140.957886	-521.996094	-248.321030	1136.171143	-454.795776	300.023102	896.770691	-398.515228	-222.332138	898.920227	-473.727936	35.247520	965.834229	570.944946	-21.983772	934.631531	570.717957	133.592453
-523.356262	113.653427	876.124207	-500.167145	-47.833870	870.652100	-596.040039	150.723587	499.717224	-567.257874	-113.424217	504.919861	-585.493652	155.594391	87.006493	-552.415466	-123.412956	88.819748	-525.618958	193.357361	1380.519531	-488.517792	-149.526260	1371.259888	-474.996765	32.313000	1397.044556	-468.434937	26.166819	1668.576416	-573.999146	282.052429	1141.023682	-521.941406	-248.400253	1136.208862	-454.660675	300.002472	896.887146	-398.478302	-222.443207	898.953430	-473.731812	35.237789	965.845215	570.570801	-22.218388	934.613098	570.486389	133.378159
-523.392761	113.627907	876.157654	-500.171234	-47.837711	870.654541	-596.000061	150.729172	499.710632	-567.243774	-113.472961	504.933441	-585.469604	155.600540	87.013527	-552.409058	-123.425056	88.830345	-525.657349	193.349640	1380.578125	-488.506012	-149.547165	1371.300903	-475.021240	32.284637	1397.093384	-468.482880	26.150066	1668.602173	-573.983948	282.053345	1141.072510	-521.904297	-248.316116	1136.160767	-454.524719	300.010132	897.028870	-398.438934	-222.582077	898.991211	-473.760620	35.211956	965.866943	570.228821	-22.416931	934.632629	570.282837	133.152435
-523.401184	113.608734	876.175842	-500.165070	-47.835209	870.648987	-595.939331	150.726959	499.736877	-567.234009	-113.506859	504.912659	-585.473389	155.605530	87.006798	-552.404968	-123.424927	88.834976	-525.647400	193.309494	1380.641235	-488.452850	-149.580429	1371.340454	-475.210358	32.271652	1396.946045	-468.520111	26.121649	1668.628174	-573.950256	282.038788	1141.134155	-521.839783	-248.498108	1136.307129	-454.408264	300.025421	897.129517	-398.430328	-222.706894	899.025513	-473.769836	35.192471	965.876831	569.935425	-22.692192	934.693420	570.132690	132.892242
-523.438232	113.652397	876.195618	-500.167450	-47.892227	870.650879	-595.886658	150.733688	499.729218	-567.177185	-113.528175	504.899872	-585.464111	155.598831	87.022362	-552.386353	-123.427345	88.821198	-525.676636	193.278625	1380.675415	-488.462708	-149.577026	1371.362671	-475.010956	32.193081	1397.133789	-468.558899	26.096655	1668.640503	-573.902283	282.049286	1141.190308	-521.787720	-248.554672	1136.319824	-454.295349	300.072693	897.248474	-398.435059	-222.815628	899.039795	-473.791473	35.181988	965.888550	569.590393	-22.961838	934.717285	569.941284	132.655594
-523.420959	113.624466	876.196045	-500.133667	-47.899582	870.660950	-595.779541	150.684631	499.704041	-567.122009	-113.572479	504.904785	-585.472717	155.604370	87.004433	-552.389404	-123.431633	88.805229	-525.698914	193.247299	1380.724609	-488.424896	-149.603134	1371.396240	-474.979218	32.172642	1397.152710	-468.575500	26.083179	1668.660034	-573.835022	282.085480	1141.255615	-521.725952	-248.618195	1136.371338	-454.180725	300.100159	897.346313	-398.441681	-222.942429	899.068298	-473.780670	35.171715	965.899719	569.275452	-23.176975	934.726013	569.759766	132.425949
-523.471069	113.598991	876.213135	-500.150543	-47.917927	870.669739	-595.710083	150.688904	499.708008	-567.053955	-113.560379	504.890045	-585.471619	155.636093	87.008339	-552.403381	-123.442337	88.824287	-525.686035	193.215790	1380.766602	-488.409119	-149.628281	1371.427002	-474.971527	32.158234	1397.180420	-468.586365	26.069550	1668.680786	-573.778381	282.058868	1141.285522	-521.701904	-248.646072	1136.378906	-454.085236	300.150482	897.430054	-398.453308	-223.036774	899.079285	-473.814453	35.152920	965.912659	568.967407	-23.392548	934.737305	569.625305	132.180283
-523.510193	113.549118	876.221741	-500.155334	-47.942436	870.675537	-595.658386	150.698593	499.700348	-566.983154	-113.579201	504.876587	-585.464600	155.636948	87.013451	-552.356445	-123.421196	88.834297	-525.691223	193.175064	1380.796509	-488.370941	-149.653748	1371.452759	-474.955566	32.127758	1397.232056	-468.581482	26.051418	1668.696777	-573.724854	282.099213	1141.339722	-521.657471	-248.720505	1136.455322	-453.992462	300.198059	897.512939	-398.483582	-223.162033	899.095581	-473.837891	35.122349	965.920349	568.664063	-23.655169	934.802185	569.508423	131.944916
-523.517395	113.524551	876.220642	-500.151184	-47.967995	870.668274	-595.614746	150.695435	499.713959	-566.972900	-113.641441	504.888733	-585.510437	155.623291	87.026688	-552.334778	-123.436798	88.845871	-525.653625	193.146057	1380.840454	-488.271637	-149.675186	1371.478027	-475.139465	32.108654	1397.032349	-468.566071	26.035147	1668.707275	-573.663818	282.068970	1141.374878	-521.632324	-248.744370	1136.480469	-453.883362	300.227356	897.588440	-398.490509	-223.260590	899.121460	-473.837555	35.096684	965.915405	568.317200	-23.878792	934.820923	569.357910	131.712311
-523.551697	113.472000	876.228882	-500.163483	-47.970673	870.670532	-595.528320	150.681976	499.699371	-566.905212	-113.657639	504.861450	-585.468140	155.634827	87.030685	-552.362305	-123.446068	88.813484	-525.625916	193.116531	1380.885010	-488.229645	-149.702423	1371.508179	-475.122681	32.064781	1397.057983	-468.519135	26.041420	1668.710083	-573.591431	282.054932	1141.419067	-521.605103	-248.735550	1136.488281	-453.785950	300.271057	897.635498	-398.485199	-223.366013	899.143005	-473.855927	35.072338	965.918518	567.926208	-24.087563	934.801880	569.148621	131.360458
-523.585632	113.496445	876.232666	-500.161835	-48.009289	870.676697	-595.457947	150.682159	499.684784	-566.853088	-113.692451	504.877594	-585.444519	155.602249	86.998108	-552.305115	-123.440262	88.806396	-525.678040	193.080917	1380.877075	-488.217072	-149.732666	1371.512451	-474.883881	32.016418	1397.282227	-468.458435	26.032389	1668.710693	-573.554810	282.048859	1141.424316	-521.557678	-248.827728	1136.549683	-453.670105	300.286438	897.695068	-398.493256	-223.464554	899.160339	-473.878418	35.073048	965.925903	567.548340	-24.276917	934.782532	568.937012	131.063843
-523.605652	113.464600	876.241699	-500.165131	-48.016991	870.677612	-595.687073	150.805725	499.750153	-566.825806	-113.710846	504.850403	-585.613098	155.590256	87.026985	-552.356262	-123.440132	88.802895	-525.653992	193.042297	1380.905762	-488.172394	-149.758713	1371.544189	-474.846985	32.010376	1397.291382	-468.363800	26.029842	1668.693604	-573.489014	282.043091	1141.455200	-521.521851	-248.867813	1136.537964	-453.549286	300.325470	897.759338	-398.474640	-223.545609	899.168091	-473.891510	35.052708	965.931458	567.220215	-24.482676	934.796021	568.812805	130.897247
-523.612366	113.469360	876.243835	-500.181915	-48.032707	870.679443	-595.798340	150.855438	499.808563	-566.741577	-113.741829	504.856567	-585.683228	155.553925	87.071426	-552.230835	-123.431580	88.818085	-525.613403	193.005005	1380.927856	-488.127563	-149.798172	1371.551514	-474.808105	31.971903	1397.288208	-468.239868	26.026466	1668.668335	-573.436340	282.031433	1141.470581	-521.480530	-248.891769	1136.531128	-453.446228	300.331818	897.795837	-398.463867	-223.646423	899.177429	-473.900726	35.044796	965.932495	566.813293	-24.734676	934.806519	568.714355	130.743256
-523.601013	113.475830	876.259888	-500.163940	-48.029114	870.686218	-595.388977	150.726089	499.737000	-566.699219	-113.724937	504.843353	-585.475159	155.658951	87.069885	-552.182068	-123.431152	88.818146	-525.601196	192.979401	1380.945435	-488.088074	-149.811493	1371.581055	-474.766296	31.951733	1397.328125	-468.100159	26.025291	1668.645020	-573.379456	282.010651	1141.471191	-521.457458	-248.971329	1136.585815	-453.352570	300.396240	897.863403	-398.444794	-223.710770	899.193848	-473.888031	35.045723	965.944824	566.319580	-24.999559	934.791504	568.575195	130.549835
-523.604797	113.404114	876.273315	-500.160400	-48.022705	870.692017	-595.378235	150.712509	499.729431	-566.673157	-113.772484	504.827240	-585.506958	155.657059	87.026711	-552.096069	-123.434021	88.835114	-525.562805	192.945724	1380.969971	-488.043579	-149.848801	1371.596802	-474.711243	31.921429	1397.350952	-467.944763	26.025681	1668.617432	-573.327209	282.003326	1141.529175	-521.424988	-249.016663	1136.617065	-453.254456	300.436371	897.918274	-398.408020	-223.774399	899.243774	-473.894714	35.010456	965.957214	565.858093	-25.130608	934.799622	568.427734	130.416809
-523.601440	113.387207	876.278931	-500.138458	-48.063278	870.711243	-595.369629	150.686813	499.715302	-566.643433	-113.783363	504.851654	-585.506897	155.656525	87.022957	-551.970764	-123.433647	88.840889	-525.520264	192.923096	1381.013916	-487.998352	-149.875061	1371.609741	-474.680695	31.894850	1397.386719	-467.773346	26.057255	1668.567383	-573.277527	281.992310	1141.552490	-521.379456	-249.080933	1136.646118	-453.159058	300.435974	897.971619	-398.380890	-223.869919	899.284912	-473.881195	34.993690	965.968994	565.309875	-25.211380	934.763428	568.244690	130.281250
-523.613037	113.334793	876.259338	-500.141541	-48.101326	870.692688	-595.369202	150.690872	499.701416	-566.601746	-113.806465	504.850769	-585.498413	155.650879	87.033607	-551.924133	-123.430054	88.835266	-525.476746	192.883453	1381.031982	-487.966919	-149.891968	1371.625000	-474.641510	31.871332	1397.399658	-467.581512	26.033672	1668.556152	-573.235474	281.997772	1141.601074	-521.362732	-249.138458	1136.662354	-453.113586	300.491333	898.008850	-398.338135	-223.942886	899.288513	-473.877808	34.953022	965.945374	564.735962	-25.447279	934.743347	568.341919	130.137024
-523.611877	113.305275	876.244446	-500.115570	-48.128967	870.700439	-595.389587	150.698990	499.704987	-566.582092	-113.838425	504.818909	-585.508484	155.647354	87.018616	-552.010193	-123.430077	88.835320	-525.433472	192.863342	1381.048584	-487.932220	-149.932037	1371.640137	-474.588409	31.858553	1397.385742	-467.359863	26.045601	1668.512939	-573.174255	282.001038	1141.616333	-521.331909	-249.184647	1136.707397	-453.046326	300.488129	898.044922	-398.301697	-224.016327	899.332520	-473.865479	34.943115	965.941833	564.159851	-25.274191	934.603027	568.092102	129.904449
-523.568115	113.280228	876.232727	-500.104431	-48.134933	870.705994	-595.398193	150.662430	499.679871	-566.530029	-113.851234	504.829468	-585.542297	155.646820	86.997589	-552.039246	-123.430214	88.835777	-525.366577	192.820633	1381.059692	-487.904266	-149.957413	1371.665283	-474.521912	31.846142	1397.405884	-467.124023	26.050079	1668.453003	-573.114807	282.033630	1141.661621	-521.303284	-249.243042	1136.735352	-452.999847	300.498932	898.076294	-398.254791	-224.071579	899.354431	-473.830109	34.931355	965.935364	563.700073	-24.835222	934.730225	567.854614	129.956512
-523.558472	113.305145	876.222107	-500.031921	-48.233025	870.546936	-595.390503	150.642258	499.691223	-566.443176	-113.835655	504.822662	-585.529480	155.650665	86.995697	-552.422241	-123.433540	88.821159	-525.290039	192.801926	1381.088013	-487.834961	-149.984665	1371.656982	-474.452850	31.807426	1397.418091	-466.865692	26.053574	1668.383545	-573.060913	282.030304	1141.677490	-521.252258	-249.275665	1136.741699	-452.963684	300.499329	898.110718	-398.205139	-224.140945	899.392517	-473.742371	34.830208	965.833008	562.509949	-25.314281	934.699768	567.493347	129.846329
-523.539001	113.205536	876.229980	-500.031586	-48.216949	870.632446	-595.360229	150.618896	499.658783	-566.418030	-113.881073	504.820496	-585.519714	155.672668	87.003960	-552.402283	-123.437531	88.806541	-525.223145	192.771637	1381.113037	-487.766388	-150.017181	1371.678101	-474.371460	31.785803	1397.418579	-466.599091	26.053680	1668.321167	-573.015320	282.079926	1141.751099	-521.202942	-249.321320	1136.768555	-452.940552	300.518005	898.137024	-398.131683	-224.196136	899.422791	-473.739044	34.829014	965.881348	561.707520	-25.115250	934.616394	567.227295	130.040558
-523.497437	113.177872	876.220154	-499.976227	-48.251499	870.630798	-595.382385	150.597809	499.663879	-566.369568	-113.898094	504.835114	-585.535461	155.668350	87.002487	-552.129578	-123.434860	88.817253	-525.154297	192.742554	1381.133423	-487.695862	-150.027786	1371.716797	-474.294159	31.746166	1397.438354	-466.323364	26.076900	1668.228638	-572.961792	282.092499	1141.778564	-521.161499	-249.334625	1136.805054	-452.905396	300.491638	898.161438	-398.067200	-224.257278	899.468933	-473.695618	34.804958	965.877563	560.876587	-24.991592	934.513611	566.915405	130.224442
-523.443909	113.158348	876.245483	-499.942902	-48.261417	870.649780	-595.377747	150.575150	499.685150	-566.323853	-113.911392	504.840637	-585.511780	155.700195	87.008156	-552.193420	-123.447289	88.822159	-525.056519	192.732117	1381.156006	-487.637054	-150.065613	1371.725586	-474.218231	31.747334	1397.475098	-466.046204	26.042719	1668.200928	-572.901550	282.107758	1141.820679	-521.129578	-249.375443	1136.851685	-452.915863	300.514740	898.192810	-397.969910	-224.318970	899.518494	-473.649017	34.782452	965.898621	560.102356	-24.873751	934.445679	566.582764	130.341003
-523.412964	113.067223	876.234924	-499.891357	-48.302727	870.661560	-595.392761	150.547287	499.672699	-566.320068	-113.921989	504.849731	-585.546326	155.711502	87.002014	-552.291382	-123.456230	88.838837	-524.947388	192.703629	1381.178711	-487.552094	-150.084396	1371.747070	-474.147766	31.716265	1397.507568	-465.766724	25.992804	1668.093628	-572.859375	282.126740	1141.860229	-521.084167	-249.417221	1136.876343	-452.909485	300.493713	898.202881	-397.952240	-224.352371	899.549255	-473.595886	34.736530	965.893799	559.287292	-24.757181	934.336548	566.201538	130.426468
-523.345459	113.007927	876.225220	-499.807739	-48.364975	870.775146	-595.333252	150.524170	499.651093	-566.271729	-113.938332	504.857422	-585.506592	155.723602	86.998917	-552.293762	-123.453033	88.831177	-524.841431	192.688126	1381.196045	-487.473572	-150.115128	1371.757080	-474.043945	31.688732	1397.495239	-465.437225	26.028124	1668.045288	-572.786743	282.161255	1141.896484	-521.045776	-249.460068	1136.887207	-452.947479	300.504456	898.204834	-397.886749	-224.415802	899.572632	-473.550659	34.745369	965.956360	558.537720	-24.556896	934.227783	565.646545	130.731110
-523.336792	112.980705	876.217712	-499.803040	-48.341579	870.721375	-595.328918	150.505081	499.631653	-566.219604	-113.975395	504.821533	-585.504395	155.724136	86.996872	-552.262085	-123.452400	88.835686	-524.715088	192.659637	1381.223511	-487.367859	-150.141510	1371.765991	-473.965302	31.685455	1397.500244	-465.128204	26.049217	1667.940552	-572.736145	282.164978	1141.927734	-520.971497	-249.526382	1136.932617	-452.972351	300.485138	898.201660	-397.798920	-224.427658	899.618896	-473.505341	34.722919	965.910400	557.869629	-24.462732	934.077332	565.177185	130.721558
-523.290100	112.996445	876.218506	-499.738739	-48.355171	870.721741	-595.350891	150.507614	499.675507	-566.190186	-113.987923	504.857330	-585.675842	155.881897	87.085052	-552.202820	-123.458046	88.854485	-524.597473	192.636780	1381.220093	-487.264435	-150.149002	1371.797485	-473.855347	31.683832	1397.510620	-464.825623	26.008230	1667.912720	-572.673279	282.153961	1141.946899	-520.925537	-249.567230	1136.964722	-453.012451	300.471649	898.189331	-397.744354	-224.482010	899.660217	-473.454346	34.726768	965.912720	557.009949	-24.470751	933.993286	564.432251	130.754593
-523.239868	112.964119	876.205994	-499.695251	-48.353565	870.714172	-595.303101	150.476334	499.661896	-566.152161	-114.010513	504.845520	-585.480591	155.731705	86.955582	-552.141663	-123.435081	88.829422	-524.483887	192.629837	1381.240112	-487.153046	-150.168289	1371.796143	-473.736084	31.673071	1397.520874	-464.499268	25.994846	1667.854980	-572.626831	282.152252	1141.971558	-520.861572	-249.612869	1137.006226	-453.044312	300.439117	898.183228	-397.683716	-224.503036	899.707764	-473.396393	34.714909	965.898071	556.277954	-24.305815	933.959656	563.545410	131.037598
-523.187256	112.951996	876.207214	-499.618958	-48.374756	870.718628	-595.787231	150.646942	499.778107	-566.098572	-114.039833	504.853943	-585.734619	155.652924	87.000298	-552.398987	-123.459381	88.830902	-524.335022	192.597931	1381.267578	-487.036316	-150.174744	1371.821411	-473.615967	31.642950	1397.507080	-464.173767	25.978451	1667.802124	-572.570801	282.130859	1141.994385	-520.795654	-249.654938	1137.021973	-453.113647	300.431122	898.143555	-397.592499	-224.522919	899.757996	-473.327972	34.706211	965.899048	555.595154	-24.145956	933.919922	562.592163	131.217819
-523.140320	112.878853	876.197144	-499.528992	-48.406807	870.734802	-595.770264	150.639099	499.783020	-566.030945	-114.067528	504.876923	-585.890869	155.822311	87.115837	-552.467896	-123.438354	88.824593	-524.181458	192.588608	1381.290527	-486.887146	-150.198502	1371.831787	-473.483185	31.643797	1397.531250	-463.844696	25.974154	1667.747681	-572.500000	282.098877	1142.023438	-520.705383	-249.672592	1137.074219	-453.149719	300.377991	898.127380	-397.486542	-224.533768	899.801086	-473.252838	34.680538	965.898621	554.971985	-24.007191	933.893311	561.553467	130.954422
-523.068787	112.866959	876.205261	-499.449524	-48.387726	870.718445	-595.702026	150.624435	499.776001	-565.933228	-114.091454	504.855225	-585.721069	155.668411	86.966721	-552.451294	-123.465889	88.847351	-524.039063	192.570999	1381.284912	-486.734131	-150.199265	1371.847168	-473.339508	31.636198	1397.538696	-463.528656	26.000782	1667.648071	-572.441406	282.100281	1142.027100	-520.624084	-249.718170	1137.085815	-453.209412	300.353607	898.098206	-397.416260	-224.549210	899.801697	-473.175781	34.672649	965.894165	554.406677	-24.046040	933.963257	560.768860	131.606018
-523.021240	112.876671	876.213074	-499.361481	-48.384525	870.712280	-595.647339	150.589386	499.780243	-565.841187	-114.132919	504.864014	-585.892944	155.838745	87.104454	-552.399231	-123.473213	88.856102	-523.838135	192.578949	1381.267334	-486.563812	-150.202087	1371.825317	-473.207886	31.626469	1397.546631	-463.217712	25.944019	1667.619629	-572.367798	282.066193	1142.047485	-520.510803	-249.780212	1137.104126	-453.271820	300.315369	898.037231	-397.347321	-224.564499	899.819031	-473.102234	34.681530	965.892578	554.082397	-23.270493	933.681580	559.313477	132.121429
-522.950989	112.833641	876.218750	-499.255157	-48.419949	870.712036	-595.604797	150.618866	499.792419	-565.751709	-114.147591	504.855377	-585.671570	155.702805	86.992531	-551.986572	-123.481903	88.863083	-523.668213	192.594818	1381.271118	-486.404327	-150.218155	1371.821411	-473.056152	31.601408	1397.544067	-462.892090	25.935219	1667.571411	-572.287537	282.060638	1142.054199	-520.395508	-249.837021	1137.112915	-453.329956	300.289459	897.986877	-397.277466	-224.591888	899.806213	-473.002502	34.649372	965.890442	553.122986	-23.635361	934.042114	557.829712	131.970642
-522.900024	112.797562	876.218079	-499.157623	-48.443893	870.720154	-595.576965	150.561234	499.775879	-565.678650	-114.195946	504.881744	-585.672119	155.665268	86.977791	-551.928528	-123.494843	88.891762	-523.517761	192.593674	1381.290894	-486.205170	-150.203079	1371.838867	-472.914795	31.624533	1397.540771	-462.575073	25.914883	1667.539673	-572.222656	282.057556	1142.081299	-520.272034	-249.892761	1137.139282	-453.411835	300.278870	897.959290	-397.222351	-224.606689	899.808289	-472.916016	34.637596	965.888550	552.488098	-23.491188	934.082886	556.369019	132.169052
-522.840027	112.727440	876.217712	-499.052887	-48.468807	870.729065	-595.523010	150.520813	499.758331	-565.586548	-114.201202	504.918732	-585.634399	155.702805	86.981895	-551.912354	-123.472153	88.885735	-523.337524	192.588516	1381.288452	-486.000427	-150.208878	1371.852417	-472.736633	31.612576	1397.562744	-462.271118	25.892273	1667.498047	-572.151550	282.018372	1142.095459	-520.149170	-249.906006	1137.188965	-453.432739	300.256012	897.927307	-397.157227	-224.633362	899.811340	-472.828796	34.607441	965.890381	551.831116	-23.345432	934.114563	554.830322	132.460266
-522.741577	112.761307	876.226563	-498.946014	-48.429539	870.717163	-595.498413	150.507416	499.773468	-565.524536	-114.252365	504.928284	-585.635437	155.671494	86.975662	-551.850159	-123.477539	88.885895	-523.194519	192.582291	1381.285889	-485.793793	-150.222794	1371.869019	-472.560455	31.604874	1397.566406	-461.965851	25.870989	1667.467773	-572.102478	281.989258	1142.110229	-520.018616	-249.917953	1137.231323	-453.490997	300.220856	897.871399	-397.110809	-224.671509	899.802307	-472.714172	34.636131	965.884155	551.090942	-23.173832	934.083923	553.179321	132.703308
-522.680481	112.703468	876.225708	-498.810791	-48.496086	870.709595	-595.455383	150.486679	499.771210	-565.458374	-114.275856	504.924255	-585.751831	155.857483	87.079216	-551.900757	-123.476440	88.886833	-522.984497	192.581207	1381.258667	-485.547546	-150.194092	1371.891602	-472.373505	31.602688	1397.577515	-461.677551	25.849375	1667.454102	-572.017456	281.942413	1142.119995	-519.872253	-249.914230	1137.230713	-453.546143	300.216553	897.808105	-397.052887	-224.693680	899.784546	-472.604065	34.589428	965.874634	550.398438	-22.903963	934.047791	551.488525	132.964386
-522.581116	112.671738	876.218323	-498.693268	-48.492222	870.700562	-595.406616	150.445862	499.753662	-565.367371	-114.277496	504.942078	-585.775024	155.881531	87.068542	-551.913452	-123.453674	88.878983	-522.762146	192.566879	1381.256958	-485.240875	-150.205444	1371.897095	-472.384674	31.639961	1397.364258	-461.398438	25.836819	1667.440918	-571.950439	281.959015	1142.129395	-519.709290	-249.926163	1137.236694	-453.589813	300.160339	897.756653	-396.987915	-224.715576	899.760254	-472.483215	34.581425	965.861084	549.721436	-22.558958	934.008118	549.760803	133.260254
-522.472961	112.645630	876.206421	-498.534424	-48.540226	870.709961	-595.383179	150.427780	499.792969	-565.273010	-114.294777	504.946808	-585.739014	155.909286	87.068359	-551.925171	-123.441490	88.881477	-522.608093	192.580154	1381.220459	-485.022797	-150.152328	1371.859619	-471.943115	31.631660	1397.601685	-461.125061	25.827272	1667.425659	-571.882813	281.929047	1142.102661	-519.535583	-249.926926	1137.224243	-453.631836	300.145721	897.686707	-396.907288	-224.738358	899.747559	-472.339417	34.569939	965.854858	549.470703	-21.542097	933.587708	548.177185	133.961548
-522.382263	112.620743	876.208923	-498.410461	-48.578312	870.709229	-595.348389	150.391083	499.764130	-565.183594	-114.338989	504.951294	-585.773193	155.895828	87.075500	-551.888489	-123.463646	88.901352	-522.421631	192.587494	1381.188110	-484.757111	-150.121460	1371.796143	-471.705933	31.627384	1397.572266	-460.864197	25.811411	1667.402344	-571.821655	281.910156	1142.075073	-519.363708	-249.916962	1137.197754	-453.681915	300.097870	897.616333	-396.810242	-224.781876	899.709656	-472.209503	34.547924	965.846191	547.996521	-21.916447	933.700317	546.119141	133.871582
-522.278564	112.598396	876.198120	-498.255859	-48.616093	870.708496	-595.297424	150.399963	499.776886	-565.089966	-114.367607	504.949738	-585.746948	155.923019	87.087753	-551.940308	-123.478386	88.914619	-522.214783	192.594528	1381.166870	-484.482452	-150.086899	1371.720703	-471.454559	31.645586	1397.593018	-460.602631	25.800129	1667.414795	-571.739685	281.916016	1142.096802	-519.151001	-250.033020	1137.242310	-453.719604	300.092621	897.554871	-396.658539	-224.841995	899.715820	-472.064972	34.538021	965.833496	547.144226	-21.508247	933.574341	544.270203	134.171875
-522.181885	112.576660	876.205261	-498.089691	-48.677059	870.715454	-595.279236	150.358353	499.788544	-564.949829	-114.369072	504.963806	-585.727478	155.921783	87.087517	-551.868164	-123.434425	88.892319	-522.010498	192.595963	1381.165039	-484.185272	-150.015762	1371.631836	-471.185730	31.669081	1397.624268	-460.357880	25.785725	1667.427612	-571.645325	281.863037	1142.082275	-518.911865	-250.139099	1137.257324	-453.736023	300.073517	897.481750	-396.426849	-224.953247	899.761841	-471.917267	34.515045	965.833313	546.083557	-21.013634	933.318604	542.301575	134.383224
-522.040405	112.539070	876.209351	-497.919678	-48.694824	870.712769	-595.244629	150.309418	499.796631	-564.879089	-114.407761	504.972168	-585.687805	155.946884	87.077721	-551.906677	-123.432068	88.917885	-521.791382	192.593643	1381.151978	-483.901520	-149.949478	1371.476318	-470.887207	31.690729	1397.630615	-460.128296	25.783264	1667.451904	-571.571838	281.858765	1142.092285	-518.661804	-250.297104	1137.290039	-453.759949	300.036987	897.436890	-396.074402	-225.040634	899.840820	-471.744141	34.493458	965.826660	545.148987	-20.729488	933.156433	540.653381	134.723831
-521.924805	112.502838	876.192444	-497.754639	-48.758450	870.701050	-595.208130	150.272675	499.794922	-564.776733	-114.430611	504.975464	-585.689209	155.941483	87.059608	-551.950317	-123.431839	88.919609	-521.556091	192.599457	1381.134521	-483.623810	-149.856857	1371.307861	-470.592010	31.722914	1397.583130	-459.885834	25.786781	1667.474487	-571.480347	281.828766	1142.076294	-518.390869	-250.458542	1137.300171	-453.768341	300.012543	897.360840	-395.606201	-225.174301	899.923401	-471.584991	34.460873	965.804077	544.120605	-20.266750	932.960938	538.845154	135.065765
-521.810791	112.444298	876.179688	-497.597076	-48.795197	870.680847	-595.151855	150.236755	499.804749	-564.694092	-114.482727	504.984741	-585.678894	155.954742	87.052711	-551.987244	-123.437515	88.917122	-521.294312	192.594528	1381.099243	-483.331879	-149.802872	1371.175415	-470.262207	31.768253	1397.564941	-459.643768	25.792057	1667.489746	-571.375427	281.784149	1142.067749	-518.125854	-250.579834	1137.252930	-453.756287	299.957611	897.292786	-395.021729	-225.372482	900.055298	-471.419495	34.424545	965.774902	543.114075	-19.829357	932.762878	537.244934	135.249649
-521.701355	112.412888	876.168213	-497.404297	-48.837502	870.672729	-595.089111	150.189133	499.799469	-564.595215	-114.507858	505.027740	-585.657532	156.023361	87.081039	-552.017273	-123.418015	88.917892	-521.073486	192.611343	1381.055298	-483.068176	-149.733978	1370.990845	-469.921448	31.823469	1397.541260	-459.396057	25.809692	1667.510986	-571.268250	281.729828	1142.031860	-517.867798	-250.683334	1137.170654	-453.728668	299.960236	897.250916	-394.284119	-225.537842	900.276428	-471.244568	34.413177	965.754578	542.086792	-19.467752	932.616211	535.659424	135.460190
-521.579712	112.328430	876.143311	-497.238983	-48.887154	870.662537	-595.061829	150.175018	499.782593	-564.505554	-114.546974	505.023285	-585.649658	156.029221	87.074020	-552.032410	-123.446465	88.923531	-520.823303	192.631912	1381.042236	-482.804138	-149.653366	1370.821899	-469.593048	31.874733	1397.529175	-459.143555	25.833233	1667.538452	-571.172302	281.709045	1142.008301	-517.637146	-250.787796	1137.044189	-453.711853	299.971283	897.195923	-393.382996	-225.739105	900.628967	-471.067322	34.371109	965.722290	540.972778	-19.060799	932.492188	533.984924	135.827728
-521.465515	112.268105	876.104248	-497.063477	-48.935257	870.656738	-594.985840	150.112183	499.789825	-564.433838	-114.599648	505.019226	-585.599121	156.017365	87.059341	-552.090942	-123.446159	88.927841	-520.554626	192.668320	1381.022095	-482.558105	-149.613449	1370.622681	-469.246796	31.908031	1397.472412	-458.883606	25.854223	1667.553467	-571.050842	281.669556	1142.012329	-517.430908	-250.831146	1136.852173	-453.680817	299.965790	897.136230	-392.303558	-225.976639	901.051575	-470.896149	34.355091	965.687805	539.849487	-18.591751	932.331726	532.433960	136.207703
-521.339600	112.209015	876.099304	-496.891815	-48.962818	870.650574	-594.923462	150.067413	499.783752	-564.262085	-114.613670	505.023834	-585.592651	156.036835	87.072395	-552.025208	-123.444504	88.924965	-520.289856	192.660675	1380.998413	-482.303131	-149.571732	1370.414307	-468.876251	31.938887	1397.410278	-458.611755	25.886848	1667.570801	-570.899719	281.675201	1141.999878	-517.256714	-250.896729	1136.650757	-453.654572	300.036377	897.085266	-390.930237	-226.239822	901.633423	-470.717743	34.327396	965.669495	538.740906	-18.114925	932.223145	530.946533	136.637390
-521.187195	112.097275	876.068909	-496.694794	-49.018272	870.651917	-594.567627	149.912750	499.693329	-564.226013	-114.693390	505.056732	-585.443176	156.094498	87.038879	-552.094421	-123.457123	88.936241	-520.005615	192.665009	1380.994019	-482.037781	-149.531067	1370.233398	-468.477936	31.970930	1397.376465	-458.312164	25.911726	1667.591064	-570.755859	281.690094	1141.995728	-517.151855	-250.898651	1136.454102	-453.592865	300.068420	897.050964	-389.205078	-226.454498	902.423035	-470.522705	34.276966	965.645508	537.544556	-17.709652	932.158508	529.463867	137.048874
-521.054871	112.012718	876.066895	-496.505005	-49.071648	870.639465	-594.750244	149.979630	499.783478	-564.147156	-114.735031	505.107300	-585.571472	156.038727	87.015938	-552.068970	-123.463547	88.973747	-519.694458	192.666687	1380.971924	-481.779510	-149.499115	1370.010498	-468.086090	31.999413	1397.348755	-457.997955	25.931831	1667.615234	-570.582764	281.667053	1142.011353	-517.152893	-251.042633	1136.320435	-453.498871	300.129913	897.019226	-387.171234	-226.652725	903.468262	-470.340729	34.219772	965.629211	536.412842	-17.248220	932.125244	528.091125	137.502747
-520.898071	111.999840	876.057739	-496.311737	-49.113453	870.624268	-594.671204	149.948685	499.800690	-564.062683	-114.793587	505.107941	-585.551270	156.047928	87.030342	-552.127258	-123.469673	88.969193	-519.352661	192.701889	1380.956055	-481.492798	-149.491196	1369.820435	-467.715820	32.011391	1397.310425	-457.659729	25.955847	1667.638916	-570.387085	281.702515	1142.039795	-517.265442	-251.093384	1136.038818	-453.408966	300.223511	896.985657	-384.732544	-226.729858	904.809998	-470.145172	34.200626	965.608215	535.307434	-16.775873	932.065674	526.863281	137.931503
-520.754944	111.941223	876.024963	-496.090729	-49.194008	870.603027	-594.556213	149.927139	499.788452	-563.911743	-114.815887	505.113495	-585.545288	156.043808	87.011673	-552.116211	-123.469376	88.971558	-519.002747	192.702225	1380.939453	-481.225891	-149.477753	1369.611206	-467.309570	32.019756	1397.263062	-457.305115	25.988096	1667.647217	-570.187134	281.744354	1142.070923	-517.409790	-251.167694	1135.744629	-453.299316	300.323944	896.958679	-381.951630	-226.709488	906.509827	-469.945862	34.158737	965.573181	534.022644	-16.161680	931.982605	525.347168	138.882080
-520.559082	111.944832	876.004395	-495.877991	-49.204041	870.578003	-594.457031	149.906372	499.780548	-563.792297	-114.867142	505.113251	-585.496155	156.075317	87.026665	-552.175110	-123.473831	88.958786	-518.631775	192.708282	1380.927856	-480.908661	-149.490662	1369.426880	-466.906647	32.038082	1397.192749	-456.907349	26.014456	1667.663330	-569.960693	281.830536	1142.102783	-517.647217	-251.339539	1135.536499	-453.158203	300.415344	896.966064	-378.858459	-226.650406	908.515991	-469.730682	34.158577	965.545776	532.827393	-15.663347	931.947205	524.097473	139.728699
-520.397339	111.895226	875.969299	-495.674652	-49.276711	870.548462	-594.367859	149.869934	499.785309	-563.672974	-114.911629	505.130219	-585.478943	156.081741	87.004318	-552.119263	-123.455978	88.946884	-518.288757	192.695282	1380.915771	-480.644714	-149.516968	1369.261353	-466.481293	32.036800	1397.106567	-456.486603	26.005718	1667.660889	-569.744385	281.889893	1142.129028	-517.876465	-251.617538	1135.303223	-453.037628	300.545502	896.977844	-375.405487	-226.449387	910.960205	-469.525818	34.113903	965.503662	531.829773	-15.460444	931.877136	523.565002	139.834259
-520.221985	111.888985	875.945679	-495.490448	-49.294914	870.508911	-594.262573	149.841156	499.787537	-563.608704	-115.005127	505.145508	-585.518372	156.081818	87.002716	-552.205505	-123.458199	88.960472	-517.802795	192.663406	1380.927368	-480.354340	-149.574158	1369.143311	-466.277130	32.062805	1396.789063	-456.011993	26.015018	1667.656860	-569.491333	281.964020	1142.199341	-518.150146	-251.871872	1135.152100	-452.896667	300.653870	896.982971	-371.609406	-226.159760	913.879822	-469.330353	34.097118	965.465698	530.829224	-15.049694	931.842346	523.055725	140.299530
-520.065247	111.852325	875.934509	-495.307648	-49.301846	870.478271	-594.157837	149.846848	499.812592	-563.471680	-115.028175	505.129456	-585.444885	156.091370	87.025688	-552.182495	-123.473244	88.958687	-517.376831	192.655121	1380.911743	-480.167236	-149.579117	1369.041870	-465.620026	31.964321	1396.936890	-455.465393	26.003742	1667.646362	-569.210449	282.034973	1142.269531	-518.421875	-252.218384	1135.026123	-452.772339	300.795776	897.028198	-367.514099	-225.821121	917.259949	-469.142273	34.073967	965.437134	529.748901	-14.906343	931.797302	522.523865	140.498611
-519.898926	111.850838	875.928955	-495.110016	-49.291821	870.456238	-594.059631	149.800446	499.816833	-563.309509	-115.052765	505.136505	-585.469360	156.051788	87.014717	-552.193665	-123.473488	88.956978	-516.905579	192.633682	1380.943848	-479.957184	-149.624191	1368.999634	-465.126526	31.878735	1396.883545	-454.887054	25.975494	1667.617432	-568.926208	282.133331	1142.370483	-518.633240	-252.505508	1134.953491	-452.587463	300.909729	897.088745	-362.933655	-225.383682	921.299194	-468.949493	34.078339	965.418823	528.738953	-15.017823	931.821106	522.096313	140.454330
-519.735229	111.825951	875.906006	-494.944458	-49.303917	870.438538	-593.945984	149.763321	499.789642	-563.248108	-115.085686	505.133392	-585.459290	156.053818	87.024246	-552.172974	-123.461479	88.989029	-516.392578	192.596832	1380.950439	-479.708679	-149.702026	1368.982178	-464.650757	31.772764	1396.774292	-454.249084	25.903904	1667.578735	-568.641846	282.263855	1142.496460	-519.008911	-252.874695	1134.966675	-452.455322	301.069702	897.150208	-358.127228	-224.236389	925.759644	-468.769318	34.066120	965.391846	527.908630	-15.127728	931.810669	521.865662	140.311493
-519.585754	111.795433	875.871765	-494.760773	-49.329224	870.410522	-593.880737	149.743652	499.835785	-563.123657	-115.099495	505.175812	-585.454102	156.053711	87.024445	-552.226074	-123.505371	89.008865	-515.840271	192.521240	1380.942871	-479.465973	-149.809891	1368.996582	-464.164307	31.699522	1396.662720	-453.537079	25.849171	1667.541870	-568.376465	282.343079	1142.598511	-519.271484	-253.188705	1135.050293	-452.294159	301.263184	897.195374	-353.339661	-224.237808	930.830444	-468.585541	34.052929	965.353088	527.095520	-15.187948	931.735107	521.661926	140.222275
-519.432739	111.781471	875.824585	-494.603607	-49.314835	870.377563	-593.762207	149.730835	499.809570	-563.027588	-115.117210	505.197632	-585.413086	156.063019	87.026978	-552.183472	-123.472893	89.018738	-515.232239	192.401169	1380.950073	-479.180878	-149.928879	1369.052490	-463.929169	31.611492	1396.371948	-452.769104	25.784948	1667.472168	-568.106995	282.417328	1142.700806	-519.531860	-253.524139	1135.190918	-452.132080	301.482788	897.250732	-348.332855	-223.695236	936.369263	-468.392578	34.069183	965.296631	526.291260	-15.341600	931.665527	521.490234	140.087326
-519.278015	111.724098	875.786926	-494.447388	-49.312439	870.346985	-593.691589	149.736435	499.800446	-562.976379	-115.109123	505.213257	-585.397217	156.067963	87.025772	-552.188293	-123.470467	89.034081	-514.752319	192.338501	1380.923462	-479.027405	-150.047028	1369.107300	-463.237427	31.443674	1396.513184	-451.899323	25.690149	1667.389893	-567.815918	282.524780	1142.838135	-519.853027	-253.949188	1135.406860	-451.985779	301.684113	897.330383	-343.187256	-222.448578	942.523193	-468.205475	34.052494	965.248901	525.578247	-15.620968	931.624023	521.413147	139.789017
-518.875305	111.413879	875.731689	-493.906067	-49.320656	870.743286	-593.487549	149.649323	499.761322	-562.787659	-115.040955	505.241638	-585.362122	156.081482	87.005547	-552.135193	-123.476212	89.021957	-514.172913	192.260010	1380.925293	-478.846649	-150.179489	1369.201904	-462.698792	31.300928	1396.470459	-450.988434	25.599995	1667.301392	-567.493774	282.605591	1142.955200	-520.022278	-254.360153	1135.688477	-451.825043	301.916779	897.386353	-338.016357	-221.791763	949.131348	-467.884003	34.165871	965.473633	524.916687	-15.872851	931.493286	521.392517	139.482712
-518.577332	111.297653	875.667969	-493.478821	-49.016430	870.654846	-593.323425	149.625305	499.740479	-562.570862	-114.933441	505.192963	-585.294739	156.103683	86.998749	-552.028809	-123.465149	89.017418	-513.646667	192.103607	1380.864380	-478.687347	-150.294098	1369.301636	-462.182068	31.170303	1396.350586	-449.978882	25.504101	1667.140747	-567.193115	282.703766	1143.036865	-520.118530	-254.891525	1136.050903	-451.663849	302.122803	897.436584	-332.831390	-220.807480	956.087158	-467.510010	34.286823	965.391907	524.288513	-16.155781	931.389343	521.459961	139.163498
-518.634705	111.618340	875.685486	-493.892761	-49.152317	870.458496	-593.347900	149.656815	499.811615	-562.612854	-115.005775	505.176910	-585.360168	156.102798	87.034988	-552.075378	-123.459229	89.030922	-513.032410	191.971008	1380.815674	-478.527649	-150.407242	1369.439087	-461.654968	31.049635	1396.249878	-448.888306	25.343306	1667.032715	-566.849121	282.770844	1143.126831	-520.016907	-255.386536	1136.492554	-451.510406	302.344788	897.473633	-327.965851	-220.763046	963.685242	-467.576996	34.190239	965.238098	523.725098	-16.423952	931.286011	521.541382	138.875626
-518.418152	111.661057	875.678955	-493.730286	-49.122589	870.415161	-593.240112	149.659897	499.811584	-562.597168	-114.993576	505.229309	-585.340088	156.140976	87.006950	-551.940063	-123.463181	89.036446	-512.414673	191.847290	1380.746948	-478.351746	-150.547318	1369.615845	-461.360840	30.996414	1395.906494	-447.708527	25.219065	1666.875244	-566.364502	282.893860	1143.379272	-519.828125	-255.931351	1137.042603	-451.370758	302.584656	897.507996	-322.914825	-219.829025	971.381409	-467.356201	34.197342	965.200928	523.108765	-16.687597	931.126587	521.638000	138.664139
-518.237305	111.675339	875.650330	-493.552063	-49.113953	870.406006	-593.128235	149.679413	499.812164	-562.518860	-114.949112	505.250183	-585.334412	156.146027	87.009056	-551.831543	-123.452255	89.054688	-511.871307	191.728531	1380.713257	-478.267792	-150.632111	1369.774292	-460.593811	30.842352	1396.064087	-446.455017	25.068224	1666.661499	-566.032104	282.928101	1143.427002	-519.505371	-256.489197	1137.576294	-451.241333	302.845459	897.489624	-318.094177	-219.464523	979.354309	-467.148804	34.223885	965.169861	522.584961	-16.893862	930.920898	521.840210	138.510330
-518.079346	111.699081	875.653992	-493.379944	-49.141186	870.352478	-593.038574	149.686569	499.814758	-562.400269	-114.929497	505.259064	-585.329529	156.131119	87.043106	-551.823364	-123.440399	89.084564	-511.239532	191.574646	1380.592407	-478.074036	-150.738541	1369.980225	-460.326172	30.724619	1395.731812	-445.117340	24.914724	1666.442505	-565.668152	282.938995	1143.453003	-519.066162	-257.049042	1138.189697	-451.090515	303.083893	897.449280	-313.355072	-218.577011	987.582886	-466.941406	34.198883	965.127869	522.202332	-16.992769	930.788757	522.104004	138.471939
-517.868225	111.653656	875.641785	-492.956635	-49.099228	870.144470	-592.857971	149.688721	499.789307	-562.221008	-114.825256	505.245331	-585.277954	156.173309	87.060509	-551.701721	-123.439880	89.077179	-510.714417	191.453369	1380.507202	-477.924835	-150.842178	1370.228027	-459.601318	30.597301	1395.883423	-443.704834	24.747179	1666.192505	-565.274902	282.905975	1143.451782	-518.438904	-257.548157	1138.765259	-450.928925	303.320923	897.384277	-308.670288	-217.821182	995.990784	-466.574860	34.146027	964.998535	521.849304	-17.035084	930.657837	522.391663	138.452423
-517.661438	111.694443	875.654968	-492.739624	-49.087158	870.128601	-592.701172	149.678925	499.807556	-562.272461	-114.852837	505.317780	-585.274109	156.156708	87.067917	-551.768127	-123.413109	89.067337	-510.166077	191.319962	1380.388916	-477.704010	-150.944901	1370.450073	-459.052185	30.464905	1395.787476	-442.210266	24.629276	1665.877319	-564.970398	282.900055	1143.370239	-517.787476	-258.109772	1139.355469	-450.781219	303.567474	897.296448	-304.350800	-217.128281	1004.378418	-466.347229	34.160450	964.990967	521.549622	-17.090460	930.549744	522.744690	138.389999
-517.501526	111.685257	875.651978	-492.588745	-49.076504	870.095581	-592.515625	149.715179	499.800079	-562.424316	-114.971191	505.392242	-585.250427	156.167419	87.062187	-551.965576	-123.414070	89.074425	-509.629883	191.205109	1380.264526	-477.473969	-151.042145	1370.649048	-458.530304	30.366405	1395.625732	-440.618713	24.437748	1665.588623	-564.586426	282.959991	1143.448364	-516.991577	-258.645447	1139.871582	-450.651367	303.748962	897.196106	-300.116119	-216.310532	1013.003662	-466.163086	34.147011	964.961243	521.293762	-17.173325	930.448120	523.180420	138.357574
-517.581787	112.034721	875.679016	-492.991821	-49.361118	869.799561	-592.477112	149.821091	499.850159	-562.275085	-114.904335	505.327087	-585.310913	156.153458	87.060104	-551.998779	-123.399055	89.071312	-509.112396	191.123291	1380.081177	-477.206604	-151.143921	1370.784180	-458.017914	30.245525	1395.495483	-438.967072	24.298153	1665.222656	-564.252930	282.917877	1143.412476	-516.144958	-259.167328	1140.377441	-450.491028	303.960632	897.066833	-296.152557	-215.534836	1021.668579	-466.218323	33.937168	964.755005	521.090149	-17.274529	930.350281	523.620422	138.367569
-517.405151	111.983704	875.668945	-492.796631	-49.321655	869.808777	-592.305847	149.854416	499.843170	-562.032532	-114.791756	505.295502	-585.310913	156.173538	87.069031	-551.921570	-123.406906	89.057327	-508.621460	190.997726	1379.923218	-476.907166	-151.207687	1370.925171	-457.435425	30.152594	1395.356567	-437.247498	24.179585	1664.815430	-563.949158	282.916718	1143.362061	-515.245728	-259.611603	1140.863159	-450.358032	304.155548	896.933105	-292.397308	-214.768723	1030.196777	-466.022095	33.950085	964.749634	520.921082	-17.344345	930.256226	524.014893	138.432388
-517.242188	111.970062	875.662292	-492.656189	-49.277847	869.788940	-592.399048	150.010864	499.907227	-561.907715	-114.774872	505.292358	-585.432617	156.143112	87.103531	-551.987610	-123.397949	89.077888	-508.123444	190.888748	1379.776611	-476.546661	-151.260422	1371.042236	-456.862946	30.114645	1395.177368	-435.454498	24.024923	1664.462402	-563.682495	282.756836	1143.195190	-514.257446	-260.056000	1141.317749	-450.220490	304.317017	896.780151	-288.904663	-214.100815	1038.550171	-465.849213	33.956692	964.727661	520.972107	-17.304777	930.078064	524.512085	138.560730
-517.046936	111.961449	875.661926	-492.464203	-49.266251	869.760132	-592.029236	149.874222	499.749146	-561.782593	-114.752068	505.290131	-585.319702	156.149734	87.085464	-552.308838	-123.401329	89.092422	-507.627991	190.823822	1379.621704	-476.098938	-151.302231	1371.177612	-456.248199	30.030270	1395.055176	-433.603607	23.905581	1664.042725	-563.355042	282.698242	1143.107300	-513.159363	-260.461243	1141.748291	-450.086700	304.436432	896.651123	-285.630676	-213.394791	1046.710938	-465.636200	33.944710	964.705200	520.781433	-17.584026	930.062988	524.910889	138.341171
-516.940918	111.846382	875.624939	-492.329010	-49.302448	869.733215	-592.021301	150.046188	499.919342	-561.692810	-114.726448	505.294891	-585.382813	156.090118	87.115074	-552.372131	-123.401917	89.091629	-507.123718	190.763474	1379.460449	-475.609467	-151.326797	1371.241089	-455.629303	30.028173	1394.905762	-431.683472	23.806198	1663.617676	-563.056519	282.559845	1143.005127	-511.956665	-260.864716	1142.127075	-449.998413	304.542664	896.495239	-282.624512	-212.680862	1054.584595	-465.478577	33.889473	964.656921	520.926819	-17.869631	929.993408	525.720520	137.763657
-516.818420	111.817635	875.610107	-492.203522	-49.285328	869.701355	-591.701782	149.917587	499.785461	-561.593811	-114.735420	505.298462	-585.312195	156.115295	87.125778	-552.378174	-123.399086	89.102951	-506.655548	190.700577	1379.300415	-475.024231	-151.386887	1371.280762	-454.965698	30.012873	1394.723877	-429.739716	23.776365	1663.129761	-562.817810	282.429443	1142.878174	-510.704742	-261.179291	1142.495483	-449.901062	304.567322	896.338318	-279.855164	-212.034348	1062.309082	-465.318848	33.881401	964.618408	520.987549	-18.015961	929.931702	526.322144	137.658981
-516.701477	111.792610	875.593994	-492.049164	-49.320816	869.660767	-591.461609	149.892654	499.761261	-561.462097	-114.759888	505.318207	-585.320374	156.261017	87.368225	-552.349304	-123.399452	89.107178	-506.146454	190.640137	1379.141602	-474.418457	-151.381577	1371.309570	-454.307648	30.065563	1394.534912	-427.722626	23.694141	1662.682251	-562.581360	282.243164	1142.756714	-509.360962	-261.592926	1142.884277	-449.802155	304.598297	896.181458	-277.350342	-211.423203	1069.606934	-465.147064	33.852180	964.574646	521.090088	-18.129358	929.882751	526.928467	137.529083
-516.546875	111.790794	875.527466	-491.924683	-49.307709	869.615662	-591.555359	150.127274	499.931335	-561.344727	-114.748039	505.300323	-585.398621	156.232071	87.401482	-552.317749	-123.386337	89.117638	-505.671753	190.632477	1378.986572	-473.804626	-151.362076	1371.333618	-453.618652	30.097677	1394.297485	-425.720032	23.724194	1662.126587	-562.370056	282.060699	1142.638184	-507.985138	-261.934387	1143.176636	-449.724457	304.566345	896.023254	-274.990051	-210.793259	1076.492432	-464.971527	33.869080	964.503174	521.317871	-18.105570	929.754211	527.655334	137.485214
-516.434814	111.725929	875.471680	-491.762299	-49.348408	869.549011	-591.456482	150.173828	499.920502	-561.271301	-114.794365	505.296844	-585.380615	156.210007	87.374359	-552.319519	-123.409775	89.132851	-505.117157	190.609253	1378.805420	-473.140106	-151.340897	1371.387695	-452.904510	30.162907	1394.025024	-423.675476	23.639980	1661.581543	-562.142273	281.804932	1142.473389	-506.611603	-262.209473	1143.461182	-449.670135	304.532501	895.876465	-272.894287	-210.285782	1082.912842	-464.791260	33.830051	964.423157	521.454895	-18.266935	929.823853	528.268982	137.334122
-516.350464	111.684723	875.427185	-491.640594	-49.382614	869.503479	-591.272583	150.135635	499.910706	-561.154541	-114.838181	505.282745	-585.355408	156.202591	87.350227	-551.997620	-123.407555	89.131996	-504.617828	190.616974	1378.649048	-472.515442	-151.307846	1371.456909	-452.112671	30.183374	1393.798096	-421.589478	23.731422	1661.050049	-561.973511	281.563324	1142.357056	-505.129852	-262.525818	1143.710449	-449.615417	304.429260	895.735168	-270.870972	-209.847946	1089.129639	-464.637299	33.809628	964.355835	521.902039	-18.335245	929.523621	529.145996	137.283417
-516.254456	111.654884	875.391479	-491.531525	-49.424271	869.446960	-591.035645	150.052460	499.909790	-561.057678	-114.916046	505.292358	-585.299194	156.194824	87.320061	-551.957092	-123.386665	89.139099	-504.037689	190.622650	1378.518921	-471.794647	-151.231995	1371.521362	-451.511108	30.308281	1393.383179	-419.501404	23.741894	1660.594238	-561.815002	281.316925	1142.246826	-503.701385	-262.790344	1143.963989	-449.598724	304.288940	895.602722	-269.225891	-209.306000	1094.572754	-464.481262	33.774036	964.286804	522.180603	-18.739855	929.601807	529.996216	136.692184
-516.154236	111.637794	875.388000	-491.401764	-49.466492	869.432495	-590.830505	149.999176	499.922760	-560.922241	-114.990082	505.290283	-585.248779	156.238098	87.364647	-551.808167	-123.390472	89.159866	-503.501709	190.655243	1378.398560	-471.106659	-151.129684	1371.552002	-450.464539	30.364363	1393.412354	-417.443359	23.858826	1660.060791	-561.688660	281.078705	1142.153809	-502.298126	-262.994324	1144.151001	-449.631500	304.084778	895.453430	-267.648254	-208.770386	1099.697144	-464.314819	33.753677	964.255432	522.508118	-18.956533	929.709778	530.660645	136.483932
-516.069519	111.619263	875.361084	-491.313232	-49.503269	869.404480	-590.155334	149.770233	499.815186	-560.810974	-115.069786	505.282593	-584.968750	156.267624	87.299965	-551.886047	-123.401985	89.156502	-502.941589	190.718597	1378.261719	-470.213135	-151.041733	1371.406616	-449.589172	30.465427	1393.118286	-415.383209	23.884901	1659.630371	-561.555847	280.837646	1142.044312	-500.914307	-263.260895	1144.324097	-449.673828	303.874786	895.306274	-266.149170	-208.234009	1104.269775	-464.162598	33.737137	964.199402	522.925720	-19.166761	929.843811	531.358032	136.423645
-516.007690	111.554321	875.311768	-491.235565	-49.560844	869.372498	-590.424561	149.907791	499.923492	-560.702698	-115.202614	505.298920	-585.169128	156.103836	87.179283	-551.871521	-123.405853	89.186493	-502.274170	190.816498	1378.121216	-469.303284	-150.962433	1371.331909	-448.791565	30.530329	1393.104248	-413.359863	24.004417	1659.194092	-561.444397	280.573029	1141.954468	-499.559021	-263.517883	1144.488647	-449.758209	303.650360	895.162903	-264.880157	-207.718475	1108.294800	-464.026642	33.701023	964.129517	523.416565	-19.356176	929.936829	532.078186	136.309052
-515.954468	111.493904	875.288208	-491.145752	-49.653389	869.363525	-590.296326	149.854904	499.903137	-560.568787	-115.308662	505.307129	-585.191162	156.111740	87.190285	-551.776917	-123.445923	89.206657	-501.553955	190.894745	1377.992554	-468.353729	-150.876831	1371.307983	-447.934814	30.782511	1392.506348	-411.358124	24.133188	1658.760010	-561.328186	280.327454	1141.841187	-498.207306	-263.728699	1144.630249	-449.871735	303.364594	895.007080	-263.744720	-207.253540	1111.990723	-463.894501	33.651669	964.086243	523.931458	-19.468920	930.051880	532.777771	136.203949
-515.913330	111.424232	875.247070	-491.065186	-49.748165	869.328064	-590.130249	149.813034	499.881927	-560.473816	-115.448906	505.320190	-585.193604	156.103317	87.202957	-551.874939	-123.450493	89.205666	-500.828796	191.020660	1377.866089	-467.316986	-150.746918	1371.175293	-447.142273	30.882460	1392.529419	-409.416229	24.425659	1658.316284	-561.218933	280.061310	1141.790161	-496.951721	-263.832520	1144.783081	-450.041534	303.097931	894.837585	-262.756470	-206.771820	1115.267334	-463.757660	33.594845	964.014343	524.619324	-19.528601	930.185608	533.539490	136.156601
-515.911011	111.286362	875.214233	-491.016113	-49.811504	869.316284	-589.936218	149.688065	499.856842	-560.328186	-115.579124	505.328094	-585.221313	155.966888	87.164032	-551.827576	-123.467392	89.228119	-500.089447	191.071136	1377.723389	-466.259460	-150.593826	1371.011841	-445.939697	31.000830	1392.540283	-407.442017	24.538061	1657.989014	-561.114380	279.792786	1141.703003	-495.705048	-263.961304	1144.919800	-450.236023	302.774506	894.680359	-261.858154	-206.287277	1118.284668	-463.630402	33.536427	963.946716	525.263977	-19.556480	930.261475	534.244019	136.143005
-515.916809	111.078400	875.180725	-490.937439	-49.955433	869.288757	-589.798706	149.601501	499.822296	-560.175659	-115.703354	505.347931	-585.248169	155.831909	87.144600	-551.860168	-123.467697	89.237541	-499.294678	191.130341	1377.612183	-465.123199	-150.395523	1370.892090	-444.845367	31.147379	1392.389771	-405.523560	24.757801	1657.610474	-561.022278	279.569458	1141.675537	-494.559967	-264.045502	1145.019409	-450.473724	302.421814	894.534363	-261.061188	-205.837814	1120.750122	-463.495850	33.402687	963.872192	525.808167	-19.436308	930.297363	534.750610	136.484161
-515.925354	110.894516	875.163757	-490.856720	-50.128159	869.281372	-589.651978	149.518509	499.794617	-560.005188	-115.823044	505.390930	-585.077820	155.517395	86.945175	-551.869385	-123.509293	89.235840	-498.429108	191.259659	1377.501831	-463.920532	-150.254669	1370.701416	-443.717987	31.307001	1392.193481	-403.613159	24.896406	1657.346924	-560.901428	279.308929	1141.668701	-493.457336	-264.127075	1145.154907	-450.723083	302.065277	894.367126	-260.373077	-205.378159	1123.075073	-463.356812	33.269909	963.813660	526.492126	-19.507517	930.424744	535.431580	136.490509
-515.923584	110.692520	875.117981	-490.787659	-50.293594	869.268127	-589.562927	149.433868	499.774689	-559.861328	-115.926689	505.377716	-585.038513	155.435623	86.920540	-551.954041	-123.539238	89.262589	-497.601929	191.313995	1377.379883	-462.719940	-150.058533	1370.539185	-442.632324	31.506367	1391.920898	-401.706696	25.114574	1657.040894	-560.819092	279.087616	1141.668335	-492.474823	-264.186829	1145.235352	-451.027374	301.725159	894.208679	-259.792725	-204.929626	1124.973755	-463.198822	33.143246	963.728638	527.181030	-19.489361	930.480103	536.083435	136.488678
-515.919739	110.446915	875.068848	-490.688293	-50.487259	869.284546	-589.445496	149.341995	499.699860	-559.665527	-116.068245	505.402954	-584.965576	155.383118	86.865219	-551.945740	-123.543556	89.264900	-496.661316	191.462173	1377.283691	-461.453888	-149.904938	1370.353027	-441.448883	31.673431	1391.730103	-399.815094	25.323486	1656.737061	-560.694214	278.878510	1141.693848	-491.594269	-264.211853	1145.302002	-451.344696	301.385284	894.050537	-259.295624	-204.498383	1126.729614	-463.025085	33.006844	963.655884	527.993713	-19.576056	930.552063	536.948120	136.118790
-515.911316	110.264130	875.013306	-490.613678	-50.644779	869.281616	-589.386658	149.275879	499.706757	-559.489136	-116.164902	505.406708	-584.904419	155.371414	86.813538	-551.944336	-123.581238	89.277618	-495.681793	191.593109	1377.182617	-460.153809	-149.754257	1370.125610	-440.274170	31.853441	1391.460449	-397.936554	25.560154	1656.460571	-560.562256	278.645874	1141.697510	-490.813538	-264.257202	1145.298340	-451.662415	301.017975	893.864685	-258.894745	-204.239929	1128.282349	-462.843750	32.907906	963.562561	528.637085	-19.489616	930.609863	537.448303	136.520737
-515.922668	110.029419	874.967896	-490.604706	-50.727249	869.434753	-588.832703	148.973938	499.559357	-559.339600	-116.303772	505.381866	-584.555725	155.441986	86.730453	-551.971008	-123.575127	89.274452	-494.652222	191.688492	1377.085693	-458.755310	-149.667282	1369.965454	-439.235168	32.066452	1391.054932	-396.143066	25.672873	1656.067871	-560.419800	278.392792	1141.733887	-490.140411	-264.280853	1145.307373	-452.042755	300.659729	893.665527	-258.696350	-203.726364	1129.743164	-462.738129	32.888924	963.564331	529.353271	-19.523413	930.643188	538.065979	136.523895
-515.916992	109.827759	874.922058	-490.486176	-50.938728	869.405029	-588.850830	148.869232	499.533478	-559.224121	-116.492531	505.367493	-584.489929	155.482956	86.660439	-552.000122	-123.637451	89.310402	-493.636444	191.770813	1376.971680	-457.359833	-149.625092	1369.717407	-437.943817	32.221638	1390.875977	-394.153564	26.050003	1655.945801	-560.265991	278.134033	1141.772705	-489.564056	-264.305420	1145.284424	-452.468628	300.338135	893.471863	-258.500427	-203.390396	1130.983521	-462.516174	32.747520	963.453125	530.204895	-19.591169	930.694824	538.847229	136.247345
-515.880188	109.682907	874.884033	-490.387665	-51.060844	869.382629	-588.882141	148.719009	499.547699	-559.067993	-116.638832	505.356445	-584.365784	155.525269	86.590912	-551.995972	-123.656044	89.304909	-492.549835	191.857162	1376.866577	-455.919434	-149.542297	1369.542603	-436.647949	32.334946	1390.603882	-392.270660	26.323914	1655.720581	-560.063721	277.903809	1141.798218	-489.130402	-264.344910	1145.279053	-452.894623	300.026154	893.256104	-258.417114	-202.911484	1131.997925	-462.277710	32.668800	963.344604	530.870056	-19.450060	930.688538	539.292969	136.620255
-515.819641	109.495224	874.848877	-490.258148	-51.197826	869.363708	-588.913391	148.550064	499.532440	-558.954773	-116.810028	505.381470	-584.307068	155.577225	86.568954	-551.963684	-123.676758	89.337784	-491.429657	191.959976	1376.718262	-454.476563	-149.506378	1369.348999	-435.089142	32.424225	1390.543823	-390.363770	26.556585	1655.471436	-559.821655	277.617371	1141.806519	-488.786316	-264.304993	1145.271851	-453.289520	299.754028	893.035156	-258.405731	-202.472519	1132.939453	-462.006836	32.565018	963.236450	531.610107	-19.453005	930.686096	539.849670	136.645615
-515.741089	109.376251	874.813660	-490.094727	-51.317326	869.347717	-588.986084	148.395294	499.519318	-558.813232	-116.966438	505.405701	-584.275330	155.694321	86.543869	-552.035828	-123.703773	89.364044	-490.274261	192.056763	1376.555176	-452.949219	-149.437515	1369.147339	-433.692535	32.566936	1390.302612	-388.473785	26.829269	1655.230835	-559.567139	277.396332	1141.807861	-488.468872	-264.225525	1145.276733	-453.668640	299.459595	892.782776	-258.388916	-202.066452	1133.550415	-461.710266	32.509117	963.129150	532.403625	-19.464453	930.713806	540.423462	136.670624
-515.612305	109.196442	874.721680	-489.880981	-51.464417	869.275085	-589.034302	148.184387	499.494263	-558.671265	-117.102158	505.424469	-584.326111	155.790649	86.611671	-552.018616	-123.723045	89.370987	-489.102173	192.129456	1376.385986	-451.488556	-149.399918	1369.005127	-432.204681	32.604633	1390.123901	-386.577789	27.137753	1654.939697	-559.326538	277.182343	1141.820190	-488.269135	-264.156982	1145.253540	-454.097168	299.214478	892.527405	-258.457611	-201.516296	1133.927734	-461.353729	32.411736	962.960205	533.100647	-19.407341	930.697571	540.957886	136.706680
-515.456177	108.955666	874.614685	-489.515381	-51.802582	869.115479	-589.041016	147.995468	499.455841	-558.518188	-117.236580	505.484222	-584.422424	155.981506	86.789047	-551.909912	-123.780312	89.393539	-487.846100	192.166946	1376.216797	-449.916595	-149.418762	1368.865601	-430.871063	32.793980	1389.801270	-384.626312	27.354967	1654.735596	-559.059143	277.012665	1141.821899	-488.088470	-264.050110	1145.265015	-454.568085	299.026733	892.231262	-258.589172	-201.014221	1134.134277	-460.888794	32.180511	962.731445	533.873535	-19.357605	930.743164	541.506836	136.805771
-515.356018	108.759552	874.603333	-489.305298	-51.980537	869.083679	-589.111267	147.803314	499.437469	-558.409973	-117.411835	505.521606	-584.600586	156.334869	87.142204	-551.909912	-123.820152	89.410027	-486.565491	192.228500	1376.008545	-448.297760	-149.472748	1368.733765	-429.577942	32.959751	1389.403320	-382.713440	27.616486	1654.493896	-558.800842	276.841370	1141.866089	-487.947205	-263.903961	1145.227905	-454.991486	298.841644	891.947876	-258.701263	-200.503113	1134.037231	-460.527161	32.047550	962.612915	534.581177	-19.356960	930.787781	542.055176	136.819229
-515.264343	108.506683	874.571167	-489.073395	-52.158852	869.064819	-589.844116	147.829529	499.606232	-558.300598	-117.587456	505.540619	-584.704895	156.123367	87.155403	-551.937439	-123.821465	89.428726	-485.273163	192.295227	1375.834229	-446.726166	-149.489059	1368.601929	-427.964203	32.954865	1389.373413	-380.856873	27.751532	1654.208862	-558.525330	276.666473	1141.876099	-487.874359	-263.786316	1145.182495	-455.434692	298.670959	891.649658	-258.829834	-199.925430	1133.522461	-460.168457	31.912981	962.493164	535.265198	-19.285923	930.798157	542.561707	136.876022
-515.079346	108.289413	874.508423	-488.759216	-52.385765	869.036743	-589.358459	147.440018	499.475769	-558.156494	-117.764290	505.564270	-584.598083	156.398438	87.239609	-551.891724	-123.902214	89.452942	-483.951416	192.360840	1375.611572	-445.083252	-149.494614	1368.447876	-426.508148	33.053001	1389.125610	-378.908295	28.115776	1654.013672	-558.055054	276.301636	1141.639404	-487.769653	-263.637939	1145.085693	-455.911438	298.545807	891.286011	-258.864838	-199.370697	1132.869141	-459.729584	31.778130	962.356201	535.998291	-19.324158	930.820007	543.172607	136.572830
-514.851929	108.105324	874.416504	-488.438293	-52.584801	868.989380	-589.289063	147.232361	499.464233	-558.010315	-117.928017	505.604034	-584.448547	156.291382	87.017174	-551.928162	-123.926079	89.479607	-482.634857	192.451675	1375.360840	-443.425446	-149.487061	1368.299683	-424.805450	32.833115	1389.004395	-377.017517	28.352966	1653.767334	-557.826965	276.347656	1141.796021	-487.686584	-263.538788	1144.994385	-456.453522	298.406342	890.879883	-258.880188	-198.805923	1131.507935	-459.236023	31.675541	962.180237	536.564148	-19.056974	930.844910	543.505920	137.124908
-514.564697	107.942543	874.342102	-488.096680	-52.774261	868.960693	-589.240479	147.025284	499.462006	-557.868286	-118.101921	505.612793	-584.415222	156.451721	87.220345	-551.939392	-123.936493	89.513054	-481.221069	192.465698	1375.079102	-441.644501	-149.530731	1368.133667	-423.440186	32.985172	1388.628662	-375.149963	28.576336	1653.519653	-557.270691	275.976227	1141.559814	-487.587250	-263.476349	1144.946411	-456.990723	298.330750	890.452271	-258.951752	-198.037613	1129.431152	-458.736542	31.572332	962.038513	537.144897	-19.035662	930.842834	543.987122	137.191162
-514.300415	107.681519	874.284607	-487.927551	-52.696774	869.039429	-589.303955	146.840576	499.421661	-557.784851	-118.279945	505.623993	-584.390991	156.440674	87.203636	-552.049500	-123.960320	89.545021	-479.804810	192.536194	1374.812378	-439.959473	-149.537888	1367.962646	-421.960938	33.089226	1388.376953	-373.322510	28.807961	1653.294800	-556.830078	275.863312	1141.516113	-487.340210	-263.409027	1144.922974	-457.520081	298.230591	890.033813	-258.811890	-197.610321	1126.820801	-458.326447	31.575438	961.953552	537.761841	-18.982910	930.866089	544.434570	137.249008
-513.877197	107.510742	874.227600	-487.394592	-52.988716	868.936401	-590.061401	146.701248	499.473236	-557.643799	-118.405174	505.679108	-584.540894	156.130569	87.107178	-552.134644	-124.014427	89.611305	-478.380829	192.595291	1374.548096	-438.274200	-149.484406	1367.821045	-420.504028	33.166668	1388.138794	-371.528381	29.042595	1653.062256	-556.376160	275.767914	1141.437256	-487.009277	-263.262665	1144.931763	-458.035339	298.145081	889.555237	-258.548981	-197.268829	1123.570557	-457.672150	31.376242	961.788330	538.303467	-18.945313	930.903259	544.924194	137.290985
-513.497314	107.347092	874.215393	-486.973236	-53.212784	868.840698	-590.320374	146.558136	499.559753	-557.534180	-118.576698	505.726379	-584.768982	156.306641	87.274246	-552.160583	-124.008423	89.648773	-476.898987	192.676239	1374.247925	-436.716614	-149.389679	1367.675659	-418.992706	33.275921	1387.851318	-369.755768	29.254936	1652.839355	-555.917786	275.740326	1141.413452	-486.452545	-263.050934	1144.964478	-458.570984	298.089905	889.031616	-257.865417	-197.250092	1119.365112	-457.069550	31.181635	961.637939	538.856628	-18.864502	930.945923	545.411865	137.296082
-513.122437	107.034828	874.134216	-486.556244	-53.529308	868.794983	-590.400330	146.373703	499.583832	-557.480652	-118.742523	505.792969	-584.758972	156.279205	87.290253	-552.244080	-124.034538	89.679436	-475.410461	192.765717	1373.941284	-435.198059	-149.270966	1367.617798	-417.589447	33.355373	1387.700684	-368.033661	29.468630	1652.654419	-555.295654	275.533325	1141.231445	-485.617676	-262.721893	1145.031006	-459.120636	298.099701	888.537537	-256.967682	-197.454422	1114.394653	-456.488342	30.932068	961.482483	539.445129	-18.860157	931.038696	545.880432	137.314621
-512.678894	106.842949	874.082031	-486.147827	-53.724812	868.771301	-591.191223	146.438263	499.817352	-557.443542	-118.933907	505.875275	-585.061157	156.196030	87.398163	-552.319946	-124.086212	89.730431	-473.917572	192.876480	1373.627563	-433.830780	-149.142899	1367.497559	-416.127747	33.490181	1387.463867	-366.331116	29.673626	1652.467896	-554.783020	275.552704	1141.262573	-484.512054	-262.212372	1144.986084	-459.602814	298.175629	888.057373	-255.711792	-197.976120	1108.556396	-455.873871	30.778973	961.351624	540.023193	-18.820589	931.101440	546.343750	137.377731
-512.204285	106.611618	874.038330	-485.717896	-53.920025	868.734436	-591.491211	146.498993	500.039856	-557.429016	-119.131744	505.930786	-585.100525	156.149521	87.444366	-552.362000	-124.125069	89.781464	-472.437134	193.022186	1373.304199	-432.562714	-148.932037	1367.442383	-414.753571	33.636456	1387.330566	-364.672485	29.876881	1652.271362	-554.054321	275.319794	1140.967773	-482.992828	-261.615295	1144.797241	-459.966492	298.154053	887.462830	-254.250076	-198.696091	1102.307251	-455.243774	30.590580	961.223938	540.529480	-18.821066	931.122498	546.817688	137.360809
-511.723785	106.251549	873.930969	-485.316223	-54.070602	868.817505	-591.308716	146.202835	499.991882	-557.493774	-119.363434	505.991425	-584.904846	156.165268	87.480164	-552.484192	-124.193214	89.808861	-470.980530	193.175064	1372.926270	-431.347107	-148.708557	1367.306519	-413.374573	33.813633	1387.084717	-363.047821	30.088560	1652.082642	-553.482910	275.390381	1140.884521	-481.220154	-260.904053	1144.575317	-460.392334	297.941162	886.742981	-252.637360	-199.668686	1095.290283	-454.656128	30.452654	961.134644	541.103210	-18.841707	931.175476	547.311829	137.400208
-511.309906	106.059952	873.875427	-484.824890	-54.566833	868.537964	-591.013367	145.683777	499.779663	-557.551758	-119.537132	506.094818	-584.722595	156.214005	87.483704	-552.567627	-124.211426	89.848518	-469.544403	193.369949	1372.541992	-430.174255	-148.513580	1367.193115	-412.002747	34.001961	1386.919922	-361.492279	30.222923	1651.803101	-552.663635	275.307556	1140.581177	-479.224304	-260.073181	1144.162354	-460.853302	297.896973	886.065002	-250.916763	-200.795044	1087.674561	-453.960602	30.040318	960.851318	541.622681	-18.850309	931.187195	547.786438	137.350494
-510.836884	105.847839	873.848633	-484.353760	-54.675682	868.655029	-591.240356	145.716751	499.975494	-557.584167	-119.736572	506.151947	-584.670044	156.047806	87.352699	-552.580383	-124.271126	89.898972	-468.120514	193.566238	1372.165527	-429.009521	-148.255386	1366.982056	-410.694214	34.190994	1386.749268	-359.891541	30.416817	1651.671631	-551.952637	275.233337	1140.343628	-477.051025	-259.173279	1143.518188	-461.220245	297.839905	885.379150	-249.274628	-202.045593	1080.344971	-453.364227	29.985090	960.830078	542.112488	-18.891977	931.197815	548.228027	137.296417
-510.380890	105.503769	873.765747	-483.936676	-54.917435	868.662354	-591.426270	145.593124	500.033630	-557.820862	-120.050117	506.275330	-584.742432	156.113724	87.566734	-552.769836	-124.318703	89.929840	-466.739594	193.809174	1371.811157	-427.751160	-148.117294	1366.679932	-409.386383	34.349998	1386.529053	-358.329285	30.631767	1651.496338	-551.087646	275.246033	1140.090454	-474.867767	-258.321167	1142.567505	-461.571777	297.803955	884.668579	-247.724640	-203.238525	1073.187500	-452.761658	29.764709	960.706543	542.698547	-18.905432	931.217346	548.725891	137.307663
-509.864807	105.256744	873.682190	-483.523071	-55.129429	868.623169	-591.487488	145.422592	500.081635	-558.049072	-120.331589	506.384430	-584.724976	156.103577	87.633217	-553.012390	-124.398155	89.966141	-465.377930	193.990173	1371.462158	-426.354156	-147.991058	1366.323975	-408.066986	34.587578	1386.296143	-356.754578	30.805840	1651.310425	-550.309814	275.262848	1139.828857	-472.868500	-257.497498	1141.527344	-461.902496	297.726288	884.000671	-246.397812	-204.550766	1066.460815	-452.127930	29.563025	960.559753	543.267761	-18.939415	931.273621	549.222534	137.302643
-509.458832	105.126778	873.675049	-483.164032	-55.353954	868.610718	-591.542664	145.235916	500.155396	-558.198242	-120.554001	506.490204	-584.675842	155.926483	87.485313	-553.052673	-124.431541	90.028328	-464.063080	194.205811	1371.102173	-424.763153	-147.932266	1365.865601	-406.660065	34.727016	1386.005127	-355.233002	30.940956	1651.146484	-549.428101	275.320099	1139.604248	-471.104095	-256.716278	1140.512207	-462.170197	297.666870	883.330750	-245.377701	-205.933853	1060.379272	-451.587738	29.395428	960.470703	543.757446	-18.987560	931.256836	549.708252	137.252274
-509.162933	104.843925	873.615967	-482.840210	-55.678822	868.637939	-591.630371	145.063385	500.171112	-557.920715	-120.435844	506.443054	-584.695251	155.858871	87.526344	-552.788696	-124.463699	90.047035	-462.761078	194.379120	1370.774780	-422.917419	-147.917480	1365.311890	-405.233063	35.031387	1385.715698	-353.597870	31.163879	1651.050049	-548.552856	275.290955	1139.354004	-469.713562	-256.124969	1139.669678	-462.324249	297.604828	882.706299	-244.773773	-207.378983	1054.913818	-451.090912	29.179962	960.356384	544.262390	-19.002840	931.257751	550.192383	137.218246
-508.813782	104.515182	873.511902	-482.488434	-56.021507	868.579041	-591.678467	144.854034	500.168640	-558.262695	-120.729546	506.613068	-584.694702	155.827835	87.559547	-553.082092	-124.480629	90.069695	-461.506775	194.499237	1370.492798	-420.853851	-147.906067	1364.761963	-403.684052	35.141502	1385.373413	-351.996735	31.344007	1650.934204	-547.623840	275.285431	1139.163330	-468.651581	-255.609955	1138.999512	-462.453217	297.550201	882.094482	-244.647232	-208.739243	1050.423340	-450.545013	28.904852	960.173157	544.770691	-19.003803	931.312073	550.679993	137.259705
-508.541901	104.311752	873.424744	-482.188934	-56.252895	868.517273	-591.721191	144.701492	500.190399	-558.358826	-120.778442	506.638550	-584.445129	155.601898	87.455711	-553.080566	-124.492912	90.092133	-460.225433	194.566071	1370.239502	-418.664520	-147.902924	1364.120850	-402.122772	35.370392	1385.051025	-350.342163	31.463924	1650.828247	-546.693176	275.271698	1138.998657	-467.913635	-255.159775	1138.559448	-462.518250	297.496155	881.595825	-244.931610	-209.874557	1046.618652	-450.054169	28.745420	959.991455	545.234192	-19.065857	931.329041	551.170349	137.213303
-508.406891	104.093994	873.368896	-482.001587	-56.449303	868.475952	-591.821899	144.559311	500.206512	-558.212646	-120.693779	506.608673	-584.444092	155.560104	87.495964	-552.935791	-124.455933	90.099701	-458.947449	194.618668	1370.052246	-416.354706	-147.838699	1363.560913	-400.395844	35.481373	1384.660400	-348.628418	31.565453	1650.741211	-545.757446	275.168396	1138.899902	-467.483398	-254.813843	1138.338013	-462.457153	297.428284	881.216553	-245.437637	-210.742584	1043.648193	-449.670868	28.601873	959.826111	545.696472	-19.086393	931.331848	551.663452	137.124115
-508.330170	103.872475	873.313904	-481.856018	-56.575867	868.376404	-591.922852	144.408875	500.240631	-558.278381	-120.728996	506.624603	-584.453125	155.564026	87.543396	-552.981201	-124.454971	90.141907	-457.587585	194.621323	1369.866333	-414.005310	-147.784546	1363.075684	-398.666687	35.601219	1384.302368	-346.873901	31.614828	1650.654663	-544.831482	275.076019	1138.926392	-467.326019	-254.590317	1138.384277	-462.334045	297.328918	880.937866	-246.146378	-211.241608	1041.327148	-449.308105	28.471087	959.617188	546.175415	-19.148319	931.360657	552.145386	137.051102
-508.256073	103.753586	873.296021	-481.687866	-56.665180	868.281738	-592.037476	144.275604	500.332855	-558.285278	-120.770073	506.638824	-584.388306	155.555389	87.600197	-553.038513	-124.444778	90.131805	-456.158112	194.580536	1369.767822	-411.757996	-147.729996	1362.742188	-396.846161	35.661259	1383.949829	-345.004028	31.761497	1650.622803	-543.856689	274.739075	1138.879272	-467.362579	-254.444244	1138.607178	-462.149841	297.249268	880.760376	-246.899445	-211.368683	1039.810181	-448.924164	28.400059	959.423035	546.651306	-19.178604	931.380798	552.622986	137.089401
-508.320160	103.656197	873.278381	-481.586182	-56.710785	868.173645	-592.199951	144.179977	500.380981	-558.286804	-120.777657	506.643585	-584.573975	155.755905	87.800369	-553.031067	-124.454674	90.165916	-454.642303	194.550232	1369.681885	-409.595734	-147.667831	1362.521851	-394.943176	35.722805	1383.594971	-343.158936	31.683077	1650.462402	-542.953552	274.458527	1139.021484	-467.552765	-254.337021	1138.942261	-461.910858	297.172791	880.703491	-247.749100	-211.226120	1038.605469	-448.612091	28.381565	959.204285	547.095947	-19.238588	931.426453	553.086243	137.063126
-508.473969	103.670227	873.299011	-481.527832	-56.746933	868.117554	-592.340637	144.052078	500.439850	-558.308594	-120.823540	506.669678	-584.554016	155.829346	87.876465	-553.029663	-124.474037	90.207565	-453.088806	194.524704	1369.558594	-407.519257	-147.591599	1362.437866	-392.958252	35.857193	1383.215820	-341.217712	31.656984	1650.397217	-542.141174	274.171844	1139.176147	-467.855286	-254.266235	1139.382446	-461.577179	297.109406	880.720764	-248.603470	-210.801239	1037.762207	-448.354095	28.444656	959.021606	547.512573	-19.297943	931.428711	553.552307	137.004761
-508.731506	103.658157	873.332214	-481.494324	-56.717606	868.084412	-592.452759	143.947906	500.529053	-558.291382	-120.858681	506.685394	-584.484131	155.864227	87.919525	-553.008972	-124.482590	90.286880	-451.398621	194.477402	1369.352295	-405.527466	-147.565628	1362.456909	-390.906403	35.891716	1382.752686	-339.158203	31.688580	1650.383423	-541.301270	273.789673	1139.350342	-468.133881	-254.166245	1139.906006	-461.120239	296.965149	880.780518	-249.476883	-210.367538	1037.072388	-448.143280	28.563316	958.844055	547.965393	-19.300100	931.425293	554.041931	136.956284
-509.108215	103.572014	873.432617	-481.526550	-56.639557	868.104065	-592.666687	143.899078	500.561157	-558.337402	-120.946198	506.744598	-584.451477	155.936234	87.958023	-553.019043	-124.519463	90.307533	-449.648712	194.426315	1369.161255	-403.629089	-147.547958	1362.508179	-388.944794	35.990917	1382.409912	-337.116486	31.619461	1650.283203	-540.493469	273.390289	1139.462524	-468.342377	-254.091461	1140.505615	-460.538910	296.828735	880.878845	-250.326096	-209.844788	1036.427002	-447.992645	28.688801	958.706360	548.465027	-19.270939	931.440552	554.527039	136.909103
-509.444672	103.624329	873.576477	-481.588257	-56.543800	868.138733	-592.778687	143.775574	500.599731	-558.409058	-121.079063	506.776917	-584.382263	156.028595	88.016357	-553.067932	-124.571907	90.386345	-447.875610	194.395416	1368.933960	-401.788330	-147.558014	1362.558350	-386.948120	36.042866	1382.014160	-335.090912	31.578468	1650.118652	-539.658875	273.051025	1139.572510	-468.446747	-253.997452	1141.125244	-459.953430	296.721466	880.999573	-251.168793	-209.338623	1035.689697	-447.840637	28.853161	958.600342	548.953369	-19.213013	931.437561	554.964111	136.952774
-509.847168	103.642151	873.712891	-481.701813	-56.471481	868.169556	-592.988953	143.668716	500.648804	-558.488892	-121.182800	506.846527	-584.319397	156.104401	88.046867	-553.162170	-124.618111	90.418556	-445.992035	194.323151	1368.692993	-399.974854	-147.581131	1362.621582	-384.973022	36.015141	1381.662476	-333.024994	31.491344	1649.957764	-538.834595	272.632294	1139.623535	-468.372345	-253.882797	1141.725342	-459.289246	296.592285	881.132141	-251.914505	-209.049301	1034.831299	-447.714691	29.003178	958.467773	549.456360	-19.130571	931.410400	555.415527	136.999222
-510.143829	103.667854	873.885986	-481.757843	-56.375153	868.236877	-593.132263	143.537521	500.682709	-558.586365	-121.334267	506.872803	-584.254028	156.178589	88.096039	-553.150330	-124.663460	90.461830	-444.143066	194.238174	1368.355713	-398.179047	-147.619461	1362.613281	-383.040344	36.031586	1381.314331	-330.946838	31.331131	1649.802490	-538.034119	272.339508	1139.675171	-468.231201	-253.813263	1142.300171	-458.526917	296.449493	881.226074	-252.517944	-208.496490	1033.831177	-447.542603	29.149782	958.390442	549.966248	-19.041519	931.384949	555.875610	137.011505
-510.404236	103.715492	874.014648	-481.814972	-56.325020	868.311279	-593.321960	143.437759	500.744263	-558.719177	-121.520523	506.930756	-584.169067	156.264771	88.162056	-553.205994	-124.704178	90.499359	-442.311096	194.174881	1368.000000	-396.486450	-147.646881	1362.573120	-381.109924	35.940598	1380.965088	-328.909546	31.265373	1649.527222	-537.176453	272.142914	1139.672729	-467.925323	-253.697205	1142.730103	-457.774536	296.274811	881.231995	-253.049911	-208.149643	1032.569824	-447.351379	29.300337	958.290588	550.300598	-19.101261	931.613098	556.250061	136.810562
-510.635925	103.684570	874.102600	-481.889618	-56.349506	868.351746	-593.552246	143.361618	500.811096	-558.823975	-121.645126	506.971863	-584.095886	156.341431	88.172928	-553.203857	-124.775482	90.547005	-440.448242	194.108780	1367.620239	-394.761353	-147.683319	1362.444458	-379.281647	35.892788	1380.606934	-326.871124	31.120327	1649.317505	-536.283936	271.990479	1139.618042	-467.500305	-253.637558	1143.063599	-456.931183	296.118744	881.199463	-253.480057	-207.923294	1031.092407	-447.165161	29.362890	958.158081	550.667969	-19.161022	931.622437	556.662842	136.787659
-510.926849	103.670738	874.224792	-482.091187	-56.497852	868.326721	-593.789429	143.243866	500.865997	-559.006775	-121.802551	507.072144	-584.074097	156.395920	88.217064	-553.280762	-124.820740	90.583595	-438.658203	194.051834	1367.216187	-393.044281	-147.720123	1362.264771	-377.509521	35.970184	1380.231079	-324.883850	31.010235	1649.036377	-535.343750	271.873016	1139.500610	-466.942688	-253.550674	1143.235596	-456.115173	295.993195	881.143127	-253.744705	-207.812988	1029.420776	-447.050751	29.296997	958.001038	551.033142	-19.199417	931.674072	557.041443	136.778793
-511.044739	103.608688	874.287598	-482.086578	-56.627220	868.338806	-593.477478	142.973114	500.776276	-559.093384	-121.964027	507.152405	-583.800781	156.533691	88.203606	-553.309631	-124.876472	90.614265	-436.924408	194.053696	1366.789185	-391.394196	-147.668304	1362.029541	-375.783905	36.001308	1379.828003	-322.951141	30.907604	1648.751953	-534.315918	271.822906	1139.370728	-466.237885	-253.419662	1143.265625	-455.202881	295.839813	880.975830	-253.906128	-207.767151	1027.451294	-446.807098	29.270060	957.861938	551.437317	-19.281546	931.697449	557.460999	136.607132
-511.087708	103.528976	874.310974	-482.040100	-56.721485	868.343994	-593.990417	142.907639	500.843933	-559.227173	-122.101990	507.203522	-583.889282	156.570023	88.275543	-553.392273	-124.931190	90.641541	-435.234192	194.040619	1366.342896	-389.790253	-147.591080	1361.749268	-374.137482	36.120594	1379.376709	-321.069977	30.784451	1648.419922	-533.226990	271.772980	1139.109863	-465.431915	-253.337067	1143.283569	-454.296204	295.746368	880.806763	-253.991882	-207.823883	1025.259766	-446.541748	29.254093	957.719360	551.739258	-19.302454	931.710144	557.782349	136.625031
-511.062408	103.490440	874.335144	-482.026367	-56.802292	868.330750	-594.392700	142.877426	500.912323	-559.374573	-122.243828	507.242126	-583.916077	156.611481	88.301384	-553.382751	-125.020607	90.644852	-433.645111	194.048386	1365.933228	-388.185486	-147.493713	1361.424683	-372.574402	36.211452	1378.934204	-319.312897	30.660511	1648.006958	-532.058960	271.724426	1138.888794	-464.452179	-253.179855	1143.111450	-453.339508	295.670685	880.474670	-253.932800	-207.932205	1022.957703	-446.273804	29.219582	957.578796	552.029541	-19.324787	931.727783	558.105957	136.583755
-510.900238	103.506989	874.309448	-481.967499	-56.894844	868.280029	-594.627197	142.794571	500.961700	-559.495361	-122.348076	507.292572	-583.861938	156.727798	88.290207	-553.401489	-125.081894	90.640747	-432.173187	194.095490	1365.529175	-386.569153	-147.369766	1361.088623	-371.122681	36.376507	1378.515137	-317.518066	30.569483	1647.723511	-530.768799	271.543640	1138.527344	-463.454163	-253.061447	1142.913696	-452.357574	295.559998	880.215454	-253.888138	-208.080811	1020.544800	-445.927185	29.179560	957.402710	552.301270	-19.350527	931.717468	558.420349	136.545120
-510.763397	103.290154	874.219727	-481.857330	-57.089321	868.207336	-594.873291	142.757095	500.963776	-559.707031	-122.534996	507.348816	-583.894653	156.805222	88.329796	-553.375244	-125.203110	90.656670	-430.769226	194.176483	1365.143799	-385.070892	-147.169769	1360.687134	-369.766510	36.445889	1378.130737	-315.844208	30.465603	1647.347168	-529.506958	271.480072	1138.142090	-462.397186	-252.863541	1142.600708	-451.288971	295.433075	879.861755	-253.780228	-208.259903	1018.107605	-445.586884	29.019407	957.190796	552.607971	-19.365669	931.706482	558.724060	136.520233
-510.516663	103.210976	874.074829	-481.683655	-57.186810	868.133362	-595.100830	142.725403	500.973419	-559.875916	-122.656494	507.345215	-583.947083	156.861099	88.336594	-553.350952	-125.305237	90.622879	-429.540344	194.255310	1364.755371	-383.563904	-146.973907	1360.287354	-368.509338	36.596619	1377.729248	-314.225403	30.378422	1646.953491	-528.267456	271.519073	1137.887695	-461.338165	-252.705261	1142.282104	-450.217987	295.366180	879.478943	-253.641327	-208.458679	1015.730591	-445.188080	28.983509	956.966248	552.836853	-19.297564	931.720154	558.898621	136.679611
-510.177917	103.156425	873.908752	-481.472870	-57.314396	868.036255	-595.222656	142.774078	500.981384	-560.112183	-122.838570	507.398621	-583.924866	156.889679	88.358772	-553.412964	-125.423798	90.595810	-428.387146	194.359039	1364.384399	-382.138367	-146.768982	1359.892822	-367.338257	36.764668	1377.370483	-312.682068	30.294596	1646.594482	-527.002930	271.551941	1137.532471	-460.267822	-252.616501	1141.937988	-449.120667	295.268890	879.051392	-253.481873	-208.649155	1013.536621	-444.739655	28.920948	956.729431	553.103271	-19.349804	931.737244	559.157532	136.627396
-509.840424	102.976257	873.770264	-481.226105	-57.516914	867.915771	-595.309448	142.850739	500.993530	-560.248657	-122.893707	507.463837	-583.975037	156.924927	88.367020	-553.357971	-125.489311	90.619553	-427.421295	194.477097	1364.110962	-380.783997	-146.555923	1359.527832	-366.244995	36.955612	1377.026978	-311.224243	30.218315	1646.256104	-525.751831	271.587860	1137.129517	-459.284576	-252.454163	1141.642090	-447.986359	295.273590	878.600891	-253.297974	-208.728592	1011.560974	-444.302704	28.738483	956.512878	553.396179	-19.478502	931.772095	559.432617	136.426865
-509.392334	102.768875	873.640747	-480.926819	-57.689079	867.830261	-595.307068	142.927887	500.995667	-560.393188	-122.943779	507.553925	-584.008362	156.953537	88.429619	-553.364197	-125.572418	90.642487	-426.526093	194.611649	1363.821777	-379.459900	-146.334106	1359.165039	-365.239349	37.170048	1376.776733	-309.859131	30.136597	1645.941650	-524.508057	271.599121	1136.766724	-458.291107	-252.356735	1141.359863	-446.812714	295.211395	878.177673	-253.151611	-208.783493	1009.746887	-443.794708	28.552767	956.324646	553.649902	-19.475536	931.772827	559.630920	136.415512
-509.019226	102.578209	873.616150	-480.605652	-57.821827	867.779846	-595.327454	143.077194	501.053741	-560.443848	-122.917358	507.591064	-584.066345	156.907425	88.500435	-553.262268	-125.618828	90.662140	-425.711060	194.718292	1363.602661	-378.208374	-146.161163	1358.837891	-364.304840	37.317497	1376.542847	-308.562958	30.057705	1645.654175	-523.273865	271.605804	1136.383789	-457.451691	-252.232910	1141.175171	-445.678864	295.184540	877.794556	-252.937454	-208.785156	1008.353516	-443.336761	28.384882	956.220947	553.861145	-19.526762	931.797058	559.811951	136.387115
-508.593414	102.229378	873.508423	-480.233337	-57.982639	867.754272	-595.143555	143.185852	501.073120	-560.367126	-122.851845	507.667633	-584.080872	156.848373	88.598267	-553.105652	-125.655098	90.742104	-425.011353	194.888184	1363.413086	-377.044830	-145.992233	1358.554810	-363.454468	37.517845	1376.356323	-307.370178	29.987782	1645.414307	-522.066528	271.534088	1136.053467	-456.652100	-252.130692	1141.010986	-444.274872	295.055145	877.445984	-252.690628	-208.609985	1007.326111	-442.829926	28.185299	956.085449	554.067688	-19.532749	931.813477	559.980347	136.379547
-508.065338	101.793587	873.389893	-479.789642	-58.126038	867.745728	-594.966553	143.375183	501.105591	-560.270508	-122.787285	507.768188	-584.112976	156.791519	88.706802	-553.098022	-125.630844	90.794106	-424.347931	194.983353	1363.287476	-376.013092	-145.877075	1358.389648	-362.572540	37.789837	1376.248901	-306.264618	29.925110	1645.234375	-520.932007	271.458252	1135.665527	-455.965424	-252.029877	1140.997559	-442.892365	294.918243	877.166626	-252.441528	-208.389755	1006.651428	-442.262634	27.954634	955.968506	554.231934	-19.498573	931.817139	560.117432	136.459961
-507.351593	102.040970	873.443115	-479.274994	-58.057930	867.720886	-594.624512	143.505249	501.210968	-560.016602	-122.675255	507.805511	-584.087097	156.691055	88.789833	-552.954407	-125.642242	90.865524	-423.738495	195.146637	1363.161133	-375.094940	-145.743240	1358.287720	-361.822968	37.779625	1376.214600	-305.264008	29.896126	1645.087280	-519.817322	271.344299	1135.331421	-455.365356	-251.932251	1141.064087	-441.427277	294.719910	876.900452	-252.199097	-208.026978	1006.268188	-441.605682	28.007778	955.964233	554.415588	-19.531782	931.829102	560.255066	136.449982
-506.704895	102.142960	873.497498	-478.731567	-58.125351	867.731812	-594.290710	143.683197	501.374664	-559.714966	-122.540916	507.879364	-583.967041	156.424484	88.841309	-552.894104	-125.624832	90.918869	-423.160370	195.248688	1363.064575	-374.301666	-145.655884	1358.341553	-361.110016	37.869797	1376.165039	-304.369812	29.860653	1644.998535	-518.850769	271.261902	1135.121338	-454.920593	-251.813431	1141.212036	-440.010376	294.519775	876.744629	-251.977295	-207.568085	1006.175293	-440.968842	27.970304	955.975403	554.561523	-19.546610	931.844421	560.394165	136.442978
-505.925079	102.141159	873.516174	-478.142761	-58.163540	867.759338	-593.942139	143.911270	501.554993	-559.382874	-122.492317	507.998566	-583.959534	156.314529	89.005119	-552.821777	-125.593147	91.009010	-422.523712	195.332275	1363.038940	-373.617950	-145.571167	1358.507813	-360.460602	37.957447	1376.199951	-303.616119	29.912052	1644.953369	-517.863770	271.039825	1134.862549	-454.559814	-251.708862	1141.485229	-438.584564	294.378296	876.688171	-251.776978	-207.032089	1006.354858	-440.262543	27.896162	955.988953	554.753418	-19.558458	931.862549	560.547302	136.421204
-505.109680	102.210258	873.624939	-477.503845	-58.103699	867.847046	-593.605774	144.112183	501.764679	-559.039490	-122.425209	508.152039	-583.981323	156.222076	89.144547	-552.761780	-125.564735	91.120911	-421.926880	195.427994	1363.050049	-373.106201	-145.519104	1358.789795	-359.880463	38.040859	1376.390503	-302.932098	29.919151	1645.048218	-516.977539	270.928101	1134.729248	-454.251556	-251.596329	1141.838989	-437.126526	294.136841	876.695496	-251.557831	-206.472626	1006.780945	-439.549530	27.889185	956.100708	554.904053	-19.587641	931.890381	560.676880	136.372437
-504.226379	102.529442	873.829956	-476.822815	-57.964161	867.991394	-593.203186	144.264465	502.020233	-558.629395	-122.373886	508.262268	-584.099487	156.323776	89.483208	-552.698608	-125.557991	91.258820	-421.282227	195.474686	1363.111206	-372.662994	-145.511597	1359.186523	-359.371429	38.069046	1376.611938	-302.353119	29.981543	1645.151855	-516.130066	270.705627	1134.613525	-454.004852	-251.463882	1142.275635	-435.604645	293.862030	876.827698	-251.278336	-205.825363	1007.380798	-438.814514	28.005135	956.311584	555.064087	-19.573713	931.902527	560.794617	136.367218
-503.331543	102.556519	873.962585	-476.096344	-57.939663	868.164978	-592.622131	144.321899	502.126862	-558.232361	-122.413574	508.459900	-584.021240	156.329559	89.671005	-552.598450	-125.560898	91.447647	-420.716339	195.566483	1363.179077	-372.420227	-145.456909	1359.646851	-358.924561	38.015800	1376.855347	-301.884369	30.077085	1645.302002	-515.293152	270.609955	1134.552246	-453.736237	-251.308350	1142.754883	-434.153870	293.581970	876.995483	-251.019592	-205.270370	1008.117615	-438.060577	27.987400	956.501953	555.210327	-19.593954	931.937561	560.911377	136.350586
-502.347473	102.763702	874.141174	-475.280640	-57.919258	868.337708	-592.199280	144.511902	502.407135	-557.785339	-122.423515	508.688080	-583.970886	156.293594	89.905853	-552.528015	-125.613312	91.658340	-420.090485	195.607880	1363.316040	-372.244629	-145.445343	1360.166016	-358.521271	37.974606	1377.170532	-301.536774	30.235561	1645.514893	-514.500244	270.489868	1134.530762	-453.534363	-251.126968	1143.259399	-432.670044	293.348663	877.197693	-250.678680	-204.643845	1008.985046	-437.248749	28.020405	956.736084	555.340027	-19.616211	931.940735	561.015137	136.350723
-501.539673	102.702972	874.319031	-474.544312	-57.994598	868.532837	-591.774109	144.704620	502.609070	-557.346069	-122.459991	508.910370	-583.998596	156.224304	90.095749	-552.659424	-125.664803	91.881996	-419.498138	195.646133	1363.469849	-372.192505	-145.471817	1360.758789	-358.217651	37.906338	1377.505493	-301.306213	30.419596	1645.762451	-513.777161	270.456451	1134.586182	-453.315826	-250.987762	1143.807617	-431.239624	293.032074	877.449707	-250.321518	-204.118240	1009.865967	-436.540649	27.925922	956.962891	555.520691	-19.657839	931.975647	561.138306	136.230042
-499.798309	103.524734	874.177002	-473.573242	-57.678253	868.646729	-590.984924	144.758698	502.953918	-556.772583	-122.435234	509.088684	-583.783386	156.274521	90.230469	-552.511963	-125.706123	92.076820	-418.932098	195.687469	1363.658203	-372.300049	-145.517822	1361.377686	-357.969849	37.870926	1377.897461	-301.195862	30.719572	1646.008789	-512.997742	270.439362	1134.582397	-453.067139	-250.876801	1144.319214	-429.769592	292.682861	877.682800	-249.881714	-203.587738	1010.902039	-435.307129	28.344370	957.032227	555.652344	-19.661833	931.976868	561.217957	136.227997
-498.702118	103.621765	874.261719	-472.680481	-57.707260	868.864624	-590.288330	144.896606	503.138092	-556.354797	-122.497986	509.358246	-583.685852	156.238464	90.397438	-552.537842	-125.740700	92.288757	-418.394989	195.711807	1363.827637	-372.502045	-145.579025	1361.984863	-357.804108	37.799088	1378.286865	-301.163910	30.989273	1646.378418	-512.214966	270.513336	1134.640381	-452.836487	-250.744232	1144.809692	-428.374268	292.439270	877.966553	-249.395309	-203.326050	1011.839966	-434.429596	28.358793	957.254822	555.732727	-19.678148	931.989502	561.270996	136.229095
-498.018402	103.514870	874.770874	-471.926910	-57.838886	869.126465	-589.514526	144.791183	503.090485	-555.907471	-122.561333	509.601013	-583.625671	156.230118	90.535896	-552.524231	-125.776711	92.460556	-417.932739	195.734360	1363.996826	-372.797729	-145.637054	1362.622925	-357.689484	37.702072	1378.712891	-301.237427	31.344627	1646.713135	-511.422760	270.652954	1134.685303	-452.597778	-250.608063	1145.264771	-426.949463	292.102173	878.213745	-248.880737	-202.970261	1012.808777	-433.829102	28.107719	957.719116	555.811768	-19.682285	931.997986	561.305054	136.212250
-496.496399	103.587769	874.429382	-471.078674	-57.848671	869.217651	-588.751831	145.041260	503.309784	-555.288757	-122.558228	509.777252	-583.365295	155.969208	90.510323	-552.453308	-125.830101	92.685265	-417.472015	195.761703	1364.155640	-373.190674	-145.676132	1363.248535	-357.623718	37.585247	1379.133667	-301.404846	31.708939	1647.057373	-510.625916	270.784912	1134.727051	-452.301453	-250.523254	1145.702393	-425.416260	291.670288	878.397949	-248.264969	-202.812546	1013.686890	-432.712402	28.140882	957.634583	555.925110	-19.677490	931.989746	561.340088	136.224518
-495.289825	103.642242	874.444824	-470.158905	-57.947201	869.428894	-587.677063	145.068222	503.316711	-554.753479	-122.556877	509.990784	-583.171814	155.994522	90.630569	-552.322083	-125.880669	92.881470	-417.047852	195.757324	1364.339111	-373.684662	-145.738846	1363.867554	-357.631104	37.541897	1379.567261	-301.680298	32.189960	1647.362183	-509.765289	271.003265	1134.736694	-452.004547	-250.466858	1146.092163	-424.359222	291.445862	878.434509	-247.683990	-202.801376	1014.414063	-431.784424	28.103683	957.829224	556.012512	-19.700109	931.998901	561.373779	136.186966
-494.074097	103.607384	874.454773	-469.329987	-58.004284	869.613281	-587.002136	145.172546	503.412201	-554.215881	-122.539215	510.180847	-583.364075	156.092270	90.876060	-552.274902	-125.936134	93.046188	-416.687500	195.805634	1364.489014	-374.262939	-145.791473	1364.436157	-357.685333	37.466206	1379.997070	-301.997162	32.605610	1647.762329	-508.890320	271.184967	1134.706543	-451.671997	-250.464920	1146.386475	-422.891541	291.212494	878.536743	-247.005035	-202.929382	1015.119324	-430.891266	28.005596	958.005981	556.069824	-19.710566	932.019775	561.377014	136.199326
-493.004120	103.636299	874.553406	-468.594940	-58.065922	869.774536	-586.156433	145.100937	503.349548	-553.694641	-122.496773	510.336365	-583.147156	155.795319	90.766975	-552.084778	-125.989334	93.245499	-416.360199	195.891068	1364.629028	-374.889252	-145.760132	1364.964111	-357.799927	37.422199	1380.413574	-302.410950	33.035480	1648.097290	-507.909363	271.353607	1134.636475	-451.297577	-250.445862	1146.681763	-421.409851	290.969086	878.632568	-246.327713	-203.173706	1015.630066	-430.111298	27.893591	958.213989	556.203491	-19.696760	932.029724	561.412048	136.220520
-491.760284	103.536461	874.564697	-467.743866	-58.114048	869.899231	-585.321655	145.120148	503.341156	-553.278076	-122.457443	510.484497	-583.034424	155.670685	90.789650	-552.022705	-125.988403	93.375801	-416.057800	195.978806	1364.765625	-375.574890	-145.748199	1365.491577	-357.981079	37.382683	1380.783081	-302.890259	33.520596	1648.422729	-506.923553	271.574829	1134.498535	-450.921844	-250.470078	1146.935669	-419.945679	290.782562	878.612305	-245.687134	-203.564545	1015.973267	-429.224152	27.731726	958.381348	556.283752	-19.725748	932.063477	561.446228	136.195663
-490.599060	103.591743	874.529602	-466.964233	-58.217476	870.011963	-584.565979	145.179245	503.335968	-552.917786	-122.400398	510.585999	-583.185181	155.779724	90.974548	-551.907593	-125.988449	93.467018	-415.785950	196.086456	1364.846558	-376.293182	-145.680939	1366.004395	-358.186127	37.328079	1381.136841	-303.441284	34.002533	1648.683716	-505.940155	271.819061	1134.315918	-450.460052	-250.486496	1147.107056	-418.529358	290.673248	878.523926	-245.031967	-204.426727	1016.102173	-428.409454	27.636879	958.515442	556.375610	-19.732046	932.090271	561.478760	136.172745
-489.429565	103.452553	874.440857	-466.248779	-58.344181	870.075989	-583.824707	144.882233	503.202972	-552.599548	-122.355835	510.665009	-583.180054	155.618301	90.959427	-551.825134	-125.960289	93.500862	-415.541901	196.203735	1364.870117	-377.056091	-145.577042	1366.446777	-358.441925	37.319515	1381.476318	-303.986511	34.376873	1648.996094	-504.873505	272.042084	1134.086914	-450.042877	-250.573380	1147.281616	-417.017975	290.528809	878.443970	-244.368484	-204.839371	1016.064575	-427.604950	27.422312	958.588135	556.451904	-19.734720	932.083069	561.488403	136.177643
-488.375092	103.506035	874.321899	-465.667053	-58.414371	870.097412	-583.404602	144.928329	503.225769	-552.298828	-122.240601	510.693604	-583.028625	155.250931	90.800102	-551.741272	-125.930878	93.504211	-415.349976	196.361633	1364.863159	-377.854309	-145.458527	1366.889648	-358.703491	37.342888	1381.805786	-304.646027	34.701897	1649.157471	-503.817352	272.294830	1133.776611	-449.539581	-250.681213	1147.397583	-415.630981	290.621796	878.221375	-243.802109	-206.020020	1015.800537	-426.909668	27.319206	958.616028	556.539551	-19.778627	932.100037	561.517273	136.146729
-487.289642	103.263367	874.087097	-465.064697	-58.566154	870.080017	-582.861877	144.956451	503.206696	-551.986694	-122.111778	510.670288	-583.213989	155.311890	90.941032	-551.591553	-125.826958	93.496796	-415.186371	196.531479	1364.789063	-378.640137	-145.279510	1367.235474	-359.005188	37.363358	1382.104126	-305.206665	35.123791	1649.492310	-502.755066	272.599854	1133.445679	-449.104858	-250.827072	1147.499634	-414.011505	290.468323	878.009033	-243.266388	-206.778473	1015.354370	-426.192474	27.071890	958.566040	556.607300	-19.807951	932.105103	561.543152	136.137314
-486.288696	103.288353	873.944580	-464.460846	-58.760040	870.029358	-582.478638	144.905273	503.203827	-551.660400	-121.915329	510.632111	-583.275330	155.227066	90.919075	-551.422974	-125.719963	93.419174	-415.030365	196.741516	1364.641602	-379.458466	-145.130707	1367.555420	-359.338104	37.463749	1382.361450	-305.846558	35.434174	1649.685303	-501.621613	272.925140	1133.014038	-448.633331	-250.989075	1147.563232	-412.401520	290.408875	877.717834	-242.759491	-208.008453	1014.722961	-425.531219	26.886452	958.556335	556.684631	-19.823141	932.114502	561.539795	136.134415
-485.255310	103.116386	873.651428	-463.967865	-58.902180	869.937134	-582.058838	144.861084	503.141174	-551.394897	-121.753792	510.556366	-583.301636	155.157425	90.873413	-551.404419	-125.592201	93.369873	-414.908691	196.967880	1364.513184	-380.256683	-144.926636	1367.833496	-359.630951	37.536343	1382.506470	-306.486603	35.681881	1649.844604	-500.507019	273.265656	1132.523071	-448.146912	-251.180161	1147.599609	-410.784576	290.328033	877.372681	-242.417252	-209.534134	1013.919495	-424.890717	26.653521	958.438171	556.752930	-19.836500	932.119629	561.563416	136.110001
-484.411316	103.090630	873.487732	-463.574066	-59.043983	869.861389	-581.888489	145.021454	503.158295	-551.139709	-121.546959	510.453827	-583.422607	155.141571	90.788475	-551.287415	-125.483215	93.316948	-414.802155	197.193954	1364.351563	-381.055298	-144.708511	1368.077515	-359.929443	37.665863	1382.610107	-307.167511	35.810764	1649.893555	-499.359375	273.596619	1131.980469	-447.677429	-251.413284	1147.664063	-409.010406	290.265930	877.021423	-242.191589	-210.915359	1012.908203	-424.379059	26.460148	958.385620	556.834656	-19.843683	932.135437	561.582397	136.098770
-483.517792	102.908829	873.244324	-463.185303	-59.173939	869.748779	-581.660339	145.160904	503.123810	-550.981506	-121.343285	510.375153	-583.327637	154.939362	90.576103	-551.226257	-125.351578	93.240318	-414.672424	197.419601	1364.185913	-381.844025	-144.460892	1368.297852	-360.268860	37.805847	1382.723022	-307.735229	35.925316	1650.054321	-498.189026	273.930176	1131.408569	-447.276001	-251.684433	1147.737183	-407.311584	290.217621	876.646606	-242.031296	-212.429535	1011.724426	-423.834839	26.207745	958.267883	556.902649	-19.841997	932.115540	561.587219	136.084152
-482.824707	102.883293	873.051147	-462.823639	-59.347256	869.659241	-581.500122	145.256439	503.099365	-551.212524	-121.555809	510.658936	-583.436890	154.933121	90.463982	-551.450256	-125.227264	93.171059	-414.545074	197.638550	1363.947388	-382.639465	-144.240768	1368.485962	-360.640961	38.028389	1382.820557	-308.248657	36.126904	1650.156372	-497.083069	274.349548	1130.920654	-446.893005	-252.026535	1147.821045	-405.754333	290.019745	876.142090	-242.063248	-213.984924	1010.378906	-423.408142	26.044922	958.187012	556.984558	-19.867184	932.134949	561.624512	136.060562
-482.045166	102.643044	872.783997	-462.492401	-59.519714	869.540466	-581.290710	145.369370	503.028534	-550.884338	-121.416573	510.604370	-583.529724	155.000519	90.370865	-551.085205	-125.111633	93.096954	-414.448547	197.917038	1363.709961	-383.418304	-143.958359	1368.699829	-360.995239	38.196774	1382.896973	-308.746552	36.178867	1650.192017	-495.873291	274.621216	1130.274414	-446.573395	-252.328156	1147.926880	-403.819916	290.178040	875.834106	-242.245590	-215.704971	1008.804749	-422.938202	25.771858	958.045898	557.065491	-19.864899	932.128967	561.676819	136.071747
-481.492798	102.529648	872.594849	-462.209961	-59.707123	869.450989	-581.111816	145.448959	502.945648	-550.690369	-121.047684	510.360291	-583.618530	155.036728	90.287704	-550.840210	-124.999832	93.011917	-414.390533	198.181702	1363.411499	-384.204865	-143.655701	1368.878784	-361.310547	38.330772	1382.927856	-309.200623	36.144184	1650.200317	-494.775116	275.026184	1129.734497	-446.313354	-252.707886	1148.096436	-402.049408	290.196686	875.445374	-242.647217	-217.507675	1007.072449	-422.603973	25.580023	957.955750	557.114197	-19.845329	932.127869	561.661499	136.131073
-481.022675	102.581985	872.427063	-462.257233	-59.624332	869.472717	-580.761719	145.433456	502.817017	-551.110229	-120.829483	510.161652	-583.566345	155.134827	90.180450	-550.954895	-124.913132	92.913689	-414.361450	198.438339	1363.135132	-384.969452	-143.326950	1369.128784	-361.658417	38.530251	1382.941895	-309.633667	35.990467	1650.124023	-493.705170	275.460541	1129.144775	-446.136261	-253.117722	1148.305908	-400.286530	290.163330	875.073975	-243.238495	-219.301193	1005.130127	-422.454742	25.584951	957.920898	557.232666	-19.905457	932.152100	561.809631	136.023758
-480.429321	102.310455	872.169739	-461.699127	-59.916496	869.273682	-580.572998	145.429855	502.679871	-551.090637	-120.695099	510.164490	-583.606812	155.168610	90.101143	-550.907837	-124.854355	92.835304	-414.325470	198.712479	1362.859863	-385.746643	-143.018494	1369.359741	-361.966095	38.823471	1382.920532	-310.001190	35.944355	1650.019043	-492.753540	275.943604	1128.605957	-446.047638	-253.489471	1148.540283	-398.630615	289.927856	874.628113	-244.075851	-221.276794	1002.972900	-421.949799	25.314280	957.732178	557.355591	-19.905256	932.146729	561.912964	136.034164
-480.136993	102.217987	872.015320	-461.620697	-60.048470	869.195923	-580.479675	145.506012	502.613892	-551.127808	-120.624092	510.166229	-583.625427	155.271301	90.091606	-550.810730	-124.819038	92.803123	-414.289063	199.000107	1362.625244	-386.498047	-142.676697	1369.663940	-362.288391	39.106792	1382.889893	-310.265289	35.792542	1649.979736	-491.717712	276.367737	1128.078247	-446.060486	-253.877808	1148.837769	-396.832642	289.845734	874.324890	-245.191544	-223.252899	1000.602234	-421.783630	25.175024	957.628235	557.455444	-19.912416	932.137695	562.025513	136.028290
-479.668762	101.935417	871.855103	-460.895020	-59.658230	869.239014	-580.255859	145.483307	502.493439	-550.939209	-120.442558	510.061310	-583.560669	155.344955	90.048706	-550.669861	-124.758675	92.742165	-414.291412	199.302948	1362.405151	-387.216309	-142.365906	1369.962280	-362.514130	39.350807	1382.878906	-310.524292	35.724892	1649.847900	-490.729095	276.760376	1127.570313	-446.149872	-254.270157	1149.201050	-394.994568	289.734192	874.086670	-246.596695	-225.330673	997.997131	-421.332825	25.415426	957.642944	557.577698	-19.902700	932.153320	562.145325	136.022079
-480.220764	100.495766	871.449524	-461.060272	-60.239040	869.312134	-580.351013	145.553818	502.258026	-551.041077	-120.409393	510.133179	-583.633606	155.361908	90.012222	-550.690308	-124.721680	92.730507	-414.282166	199.668213	1362.181152	-387.861481	-141.980392	1370.307861	-362.748016	39.605202	1382.912964	-310.699707	35.630291	1649.772827	-489.807831	277.080872	1127.062378	-446.366364	-254.611389	1149.591187	-393.156586	289.691437	873.934082	-248.311188	-227.414108	995.176208	-421.579315	24.819689	957.392273	557.645142	-19.883074	932.149841	562.239624	136.020462
-480.031738	100.730957	871.480896	-461.019226	-60.113949	869.382568	-580.365662	145.606003	502.280396	-550.969299	-120.342751	510.090820	-583.638062	155.392395	90.021049	-550.643372	-124.695969	92.714539	-414.288147	200.045776	1361.975708	-388.431671	-141.632217	1370.667114	-362.998352	39.894356	1382.939575	-310.849365	35.594196	1649.708618	-488.866943	277.425262	1126.591309	-446.717255	-254.950485	1149.987305	-391.281555	289.508820	873.767944	-250.421463	-229.566071	992.085999	-421.506073	24.967344	957.468445	557.700684	-19.916971	932.150757	562.369263	135.989746
-479.991089	101.242577	871.636658	-461.334625	-60.007191	869.625122	-580.447998	145.678543	502.391510	-551.033630	-120.319801	510.099274	-583.662842	155.454819	90.033531	-550.769165	-124.700478	92.772903	-414.272247	200.389786	1361.772949	-388.967896	-141.259613	1371.029663	-363.241150	40.274586	1382.982178	-310.937500	35.504421	1649.711182	-488.031891	277.700714	1126.126465	-447.139008	-255.227798	1150.385376	-389.467651	289.302032	873.631104	-252.863007	-231.822327	988.789917	-421.669006	25.200243	957.686035	557.804626	-19.906099	932.153137	562.489319	135.987244
-479.990692	101.671753	871.775146	-461.493744	-59.914204	869.653442	-580.588501	145.701309	502.521301	-550.970825	-120.225304	510.128357	-583.681152	155.482254	90.069824	-550.671936	-124.684906	92.836006	-414.296600	200.754868	1361.631348	-389.370758	-140.860931	1371.351074	-363.410339	40.659927	1383.032104	-311.031799	35.529293	1649.681030	-487.227692	278.065308	1125.738159	-447.691101	-255.472168	1150.836182	-387.718842	289.112793	873.598816	-255.668747	-234.112228	985.244995	-421.736908	25.345421	957.769043	557.890442	-19.900715	932.148987	562.632385	136.014999
-480.069855	101.962036	871.887695	-461.612305	-59.786842	869.749207	-580.707825	145.736725	502.560608	-551.032227	-120.259613	510.228394	-583.657166	155.520523	90.063164	-550.623657	-124.661873	92.902679	-414.344391	201.139847	1361.513550	-389.696442	-140.353973	1371.652710	-363.569550	41.007923	1383.102783	-311.137878	35.684071	1649.616211	-486.531128	278.352234	1125.378662	-448.332764	-255.669388	1151.261353	-386.060181	288.998932	873.690613	-258.821808	-236.469101	981.552429	-421.828491	25.529613	957.870361	557.962524	-19.877085	932.173889	562.758118	136.018097
-480.251709	102.268600	872.019714	-461.812103	-59.656971	869.881470	-580.712524	145.721802	502.605774	-551.139038	-120.313522	510.325897	-583.565186	155.546585	90.093895	-550.671082	-124.667580	92.999062	-414.405060	201.532455	1361.431396	-389.932098	-139.956039	1371.963135	-363.700623	41.398918	1383.115356	-311.197632	35.852425	1649.603394	-485.857666	278.626373	1125.059204	-449.037079	-255.808243	1151.697754	-384.435852	288.903809	873.765320	-262.413574	-238.917755	977.658142	-422.008606	25.738976	957.996948	558.045227	-19.845768	932.178223	562.941101	136.058838
-480.691559	102.607056	872.197632	-462.447601	-59.403187	870.166504	-580.925232	145.783066	502.680023	-551.391968	-120.484543	510.434357	-583.586853	155.597595	90.119438	-550.819214	-124.702248	93.098396	-414.530853	201.945969	1361.394775	-390.039856	-139.470596	1372.198486	-363.845886	41.833805	1383.119141	-311.221954	36.118492	1649.601807	-485.243408	278.822144	1124.841675	-449.791656	-255.910843	1152.126343	-382.851074	288.712189	873.931580	-266.339569	-241.346497	973.661560	-422.506866	26.035847	958.206177	558.126465	-19.819548	932.216492	563.132568	136.092133
-481.085510	102.706833	872.297363	-462.450012	-59.445313	870.151001	-581.140137	145.778976	502.695313	-551.429565	-120.493309	510.570404	-583.584717	155.646744	90.160416	-550.786316	-124.692505	93.171822	-414.667084	202.344635	1361.371704	-390.097931	-139.038574	1372.406006	-364.009491	42.289375	1383.149658	-311.225922	36.477734	1649.616699	-484.690552	279.004791	1124.601196	-450.623108	-255.987305	1152.577637	-381.371429	288.715118	874.162720	-270.624298	-243.915192	969.524292	-422.682648	26.120209	958.232788	558.197266	-19.805294	932.244202	563.314941	136.128387
-481.546967	102.654602	872.392822	-462.769379	-59.327324	870.304443	-581.367554	145.732849	502.677460	-551.548157	-120.543739	510.648376	-583.599121	155.702515	90.160027	-550.823914	-124.722893	93.244919	-414.834930	202.733719	1361.357056	-390.086243	-138.536423	1372.555908	-364.094299	42.837990	1383.185669	-311.225250	36.919388	1649.634033	-484.207794	279.212006	1124.352539	-451.508972	-256.064362	1153.040527	-379.889923	288.418152	874.404724	-275.258270	-246.421432	965.391296	-423.048218	26.235142	958.338928	558.273926	-19.768248	932.279358	563.496460	136.161667
-482.022949	102.667961	872.481934	-463.069092	-59.128342	870.471985	-581.579346	145.661148	502.669922	-551.614380	-120.602501	510.697754	-583.563538	155.754654	90.144768	-550.828125	-124.767517	93.332039	-415.057068	203.112061	1361.334839	-389.966522	-138.069580	1372.667236	-364.175568	43.335281	1383.173828	-311.226257	37.450977	1649.641235	-483.753357	279.407806	1124.167114	-452.454956	-256.125763	1153.513062	-378.511139	288.311432	874.697693	-280.346619	-249.000519	961.080017	-423.435791	26.442324	958.461731	558.298889	-19.684092	932.290649	563.598877	136.239700
-482.674683	102.767479	872.573242	-463.323883	-59.005253	870.622314	-581.879333	145.603149	502.662170	-551.663574	-120.655197	510.744995	-583.580750	155.801407	90.155449	-550.901367	-124.797188	93.362778	-415.330688	203.549179	1361.349976	-389.806030	-137.603424	1372.706543	-364.227783	43.821976	1383.131592	-311.197296	38.064941	1649.620728	-483.380249	279.619141	1124.008667	-453.377655	-256.188324	1153.979980	-377.143677	288.085999	875.076538	-285.776093	-251.563766	956.799927	-423.892395	26.706219	958.576111	558.349060	-19.550417	932.290771	563.693848	136.403244
-483.042999	102.268501	872.589539	-463.052887	-58.927528	871.140137	-582.015320	145.508148	502.521820	-551.611694	-120.668068	510.801270	-583.496399	155.854126	90.120667	-550.794739	-124.862274	93.387543	-415.667999	203.994308	1361.348999	-389.590973	-137.104401	1372.689453	-364.311249	44.345787	1383.067261	-311.149841	38.777412	1649.586792	-483.160553	279.829742	1123.916992	-454.356781	-256.239960	1154.437012	-376.083527	287.819580	875.379028	-291.548889	-254.167587	952.490906	-424.133636	26.953602	958.925049	558.402161	-19.499830	932.305664	563.844666	136.499542
-483.947357	102.697334	872.670959	-463.863403	-59.033653	870.698242	-582.501343	145.525482	502.592010	-551.830688	-120.839539	510.850769	-583.497742	155.883270	90.108711	-550.943970	-124.920868	93.404350	-415.976929	204.409958	1361.358521	-389.306610	-136.617874	1372.648804	-364.390686	44.887260	1383.002075	-311.095764	39.530735	1649.521484	-482.997070	280.019531	1123.792847	-455.389618	-256.222107	1154.924927	-374.943756	287.479340	875.694946	-297.398163	-256.178223	948.220032	-424.776825	26.872078	958.638489	558.570190	-19.576756	932.323608	564.260864	136.412308
-484.757141	102.758080	872.728027	-464.231323	-58.971069	870.723694	-582.900757	145.554657	502.560455	-551.940186	-120.932922	510.853699	-583.514526	155.895950	90.094971	-550.970825	-125.037521	93.378029	-416.365967	204.791946	1361.348389	-388.988892	-136.148361	1372.589966	-364.525146	45.442947	1382.882935	-310.970886	40.280159	1649.449951	-482.732910	279.981476	1123.465332	-456.384125	-256.147186	1155.357056	-373.909851	287.199554	875.995544	-303.669098	-259.220184	944.223511	-425.345459	27.053825	958.661255	558.740173	-19.657530	932.334106	564.706360	136.231766
-485.523621	102.678871	872.729492	-464.586395	-58.830517	870.733459	-583.249512	145.517761	502.485138	-552.088501	-121.068504	510.796478	-583.509521	155.927872	90.063522	-551.045166	-125.088852	93.272209	-416.860931	205.240997	1361.290894	-388.662842	-135.634781	1372.508667	-364.666534	45.985111	1382.721069	-310.909760	41.235073	1649.253540	-482.686340	280.159088	1123.302490	-457.444336	-256.132233	1155.796021	-373.051910	287.123718	876.307312	-310.070221	-261.696106	940.287537	-425.898926	27.222275	958.654480	558.785645	-19.628811	932.335693	564.896729	136.265472
-486.303772	102.744766	872.722107	-464.709137	-58.626598	870.739990	-583.515747	145.397614	502.366180	-552.139160	-121.092880	510.712341	-583.437622	155.969025	89.988632	-551.094666	-125.137718	93.189247	-417.420715	205.690704	1361.156738	-388.331573	-135.128738	1372.403564	-364.782776	46.533062	1382.578735	-310.810516	42.186604	1649.051758	-482.749878	280.363922	1123.085815	-458.590546	-256.079865	1156.232666	-372.198120	286.924835	876.556274	-316.627808	-264.070190	936.484375	-426.385101	27.564741	958.660828	558.874329	-19.559393	932.298401	565.111755	136.320877
-487.181152	102.646843	872.651733	-464.994415	-58.572578	870.672546	-583.802979	145.305862	502.202026	-552.302002	-121.182770	510.621399	-583.386902	156.018402	89.890854	-551.202271	-125.215111	93.061440	-417.986877	206.094391	1360.994263	-387.929169	-134.639221	1372.244751	-364.993439	47.199726	1382.340210	-310.693604	43.147285	1648.820068	-482.914703	280.513367	1122.829834	-459.722778	-255.924805	1156.683228	-371.448181	286.706635	876.810608	-323.346313	-266.443207	932.877380	-426.952728	27.732071	958.571960	558.947815	-19.512377	932.298401	565.332336	136.354416
-488.032013	102.796638	872.606934	-465.128662	-58.347992	870.610168	-584.107910	145.244415	502.083130	-552.453796	-121.239441	510.513062	-583.341736	156.004105	89.784737	-551.344299	-125.267670	92.905273	-418.649841	206.534897	1360.822632	-387.559631	-134.117371	1372.074585	-365.242859	47.845318	1382.081665	-310.548279	44.099182	1648.582886	-483.273407	280.833984	1122.746094	-460.897461	-255.774918	1157.076660	-370.846466	286.787964	877.046143	-330.155121	-268.728424	929.410400	-427.471283	28.127207	958.519165	559.004395	-19.477526	932.287231	565.550659	136.417999
-489.007629	102.970558	872.557983	-465.683350	-58.053757	870.400452	-584.700928	145.549789	502.109222	-552.763672	-121.353828	510.360687	-583.420837	155.963623	89.727287	-551.450073	-125.329353	92.763641	-419.294189	206.980560	1360.626221	-387.148926	-133.609253	1371.857178	-365.475555	48.452084	1381.763794	-310.456268	45.209969	1648.229492	-483.578735	280.975372	1122.466797	-462.064941	-255.502045	1157.486938	-370.223083	286.450867	877.225708	-337.054901	-270.875458	926.173950	-428.169373	28.417591	958.348083	559.099609	-19.440529	932.287048	565.809265	136.447464
-489.960052	103.208763	872.555237	-466.036285	-57.754677	870.246582	-584.924438	145.465729	501.979004	-553.033020	-121.394905	510.228790	-583.466003	156.139008	89.702621	-551.486206	-125.420959	92.605209	-420.099976	207.434052	1360.376709	-386.741608	-133.005051	1371.618896	-365.723145	49.082287	1381.513672	-310.323090	46.222630	1647.920044	-484.039246	281.062531	1122.082764	-463.262573	-255.244247	1157.862793	-369.764526	286.340454	877.350586	-343.922607	-272.964142	923.249512	-428.810089	28.792048	958.255676	559.167114	-19.385765	932.299805	566.047363	136.479156
-490.860352	103.306236	872.565430	-466.306213	-57.364777	870.070129	-585.051147	145.173187	501.704224	-553.334167	-121.443604	510.099243	-583.357361	156.105499	89.503044	-551.542969	-125.512802	92.466011	-420.938721	207.910980	1360.067139	-386.311005	-132.424805	1371.358154	-366.051117	49.818161	1381.204346	-310.223541	47.296349	1647.562622	-484.576447	281.134125	1121.710083	-464.450562	-255.018829	1158.336792	-369.364349	286.295898	877.448486	-350.712738	-274.975098	920.622864	-429.388794	29.140032	958.161560	559.257996	-19.357470	932.291321	566.307373	136.511795
-491.603760	103.969200	872.264587	-466.574677	-56.911163	869.829163	-585.087463	144.941895	501.537872	-553.637146	-121.494324	509.994507	-583.186340	156.095505	89.305313	-551.535461	-125.628548	92.299271	-421.840607	208.407532	1359.738403	-385.919281	-131.878296	1371.059448	-366.360962	50.487411	1380.865356	-310.147644	48.399708	1647.194580	-485.215240	281.145477	1121.322144	-465.727417	-254.680496	1158.742065	-369.126312	286.222809	877.501526	-357.358582	-276.879883	918.227966	-429.861542	29.873446	957.859253	559.337463	-19.285919	932.281677	566.569702	136.555954
-492.628418	104.517326	872.208130	-466.901825	-56.498974	869.655334	-585.467712	144.951355	501.376007	-553.764954	-121.470528	509.843384	-583.070496	155.876480	89.015465	-551.525330	-125.760635	92.135834	-422.833771	208.926392	1359.467407	-385.522705	-131.272446	1370.713135	-366.729736	51.182064	1380.508911	-310.090942	49.493114	1646.807739	-486.068848	281.197296	1120.882813	-467.045837	-254.203323	1159.050903	-369.028992	286.129242	877.524475	-363.830231	-278.681122	916.127380	-430.494354	30.505713	957.708374	559.427917	-19.219770	932.263306	566.818909	136.634644
-493.793488	104.980217	872.244507	-467.256134	-56.041969	869.503296	-585.645447	144.918640	501.140747	-554.269958	-121.664307	509.838928	-583.037720	155.771088	88.713173	-551.764648	-125.937958	92.011322	-423.805908	209.473404	1359.183472	-385.133423	-130.690994	1370.378784	-367.117676	51.961277	1380.255371	-310.110138	50.681763	1646.413086	-486.962616	281.110260	1120.441528	-468.343323	-253.968811	1159.553833	-368.964355	286.046967	877.613220	-370.081085	-280.381500	914.421509	-431.231110	31.116135	957.626160	559.499146	-19.190022	932.269043	567.107117	136.661743
-494.757050	105.544655	872.273804	-467.564911	-55.407455	869.308105	-585.981812	145.134064	501.034882	-554.455994	-121.693939	509.671478	-583.108215	155.692520	88.492882	-551.913025	-126.116051	91.875839	-424.886841	210.081635	1358.882813	-384.794952	-130.056381	1370.000000	-367.509491	52.700069	1379.968384	-310.196167	51.800323	1646.047119	-488.109161	281.095978	1120.129639	-469.694916	-253.572693	1159.995483	-369.249298	286.125702	877.774048	-376.042450	-281.907410	912.895569	-431.851929	31.800909	957.527893	559.574829	-19.145491	932.258667	567.356384	136.694885
-495.536041	106.172012	872.225403	-467.814240	-54.758305	869.135681	-585.888428	144.976227	500.734528	-554.501038	-121.620956	509.483612	-583.017090	155.590744	88.226837	-551.973145	-126.307251	91.657570	-425.929260	210.681442	1358.644531	-384.515411	-129.428177	1369.651245	-367.954102	53.471458	1379.622437	-310.361603	52.919941	1645.707642	-489.350250	281.006470	1119.746216	-471.089600	-253.067947	1160.279419	-369.746735	286.251434	877.943481	-381.557220	-283.233154	911.688782	-432.371307	32.534740	957.412964	559.625183	-19.113543	932.248291	567.574646	136.741684
-496.149933	106.692879	872.090393	-468.009064	-54.031975	868.961060	-585.915771	145.019028	500.536438	-554.658386	-121.564232	509.346863	-582.925598	155.452377	88.025307	-552.120789	-126.484886	91.539284	-427.010773	211.330536	1358.468628	-384.297241	-128.815125	1369.318481	-368.385223	54.247562	1379.387451	-310.583862	54.043289	1645.420898	-490.792419	280.854462	1119.450562	-472.363159	-252.737793	1160.762451	-370.449615	286.359772	878.242676	-386.365387	-284.188629	910.877258	-432.813873	33.267300	957.271240	559.680847	-19.069296	932.246094	567.795410	136.761993
-496.795441	107.419121	871.974915	-468.286560	-53.207478	868.766968	-586.357361	145.393326	500.632965	-554.843933	-121.476799	509.244843	-582.876465	155.315796	88.009254	-552.268372	-126.613907	91.441971	-428.119324	212.040741	1358.292236	-384.197845	-128.103012	1369.033081	-368.871552	54.999458	1379.174194	-310.878632	55.164898	1645.231323	-492.449768	280.894409	1119.292114	-473.768250	-252.433777	1161.273804	-371.406952	286.512604	878.580627	-391.179352	-285.183197	910.093018	-433.302734	34.112267	957.126404	559.736694	-18.998037	932.266907	568.004272	136.906754
-497.275726	108.080360	871.876648	-468.501099	-52.328560	868.643005	-586.672913	145.626404	500.668457	-554.926575	-121.246162	509.128784	-582.870544	155.246796	88.030418	-552.373352	-126.728645	91.393929	-429.208710	212.722443	1358.196777	-384.217194	-127.440910	1368.816895	-369.437042	55.800407	1379.066895	-311.238098	56.250500	1645.117188	-494.343689	280.909760	1119.200073	-475.116394	-252.025497	1161.705200	-372.561646	286.652740	878.924072	-395.439362	-285.990540	909.629028	-433.718506	34.946579	957.048767	559.989990	-19.239912	932.290039	568.590332	136.561203
-497.660309	108.751923	871.947510	-468.746887	-51.377934	868.548584	-586.487854	145.340668	500.517456	-554.984009	-120.990326	509.058533	-582.739990	155.220932	88.020630	-552.461975	-126.786179	91.387108	-430.287048	213.469009	1358.215454	-384.363861	-126.748680	1368.665039	-370.021179	56.555805	1379.001587	-311.685089	57.331619	1645.089111	-496.366943	281.053436	1119.245972	-476.458893	-251.658615	1162.154663	-374.018677	286.812012	879.342834	-399.120453	-286.678375	909.372925	-434.115936	35.707111	957.087646	560.070923	-19.150427	932.285461	568.803589	136.677963
-498.094543	109.560173	871.977478	-469.037537	-50.481541	868.529419	-586.929199	145.800507	500.683167	-555.056335	-120.683273	509.034454	-582.786194	155.190964	88.055573	-552.528442	-126.783630	91.364510	-431.301270	214.206818	1358.283569	-384.647034	-126.076477	1368.583008	-370.673584	57.331013	1379.035767	-312.215790	58.379726	1645.120117	-498.470612	281.200836	1119.385376	-477.747681	-251.293640	1162.621216	-375.755737	287.127716	879.756653	-402.295074	-287.154877	909.302979	-434.558044	36.565262	957.137573	560.063904	-18.912373	932.300049	568.732300	136.967041
-498.485443	110.554504	872.046204	-469.327759	-49.628193	868.547485	-587.356567	146.257935	500.805573	-555.163635	-120.318962	509.059662	-582.912048	155.187454	88.133667	-552.547546	-126.761200	91.432060	-432.244873	214.979156	1358.481323	-385.035583	-125.409691	1368.590698	-371.347961	58.080555	1379.140381	-312.878754	59.472157	1645.163086	-500.672546	281.409668	1119.656738	-478.973877	-250.846191	1163.126221	-377.667877	287.431824	880.340820	-404.974915	-287.619110	909.333008	-434.980743	37.470253	957.228760	560.143921	-18.783894	932.316589	568.897522	137.205612
-498.649475	111.368927	872.106873	-469.549469	-48.683426	868.623535	-587.755981	146.961838	501.050873	-555.134399	-119.775803	509.097534	-582.972229	155.274475	88.167427	-552.529419	-126.736160	91.434372	-433.188568	215.696503	1358.697144	-385.513885	-124.718018	1368.655640	-372.072968	58.809872	1379.326416	-313.589478	60.468880	1645.294067	-502.980286	281.787781	1120.085083	-480.134460	-250.368713	1163.522339	-379.840088	287.595062	880.779297	-407.103607	-287.902496	909.548950	-435.268555	38.327797	957.352295	560.218323	-18.670444	932.316956	569.026794	137.267776
-498.777374	112.368179	872.220520	-469.771118	-47.762283	868.720154	-587.924194	147.525360	501.139893	-555.224854	-119.267517	509.154114	-583.060791	155.301254	88.206345	-552.526245	-126.732491	91.426781	-434.084625	216.465240	1358.994873	-386.161835	-124.055634	1368.794800	-372.837982	59.477638	1379.551025	-314.385284	61.422207	1645.531250	-505.303375	282.166107	1120.685669	-481.208984	-249.888153	1163.879272	-382.502045	288.072357	881.221069	-408.690552	-288.095398	909.909607	-435.540894	39.227814	957.516907	560.230347	-18.509689	932.327576	568.967529	137.186295
-498.907715	113.130005	872.484070	-470.022308	-46.850925	868.873840	-588.040588	148.166641	501.182587	-555.282593	-118.736084	509.199646	-583.516724	155.632324	88.432770	-552.611877	-126.747559	91.420418	-434.934235	217.195816	1359.312134	-386.923889	-123.360306	1368.999390	-373.613556	60.145489	1379.812622	-315.307922	62.410370	1645.760132	-507.626862	282.602661	1121.312744	-482.202332	-249.368546	1164.281616	-385.141907	288.704559	881.686523	-409.714264	-288.196960	910.335083	-435.869293	39.947464	957.811646	560.435974	-18.708748	932.353821	569.465393	137.374786
-498.783203	114.140015	872.411682	-470.276611	-45.950729	869.017090	-587.950684	148.845886	501.227112	-555.329407	-118.207100	509.305359	-583.419861	155.598343	88.360664	-552.614136	-126.734924	91.462807	-435.795502	217.945419	1359.704590	-387.795532	-122.739326	1369.245361	-374.395782	60.774223	1380.100098	-316.342682	63.394455	1646.004150	-509.795563	283.110748	1121.963501	-483.056976	-248.769501	1164.525757	-387.935211	289.461517	882.183533	-410.245026	-288.254852	910.877136	-436.036560	40.880783	957.905823	560.542236	-18.694382	932.342041	569.677429	137.428467
-498.848267	115.086998	872.476013	-470.573029	-45.055004	869.208740	-587.859863	149.661652	501.258667	-555.303711	-117.574402	509.356171	-583.483887	155.680130	88.365990	-552.589905	-126.783691	91.518295	-436.560852	218.670761	1360.123779	-388.815796	-122.046654	1369.531616	-375.272644	61.475513	1380.428101	-317.510010	64.258583	1646.240234	-512.044678	283.743011	1122.719238	-483.862610	-248.271088	1164.803223	-391.150116	290.159302	882.282959	-410.282654	-288.244995	911.452759	-436.329620	41.778099	958.098022	560.643921	-18.682333	932.364807	569.876343	137.451843
-498.973511	115.829597	872.507507	-470.921753	-44.276787	869.386169	-587.687439	150.542114	501.201599	-555.244080	-116.977516	509.483704	-583.548218	155.783463	88.440636	-552.477600	-126.820641	91.560402	-437.348419	219.457764	1360.571045	-389.894135	-121.421608	1369.792236	-376.138062	62.034256	1380.781982	-318.667664	65.131798	1646.615356	-514.190613	284.483734	1123.438721	-484.529327	-247.749954	1164.954956	-394.442810	290.912018	882.417236	-409.856995	-288.156128	912.084534	-436.673096	42.532207	958.261963	560.746582	-18.681778	932.379761	570.062561	137.442078
-499.159332	116.014267	872.395447	-471.318237	-43.574520	869.635315	-587.616150	151.462158	501.147705	-555.203857	-116.298584	509.635468	-583.677307	155.882080	88.501297	-552.373657	-126.796555	91.655014	-438.034210	220.210022	1361.050415	-391.115448	-120.749023	1370.138916	-377.078339	62.678959	1381.202759	-319.919373	66.029991	1646.963745	-516.258118	285.317535	1124.235474	-485.178955	-247.100235	1164.963989	-397.837311	291.736542	882.452393	-409.011536	-288.051666	912.716187	-437.049622	43.115971	958.366699	560.869141	-18.675510	932.394592	570.251709	137.423874
-499.658844	115.176727	872.056641	-471.907166	-43.127769	869.865356	-587.404480	152.403824	500.827850	-555.154297	-115.579208	509.804016	-583.739929	155.971588	88.564484	-552.331116	-126.730980	91.723495	-438.707611	221.007324	1361.525879	-392.432526	-120.062424	1370.435913	-378.051788	63.307323	1381.581909	-321.258606	66.929550	1647.356934	-518.184692	286.130463	1124.980835	-485.630829	-246.643829	1165.010742	-401.147339	292.715179	882.601379	-407.650055	-287.767670	913.423462	-437.610779	43.260460	958.294128	560.983032	-18.697845	932.413391	570.461243	137.420349
-499.829956	115.490692	872.011047	-472.407501	-42.351658	870.069397	-587.206604	153.212341	500.575531	-555.075378	-114.922920	509.880646	-583.834778	156.066696	88.617645	-552.224670	-126.621857	91.815125	-439.344330	221.796829	1361.978394	-393.830780	-119.384567	1370.719482	-379.059998	63.860790	1381.995605	-322.655182	67.797089	1647.729004	-520.046875	286.927948	1125.680420	-486.016724	-246.141861	1164.930908	-404.241669	293.836304	882.675842	-405.915710	-287.502075	914.090210	-438.034515	43.848495	958.418274	561.103882	-18.706806	932.418274	570.604919	137.393555
-497.797119	121.367165	873.070313	-472.277527	-39.459785	869.956909	-586.967957	154.143600	501.429901	-554.379456	-113.750809	509.479950	-583.870728	156.136154	88.679871	-551.852295	-126.485420	91.784019	-439.932526	222.608810	1362.425293	-395.347198	-118.659653	1371.010254	-380.124908	64.447449	1382.370117	-324.139709	68.638672	1648.110840	-521.894958	287.939758	1126.403687	-486.325104	-245.539413	1164.645508	-407.208527	295.175537	882.685730	-403.630157	-286.977448	914.900330	-437.394928	46.815182	959.239563	561.159668	-18.738367	932.424561	570.716553	137.347717
-497.445770	122.925781	873.126343	-472.642120	-38.222431	870.039551	-587.212646	155.554352	501.779785	-554.079163	-112.784882	509.321228	-584.184265	156.200241	88.790962	-551.796570	-126.333168	91.734001	-440.512817	223.428680	1362.772217	-396.900116	-117.972260	1371.194824	-381.207153	65.050560	1382.687500	-325.652954	69.479706	1648.462158	-523.680725	289.262207	1127.219482	-486.637909	-245.040726	1164.319702	-410.497864	296.702789	882.306824	-401.486786	-286.568817	915.502258	-437.583832	47.974075	959.423340	561.216492	-18.706572	932.434448	570.727478	137.207581
-497.175446	124.246323	873.077881	-473.139008	-36.913860	870.075012	-587.093872	156.639877	501.790405	-553.881104	-111.886688	509.165710	-584.352356	156.265732	88.847397	-551.748169	-126.186241	91.707031	-441.056671	224.288071	1363.108521	-398.576935	-117.246475	1371.379150	-382.264740	65.635674	1382.998291	-327.288605	70.318657	1648.765625	-525.329956	290.742065	1127.901611	-486.891937	-244.462814	1163.925293	-414.346375	298.355408	881.709229	-399.161530	-286.106354	916.140930	-437.853546	49.082870	959.514038	561.231384	-18.643721	932.418091	570.690735	137.093155
-496.831573	125.732025	873.015076	-473.593750	-35.543613	870.065308	-587.033997	157.723602	501.911713	-553.612305	-110.858582	508.933380	-584.503540	156.317230	88.890312	-551.580994	-126.003075	91.673553	-441.577240	225.144028	1363.452759	-400.311005	-116.538399	1371.549805	-383.374878	66.313881	1383.277466	-328.928223	71.125977	1649.122803	-526.790283	292.352509	1128.428467	-487.051636	-243.958008	1163.520264	-418.213440	299.916351	880.860413	-396.439514	-285.453857	916.874756	-438.085236	50.274284	959.586609	561.332336	-18.764210	932.441711	570.755859	137.091553
-496.564026	127.272118	873.000122	-474.146210	-34.124752	870.058960	-586.780701	158.670441	501.796875	-553.482910	-109.984337	508.754272	-584.561646	156.396408	88.899559	-551.430664	-125.801437	91.663582	-442.040833	226.035583	1363.812378	-402.028961	-115.792328	1371.666382	-384.415649	66.877853	1383.489258	-330.586426	71.808739	1649.553589	-527.989563	293.953918	1128.960327	-486.905731	-243.099579	1163.149902	-422.216888	301.635010	879.982056	-393.395721	-284.712799	917.739441	-438.394989	51.489979	959.680420	561.334106	-18.885906	932.534241	570.770935	137.011139
-496.364288	128.840897	873.010681	-474.688660	-32.720531	870.028503	-586.704712	159.841141	501.840240	-553.239014	-108.983978	508.572815	-584.699524	156.503311	88.972641	-551.186829	-125.618790	91.661209	-442.506073	226.947510	1364.157837	-403.737640	-115.053383	1371.729858	-385.520752	67.560043	1383.779663	-332.287201	72.490074	1649.950195	-529.077576	295.574768	1129.525146	-487.040436	-242.403244	1162.588501	-426.226074	303.468475	879.049194	-390.176025	-283.739166	918.648804	-438.742432	52.707771	959.778625	561.845947	-18.407913	932.500488	570.953796	137.136139
-496.209961	130.248611	872.930664	-475.260132	-31.365665	869.995483	-586.629944	160.911026	501.916107	-553.086426	-107.971443	508.429169	-584.812866	156.655228	88.997955	-551.097473	-125.427658	91.639015	-442.931274	227.844086	1364.450562	-405.529968	-114.260056	1371.786377	-386.575928	68.123642	1384.067749	-334.053284	73.153732	1650.345337	-529.875488	297.155884	1130.023804	-487.406616	-241.836716	1161.869141	-430.536530	306.235626	878.154114	-386.862885	-282.681702	919.652344	-439.128082	53.878235	959.826599	561.973511	-18.399258	932.522705	571.018127	137.125473
-496.043304	131.801483	872.802490	-475.916962	-29.873091	869.919922	-586.969543	162.507126	502.195343	-552.845215	-106.995049	508.258118	-585.040466	156.769608	89.025406	-550.885315	-125.248100	91.630829	-443.378937	228.804749	1364.714600	-407.362732	-113.446693	1371.785522	-387.636353	68.810997	1384.261963	-335.781372	73.731659	1650.793091	-530.566528	298.815674	1130.490723	-487.752594	-241.058228	1161.087402	-434.602539	308.526031	877.202148	-383.490936	-281.474365	920.671143	-439.552246	55.166485	959.830383	561.825928	-18.722637	932.454285	571.023438	137.060471
-495.961273	133.270126	872.708496	-476.539764	-28.505667	869.829163	-586.811340	163.335831	502.016357	-552.637329	-105.986069	508.023804	-585.091187	156.979782	88.987434	-550.812622	-125.060600	91.585228	-443.706757	229.830902	1364.884033	-409.166809	-112.530632	1371.758301	-388.717377	69.437225	1384.479736	-337.511230	74.282097	1651.171753	-531.216919	300.606628	1130.954346	-487.968811	-240.219635	1160.471436	-438.244324	310.579559	876.179871	-380.137634	-280.083740	921.767944	-439.998688	56.358437	959.840576	561.727478	-18.956373	932.507263	570.966187	136.967514
-495.957855	134.804550	872.567627	-477.220428	-27.075232	869.710022	-587.342834	163.917374	501.815308	-552.342590	-105.060692	507.756134	-585.639404	157.078476	88.941292	-550.760742	-124.825935	91.496086	-444.020996	230.886871	1365.034424	-410.987854	-111.616547	1371.656250	-389.798004	70.198273	1384.583008	-339.246735	74.847977	1651.506592	-531.729675	302.407623	1131.356445	-488.274109	-239.228363	1159.790527	-441.846741	312.899719	875.137573	-376.793274	-278.504211	922.909302	-440.507477	57.633331	959.808289	561.802185	-19.017782	932.848999	570.850464	136.782776
-495.957916	136.297424	872.387939	-477.928772	-25.670094	869.597656	-587.143860	165.872498	501.915985	-551.854614	-104.020119	507.409698	-585.580688	157.351990	88.967194	-550.615662	-124.648865	91.425934	-444.212952	231.936615	1365.129517	-412.769348	-110.703209	1371.524536	-391.027344	71.229965	1384.607788	-340.916931	75.321297	1651.894531	-532.127502	304.358582	1131.698608	-488.669983	-238.184036	1159.139893	-445.405334	315.404907	874.200867	-373.558868	-276.771332	924.101440	-441.034485	58.894722	959.759644	562.319336	-18.888994	932.546753	571.359863	137.024185
-496.038452	137.677612	872.257751	-478.629486	-24.331219	869.487671	-587.441162	167.360901	502.096252	-551.188904	-103.149300	507.067200	-585.770996	157.526245	88.995811	-550.455994	-124.399834	91.316483	-444.392578	233.043304	1365.242310	-414.593201	-109.744194	1371.469971	-392.068756	72.066406	1384.680908	-342.565979	75.768341	1652.224121	-532.469971	306.377014	1132.077271	-489.117004	-237.029999	1158.564087	-448.877075	317.881805	873.308777	-370.368469	-274.826294	925.414856	-441.584747	60.069981	959.729187	562.324707	-18.747299	932.501160	571.125061	136.929871
-496.257843	139.184982	872.202454	-479.418030	-22.982370	869.427551	-587.621826	168.527634	502.051941	-550.147095	-102.192474	506.601959	-585.943604	157.715393	88.999008	-550.238708	-124.123283	91.209648	-444.567322	234.192047	1365.374634	-416.373596	-108.673820	1371.343750	-392.923431	72.948242	1384.568726	-344.163818	76.170265	1652.530884	-532.735779	308.574402	1132.481079	-489.494354	-235.999481	1158.278320	-452.194733	320.377319	872.535461	-367.343781	-272.671906	926.803528	-442.248840	61.313396	959.760620	562.332458	-18.744362	932.512573	571.060852	136.892059
-496.519989	140.510498	872.121704	-480.301056	-21.565012	869.357910	-587.833435	168.440811	501.607147	-548.989441	-101.327011	506.093719	-586.207642	157.834930	88.867599	-550.134155	-123.825172	91.097351	-444.683838	235.332886	1365.515625	-418.154572	-107.590630	1371.258911	-393.883575	73.849586	1384.706787	-345.715912	76.573311	1652.831787	-532.904907	310.760071	1132.944458	-490.224915	-234.122818	1157.529663	-455.299561	322.872620	871.881409	-364.461761	-270.458771	928.369141	-442.931976	62.505966	959.748230	562.356812	-18.789392	932.556396	571.015015	136.862900
-496.894073	141.800385	872.047058	-481.190094	-20.262177	869.305908	-588.106873	170.611542	501.875031	-547.159058	-100.447746	505.415009	-586.236877	158.033066	88.969734	-549.810059	-123.506599	91.049469	-444.795776	236.511520	1365.661499	-419.891113	-106.479134	1371.198853	-394.791290	74.777611	1384.783936	-347.230988	76.998512	1653.083374	-533.025696	312.816833	1133.331665	-491.047180	-232.684708	1157.029419	-457.954803	325.419434	871.447815	-361.864532	-268.045044	930.109985	-443.667267	63.659500	959.742615	562.169128	-19.090469	932.495789	570.949097	136.825455
-497.305939	143.147720	871.870544	-482.128723	-19.030628	869.254395	-588.493530	170.484451	501.417145	-545.401062	-99.678421	504.852478	-586.510742	158.145218	88.821213	-549.804993	-123.161415	90.943680	-444.855438	237.710648	1365.731934	-421.621948	-105.367363	1371.113281	-395.654205	75.740784	1384.799072	-348.671204	77.326294	1653.328369	-533.170532	315.038452	1133.746704	-492.032867	-230.909012	1156.385620	-460.736511	328.017059	870.988220	-359.436707	-265.406219	931.879944	-444.414246	64.860756	959.667908	562.101440	-19.261997	932.580383	570.881042	136.724762
-497.835175	144.385391	871.693359	-483.121490	-17.756708	869.189026	-588.826538	172.408249	501.583038	-543.047180	-98.915901	504.145874	-586.457642	158.380112	88.886696	-549.568787	-122.878677	90.857712	-444.885010	238.900620	1365.773804	-423.351532	-104.258324	1371.009277	-396.549835	76.747223	1384.723145	-350.022858	77.950256	1653.524170	-533.301453	317.274841	1134.080078	-493.013672	-229.092834	1155.833496	-463.212738	330.576172	870.596741	-357.175781	-263.215454	934.235657	-445.239014	66.042816	959.581299	562.080383	-19.301884	932.584900	570.824219	136.732727
-498.484406	145.503448	871.459473	-484.184448	-16.662333	869.176758	-590.209534	173.721375	501.645203	-540.485229	-98.226593	503.545319	-587.045654	158.439331	88.914291	-549.426880	-122.542336	90.805214	-444.915039	240.157242	1365.756348	-425.044617	-103.132278	1370.884766	-397.346741	77.762222	1384.678955	-351.395020	78.307449	1653.619141	-533.466553	319.515015	1134.368896	-494.515106	-227.606842	1155.220703	-465.422577	333.207397	870.328552	-355.264038	-260.256226	935.892334	-446.125000	67.152214	959.473267	562.125000	-19.277090	932.573792	570.759583	136.707626
-499.189819	146.642838	871.329224	-485.211060	-15.526603	869.140808	-590.195068	173.201202	500.998322	-537.584595	-97.589134	502.934540	-587.004700	158.619293	88.709053	-549.410156	-122.242416	90.827629	-444.854797	241.404984	1365.691406	-426.641815	-101.986458	1370.814087	-398.161102	78.810295	1384.601563	-352.648193	78.786995	1653.760498	-533.640076	321.820801	1134.790649	-496.097534	-225.871170	1154.936523	-467.337891	335.796783	870.141602	-353.615387	-256.073364	936.661011	-447.040405	68.247368	959.416504	562.150879	-19.324480	932.577332	570.737976	136.646103
-499.894836	147.686264	871.150452	-486.337524	-14.439427	869.175659	-590.658936	173.808105	500.794678	-534.586670	-97.037651	502.383026	-587.012695	158.770401	88.602669	-549.352051	-121.982986	90.935608	-444.824097	242.612152	1365.614990	-428.193115	-100.859161	1370.710938	-398.908081	79.827057	1384.530029	-353.827576	79.338844	1653.886597	-533.743713	324.038422	1135.008179	-497.597351	-223.986328	1154.601196	-468.959717	338.334503	870.031128	-352.150726	-252.293518	938.113831	-447.991302	69.310349	959.362427	562.152832	-19.357368	932.571533	570.680664	136.654251
-500.755981	148.646362	870.971985	-487.505859	-13.326231	869.217529	-591.719421	174.681198	500.807312	-531.434021	-96.692039	501.945496	-587.329224	158.827255	88.540298	-549.351990	-121.738754	91.180367	-444.763763	243.799423	1365.504639	-429.696503	-99.767334	1370.644531	-399.607880	80.866280	1384.476929	-354.989960	79.945160	1653.959106	-534.001587	326.332275	1135.447754	-499.087555	-221.888397	1154.193970	-470.175690	340.773407	870.022644	-351.281921	-249.514908	939.815857	-449.012390	70.384796	959.296204	562.140198	-19.325844	932.560547	570.603760	136.695572
-501.489288	149.478088	870.801941	-488.590302	-12.316171	869.306274	-592.175110	175.067429	500.603180	-528.296875	-96.430840	501.570557	-587.364258	158.943802	88.413315	-549.377869	-121.509476	91.488182	-444.665100	244.963959	1365.332886	-431.115631	-98.611092	1370.557617	-400.289825	81.919266	1384.370972	-356.019196	80.651260	1654.124023	-534.174988	328.517487	1135.600708	-500.661163	-219.778229	1153.917847	-471.246552	343.264740	869.973877	-350.578949	-246.134415	941.265076	-449.979401	71.348518	959.283569	562.131592	-19.340698	932.592468	570.547791	136.670502
-502.346527	150.413818	870.677307	-489.652832	-11.396731	869.442200	-592.675476	175.561707	500.392212	-525.330872	-96.284767	501.359497	-587.393494	159.028061	88.300293	-549.508057	-121.337540	91.969185	-444.599701	246.115982	1365.153442	-432.480499	-97.470390	1370.530884	-400.919250	83.004204	1384.237915	-357.043274	81.263741	1654.204834	-534.295166	330.613312	1135.679565	-502.309479	-217.629868	1153.600952	-471.813019	345.629150	870.046265	-350.217133	-242.648071	942.558411	-451.006073	72.356880	959.320435	562.134216	-19.334349	932.588623	570.508606	136.662323
-503.136597	151.163025	870.489868	-490.689911	-10.493739	869.569397	-593.363159	176.280273	500.243683	-522.493652	-96.291214	501.196198	-587.466003	159.102402	88.237885	-549.415222	-121.212631	92.467827	-444.536865	247.266724	1364.942017	-433.787689	-96.351532	1370.479736	-401.588776	84.096436	1384.066772	-358.067566	82.127655	1654.221436	-534.438721	332.581848	1135.705444	-503.994965	-215.392517	1153.389160	-472.146179	348.017059	870.139832	-350.160736	-239.207184	943.638184	-451.997406	73.284454	959.326111	562.133057	-19.298288	932.602417	570.450195	136.696060
-504.055237	151.834503	870.318726	-491.745148	-9.660593	869.701965	-594.046570	176.794601	500.095184	-519.891724	-96.416168	501.094360	-587.561829	159.192947	88.156631	-549.591003	-121.090439	93.043732	-444.555237	248.362793	1364.684814	-435.022614	-95.249542	1370.375977	-402.239349	85.147850	1383.891357	-359.075134	82.946114	1654.199585	-534.556763	334.524170	1135.683594	-505.647827	-213.154968	1153.100586	-472.150238	350.292755	870.205017	-350.406067	-235.776550	944.529419	-453.076569	74.162483	959.348938	562.140442	-19.276072	932.597534	570.430298	136.707596
-504.858582	152.504791	870.115234	-492.607574	-8.916827	869.852844	-594.622070	177.282562	499.979523	-517.474915	-96.596436	501.091980	-587.664795	159.268982	88.070793	-549.502441	-120.934563	93.670052	-444.641968	249.404953	1364.419556	-436.200897	-94.179413	1370.311157	-402.921112	86.228745	1383.706787	-360.030731	83.736389	1654.274292	-534.688904	336.352142	1135.612915	-507.303558	-210.923859	1152.857422	-472.006775	352.439209	870.325500	-350.963928	-232.326614	945.119751	-454.016296	75.042419	959.370056	562.115234	-19.268553	932.574707	570.398804	136.746735
-505.719269	152.976105	869.992126	-493.462891	-8.210261	870.100464	-595.151184	177.666245	499.796631	-515.279541	-96.864746	501.133759	-587.688538	159.345428	88.033035	-549.485535	-120.840065	94.465790	-444.894104	250.470718	1364.193481	-437.252747	-93.099686	1370.261108	-403.548584	87.226418	1383.575562	-360.984985	84.809357	1654.309448	-534.850281	338.153992	1135.540283	-508.921783	-208.748108	1152.576538	-471.503174	354.556885	870.536865	-351.837006	-228.991028	945.488892	-455.025879	75.831696	959.500488	562.203735	-19.246916	932.668274	570.457092	136.754440
-506.461945	153.485336	869.862244	-494.168274	-7.414198	870.293213	-595.677429	178.087784	499.690094	-513.196655	-97.168854	501.186768	-587.796326	159.457199	88.010010	-549.542664	-120.767097	95.203934	-445.176056	251.367783	1363.893921	-438.277191	-92.042061	1370.276123	-404.278320	88.261230	1383.428467	-361.909241	85.699387	1654.362061	-535.013611	339.868988	1135.373291	-510.461395	-206.532715	1152.308838	-470.783264	356.554199	870.745605	-353.003296	-225.790344	945.557312	-455.910248	76.668152	959.604309	562.105774	-19.238291	932.578369	570.366821	136.806961
-507.289185	153.987823	869.765930	-494.918182	-6.727092	870.556152	-596.039978	178.441895	499.551300	-511.194366	-97.489471	501.336517	-587.774048	159.548660	87.984863	-549.872375	-120.831985	96.045128	-445.709808	252.431122	1363.791016	-439.241150	-91.025650	1370.266357	-404.988281	89.317154	1383.354614	-362.817261	86.838310	1654.377930	-535.224731	341.474945	1135.140381	-512.042297	-204.422592	1152.101318	-469.835327	358.492767	870.935486	-354.348389	-222.061020	945.117493	-456.843079	77.477829	959.750061	562.071716	-19.209017	932.577271	570.331665	136.822067
-508.091583	154.607895	869.673035	-495.463867	-6.017376	870.797485	-596.587769	178.814285	499.472412	-509.270599	-97.818764	501.516022	-587.812134	159.585510	87.899857	-549.779968	-120.892776	97.005898	-446.346863	253.416229	1363.595459	-440.090759	-90.039909	1370.289673	-405.746094	90.370216	1383.315796	-363.681396	87.945755	1654.503784	-535.393188	342.977875	1134.902100	-513.487549	-202.350449	1151.900879	-468.718628	360.338898	871.213440	-356.169830	-219.062012	944.559937	-457.679932	78.389694	959.893616	562.041077	-19.154623	932.550842	570.311218	136.897293
-508.797882	154.952759	869.591980	-495.928802	-5.439496	871.044800	-597.023682	179.039627	499.317047	-507.182983	-98.123245	501.729523	-587.886292	159.606659	87.856850	-549.835022	-121.035004	97.935951	-447.156189	254.337784	1363.445679	-440.883759	-89.088280	1370.311035	-406.526886	91.444221	1383.327759	-364.530151	89.152679	1654.588257	-535.620605	344.317993	1134.599976	-514.716614	-200.250259	1151.650024	-467.418182	362.104919	871.495850	-358.308472	-216.832703	943.811707	-458.425018	79.094749	960.043518	562.014771	-19.117607	932.557190	570.305908	136.913727
-509.577179	155.654755	869.612915	-496.364166	-4.793975	871.263977	-597.672607	179.347015	499.304169	-505.150116	-98.405975	501.933380	-588.056702	159.604355	87.847084	-549.379333	-121.125969	98.893509	-448.125793	255.272507	1363.382813	-441.631744	-88.198990	1370.343628	-407.323212	92.493477	1383.384033	-365.359863	90.422638	1654.693970	-535.840271	345.547882	1134.323486	-515.935791	-198.365768	1151.514771	-465.902679	363.763092	871.844543	-360.677673	-214.225693	942.611389	-459.166656	79.961548	960.219727	561.974792	-19.076010	932.526306	570.298584	136.982224
-510.184265	156.095474	869.634644	-496.617523	-4.298109	871.499512	-597.435608	179.212524	499.096375	-503.069733	-98.746445	502.194885	-587.819458	159.679626	87.789032	-548.826843	-121.295631	99.872528	-449.222443	256.152344	1363.384033	-442.266388	-87.305885	1370.383423	-408.150208	93.494843	1383.468018	-366.178986	91.719017	1654.832520	-536.096985	346.583038	1134.055420	-517.081787	-196.596878	1151.455566	-464.179535	365.281281	872.287903	-363.095490	-211.174286	941.077393	-459.755249	80.635048	960.414856	561.963806	-19.012032	932.522461	570.299438	137.021835
-510.794006	156.420944	869.708008	-496.703766	-4.063942	871.805542	-598.939392	179.909592	499.414703	-500.965424	-99.155563	502.587158	-588.356140	159.561905	87.856438	-548.507629	-121.589973	100.868340	-450.443054	257.061249	1363.506592	-442.854279	-86.358078	1370.479492	-409.002411	94.490784	1383.647705	-366.993042	93.115707	1654.972534	-536.374634	347.466919	1133.798096	-518.006409	-194.938171	1151.317383	-462.445099	366.647949	872.795105	-365.978088	-209.555756	939.527161	-460.273285	81.170776	960.673096	561.970093	-18.964787	932.517151	570.322510	137.072662
-511.367096	156.832718	869.814331	-496.767975	-3.905210	872.089722	-599.466125	180.030182	499.497223	-498.978851	-99.630302	502.978729	-588.470215	159.507507	87.876183	-548.273438	-121.956848	102.020294	-451.808624	257.979858	1363.666748	-443.318756	-85.489891	1370.577026	-409.817963	95.531021	1383.925781	-367.771484	94.435844	1655.202881	-536.690613	348.301544	1133.581665	-518.713623	-193.363983	1151.078979	-460.558167	367.864075	873.382874	-368.823517	-207.536957	937.774963	-460.743530	81.672386	960.929260	561.926086	-18.931236	932.532715	570.312012	137.087677
-512.031799	157.106552	869.907227	-497.070007	-3.593414	872.351196	-599.062500	179.765656	499.327759	-496.863953	-99.995270	503.342712	-588.160278	159.520981	87.850761	-548.171936	-122.542389	103.074104	-453.301483	258.840179	1363.885742	-443.744720	-84.597633	1370.691772	-410.709320	96.613106	1384.190430	-368.589752	96.006729	1655.328735	-537.076355	348.940216	1133.381348	-519.475037	-192.048828	1150.992798	-458.649414	368.909851	873.992249	-371.786011	-205.734604	935.858398	-461.321472	82.150307	961.140991	561.895325	-18.902157	932.520447	570.297852	137.141205
-512.608582	157.568436	870.054810	-497.293213	-3.223916	872.599182	-598.395935	179.394348	499.104248	-494.859375	-100.420860	503.808014	-587.686890	159.580215	87.810509	-547.556335	-123.054726	104.089386	-454.865356	259.704132	1364.128662	-444.091461	-83.801559	1370.834717	-411.570313	97.615845	1384.469971	-369.342468	97.296867	1655.558350	-537.465088	349.425446	1133.107300	-520.196716	-190.969437	1151.083130	-456.621979	369.884766	874.669678	-374.769165	-204.191345	933.874268	-461.820496	82.705338	961.377808	561.865295	-18.849812	932.508057	570.289917	137.201706
-513.079163	157.893921	870.154175	-497.429993	-2.877433	872.859436	-598.420776	179.267593	499.062561	-492.969299	-100.854385	504.251678	-587.638611	159.531693	87.810417	-547.256653	-123.745705	105.064316	-456.481110	260.542114	1364.394897	-444.334290	-82.927406	1370.997559	-412.453094	98.634941	1384.737427	-370.120056	98.810997	1655.692627	-537.886230	349.826935	1132.935181	-520.681519	-190.032516	1151.357666	-454.600677	370.721832	875.405701	-377.851013	-202.877228	931.903625	-462.238831	83.211319	961.601868	561.841064	-18.844887	932.519653	570.308655	137.211365
-513.439758	158.111877	870.291748	-497.259583	-2.067975	873.201233	-598.580994	179.246841	499.102081	-490.981293	-101.142792	504.682281	-587.628601	159.476532	87.815552	-546.850037	-124.529289	105.875687	-458.086823	261.235809	1364.589478	-444.474365	-82.090477	1371.123901	-413.321472	99.671471	1385.030762	-370.866333	100.229538	1655.871948	-538.431152	350.038116	1132.673828	-520.835449	-189.085022	1151.671387	-452.522522	371.396027	876.211853	-380.848419	-201.849350	929.973022	-462.540558	83.984154	961.923157	561.836853	-18.796515	932.503357	570.322876	137.231277
-513.646973	158.184906	870.406860	-496.980225	-1.950816	873.528503	-598.543701	179.068207	499.093658	-489.402985	-101.477798	505.134125	-587.519287	159.409515	87.806381	-546.201416	-125.327126	106.548088	-459.809326	262.044647	1364.976929	-444.610046	-81.312363	1371.261108	-414.209808	100.599327	1385.300781	-371.640228	101.842545	1655.967041	-538.957092	350.154846	1132.505615	-521.049255	-188.307526	1151.833008	-450.462799	371.836700	877.059998	-383.779694	-201.021988	928.054993	-462.711731	84.310501	962.226868	561.823120	-18.766851	932.491760	570.317810	137.306305
-513.882751	158.347824	870.507324	-496.709564	-1.864528	873.835327	-598.428223	178.887711	499.121765	-488.428986	-101.859772	505.564758	-587.405762	159.328262	87.830154	-545.666077	-126.161385	106.870255	-461.445465	262.725677	1365.265381	-444.649872	-80.583748	1371.399292	-415.077759	101.501938	1385.612183	-372.351837	103.200287	1656.177246	-539.603577	350.276245	1132.363647	-521.208618	-187.681839	1152.042969	-448.746307	372.187439	877.850342	-386.620880	-200.478256	926.246033	-462.899719	84.662712	962.511292	561.811035	-18.785933	932.504944	570.334534	137.297867
-514.032654	158.595276	870.686646	-496.285248	-1.675531	874.112000	-598.387390	178.699982	499.182922	-487.990051	-102.259155	505.945557	-587.322327	159.264877	87.862282	-546.224243	-127.287880	107.594940	-463.112122	263.304810	1365.536499	-444.614471	-79.916618	1371.512451	-415.927765	102.412544	1385.909058	-373.099731	104.781273	1656.274414	-540.276306	350.199615	1132.132080	-521.282898	-187.113739	1152.248169	-446.738037	372.410522	878.719971	-389.310028	-200.134109	924.585022	-463.005035	85.060669	962.839783	561.799133	-19.078049	932.734314	570.288391	137.221344
-514.142578	158.496201	870.752747	-495.856018	-1.549943	874.331787	-598.210327	178.439957	499.138916	-488.355438	-102.760315	506.216919	-587.183044	159.188110	87.852066	-546.416382	-128.043228	107.667580	-464.778290	263.850159	1365.760620	-444.532745	-79.274918	1371.671387	-416.790314	103.187820	1386.217896	-373.851868	106.275391	1656.382324	-540.984131	350.083801	1131.917969	-521.283752	-186.718399	1152.464478	-444.770721	372.457336	879.600647	-391.807526	-199.998276	923.124695	-463.045929	85.290817	963.059875	562.084290	-18.688732	932.592285	570.445374	137.641968
-514.899841	157.302017	870.439575	-495.599365	-1.971955	874.594604	-597.978821	178.170670	498.884033	-488.906158	-102.986038	506.459229	-587.006287	159.121994	87.865913	-546.555847	-128.710709	107.603249	-466.476746	264.266327	1365.912598	-444.425354	-78.693092	1371.777588	-417.631348	104.003563	1386.436035	-374.619629	107.777023	1656.447021	-541.631714	349.838226	1131.586792	-521.278259	-186.420456	1152.735229	-442.579956	372.453613	880.596375	-394.123016	-200.079834	921.824341	-463.372772	85.100571	963.021484	562.097473	-18.622934	932.573853	570.450562	137.714066
-514.927551	157.669815	870.513245	-495.086517	-1.747165	874.676392	-598.101807	178.102966	498.984100	-489.799805	-102.937790	506.455933	-587.036011	159.015656	87.860222	-546.719666	-129.182312	107.335960	-468.126190	264.725098	1366.009644	-444.251770	-78.150681	1371.902954	-418.466980	104.673691	1386.646484	-375.416046	109.276855	1656.456543	-542.428101	349.617798	1131.306030	-521.237244	-186.245407	1153.000488	-441.068817	372.301300	881.336182	-396.162720	-200.354477	920.734070	-463.298218	85.517670	963.166809	561.925232	-18.681013	932.552612	570.406372	137.631302
-514.891296	157.911911	870.560913	-494.516510	-1.518833	874.630432	-597.833435	177.857239	498.963654	-491.094849	-102.740791	506.372040	-586.842041	158.982285	87.851524	-546.484924	-129.431717	106.721085	-469.782776	265.068054	1366.066406	-444.047058	-77.652565	1371.977051	-419.260132	105.395195	1386.819580	-376.229004	110.750183	1656.460693	-543.140381	349.229187	1130.940796	-521.176025	-186.136139	1153.254272	-439.121368	372.198120	882.405640	-397.796570	-200.778809	919.955200	-463.136353	85.822136	963.226746	561.684631	-18.916050	932.544800	570.362549	137.489502
-514.894348	158.223221	870.633240	-493.951538	-1.279403	874.459106	-597.598755	177.674057	498.991791	-492.893585	-102.412468	506.121521	-586.730469	158.944168	87.830986	-546.652771	-129.550476	105.938499	-471.416016	265.367310	1366.074097	-443.816376	-77.250786	1372.053467	-419.973999	105.992012	1386.960571	-377.055054	112.228355	1656.442139	-543.989624	348.821198	1130.601807	-521.110046	-186.192276	1153.519897	-437.551636	371.855316	883.221924	-399.213593	-201.431686	919.279541	-462.958771	86.091225	963.225098	561.667664	-18.941721	932.564331	570.377380	137.423706
-514.898926	158.590546	870.702332	-493.342560	-1.121037	874.196289	-597.761536	177.667236	499.100342	-494.924194	-101.817589	505.692902	-586.781006	158.868759	87.848801	-547.479614	-129.754395	105.226234	-473.003510	265.561646	1366.046997	-443.344574	-76.998169	1372.139893	-420.696045	106.590813	1387.027710	-377.982056	113.637276	1656.328979	-544.812012	348.297882	1130.176636	-520.974854	-186.357117	1153.804443	-436.070862	371.340851	884.056763	-400.160797	-202.146973	918.936584	-462.722900	86.306732	963.162476	561.752991	-18.786261	932.503296	570.421448	137.456131
-514.914429	158.866150	870.707581	-492.639343	-1.108705	873.777405	-597.657043	177.579575	499.146149	-497.251892	-101.048180	505.191681	-586.688354	158.893051	87.849197	-547.966736	-129.562073	104.111839	-474.588989	265.721527	1365.934692	-443.011444	-76.688416	1372.037231	-421.305054	107.069969	1387.029541	-378.860382	115.129402	1656.277832	-545.690247	347.730652	1129.732788	-520.877747	-186.668213	1154.040894	-434.595459	370.908997	884.687195	-400.704987	-202.953476	918.792542	-462.384552	86.383141	962.963806	561.807739	-18.671953	932.480469	570.447388	137.511871
-514.846741	159.028778	870.668640	-491.892883	-1.136907	873.354370	-597.578369	177.548447	499.154999	-499.827209	-100.148094	504.627106	-586.630066	158.943298	87.812088	-548.290039	-129.094406	102.911095	-476.117920	265.808838	1365.703613	-442.743286	-76.326820	1371.910156	-421.940125	107.600136	1386.978882	-379.833923	116.508835	1656.128784	-546.570557	347.092285	1129.183960	-520.745667	-187.105743	1154.221069	-433.253723	370.372559	885.343811	-400.809113	-203.944595	918.867249	-461.989044	86.397797	962.742432	561.844360	-18.635113	932.485840	570.484436	137.523117
-514.801208	159.305008	870.603149	-491.161835	-1.155336	872.778442	-597.589233	177.558701	499.179321	-502.629883	-99.138008	504.087128	-586.635559	159.003540	87.783279	-548.823608	-128.491669	101.704582	-477.601532	265.843018	1365.441528	-442.465759	-76.076637	1371.845093	-422.463684	108.016747	1386.906982	-380.752197	117.964050	1656.046143	-547.512451	346.374786	1128.521484	-520.548584	-187.692886	1154.448120	-432.024414	369.745300	885.974854	-400.521729	-205.058212	919.146973	-461.565948	86.406189	962.415710	561.857178	-18.609018	932.493774	570.496521	137.554688
-514.762329	159.340454	870.490417	-490.606934	-1.121283	872.194275	-597.625427	177.639420	499.208954	-505.560547	-98.057037	503.558228	-586.670410	159.058517	87.706993	-549.295837	-127.735809	100.481232	-478.972473	265.849213	1365.093872	-442.122986	-75.896118	1371.802979	-422.794067	108.289467	1386.917969	-381.779266	119.323593	1655.917480	-548.476501	345.637512	1127.849121	-520.278137	-188.437073	1154.693726	-430.822357	369.064636	886.455261	-399.653198	-205.825027	919.476379	-461.206818	86.316673	962.048706	561.846985	-18.587885	932.489563	570.508545	137.571091
-514.744751	159.702408	870.448914	-490.121796	-1.057045	871.579468	-597.711487	177.800415	499.281708	-508.544617	-96.912498	503.031311	-586.678894	159.194214	87.722153	-549.558533	-126.697647	99.211128	-480.266174	265.801056	1364.649902	-441.736237	-75.841827	1371.758789	-423.293884	108.738289	1386.890991	-382.854736	120.617088	1655.777100	-549.387573	344.783264	1127.116699	-519.817688	-189.072205	1154.864868	-429.740082	368.366760	886.853088	-398.667145	-207.649109	920.253845	-460.874725	86.325798	961.699585	561.815674	-18.578133	932.490784	570.511536	137.594070
-514.714111	159.050537	870.163330	-489.695221	-1.157365	870.963379	-597.680908	177.859955	499.188934	-511.674805	-95.848267	502.585327	-586.711853	159.300568	87.683327	-549.477173	-125.374298	97.792152	-481.417572	265.724976	1364.244263	-441.328613	-75.800194	1371.778687	-423.637756	108.842117	1386.649780	-383.884369	121.956108	1655.700073	-550.343201	343.865326	1126.336670	-519.233887	-189.966797	1155.109497	-428.697662	367.567078	887.234680	-397.136719	-209.088379	921.177002	-460.530823	85.907219	961.199097	561.826416	-18.540695	932.494324	570.553772	137.627090
-514.666382	158.929626	870.029114	-489.387634	-1.178047	870.375061	-597.697388	177.944839	499.187714	-514.708557	-94.627327	502.138916	-586.753601	159.385056	87.688904	-549.892334	-124.120445	96.611458	-482.464569	265.571198	1363.757568	-440.891754	-75.885361	1371.838257	-424.038818	109.083603	1386.598267	-384.947937	123.184059	1655.605225	-551.336792	342.971619	1125.581299	-518.397400	-190.799698	1155.325928	-427.833374	366.686462	887.453064	-395.263702	-211.061203	922.708679	-460.252991	85.667099	960.804565	561.834961	-18.520630	932.476501	570.588440	137.649384
-514.497803	158.921997	869.954651	-489.014069	-1.159194	869.782715	-597.656189	177.991608	499.252472	-517.679443	-93.584129	501.754974	-586.783630	159.491714	87.684372	-550.105286	-122.721184	95.492393	-483.275452	265.331543	1363.221313	-440.429535	-76.026764	1371.967163	-424.604523	109.157959	1386.232178	-386.090027	124.369820	1655.511108	-552.219604	341.981232	1124.788696	-517.482788	-191.734360	1155.648438	-427.105408	365.761444	887.553833	-393.041077	-212.628052	923.942383	-459.903687	85.446686	960.451721	561.822998	-18.502777	932.461060	570.610291	137.668900
-513.774963	160.089920	870.259949	-488.553131	-0.745237	869.229858	-597.561523	178.092758	499.452301	-520.417603	-92.411606	501.333588	-586.780884	159.549103	87.679710	-550.237976	-121.372070	94.535484	-484.093811	265.122894	1362.713867	-440.095642	-76.173729	1372.164307	-424.647064	109.035042	1386.110229	-387.263977	125.486359	1655.424072	-553.066467	341.019440	1123.979126	-516.377563	-192.742844	1156.006836	-426.458130	364.561951	887.549988	-390.478119	-214.204651	925.307312	-459.331909	85.651894	960.377747	561.819519	-18.481125	932.434692	570.665649	137.682785
-513.481750	160.744339	870.409119	-488.230438	-0.693734	868.775330	-597.575134	178.208282	499.602173	-523.121765	-91.366493	501.000488	-586.813965	159.615555	87.635315	-550.425293	-120.198677	93.791161	-484.675812	264.800049	1362.134766	-439.658966	-76.427361	1372.449829	-424.987732	109.153381	1386.063110	-388.437317	126.579681	1655.394531	-553.787598	340.005859	1123.224731	-515.125977	-193.421783	1156.253418	-426.064697	363.647430	887.406250	-387.558899	-215.765350	926.817078	-458.996979	85.655365	960.234985	561.818176	-18.495764	932.432617	570.698975	137.696442
-513.147400	159.974289	870.068848	-488.055664	-0.903290	868.342773	-597.378418	178.191391	499.463715	-525.840576	-90.542419	500.819427	-586.805969	159.681763	87.606277	-550.644775	-119.425301	93.131462	-485.193359	264.411163	1361.623047	-439.287476	-76.653252	1372.801270	-425.136719	108.903374	1385.791626	-389.615814	127.605186	1655.405762	-554.425171	338.970734	1122.443359	-513.798828	-194.427490	1156.607300	-425.880920	362.650024	887.095032	-384.489868	-217.296005	928.416138	-458.621460	85.111084	959.796021	561.802795	-18.454178	932.421570	570.735596	137.721878
-512.861450	159.695786	869.934509	-487.855316	-1.222821	868.030518	-597.330627	178.251816	499.466461	-528.221252	-89.898064	500.817932	-586.845764	159.716583	87.597740	-550.813721	-119.026962	92.633240	-485.580536	263.916779	1361.158569	-438.969086	-76.965851	1373.210815	-425.397461	108.865326	1385.799683	-390.846161	128.580612	1655.454468	-554.911865	337.821747	1121.753784	-512.343384	-195.535675	1157.052734	-425.857147	361.632446	886.718018	-381.110504	-218.697678	930.086487	-458.302216	84.700333	959.544250	561.768127	-18.426918	932.426331	570.752441	137.722656
-512.756897	158.956024	869.783386	-487.714600	-1.743663	867.835754	-597.238892	178.256210	499.427673	-530.389893	-89.565399	500.982758	-586.891357	159.729309	87.563423	-550.947571	-118.917999	92.302704	-485.928009	263.485321	1360.750854	-438.687439	-77.264717	1373.667847	-425.520142	108.469276	1385.674072	-391.979065	129.386017	1655.626221	-555.282410	336.698059	1121.177002	-510.974426	-196.808228	1157.614258	-425.989288	360.606689	886.201111	-377.533020	-219.025208	931.002991	-458.089722	84.076851	959.329102	561.754639	-18.388517	932.424255	570.812317	137.756348
-512.111572	159.105484	869.902344	-487.429291	-1.912233	867.724792	-597.017212	178.149323	499.518860	-532.144470	-89.476433	501.213684	-586.935181	159.767563	87.553772	-551.029785	-119.098366	92.156372	-486.133392	262.947754	1360.410645	-438.433777	-77.658905	1374.227661	-425.680969	108.162102	1385.803223	-393.142822	130.240677	1655.827515	-555.559387	335.603394	1120.691284	-509.314636	-198.008621	1158.114868	-426.325958	359.560150	885.572449	-373.784485	-220.405060	932.891785	-457.642212	83.829964	959.355408	561.781250	-18.357296	932.439453	570.869995	137.791641
-511.632568	158.696213	869.908020	-487.230896	-2.311477	867.744690	-596.662659	178.020721	499.499207	-533.731140	-89.753021	501.620148	-586.903564	159.806992	87.561508	-551.235291	-119.460541	92.063965	-486.303375	262.390564	1360.157104	-438.216431	-78.138504	1374.871948	-425.856873	107.845474	1386.045654	-394.346771	130.938599	1656.076294	-555.675232	334.463745	1120.246094	-507.790009	-199.408875	1158.419189	-427.053619	358.739410	884.773621	-369.871674	-221.772720	934.878174	-457.299377	83.361191	959.369995	561.795044	-18.347769	932.442444	570.930359	137.759460
-511.250763	158.318451	870.026978	-487.112213	-2.776274	867.900024	-596.528687	178.041977	499.565521	-535.034851	-90.181313	501.969879	-586.991882	159.777191	87.594185	-551.336487	-119.916901	91.988449	-486.399445	261.809143	1359.989014	-438.073334	-78.626411	1375.532227	-426.031097	107.436226	1386.315552	-395.420441	131.552200	1656.438843	-555.675415	333.320374	1119.897461	-505.921143	-200.587463	1158.881470	-427.800385	357.803589	883.978149	-365.866882	-223.065475	936.910034	-457.041962	82.889854	959.506653	561.808594	-18.339907	932.445557	571.004456	137.777435
-510.723480	157.844849	870.163025	-486.928253	-3.279189	868.154785	-596.199585	177.973099	499.611633	-536.245422	-90.864265	502.379059	-586.991943	159.749496	87.614532	-551.190613	-120.403000	91.946442	-486.393921	261.151489	1359.892456	-437.918579	-79.182861	1376.262329	-426.264313	107.211258	1386.766113	-396.612305	132.094299	1656.747803	-555.575439	332.251160	1119.681885	-503.980072	-201.712860	1159.354980	-428.759674	356.707275	882.951843	-361.749207	-224.305237	938.974426	-456.689850	82.377022	959.705017	561.802063	-18.334753	932.433472	571.043274	137.804276
-510.235504	157.395905	870.322998	-486.799744	-3.761461	868.508057	-595.711975	177.742661	499.637207	-537.281799	-91.434250	502.715668	-586.962769	159.716629	87.639160	-551.070618	-120.842377	91.919373	-486.370270	260.488495	1359.908325	-437.799347	-79.685715	1377.033936	-426.384399	106.690399	1387.145874	-397.722504	132.648453	1657.070679	-555.364319	331.218872	1119.552979	-501.955811	-202.682938	1159.783691	-429.726959	355.490387	881.953979	-357.561920	-225.452423	941.139099	-456.365814	81.927376	959.953430	561.816345	-18.318666	932.414856	571.110168	137.810822
-509.763550	156.900894	870.511108	-486.663574	-4.365123	868.895020	-595.374573	177.476837	499.668213	-538.244324	-92.107773	503.072571	-587.078918	159.678772	87.669495	-551.018311	-121.340698	91.874146	-486.315125	259.814331	1360.001831	-437.650757	-80.258987	1377.795532	-426.489746	106.129135	1387.562134	-398.809601	132.942352	1657.424927	-555.040588	330.177002	1119.545776	-499.933594	-203.726959	1160.329224	-430.931061	354.314850	880.881165	-353.329468	-226.520660	943.302795	-456.042786	81.401283	960.230774	561.818481	-18.298222	932.406006	571.138489	137.812653
-509.216003	156.318207	870.786194	-486.506897	-5.000443	869.332703	-595.261414	177.402435	499.798950	-539.160156	-92.691376	503.404785	-587.189270	159.608856	87.701736	-550.921692	-121.820602	91.841728	-486.239075	259.123077	1360.142700	-437.536987	-80.760277	1378.584961	-426.568115	105.410416	1387.856567	-399.834839	133.070663	1657.741943	-554.672607	329.218750	1119.526245	-497.917297	-204.922089	1161.009766	-432.211182	353.024414	879.839539	-348.966431	-226.965836	945.422913	-455.682587	80.780838	960.584106	561.808167	-18.284019	932.400146	571.169250	137.824829
-508.574493	155.650864	870.994873	-486.216949	-5.801899	869.779358	-595.044373	177.203262	499.906067	-539.894714	-93.095932	503.685120	-587.305786	159.510132	87.742294	-551.076843	-122.263153	91.962524	-486.106567	258.408844	1360.379883	-437.372498	-81.290779	1379.339478	-426.803101	104.978333	1388.432983	-400.850586	133.109741	1658.074829	-554.256531	328.321350	1119.635742	-495.871185	-205.877869	1161.548828	-433.486145	351.790253	878.655762	-344.723846	-227.850754	947.643066	-455.232544	80.081558	960.917053	561.805176	-18.247850	932.417175	571.196228	137.845062
-507.801544	154.837067	871.165466	-485.811493	-6.533125	870.152283	-594.203003	176.610046	499.814240	-540.491699	-93.415306	503.932892	-587.150635	159.480179	87.753227	-550.922668	-122.528809	91.962624	-486.009827	257.685669	1360.621826	-437.293335	-81.815033	1380.107666	-426.966583	104.407272	1388.874756	-401.795410	133.086166	1658.388428	-553.772888	327.471130	1119.721802	-493.753693	-206.799881	1162.069702	-434.905151	350.597260	877.473877	-340.712219	-229.162613	950.040771	-454.687439	79.323059	961.208496	561.867188	-18.241522	932.425964	571.255127	137.824600
-507.205994	154.127228	871.363586	-485.616699	-7.467396	870.436218	-593.417297	176.085953	499.815155	-541.108521	-93.733261	504.200958	-587.026245	159.431915	87.733574	-550.438232	-122.571159	91.813766	-485.918671	256.982666	1360.840088	-437.250061	-82.357147	1380.807251	-427.139526	103.875961	1389.297729	-402.818726	133.083908	1658.603271	-553.292603	326.682434	1119.812988	-491.778595	-207.796478	1162.584473	-436.374878	349.401306	876.267944	-336.616669	-229.890594	952.223633	-454.290924	78.437607	961.452576	561.924805	-18.237442	932.436401	571.312988	137.851639
-506.566620	153.351089	871.417419	-485.461060	-8.543918	870.593201	-593.820557	176.071976	500.081970	-541.705688	-94.052399	504.443695	-587.413879	159.230865	87.807350	-550.633057	-122.685638	91.899216	-485.812408	256.237610	1361.001587	-437.208588	-82.946693	1381.432983	-427.320404	103.362213	1389.628418	-403.751465	132.985504	1658.795166	-552.723999	325.988800	1119.934937	-489.842621	-208.770996	1163.047729	-437.937622	348.285156	875.069763	-332.593353	-230.497452	954.448303	-453.856201	77.438545	961.544678	561.964722	-18.216208	932.448120	571.368835	137.863129
-505.763794	152.358124	871.458862	-484.922577	-9.544443	870.714783	-592.752197	175.281158	499.959015	-542.105225	-94.204483	504.671967	-587.084900	159.164398	87.802757	-550.596985	-122.677200	91.838577	-485.655212	255.534973	1361.180664	-437.162354	-83.524681	1381.994751	-427.513245	102.712044	1389.954224	-404.615936	132.773026	1658.945435	-552.198364	325.363068	1120.039063	-487.897247	-209.676178	1163.461670	-439.438232	347.170288	873.914063	-328.553223	-231.053986	956.528076	-453.237793	76.410721	961.652222	562.029907	-18.227667	932.432861	571.416626	137.984665
-504.895905	151.461060	871.487793	-484.282837	-10.536567	870.796082	-592.919617	174.972351	500.206055	-542.368958	-94.202522	504.755737	-587.403320	158.945816	87.839424	-550.459839	-122.637375	91.770203	-485.538818	254.752625	1361.272705	-437.171112	-84.102150	1382.489746	-427.717987	102.067039	1390.247559	-405.419128	132.552246	1659.070068	-551.701294	324.747650	1120.110840	-486.090454	-210.606491	1163.760864	-440.910919	346.171387	872.786316	-324.692047	-231.459518	958.506470	-452.579132	75.420845	961.754028	562.087097	-18.208239	932.430420	571.472961	137.964371
-503.939331	150.394409	871.452026	-483.447968	-11.598086	870.771729	-591.686157	174.047546	500.081482	-542.531006	-94.265549	504.857208	-587.031677	158.867615	87.790459	-550.317444	-122.552025	91.688461	-485.370697	253.992859	1361.394653	-437.204193	-84.717537	1382.861328	-427.926697	101.328217	1390.490479	-406.128235	132.237106	1659.122314	-551.192383	324.126617	1120.111816	-484.308746	-211.567810	1163.970093	-442.345978	345.202057	871.644714	-320.707947	-231.245224	960.317627	-451.806183	74.315987	961.783020	562.108154	-18.217047	932.422974	571.510437	137.870361
-502.942566	149.433151	871.389282	-482.576599	-12.588152	870.708740	-590.803345	173.266022	499.992950	-542.662231	-94.399834	504.897186	-586.797424	158.725449	87.759628	-550.210938	-122.483604	91.627785	-485.200867	253.174301	1361.287476	-437.231781	-85.474373	1383.161865	-428.069366	100.562668	1390.693481	-406.896301	132.051682	1659.063721	-550.719482	323.605560	1120.056396	-482.524109	-212.459259	1164.064453	-443.820282	344.247406	870.482605	-317.158722	-232.027145	962.242493	-450.998596	73.290733	961.781128	562.134644	-18.213638	932.410522	571.515503	137.955460
-501.980194	148.615143	871.281006	-481.711761	-13.650019	870.531372	-590.413269	173.776688	500.512604	-542.557556	-94.495811	504.911865	-586.620728	158.571823	87.849510	-550.047241	-122.451202	91.553116	-484.966919	252.283295	1361.198608	-437.217316	-86.256508	1383.416138	-428.197876	99.749161	1390.796875	-407.588013	131.808060	1659.036743	-550.307983	323.015991	1119.926636	-480.850922	-213.345261	1164.056641	-445.119324	343.354248	869.379761	-313.496185	-231.726807	963.778564	-450.197968	72.265388	961.694763	562.185669	-18.241964	932.409119	571.569641	137.960098
-500.885132	147.713028	871.226074	-480.729065	-14.587744	870.293335	-589.730530	173.051132	500.595215	-542.354919	-94.672852	504.940460	-586.587463	158.356796	87.832359	-549.833679	-122.432274	91.522217	-484.723785	251.397324	1361.068481	-437.238495	-87.129089	1383.589722	-428.310699	98.916206	1390.848755	-408.139801	131.461258	1658.972046	-549.919434	322.482666	1119.771118	-479.191467	-214.108093	1163.956299	-446.434998	342.539856	868.358215	-310.212402	-232.405090	965.437378	-449.283020	71.197388	961.612732	562.250549	-18.235916	932.432922	571.617859	137.862991
-499.597839	146.690750	871.156433	-479.301453	-15.445404	870.354126	-589.149841	171.610916	500.433411	-541.941040	-94.835358	504.914459	-586.685852	158.148788	87.780731	-549.683105	-122.477264	91.444748	-484.508789	250.462219	1360.892822	-437.253021	-88.067787	1383.740723	-428.393158	98.041031	1390.902100	-408.726013	131.206451	1658.869385	-549.555298	321.870361	1119.569336	-477.627930	-215.064270	1163.937134	-447.592468	341.662384	867.389343	-307.045288	-232.526138	966.838684	-448.194000	70.336929	961.726440	562.294800	-18.222256	932.430176	571.652893	137.859833
-498.366180	145.771378	871.041565	-477.943726	-16.415916	870.212097	-588.335999	171.997330	500.862061	-541.525146	-95.228470	504.925079	-586.333313	158.061386	87.894241	-549.469238	-122.552719	91.384071	-484.333252	249.432541	1360.683716	-437.308807	-89.069572	1383.838745	-428.431427	97.164406	1390.926880	-409.266968	130.955170	1658.744507	-549.315308	321.321564	1119.448730	-476.219208	-215.863876	1163.817017	-448.666321	340.831757	866.486938	-304.094116	-232.540451	968.111511	-447.093292	69.382462	961.686157	562.343384	-18.262634	932.439636	571.696594	137.886505
-497.284302	144.974609	870.986023	-477.060028	-17.482241	869.878662	-587.625549	170.405106	500.659943	-541.137085	-95.712219	504.934692	-586.418945	157.862106	87.812675	-549.405273	-122.640488	91.320648	-484.160706	248.460281	1360.458984	-437.308716	-90.107063	1383.943726	-428.471252	96.177666	1390.947144	-409.778870	130.764130	1658.634277	-549.120667	320.783600	1119.276001	-474.865845	-216.694305	1163.610840	-449.635712	339.956696	865.648438	-301.335876	-232.494080	969.254028	-446.158539	68.231056	961.524414	562.397766	-18.243496	932.447510	571.722168	137.895340
-496.085632	144.023239	870.917236	-475.828949	-18.490145	869.717651	-586.822998	170.944901	501.188629	-540.587219	-96.151428	504.886017	-586.210205	157.755386	87.970024	-549.277649	-122.763542	91.238052	-483.995087	247.394501	1360.238037	-437.272156	-91.167084	1384.026489	-428.483307	95.199867	1390.963745	-410.278137	130.552216	1658.514404	-549.023682	320.078247	1119.091797	-473.615082	-217.379578	1163.362183	-450.446869	339.125732	864.939148	-298.774597	-232.348709	970.234863	-445.083130	67.188461	961.475281	562.467163	-18.206385	932.436768	571.771973	137.892517
-494.807281	143.037292	870.941406	-474.516449	-19.354805	869.627808	-585.570862	168.850418	500.669006	-539.988037	-96.738922	504.859436	-586.151917	157.630035	87.862541	-549.267639	-122.869659	91.128815	-483.908112	246.373322	1359.977661	-437.212067	-92.270279	1384.043945	-428.406830	94.039436	1390.825684	-410.750977	130.336212	1658.368408	-548.976196	319.381317	1118.846680	-472.504852	-218.148621	1163.121704	-451.121033	338.291168	864.289429	-296.548950	-232.245972	970.997314	-443.946686	66.190598	961.517029	562.483765	-18.214649	932.424377	571.791199	137.857315
-493.528351	142.221848	870.888000	-473.181335	-20.324818	869.509277	-584.996399	168.702011	500.864746	-539.427551	-97.393196	504.839508	-586.149475	157.519333	87.972099	-549.300476	-123.036133	91.045822	-483.811005	245.294846	1359.732666	-437.107819	-93.380516	1384.067505	-428.380127	92.910263	1390.778931	-411.239166	130.144058	1658.215698	-548.904419	318.445465	1118.541626	-471.475616	-218.738846	1162.735596	-451.647308	337.467560	863.734680	-294.513245	-232.075134	971.617615	-442.762970	65.255318	961.488037	562.502686	-18.215799	932.409668	571.812561	137.867188
-492.216309	141.225998	870.826538	-471.820709	-21.270050	869.419617	-583.983154	169.284927	501.359039	-538.902161	-98.089333	504.853241	-585.929260	157.463013	88.126328	-549.401306	-123.165359	91.027000	-483.686768	244.235382	1359.517700	-436.888855	-94.502457	1384.126709	-428.347412	92.028961	1390.899536	-411.708435	129.963791	1658.067505	-548.878723	317.445190	1118.291260	-470.534302	-219.401215	1162.466431	-451.963104	336.638092	863.313782	-292.819336	-231.900116	972.041138	-441.554993	64.265823	961.470337	562.544434	-18.230331	932.413757	571.849670	137.850937
-490.815216	140.258286	870.885742	-470.400848	-22.068289	869.395325	-582.698120	168.360199	501.246094	-538.369934	-98.764908	504.909760	-585.800964	157.504288	88.172935	-549.167847	-123.224426	90.815201	-483.612762	243.121765	1359.316040	-436.604401	-95.647690	1384.173096	-428.223511	91.000725	1390.925049	-412.168701	129.781296	1657.942261	-548.902588	316.406403	1118.016846	-469.704926	-220.030151	1162.268188	-452.131897	335.783966	862.955444	-291.363556	-231.712296	972.359436	-440.298492	63.324982	961.558533	562.566467	-18.256283	932.408630	571.882385	137.918564
-489.390839	139.488663	870.936768	-468.935669	-22.966118	869.402893	-581.563843	167.477997	501.185364	-538.031982	-99.602242	505.037506	-585.681396	157.498962	88.163101	-549.449951	-123.352180	90.889557	-483.553986	242.076660	1359.178223	-436.354614	-96.700760	1384.253662	-428.032776	89.832130	1390.851685	-412.638489	129.578552	1657.848389	-548.935120	315.220581	1117.785156	-468.941742	-220.640244	1162.011475	-452.134460	334.929077	862.706665	-290.195435	-231.509460	972.494812	-439.026337	62.451149	961.665588	562.612183	-18.241236	932.416382	571.916504	137.892517
-487.975586	138.474976	870.969849	-467.366180	-23.901070	869.391113	-580.521179	166.847046	501.176056	-537.705566	-100.450111	505.265594	-585.461487	157.272476	88.075623	-549.682983	-123.482506	90.967293	-483.494263	240.953506	1359.080566	-435.936005	-97.904480	1384.388672	-427.872406	88.882523	1390.973633	-413.107117	129.363708	1657.762939	-548.942505	313.874695	1117.395874	-468.286682	-221.195724	1161.887451	-452.069916	334.074432	862.575867	-289.417694	-231.339767	972.411316	-437.683350	61.472088	961.741821	562.626465	-18.220377	932.424438	571.945435	137.912903
-486.517487	137.388489	870.947083	-465.848907	-24.824608	869.444641	-579.454590	166.243423	501.222961	-537.402832	-101.285027	505.463959	-585.322205	157.184952	88.065201	-549.934692	-123.568336	91.023399	-483.473175	239.859634	1358.994751	-435.490143	-98.998726	1384.502319	-427.642883	87.801346	1391.005737	-413.551239	129.103638	1657.703003	-549.066101	312.724579	1117.224365	-467.727081	-221.662552	1161.673706	-451.860046	333.126740	862.490051	-288.896912	-231.129044	972.138916	-436.360657	60.507252	961.827271	562.672729	-18.222246	932.438477	571.984680	137.904037
-485.006195	136.347519	871.033264	-464.138641	-25.687992	869.544006	-577.773926	163.822891	500.664032	-537.046692	-102.089882	505.733978	-585.116028	157.099030	87.851952	-550.092590	-123.685219	91.096893	-483.459290	238.768982	1359.030273	-434.925507	-100.083054	1384.674316	-427.412262	86.790817	1391.126587	-414.029449	128.822311	1657.672363	-549.230408	311.559387	1117.189941	-467.166870	-222.217407	1161.546143	-451.608765	332.162384	862.505737	-288.658813	-230.976608	971.648926	-434.949310	59.589603	962.004822	562.706421	-18.211798	932.446594	572.032349	137.909271
-483.427948	135.315781	871.044800	-462.272247	-26.576843	869.804199	-576.669861	163.286331	500.649872	-536.539185	-102.898506	505.931641	-584.992432	156.954697	87.841309	-550.110413	-123.735725	91.146637	-483.461548	237.663696	1359.004028	-434.342529	-101.194618	1384.805054	-427.216797	85.855881	1391.187378	-414.503265	128.518097	1657.636353	-549.288025	310.298950	1117.023560	-466.717468	-222.794464	1161.480835	-451.316589	331.232422	862.521423	-288.673309	-230.803024	971.029175	-433.481201	58.810490	962.241516	562.726807	-18.230515	932.429626	572.055969	137.940277
-481.986115	134.297760	871.021790	-460.563873	-27.558357	869.791931	-575.455933	162.589096	500.630981	-536.011536	-103.624840	506.139069	-584.820435	156.813278	87.861160	-550.243164	-123.821503	91.209488	-483.486053	236.623413	1358.973022	-433.662415	-102.209854	1384.902100	-426.940826	84.823784	1391.316772	-414.968567	128.167648	1657.604858	-549.435730	309.141022	1117.045898	-466.390198	-223.458939	1161.426147	-450.865662	330.247192	862.593628	-288.833710	-230.136322	970.043640	-432.039581	57.864552	962.278381	562.750061	-18.254730	932.426819	572.102966	137.929306
-480.637299	133.219650	871.096191	-458.901367	-28.511421	869.865051	-574.386475	162.087875	500.690094	-535.179993	-104.238365	506.324615	-584.835388	156.903122	88.080315	-550.299194	-123.884514	91.319901	-483.495575	235.512451	1359.041626	-432.893524	-103.254715	1384.973999	-426.626678	83.936539	1391.399536	-415.436554	127.766068	1657.605469	-549.432922	307.779572	1116.911865	-465.926849	-224.083557	1161.374390	-450.364868	329.253754	862.766113	-289.364899	-230.595398	969.129211	-430.663422	56.910046	962.404358	562.762207	-18.258436	932.420959	572.116882	137.970200
-479.157684	132.468445	871.206604	-457.188995	-29.374830	869.920471	-573.241943	162.454025	501.103333	-534.232910	-104.896164	506.465668	-584.569458	156.818893	88.240883	-550.330139	-123.927086	91.439751	-483.484100	234.454514	1359.085083	-432.084839	-104.259621	1385.060059	-426.253693	83.034172	1391.542969	-415.853546	127.336586	1657.634155	-549.362122	306.416199	1116.807861	-465.556915	-224.794067	1161.343018	-449.681885	328.204559	862.943848	-290.148590	-230.681152	967.877869	-429.208771	56.104904	962.547180	562.778442	-18.266275	932.418518	572.162964	137.972397
-477.792664	131.603241	871.318115	-455.457733	-30.266779	869.961487	-572.207764	161.816345	501.099060	-533.088623	-105.449593	506.592773	-584.421936	156.710541	88.360390	-550.354309	-123.925232	91.618225	-483.442749	233.438446	1359.107788	-431.128204	-105.231789	1385.113037	-426.000366	82.086853	1391.592163	-416.252838	126.866043	1657.685791	-549.242065	305.072968	1116.714355	-465.234497	-225.411789	1161.209717	-448.964447	327.239441	863.145508	-290.834778	-230.249863	966.453918	-427.790253	55.255360	962.676758	562.815796	-18.253887	932.418152	572.200928	138.017868
-476.392975	130.330460	871.369873	-453.566223	-31.106686	870.273132	-570.992188	161.382385	501.057281	-531.731750	-105.821091	506.746796	-584.048584	156.422699	88.270744	-550.347229	-123.959450	91.835297	-483.460022	232.395187	1359.163818	-430.197479	-106.168060	1385.151855	-425.696716	81.211288	1391.719604	-416.634583	126.325905	1657.741699	-549.100525	303.751648	1116.628662	-464.846008	-226.189911	1161.201904	-448.116669	326.170013	863.339233	-292.025604	-230.945663	965.035950	-426.335815	54.450279	962.926025	562.834045	-18.244537	932.424561	572.242188	138.040710
-475.267914	129.784531	871.486694	-452.201630	-32.048153	870.183594	-569.980896	160.718842	501.209595	-530.366882	-106.365273	506.911743	-583.941345	156.312729	88.350487	-550.385681	-123.944847	92.057526	-483.419098	231.402939	1359.241455	-429.223572	-107.122314	1385.200928	-425.168945	80.410637	1391.946045	-416.973663	125.752502	1657.824829	-548.895813	302.445465	1116.543335	-464.440613	-226.913239	1161.102051	-447.241638	325.185333	863.553162	-293.246368	-231.223068	963.332153	-425.105042	53.632416	962.949463	562.840759	-18.250828	932.465454	572.277222	138.029938
-474.140472	129.100876	871.636047	-450.860962	-33.034924	870.069214	-568.944580	159.326813	501.036682	-528.986450	-106.860939	507.037689	-583.905518	156.201965	88.340698	-550.330811	-123.917114	92.282906	-483.467957	230.416626	1359.286133	-428.255310	-108.029991	1385.228760	-424.776428	79.579491	1392.102173	-417.274567	125.130493	1657.940186	-548.669128	301.185486	1116.449585	-464.095917	-227.722122	1161.079590	-446.269714	324.149597	863.789551	-294.694550	-231.608154	961.474670	-423.874115	52.688759	962.973816	562.890198	-18.205547	932.471069	572.327087	138.034622
-472.715729	128.062973	871.454102	-449.370453	-33.936451	870.065491	-567.822754	159.643280	501.304016	-527.510010	-107.356972	507.179565	-583.521790	156.220428	88.498161	-550.269470	-123.918747	92.469131	-483.453613	229.429840	1359.335938	-427.224670	-108.882156	1385.202515	-424.385742	78.816383	1392.259766	-417.529907	124.462234	1658.048828	-548.372498	299.879028	1116.329468	-463.645416	-228.533066	1161.010986	-445.212616	323.093536	864.019775	-296.226746	-232.058762	959.497620	-422.429718	51.838081	962.880432	562.889526	-18.246574	932.486938	572.371033	138.053909
-471.811462	127.386703	871.699524	-447.889587	-34.755566	870.138672	-567.004700	159.314377	501.436981	-526.027222	-107.809837	507.254822	-583.622864	156.431747	88.812622	-550.428162	-124.040215	92.619164	-483.416290	228.444016	1359.387207	-426.144653	-109.753975	1385.188110	-423.999878	78.008743	1392.381104	-417.728729	123.767197	1658.166870	-548.036316	298.598389	1116.233887	-463.199524	-229.435852	1161.108765	-444.053284	322.036072	864.297241	-297.886261	-232.613571	957.453369	-421.331604	51.111359	963.078186	562.907593	-18.212957	932.456177	572.411743	138.064468
-470.433289	126.300133	871.530518	-446.340515	-35.633503	870.206360	-565.875366	158.583145	501.436096	-524.649536	-108.411850	507.396759	-583.344360	156.433197	88.924210	-550.018677	-124.043159	92.832863	-483.420380	227.497589	1359.427979	-425.070496	-110.551804	1385.134277	-423.533173	77.223961	1392.539551	-417.847595	123.049561	1658.290527	-547.622559	297.331543	1116.114502	-462.645874	-230.282990	1161.036865	-442.809601	320.982788	864.544739	-299.559631	-233.228638	955.377930	-419.938690	50.299965	963.047974	562.889404	-18.238918	932.455688	572.436035	138.071487
-469.253845	125.481483	871.679443	-444.696442	-36.417637	870.299133	-564.966980	158.087830	501.578735	-523.242920	-108.959320	507.509705	-583.128052	156.439972	89.014275	-549.898193	-124.150444	93.036201	-483.416168	226.521317	1359.488892	-423.965271	-111.389557	1385.150024	-423.182373	76.426514	1392.580078	-417.917786	122.277748	1658.430542	-547.174927	296.095032	1116.004028	-462.094788	-231.015228	1161.060303	-441.624634	319.898102	864.774597	-301.298309	-233.903351	953.231689	-418.670074	49.555790	963.225281	562.897522	-18.185198	932.439148	572.451355	138.097107
-468.116913	124.431892	871.823792	-442.824738	-37.145878	870.585815	-564.084961	157.598969	501.587158	-521.856445	-109.503830	507.662476	-582.928650	156.392029	89.145103	-549.821899	-124.233101	93.236061	-483.319153	225.612915	1359.538330	-422.801483	-112.169151	1385.174927	-422.565704	75.737267	1392.826050	-417.907776	121.499306	1658.551147	-546.664185	294.850708	1115.875488	-461.438904	-231.692993	1160.997192	-440.298370	318.916687	865.023682	-303.028503	-234.647095	951.098328	-417.373383	48.899254	963.513794	562.902039	-18.150387	932.425598	572.484436	138.104813
-466.972015	123.783905	871.848206	-441.244293	-37.862652	870.596802	-563.212463	157.048141	501.679199	-520.531921	-110.090736	507.795074	-582.555237	156.057770	89.070732	-550.395935	-124.473724	93.761398	-483.333801	224.696533	1359.610352	-421.706787	-112.923332	1385.218750	-422.152985	74.977592	1392.901123	-417.838104	120.680038	1658.685425	-546.127380	293.576721	1115.748901	-460.822235	-232.557205	1161.125122	-438.898682	317.879364	865.310059	-304.885437	-235.451538	948.972534	-416.135315	48.289417	963.578674	562.884583	-18.138367	932.428040	572.504272	138.112183
-465.985748	122.946259	871.906372	-439.888885	-38.618114	870.708252	-562.466797	156.547394	501.775055	-519.382324	-110.739479	508.011139	-582.488403	156.298859	89.432266	-550.610779	-124.577805	94.034920	-483.289825	223.784424	1359.678467	-420.539948	-113.668831	1385.291992	-421.696747	74.303391	1393.031372	-417.693787	119.852463	1658.814697	-545.506897	292.326416	1115.632568	-460.159912	-233.354645	1161.245117	-437.447662	316.939209	865.636353	-306.760651	-236.295746	946.885681	-415.054810	47.597996	963.694458	562.903381	-18.117588	932.445007	572.531677	138.134384
-465.013672	122.222023	872.003052	-438.477722	-39.284309	870.791687	-561.771851	155.982849	501.930420	-518.158508	-111.325081	508.248383	-582.279724	156.269913	89.563492	-550.830139	-124.695114	94.291756	-483.271454	222.890915	1359.765747	-419.405792	-114.414185	1385.325439	-421.205780	73.562614	1393.175659	-417.524170	119.040039	1658.931885	-544.948914	291.220001	1115.591919	-459.487030	-234.095016	1161.307739	-436.010803	315.982239	866.043335	-308.671265	-237.205582	944.835571	-413.991150	46.978733	963.832397	562.903381	-18.098682	932.448914	572.560852	138.145523
-464.076904	121.588821	872.084778	-437.046265	-39.919476	870.866028	-561.159424	155.394638	502.002106	-516.945374	-111.848892	508.414673	-582.100464	156.187469	89.667419	-550.910095	-124.758263	94.556076	-483.322723	221.897385	1359.833008	-418.228424	-115.129677	1385.362061	-420.717377	72.847221	1393.293457	-417.286255	118.186913	1659.052368	-544.276855	289.947723	1115.426636	-458.807617	-234.738159	1161.374634	-434.556366	315.046875	866.343933	-310.555908	-238.191238	942.799805	-412.925354	46.435768	963.953247	562.914368	-18.058132	932.447388	572.588135	138.149857
-463.199585	120.767380	872.147766	-435.653564	-40.542198	870.968201	-560.591187	154.954742	502.090332	-515.764343	-112.377281	508.588348	-581.739380	155.828705	89.515602	-550.179382	-124.716362	94.565628	-483.191681	221.069153	1359.961182	-417.046509	-115.839699	1385.435059	-420.294312	72.127663	1393.329712	-416.994049	117.320023	1659.145874	-543.677307	288.918488	1115.508301	-458.119598	-235.390030	1161.418091	-432.971985	314.031555	866.759766	-312.382843	-239.175552	940.875366	-411.897644	45.844742	964.071350	562.910400	-18.077307	932.446472	572.614502	138.126389
-462.395294	120.075439	872.289124	-434.293823	-41.191315	871.062195	-560.027283	154.414810	502.186829	-514.596130	-112.945129	508.792084	-581.495483	155.765366	89.649223	-549.960205	-124.724152	94.798157	-483.164032	220.154266	1360.077637	-415.845978	-116.534523	1385.476440	-419.685669	71.422897	1393.520508	-416.670990	116.496552	1659.248657	-543.026062	287.817535	1115.491699	-457.429138	-235.913132	1161.356201	-431.413330	313.033997	867.148865	-314.320557	-240.278854	938.935669	-410.911469	45.260818	964.222412	562.886658	-18.054764	932.437988	572.602600	138.168854
-461.637238	119.371346	872.330322	-432.945709	-41.777313	871.142700	-559.421631	153.839188	502.217468	-513.427002	-113.458527	508.914093	-581.236145	155.771240	89.742027	-550.048645	-124.774696	95.049156	-483.153778	219.204681	1360.197510	-414.608826	-117.248055	1385.517090	-419.167908	70.740822	1393.592041	-416.266602	115.639030	1659.315918	-542.342773	286.708252	1115.436768	-456.742889	-236.668304	1161.476685	-429.786957	312.117126	867.610474	-316.134186	-241.332230	937.124817	-409.941589	44.764694	964.307434	562.870422	-18.019966	932.422485	572.609009	138.152847
-460.874573	118.637276	872.359619	-431.561554	-42.348259	871.223694	-558.845703	153.251495	502.282898	-512.200134	-113.888710	509.083160	-581.191650	156.076431	90.126335	-549.973999	-124.835579	95.254036	-483.050446	218.300766	1360.333130	-413.384766	-117.955551	1385.518555	-418.673706	70.045921	1393.639038	-415.866150	114.814758	1659.374390	-541.700256	285.712799	1115.444092	-456.014923	-237.238815	1161.498535	-428.245636	311.179779	868.050659	-317.871216	-242.484497	935.397644	-408.932312	44.280373	964.377441	562.883301	-17.961168	932.414307	572.625427	138.159409
-460.203064	118.093407	872.420044	-430.225281	-42.897263	871.288513	-558.421692	152.809769	502.368927	-510.938324	-114.308983	509.229248	-581.000549	156.040421	90.208885	-550.248840	-124.958633	95.458389	-482.946045	217.406281	1360.444092	-412.155579	-118.656677	1385.523193	-418.114594	69.362488	1393.725586	-415.453857	114.015053	1659.419922	-541.031433	284.704834	1115.480103	-455.328003	-237.693741	1161.407837	-426.743469	310.258545	868.506165	-319.553650	-243.628006	933.750977	-407.990753	43.878536	964.455444	562.859741	-17.950350	932.415466	572.622742	138.215561
-459.523834	117.614372	872.548950	-428.938812	-43.346600	871.358826	-558.081848	152.411743	502.452179	-509.816528	-114.786385	509.322388	-580.832031	155.995529	90.276764	-550.199890	-125.028168	95.714745	-482.860718	216.525940	1360.583496	-410.932556	-119.338867	1385.480225	-417.497620	68.683289	1393.823730	-414.999664	113.178520	1659.450317	-540.304016	283.793243	1115.628174	-454.637451	-238.458084	1161.570313	-425.222290	309.411407	868.974243	-321.122711	-244.789169	932.190918	-407.066589	43.510937	964.572021	562.864929	-17.963242	932.424683	572.648621	138.218674
-458.877930	117.110588	872.671082	-427.676056	-43.698769	871.383240	-557.669128	151.998825	502.514618	-508.677307	-115.225517	509.382568	-580.627991	155.973022	90.344986	-550.782471	-125.285126	96.257202	-482.742218	215.588272	1360.715332	-409.655457	-120.087845	1385.404175	-416.949860	67.980553	1393.842529	-414.538391	112.392929	1659.455322	-539.299561	282.045197	1115.430420	-453.945526	-238.976746	1161.489868	-423.658051	308.506897	869.444824	-322.579529	-245.914139	930.737793	-406.158264	43.166214	964.657959	562.907532	-17.892231	932.424500	572.679443	138.250702
-458.284607	116.480171	872.777771	-426.385559	-44.142811	871.403137	-557.153809	151.472885	502.495789	-507.632355	-115.611229	509.454803	-580.451843	155.943741	90.369202	-550.412659	-125.313599	96.456825	-482.636078	214.717361	1360.855103	-408.415039	-120.754211	1385.301025	-416.444397	67.252228	1393.809448	-414.009918	111.559715	1659.414795	-538.145325	279.716553	1115.037598	-453.267334	-239.642685	1161.474976	-422.167908	307.714844	869.870422	-323.893646	-247.073853	929.376038	-405.251099	42.740616	964.727295	562.896362	-17.887537	932.417236	572.685730	138.261932
-457.755341	115.963783	872.845154	-425.232422	-44.476322	871.365356	-555.657898	150.608063	502.167786	-506.721527	-116.089699	509.526855	-579.731567	156.068863	90.285019	-550.406738	-125.386261	96.615799	-482.513153	213.838440	1360.958740	-407.221161	-121.418121	1385.134766	-415.760284	66.565201	1393.853394	-413.626587	110.778839	1659.418945	-537.500000	278.759827	1115.113647	-452.595306	-240.337463	1161.346313	-420.744232	306.909760	870.406677	-325.026123	-248.187180	928.084961	-404.417999	42.405022	964.738953	562.874023	-17.848536	932.401184	572.685730	138.265778
-457.298248	115.448105	872.899902	-424.070679	-44.831615	871.320007	-556.046448	150.443375	502.416962	-505.972443	-116.470444	509.559448	-579.930908	155.925949	90.366051	-549.845581	-125.276527	96.403061	-482.393982	212.949860	1361.098755	-405.970032	-122.150047	1385.009521	-415.200592	65.883064	1393.877686	-413.177734	109.990875	1659.364380	-536.976379	277.897736	1115.253052	-451.954773	-240.986893	1161.240601	-419.281647	306.098114	870.956726	-326.096741	-249.306244	926.817017	-403.601990	42.082806	964.732788	562.870911	-17.866953	932.432129	572.696045	138.270370
-456.800812	115.087395	872.904358	-422.908081	-45.064785	871.226379	-555.880188	150.133438	502.497345	-505.290314	-116.810867	509.604279	-579.887756	155.822067	90.385307	-550.399170	-125.515892	96.761276	-482.264954	212.057343	1361.220215	-404.736298	-122.827530	1384.760010	-414.716614	65.112930	1393.790771	-412.747925	109.218246	1659.308838	-536.590698	277.509186	1115.443726	-451.243683	-241.611603	1161.059692	-417.838745	305.284851	871.545288	-327.007263	-250.422256	925.659851	-402.791870	41.884357	964.688904	562.881409	-17.849607	932.419495	572.717163	138.268036
-456.388092	114.788658	872.902039	-421.827728	-45.292801	871.077576	-555.361877	149.773651	502.486145	-504.738708	-117.163788	509.631348	-579.708923	155.764648	90.356979	-550.453003	-125.593002	96.849159	-482.125183	211.143417	1361.351807	-403.579956	-123.524658	1384.553223	-414.072784	64.466080	1393.773315	-412.245422	108.481346	1659.295410	-536.063965	276.608978	1115.558228	-450.542084	-242.348358	1160.894897	-416.418854	304.558380	872.039063	-327.765747	-251.582428	924.551880	-402.030731	41.697117	964.601868	562.885864	-17.817993	932.417175	572.718872	138.282883
-455.944122	114.523468	872.874512	-420.768433	-45.459179	870.940979	-554.945740	149.465256	502.458527	-504.298615	-117.502403	509.666382	-579.517456	155.322220	90.024216	-550.582520	-125.647919	96.873871	-482.015625	210.283295	1361.468994	-402.386505	-124.197830	1384.273071	-413.460358	63.740612	1393.685791	-411.855652	107.691727	1659.227295	-535.707581	276.221893	1115.769653	-449.800873	-243.123428	1160.694092	-414.959229	303.801575	872.682556	-328.448639	-252.738602	923.496765	-401.285675	41.563667	964.516235	562.888611	-17.798382	932.421997	572.717834	138.334351
-455.411591	114.264191	872.873169	-419.530243	-45.713772	870.875977	-554.423218	149.173569	502.415649	-503.783875	-117.749962	509.727600	-579.320679	155.207275	89.995354	-550.630737	-125.721825	96.909798	-481.900970	209.390472	1361.551636	-401.236176	-124.883926	1383.979492	-412.848450	63.063366	1393.654175	-411.520569	106.832642	1659.122314	-535.182007	275.236755	1115.785034	-449.036591	-243.830322	1160.467407	-413.638123	303.176392	873.230164	-328.898621	-253.790604	922.523621	-400.464325	41.419044	964.500000	562.935547	-17.769915	932.415100	572.748718	138.357086
-455.005249	114.092445	872.837830	-418.618256	-45.753574	870.645874	-553.900879	148.824341	502.376801	-503.339111	-117.974297	509.724426	-579.308105	155.203735	90.047089	-550.122742	-125.659218	96.652641	-481.768311	208.495636	1361.665894	-400.093781	-125.585991	1383.742920	-412.287262	62.347080	1393.617188	-411.157349	106.025871	1659.064941	-534.751160	274.416107	1115.865479	-448.208008	-244.624054	1160.273682	-412.239075	302.444794	873.813232	-329.243866	-254.868073	921.596558	-399.792328	41.326385	964.361145	562.965332	-17.753628	932.411438	572.781860	138.383011
-454.580933	113.950363	872.814331	-417.745148	-45.725143	870.424744	-553.362793	148.485580	502.325867	-502.893677	-118.241959	509.694153	-579.085449	155.387314	90.358635	-550.782043	-125.916626	97.049339	-481.661102	207.651062	1361.771606	-398.961884	-126.264961	1383.427734	-411.828186	61.615574	1393.486816	-410.784668	105.231773	1659.002686	-534.399841	273.797363	1116.005249	-447.325287	-245.420258	1160.026001	-410.987915	301.816620	874.346924	-329.421051	-255.921722	920.740356	-399.143860	41.266529	964.239197	562.997253	-17.750023	932.428650	572.809753	138.364731
-454.074890	113.719330	872.740173	-416.725494	-45.879955	870.199524	-552.848389	148.258499	502.339722	-502.395233	-118.411751	509.713684	-578.881470	155.312469	90.432549	-550.774780	-126.043594	97.132629	-481.590485	206.771439	1361.846191	-397.900085	-126.904312	1383.175293	-411.202087	60.956116	1393.466431	-410.535706	104.413971	1659.002197	-533.956970	272.955811	1116.049805	-446.436737	-246.224564	1159.804688	-409.755371	301.156738	874.882324	-329.486877	-256.979645	919.935608	-398.398346	41.104397	964.094055	563.000671	-17.731686	932.417480	572.827515	138.415039
-453.595062	113.530823	872.686035	-415.819824	-45.928745	870.036743	-552.403931	148.033096	502.354340	-501.832184	-118.501541	509.704102	-578.794983	155.184708	90.499702	-550.760559	-126.135727	97.188210	-481.495728	205.944626	1362.007568	-396.833435	-127.587540	1382.879272	-410.662292	60.219471	1393.435059	-410.216980	103.605019	1658.996582	-533.566223	272.150665	1116.182007	-445.472931	-247.088531	1159.575073	-408.616119	300.581940	875.446411	-329.402985	-257.986877	919.218323	-397.736847	41.020176	963.995422	563.037720	-17.718632	932.421204	572.842041	138.456161
-453.047546	113.321159	872.616943	-414.928375	-46.000385	869.850464	-552.037292	147.867203	502.390747	-501.286560	-118.664688	509.721832	-578.713135	155.094116	90.585556	-550.635071	-126.227745	97.288414	-481.407562	205.132004	1362.151611	-395.801483	-128.208435	1382.649780	-410.197632	59.578461	1393.416138	-409.815308	102.703651	1658.965820	-533.396912	271.627808	1116.318604	-444.491974	-247.735703	1159.209839	-407.573547	300.053070	875.979675	-329.102722	-258.935425	918.567017	-397.036743	40.892708	963.874390	563.071777	-17.715763	932.414429	572.899597	138.462372
-452.545746	113.185600	872.625061	-414.102753	-46.182301	869.735596	-551.403931	147.619980	502.382599	-500.787292	-118.837593	509.789063	-578.580139	155.065842	90.703522	-550.633728	-126.284904	97.402985	-481.373047	204.301743	1362.317749	-394.859711	-128.843430	1382.400024	-409.740662	58.842216	1393.452148	-409.530273	101.865036	1658.995605	-533.291809	271.259308	1116.486084	-443.445648	-248.674561	1159.110229	-406.583649	299.489136	876.598633	-328.748779	-259.925385	917.957520	-396.397308	40.729420	963.831055	563.090820	-17.704285	932.417786	572.919067	138.484421
-452.043457	112.998322	872.661865	-413.259644	-46.316093	869.663086	-551.311829	147.626083	502.568573	-500.266571	-118.954453	509.851074	-578.599792	154.954117	90.848030	-550.586914	-126.384758	97.497955	-481.274353	203.537048	1362.547363	-393.882294	-129.496841	1382.195679	-409.319550	58.105633	1393.518066	-409.245575	100.961098	1659.068359	-532.568054	269.733643	1116.717041	-442.366669	-249.494553	1158.865967	-405.677002	299.094299	877.099792	-328.268768	-260.829224	917.402466	-395.775391	40.573971	963.833008	563.104187	-17.656351	932.409546	572.931335	138.516907
-451.504730	112.647133	872.767151	-412.445465	-46.469666	869.650024	-550.870422	147.553986	502.639984	-499.756287	-119.036560	509.932251	-578.484863	154.904816	90.980164	-550.508301	-126.482971	97.694969	-481.216370	202.708206	1362.798218	-393.046234	-130.123337	1382.032227	-408.863617	57.492882	1393.608643	-408.880615	100.142532	1659.198364	-532.298584	268.991699	1116.952515	-441.266632	-250.245117	1158.710938	-404.877075	298.733521	877.674255	-327.528717	-261.685211	916.990540	-395.142883	40.314358	963.897156	563.161011	-17.669065	932.414490	572.989990	138.543823
-450.794525	112.409706	872.904480	-411.564362	-46.612709	869.674072	-550.304443	147.473450	502.784424	-499.569092	-119.376083	510.193298	-578.383423	154.913620	91.174728	-550.566895	-126.558571	97.912918	-481.193481	201.976715	1363.066162	-392.234924	-130.719986	1381.919678	-408.272217	56.821255	1393.919556	-408.700592	99.168053	1659.269043	-532.010620	268.167694	1117.188110	-440.093506	-251.009598	1158.556519	-404.152008	298.380829	878.324829	-326.727722	-262.440033	916.653625	-394.419312	40.083523	964.009644	563.229797	-17.622089	932.413208	573.034729	138.614883
-450.123505	112.254501	873.087952	-410.808838	-46.685940	869.736572	-549.727600	147.503143	502.942352	-498.905182	-119.387199	510.295563	-578.243774	154.887039	91.309479	-550.319824	-126.590904	98.094849	-481.047913	201.198395	1363.378540	-391.447113	-131.369781	1381.847656	-408.058441	56.145226	1393.915039	-408.398132	98.252792	1659.405640	-531.958862	267.723114	1117.461792	-438.880798	-251.787109	1158.409790	-403.466766	298.078003	878.994324	-325.704498	-263.181793	916.364136	-393.750885	39.910423	964.154968	563.280701	-17.610859	932.419617	573.091492	138.663712
-449.549927	112.177040	873.291992	-410.052429	-46.893417	869.847229	-548.731567	147.346588	502.971497	-498.791443	-119.724281	510.620178	-578.062744	155.008316	91.536560	-550.545227	-126.712051	98.401436	-480.912048	200.456741	1363.769897	-390.721680	-131.997787	1381.823608	-407.699646	55.499973	1394.078491	-408.166626	97.317627	1659.584717	-531.649597	266.892181	1117.901367	-437.712219	-252.462265	1158.320557	-402.899231	297.786072	879.625671	-324.596771	-263.861389	916.197266	-393.134430	39.737343	964.333862	563.330261	-17.566141	932.403564	573.131226	138.689743
-449.013031	112.102837	873.503723	-409.349152	-47.040943	869.982727	-548.414917	147.434082	503.256836	-498.364319	-119.809349	510.823608	-578.073425	154.946915	91.871315	-550.445068	-126.753769	98.700508	-480.813995	199.712708	1364.156128	-390.063141	-132.631165	1381.857056	-407.396454	54.793812	1394.289795	-407.885345	96.389473	1659.790894	-531.509949	266.374237	1118.323608	-436.473663	-253.139633	1158.231079	-402.462952	297.534973	880.298035	-323.366760	-264.417511	916.098633	-392.556305	39.606293	964.525574	563.377502	-17.548353	932.422852	573.178833	138.733505
-448.394073	111.936989	873.754395	-408.679352	-47.150227	870.166321	-547.788635	147.442871	503.456268	-497.984344	-119.906975	511.102661	-577.842224	154.823837	92.147049	-550.366943	-126.782997	98.988762	-480.662659	198.983109	1364.582153	-389.457428	-133.223282	1381.943848	-407.024017	54.117226	1394.595459	-407.611084	95.516609	1660.110474	-531.237854	265.622192	1118.770264	-435.277832	-253.704910	1158.146362	-402.044922	297.261566	880.952942	-321.949860	-264.959473	916.099182	-391.942657	39.435829	964.757324	563.400146	-17.544319	932.432922	573.203247	138.769745
-447.772888	111.797256	874.129639	-408.043060	-47.178944	870.372131	-547.089478	147.458466	503.723633	-497.578735	-119.963043	511.373718	-577.724976	154.788391	92.516098	-550.759766	-126.910652	99.302452	-480.522827	198.294952	1365.131226	-388.967285	-133.851837	1382.044067	-406.484802	53.410378	1395.101807	-407.508545	94.539276	1660.382568	-530.937256	264.825989	1119.374512	-434.057648	-254.266876	1158.088257	-401.790588	297.039459	881.592468	-320.434082	-265.401917	916.179260	-391.349884	39.251572	965.069580	563.435547	-17.514885	932.438171	573.229614	138.771667
-447.222076	111.620743	874.465210	-407.458069	-47.259758	870.591064	-546.387207	147.454498	503.930786	-497.027863	-119.905846	511.583588	-577.611694	154.723953	92.864578	-550.135193	-126.846275	99.577057	-480.348907	197.622330	1365.690674	-388.443756	-134.465057	1382.140015	-406.156281	52.693203	1395.448853	-407.269531	93.659988	1660.740234	-530.746094	264.192963	1119.959106	-432.900330	-254.820206	1158.062134	-401.620728	296.875885	882.219482	-318.788757	-265.707642	916.360535	-390.810486	39.059280	965.362793	563.435730	-17.508564	932.446289	573.259399	138.797348
-446.688049	111.525391	874.749329	-406.835663	-47.384106	870.854492	-545.662964	147.456711	504.152985	-496.625458	-119.916649	511.855347	-577.430115	154.647446	93.161003	-550.008911	-126.876915	99.896141	-480.157654	196.903412	1366.229736	-388.024567	-135.104752	1382.277832	-405.855438	52.057140	1395.803589	-407.072205	92.661606	1660.993530	-530.598877	263.678223	1120.546509	-431.707428	-255.357025	1157.995728	-401.574219	296.679291	882.841797	-317.009674	-265.953278	916.610718	-390.289032	38.941608	965.659485	563.531555	-17.479170	932.453674	573.326721	138.839554
-446.186951	111.542122	875.079163	-406.311005	-47.460789	871.123047	-545.131897	147.487259	504.428772	-496.453339	-120.160294	512.287537	-577.299561	154.589523	93.492851	-550.181152	-126.947853	100.271500	-479.852661	196.298035	1366.821533	-387.558594	-135.673309	1382.434204	-405.760712	51.325050	1396.065796	-406.773987	91.717041	1661.278687	-530.430847	263.181061	1121.227051	-430.563599	-255.767654	1157.942139	-401.599854	296.527130	883.479370	-315.150024	-266.115173	916.866516	-389.812042	38.867805	965.975952	563.611206	-17.420902	932.447815	573.381531	138.859238
-445.643372	111.584740	875.492432	-405.784637	-47.504055	871.374878	-544.567017	147.501785	504.734924	-495.811981	-119.984100	512.437744	-577.204224	154.510086	93.931610	-549.886963	-126.969971	100.513931	-479.589447	195.634094	1367.397339	-387.224670	-136.334946	1382.587769	-405.374451	50.729099	1396.472534	-406.475708	90.838989	1661.620972	-530.248413	262.660065	1121.857910	-429.423035	-256.244904	1157.847412	-401.717285	296.487579	884.072632	-313.162720	-266.123016	917.262817	-389.311249	38.756500	966.330017	563.648254	-17.431683	932.447510	573.443176	138.911209
-445.198700	111.524887	875.880066	-405.312775	-47.561638	871.641418	-543.951721	147.505081	505.009247	-495.439148	-119.976753	512.717896	-577.086670	154.459396	94.344368	-549.867249	-127.029900	100.814499	-479.309509	195.072876	1367.993164	-386.902832	-136.874542	1382.726563	-405.072510	50.056080	1396.796265	-406.312378	89.889030	1661.925903	-530.152100	262.439667	1122.646362	-428.301788	-256.621094	1157.720337	-401.875549	296.410492	884.674377	-311.066254	-266.140564	917.611877	-388.878296	38.626610	966.672119	563.687683	-17.419584	932.447632	573.504517	138.930893
-444.456085	111.854095	876.248474	-404.789368	-47.452564	871.883850	-543.272827	147.504883	505.326141	-495.076477	-120.003685	513.009583	-576.920410	154.380005	94.665436	-549.440979	-126.973511	101.159195	-478.938019	194.493469	1368.612305	-386.620087	-137.499878	1382.874756	-404.840790	49.474785	1397.123291	-406.025665	89.022682	1662.291748	-530.012634	262.149597	1123.331543	-427.223541	-257.069763	1157.672241	-402.094452	296.384186	885.227234	-308.905212	-266.009125	918.072754	-388.286377	38.702106	967.003784	563.769348	-17.362947	932.459778	573.562500	139.024323
-443.860382	111.761093	876.494263	-404.260071	-47.529530	872.136169	-542.636475	147.560043	505.570496	-494.849426	-120.076973	513.339355	-576.744202	154.328247	94.999733	-549.336792	-127.033188	101.432060	-478.583740	193.899567	1369.178345	-386.346283	-138.087372	1383.007324	-404.648865	48.744911	1397.401367	-405.775146	88.118637	1662.582275	-530.016602	262.101379	1124.149658	-426.133942	-257.407532	1157.498657	-402.376801	296.392639	885.792236	-306.664886	-265.767914	918.560486	-387.774567	38.593246	967.274292	563.794922	-17.354853	932.482605	573.609985	138.989914
-443.612732	111.281563	876.823792	-403.859589	-47.750126	872.397522	-542.183228	147.575806	505.745728	-494.727997	-120.206505	513.665283	-576.592957	154.316559	95.252815	-549.521484	-127.162651	101.693924	-478.246979	193.364807	1369.760742	-386.173492	-138.629105	1383.088745	-404.336273	48.191986	1397.795776	-405.669067	87.173149	1662.859131	-529.933105	261.834808	1124.857788	-425.116547	-257.681213	1157.234253	-402.751312	296.470306	886.299927	-304.283203	-265.485413	919.079590	-387.467438	38.244339	967.576294	563.847595	-17.320204	932.490967	573.658997	139.022018
-443.214569	111.206993	877.170471	-403.413300	-47.842999	872.604126	-541.739075	147.564041	505.960022	-494.619507	-120.314796	513.919983	-576.496277	154.286652	95.508911	-549.544312	-127.259880	101.938393	-477.883881	192.857697	1370.345825	-385.982544	-139.191635	1383.162964	-404.095551	47.604164	1398.074951	-405.379974	86.258018	1663.052002	-529.912415	261.691071	1125.564087	-424.152924	-258.003265	1157.076660	-403.156525	296.519684	886.780762	-301.998779	-265.163574	919.604431	-387.068512	38.082695	967.867432	563.904114	-17.322216	932.516846	573.736084	139.054245
-442.829773	111.173630	877.419373	-403.011749	-47.930477	872.776123	-541.353943	147.596039	506.144897	-494.561401	-120.420639	514.157043	-576.449158	154.257996	95.684708	-549.463379	-127.317131	102.069740	-477.497101	192.384079	1370.858154	-385.821533	-139.672256	1383.189941	-403.890411	47.038982	1398.318604	-405.146362	85.409767	1663.270996	-529.841614	261.587738	1126.244385	-423.127228	-258.509766	1156.943115	-403.577057	296.629761	887.232727	-299.605194	-264.686707	920.164368	-386.698273	37.972893	968.090149	563.983948	-17.305084	932.521484	573.801880	139.064819
-442.406677	111.072517	877.578186	-402.612518	-48.057301	872.898193	-540.928040	147.615768	506.221619	-494.436554	-120.443962	514.300110	-576.435364	154.227844	95.840225	-549.354126	-127.377205	102.153191	-477.152649	191.941132	1371.369019	-385.736694	-140.220673	1383.130127	-403.658539	46.498257	1398.499878	-404.922821	84.570633	1663.484253	-529.800598	261.456970	1126.900635	-422.199463	-258.827087	1156.703369	-404.096283	296.796448	887.607788	-297.191956	-264.217804	920.701599	-386.298676	37.827904	968.237244	564.053528	-17.294861	932.533020	573.862671	139.106888
-442.022430	110.979248	877.690552	-402.286377	-48.133614	872.949402	-540.406372	147.653046	506.295776	-494.405548	-120.522438	514.387817	-576.429016	154.224869	95.891220	-549.353333	-127.443916	102.186401	-476.754944	191.497513	1371.790405	-385.644073	-140.659790	1383.028076	-403.417816	45.968010	1398.602661	-404.674744	83.693130	1663.563354	-529.843872	261.412109	1127.471436	-421.293884	-259.105896	1156.395630	-404.639557	297.043182	887.910339	-294.763641	-263.612915	921.218994	-385.934967	37.696972	968.318848	564.130249	-17.246962	932.516968	573.943420	139.137222
-441.583649	110.853424	877.764038	-401.948700	-48.182560	872.933960	-539.784607	147.683350	506.264984	-494.360260	-120.566490	514.392212	-576.340515	154.270355	95.915138	-549.002991	-127.379333	102.123230	-476.359802	191.108765	1372.178345	-385.511810	-141.181610	1382.885986	-403.221222	45.443241	1398.635864	-404.404755	82.833763	1663.609863	-529.827026	261.409058	1128.004272	-420.365234	-259.332611	1155.982910	-405.219421	297.279572	888.181091	-292.242401	-262.944000	921.759399	-385.537354	37.539890	968.348877	564.188049	-17.244806	932.515198	574.025085	139.151047
-441.249084	110.746567	877.791809	-401.613770	-48.245106	872.881470	-539.334656	147.771866	506.159546	-494.339417	-120.573814	514.314270	-576.349915	154.270065	95.864403	-548.956116	-127.368790	102.045784	-475.946686	190.715897	1372.472168	-385.433350	-141.627655	1382.672729	-402.893066	45.008930	1398.678711	-404.212341	81.921745	1663.534668	-529.792664	261.400024	1128.473877	-419.468414	-259.620544	1155.541626	-405.794891	297.578308	888.358337	-289.787201	-262.249817	922.270203	-385.203247	37.409801	968.339783	564.252563	-17.253275	932.534302	574.084290	139.168625
-440.989288	110.677536	877.744873	-401.340424	-48.339485	872.750977	-538.936279	147.842590	506.041260	-494.378632	-120.592651	514.169556	-576.447449	154.250153	95.788139	-549.091492	-127.338165	101.841141	-475.524994	190.371201	1372.674194	-385.371918	-142.047043	1382.407959	-402.608887	44.525642	1398.606689	-403.865234	81.038834	1663.396118	-529.762695	261.428772	1128.847412	-418.620026	-259.657990	1154.904053	-406.343445	297.962494	888.443665	-287.272217	-261.479065	922.744141	-384.936401	37.281292	968.254089	564.336609	-17.206600	932.539978	574.164856	139.221436
-440.710205	110.592690	877.621216	-401.048889	-48.465141	872.517273	-538.514404	147.822998	505.763672	-494.502258	-120.655777	513.961853	-576.575867	154.221024	95.600471	-549.401001	-127.315475	101.602516	-475.079803	190.013901	1372.785278	-385.328491	-142.447556	1382.037842	-402.384338	44.060547	1398.392700	-403.596985	80.192200	1663.251221	-529.754578	261.453278	1129.073486	-417.779663	-259.937988	1154.431763	-406.922638	298.376831	888.460876	-284.822479	-260.705902	923.146667	-384.637268	37.116444	968.073914	564.393066	-17.180559	932.550293	574.235229	139.237259
-440.449921	110.529121	877.365479	-400.789307	-48.562351	872.165771	-537.927673	147.788620	505.394836	-494.665955	-120.691818	513.740417	-576.618469	154.167114	95.324165	-549.241943	-127.178329	101.370529	-474.646576	189.669846	1372.770020	-385.236084	-142.853699	1381.590698	-402.041748	43.708473	1398.232178	-403.350708	79.365372	1663.079468	-529.745605	261.561462	1129.210449	-416.941345	-260.143890	1153.790161	-407.436523	298.857697	888.410278	-282.397797	-259.876282	923.551514	-384.361237	36.982746	967.767395	564.450806	-17.157349	932.564026	574.319946	139.272736
-440.151062	110.404404	877.014221	-400.566315	-48.652584	871.762878	-537.485718	147.791351	505.010254	-494.921722	-120.710487	513.509094	-576.680176	154.078918	95.060287	-549.211914	-127.032112	101.090775	-474.209198	189.409515	1372.690796	-385.148834	-143.239822	1381.082153	-401.755371	43.318031	1397.943359	-403.115814	78.513512	1662.863525	-529.697327	261.594177	1129.238892	-416.133575	-260.242096	1153.075562	-407.924530	299.435944	888.225159	-279.995117	-258.964020	923.871155	-384.094543	36.830502	967.390991	564.570740	-17.152817	932.572327	574.420532	139.276794
-439.540558	110.797592	876.630310	-400.285095	-48.512447	871.277649	-537.469482	147.868820	504.829895	-495.292969	-120.701958	513.271423	-576.986816	153.870605	94.774170	-549.197021	-126.858093	100.802322	-473.772888	189.181702	1372.541748	-385.122986	-143.599869	1380.570801	-401.463837	42.905067	1397.617920	-402.956970	77.740372	1662.662598	-529.645569	261.709930	1129.196899	-415.334595	-260.373993	1152.320435	-408.439178	300.032806	887.995667	-277.645630	-258.041046	924.159851	-383.683868	36.944122	966.979797	564.634644	-17.103476	932.581726	574.493469	139.322693
-439.234314	110.883797	876.219910	-400.059723	-48.555573	870.771729	-537.223389	147.794312	504.554993	-495.860626	-120.716820	513.084167	-577.145630	153.664490	94.518929	-549.211548	-126.703712	100.496834	-473.315430	188.960770	1372.318359	-385.055176	-143.902863	1379.982422	-401.181183	42.615410	1397.284058	-402.625305	76.971970	1662.476929	-529.592651	261.924530	1129.091675	-414.550537	-260.481537	1151.532349	-408.878815	300.593109	887.681030	-275.370514	-257.042175	924.393860	-383.445587	36.879551	966.537720	564.716064	-17.105047	932.599426	574.601685	139.322006
-439.103577	110.747276	875.802063	-399.821594	-48.695702	870.312317	-536.411743	147.597137	504.085358	-496.543884	-120.701469	513.052856	-577.095703	153.509766	94.248466	-549.481689	-126.639679	100.239044	-472.856201	188.750961	1372.006104	-384.962799	-144.224243	1379.343384	-400.889160	42.290703	1396.888062	-402.532654	76.134483	1662.274170	-529.513306	262.095032	1128.899170	-413.769318	-260.536713	1150.662231	-409.296783	301.239258	887.291016	-273.097168	-256.078186	924.552124	-383.298004	36.731640	966.114014	564.774048	-17.061754	932.599182	574.673889	139.319778
-438.942444	110.596085	875.347778	-399.593262	-48.841888	869.861755	-536.437927	147.730286	503.921387	-497.417786	-120.636108	513.113403	-577.491211	153.234985	94.215118	-549.529236	-126.530006	100.029053	-472.447968	188.598145	1371.667114	-384.847626	-144.539597	1378.767822	-400.416504	42.048035	1396.567871	-402.483856	75.389572	1662.208374	-529.630554	262.683472	1128.706543	-412.969971	-260.530701	1149.820557	-409.674896	301.907440	886.911987	-270.934357	-255.059952	924.707825	-383.133820	36.592609	965.672852	564.850342	-17.070000	932.600281	574.771545	139.311722
-438.551331	110.777985	874.949219	-399.344940	-48.845097	869.440247	-535.874023	147.715500	503.769897	-498.296906	-120.562675	513.253845	-577.644897	153.045303	94.232620	-549.156677	-126.365814	99.877769	-472.081482	188.493088	1371.319824	-384.726349	-144.781204	1378.190063	-400.017700	41.849800	1396.239990	-402.324738	74.632744	1662.177979	-529.512512	262.910126	1128.441040	-412.196899	-260.573090	1149.001709	-410.036713	302.562653	886.479919	-268.897766	-254.034470	924.828186	-382.851990	36.619686	965.281311	564.932190	-17.027971	932.596680	574.858765	139.341858
-438.343445	110.747322	874.610291	-399.140747	-48.942688	869.117920	-535.163574	147.710281	503.581726	-499.536316	-120.548790	513.601501	-577.794067	152.937714	94.337509	-549.095093	-126.348557	99.781387	-471.677216	188.410797	1371.006714	-384.579773	-144.995743	1377.732178	-399.589264	41.680492	1396.010010	-402.253448	73.933205	1662.328857	-529.331787	263.142975	1128.185059	-411.415405	-260.466583	1148.183350	-410.378571	303.269318	886.075134	-266.973755	-252.995224	924.874268	-382.669312	36.556015	964.959656	564.995178	-17.032648	932.591858	574.956665	139.355774
-438.349060	110.499947	874.445251	-399.007019	-49.112728	868.918579	-534.363159	147.805344	503.464020	-500.823456	-120.533722	514.044006	-577.844360	153.006668	94.559319	-548.960266	-126.372879	99.786781	-471.272461	188.374512	1370.801025	-384.361755	-145.180405	1377.339233	-399.240540	41.533474	1395.825073	-402.348114	73.168442	1662.540405	-529.128357	263.369415	1127.945313	-410.661896	-260.300995	1147.518555	-410.683411	303.960815	885.688354	-265.207886	-251.896103	924.970276	-382.589142	36.365734	964.770142	565.059814	-17.031704	932.580505	575.056213	139.360123
-438.547699	109.816795	874.397217	-398.909180	-49.420345	868.879700	-533.492188	147.843063	503.306366	-502.345459	-120.588379	514.724487	-577.838196	153.183411	94.869431	-548.841858	-126.445351	99.907448	-470.898376	188.331299	1370.718750	-384.107941	-145.351166	1377.082642	-398.762756	41.452496	1395.876465	-402.469604	72.440399	1662.926025	-528.921021	263.578308	1127.850464	-409.857086	-260.094543	1147.041016	-410.980652	304.605835	885.394287	-263.587921	-250.840210	925.137207	-382.598022	35.967381	964.704590	565.160461	-16.998144	932.588684	575.163391	139.372131
-438.652344	109.499969	874.598206	-398.873138	-49.584648	868.989929	-532.947205	148.027863	503.468323	-503.811188	-120.566864	515.421448	-578.012634	153.340759	95.297974	-548.771362	-126.642120	100.085678	-470.551788	188.320358	1370.798096	-383.806641	-145.500641	1377.002441	-398.365234	41.363594	1396.035034	-402.569733	71.807571	1663.483154	-528.727905	263.832581	1127.914551	-409.072662	-259.816650	1146.696289	-411.345520	305.243622	885.201050	-262.203766	-249.811722	925.321289	-382.551300	35.732594	964.828369	565.268311	-17.010517	932.602478	575.290222	139.379913
-438.773315	109.224571	874.985657	-398.854584	-49.747478	869.262634	-532.537354	148.225922	503.729187	-505.279327	-120.551010	516.182434	-578.122314	153.653519	95.776138	-548.416992	-126.825661	100.312233	-470.192810	188.341782	1371.023071	-383.459290	-145.579117	1377.122803	-398.011047	41.269352	1396.300415	-402.837524	71.037979	1664.054199	-528.511292	264.025452	1128.173340	-408.307617	-259.381104	1146.589600	-411.789734	305.850067	885.107788	-260.894104	-248.802414	925.585571	-382.488464	35.512432	965.114014	565.348938	-16.974396	932.609497	575.383545	139.347977
-439.022827	109.017014	875.574402	-398.918884	-49.883949	869.708313	-532.262939	148.394684	504.113892	-506.735168	-120.611565	516.933960	-578.168457	154.024277	96.299942	-548.125732	-127.067978	100.558212	-469.857178	188.313278	1371.397339	-383.022400	-145.654022	1377.421875	-397.635254	41.244198	1396.697998	-403.059479	70.430489	1664.813354	-528.278687	264.127441	1128.534546	-407.580139	-258.906769	1146.673584	-412.248016	306.381683	885.191406	-259.848724	-247.713303	925.879211	-382.480560	35.345596	965.566406	565.429382	-16.963764	932.624756	575.477295	139.366608
-439.310944	108.819412	876.169861	-399.054871	-50.070038	870.279419	-532.118896	148.607910	504.557648	-508.112274	-120.657204	517.712097	-578.109375	154.524277	96.901489	-548.169250	-127.420509	100.877083	-469.539520	188.247559	1371.886475	-382.559509	-145.643539	1377.880249	-397.219452	41.247757	1397.239258	-403.503265	69.729721	1665.595337	-528.016235	264.170227	1129.012695	-406.821320	-258.313477	1146.914063	-412.683075	306.894470	885.416443	-258.962585	-246.693863	926.264160	-382.482971	35.231209	966.062195	565.497681	-16.958437	932.651672	575.553406	139.370209
-439.723328	108.560608	876.981018	-399.351746	-50.215569	870.953918	-532.126587	148.902466	505.092285	-509.338501	-120.736252	518.434814	-578.085327	154.947784	97.458588	-547.610352	-127.691307	101.226036	-469.240662	188.190948	1372.499023	-381.995239	-145.579742	1378.521484	-396.865051	41.270855	1397.832397	-403.897583	69.102409	1666.485962	-527.766663	264.161621	1129.727295	-406.080688	-257.534027	1147.259277	-413.174255	307.350098	885.795288	-258.267120	-245.678146	926.655884	-382.571014	35.051903	966.697754	565.603149	-16.932856	932.664001	575.660645	139.387115
-440.160675	108.452370	877.915283	-399.828888	-50.320450	871.613708	-532.263855	149.201187	505.723969	-510.381958	-120.837708	519.074524	-578.055603	155.416870	98.118927	-547.625122	-128.117844	101.579224	-468.907990	188.155258	1373.282227	-381.336548	-145.492661	1379.287231	-396.520844	41.262775	1398.484985	-404.281494	68.566360	1667.482544	-527.514221	264.070282	1130.538208	-405.372498	-256.987030	1148.012207	-413.667175	307.699005	886.293640	-257.718964	-244.659241	927.148254	-382.712128	34.861027	967.373474	565.651123	-16.931602	932.658997	575.753174	139.370026
-440.720367	108.544586	878.818420	-400.557373	-50.465416	872.281555	-532.581177	149.409637	506.486755	-511.337952	-120.987442	519.675720	-578.060486	155.895462	98.807465	-547.526306	-128.519760	101.999199	-468.606293	188.119949	1374.105469	-380.666107	-145.369965	1380.162720	-396.121155	41.315033	1399.282715	-404.797974	68.002937	1668.448853	-527.294617	263.946259	1131.394653	-404.665710	-256.253815	1148.788330	-414.197693	307.995483	886.924805	-257.340576	-243.704742	927.643982	-382.983124	34.749592	968.013184	565.738647	-16.917629	932.682678	575.838562	139.383209
-441.114471	108.290642	879.700684	-400.989990	-50.675087	873.118103	-532.854431	149.555191	507.219818	-512.081604	-121.159332	520.305481	-577.961792	156.415466	99.502090	-547.436035	-128.944351	102.477600	-468.219238	188.081726	1375.063965	-379.898468	-145.236542	1381.129395	-395.717865	41.373325	1400.084351	-405.289032	67.506134	1669.489258	-527.105042	263.805756	1132.439209	-403.963654	-255.597748	1149.713989	-414.730072	308.223145	887.594543	-257.053986	-242.737930	928.213806	-383.103882	34.562611	968.750061	565.847046	-16.918060	932.716187	575.941895	139.419678
-441.358398	108.433693	880.731506	-401.510040	-50.716286	874.006409	-532.989197	149.534393	507.981140	-512.669800	-121.352997	520.895142	-577.812073	156.869965	100.167397	-547.163086	-129.302307	102.919266	-467.900269	188.050537	1375.998169	-379.119629	-145.087784	1382.178101	-395.296753	41.420605	1400.979858	-405.724609	67.101570	1670.626953	-526.975403	263.611237	1133.393066	-403.281219	-254.857849	1150.562500	-415.292938	308.427277	888.385315	-256.876709	-241.838318	928.754944	-383.216766	34.530167	969.603760	565.954529	-16.876965	932.735352	576.050720	139.442551
-442.029144	107.999023	881.604065	-402.134094	-51.076851	874.812500	-533.399414	149.596970	508.741211	-513.213440	-121.631180	521.481750	-577.692566	157.248810	100.932808	-547.016541	-129.661072	103.407036	-467.532623	188.047531	1377.060425	-378.334595	-144.901245	1383.167969	-394.958099	41.499062	1401.847656	-406.300232	66.649254	1671.646118	-526.880798	263.429169	1134.455933	-402.623688	-254.376160	1151.661499	-415.751984	308.537048	889.197083	-256.760773	-240.940842	929.319031	-383.531891	34.197273	970.300720	565.999939	-16.887877	932.757446	576.150330	139.412750
-442.872406	107.072205	882.428711	-402.838959	-51.561855	875.653992	-533.941406	149.726013	509.357208	-513.643494	-122.026993	522.063965	-577.510193	157.550705	101.600525	-546.621338	-129.987732	103.902763	-467.186890	188.067932	1377.963257	-377.530914	-144.727509	1384.190308	-394.555908	41.526852	1402.716553	-406.806458	66.300552	1672.695190	-526.824463	263.240814	1135.477905	-401.886414	-253.878082	1152.708008	-416.174896	308.655121	890.062256	-256.689758	-240.157333	929.819702	-384.011566	33.630718	971.001221	566.069946	-16.890280	932.786987	576.235901	139.398315
-443.360443	106.714333	883.220215	-403.369110	-51.938400	876.483276	-534.384399	149.572571	509.969025	-514.004028	-122.424767	522.608154	-577.262390	157.855301	102.147285	-546.416565	-130.332840	104.412628	-466.811859	188.060760	1379.026733	-376.748230	-144.489136	1385.118530	-394.186249	41.618271	1403.574585	-407.239075	65.987953	1673.677734	-526.804077	262.997650	1136.436523	-401.200317	-253.422058	1153.647461	-416.537964	308.817719	890.981506	-256.691376	-239.422516	930.270874	-384.291321	33.336540	971.709656	566.164612	-16.862825	932.790466	576.338684	139.435074
-443.929840	106.349869	883.937683	-403.929810	-52.311508	877.221436	-535.002563	149.418716	510.672699	-514.244385	-122.755249	523.046875	-577.113525	158.105682	102.655899	-546.320557	-130.682846	104.778114	-466.506409	188.048462	1379.770508	-376.014679	-144.284286	1385.984985	-393.812622	41.658894	1404.335938	-407.666504	65.729164	1674.593750	-526.888367	262.816132	1137.323120	-400.436798	-253.102844	1154.549316	-416.787018	308.909546	891.894104	-256.698334	-238.739304	930.641357	-384.646423	33.038467	972.343262	566.215027	-16.904879	932.803467	576.419495	139.404373
-444.508514	105.920074	884.546082	-404.447296	-52.748577	877.860901	-535.612793	149.349777	511.156036	-514.422058	-123.122231	523.453003	-576.989990	158.332718	103.116852	-546.615112	-131.092117	105.066887	-466.161194	188.000244	1380.636963	-375.315430	-144.085388	1386.738159	-393.464050	41.721432	1405.027466	-408.104797	65.501160	1675.424072	-526.968140	262.644775	1138.124268	-399.730652	-252.768524	1155.319946	-416.967590	309.014008	892.750061	-256.673126	-238.141510	930.934937	-385.016541	32.686241	972.885498	566.265320	-16.920675	932.791382	576.505615	139.403152
-445.091187	105.480339	885.085999	-404.957916	-53.174152	878.485657	-536.342529	149.233490	511.613892	-514.589966	-123.617912	523.854187	-576.853943	158.506546	103.494835	-546.502991	-131.478119	105.414635	-465.882172	188.003204	1381.223145	-374.663361	-143.902557	1387.465088	-393.152557	41.714649	1405.587769	-408.429199	65.286591	1676.132568	-527.438721	263.009491	1139.088501	-398.949524	-252.573578	1156.047852	-417.109894	309.139923	893.589844	-256.630798	-237.631805	931.197815	-385.417053	32.360989	973.397522	566.362488	-16.897179	932.778076	576.602783	139.419083
-445.529846	105.216904	885.494751	-405.356354	-53.578754	879.017944	-536.980835	148.887436	511.953400	-514.678284	-124.065506	524.200195	-576.735779	158.571182	103.718163	-546.451660	-131.859818	105.695503	-465.607819	187.979187	1381.785645	-374.046570	-143.739182	1388.043823	-392.877441	41.754627	1406.034180	-408.683380	65.102829	1676.753906	-527.636780	262.891663	1139.740112	-398.219208	-252.379684	1156.692017	-417.184448	309.247467	894.340454	-256.527588	-237.190781	931.422363	-385.750000	32.126205	973.824219	566.462830	-16.901495	932.804626	576.725464	139.435913
-445.923859	104.812775	885.789368	-405.661224	-53.968311	879.444824	-537.684326	148.522858	512.228210	-514.781799	-124.547112	524.512634	-576.565063	158.608276	103.824394	-546.610779	-132.293076	105.947662	-465.391357	187.931656	1382.319702	-373.492676	-143.591904	1388.505127	-392.631287	41.780342	1406.448120	-408.878754	64.918236	1677.209473	-527.784729	262.681427	1140.178101	-397.503754	-252.350967	1157.325684	-417.154968	309.333740	895.069275	-256.452545	-236.809647	931.589233	-386.061066	31.839220	974.160706	566.529968	-16.896669	932.826477	576.825500	139.421341
-446.351257	104.411926	885.960205	-406.022491	-54.298832	879.739441	-538.458313	148.181442	512.376587	-514.827271	-124.979889	524.724182	-576.476013	158.597656	103.832756	-546.702332	-132.754166	106.089767	-465.219543	187.867386	1382.658203	-373.024292	-143.501434	1388.831055	-392.439392	41.812336	1406.683472	-409.008118	64.773537	1677.521484	-528.010620	262.514038	1140.572998	-396.862793	-252.353394	1157.741821	-417.074371	309.457245	895.649719	-256.364655	-236.585815	931.676697	-386.395416	31.580854	974.359802	566.630188	-16.852659	932.838074	576.940186	139.429443
-446.697754	104.128380	886.023499	-406.242310	-54.584888	879.860535	-539.312012	147.795853	512.433289	-514.848389	-125.359543	524.798035	-576.361023	158.454681	103.672203	-546.882446	-133.173676	106.073792	-465.119629	187.789322	1382.853271	-372.594666	-143.412323	1389.012695	-392.268097	41.815247	1406.760742	-409.057495	64.616982	1677.654785	-528.279358	262.449097	1140.873413	-396.207672	-252.412445	1158.025391	-416.973816	309.590363	896.096252	-256.247223	-236.366852	931.666992	-386.653900	31.367952	974.436096	566.695251	-16.866886	932.862732	577.049377	139.424500
-447.069061	103.727676	885.851685	-406.420746	-54.904472	879.831238	-540.242126	147.320007	512.295410	-514.835815	-125.741707	524.702148	-576.427917	158.214554	103.368690	-547.036499	-133.522675	105.968002	-465.040527	187.706406	1382.915283	-372.206451	-143.324585	1389.016602	-392.193817	41.823647	1406.658813	-409.050446	64.493988	1677.582275	-528.513245	262.409668	1140.978394	-395.605804	-252.480225	1158.116943	-416.825104	309.722992	896.450500	-256.033051	-236.163071	931.581909	-386.906555	31.148237	974.315613	566.797241	-16.893780	932.871216	577.163879	139.438202
-447.371124	103.510109	885.592407	-406.524414	-55.133495	879.652588	-540.797363	146.698227	511.878784	-514.828125	-126.149147	524.441711	-576.363953	157.935562	102.884956	-546.891296	-133.779465	105.736816	-465.076385	187.640289	1382.848511	-371.879181	-143.234055	1388.800171	-392.145630	41.838490	1406.402588	-408.936584	64.422180	1677.377197	-528.755554	262.382416	1140.936035	-395.072327	-252.632813	1158.072632	-416.690399	309.867035	896.644104	-255.739319	-236.085327	931.389038	-387.123413	31.017193	974.095947	566.892883	-16.887804	932.878357	577.287659	139.402908
-447.673126	103.171043	885.173218	-406.626984	-55.329052	879.326599	-542.773315	146.572647	511.798859	-514.773682	-126.486839	523.986267	-577.098572	157.332626	102.359070	-546.976685	-133.990967	105.309799	-465.130035	187.564285	1382.614502	-371.669800	-143.158524	1388.404663	-392.144775	41.834461	1405.954468	-408.851135	64.250519	1676.872681	-528.994507	262.339966	1140.728638	-394.651581	-252.864960	1157.872314	-416.454407	309.990295	896.718994	-255.411804	-236.070801	931.064148	-387.340576	30.856155	973.721802	566.951355	-16.889503	932.856018	577.367981	139.417145
-448.071991	102.929909	884.615234	-406.722229	-55.556129	878.722412	-542.614380	145.739288	510.960236	-514.706299	-126.736633	523.425720	-576.869446	156.983749	101.556671	-547.184265	-134.068451	104.801636	-465.217804	187.478241	1382.285645	-371.506775	-143.104813	1387.897949	-392.214691	41.800983	1405.404419	-408.759552	64.162376	1676.302734	-529.193665	262.329437	1140.355347	-394.213928	-253.072800	1157.410645	-416.161469	310.117645	896.682251	-255.007050	-236.117645	930.639709	-387.553436	30.681917	973.121277	567.046265	-16.851032	932.857727	577.471741	139.453171
-448.377075	102.694817	883.834290	-406.747162	-55.695896	877.991272	-542.892090	145.077850	510.186646	-514.663879	-126.923927	522.779175	-576.942139	156.514084	100.734474	-547.569519	-134.066177	104.225838	-465.424225	187.389923	1381.671021	-371.370056	-143.043228	1387.206787	-392.272949	41.791061	1404.712036	-408.586670	64.095322	1675.579712	-529.372314	262.210083	1139.772827	-393.819153	-253.283371	1156.786011	-415.769318	310.236847	896.495422	-254.510529	-236.181213	930.172485	-387.717102	30.598608	972.356628	567.128723	-16.841360	932.865417	577.572327	139.448242
-448.672516	102.611977	883.011841	-406.652283	-55.845093	877.191711	-543.592834	144.541428	509.332153	-514.745605	-127.068428	522.066467	-577.160034	155.967010	99.744530	-547.815125	-133.910233	103.564911	-465.718292	187.269577	1380.911865	-371.319916	-143.068649	1386.377686	-392.388062	41.791962	1403.869751	-408.399841	64.036880	1674.737305	-529.532288	262.159485	1138.996582	-393.521729	-253.487396	1155.945435	-415.316040	310.391754	896.190674	-253.976013	-236.319687	929.601501	-387.865936	30.577600	971.559326	567.232544	-16.836143	932.876892	577.683350	139.462753
-448.987610	102.345535	881.967224	-406.565399	-55.966290	876.213318	-544.018188	143.957001	508.371033	-514.934082	-127.106262	521.360718	-577.364624	155.444077	98.637589	-548.049683	-133.641922	102.870598	-466.061462	187.139816	1380.139526	-371.308716	-143.066010	1385.354248	-392.519531	41.780956	1402.951416	-408.208069	63.981041	1673.773438	-529.720215	262.128235	1138.085693	-393.268005	-253.923584	1155.116455	-414.848297	310.554291	895.706970	-253.376999	-236.476318	928.920654	-388.024261	30.517485	970.556458	567.310364	-16.833204	932.904297	577.776306	139.489426
-449.254639	102.434433	880.853027	-406.440094	-55.987667	875.132629	-544.401184	143.462433	507.309631	-515.221741	-127.135422	520.586792	-577.532532	154.889496	97.447495	-548.308289	-133.296112	102.108482	-466.482025	187.086716	1379.018799	-371.344330	-143.067871	1384.253296	-392.766479	41.779629	1401.856445	-408.009491	63.954716	1672.730713	-529.915466	262.106628	1137.010376	-393.064819	-254.233887	1154.004517	-414.346649	310.727051	895.074341	-252.812225	-236.633972	928.100952	-388.144928	30.649994	969.472656	567.416321	-16.826454	932.928528	577.880798	139.485199
-449.558716	102.427643	879.657959	-406.380249	-55.908039	873.951233	-544.658081	142.977448	506.198090	-515.703003	-127.128853	519.857056	-577.798828	154.268097	96.170761	-548.711609	-132.910110	101.361816	-466.956482	187.024506	1377.890015	-371.424835	-143.051437	1383.012695	-392.958557	41.827511	1400.690674	-407.848206	63.948078	1671.631836	-530.063721	261.997467	1135.725708	-392.873840	-254.474808	1152.689087	-413.772858	310.957916	894.310791	-252.196365	-236.898621	927.166199	-388.329926	30.771740	968.304749	567.507874	-16.806810	932.931580	577.978760	139.508591
-449.947815	102.488609	878.356079	-406.292603	-55.829830	872.689026	-544.848450	142.494247	505.161194	-516.288147	-127.038643	519.103088	-578.015930	153.739716	95.104538	-549.054321	-132.454895	100.554825	-467.534332	186.946259	1376.740723	-371.524567	-143.095749	1381.711670	-393.175720	41.849289	1399.556763	-407.650452	63.956398	1670.495850	-530.273315	261.898468	1134.372681	-392.726166	-254.925766	1151.447998	-413.179443	311.151428	893.442627	-251.610199	-237.112396	926.154907	-388.547363	30.965384	967.041321	567.598816	-16.814966	932.924194	578.085632	139.536377
-450.252930	102.609840	877.171692	-406.121399	-55.652462	871.420959	-544.837402	141.953720	504.029694	-516.903625	-126.900848	518.345215	-578.167847	153.242477	94.025902	-549.346252	-132.028793	99.737999	-468.206116	186.898804	1375.395020	-371.663971	-143.138794	1380.334717	-393.472626	41.889133	1398.315674	-407.525970	63.992748	1669.363159	-530.467834	261.807983	1132.900269	-392.601349	-255.281265	1150.025024	-412.600525	311.344757	892.514282	-251.051056	-237.463226	925.033936	-388.694916	31.164528	965.845703	567.659424	-16.814854	932.913147	578.160217	139.546539
-450.572449	102.663376	875.994568	-406.001709	-55.404327	870.162048	-545.040527	141.666061	503.102875	-517.603516	-126.652176	517.629822	-578.410461	152.772827	93.022095	-549.571228	-131.588913	98.932480	-468.893677	186.852737	1374.009766	-371.778351	-143.150803	1378.954102	-393.721985	41.918758	1397.216309	-407.450378	64.055573	1668.281494	-530.700500	261.781677	1131.424072	-392.429199	-255.622391	1148.622925	-412.045197	311.478577	891.483276	-250.532074	-237.792084	923.857910	-388.870209	31.364887	964.656006	567.721863	-16.779196	932.892578	578.227051	139.537308
-450.776642	102.774239	874.826477	-405.726166	-55.147663	868.972595	-544.622314	141.329910	502.135406	-518.284058	-126.400513	517.028503	-578.366333	152.473206	92.051407	-549.758057	-131.218292	98.230095	-469.628174	186.815018	1372.710083	-371.948212	-143.207031	1377.623291	-394.045624	41.948376	1396.067505	-407.322998	64.101196	1667.239014	-530.555115	261.146912	1129.650879	-392.270386	-255.850174	1147.189819	-411.234100	311.416046	890.378845	-250.024979	-238.078506	922.655273	-388.951538	31.628149	963.520752	567.807312	-16.773977	932.905273	578.333862	139.542969
-451.284241	102.589569	873.934875	-405.771576	-54.799603	867.838196	-544.407898	141.096481	501.290771	-518.994080	-126.135513	516.472656	-578.484253	152.225357	91.342125	-549.949097	-130.950989	97.627426	-470.449249	186.745300	1371.412476	-372.083252	-143.222473	1376.403076	-394.477417	42.011673	1394.995850	-407.237030	64.245247	1666.339355	-530.696960	260.972778	1128.080200	-392.095581	-256.135284	1145.922607	-410.854736	311.764252	889.425781	-249.629700	-238.458374	921.474365	-389.270630	31.697334	962.527100	567.898071	-16.747931	932.897095	578.425842	139.567322
-452.139740	101.567162	873.102539	-405.657867	-54.953224	866.916748	-544.322876	141.099075	500.569122	-519.707397	-125.873253	516.164124	-578.668762	152.063843	90.759460	-550.210693	-130.720093	97.065651	-471.356171	186.712402	1370.202026	-372.227539	-143.248260	1375.320068	-394.760895	42.084534	1394.126099	-407.248383	64.321411	1665.470947	-530.865295	260.723877	1126.661011	-391.859650	-256.292999	1144.670410	-410.166016	311.621185	888.380249	-249.379227	-238.775024	920.251099	-389.703583	31.324772	961.658203	567.957275	-16.724783	932.902954	578.508667	139.577377
-452.460724	101.985672	872.474426	-405.595032	-54.467037	866.071106	-543.847351	141.210373	500.224121	-520.271729	-125.622849	515.840576	-578.705750	152.097504	90.461037	-550.489990	-130.549805	96.640182	-472.226746	186.694244	1369.194214	-372.332733	-143.256500	1374.423218	-395.147339	42.189533	1393.348267	-407.256317	64.491531	1664.804688	-530.967896	260.556213	1125.326538	-391.645294	-256.425873	1143.718994	-409.880768	311.800751	887.513733	-249.253494	-239.107117	919.153931	-389.881104	31.733797	960.945801	568.066345	-16.703571	932.897583	578.641174	139.618195
-452.667145	102.325470	872.167419	-405.458038	-53.921852	865.466431	-543.409912	141.482407	500.068726	-520.594482	-125.290543	515.530884	-578.709717	152.313843	90.383186	-550.513062	-130.465179	96.395943	-473.121613	186.661346	1368.367432	-372.397034	-143.265030	1373.755005	-395.597198	42.278088	1392.833130	-407.337250	64.714020	1664.345459	-531.188171	260.337219	1124.237793	-391.373169	-256.415802	1142.902588	-409.414185	311.584961	886.680725	-249.251434	-239.398239	918.054504	-389.977783	32.077942	960.524902	568.140381	-16.696812	932.903992	578.734436	139.604904
-452.953125	102.416672	872.082886	-405.463043	-53.448330	865.144409	-542.986816	141.834732	500.068970	-520.851257	-125.080269	515.429077	-578.681702	152.618164	90.444038	-550.574158	-130.421722	96.289696	-473.968506	186.582840	1367.786255	-372.348389	-143.277740	1373.335571	-396.147156	42.341248	1392.463623	-407.430389	64.955437	1664.082153	-531.354858	260.115112	1123.480835	-391.121216	-256.409821	1142.405518	-409.372375	311.549622	886.142883	-249.475998	-239.734619	917.139648	-390.159485	32.298412	960.342285	568.207764	-16.660305	932.892517	578.810303	139.616272
-453.261566	102.860413	872.353638	-405.474609	-52.979797	865.057068	-542.932617	142.291733	500.397461	-520.939697	-124.919540	515.428406	-578.788635	152.956253	90.681519	-550.598938	-130.414749	96.304359	-474.982300	186.539078	1367.418701	-372.343262	-143.241989	1373.228638	-396.561371	42.477654	1392.469482	-407.568085	65.233871	1664.033691	-531.532104	259.722290	1122.793701	-390.840088	-256.247131	1142.182251	-409.266510	311.205383	885.700623	-249.879211	-240.049484	916.338928	-390.321350	32.618259	960.446289	568.255859	-16.658937	932.878235	578.888733	139.596741
-453.487762	103.247452	872.808716	-405.450317	-52.629208	865.237610	-542.951233	142.798996	500.844635	-520.876465	-124.788376	515.584961	-578.800964	153.384491	90.986565	-550.517029	-130.412598	96.464607	-475.924866	186.487045	1367.385864	-372.318970	-143.156143	1373.419678	-397.013794	42.560600	1392.686401	-407.771149	65.534576	1664.155029	-531.715332	259.302155	1122.527466	-390.537933	-256.023041	1142.316650	-409.295746	310.769104	885.482300	-250.464996	-240.250000	915.742554	-390.417511	32.887577	960.770325	568.324097	-16.642614	932.874023	578.971191	139.616058
-453.595093	103.608612	873.491150	-405.459198	-52.185055	865.682861	-543.086731	143.193436	501.321503	-520.668762	-124.713936	515.848267	-578.759094	153.893097	91.331268	-550.394165	-130.482803	96.817253	-476.821106	186.342361	1367.548950	-372.403229	-142.991653	1373.827881	-397.490082	42.689594	1393.084351	-407.936340	65.910042	1664.486572	-531.945862	258.840820	1122.537598	-390.309723	-255.750259	1142.759766	-409.432404	310.215698	885.485535	-251.257538	-240.481201	915.369568	-390.477417	33.178242	961.344177	568.358276	-16.630014	932.893250	579.041931	139.584045
-453.800995	103.789398	874.271851	-405.529053	-51.868366	866.363159	-543.335693	143.659256	501.818054	-520.405334	-124.630363	516.281433	-578.713989	154.315826	91.792999	-550.229431	-130.606598	97.267937	-477.587494	186.233353	1368.015503	-372.303711	-142.846115	1374.548706	-398.009827	42.797390	1393.634521	-408.309387	66.244667	1664.887207	-532.171936	258.191620	1122.822998	-390.072052	-255.323074	1143.527832	-409.714447	309.592743	885.678955	-252.261993	-240.686005	915.196289	-390.616943	33.407791	962.076904	568.394653	-16.643768	932.891968	579.112244	139.558075
-454.069061	103.984772	875.165710	-405.543182	-51.726143	867.229187	-543.678772	144.179810	502.460388	-520.084961	-124.505783	516.829712	-578.710510	154.688370	92.334740	-550.107361	-130.763748	97.837807	-478.432465	186.143066	1368.698853	-372.257294	-142.591888	1375.470093	-398.463898	42.927017	1394.381958	-408.687775	66.615814	1665.455078	-532.485474	257.539825	1123.394043	-389.889526	-254.876541	1144.488647	-410.084778	308.790527	886.131897	-253.377045	-240.870041	915.206482	-390.796478	33.608669	962.970581	568.452820	-16.656414	932.908447	579.185059	139.574890
-454.172638	104.304878	876.155945	-405.705200	-51.278507	868.330688	-543.894592	144.498962	503.104828	-519.743896	-124.413498	517.426880	-578.701111	155.044128	92.910080	-549.914063	-130.976288	98.442802	-479.177185	186.043686	1369.473511	-372.169891	-142.313004	1376.593872	-398.945160	43.046989	1395.236084	-409.122681	66.974594	1666.146606	-532.854492	256.743958	1124.156982	-389.738831	-254.416824	1145.690430	-410.498901	307.962769	886.803345	-254.639343	-240.985519	915.452454	-390.994720	34.028011	964.041382	568.499695	-16.653873	932.914368	579.260681	139.592957
-454.352631	104.227661	876.954529	-405.669495	-51.490963	869.237976	-543.605957	144.647308	503.587463	-519.446716	-124.439247	518.274170	-578.383179	155.483414	93.531242	-549.826477	-131.230972	99.102013	-479.880829	185.997208	1370.446289	-372.053741	-142.015121	1377.840332	-399.445068	43.181828	1396.172729	-409.600952	67.373985	1666.939087	-533.302673	255.915131	1125.049561	-389.668579	-253.963745	1147.055176	-410.929230	307.024872	887.687500	-255.898163	-241.105972	915.830322	-391.070221	33.994038	964.886536	568.570923	-16.647228	932.936707	579.342224	139.573105
-454.453583	104.690010	878.103210	-405.886566	-51.099728	870.416687	-543.693970	144.920059	504.320282	-519.133789	-124.431892	519.030579	-578.226440	155.860443	94.325668	-549.566162	-131.562897	99.846649	-480.539795	185.973312	1371.584351	-372.013458	-141.710495	1379.116577	-399.855560	43.312237	1397.231201	-410.062317	67.779739	1667.864136	-533.903137	255.093338	1126.150635	-389.626007	-253.636734	1148.503296	-411.230469	305.777649	888.629395	-257.302094	-241.136810	916.349976	-391.287323	34.386528	966.077698	568.626465	-16.632183	932.952942	579.405090	139.571060
-454.649384	105.002251	879.042725	-406.040527	-50.950333	871.501160	-544.402893	145.393127	505.232056	-518.847046	-124.489891	519.883362	-578.335815	156.033279	95.098396	-549.345032	-131.938843	100.592781	-481.071045	186.055206	1372.889160	-371.966217	-141.420929	1380.449585	-400.246429	43.532143	1398.345703	-410.705078	68.106995	1668.754517	-534.425110	254.128433	1127.211304	-389.678528	-253.340012	1149.945435	-411.862640	305.016815	889.832397	-258.621185	-241.216309	916.927490	-391.492523	34.695427	967.096069	568.674011	-16.631907	932.966858	579.461975	139.586334
-454.838348	104.962280	879.915771	-406.374115	-50.598671	872.765869	-544.075928	145.557846	505.802826	-518.591125	-124.495552	520.724243	-577.815979	156.427963	95.820717	-549.140015	-132.399750	101.310005	-481.672058	186.017990	1373.945557	-371.874603	-141.083115	1381.784058	-400.592560	43.749638	1399.468506	-411.302185	68.456238	1669.675293	-535.152100	253.296799	1128.280273	-389.776367	-253.057922	1151.383423	-412.692169	304.040131	890.936340	-259.994141	-241.163132	917.579529	-391.837280	35.038750	968.184387	568.735962	-16.625961	932.999146	579.527100	139.561386
-455.171265	104.986214	880.866882	-406.600311	-50.720974	873.724976	-544.153564	145.749146	506.424988	-518.267761	-124.511490	521.620117	-577.531372	156.726913	96.349960	-548.893372	-132.943253	102.030273	-482.097656	186.204712	1375.237915	-371.804230	-140.722931	1382.978271	-400.978546	43.944492	1400.532227	-411.861084	68.848129	1670.669922	-535.962463	252.574417	1129.459961	-389.977081	-252.810181	1152.777222	-412.949310	302.796478	892.150696	-261.254120	-241.121277	918.256104	-392.096588	35.020317	969.128296	568.814331	-16.637022	933.008423	579.614441	139.547165
-455.374908	105.515266	881.731079	-406.883423	-50.385498	874.660950	-544.428772	146.023193	507.259064	-517.935425	-124.502434	522.321899	-577.373352	157.028183	96.951088	-549.235840	-133.541473	102.793892	-482.631714	186.213898	1376.233276	-371.483948	-140.396988	1384.133301	-401.318176	44.148182	1401.508667	-412.565277	69.110901	1671.506348	-536.872742	251.963882	1130.501831	-390.213409	-252.435196	1153.940796	-413.721375	301.970062	893.416321	-262.463593	-241.046326	918.957825	-392.358398	35.459229	970.035583	568.852478	-16.609388	932.997437	579.646484	139.541290
-455.562531	105.906754	882.547485	-407.175598	-50.040035	875.611572	-544.741760	146.318604	507.963287	-517.631714	-124.542915	522.965942	-577.217346	157.416718	97.597549	-548.929504	-134.076630	103.443779	-483.101257	186.380661	1377.275024	-371.633698	-140.023590	1385.149170	-401.663513	44.400394	1402.393799	-413.195709	69.410866	1672.324585	-537.913208	251.439728	1131.561279	-390.532898	-252.471191	1155.138672	-414.196045	300.759155	894.455261	-263.552399	-240.897430	919.632446	-392.632233	35.867409	970.929993	568.912476	-16.650545	932.986877	579.722168	139.526123
-455.766205	106.271141	883.246948	-407.442902	-49.666775	876.448486	-545.271606	146.685654	508.683228	-517.257629	-124.556007	523.497314	-577.237488	157.717545	98.227554	-548.759521	-134.670624	104.037010	-483.437286	186.628723	1378.267456	-371.511749	-139.613892	1385.997559	-401.906372	44.675735	1403.210571	-413.805176	69.679192	1673.066650	-539.313110	251.525284	1132.835938	-390.924133	-252.320084	1156.168335	-415.087341	299.974121	895.582336	-264.509338	-240.674835	920.249512	-392.891296	36.294296	971.703064	568.969849	-16.673437	932.999023	579.780029	139.510010
-456.082977	106.843079	883.937317	-407.734253	-49.324844	877.121643	-545.601440	147.031830	509.244019	-516.853699	-124.594711	523.959961	-577.223145	158.047760	98.680298	-548.735352	-135.334091	104.550873	-483.790497	186.842896	1379.057495	-371.455475	-139.221786	1386.689087	-402.136383	44.994179	1403.909668	-414.433838	69.974380	1673.713501	-540.416382	251.156036	1133.700684	-391.338684	-251.997238	1156.794922	-415.596100	298.903839	896.515747	-265.356354	-240.467484	920.832886	-393.181793	36.740059	972.380066	569.070923	-16.697287	933.012939	579.866333	139.501938
-456.408630	107.042419	884.428894	-408.079163	-49.004627	877.777710	-545.983704	147.448288	509.701752	-516.573730	-124.714203	524.302856	-577.245056	158.362549	99.009262	-548.515137	-135.836594	104.966064	-484.201752	187.113052	1379.797607	-371.596771	-138.844162	1387.259644	-402.427673	45.374828	1404.463379	-415.004639	70.186432	1674.244873	-541.510620	250.750000	1134.440308	-391.851227	-252.073730	1157.579224	-416.202820	298.021332	897.412659	-266.068481	-240.187851	921.384583	-393.513641	37.099545	972.943787	569.130493	-16.707228	933.023499	579.921692	139.491959
-456.576385	107.375885	884.806580	-408.253876	-48.711090	878.233093	-546.161011	147.724197	509.986938	-516.274963	-124.789734	524.554565	-577.247498	158.666779	99.185104	-548.562256	-136.306503	105.252472	-484.534271	187.446335	1380.433960	-371.718842	-138.428543	1387.642334	-402.693756	45.703209	1404.865479	-415.504059	70.439674	1674.709229	-542.469360	250.285721	1134.983643	-392.380890	-251.962769	1158.075195	-417.121582	297.533936	898.199463	-266.673889	-239.948151	921.835388	-393.676605	37.457851	973.352905	569.212219	-16.731094	933.052368	580.000671	139.500092
-456.828888	107.740570	885.103027	-408.602051	-48.104668	878.626099	-546.079285	147.994156	510.081207	-515.951111	-124.801826	524.611694	-577.147888	158.982422	99.262535	-548.614990	-136.753036	105.413620	-484.761963	187.856979	1381.010864	-371.889832	-138.059647	1387.885010	-402.968384	46.027203	1405.170288	-416.087830	70.618256	1674.947021	-543.672424	250.261124	1135.635010	-392.964600	-251.789154	1158.341919	-417.593719	296.643005	898.833679	-267.161469	-239.564606	922.205261	-393.975647	37.989704	973.692932	569.268921	-16.731243	933.098816	580.049194	139.452484
-455.698853	111.076668	885.260681	-408.689362	-46.473568	878.717773	-546.154358	148.296677	510.589417	-515.434387	-124.598419	524.283386	-577.218872	159.256104	99.191566	-548.511902	-137.083832	105.376083	-485.174988	188.112778	1381.180420	-372.128967	-137.706131	1387.946045	-403.283112	46.339191	1405.271484	-416.514832	70.850960	1675.113770	-544.781128	250.077057	1135.913208	-393.617737	-251.589523	1158.439209	-418.229065	296.017731	899.334412	-267.488861	-239.144165	922.492676	-393.502014	40.030472	973.876038	569.385437	-16.704330	933.119324	580.117310	139.444611
-456.166199	111.384323	885.296448	-409.078766	-46.083435	878.704041	-546.328308	148.633209	510.418640	-515.269836	-124.593597	524.028931	-577.451965	159.495056	99.020279	-548.790771	-137.341370	105.210793	-485.527191	188.466171	1381.270630	-372.523560	-137.392609	1387.788940	-403.629578	46.700619	1405.199341	-417.032104	70.921631	1675.008667	-545.946960	250.016006	1136.040039	-394.312866	-251.389267	1158.323242	-418.942780	295.619324	899.669373	-267.793793	-238.756958	922.623962	-393.902252	40.382568	973.874939	569.453979	-16.714977	933.128601	580.176941	139.439651
-456.767212	111.357468	885.312866	-409.240631	-46.019093	878.523193	-546.483765	149.022919	510.040924	-515.127380	-124.548012	523.656677	-577.781067	159.657608	98.589699	-549.321228	-137.506592	104.815346	-485.806702	188.881775	1381.207397	-372.911224	-137.061859	1387.414551	-403.914185	47.059017	1404.967773	-417.455811	71.067116	1674.758789	-546.953369	249.913940	1135.998779	-395.027008	-251.222763	1158.051636	-419.773376	295.537781	899.875061	-267.992981	-238.360687	922.625549	-394.282562	40.399040	973.792480	569.506897	-16.769386	933.129761	580.236633	139.376083
-456.882660	111.379135	884.695618	-409.461426	-45.727921	878.133789	-546.353455	149.313690	509.464813	-515.023682	-124.399811	523.089844	-578.037598	159.821838	97.962212	-549.316528	-137.442169	104.383072	-486.075531	189.289261	1380.934692	-373.311523	-136.721832	1386.903320	-404.232056	47.430721	1404.528076	-417.818359	71.234985	1674.336670	-548.076965	250.086349	1135.804688	-395.710175	-250.912292	1157.464844	-420.330963	295.107910	899.747070	-268.069244	-237.869537	922.484131	-394.447540	40.677422	973.277405	569.602173	-16.828215	933.128296	580.313721	139.372437
-457.182465	111.608597	884.049622	-409.616699	-45.463203	877.565552	-546.359802	149.715866	508.780975	-515.080933	-124.212387	522.426575	-578.321045	159.887009	97.406487	-549.452271	-137.248810	103.802986	-486.298889	189.817795	1380.614380	-373.808990	-136.400421	1386.230225	-404.573669	47.773396	1403.911743	-418.143036	71.404411	1673.775391	-549.062927	250.279358	1135.434937	-396.399475	-250.625732	1156.764893	-421.144073	295.190552	899.603577	-268.055359	-237.326309	922.205078	-394.705841	40.997787	972.677002	569.669800	-16.878447	933.123535	580.381409	139.332611
-457.457306	111.772163	883.247559	-409.728119	-45.258373	876.768066	-546.162170	149.986572	507.898834	-515.335022	-123.959686	521.716553	-578.592163	159.880219	96.678940	-549.769104	-136.894485	103.154282	-486.549408	190.289444	1379.993774	-374.376526	-136.167542	1385.410522	-404.924103	48.126877	1403.161621	-418.438141	71.563683	1673.074463	-550.006165	250.420731	1134.823486	-397.079163	-250.299606	1155.919434	-421.841431	295.179169	899.152588	-267.958313	-236.814697	921.816467	-394.936676	41.215004	971.890198	569.738892	-16.899878	933.144714	580.416199	139.301971
-457.721283	112.100945	882.406189	-409.952667	-44.894352	875.862061	-545.708801	150.148193	506.978546	-515.808228	-123.730705	521.032227	-578.592102	159.871323	95.928009	-550.138794	-136.494019	102.494598	-486.819916	190.693558	1379.164307	-374.974121	-135.890213	1384.522705	-405.314117	48.438255	1402.362061	-418.690033	71.746887	1672.343018	-550.680298	250.146606	1133.968750	-397.719727	-249.982651	1154.941040	-422.353973	295.145630	898.431152	-267.815277	-236.299454	921.318604	-395.236542	41.517052	971.043762	569.771240	-16.934704	933.168213	580.443359	139.265854
-457.847412	112.384819	881.350342	-409.986298	-44.597370	874.828247	-546.070313	150.414505	506.303009	-516.413513	-123.329269	520.438599	-578.934570	159.629395	95.272949	-550.683655	-136.048019	101.809021	-486.995789	191.242279	1378.426025	-375.589020	-135.638824	1383.537109	-405.729797	48.786770	1401.430664	-418.905823	71.954437	1671.550781	-551.584778	250.648026	1133.125732	-398.326111	-249.628571	1153.822754	-423.167847	295.532593	897.731567	-267.630737	-235.682312	920.721008	-395.409760	41.813698	970.037537	569.851868	-16.964767	933.210388	580.499756	139.208832
-457.964539	112.700768	880.342590	-409.998291	-44.248173	873.707581	-546.114258	150.595490	505.615082	-517.091797	-122.695061	519.804382	-579.091858	159.396500	94.789642	-550.522827	-135.444290	101.180550	-487.250977	191.659775	1377.374756	-376.285248	-135.443466	1382.523682	-406.108643	49.126503	1400.570679	-419.067474	72.202179	1670.778687	-552.377808	251.117920	1132.061768	-398.902954	-249.336884	1152.692627	-423.870392	295.872803	896.817627	-267.437439	-235.064301	920.025818	-395.593475	42.068817	969.029785	569.944824	-16.961821	933.243958	580.546509	139.165802
-458.130310	113.094139	879.277161	-410.310883	-43.673443	872.603027	-546.217773	150.748093	505.220245	-517.989868	-122.162018	519.245117	-579.221375	159.074051	94.400299	-550.807434	-134.898575	100.562668	-487.528198	192.164230	1376.456177	-377.070709	-135.332428	1381.485840	-406.515472	49.416973	1399.662476	-419.234222	72.490677	1670.014648	-553.236694	251.842072	1130.982178	-399.452942	-248.964706	1151.409302	-424.609467	296.258514	895.702271	-267.234314	-234.428558	919.246033	-395.942627	42.467205	967.997803	570.033936	-17.017380	933.259583	580.627441	139.122330
-458.322235	113.584442	878.546143	-410.290283	-43.259453	871.495422	-546.508789	150.957214	505.072693	-518.831604	-121.426285	518.754883	-579.351929	158.884399	94.262733	-551.006226	-134.368103	99.897903	-487.821136	192.599792	1375.276611	-377.811157	-135.199677	1380.439819	-407.040985	49.622456	1398.766968	-419.282318	72.855286	1669.368896	-553.871826	252.504059	1129.793335	-399.916351	-248.548676	1150.133911	-425.285767	296.745819	894.452209	-267.044281	-233.763992	918.387695	-396.158417	42.703331	967.150452	570.108582	-17.076614	933.255554	580.682373	139.083206
-458.428986	113.829155	877.788391	-410.444580	-42.708130	870.523743	-546.809692	151.179596	505.078796	-519.712158	-120.604485	518.305359	-579.339478	158.794693	94.178185	-551.162598	-133.818359	99.345726	-488.099030	193.084518	1374.346558	-378.801086	-135.133636	1379.508423	-407.509125	49.893818	1398.028198	-419.393372	73.203606	1668.764404	-554.405273	253.197769	1128.669312	-400.301239	-248.118347	1148.882324	-426.027740	297.376831	893.242859	-266.941345	-233.061890	917.503784	-396.378204	42.948971	966.335022	570.228882	-17.140388	933.233948	580.761658	139.062180
-458.467102	114.238930	877.322815	-410.482880	-42.270748	869.804199	-547.115479	151.314560	505.230957	-520.505249	-119.919525	517.991638	-579.283752	158.902649	94.203209	-550.922241	-133.302002	98.959686	-488.524414	193.444901	1373.237793	-379.619751	-135.111557	1378.677979	-407.855896	50.140480	1397.508667	-419.547180	73.507843	1668.206055	-554.864014	253.896042	1127.559326	-400.641357	-247.628082	1147.794434	-426.559937	297.863983	891.982056	-266.826660	-232.340134	916.743835	-396.513336	43.191921	965.796692	570.319214	-17.194004	933.234375	580.803589	139.044006
-458.452423	114.759003	877.087097	-410.551910	-41.747066	869.259460	-547.450684	151.462128	505.457855	-521.286316	-119.160393	517.771362	-579.233093	159.156036	94.227753	-551.003540	-132.896729	98.655777	-488.875000	193.758514	1372.417358	-380.438141	-135.078873	1378.113892	-408.303772	50.328945	1397.027222	-419.640656	73.887054	1667.802002	-555.113403	254.468582	1126.582886	-400.913574	-247.056488	1146.951294	-427.366180	298.569214	890.777100	-266.834229	-231.639755	916.017151	-396.583801	43.496563	965.441040	570.396912	-17.206917	933.205017	580.839661	139.011566
-458.551575	115.207268	877.168396	-410.679352	-41.245899	868.940613	-548.232788	151.810715	505.902496	-521.911377	-118.470718	517.642212	-579.402161	159.480484	94.411659	-551.167175	-132.612213	98.434303	-489.284424	193.982498	1371.695435	-381.300568	-135.062088	1377.789063	-408.759979	50.492222	1396.741943	-419.737152	74.307167	1667.507324	-555.276245	255.051239	1125.863525	-401.171448	-246.377350	1146.341064	-428.415802	299.541840	889.747925	-266.899628	-230.916595	915.567078	-396.683960	43.734196	965.334473	570.432678	-17.272495	933.246033	580.821777	138.924805
-458.636810	115.654289	877.500000	-410.808228	-40.811516	868.904846	-548.940857	152.130890	506.353149	-522.484253	-117.890160	517.661377	-579.578430	159.901947	94.608284	-551.169922	-132.356796	98.346619	-489.653107	194.121704	1371.236938	-382.094727	-135.080643	1377.707275	-409.146729	50.665245	1396.682495	-419.850159	74.698875	1667.354126	-555.458496	255.720428	1125.347290	-401.494873	-245.620193	1146.073608	-429.103973	300.175812	888.803223	-267.184845	-230.148438	915.295837	-396.755249	43.957981	965.483276	570.539917	-17.296856	933.266357	580.873230	138.906128
-458.797974	116.136711	877.983276	-411.033295	-40.426769	869.116150	-549.671875	152.536026	506.889221	-522.931702	-117.426414	517.761047	-579.687988	160.380524	94.824837	-551.074341	-132.211899	98.412163	-490.154297	194.278992	1371.008545	-382.935394	-135.084366	1377.896973	-409.708435	50.849255	1396.720215	-420.026093	75.170662	1667.307983	-555.919128	256.996490	1125.247070	-401.878998	-244.836197	1146.112793	-430.079346	301.091675	888.165100	-267.594543	-229.384064	915.251343	-396.898621	44.227390	965.821594	570.617981	-17.342691	933.307556	580.885803	138.849335
-458.973145	116.559204	878.530640	-411.281494	-40.112110	869.483643	-550.348511	152.981857	507.433929	-523.287048	-117.134087	517.916931	-579.855957	160.907364	95.089745	-551.087219	-132.151215	98.501068	-490.661133	194.363678	1371.005493	-383.739105	-135.048218	1378.349854	-410.210266	51.004047	1396.939819	-420.252411	75.651489	1667.380981	-555.970886	257.395874	1125.267700	-402.360046	-244.127991	1146.501465	-431.108612	302.012177	887.684326	-268.199860	-228.645279	915.438232	-397.049652	44.487400	966.261475	570.716858	-17.386299	933.341492	580.936218	138.855347
-459.172150	116.717400	879.144653	-411.595154	-39.964310	870.056091	-550.695496	153.286789	507.857330	-523.555054	-117.009125	518.212891	-579.897461	161.563004	95.471687	-550.688721	-132.085968	98.727814	-491.177307	194.442886	1371.232788	-384.491272	-135.022278	1378.971680	-410.678711	51.121464	1397.366333	-420.530182	76.084534	1667.596436	-556.026611	257.742401	1125.520630	-402.893829	-243.260117	1147.006592	-432.101868	302.941071	887.422302	-268.885681	-227.813477	915.858948	-397.227142	44.613335	966.823914	570.845398	-17.423832	933.382080	580.974121	138.828842
-459.367523	116.979355	879.919678	-412.045380	-39.713623	870.729492	-551.051880	153.639816	508.355560	-523.635498	-116.902451	518.493408	-579.862122	162.267960	95.909920	-550.802551	-132.111099	99.003716	-491.596619	194.506927	1371.656372	-385.089172	-134.962280	1379.776123	-411.387085	51.145828	1397.806763	-420.865753	76.547401	1667.943359	-556.046631	257.881958	1125.942505	-403.538879	-242.536606	1147.819336	-433.356506	304.089966	887.438843	-269.676086	-226.953293	916.483154	-397.472351	44.772282	967.522522	570.968323	-17.489426	933.440002	581.009155	138.786545
-459.537964	116.987961	880.602844	-412.472321	-39.660328	871.471436	-551.490234	154.076599	508.944946	-523.613586	-116.846855	518.845886	-579.812988	162.911438	96.371086	-550.666565	-132.137161	99.363579	-491.978271	194.598755	1372.360596	-385.679993	-134.901505	1380.765991	-411.666748	51.348869	1398.656372	-421.299591	77.027725	1668.419678	-556.159973	258.054413	1126.632813	-404.278748	-241.810272	1148.726929	-434.116089	304.701569	887.583984	-270.521912	-226.119705	917.263977	-397.664612	44.811581	968.190308	571.050964	-17.528786	933.457886	581.024536	138.694351
-459.742310	117.085007	881.353699	-412.877899	-39.695286	872.320251	-551.890259	154.452072	509.527313	-523.508972	-116.837090	519.244751	-579.904114	163.506836	97.143959	-550.602722	-132.209534	99.751709	-492.406952	194.609268	1372.898926	-386.190430	-134.770721	1381.879517	-412.090271	51.439167	1399.423950	-421.729126	77.583275	1669.019531	-556.290100	258.153290	1127.419067	-405.054108	-241.179916	1149.764648	-435.133484	305.500153	887.924011	-271.438751	-225.292831	918.197388	-397.907959	44.865810	968.962952	571.121582	-17.569485	933.477783	581.033813	138.657028
-459.867981	117.377632	882.085205	-413.422974	-39.530003	873.206848	-552.124207	154.799530	510.110626	-523.274109	-116.831406	519.614380	-579.942688	164.203125	97.807327	-550.373535	-132.255417	100.215240	-492.742279	194.663254	1373.643555	-386.594055	-134.669434	1383.011230	-412.512299	51.526333	1400.245483	-422.298004	78.042137	1669.663818	-556.479675	258.250214	1128.197021	-405.890320	-240.627975	1150.882324	-436.029694	306.272369	888.406006	-272.353882	-224.435776	919.225525	-398.158905	45.105152	969.736023	571.195496	-17.608604	933.486450	581.054443	138.654205
-460.103851	117.550415	882.810120	-413.900940	-39.657505	874.067383	-552.337280	155.186920	510.686462	-522.984009	-116.835129	520.008423	-579.777832	164.948441	98.356796	-550.067993	-132.305954	100.743759	-492.923401	194.747574	1374.374023	-386.876373	-134.533661	1384.247070	-412.996460	51.600864	1400.988647	-422.985901	78.471809	1670.317871	-556.702454	258.287842	1129.031616	-406.763947	-240.166016	1152.124756	-436.876404	307.091919	889.051758	-273.256500	-223.568832	920.398254	-398.453491	45.156017	970.500793	571.250732	-17.632500	933.508057	581.057861	138.589188
-460.331207	117.601486	883.461731	-414.327820	-39.854038	874.959229	-552.628601	155.529968	511.202698	-522.592896	-116.837654	520.412659	-579.680420	165.569641	98.895088	-549.842163	-132.346710	101.253510	-493.034149	194.923813	1375.370850	-387.202576	-134.395050	1385.445923	-413.335419	51.709980	1401.820068	-423.699646	78.941856	1671.051636	-556.989624	258.331116	1129.976196	-407.646606	-239.799698	1153.271484	-437.617126	307.771057	889.781799	-274.181915	-222.758255	921.619873	-398.761292	45.171551	971.258484	571.353760	-17.642712	933.518005	581.112549	138.579315
-460.588837	117.731911	884.087097	-414.918549	-39.974354	875.781555	-552.901855	155.786224	511.709229	-522.166199	-116.862823	520.729553	-579.610840	166.371796	99.444046	-549.723511	-132.384750	101.692360	-493.282379	194.959381	1376.004761	-387.557373	-134.251266	1386.587280	-413.557648	51.895283	1402.713867	-424.441132	79.379089	1671.774658	-557.430847	258.573761	1130.902344	-408.541290	-239.604599	1154.449707	-438.243408	308.583984	890.678711	-275.057312	-222.002975	922.819336	-399.162231	45.207451	971.970459	571.409851	-17.679119	933.533875	581.122375	138.606094
-461.264893	117.798248	885.087280	-415.598206	-40.119099	876.609985	-553.496521	156.107574	512.342102	-521.813477	-116.959984	521.026184	-579.773743	167.063980	99.974953	-549.764099	-132.452454	102.093651	-493.367950	195.105835	1376.763794	-387.873322	-134.107452	1387.672119	-413.765778	52.018402	1403.520386	-425.183228	79.840324	1672.542725	-557.656616	258.488190	1131.739868	-409.500122	-239.504272	1155.544312	-438.863403	309.353790	891.598267	-275.917023	-221.286606	924.040344	-399.847534	45.056065	972.895508	571.461243	-17.681068	933.550903	581.164124	138.415329
-461.604492	117.497887	885.575500	-416.202301	-40.353539	877.343811	-553.898010	156.307877	512.764160	-521.446167	-117.142082	521.260254	-579.835327	167.715363	100.334999	-549.273804	-132.417496	102.517578	-493.391113	195.233765	1377.536865	-388.138672	-133.964981	1388.599609	-414.000458	52.128536	1404.229248	-426.057556	80.156212	1673.157227	-557.982361	258.482697	1132.525757	-410.425812	-239.422516	1156.530273	-439.327209	310.125519	892.569336	-276.721680	-220.712372	925.239746	-400.300873	44.875862	973.492859	571.583557	-17.702492	933.564209	581.223694	138.516251
-461.993195	117.227791	885.878845	-416.946503	-40.563118	877.932434	-554.310364	156.522125	513.049866	-521.111389	-117.302795	521.452209	-579.861328	168.288147	100.514145	-549.337952	-132.412796	102.802177	-493.296356	195.358932	1378.224976	-388.361847	-133.814743	1389.401855	-414.127777	52.215248	1404.821411	-426.829803	80.550819	1673.766357	-558.465637	258.805420	1133.419678	-411.354034	-239.387299	1157.390259	-439.745605	310.982666	893.569336	-277.369629	-220.138763	926.350464	-400.844696	44.725155	973.923157	571.614319	-17.759777	933.573486	581.237610	138.446930
-462.410736	117.074203	886.130615	-417.664612	-40.796871	878.386719	-554.726807	156.611343	513.180908	-520.873657	-117.514069	521.559204	-579.942505	168.782364	100.621529	-549.450439	-132.394226	102.944748	-493.303009	195.484451	1378.718018	-388.640076	-133.626312	1390.067383	-414.322418	52.317825	1405.251099	-427.700592	80.798393	1674.185669	-559.007507	259.242950	1134.160400	-412.282104	-239.474106	1158.170044	-440.123810	311.790894	894.481995	-278.025360	-219.697098	927.342285	-401.375092	44.584267	974.256836	571.673279	-17.732130	933.570801	581.262390	138.425049
-462.825684	116.947266	886.256165	-418.362030	-41.056641	878.758850	-555.218079	156.653442	513.209656	-520.681702	-117.707520	521.586853	-580.122498	169.123474	100.647491	-549.432617	-132.388077	103.027107	-493.181671	195.670547	1379.239868	-388.877869	-133.479370	1390.562988	-414.521301	52.382736	1405.490845	-428.493866	81.061279	1674.504395	-559.633484	259.839661	1134.955688	-413.141693	-239.506424	1158.656006	-440.233185	312.408203	895.315186	-278.555695	-219.303024	928.255615	-401.924774	44.462154	974.497925	571.718140	-17.776344	933.570007	581.303955	138.428207
-463.269287	116.683334	886.287842	-418.972778	-41.407806	879.017334	-555.746338	156.673615	513.143616	-520.600952	-117.888084	521.541870	-580.304382	169.313782	100.623894	-549.393250	-132.315277	103.025017	-493.105255	195.785446	1379.520020	-389.140472	-133.346848	1390.885864	-414.714752	52.475037	1405.617676	-429.222931	81.279579	1674.683350	-560.181152	260.399933	1135.489990	-413.976654	-239.868240	1159.214844	-440.738953	313.507782	896.041321	-279.025513	-219.004440	929.011230	-402.458344	44.240494	974.639526	571.817932	-17.759850	933.558472	581.347290	138.435364
-463.662323	116.403671	886.144043	-419.522522	-41.751465	879.110657	-556.294006	156.564102	512.982056	-520.576721	-118.006592	521.396667	-580.506104	169.296173	100.435478	-549.468628	-132.216217	102.907646	-493.119080	195.868835	1379.533203	-389.493011	-133.246460	1390.998169	-414.899628	52.546474	1405.615479	-429.884979	81.441391	1674.749146	-560.607849	260.829773	1135.744385	-414.786652	-240.065521	1159.469482	-440.978943	314.400024	896.634521	-279.369995	-218.843369	929.636658	-402.959229	44.017269	974.620300	571.879883	-17.796820	933.547852	581.388306	138.444427
-464.109467	116.059059	885.915833	-420.146820	-42.111568	879.057800	-556.829590	156.298935	512.704468	-520.722229	-118.118698	521.179932	-580.677490	169.110626	100.157669	-549.507690	-132.087128	102.732407	-493.077545	195.971680	1379.537720	-389.838440	-133.164520	1390.977539	-415.135559	52.596928	1405.451172	-430.411865	81.613747	1674.751465	-561.015869	261.325867	1135.932861	-415.509155	-240.215378	1159.432495	-441.213654	315.196960	897.074707	-279.662964	-218.714798	930.137451	-403.510956	43.718391	974.482605	571.920776	-17.821468	933.543762	581.435364	138.408554
-464.548920	115.818291	885.592346	-420.735352	-42.465130	878.839783	-557.347229	155.967438	512.429138	-520.943237	-118.150620	520.901855	-580.824646	168.723846	99.797958	-549.592163	-131.921509	102.486732	-493.045013	196.071350	1379.541260	-390.246460	-133.113632	1390.765137	-415.313263	52.639347	1405.222778	-430.993530	81.650040	1674.564331	-561.437805	261.992371	1136.041138	-416.238434	-240.709244	1159.510498	-441.344055	316.016693	897.420532	-279.900482	-218.635071	930.510681	-404.032623	43.439125	974.213745	571.994141	-17.839392	933.574707	581.493164	138.369095
-464.972809	115.442390	885.116699	-421.239410	-42.865128	878.518311	-557.807556	155.536118	512.022400	-521.382507	-118.218781	520.618713	-580.937866	168.183701	99.361290	-549.425720	-131.640793	102.221077	-493.101196	196.130951	1379.144897	-390.765350	-133.082825	1390.393066	-415.555328	52.698982	1404.875854	-431.404419	81.690102	1674.317871	-561.795715	262.591125	1135.895020	-416.892059	-241.073471	1159.276123	-441.484924	316.876343	897.595093	-280.084473	-218.659164	930.693420	-404.529327	43.110752	973.824524	572.088501	-17.822544	933.580688	581.556335	138.344452
-465.434052	115.130241	884.519775	-421.852081	-43.210205	878.055542	-558.340942	155.001511	511.503784	-521.938904	-118.215515	520.220825	-581.065552	167.580917	98.889740	-549.849548	-131.430267	101.789406	-493.208923	196.159210	1378.753784	-391.345337	-133.121353	1389.886597	-415.844574	52.697418	1404.415527	-431.739838	81.705246	1673.966675	-562.140015	263.357300	1135.610962	-417.516266	-241.421249	1158.889771	-441.596283	317.676697	897.619690	-280.223083	-218.736740	930.706848	-405.082733	42.817120	973.298950	572.150879	-17.839909	933.614563	581.608459	138.285004
-465.896271	114.796173	883.852722	-422.413208	-43.608166	877.463806	-558.837891	154.409622	510.949615	-522.496521	-118.098648	519.763550	-581.080200	166.898849	98.445732	-550.057312	-131.135239	101.258850	-493.325195	196.210876	1378.227295	-391.694275	-133.195923	1389.373657	-416.149689	52.628254	1403.854126	-431.984436	81.681511	1673.517944	-562.481384	264.318207	1135.274170	-418.076721	-241.742401	1158.349121	-441.767670	318.551514	897.435913	-280.334137	-218.918152	930.523926	-405.612915	42.462620	972.676453	572.222961	-17.849209	933.612549	581.668945	138.312653
-466.345276	114.523422	883.087524	-422.903412	-43.895111	876.798706	-559.322144	153.797928	510.402832	-523.215576	-118.000298	519.282654	-581.001465	166.044037	97.843872	-550.240417	-130.857742	100.705162	-493.481659	196.259445	1377.569702	-392.587494	-133.245224	1388.589233	-416.529480	52.591717	1403.199097	-432.119202	81.626129	1673.000244	-562.716675	265.091003	1134.736572	-418.605103	-242.171921	1157.709839	-441.866119	319.378784	897.101013	-280.394531	-219.145737	930.181885	-406.124023	42.218307	971.976074	572.288757	-17.849695	933.625793	581.729309	138.248352
-466.838959	114.308830	882.331360	-423.437286	-44.189293	876.079102	-559.719299	153.072235	509.851654	-524.008789	-117.870346	518.778259	-581.023865	165.090195	97.251503	-550.071594	-130.542099	100.202957	-493.693787	196.268173	1376.818726	-393.321960	-133.380234	1387.789429	-416.744720	52.617443	1402.608643	-432.183167	81.546257	1672.420776	-562.914551	265.909821	1134.096680	-419.091980	-242.515503	1156.893555	-441.838074	320.209900	896.642029	-280.439697	-219.387222	929.715393	-406.645355	41.969761	971.240845	572.402222	-17.880333	933.631592	581.826294	138.259979
-467.319000	114.168709	881.628906	-424.024872	-44.343555	875.342346	-560.164307	152.372360	509.339050	-524.889282	-117.772438	518.241333	-581.022827	164.257294	96.733597	-550.495300	-130.287155	99.642128	-493.949799	196.269562	1376.063599	-394.071960	-133.520767	1386.964722	-417.144714	52.553394	1401.880249	-432.142822	81.438141	1671.789795	-563.061951	266.807129	1133.346436	-419.501556	-242.717224	1155.940186	-441.857941	320.946320	896.116821	-280.456238	-219.754227	929.118347	-407.226532	41.762020	970.545593	572.456177	-17.894960	933.625061	581.871948	138.231415
-467.801208	113.958969	880.964539	-424.411896	-44.570076	874.634155	-560.671082	151.612381	508.805420	-525.764648	-117.570732	517.705627	-580.983826	163.382446	96.223213	-550.399597	-130.026123	99.043678	-494.203766	196.267532	1375.234863	-394.851440	-133.716522	1386.097412	-417.724365	52.367859	1401.053223	-432.009003	81.280891	1671.144043	-563.137024	267.588165	1132.660156	-419.827209	-243.154251	1155.158203	-441.845215	321.634766	895.415527	-280.513214	-220.152557	928.451355	-407.720551	41.523457	969.885620	572.549744	-17.908972	933.630615	581.967590	138.193695
-468.379395	113.886681	880.332336	-424.981415	-44.758514	873.900208	-561.228088	150.935074	508.381012	-526.709961	-117.432274	517.198303	-580.896606	162.465912	95.696228	-550.460815	-129.853088	98.506653	-494.583344	196.165787	1374.414673	-395.684540	-133.940918	1385.258545	-418.096771	52.320141	1400.373413	-431.748047	81.145248	1670.530151	-563.123108	268.304504	1131.830200	-420.144653	-243.385254	1154.214355	-441.735718	322.303802	894.719971	-280.511719	-220.626480	927.713440	-408.307739	41.327080	969.212952	572.658203	-17.938635	933.646362	582.062561	138.180679
-468.899078	113.888618	879.776367	-425.544281	-44.887478	873.249084	-561.758972	150.229462	507.971588	-527.856934	-117.387077	516.816772	-580.814209	161.747787	95.241341	-550.921753	-129.720322	97.939247	-494.958923	196.080582	1373.716797	-396.541840	-134.151901	1384.392334	-418.713531	52.234295	1399.517334	-431.507813	80.979469	1669.886353	-563.029724	268.942566	1131.024170	-420.438110	-243.610657	1153.377319	-441.638977	322.886719	893.939209	-280.571533	-221.143250	926.907349	-408.850739	41.191673	968.615356	572.742004	-17.930273	933.666260	582.135498	138.149536
-469.386139	113.881233	879.274170	-426.004608	-44.952152	872.628662	-562.242188	149.596008	507.545990	-528.972290	-117.288177	516.468567	-580.770081	161.160675	94.802864	-550.931213	-129.554886	97.505035	-495.393646	195.980606	1372.843384	-397.277374	-134.434738	1383.683350	-419.383026	52.020634	1398.731445	-431.285950	80.707451	1669.227661	-562.873779	269.534454	1130.292725	-420.696106	-243.721146	1152.583496	-441.570984	323.443176	893.161194	-280.721771	-221.651245	926.058105	-409.354736	41.082077	968.072021	572.819580	-17.926258	933.687500	582.228455	138.126068
-470.007813	113.856644	878.827881	-426.645874	-44.982410	872.061340	-562.914978	149.055344	507.257172	-530.069885	-117.242935	516.122192	-580.839722	160.662811	94.407227	-551.144897	-129.507294	97.083313	-495.925507	195.849976	1372.289063	-398.272858	-134.678864	1382.899292	-419.858795	51.869934	1398.183228	-430.972290	80.449814	1668.627930	-562.629639	270.034637	1129.488647	-420.958954	-243.914246	1151.754761	-441.515503	323.846680	892.315979	-280.942383	-222.185120	925.192749	-409.950287	40.989754	967.554871	572.879883	-17.941988	933.707153	582.301331	138.108093
-470.625549	113.710762	878.456055	-427.228210	-45.190311	871.603210	-563.504211	148.623322	507.020691	-531.344299	-117.364349	515.960754	-580.836060	160.306168	94.073570	-551.611938	-129.572479	96.697884	-496.534973	195.699982	1371.554199	-399.165771	-134.976807	1382.267212	-420.443665	51.680557	1397.685913	-430.661804	80.194695	1668.124634	-562.414063	270.487579	1128.947998	-421.225006	-244.004074	1151.027710	-441.508698	324.168457	891.534180	-281.240906	-222.798477	924.307983	-410.516418	40.778584	967.128174	572.952637	-17.964024	933.726746	582.373047	138.085983
-471.958923	111.996185	878.042786	-427.958466	-45.938763	871.322388	-564.233704	148.274460	506.557983	-532.645081	-117.625961	515.933899	-580.920837	160.158691	93.861351	-551.490784	-129.611893	96.417213	-497.106110	195.537842	1371.108154	-399.949829	-135.233154	1381.697876	-421.103943	51.428387	1397.214600	-430.277618	79.996040	1667.780029	-562.077637	270.769287	1128.416504	-421.444214	-244.007919	1150.321289	-441.665955	324.607788	890.897888	-281.588135	-223.389297	923.525574	-411.486969	39.829876	966.735107	573.054382	-17.959137	933.722595	582.459412	138.095871
-472.750885	111.544090	877.897461	-428.661072	-46.139206	871.136841	-564.757202	147.937424	506.362579	-533.676758	-117.859528	515.812561	-580.913086	160.163345	93.676582	-551.644409	-129.731873	96.172745	-497.795441	195.376053	1370.793213	-400.786987	-135.492188	1381.259155	-421.615448	51.264507	1397.035156	-430.037964	79.635681	1667.398315	-561.785767	270.924622	1127.997559	-421.678955	-244.091721	1149.842529	-441.521210	324.453613	890.183167	-282.042175	-224.051926	922.790222	-412.202026	39.522423	966.554810	573.150940	-17.956018	933.710510	582.534424	138.114578
-473.483734	111.464600	877.836914	-429.375916	-46.330143	871.033997	-565.317444	147.752808	506.279388	-534.608765	-118.069443	515.761414	-580.963379	160.239410	93.558968	-551.727417	-129.902695	95.942619	-498.428589	195.123398	1370.583252	-401.522125	-135.783142	1380.964233	-422.192078	51.110756	1396.863403	-429.759094	79.304008	1667.167236	-561.480469	270.990021	1127.723145	-421.936493	-244.269943	1149.637329	-441.549225	324.381592	889.647217	-282.570404	-224.640442	922.135071	-412.876495	39.376823	966.453247	573.225769	-17.942434	933.703857	582.589600	138.091537
[truncated: 34 more rows]
[truncated: 40 more columns]
