# Supplementary material for: A dyadic stimulus set of audiovisual affective displays for the study of multisensory, emotional, social interactions
Source: Behav Res Methods. 2015 Nov 5;48(4):1285–95. doi: 10.3758/s13428-015-0654-4 (PMC5101291; doi:10.3758/s13428-015-0654-4)
Supplement: Supplementary file 1 — (ZIP 270 MB) [file 13428_2015_654_MOESM1_ESM.zip › supplementary_material_2_stimuli_set_files/F/F10.txt]

-508.916809	86.579971	875.955200	-474.366119	-73.775444	870.901062	-591.746033	125.244568	500.056000	-545.037781	-141.793396	506.902252	-583.730652	142.856003	86.773537	-541.888428	-146.685150	90.548347	-508.582367	168.796616	1377.057251	-450.478149	-170.980209	1369.029297	-448.882111	11.494402	1394.099487	-457.603546	4.454189	1671.486084	-572.994751	253.108398	1138.609741	-496.846710	-274.832764	1138.574829	-465.731537	270.835358	887.060974	-385.361786	-260.705536	893.534119	-451.263214	12.224645	964.728149	584.517639	-48.009460	933.028748	591.243408	107.341370
-509.278290	86.517845	875.927246	-474.768036	-73.868782	870.914673	-592.185608	125.271194	500.124847	-545.074707	-141.779190	506.900635	-583.774170	142.832993	86.810562	-541.885864	-146.650284	90.525742	-508.277771	168.761353	1377.206299	-450.557495	-171.003433	1368.989868	-448.789307	11.372359	1394.067871	-457.242493	4.304067	1671.489014	-572.641296	253.360764	1138.851685	-496.861481	-274.742767	1138.486206	-465.275146	270.473816	887.303162	-385.244171	-259.961823	893.570618	-451.644562	12.159385	964.720032	584.504089	-48.006538	933.047363	591.198059	107.340202
-509.590057	86.534142	875.908875	-475.114563	-73.902443	870.899841	-591.949402	124.985115	500.011627	-545.156616	-141.820435	506.907745	-583.561951	142.953323	86.782661	-541.910095	-146.651398	90.544044	-508.025757	168.665207	1377.327637	-450.698181	-171.056641	1368.918945	-448.729614	11.289811	1394.054321	-456.889038	4.157926	1671.469849	-572.255615	253.611160	1139.048584	-496.870117	-274.667358	1138.365356	-464.781036	270.122131	887.568298	-385.082581	-259.249420	893.620300	-451.979980	12.140693	964.706848	584.499634	-48.007549	933.062500	591.154907	107.375366
-509.850708	86.517181	875.852295	-475.410858	-73.881248	870.903748	-592.363647	125.038017	500.079285	-545.242737	-141.860550	506.899719	-583.645020	142.921097	86.795876	-542.049316	-146.664703	90.561607	-507.766785	168.616074	1377.422607	-450.891571	-171.119812	1368.851685	-448.690430	11.175354	1394.040161	-456.555786	3.998871	1671.442017	-571.893311	253.845703	1139.158447	-496.935669	-274.573792	1138.202393	-464.269135	269.772614	887.813538	-384.835236	-258.426849	893.667786	-452.275055	12.165908	964.686401	584.472717	-47.997833	933.058960	591.109375	107.375008
-510.161072	86.563889	875.852600	-475.700287	-73.874931	870.900208	-592.802063	125.023193	500.117920	-545.364380	-141.927536	506.925598	-583.750610	142.880524	86.819382	-542.067200	-146.665817	90.572327	-507.512299	168.591354	1377.534790	-451.055969	-171.196091	1368.738647	-448.684448	11.097308	1394.005371	-456.257874	3.815130	1671.393433	-571.517029	254.112381	1139.311890	-496.966766	-274.488983	1138.028809	-463.722717	269.405243	888.000916	-384.549042	-257.627197	893.690063	-452.573700	12.194342	964.684082	584.484924	-48.009228	933.074951	591.068237	107.407684
-510.427612	86.554573	875.822632	-475.938782	-73.830971	870.878540	-593.233643	125.024971	500.152222	-545.135742	-141.724136	506.782135	-583.828003	142.901001	86.844971	-541.903381	-146.658325	90.542465	-507.328125	168.540527	1377.628540	-451.257965	-171.275787	1368.646118	-448.701263	10.985230	1393.965942	-455.977295	3.642154	1671.344971	-571.136780	254.406677	1139.408447	-497.037842	-274.357574	1137.814331	-463.104645	269.041901	888.196228	-384.214691	-256.841919	893.714539	-452.831696	12.224134	964.659851	584.460815	-48.009529	933.071228	591.014893	107.411247
-510.683777	86.616501	875.817078	-476.172119	-73.770287	870.871887	-593.676208	125.126732	500.219910	-545.064209	-141.612045	506.695343	-583.927124	142.865097	86.832710	-541.800598	-146.668274	90.525963	-507.198761	168.456055	1377.692261	-451.496429	-171.366486	1368.528442	-448.729309	10.890667	1393.960205	-455.743530	3.464262	1671.289551	-570.740417	254.629944	1139.538696	-497.123840	-274.038544	1137.452026	-462.524261	268.727112	888.386292	-383.776184	-255.992889	893.748901	-453.070862	12.291816	964.650940	584.463684	-48.008663	933.082092	590.966125	107.405876
-510.918640	86.669128	875.809937	-476.356537	-73.721100	870.853577	-593.681458	124.803406	500.034912	-545.256836	-141.680756	506.725098	-583.906799	142.900192	86.808273	-541.899048	-146.677505	90.523758	-507.091888	168.398758	1377.745850	-451.771881	-171.457413	1368.419800	-448.790924	10.797797	1393.943848	-455.532745	3.265945	1671.228149	-570.337463	254.886353	1139.603027	-497.185486	-273.891785	1137.165283	-461.847778	268.353363	888.554199	-383.345337	-255.171616	893.807495	-453.272552	12.350747	964.634155	584.463013	-48.010204	933.089417	590.924072	107.393860
-511.183838	86.682663	875.792480	-476.546112	-73.682076	870.843689	-594.315125	125.121780	500.201721	-545.510193	-141.792221	506.734344	-584.015686	142.898514	86.868408	-541.977417	-146.715759	90.547676	-507.074890	168.355652	1377.774170	-452.084717	-171.547867	1368.288208	-448.757965	10.598701	1393.989014	-455.347839	3.066016	1671.141113	-569.945496	255.085144	1139.624390	-497.252258	-273.866913	1137.002197	-461.160126	268.041260	888.707825	-382.857910	-254.314606	893.886047	-453.479492	12.406071	964.609558	584.456787	-48.023075	933.092285	590.885803	107.432358
-511.427338	86.700439	875.768188	-476.725464	-73.662750	870.827759	-594.623840	124.947479	500.223541	-545.735840	-141.884567	506.736084	-584.065796	142.874527	86.835785	-542.015869	-146.744583	90.519989	-507.057312	168.307907	1377.796631	-452.329834	-171.635345	1368.141602	-448.872498	10.505368	1393.939575	-455.190918	2.856503	1671.052979	-569.485168	255.277298	1139.619141	-497.326447	-273.525177	1136.589844	-460.487061	267.770935	888.856445	-382.348877	-253.505112	893.916443	-453.651764	12.454650	964.570190	584.467346	-48.007927	933.078308	590.846130	107.445229
-511.615387	86.716606	875.759766	-476.852936	-73.593124	870.806824	-594.537109	124.512131	499.968414	-545.995361	-141.944565	506.735870	-583.979980	142.940002	86.786789	-542.064758	-146.750381	90.521912	-507.100067	168.227509	1377.812256	-452.594513	-171.748672	1368.023071	-449.010590	10.428375	1393.883057	-455.064819	2.644820	1670.973999	-569.077026	255.443924	1139.563232	-497.387909	-273.480896	1136.428467	-459.689941	267.367981	888.960754	-381.819061	-252.632492	894.008667	-453.787811	12.512721	964.544922	584.462769	-48.000229	933.062012	590.791870	107.468559
-511.848602	86.701294	875.753784	-477.011169	-73.555206	870.779724	-594.886230	124.657204	499.994965	-546.249268	-141.945297	506.732300	-583.981567	142.977768	86.798584	-542.123657	-146.776917	90.472481	-507.177429	168.165527	1377.837402	-452.900452	-171.821609	1367.887573	-449.140442	10.323859	1393.843262	-454.976471	2.464549	1670.868530	-568.669495	255.559235	1139.562134	-497.452637	-273.238770	1136.129272	-458.969482	267.112732	889.105774	-381.272278	-251.799744	894.073059	-453.945496	12.541737	964.510315	584.473083	-48.021915	933.059021	590.780579	107.438789
-512.087891	86.692719	875.752747	-477.164398	-73.567856	870.759216	-595.450256	124.941933	500.173553	-546.571411	-141.987381	506.727325	-584.069336	142.923447	86.823875	-542.085510	-146.813278	90.483292	-507.308136	168.097565	1377.834106	-453.152100	-171.901810	1367.784058	-449.331116	10.229951	1393.828125	-454.933838	2.227294	1670.840088	-568.293579	255.641327	1139.574341	-497.501984	-273.019470	1135.833374	-458.177277	266.830017	889.232727	-380.730988	-250.955383	894.135193	-454.100891	12.551139	964.480103	584.478333	-48.003883	933.051880	590.734680	107.462357
-512.294861	86.702789	875.762512	-477.315857	-73.516998	870.718628	-595.709778	124.927841	500.169830	-546.872681	-142.024033	506.720703	-584.103699	142.920853	86.859230	-542.130066	-146.837845	90.426094	-507.446259	168.032516	1377.864502	-453.386963	-171.987000	1367.683838	-449.515594	10.120195	1393.787231	-454.911652	2.009295	1670.788208	-567.899780	255.694489	1139.499390	-497.550659	-272.774261	1135.552246	-457.348907	266.457764	889.364380	-380.144714	-250.080933	894.210327	-454.237000	12.578485	964.445740	584.480591	-47.977989	933.047607	590.704285	107.459114
-512.509949	86.718620	875.765015	-477.507385	-73.463577	870.688477	-595.982483	124.886810	500.201874	-547.115479	-142.006851	506.701843	-584.132324	142.906570	86.859329	-542.063843	-146.853943	90.406860	-507.613892	167.945267	1377.869263	-453.638550	-172.091324	1367.577515	-449.699524	10.022524	1393.770508	-454.916260	1.793355	1670.727783	-567.486572	255.662125	1139.456909	-497.550079	-272.546112	1135.272461	-456.635284	266.304596	889.480896	-379.573792	-249.282379	894.306152	-454.401550	12.610929	964.414795	584.488037	-47.965328	933.050537	590.669312	107.489204
-512.712646	86.716888	875.772400	-477.683197	-73.459892	870.678406	-596.229919	124.846672	500.176483	-547.424988	-142.023438	506.694031	-584.194519	142.873123	86.860741	-542.104187	-146.886932	90.380928	-507.786133	167.848999	1377.880371	-453.848083	-172.200104	1367.491211	-449.997314	10.031882	1393.668091	-454.970306	1.599715	1670.678101	-567.152527	255.727722	1139.418579	-497.533722	-272.308380	1135.032715	-456.085388	265.955292	889.449341	-378.984619	-248.397202	894.416077	-454.556580	12.616945	964.397888	584.500854	-47.984467	933.044739	590.627136	107.510849
-512.897949	86.766960	875.760010	-477.846741	-73.411957	870.646057	-596.176514	124.567848	500.000275	-547.711487	-142.010239	506.683075	-584.111450	142.908279	86.834900	-542.112549	-146.912292	90.344612	-507.997070	167.736694	1377.830078	-454.101440	-172.267822	1367.412231	-450.192841	9.947907	1393.626709	-455.039093	1.409578	1670.622925	-566.798340	255.670441	1139.290283	-497.497711	-272.083923	1134.779541	-455.292542	265.710388	889.632324	-378.436157	-247.652908	894.488220	-454.706024	12.665874	964.364380	584.490723	-47.944469	933.035583	590.592407	107.543350
-513.135193	86.789276	875.742615	-478.067200	-73.416656	870.602722	-596.636780	124.782639	500.170746	-548.013428	-142.023666	506.662048	-584.206421	142.886856	86.834534	-542.145203	-146.943893	90.330650	-508.202515	167.632294	1377.820557	-454.276825	-172.337875	1367.341064	-450.393402	9.860373	1393.597656	-455.159912	1.233091	1670.578125	-566.393311	255.519348	1139.157593	-497.401794	-271.880676	1134.562622	-454.113892	265.421722	889.925293	-377.854584	-246.778442	894.578918	-454.896973	12.672005	964.317261	584.493103	-47.954082	933.028503	590.573669	107.584976
-513.358459	86.821602	875.742798	-478.326385	-73.365799	870.590576	-596.568237	124.574585	500.022034	-548.256897	-141.978455	506.635498	-584.145630	142.931564	86.803711	-542.104004	-146.935684	90.277916	-508.430359	167.528030	1377.810791	-454.452637	-172.416367	1367.293457	-450.599304	9.764992	1393.580444	-455.291382	1.069238	1670.550537	-566.063599	255.402267	1139.080444	-497.269104	-271.688904	1134.356934	-453.266083	265.111267	890.086609	-377.279724	-246.005341	894.660339	-455.116455	12.703153	964.302246	584.498047	-47.934879	933.025818	590.533447	107.592216
-513.585327	86.841080	875.772156	-478.565948	-73.337639	870.565125	-596.688354	124.584122	500.009216	-548.477356	-141.983414	506.615204	-584.123413	142.986435	86.809616	-542.171936	-146.943314	90.253181	-508.688568	167.414581	1377.804688	-454.637543	-172.498932	1367.251343	-450.837036	9.680516	1393.619019	-455.467712	0.911096	1670.540283	-565.800232	255.292450	1139.049072	-497.123932	-271.491241	1134.136841	-452.324097	264.590942	890.250610	-376.736633	-245.217392	894.732422	-455.336700	12.695868	964.300415	584.497559	-47.929729	933.029236	590.527588	107.557755
-513.820251	86.832527	875.757263	-478.826569	-73.348274	870.547485	-596.821777	124.624260	499.997040	-548.611938	-141.962250	506.567902	-584.172852	142.965103	86.813217	-542.121948	-146.945648	90.254112	-508.968170	167.316208	1377.806641	-454.810852	-172.575455	1367.227539	-450.977600	9.498796	1393.690796	-455.631012	0.786809	1670.482300	-565.597473	255.223984	1139.017578	-496.946869	-271.168365	1133.823364	-451.911713	264.478882	890.292969	-376.167755	-244.458893	894.797058	-455.576691	12.679890	964.281128	584.486450	-47.910820	933.022949	590.484253	107.581947
-514.060669	86.883926	875.775146	-479.124817	-73.310951	870.522766	-596.966858	124.686073	499.997498	-548.723877	-141.890060	506.520721	-584.200989	142.998962	86.797234	-542.142700	-146.940231	90.171982	-509.199738	167.213455	1377.790894	-454.973633	-172.657776	1367.174927	-451.238159	9.425529	1393.652100	-455.837219	0.610518	1670.530396	-565.400879	255.038406	1138.928467	-496.712036	-271.046295	1133.630737	-451.029846	264.003906	890.444580	-375.660400	-243.775558	894.888916	-455.845032	12.684934	964.279846	584.497803	-47.921604	933.034485	590.454712	107.600494
-514.260193	86.941223	875.778137	-479.387238	-73.279404	870.506958	-597.066895	124.733437	499.966278	-548.803406	-141.849960	506.456757	-584.229187	143.007813	86.813530	-542.156738	-146.941513	90.165047	-509.462494	167.120667	1377.796387	-455.130188	-172.733612	1367.170044	-451.460388	9.309876	1393.659790	-456.035522	0.477650	1670.524536	-565.183960	254.875351	1138.867310	-496.465149	-270.920898	1133.469116	-450.288940	263.845306	890.667480	-375.100342	-243.000885	894.931213	-456.090363	12.698316	964.281799	584.489929	-47.914745	933.040649	590.434814	107.617676
-514.518066	86.899956	875.750000	-479.659180	-73.300049	870.485229	-597.416382	125.073029	500.154205	-548.820679	-141.719940	506.400116	-584.320984	142.999695	86.831215	-542.154602	-146.945770	90.130821	-509.718964	167.006241	1377.822510	-455.264862	-172.807129	1367.136475	-451.776764	9.294186	1393.571289	-456.250061	0.361355	1670.537109	-564.944946	254.671173	1138.771118	-496.168823	-271.000702	1133.444092	-448.997284	263.062561	891.019653	-374.619354	-242.349457	894.989380	-456.362457	12.666529	964.260132	584.482239	-47.922802	933.053101	590.413513	107.586601
-514.722900	86.961784	875.776123	-479.925507	-73.306129	870.483948	-597.456299	125.139473	500.163818	-548.804810	-141.571548	506.322540	-584.344849	143.042084	86.852180	-542.025085	-146.917618	90.122108	-509.997986	166.881149	1377.868408	-455.397675	-172.893234	1367.131592	-452.000458	9.180139	1393.581665	-456.475586	0.254346	1670.535278	-564.681763	254.390945	1138.663940	-495.849396	-270.763916	1133.187866	-448.179565	262.721649	891.301697	-374.063385	-241.665787	895.014771	-456.615723	12.656488	964.282898	584.452209	-47.921185	933.055664	590.375732	107.636719
-514.912231	86.996696	875.806580	-480.164948	-73.271164	870.461670	-597.480225	125.225784	500.169952	-548.825439	-141.430099	506.229645	-584.365234	143.033035	86.856522	-542.023193	-146.915482	90.066750	-510.295502	166.751587	1377.902832	-455.561066	-172.945618	1367.126587	-452.276184	9.076882	1393.583130	-456.704590	0.149381	1670.556641	-564.527832	254.227997	1138.629639	-495.511169	-270.873840	1133.165894	-447.496796	262.393494	891.554626	-373.568085	-240.962463	895.057007	-456.856171	12.642614	964.301758	584.445068	-47.912918	933.053162	590.367798	107.642342
-515.124451	86.993080	875.830383	-480.450043	-73.252342	870.460388	-597.220520	125.033089	499.961792	-548.826050	-141.226410	506.158905	-584.299072	143.063065	86.833641	-541.928955	-146.899155	90.040962	-510.563141	166.625381	1377.956421	-455.737488	-173.030289	1367.114258	-452.550720	8.978284	1393.616211	-456.938965	0.065131	1670.582031	-564.470032	254.117844	1138.669434	-495.170502	-270.859253	1133.066162	-447.176697	262.133759	891.649353	-373.150055	-240.406082	895.057983	-457.124786	12.613519	964.324219	584.434143	-47.916489	933.059631	590.352539	107.636948
-515.337341	87.010437	875.858398	-480.701660	-73.250946	870.476990	-597.486450	125.347313	500.158264	-549.313965	-142.058517	506.396637	-584.379700	143.027390	86.872215	-542.316040	-146.948807	90.089897	-510.881195	166.491333	1378.010254	-455.915466	-173.084900	1367.123535	-452.826172	8.870609	1393.641602	-457.180664	-0.015369	1670.604370	-564.412598	253.969147	1138.657349	-494.831818	-270.860535	1132.950439	-446.543518	261.740631	891.955933	-372.709015	-239.797607	895.106995	-457.391449	12.598010	964.363464	584.407776	-47.906891	933.061768	590.315369	107.655212
-515.524109	87.062065	875.886292	-480.948151	-73.240761	870.468201	-597.248657	125.188660	499.979736	-549.394165	-142.036102	506.343689	-584.350220	143.065628	86.826935	-542.282715	-146.944946	90.086601	-511.203400	166.395309	1378.047485	-456.086945	-173.154724	1367.129272	-453.117493	8.793007	1393.656860	-457.409180	-0.094833	1670.610840	-564.393311	253.836182	1138.676514	-494.458527	-270.845764	1132.849487	-445.912048	261.337524	892.269836	-372.293427	-239.199844	895.130920	-457.641846	12.583549	964.390869	584.382996	-47.877949	933.050537	590.282654	107.697578
-515.698303	87.064171	875.888733	-481.169067	-73.227036	870.496704	-597.461121	125.495628	500.140869	-549.515381	-142.031784	506.339294	-584.448853	143.044189	86.876953	-542.284424	-146.958221	90.064774	-511.510345	166.281052	1378.105347	-456.270325	-173.222229	1367.111084	-453.409576	8.702498	1393.663208	-457.638275	-0.145057	1670.610840	-564.375305	253.697510	1138.655151	-494.084534	-270.834076	1132.752441	-445.408661	261.058105	892.530640	-371.888794	-238.705658	895.123108	-457.871094	12.587565	964.420715	584.346252	-47.866314	933.054565	590.250671	107.718658
-515.858948	87.101105	875.909119	-481.366119	-73.195625	870.496277	-597.525269	125.446854	500.170044	-549.663818	-142.032654	506.328247	-584.535217	143.035675	86.863594	-542.303284	-146.956039	90.056541	-511.821320	166.182144	1378.134766	-456.441681	-173.283432	1367.121460	-453.711639	8.602197	1393.660522	-457.875275	-0.195608	1670.603882	-564.404480	253.583435	1138.659668	-493.697693	-270.837677	1132.679565	-444.865875	260.725189	892.798767	-371.474854	-238.168732	895.125549	-458.084900	12.592413	964.447998	584.325623	-47.849434	933.056580	590.224426	107.761406
-516.005737	87.131989	875.927856	-481.534851	-73.193153	870.503296	-597.516663	125.495796	500.166016	-549.780884	-141.986893	506.304230	-584.553711	143.028168	86.866959	-542.318787	-146.948364	90.036011	-512.147217	166.052551	1378.182129	-456.608490	-173.360886	1367.110229	-454.007172	8.504891	1393.672729	-458.114258	-0.246545	1670.594971	-564.457336	253.449814	1138.659302	-493.277985	-270.799591	1132.610229	-444.309845	260.310486	893.092834	-371.105652	-237.656708	895.119934	-458.283295	12.586439	964.480347	584.309143	-47.841969	933.062744	590.194397	107.750511
-516.121155	87.205742	875.967834	-481.703949	-73.147263	870.491150	-597.507019	125.530716	500.174713	-549.923157	-141.961884	506.302582	-584.569458	143.021500	86.869217	-542.270569	-146.939575	90.024017	-512.489441	165.951935	1378.232422	-456.791138	-173.411697	1367.116943	-454.325958	8.388509	1393.696045	-458.361145	-0.280583	1670.593262	-564.544189	253.356949	1138.667603	-492.876587	-270.747009	1132.540161	-443.867706	259.972015	893.366455	-370.782379	-237.179352	895.110535	-458.459015	12.594262	964.512268	584.288635	-47.827335	933.068298	590.169556	107.790863
-516.248291	87.213280	875.967834	-481.841217	-73.137634	870.471741	-597.509399	125.594788	500.182770	-550.033447	-141.933731	506.246857	-584.554016	143.018723	86.870277	-542.289490	-146.951172	89.995384	-512.843018	165.826981	1378.283447	-456.999054	-173.475357	1367.099487	-454.641052	8.279421	1393.713989	-458.600037	-0.299448	1670.587402	-564.681458	253.282791	1138.695435	-492.431458	-270.511353	1132.451416	-443.531738	259.639252	893.636475	-370.476776	-236.707886	895.092285	-458.625732	12.581353	964.519104	584.260071	-47.808956	933.076782	590.121948	107.806656
-516.360107	87.239067	876.008911	-482.006165	-73.089081	870.456726	-597.477478	125.646469	500.180054	-550.182373	-141.962112	506.265137	-584.566772	143.017532	86.884644	-542.237000	-146.945892	89.998497	-513.212524	165.707809	1378.318726	-457.203003	-173.566940	1367.121460	-454.973877	8.192499	1393.738159	-458.850098	-0.321384	1670.578003	-564.874878	253.293854	1138.742188	-492.142883	-270.551575	1132.352417	-443.187500	259.258423	893.920959	-370.188446	-236.263992	895.101135	-458.793365	12.567162	964.548218	584.246460	-47.785568	933.080872	590.093872	107.793633
-516.493347	87.247246	876.017212	-482.156952	-73.088112	870.438477	-597.476807	125.730339	500.163635	-550.274780	-141.890167	506.212341	-584.537476	143.031372	86.892014	-542.243713	-146.960175	89.951065	-513.552490	165.590591	1378.324707	-457.408539	-173.639465	1367.098877	-455.309540	8.092993	1393.748413	-459.105591	-0.330268	1670.553467	-565.044495	253.213150	1138.731689	-491.888977	-270.658386	1132.279175	-442.858398	258.948029	894.162659	-369.968018	-235.845566	895.098511	-458.963654	12.545407	964.557312	584.218994	-47.774746	933.085999	590.038269	107.800293
-516.568054	87.303368	876.022034	-482.273590	-73.043945	870.399597	-597.284302	125.700150	500.106812	-550.376770	-141.854462	506.189301	-584.457581	143.067047	86.864731	-542.178772	-146.963379	89.929321	-513.900574	165.456177	1378.343506	-457.597809	-173.684784	1367.081665	-455.644836	8.016307	1393.752197	-459.359253	-0.339152	1670.523926	-565.237915	253.093277	1138.669067	-491.639771	-270.816071	1132.186646	-442.624878	258.641235	894.360596	-369.768341	-235.456589	895.040588	-459.082733	12.554235	964.553101	584.197388	-47.787952	933.082031	590.011108	107.826263
-516.682861	87.322777	876.023804	-482.418152	-73.019234	870.376526	-597.332336	125.711464	500.114594	-550.466125	-141.850143	506.164154	-584.489868	143.056503	86.851501	-542.210571	-146.964661	89.906815	-514.292419	165.351135	1378.337769	-457.792419	-173.762146	1367.065308	-455.984741	7.944169	1393.731079	-459.624908	-0.329142	1670.488037	-565.467407	253.078415	1138.651978	-491.444916	-270.875275	1132.094604	-442.465057	258.339203	894.520874	-369.601257	-235.138123	895.000427	-459.235474	12.549488	964.554260	584.209045	-47.786301	933.065857	590.002075	107.854828
-516.791443	87.329239	876.030457	-482.539612	-73.001991	870.358826	-597.363647	125.714798	500.076721	-550.491089	-141.811935	506.115051	-584.539917	143.053650	86.848412	-542.205872	-146.970413	89.876038	-514.694031	165.245224	1378.352051	-457.981049	-173.827057	1367.048340	-456.307831	7.877212	1393.711060	-459.882721	-0.315353	1670.455811	-565.730530	252.953415	1138.625488	-491.261810	-271.005768	1132.041138	-442.333405	258.034058	894.702637	-369.473297	-234.840485	894.986938	-459.374146	12.539124	964.560425	584.184326	-47.764633	933.067505	589.953796	107.873749
-516.882202	87.351128	876.035156	-482.654480	-72.996033	870.348450	-597.401794	125.703110	500.099701	-550.522888	-141.779114	506.073822	-584.568237	143.050003	86.817200	-542.124329	-146.981064	89.835289	-515.057129	165.146393	1378.337402	-458.200287	-173.898407	1367.049805	-456.637451	7.785389	1393.711060	-460.146942	-0.295743	1670.429932	-566.033325	252.825790	1138.590820	-491.129242	-271.052521	1131.951904	-442.232269	257.719604	894.851807	-369.363129	-234.538269	894.981628	-459.501007	12.532338	964.569397	584.174316	-47.757385	933.076294	589.921204	107.886482
-516.980713	87.332893	876.041992	-482.741516	-73.003822	870.329590	-597.455566	125.732063	500.108856	-550.561584	-141.822845	506.088959	-584.563232	143.071320	86.803436	-542.174011	-146.995560	89.838623	-515.430176	165.047409	1378.313477	-458.371643	-173.979889	1367.041260	-456.966614	7.688825	1393.698975	-460.404236	-0.273942	1670.405640	-566.338074	252.755035	1138.562988	-491.006104	-271.137878	1131.898926	-442.230011	257.487549	894.967224	-369.294739	-234.341919	894.949768	-459.608887	12.504395	964.570984	584.157227	-47.745220	933.068176	589.903015	107.900940
-517.061462	87.335953	876.042664	-482.851868	-73.006638	870.322571	-597.424988	125.779922	500.118988	-550.584839	-141.844376	506.071198	-584.567871	143.060181	86.810616	-542.179443	-147.003647	89.827721	-515.832336	164.965378	1378.298828	-458.566589	-174.048752	1367.049683	-457.273438	7.617836	1393.702393	-460.683472	-0.252905	1670.379272	-566.656982	252.655350	1138.491089	-490.911591	-271.185608	1131.811157	-442.229401	257.235352	895.054993	-369.273895	-234.198212	894.922119	-459.721100	12.488652	964.575989	584.169067	-47.723930	933.082764	589.890808	107.903275
-517.161072	87.324730	876.059631	-482.938782	-72.995064	870.310852	-597.471252	125.836205	500.118134	-550.572876	-141.867004	506.060150	-584.615967	143.020370	86.810921	-542.216125	-147.012680	89.813210	-516.202881	164.862000	1378.263672	-458.764679	-174.119812	1367.060425	-457.593201	7.558722	1393.696167	-460.951691	-0.211582	1670.345337	-566.968079	252.524826	1138.429688	-490.847107	-271.254791	1131.761475	-442.316986	257.022278	895.119263	-369.279266	-234.076385	894.896362	-459.832794	12.472176	964.587708	584.144653	-47.714256	933.088623	589.874512	107.926453
-517.255798	87.288651	876.039734	-483.015076	-73.006248	870.302795	-597.424438	125.865120	500.089325	-550.600281	-141.884872	506.032440	-584.617737	143.034805	86.806068	-542.206909	-147.002747	89.817429	-516.561340	164.809937	1378.229858	-458.944366	-174.180115	1367.074829	-457.918396	7.504079	1393.688354	-461.219971	-0.154466	1670.332031	-567.310181	252.364731	1138.334961	-490.809753	-271.297150	1131.705811	-442.470734	256.791077	895.146057	-369.333405	-234.000015	894.862427	-459.946960	12.454154	964.585999	584.160461	-47.679024	933.087097	589.857239	107.953873
-517.339050	87.294823	876.043091	-483.092499	-73.004707	870.291992	-597.359192	125.886482	500.062622	-550.605713	-141.906769	505.991730	-584.635620	142.992279	86.776901	-542.229614	-147.042130	89.801750	-516.967407	164.737885	1378.199951	-459.124359	-174.273361	1367.115723	-458.232452	7.452675	1393.687256	-461.494629	-0.114464	1670.302368	-567.699158	252.241165	1138.269043	-490.823181	-271.342743	1131.647461	-442.673492	256.581177	895.155823	-369.431580	-233.918701	894.807556	-460.056427	12.444521	964.595886	584.198364	-47.628033	933.094666	589.854797	108.005569
-517.416565	87.270088	876.045654	-483.142242	-73.013481	870.295837	-597.281921	125.908394	500.048584	-550.609619	-141.922852	505.993591	-584.573425	142.616089	86.438950	-542.252380	-147.059891	89.795547	-517.294800	164.624420	1378.153809	-459.205383	-174.339798	1367.144897	-458.469482	7.384606	1393.706055	-461.797180	-0.092789	1670.279297	-568.067322	252.120605	1138.227783	-490.866180	-271.395752	1131.656860	-442.947357	256.410553	895.138977	-369.572235	-233.854599	894.794800	-460.150330	12.429078	964.612305	584.224854	-47.584293	933.099792	589.853333	108.032806
-517.479919	87.265854	876.061157	-483.174316	-73.014824	870.303040	-597.188843	125.945457	500.047211	-550.626343	-141.976318	506.000275	-584.605103	142.973816	86.759781	-542.252808	-147.063431	89.813446	-517.689636	164.531235	1378.134277	-459.373047	-174.412399	1367.179565	-458.735687	7.340290	1393.724365	-462.043243	-0.016474	1670.287109	-568.461548	251.933060	1138.170044	-490.940735	-271.421112	1131.614258	-443.251129	256.238861	895.117737	-369.725739	-233.783997	894.778259	-460.241882	12.419370	964.643250	584.274414	-47.517979	933.100464	589.874329	108.076546
-517.545776	87.227570	876.068970	-483.202209	-73.016457	870.307312	-597.090149	126.008980	500.014801	-550.342163	-141.760056	505.713776	-584.565063	142.974625	86.744324	-542.089722	-147.030182	89.798706	-518.140198	164.507813	1378.082520	-459.620911	-174.455505	1367.203369	-459.085327	7.326880	1393.742676	-462.294586	0.041735	1670.280762	-568.870239	251.757339	1138.122192	-491.040283	-271.491241	1131.623413	-443.671631	256.111237	895.070679	-369.937469	-233.692734	894.783081	-460.338837	12.396559	964.671387	584.372192	-47.406609	933.101257	589.918823	108.122124
-517.625183	87.210220	876.072876	-483.243866	-73.014114	870.290039	-596.997620	125.950691	500.006165	-550.597534	-141.989197	505.965912	-584.554993	142.952240	86.726364	-542.283020	-147.033447	89.808701	-518.497375	164.417389	1378.024780	-459.764496	-174.517578	1367.235962	-459.363556	7.296025	1393.737183	-462.548553	0.107434	1670.269531	-569.237671	251.589767	1138.052124	-491.171936	-271.486847	1131.612915	-444.117096	256.004120	894.969238	-370.155151	-233.626572	894.771240	-460.434784	12.378876	964.680847	584.484619	-47.204205	933.089417	589.947083	108.196625
-517.685730	87.198853	876.063477	-483.273895	-73.002731	870.298828	-596.849182	126.048950	499.969757	-550.169617	-141.715302	505.559357	-584.546326	142.938293	86.749390	-542.057434	-147.001495	89.760727	-518.877319	164.360214	1377.966919	-459.931488	-174.544418	1367.275513	-459.663330	7.276200	1393.745728	-462.808136	0.172694	1670.240479	-569.668945	251.434052	1137.974731	-491.352142	-271.342651	1131.509521	-444.610748	255.897110	894.862671	-370.420013	-233.547043	894.733521	-460.519196	12.388644	964.697083	584.573120	-47.073944	933.090088	589.969482	108.270988
-517.722839	87.204559	876.072449	-483.254120	-73.007713	870.289978	-596.755310	125.970909	499.940552	-550.138428	-141.708801	505.560394	-584.502625	142.916809	86.703995	-542.021057	-147.000458	89.769165	-519.271484	164.310837	1377.913452	-460.099060	-174.575089	1367.286743	-459.931244	7.259838	1393.768921	-463.057098	0.247742	1670.228394	-570.108826	251.248642	1137.870361	-491.532745	-271.352875	1131.524902	-445.146667	255.846741	894.709106	-370.696198	-233.453857	894.754211	-460.583679	12.379761	964.721985	584.596436	-47.031322	933.094116	589.995789	108.312332
-517.775635	87.183846	876.071777	-483.260742	-73.029015	870.302307	-596.617615	125.994133	499.944061	-550.095154	-141.702393	505.582520	-584.479492	142.914352	86.704163	-542.046814	-146.987366	89.780540	-519.598633	164.272430	1377.867554	-460.260864	-174.619537	1367.334229	-460.194427	7.243250	1393.778931	-463.292023	0.325684	1670.217407	-570.505005	251.044907	1137.794067	-491.739136	-271.327087	1131.571777	-445.717133	255.796570	894.534302	-370.955475	-233.378967	894.791687	-460.665527	12.365655	964.750122	584.586609	-47.015079	933.090088	590.018677	108.315926
-517.776672	87.163750	876.084656	-483.228241	-73.041016	870.293274	-596.490540	125.978325	499.937622	-550.049805	-141.703720	505.580780	-584.491943	142.913834	86.727547	-541.996460	-147.002579	89.793190	-519.957153	164.228851	1377.833862	-460.450928	-174.681412	1367.380615	-460.444916	7.222185	1393.786743	-463.525726	0.410967	1670.210693	-570.950928	250.842941	1137.661255	-491.972321	-271.277283	1131.603638	-446.340942	255.713562	894.321594	-371.205048	-233.322647	894.816467	-460.699188	12.334199	964.774475	584.553955	-47.015011	933.075073	589.999084	108.344215
-517.788635	87.139168	876.087585	-483.188324	-73.044365	870.298584	-596.356689	125.956131	499.931946	-550.018799	-141.751266	505.615021	-584.435181	142.911469	86.706848	-542.030640	-146.998322	89.797356	-520.315002	164.173523	1377.760742	-460.631073	-174.728912	1367.427368	-460.682343	7.186503	1393.806641	-463.764893	0.493095	1670.208008	-571.416443	250.702225	1137.596436	-492.218842	-271.200165	1131.630981	-446.991943	255.675476	894.152954	-371.452484	-233.268250	894.856201	-460.745148	12.321282	964.804504	584.545776	-46.984287	933.063110	590.020813	108.352585
-517.790283	87.137756	876.098328	-483.132019	-73.034637	870.270996	-596.239624	125.961082	499.904663	-549.938660	-141.722580	505.624176	-584.371582	142.924225	86.700081	-542.062561	-147.001587	89.794540	-520.656555	164.132019	1377.711548	-460.843323	-174.766678	1367.471436	-460.924561	7.172400	1393.822266	-463.997955	0.568772	1670.208618	-571.915527	250.542465	1137.561768	-492.445709	-271.341064	1131.819092	-447.674103	255.622681	893.947693	-371.700562	-233.208298	894.940613	-460.768311	12.306544	964.819031	584.536560	-46.977253	933.073547	590.023682	108.345978
-517.809570	87.124168	876.117920	-483.071533	-73.077232	870.282959	-596.368835	126.010353	499.972961	-549.887329	-141.751617	505.658081	-584.484680	142.835876	86.706795	-542.066772	-146.958313	89.779427	-520.973999	164.109772	1377.662842	-461.043640	-174.830154	1367.524902	-461.153931	7.141145	1393.832642	-464.218048	0.649446	1670.208984	-572.402649	250.373550	1137.486816	-492.721375	-271.270294	1131.861572	-448.423004	255.565186	893.722168	-371.960205	-233.175552	894.982422	-460.806244	12.279283	964.860107	584.509399	-46.934448	933.057617	590.016479	108.368546
-517.829041	87.127167	876.119080	-483.004456	-73.085968	870.287842	-595.994629	125.775398	499.823242	-549.842346	-141.770111	505.684265	-584.382935	142.872360	86.687561	-542.101013	-146.974548	89.804497	-521.285461	164.057205	1377.578735	-461.267731	-174.901321	1367.598267	-461.405518	7.119665	1393.834961	-464.432617	0.735004	1670.197021	-572.894348	250.238449	1137.446777	-492.983734	-271.223114	1131.907349	-449.268066	255.595261	893.473145	-372.232300	-233.141403	895.027344	-460.817139	12.291506	964.877319	584.468445	-46.928173	933.075073	590.018799	108.372963
-517.852722	87.112839	876.146851	-482.993774	-73.078468	870.291199	-596.157898	126.015381	499.953583	-549.818665	-141.833511	505.707123	-584.424072	142.793274	86.720032	-542.117432	-146.980576	89.816475	-521.580078	164.018616	1377.534912	-461.483612	-174.952881	1367.649170	-461.633301	7.107402	1393.852295	-464.658295	0.832200	1670.186768	-573.432251	250.092621	1137.390869	-493.293823	-271.106506	1131.947266	-450.179108	255.669998	893.202759	-372.541626	-233.123520	895.045166	-460.850342	12.277077	964.905029	584.432617	-46.959454	933.081177	590.011719	108.379021
-517.843689	87.117271	876.152283	-482.895599	-73.085663	870.293274	-595.840637	125.953323	499.906219	-549.773865	-141.849731	505.761719	-584.288147	142.834229	86.688255	-542.188232	-146.983994	89.834450	-521.833740	164.008255	1377.459106	-461.693329	-174.996475	1367.709229	-461.848602	7.120342	1393.866089	-464.880127	0.924498	1670.182373	-573.919922	249.991165	1137.355347	-493.587372	-271.060547	1131.984253	-451.083435	255.718674	892.965759	-372.845825	-233.109360	895.077271	-460.849304	12.283136	964.931030	584.408813	-46.939739	933.072693	590.018677	108.353226
-517.835510	87.056061	876.161560	-482.818512	-73.069908	870.288879	-595.772278	125.924133	499.902130	-549.714783	-141.895767	505.757355	-584.310486	142.776611	86.662247	-542.211487	-146.974762	89.818436	-522.113831	163.971588	1377.392334	-461.874573	-175.054047	1367.734009	-462.046021	7.107681	1393.894043	-465.098755	1.023871	1670.173950	-574.376831	249.761826	1137.208984	-493.878357	-271.034637	1132.036499	-451.678772	255.714752	892.825317	-373.119690	-233.120529	895.092468	-460.844727	12.263200	964.949707	584.404358	-46.932861	933.069946	590.014404	108.364082
-517.846313	87.043335	876.181702	-482.745819	-73.103508	870.295410	-595.802490	125.954178	499.911133	-549.642639	-141.905182	505.741486	-584.362305	142.706741	86.671524	-542.176453	-146.983002	89.807396	-522.358765	163.952133	1377.336670	-462.078583	-175.099075	1367.763916	-462.253876	7.090089	1393.906006	-465.319244	1.125107	1670.170532	-574.963989	249.715164	1137.181030	-494.204468	-270.916382	1132.017456	-452.974121	255.808914	892.370239	-373.375641	-233.125061	895.085327	-460.850464	12.243502	964.978577	584.364990	-46.914539	933.053528	589.994812	108.358749
-517.844727	86.999992	876.171570	-482.650482	-73.115654	870.288391	-595.697754	125.908234	499.913574	-549.565063	-141.937088	505.743774	-584.332642	142.699493	86.681351	-542.203674	-146.983383	89.815483	-522.569336	163.939240	1377.296875	-462.263977	-175.166733	1367.790161	-462.440186	7.071266	1393.914673	-465.531494	1.212398	1670.158936	-575.498108	249.600266	1137.157715	-494.494476	-270.861298	1132.028198	-453.964355	255.893127	892.061462	-373.642059	-233.129959	895.085510	-460.834778	12.233978	964.983032	584.324890	-46.963993	933.041260	589.980164	108.342010
-517.823364	86.982948	876.195007	-482.582062	-73.104965	870.313904	-595.577515	125.901825	499.904755	-549.454163	-141.938995	505.735840	-584.301270	142.645752	86.672668	-542.206116	-146.974060	89.844261	-522.778564	163.922134	1377.239502	-462.461426	-175.236145	1367.817017	-462.636475	7.067962	1393.922729	-465.752594	1.295680	1670.155273	-576.003723	249.448593	1137.078857	-494.796600	-270.845093	1132.065186	-454.600739	255.916199	891.917786	-373.915710	-233.147949	895.090271	-460.835724	12.233722	965.027039	584.284119	-46.991062	933.031921	589.962524	108.295837
-517.805786	86.929626	876.170532	-482.498627	-73.131401	870.320618	-595.459534	125.889580	499.857056	-549.387573	-142.021576	505.741058	-584.309265	142.641769	86.665817	-542.282410	-146.989975	89.859619	-522.986389	163.943542	1377.183105	-462.665131	-175.290054	1367.855469	-462.826080	7.067322	1393.941406	-465.969238	1.401071	1670.142822	-576.514343	249.404068	1137.069702	-495.091583	-270.824951	1132.073730	-455.612396	255.953339	891.620850	-374.177307	-233.185165	895.062683	-460.826172	12.219162	965.034241	584.253296	-47.003475	933.016174	589.927795	108.273865
-517.831177	86.861015	876.161743	-482.414612	-73.209335	870.322205	-595.376099	125.896317	499.838196	-549.314270	-142.074677	505.764435	-584.288696	142.601379	86.690788	-542.296814	-147.004379	89.867882	-523.212402	163.925110	1377.102173	-462.836578	-175.352661	1367.880005	-463.011566	7.048946	1393.952271	-466.187866	1.494104	1670.139893	-577.109924	249.298248	1137.033325	-495.359283	-270.805511	1132.089600	-456.950867	256.130981	891.126282	-374.454651	-233.267227	895.042236	-460.822845	12.172318	965.040222	584.223450	-47.057564	932.993225	589.915039	108.250450
-517.805237	86.836967	876.167236	-482.349365	-73.227173	870.335693	-594.937439	125.530724	499.627991	-549.228516	-142.108887	505.755615	-584.182068	142.621750	86.641808	-542.223755	-146.999969	89.856804	-523.388428	163.921738	1377.048218	-463.015472	-175.401993	1367.910522	-463.186615	7.051525	1393.958496	-466.421265	1.593129	1670.144165	-577.599426	249.195297	1136.947388	-495.618591	-270.683960	1131.980957	-457.663818	256.102295	891.006897	-374.673950	-233.338730	895.006165	-460.812225	12.157539	965.064331	584.194214	-47.067810	932.965149	589.857361	108.245201
-517.784363	86.762955	876.156433	-482.273071	-73.261612	870.330383	-594.814636	125.460739	499.563568	-549.314941	-142.267120	505.789764	-584.139832	142.617203	86.605362	-542.297180	-147.008698	89.884056	-523.557739	163.904648	1377.006470	-463.179718	-175.425842	1367.943848	-463.327606	7.016663	1393.994141	-466.678284	1.639636	1670.108521	-578.094360	249.081055	1136.872925	-495.831787	-270.818451	1132.111816	-458.712402	256.212463	890.667419	-374.889038	-233.470703	894.997437	-460.804047	12.111845	965.073059	584.187073	-47.065338	932.938354	589.826965	108.221298
-517.758484	86.695976	876.162109	-482.199158	-73.290543	870.328796	-594.731506	125.429863	499.562927	-549.178650	-142.293549	505.765594	-584.151978	142.564606	86.610046	-542.344543	-147.018600	89.873711	-523.688599	163.915146	1376.963013	-463.318054	-175.475204	1367.961304	-463.463928	7.005159	1394.010864	-466.863068	1.772720	1670.137451	-578.650696	249.032852	1136.875977	-496.007355	-270.866150	1132.132690	-460.044739	256.350861	890.208801	-375.113098	-233.635986	894.953735	-460.779938	12.066631	965.085938	584.139771	-47.125183	932.927673	589.771851	108.160362
-517.723511	86.662155	876.149658	-482.121552	-73.351425	870.314636	-594.633545	125.399940	499.546112	-549.047363	-142.324127	505.753540	-584.129089	142.530731	86.615707	-542.364868	-147.037201	89.852676	-523.816711	163.922302	1376.904175	-463.490723	-175.511337	1367.964600	-463.593933	6.993756	1394.008789	-467.078278	1.856181	1670.139404	-579.112244	248.967636	1136.862183	-496.218475	-270.738159	1132.014038	-460.794708	256.451019	890.050903	-375.285156	-233.814957	894.892944	-460.749603	12.021660	965.083557	584.133240	-47.161514	932.911255	589.735107	108.128044
-517.690369	86.616074	876.132385	-482.053253	-73.401009	870.327026	-594.544678	125.354095	499.512146	-548.927673	-142.315887	505.739868	-584.126953	142.522964	86.617134	-542.246765	-147.018311	89.878677	-523.932190	163.929276	1376.906738	-463.620911	-175.545135	1367.994995	-463.715942	6.985793	1394.008789	-467.294495	1.936867	1670.142212	-579.613037	248.897888	1136.827515	-496.337708	-270.961914	1132.166992	-461.871338	256.701538	889.718750	-375.489838	-234.053833	894.858154	-460.732544	11.991336	965.094482	584.119629	-47.190948	932.893494	589.684875	108.097687
-517.651550	86.565186	876.113953	-481.999847	-73.452744	870.332275	-594.455017	125.349258	499.493134	-548.774292	-142.311401	505.721222	-584.092834	142.543045	86.596924	-542.250732	-147.033401	89.877579	-524.058533	163.933945	1376.793457	-463.731964	-175.548447	1368.015137	-463.842560	6.988138	1394.021362	-467.508514	2.010463	1670.147217	-580.123047	248.909439	1136.848999	-496.446564	-271.042450	1132.235962	-462.915833	256.663879	889.374390	-375.684204	-234.307693	894.820129	-460.710907	11.951350	965.097595	584.106384	-47.235142	932.888245	589.620117	108.048477
-517.618652	86.530563	876.127319	-481.945984	-73.467964	870.349915	-594.393982	125.356110	499.477478	-548.675720	-142.352859	505.718445	-584.057434	142.496613	86.589111	-542.239441	-147.011154	89.890587	-524.175598	163.947739	1376.745972	-463.836121	-175.572937	1368.034424	-463.951233	6.988626	1394.042847	-467.742554	2.077611	1670.160767	-580.571289	248.843155	1136.864136	-496.528503	-271.100006	1132.279541	-463.993073	257.062866	889.102356	-375.844452	-234.611511	894.772522	-460.697723	11.927493	965.125916	584.063416	-47.289265	932.874939	589.537048	108.001892
-517.586060	86.451973	876.112915	-481.897308	-73.541222	870.345947	-594.657532	125.684067	499.706390	-548.596680	-142.382919	505.711243	-584.194824	142.424774	86.640724	-542.210449	-146.993347	89.901619	-524.283020	163.942032	1376.703003	-463.924347	-175.583878	1368.070557	-464.055054	6.986355	1394.047363	-467.945190	2.147769	1670.176514	-581.024414	248.824402	1136.835693	-496.600128	-271.175293	1132.342163	-465.101746	257.324890	888.811584	-376.009186	-234.934036	894.721375	-460.676666	11.856998	965.124756	584.059448	-47.330166	932.849243	589.488525	107.937416
-517.549988	86.389435	876.108154	-481.840424	-73.614532	870.364868	-594.584656	125.663368	499.698914	-548.530701	-142.416077	505.730743	-584.151245	142.404602	86.644180	-542.245728	-146.999008	89.902985	-524.356873	163.947922	1376.683594	-463.990143	-175.600525	1368.081665	-464.135498	6.967891	1394.065430	-468.142792	2.192034	1670.201294	-581.475281	248.808151	1136.841309	-496.660828	-271.234650	1132.397583	-466.078918	257.333740	888.537537	-376.146606	-235.282883	894.688782	-460.652008	11.802239	965.140320	584.034668	-47.387356	932.825439	589.418091	107.931587
-517.499146	86.346535	876.126099	-481.821716	-73.632294	870.382690	-594.163269	125.259743	499.452209	-548.465271	-142.429916	505.700043	-584.047668	142.413834	86.595726	-542.288452	-147.014572	89.930725	-524.427856	163.949829	1376.665649	-464.060211	-175.598022	1368.116455	-464.208618	6.972866	1394.099976	-468.337830	2.243883	1670.219482	-581.865845	248.729187	1136.854858	-496.703156	-271.351196	1132.461304	-467.152252	257.720978	888.250732	-376.281067	-235.643723	894.658203	-460.640381	11.759317	965.168762	584.004700	-47.461056	932.805542	589.356995	107.835159
-517.472107	86.261658	876.097473	-481.788055	-73.703720	870.375244	-594.051147	125.219269	499.435822	-548.364502	-142.449036	505.694580	-584.033264	142.419800	86.587776	-542.226990	-147.018448	89.887825	-524.484375	163.974731	1376.616211	-464.102112	-175.589905	1368.139771	-464.277710	6.982028	1394.080933	-468.525696	2.287681	1670.241943	-582.291382	248.699677	1136.844727	-496.704071	-271.482056	1132.556152	-468.110138	257.879791	887.958801	-376.400848	-236.030151	894.626709	-460.625000	11.691819	965.156433	584.003052	-47.485012	932.782104	589.288818	107.807739
-517.449280	86.209564	876.076965	-481.744843	-73.797623	870.382935	-594.291565	125.753830	499.616425	-548.323547	-142.468002	505.695587	-584.091675	142.373627	86.643440	-542.185669	-147.005127	89.875008	-524.530212	163.977768	1376.571289	-464.134857	-175.565964	1368.162109	-464.354279	6.973660	1394.074463	-468.697845	2.321418	1670.247925	-582.678711	248.722610	1136.836304	-496.701782	-271.606232	1132.636353	-469.044159	258.018585	887.677856	-376.487152	-236.393021	894.594238	-460.611633	11.633931	965.157471	583.965576	-47.546787	932.781555	589.210571	107.786293
-517.408203	86.203804	876.069702	-481.746216	-73.787430	870.376343	-594.158569	125.741302	499.602234	-548.258057	-142.471405	505.693085	-584.068726	142.358978	86.631462	-542.173584	-146.972870	89.889694	-524.586548	164.001465	1376.544312	-464.143188	-175.581146	1368.202271	-464.399261	6.997685	1394.076904	-468.872528	2.364797	1670.270386	-583.064636	248.731750	1136.861084	-496.681244	-271.683350	1132.706665	-470.048065	258.286865	887.415771	-376.561920	-236.778534	894.589111	-460.591492	11.626783	965.151001	583.969360	-47.603287	932.803955	589.178162	107.718102
-517.363770	86.151260	876.078857	-481.707367	-73.848740	870.398438	-594.035767	125.684944	499.603607	-548.174133	-142.430908	505.690582	-584.047546	142.374603	86.657913	-542.136597	-146.963837	89.892754	-524.631714	164.017105	1376.518066	-464.176361	-175.556076	1368.253662	-464.438629	7.006497	1394.118530	-469.040894	2.397949	1670.301147	-583.402161	248.633865	1136.801880	-496.681061	-271.595490	1132.644531	-470.945465	258.515900	887.168396	-376.582703	-237.134033	894.602661	-460.573700	11.569957	965.176758	583.970093	-47.613113	932.797607	589.129822	107.685600
-517.317139	86.111145	876.083313	-481.671814	-73.891090	870.411926	-593.830261	125.638710	499.545471	-548.177002	-142.466660	505.712158	-583.981262	142.378769	86.648415	-542.225891	-146.982147	89.896683	-524.654114	164.008652	1376.484375	-464.172302	-175.542801	1368.303223	-464.446564	7.009411	1394.136353	-469.183868	2.430292	1670.337158	-583.765625	248.612076	1136.823975	-496.606293	-271.951294	1132.895508	-471.838959	258.689636	886.968201	-376.634888	-237.566696	894.631226	-460.551025	11.526801	965.193604	583.976868	-47.651817	932.819336	589.101746	107.645920
-517.301453	86.057945	876.081482	-481.664154	-73.929253	870.406616	-593.463074	125.401749	499.434357	-548.107361	-142.461472	505.681061	-583.877686	142.414871	86.628410	-542.155457	-146.985458	89.903702	-524.674805	164.021042	1376.470703	-464.171295	-175.521408	1368.348267	-464.474609	7.003611	1394.148926	-469.317841	2.452613	1670.357666	-584.065247	248.601517	1136.840820	-496.554077	-272.078125	1132.990234	-472.682922	258.943939	886.732056	-376.681335	-237.996582	894.659912	-460.530396	11.479774	965.186279	583.986877	-47.650188	932.822083	589.055847	107.635284
-517.261780	86.040894	876.097656	-481.645447	-73.963127	870.417236	-593.883667	125.533905	499.619110	-548.090820	-142.451019	505.684967	-584.039978	142.331924	86.645775	-542.170410	-146.987366	89.902794	-524.706482	164.028320	1376.438721	-464.165375	-175.513474	1368.387451	-464.497253	7.012602	1394.160278	-469.429718	2.498070	1670.389648	-584.342163	248.619934	1136.882446	-496.509186	-272.215240	1133.086182	-473.455109	259.099976	886.529175	-376.727936	-238.440964	894.704895	-460.512329	11.442786	965.205139	584.008118	-47.706066	932.818604	589.066711	107.618973
-517.241577	86.005226	876.100891	-481.646027	-73.977524	870.411804	-593.825012	125.686523	499.591248	-548.083252	-142.468628	505.697418	-584.005859	142.338531	86.656891	-542.098572	-146.959534	89.898384	-524.731079	164.026062	1376.411499	-464.175781	-175.499329	1368.440186	-464.486786	7.041152	1394.176025	-469.538513	2.534234	1670.406616	-584.637146	248.633789	1136.869019	-496.446350	-272.415558	1133.228271	-474.189697	259.274261	886.340149	-376.740448	-238.835999	894.742981	-460.502472	11.408429	965.204529	584.014404	-47.705807	932.819519	589.056763	107.582527
-517.213318	85.965836	876.083130	-481.612183	-74.027100	870.410828	-593.797668	125.720551	499.593964	-548.098267	-142.466171	505.697083	-583.980164	142.353592	86.655052	-542.077271	-146.953613	89.889732	-524.746521	164.033264	1376.372314	-464.159729	-175.478714	1368.473633	-464.492981	7.044739	1394.169067	-469.626953	2.570773	1670.413696	-584.922546	248.653900	1136.878052	-496.408813	-272.555054	1133.341187	-474.904114	259.518066	886.165527	-376.770355	-239.267609	894.760559	-460.472290	11.374396	965.194946	584.020996	-47.755791	932.804688	589.078369	107.577095
-517.177612	85.948494	876.063721	-481.582214	-74.072800	870.395203	-593.751282	125.522820	499.587402	-548.088074	-142.520401	505.713013	-584.042053	142.320343	86.640991	-542.066650	-146.989731	89.884094	-524.738037	164.039398	1376.339355	-464.140076	-175.481659	1368.511963	-464.504059	7.051666	1394.149292	-469.694946	2.620497	1670.424438	-585.188110	248.679779	1136.918823	-496.322906	-272.770203	1133.489502	-475.552002	259.690979	885.990540	-376.777252	-239.689423	894.798218	-460.434723	11.343838	965.175354	584.013306	-47.788597	932.776184	589.086914	107.570335
-517.149536	85.937317	876.069824	-481.570892	-74.074387	870.396973	-593.658264	125.492859	499.586823	-548.090271	-142.510361	505.709259	-584.012024	142.308899	86.629532	-542.081848	-146.971069	89.893784	-524.742004	164.043732	1376.308716	-464.110779	-175.457458	1368.548950	-464.490143	7.052784	1394.169189	-469.757385	2.666243	1670.437866	-585.420044	248.689209	1136.969971	-496.247986	-272.905243	1133.572876	-476.176208	259.907867	885.838135	-376.720551	-240.119919	894.880249	-460.408020	11.332867	965.176575	584.017822	-47.794071	932.767029	589.108948	107.571587
-517.110168	85.909836	876.100342	-481.552429	-74.086868	870.402527	-593.673035	125.471458	499.589294	-548.064392	-142.490479	505.704163	-584.042297	142.298477	86.664085	-542.148438	-147.003281	89.892494	-524.731689	164.034561	1376.300537	-464.085297	-175.452072	1368.600098	-464.464294	7.037812	1394.206299	-469.806335	2.751677	1670.429077	-585.667358	248.710892	1137.006836	-496.170990	-273.052185	1133.651855	-476.760101	260.023102	885.732910	-376.653595	-240.554367	894.951294	-460.380066	11.293722	965.196167	583.989807	-47.822105	932.756470	589.114136	107.554817
-517.084961	85.877762	876.109680	-481.509460	-74.105270	870.403015	-593.661194	125.477959	499.598785	-548.060425	-142.475937	505.702026	-584.045959	142.292816	86.669724	-542.149475	-147.002945	89.890732	-524.743652	164.020950	1376.259766	-464.060303	-175.456619	1368.624023	-464.444489	7.028987	1394.208984	-469.843079	2.788384	1670.466064	-585.880310	248.740173	1137.067261	-496.091522	-273.173370	1133.747437	-477.269836	260.187531	885.595459	-376.585114	-240.983078	895.028198	-460.346069	11.268112	965.201172	583.959106	-47.817558	932.733521	589.121338	107.552109
-517.047852	85.855721	876.113159	-481.503876	-74.113281	870.389404	-593.439697	125.396660	499.551117	-548.011292	-142.430054	505.643311	-583.993164	142.309708	86.673996	-542.084412	-147.001175	89.878586	-524.730347	164.024857	1376.246094	-464.031616	-175.460480	1368.636841	-464.415497	7.041316	1394.169678	-469.863892	2.852370	1670.463013	-586.043762	248.732376	1137.052368	-496.022522	-273.314667	1133.810669	-477.707458	260.395569	885.459717	-376.552216	-241.407059	895.058044	-460.304443	11.240834	965.188171	583.894836	-47.852974	932.740723	589.111694	107.530266
-517.016541	85.847961	876.097168	-481.462616	-74.151649	870.389099	-593.592896	125.422638	499.590424	-548.022888	-142.474350	505.693848	-584.066650	142.261826	86.682343	-542.106873	-146.998672	89.900917	-524.729492	164.010529	1376.205811	-463.984680	-175.462601	1368.663574	-464.360474	7.054147	1394.147827	-469.866302	2.919861	1670.458618	-586.202087	248.714417	1137.027344	-495.969604	-273.415497	1133.860352	-478.076019	260.546356	885.350098	-376.487305	-241.869125	895.126038	-460.264587	11.229056	965.177856	583.822998	-47.887142	932.735657	589.103394	107.516525
-517.010803	85.834549	876.101318	-481.446808	-74.167816	870.397705	-593.597656	125.434341	499.579559	-548.001770	-142.481522	505.696167	-584.075562	142.256760	86.678299	-542.161377	-146.991669	89.877998	-524.705933	163.988190	1376.171997	-463.920715	-175.473145	1368.666626	-464.327606	7.083704	1394.127563	-469.864746	2.992463	1670.453247	-586.348206	248.702286	1137.026733	-495.898590	-273.602051	1133.949951	-478.440948	260.718567	885.281982	-376.416046	-242.281906	895.202820	-460.244293	11.221454	965.179810	583.773743	-47.891499	932.730469	589.101929	107.504196
-516.980652	85.843208	876.109619	-481.427002	-74.166977	870.398071	-593.597900	125.433784	499.584137	-548.005066	-142.481918	505.706970	-584.056702	142.263733	86.663162	-542.113098	-147.004272	89.896126	-524.716736	164.005493	1376.171509	-463.912567	-175.460556	1368.667236	-464.296814	7.073427	1394.135742	-469.849335	3.074146	1670.454590	-586.484985	248.694489	1137.050537	-495.842377	-273.713104	1134.002075	-478.754028	260.884277	885.209167	-376.313416	-242.688232	895.279541	-460.210999	11.220842	965.180908	583.678833	-47.954777	932.709412	589.035095	107.321487
-516.960938	85.829491	876.109192	-481.394592	-74.163612	870.398499	-593.603638	125.438126	499.598755	-547.988831	-142.485718	505.704712	-584.071594	142.233505	86.656815	-542.144653	-146.998169	89.881676	-524.714111	163.999466	1376.173096	-463.857239	-175.434937	1368.664307	-464.260620	7.062894	1394.134888	-469.812714	3.142003	1670.457275	-586.585022	248.716263	1137.104248	-495.791565	-273.829956	1134.033081	-478.971069	261.007721	885.182861	-376.164856	-243.084763	895.392700	-460.172791	11.222715	965.175354	583.559937	-47.963139	932.719055	588.997131	107.330124
-516.927002	85.784897	876.109375	-481.359436	-74.174370	870.380554	-593.568115	125.370728	499.582520	-547.982971	-142.486862	505.725464	-584.038208	142.220062	86.692833	-542.156921	-147.000778	89.878708	-524.693726	163.986420	1376.181641	-463.809418	-175.454971	1368.685059	-464.228119	7.066196	1394.149658	-469.763123	3.213644	1670.459473	-586.666504	248.684372	1137.135376	-495.710052	-273.974915	1134.116089	-479.122833	261.088928	885.166382	-376.013763	-243.462143	895.498779	-460.122437	11.189800	965.160034	583.443115	-47.908409	932.686584	588.984375	107.335747
-516.922363	85.770309	876.115967	-481.342651	-74.174812	870.400574	-593.595642	125.358475	499.579559	-547.970215	-142.515976	505.716888	-584.060669	142.207199	86.684059	-542.223511	-147.000534	89.882088	-524.676392	163.990402	1376.180298	-463.759827	-175.428574	1368.689819	-464.188263	7.058934	1394.152832	-469.701782	3.273974	1670.452759	-586.737427	248.652435	1137.168213	-495.645233	-274.134979	1134.183228	-479.227570	261.153320	885.164001	-375.845795	-243.824783	895.617493	-460.110596	11.193745	965.172241	583.272827	-47.877655	932.653137	588.913025	107.351067
-516.889526	85.762520	876.103943	-481.279907	-74.171364	870.387268	-593.603271	125.359879	499.586426	-547.954651	-142.544434	505.739471	-584.045044	142.210358	86.690590	-542.148254	-147.000031	89.925156	-524.656128	163.996124	1376.186523	-463.731720	-175.426147	1368.686401	-464.139221	7.067959	1394.122314	-469.629700	3.344791	1670.433838	-586.768127	248.631638	1137.168579	-495.592896	-274.146484	1134.107178	-479.296600	261.255127	885.163574	-375.679779	-244.147049	895.694580	-460.053528	11.200769	965.155090	583.141296	-47.856548	932.615417	588.892578	107.353783
-516.868408	85.767448	876.092712	-481.251282	-74.182961	870.386414	-593.608582	125.369560	499.580231	-547.888062	-142.534866	505.708771	-584.060547	142.186722	86.710388	-542.156494	-147.006027	89.919289	-524.637085	164.000534	1376.173096	-463.688995	-175.415405	1368.689697	-464.101898	7.093973	1394.111450	-469.545715	3.400111	1670.408569	-586.769592	248.632294	1137.146118	-495.504089	-274.457367	1134.311157	-479.303253	261.375183	885.172180	-375.563080	-244.427902	895.791016	-460.012268	11.208564	965.141418	582.982422	-47.843571	932.573120	588.855713	107.371933
-516.837524	85.796280	876.096680	-481.206940	-74.161148	870.380371	-593.561890	125.359108	499.560364	-547.862183	-142.553696	505.743256	-584.034668	142.220551	86.706116	-542.237366	-146.997772	89.914398	-524.629456	164.005814	1376.167114	-463.640442	-175.396652	1368.704102	-464.070648	7.116978	1394.091187	-469.452484	3.471206	1670.388672	-586.759766	248.601303	1137.148682	-495.460754	-274.364777	1134.217407	-479.244354	261.424011	885.210938	-375.411530	-244.693115	895.869995	-459.970520	11.232170	965.138733	582.833862	-47.822659	932.544312	588.806519	107.367859
-516.807129	85.795692	876.094482	-481.158875	-74.136307	870.382385	-593.546265	125.341461	499.568726	-547.778992	-142.500900	505.721039	-584.045227	142.198059	86.700836	-542.164795	-146.980209	89.913200	-524.605225	163.985260	1376.180786	-463.605133	-175.384247	1368.705933	-464.033630	7.140484	1394.086060	-469.362396	3.523817	1670.366821	-586.734863	248.586258	1137.144165	-495.382996	-274.463959	1134.264893	-479.135529	261.485077	885.255859	-375.226013	-244.986450	896.000122	-459.929443	11.252343	965.137329	582.663025	-47.821178	932.523682	588.760437	107.345718
-516.802002	85.775368	876.114136	-481.127686	-74.103172	870.383484	-593.590393	125.351105	499.585693	-547.753296	-142.514542	505.725586	-584.036133	142.198029	86.709549	-542.155640	-146.980545	89.912758	-524.587097	163.996475	1376.186035	-463.567871	-175.354370	1368.722412	-463.994812	7.134887	1394.086304	-469.257965	3.551681	1670.349121	-586.693787	248.560669	1137.136475	-495.304901	-274.525665	1134.300659	-478.975739	261.523315	885.311890	-375.013519	-245.224091	896.133179	-459.896484	11.259791	965.141418	582.503174	-47.791058	932.505188	588.696533	107.389366
-516.788269	85.800270	876.098877	-481.074738	-74.119133	870.392883	-593.594299	125.352577	499.573639	-547.711182	-142.528809	505.727631	-584.046387	142.185349	86.718925	-542.235657	-146.992111	89.942116	-524.587769	164.001389	1376.212036	-463.549744	-175.336121	1368.720215	-463.954956	7.140396	1394.108276	-469.145386	3.584057	1670.336182	-586.614868	248.538422	1137.158325	-495.212769	-274.775513	1134.468262	-478.762756	261.572266	885.389160	-374.821960	-245.448120	896.277954	-459.861481	11.287062	965.136414	582.293152	-47.772526	932.507202	588.596008	107.388618
-516.771606	85.798409	876.109192	-481.034698	-74.089607	870.400757	-593.598755	125.331963	499.557587	-547.634827	-142.462463	505.736084	-584.033813	142.150650	86.740143	-542.153442	-146.972015	89.944557	-524.591370	164.011658	1376.197388	-463.473175	-175.306076	1368.745483	-463.922272	7.176999	1394.127930	-469.038879	3.619876	1670.317993	-586.534546	248.522842	1137.119995	-495.167999	-274.591919	1134.369629	-478.484619	261.585541	885.475342	-374.589569	-245.590393	896.387634	-459.826080	11.307946	965.142090	582.117676	-47.747765	932.488220	588.522949	107.434029
-516.758240	85.812073	876.109924	-480.989655	-74.072777	870.406250	-593.626221	125.336586	499.568665	-547.615112	-142.482712	505.747650	-584.019653	142.185211	86.745934	-542.206909	-146.974319	89.953049	-524.588135	164.046249	1376.218262	-463.449005	-175.274612	1368.758545	-463.904022	7.201280	1394.124756	-468.976318	3.612235	1670.267090	-586.412720	248.500168	1137.102295	-495.058624	-274.838623	1134.540894	-478.165039	261.618011	885.542480	-374.378326	-245.727478	896.536255	-459.795685	11.334154	965.144043	581.927246	-47.725628	932.474243	588.439819	107.425819
-516.722046	85.831375	876.086426	-480.933594	-74.029419	870.392395	-593.601379	125.303711	499.545837	-547.550171	-142.472916	505.738342	-584.033081	142.123901	86.744545	-542.190979	-146.971771	89.952377	-524.592163	164.056198	1376.181274	-463.403870	-175.237381	1368.748047	-463.896240	7.240767	1394.099609	-468.820984	3.679770	1670.246094	-586.294739	248.496750	1137.045776	-494.981598	-274.897278	1134.578735	-477.809662	261.671570	885.615173	-374.142334	-245.815170	896.624268	-459.747498	11.377171	965.123779	581.722839	-47.720020	932.464661	588.351257	107.433411
-516.698364	85.878204	876.080383	-480.879791	-74.024010	870.385071	-593.610291	125.294800	499.526123	-547.494263	-142.450333	505.697052	-584.010864	142.138641	86.747131	-542.179749	-146.977325	89.951912	-524.573425	164.089554	1376.195801	-463.359009	-175.209641	1368.746460	-463.886719	7.261636	1394.092773	-468.689117	3.702134	1670.215332	-586.128723	248.431992	1136.978149	-494.900177	-274.894226	1134.587280	-477.396790	261.721924	885.675415	-373.898102	-245.882034	896.709961	-459.709442	11.408350	965.117065	581.509827	-47.717278	932.449402	588.243103	107.443962
-516.669617	85.886589	876.084839	-480.842285	-73.974281	870.389587	-593.472534	125.286789	499.519714	-547.469360	-142.455505	505.712067	-583.970215	142.118317	86.731331	-542.234619	-146.966156	89.965462	-524.571594	164.127533	1376.190430	-463.312836	-175.163406	1368.763916	-463.852203	7.287772	1394.075195	-468.579590	3.724621	1670.189453	-585.981262	248.372589	1136.921265	-494.800659	-274.903900	1134.586426	-476.955139	261.706329	885.773132	-373.665222	-245.948822	896.804749	-459.687347	11.438359	965.126221	581.274170	-47.691605	932.435852	588.123779	107.453545
-516.621216	85.921318	876.091309	-480.767883	-73.919785	870.384705	-593.604736	125.307266	499.549530	-547.385742	-142.410675	505.694672	-584.018738	142.118225	86.748131	-542.158875	-146.941177	89.955353	-524.570862	164.154724	1376.190796	-463.296234	-175.145538	1368.763428	-463.817841	7.307078	1394.114990	-468.470398	3.741527	1670.175781	-585.814880	248.320038	1136.875854	-494.692810	-274.890045	1134.579712	-476.437164	261.666229	885.883240	-373.408813	-245.980652	896.898499	-459.639069	11.480371	965.132751	581.078613	-47.663223	932.425659	588.022705	107.440689
-516.605957	85.969681	876.091919	-480.737274	-73.886154	870.385742	-593.589966	125.330162	499.579376	-547.352661	-142.394821	505.679810	-584.027527	142.096893	86.741447	-542.142517	-146.949097	89.969414	-524.553101	164.178055	1376.190918	-463.282196	-175.084137	1368.764404	-463.810852	7.325852	1394.098145	-468.346741	3.741699	1670.158936	-585.618286	248.251541	1136.788086	-494.579987	-274.869873	1134.590698	-475.859283	261.705811	886.001465	-373.158875	-246.039566	896.970459	-459.613586	11.525429	965.132263	580.847229	-47.677719	932.430481	587.883301	107.449783
-516.573181	85.982620	876.096558	-480.697540	-73.836609	870.375732	-593.489807	125.312584	499.545685	-547.281860	-142.334900	505.650696	-583.958923	142.124237	86.770851	-542.143921	-146.940277	89.945946	-524.549561	164.240097	1376.184937	-463.245972	-175.036438	1368.765259	-463.798004	7.362775	1394.100708	-468.240845	3.753090	1670.133789	-585.416199	248.118073	1136.696899	-494.458069	-274.837524	1134.606201	-475.237305	261.733124	886.129883	-372.910034	-246.104599	897.051575	-459.575195	11.551727	965.128906	580.615906	-47.657650	932.426086	587.744995	107.514778
-516.565125	86.017708	876.075256	-480.639374	-73.815712	870.380005	-593.200623	125.261162	499.473969	-547.303833	-142.351532	505.676086	-583.860840	142.189117	86.731773	-542.192566	-146.944321	89.981712	-524.546814	164.264923	1376.147705	-463.235168	-174.999435	1368.783447	-463.774414	7.408137	1394.104004	-468.129303	3.759777	1670.104004	-585.229126	247.991898	1136.572998	-494.334015	-274.744354	1134.577393	-474.595551	261.773254	886.248230	-372.675476	-246.131683	897.120728	-459.555511	11.603000	965.124756	580.437317	-47.628510	932.420410	587.643738	107.543770
-516.536438	86.062691	876.074829	-480.604340	-73.775658	870.382935	-592.989014	125.222778	499.397675	-547.279968	-142.338989	505.682434	-583.784485	142.179794	86.705925	-542.141968	-146.922882	89.988411	-524.552551	164.342194	1376.118652	-463.192993	-174.947800	1368.807861	-463.760468	7.470673	1394.090210	-468.032471	3.766600	1670.064209	-585.039185	247.845261	1136.469971	-494.198334	-274.710999	1134.598389	-473.936188	261.840790	886.386719	-372.435669	-246.106461	897.195618	-459.536560	11.645766	965.131470	580.252258	-47.611553	932.411499	587.529358	107.590759
-516.513428	86.112801	876.061279	-480.582123	-73.737366	870.372314	-592.915771	125.266014	499.399597	-547.273315	-142.304810	505.656097	-583.725830	142.200607	86.718712	-542.179321	-146.916840	89.964500	-524.545410	164.393097	1376.092651	-463.160400	-174.913834	1368.804565	-463.731903	7.512228	1394.051392	-467.932373	3.766039	1670.043457	-584.825134	247.713608	1136.358032	-494.089813	-274.616058	1134.589478	-473.242188	261.904388	886.477600	-372.199188	-246.099197	897.264587	-459.513763	11.691081	965.119263	580.054382	-47.582661	932.407837	587.410400	107.611671
-516.501526	86.122284	876.043152	-480.549896	-73.684982	870.346436	-592.921204	125.331772	499.434631	-547.227051	-142.280869	505.611115	-583.732849	142.198456	86.731529	-542.119019	-146.888824	89.938263	-524.536743	164.451508	1376.083618	-463.124451	-174.852310	1368.822388	-463.680389	7.573469	1394.061035	-467.841553	3.767565	1670.031372	-584.599915	247.529373	1136.239746	-493.983856	-274.370697	1134.432129	-472.527618	261.964203	886.614563	-371.944885	-246.031921	897.307922	-459.496185	11.722928	965.099121	579.844299	-47.544941	932.415283	587.269653	107.671478
-516.469177	86.178452	876.074158	-480.542206	-73.630997	870.363281	-592.910339	125.375542	499.462860	-547.207092	-142.239838	505.586060	-583.740601	142.192795	86.756668	-542.179749	-146.897400	89.941833	-524.524109	164.519867	1376.073242	-463.059662	-174.803391	1368.821411	-463.632813	7.623883	1394.071655	-467.762451	3.749820	1670.033936	-584.374939	247.363602	1136.149658	-493.836395	-274.495605	1134.574585	-471.796204	262.037231	886.765381	-371.700775	-245.934631	897.414490	-459.491211	11.760137	965.130493	579.617737	-47.526901	932.427063	587.113770	107.679604
-516.483032	86.229568	876.078796	-480.544556	-73.608383	870.360840	-592.937012	125.440262	499.492554	-547.202515	-142.218185	505.584534	-583.825989	142.167816	86.740654	-542.140137	-146.890961	89.954010	-524.511902	164.582825	1376.078003	-462.958344	-174.750931	1368.852783	-463.605530	7.698164	1394.070068	-467.702393	3.722348	1670.024292	-584.127136	247.112778	1136.023926	-493.710602	-274.432343	1134.585571	-471.028198	262.174133	886.936523	-371.473907	-245.824036	897.475220	-459.501099	11.794285	965.132507	579.377014	-47.519985	932.431824	586.975952	107.677490
-516.444336	86.289536	876.095215	-480.517517	-73.547516	870.353210	-592.886169	125.480507	499.492188	-547.183838	-142.178726	505.580414	-583.804077	142.166595	86.780159	-542.115906	-146.891418	89.934563	-524.495178	164.669861	1376.071655	-462.888855	-174.685791	1368.863403	-463.565796	7.744565	1394.061157	-467.645813	3.694273	1670.026733	-583.847595	246.796249	1135.852905	-493.578156	-274.396881	1134.559448	-470.221802	262.429718	887.109192	-371.256866	-245.682953	897.543396	-459.484131	11.834205	965.144836	579.152588	-47.473888	932.428711	586.835388	107.730484
-516.434387	86.350739	876.086792	-480.542175	-73.508499	870.359497	-592.896057	125.570190	499.500061	-547.207825	-142.141632	505.560333	-583.848816	142.129303	86.785690	-542.102600	-146.881958	89.962959	-524.449036	164.775940	1376.085083	-462.762604	-174.622253	1368.872314	-463.513824	7.819418	1394.070190	-467.617462	3.656831	1670.036011	-583.501892	246.454376	1135.759399	-493.447815	-274.371338	1134.556885	-469.385071	262.805786	887.333252	-371.045471	-245.471039	897.582458	-459.490051	11.883928	965.143188	578.910461	-47.442787	932.431152	586.668579	107.736397
-516.453552	86.393684	876.104919	-480.565704	-73.488907	870.359619	-592.747314	125.566948	499.414917	-547.189636	-142.100952	505.575806	-583.836426	142.132462	86.774071	-542.112854	-146.884018	89.969009	-524.391418	164.906723	1376.101685	-462.645050	-174.565063	1368.911987	-463.467743	7.887048	1394.088745	-467.622681	3.607947	1670.052856	-583.219482	245.910385	1135.534546	-493.293335	-274.400848	1134.601318	-468.549408	263.413147	887.544739	-370.856567	-245.262238	897.631104	-459.519684	11.900970	965.156677	578.664246	-47.377903	932.420227	586.506592	107.768623
-516.423584	86.437698	876.113586	-480.553497	-73.444771	870.379456	-592.665527	125.631248	499.419861	-547.172546	-142.055069	505.565308	-583.875671	142.119827	86.768715	-542.120239	-146.881958	89.955910	-524.331482	165.037918	1376.109009	-462.523651	-174.496826	1368.933716	-463.392120	7.966514	1394.120239	-467.637695	3.544227	1670.085205	-582.949829	245.230759	1135.298584	-493.135651	-274.387207	1134.578613	-467.580292	264.075104	887.769348	-370.665619	-244.987946	897.680176	-459.517303	11.942654	965.179016	578.452759	-47.364315	932.409607	586.389954	107.806816
-516.437744	86.464546	876.105103	-480.605591	-73.432472	870.384583	-592.407593	125.619034	499.334320	-547.155151	-142.007736	505.546387	-583.852539	142.120316	86.751564	-542.036682	-146.852844	89.961250	-524.249084	165.191589	1376.105103	-462.402313	-174.404877	1368.968506	-463.301331	8.053744	1394.121094	-467.673676	3.458012	1670.125488	-582.617249	244.338272	1135.019409	-492.990356	-274.232025	1134.457397	-466.569489	265.075653	888.045227	-370.509735	-244.783264	897.700562	-459.565155	11.956757	965.183899	578.198975	-47.279076	932.397217	586.282837	108.039764
-516.432617	86.553131	876.145813	-480.653473	-73.392731	870.386414	-592.313110	125.849045	499.424652	-547.123291	-141.950012	505.536774	-583.836182	142.124329	86.798508	-541.986572	-146.820236	89.953369	-524.151611	165.370514	1376.042358	-462.250275	-174.277802	1369.000122	-463.190948	8.156526	1394.140869	-467.723206	3.370794	1670.191895	-582.316589	243.309021	1134.714355	-492.810028	-274.253906	1134.494263	-465.530060	266.105225	888.336304	-370.372559	-244.514008	897.741272	-459.601837	11.980260	965.214050	577.981995	-47.254288	932.380615	586.141663	108.058937
-516.416260	86.593582	876.178528	-480.697754	-73.364502	870.416809	-591.954895	125.842857	499.361938	-547.092224	-141.931519	505.514191	-583.787048	142.097610	86.799988	-541.970154	-146.791687	89.932365	-523.948547	165.536713	1375.986450	-462.006592	-174.178238	1369.060303	-463.022339	8.261305	1394.175781	-467.799988	3.266057	1670.255127	-581.978516	242.225616	1134.355591	-492.609589	-274.318176	1134.600464	-464.471039	267.256653	888.634216	-370.271332	-244.243179	897.808044	-459.652954	11.989185	965.262817	577.781860	-47.234535	932.380310	586.002319	108.036919
-516.439392	86.650536	876.204834	-480.792389	-73.314430	870.429077	-591.599792	125.936493	499.311066	-547.035889	-141.831238	505.512543	-583.782166	142.097336	86.842346	-542.025391	-146.808609	89.935455	-523.946228	165.752151	1375.884155	-461.941956	-174.023499	1369.102661	-462.966431	8.427116	1394.209229	-467.875427	3.169804	1670.319946	-581.670227	241.108444	1133.916748	-492.406891	-274.341919	1134.662476	-463.493347	268.489502	888.848267	-370.169189	-243.979050	897.866333	-459.739136	12.010437	965.295532	577.598938	-47.261868	932.364075	585.802490	107.907013
-516.468933	86.712326	876.232422	-480.868011	-73.322311	870.456665	-591.263123	126.139687	499.282776	-547.000549	-141.786591	505.496613	-583.763794	142.077484	86.860710	-541.980957	-146.801727	89.920364	-523.866394	165.982193	1375.783325	-461.773956	-173.893417	1369.174072	-462.827423	8.584688	1394.216064	-467.933258	3.066903	1670.397949	-581.295349	240.048706	1133.545288	-492.179535	-274.380859	1134.763428	-462.502136	269.718781	889.089417	-370.075653	-243.694458	897.921204	-459.835388	12.013464	965.342957	577.417969	-47.254292	932.353943	585.691895	107.887650
-516.493286	86.765419	876.277588	-480.955902	-73.278061	870.479675	-590.804321	126.331322	499.217316	-546.913452	-141.749695	505.496643	-583.696838	142.070343	86.891304	-541.937378	-146.755249	89.941246	-523.810425	166.167618	1375.679810	-461.548584	-173.772110	1369.279053	-462.671295	8.746037	1394.242676	-467.998840	2.954506	1670.484375	-580.898560	239.027115	1133.172241	-491.914307	-274.604523	1135.035278	-461.554382	270.933624	889.349854	-369.964508	-243.414261	898.002380	-459.933807	12.023540	965.397095	577.222900	-47.191643	932.337341	585.475830	108.048210
-516.539856	86.878448	876.349731	-481.091919	-73.216080	870.498901	-590.242798	126.426949	499.152588	-546.845764	-141.707703	505.488159	-583.710632	142.032944	86.896301	-541.975891	-146.746017	89.919815	-523.788940	166.324600	1375.611938	-461.338257	-173.663895	1369.394287	-462.510498	8.909037	1394.251099	-468.061462	2.841332	1670.591187	-580.474731	238.171173	1132.926880	-491.668335	-274.618927	1135.182251	-460.671967	272.167786	889.604492	-369.892944	-243.165451	898.113037	-460.085754	12.042797	965.472229	577.064575	-47.104820	932.330505	585.400024	108.244278
-516.560669	86.917709	876.388489	-481.197021	-73.171219	870.530090	-589.678772	126.629799	499.100586	-546.691711	-141.619827	505.467255	-583.677246	142.020386	86.919395	-541.925537	-146.740189	89.912544	-523.766296	166.447525	1375.560425	-461.106049	-173.552994	1369.504639	-462.348816	9.033189	1394.290771	-468.120300	2.721520	1670.716797	-580.018860	237.439453	1132.666382	-491.440033	-274.645020	1135.345947	-459.876678	273.336365	889.809692	-369.837219	-242.898468	898.190491	-460.210663	12.045575	965.535461	576.905273	-47.043247	932.317383	585.278992	108.282776
-516.591309	86.986626	876.441040	-481.331604	-73.123924	870.526672	-589.099609	126.850288	499.068054	-546.552612	-141.590393	505.434570	-583.633057	141.996338	86.967537	-541.916687	-146.703964	89.925385	-523.763794	166.560120	1375.516846	-460.864441	-173.470322	1369.635864	-462.166656	9.131499	1394.319824	-468.161560	2.623312	1670.852295	-579.563232	236.908386	1132.473633	-491.209747	-274.671570	1135.498779	-459.080048	274.508667	890.065552	-369.793121	-242.637192	898.280273	-460.357697	12.030332	965.591125	576.781494	-47.044289	932.315308	585.224976	108.207741
-516.644531	87.038017	876.457214	-481.463623	-73.093513	870.540161	-588.422791	127.012894	499.009857	-546.419861	-141.582001	505.408600	-583.553162	141.975082	86.994759	-541.878418	-146.674164	89.925430	-523.745850	166.658157	1375.475708	-460.588837	-173.412735	1369.774170	-462.025055	9.233848	1394.379028	-468.189911	2.543303	1670.990356	-579.114380	236.570816	1132.311768	-490.996033	-274.673035	1135.642822	-458.359039	275.709137	890.365601	-369.763000	-242.396179	898.365234	-460.516998	12.034266	965.635925	576.608826	-46.997677	932.308533	585.066650	108.296829
-516.664490	87.121696	876.500000	-481.600464	-73.010918	870.545837	-588.156921	127.329414	499.054352	-546.229065	-141.580170	505.408936	-583.729004	141.856873	87.022476	-541.865356	-146.654541	89.921776	-523.736816	166.701874	1375.469849	-460.347565	-173.353683	1369.913208	-461.879425	9.334978	1394.433960	-468.206207	2.462947	1671.113037	-578.639160	236.134155	1132.030518	-490.793030	-274.661804	1135.815796	-457.603241	276.976898	890.617554	-369.730988	-242.139099	898.458923	-460.652313	12.054409	965.687378	576.453918	-46.975136	932.304993	584.944580	108.305801
-516.697754	87.117668	876.517578	-481.744995	-72.979584	870.571655	-587.077759	127.364227	498.877472	-546.013062	-141.529587	505.362762	-583.530212	141.892532	87.030457	-541.902283	-146.623657	89.923874	-523.678223	166.752243	1375.470459	-460.107788	-173.282745	1370.062256	-461.719727	9.389279	1394.495483	-468.200562	2.413751	1671.232666	-578.128601	236.022079	1131.916504	-490.584229	-274.663055	1135.997192	-456.896057	278.284973	890.927246	-369.721649	-241.874237	898.549927	-460.790283	12.035623	965.731323	576.326233	-46.963142	932.303589	584.843567	108.342628
-516.712097	87.223289	876.572937	-481.893860	-72.892632	870.591736	-586.394104	127.562874	498.845062	-545.769836	-141.521957	505.345184	-583.490540	141.857224	87.082825	-541.840271	-146.586487	89.928749	-523.589661	166.777206	1375.476929	-459.853394	-173.210709	1370.250488	-461.604218	9.425559	1394.530029	-468.212891	2.335487	1671.311646	-577.552429	236.012680	1131.856567	-490.380157	-274.657715	1136.196777	-456.180023	279.683624	891.295105	-369.682861	-241.583496	898.612793	-460.905151	12.070848	965.786133	576.198547	-46.915966	932.289490	584.734497	108.376419
-516.712036	87.246452	876.613831	-481.993713	-72.882324	870.626953	-585.757996	127.698944	498.796509	-545.461365	-141.503922	505.332397	-583.521606	141.845840	87.117424	-541.805054	-146.547607	89.920692	-523.469604	166.749390	1375.542847	-459.672119	-173.166168	1370.378540	-461.462341	9.469646	1394.563843	-468.140137	2.354350	1671.432129	-576.976746	236.217651	1131.846069	-490.193787	-274.581482	1136.322266	-455.405884	281.165497	891.769165	-369.671295	-241.373566	898.684875	-460.986359	12.052646	965.839111	576.096802	-46.852802	932.286072	584.632935	108.464493
-516.691223	87.295273	876.690979	-482.087311	-72.854172	870.686707	-585.197327	127.963615	498.832977	-545.152466	-141.484116	505.301025	-583.559326	141.757401	87.156586	-541.697937	-146.516006	89.949890	-523.329346	166.703568	1375.530151	-459.486969	-173.110641	1370.528687	-461.316620	9.471780	1394.634644	-468.093689	2.349663	1671.530884	-576.430725	236.556198	1131.898438	-490.046448	-274.409515	1136.363281	-454.750641	282.706543	892.191284	-369.650330	-241.138748	898.747620	-461.064697	12.043256	965.927490	575.975281	-46.815987	932.282288	584.524841	108.474876
-516.671204	87.291336	876.755737	-482.179047	-72.823860	870.738403	-584.676514	128.185913	498.819489	-544.792786	-141.387390	505.266663	-583.614868	141.709885	87.220512	-541.692444	-146.514801	89.943161	-523.185486	166.668549	1375.603394	-459.326111	-173.102310	1370.651733	-461.168335	9.480701	1394.691284	-468.035065	2.359768	1671.619141	-575.869385	237.084946	1132.098633	-489.877899	-274.346497	1136.523804	-454.230560	284.250061	892.643250	-369.627747	-241.000748	898.790039	-461.121552	12.018281	965.996399	575.877197	-46.772594	932.276245	584.406982	108.528946
-516.611389	87.323288	876.802246	-482.187988	-72.839569	870.772949	-584.009033	128.316956	498.769440	-544.383789	-141.383469	505.250488	-583.551331	141.661163	87.260788	-541.641724	-146.480698	89.949707	-522.938354	166.636612	1375.652222	-459.168671	-173.077301	1370.787964	-461.029907	9.463455	1394.732300	-467.974854	2.381250	1671.698486	-575.332764	237.658722	1132.274536	-489.721344	-274.293243	1136.628052	-453.895874	285.895782	892.978577	-369.595184	-240.865677	898.817627	-461.117432	11.996697	966.047363	575.792603	-46.728363	932.264465	584.297363	108.591995
-516.576111	87.317886	876.848206	-482.236511	-72.862068	870.824463	-583.611267	128.521866	498.738800	-543.987671	-141.346207	505.276245	-583.672058	141.558044	87.328293	-541.643616	-146.462173	89.957687	-522.706299	166.575714	1375.729980	-459.044769	-173.102173	1370.901855	-460.880859	9.430071	1394.778320	-467.887054	2.421638	1671.770752	-574.810730	238.443649	1132.539185	-489.519775	-274.341370	1136.821045	-453.445190	287.551422	893.452820	-369.577911	-240.788605	898.854736	-461.135956	11.962605	966.102051	575.719421	-46.671642	932.268555	584.193787	108.662384
-516.470947	87.299110	876.888672	-482.229492	-72.873367	870.877441	-582.934753	128.701340	498.712128	-543.543884	-141.296753	505.250519	-583.640625	141.497986	87.319489	-541.664368	-146.452408	90.014084	-522.441284	166.509659	1375.831055	-458.946411	-173.103149	1371.000366	-460.746094	9.423660	1394.822632	-467.798340	2.462949	1671.832642	-574.400208	239.324066	1132.852783	-489.392670	-274.279663	1136.916504	-453.032959	289.108307	893.752625	-369.528473	-240.708588	898.856018	-461.107544	11.925149	966.161377	575.630432	-46.657982	932.274597	584.062988	108.699448
-516.342407	87.294197	876.919189	-482.197388	-72.852821	870.918823	-582.260071	128.887070	498.656403	-543.067139	-141.251801	505.220947	-583.600281	141.479279	87.312141	-541.619324	-146.407425	90.002022	-522.162903	166.460022	1375.957520	-458.882965	-173.125656	1371.064087	-460.602264	9.384406	1394.887085	-467.716400	2.533125	1671.897339	-573.979309	240.283234	1133.170166	-489.239319	-274.247986	1136.967651	-453.001129	290.959290	894.231934	-369.493347	-240.669281	898.863220	-461.062378	11.908873	966.213135	575.585815	-46.589012	932.275024	583.968323	108.728867
-516.212402	87.282768	876.955078	-482.142120	-72.902435	870.971252	-581.605591	129.033829	498.641907	-542.533813	-141.195404	505.214203	-583.625671	141.397079	87.351204	-541.557556	-146.393555	90.039368	-521.851196	166.393845	1376.118896	-458.821289	-173.155716	1371.121094	-460.462250	9.319864	1394.961670	-467.614319	2.602517	1671.952881	-573.561768	241.377777	1133.606079	-489.145569	-274.161469	1136.982300	-452.710541	292.635498	894.685913	-369.430206	-240.659683	898.831848	-461.000549	11.861855	966.270874	575.512207	-46.579254	932.272156	583.856323	108.763336
-516.010742	87.251823	876.975037	-482.017487	-72.938965	871.010193	-580.908936	129.183395	498.604767	-541.992371	-141.132217	505.175812	-583.620300	141.355911	87.368065	-541.565796	-146.357697	90.054893	-521.553528	166.336945	1376.293823	-458.773895	-173.210693	1371.142456	-460.307922	9.277522	1395.022827	-467.524323	2.668463	1672.016235	-573.245728	242.514206	1133.975098	-489.063232	-273.957062	1136.867554	-452.689758	294.349182	895.063232	-369.367188	-240.664551	898.805481	-460.895935	11.807183	966.325562	575.496155	-46.523949	932.262085	583.769104	108.801605
-515.794617	87.216187	876.994019	-481.899109	-72.948158	871.046082	-580.088196	129.257980	498.487183	-541.407532	-141.072571	505.124176	-583.582031	141.288910	87.337837	-541.556335	-146.305252	90.065811	-521.234741	166.294708	1376.491943	-458.782715	-173.262299	1371.124390	-460.169098	9.226414	1395.071045	-467.438538	2.745552	1672.058472	-572.925598	243.800858	1134.472656	-488.972778	-274.067535	1136.940918	-452.516541	295.988617	895.528076	-369.305756	-240.701248	898.781921	-460.785248	11.759132	966.377625	575.463501	-46.501560	932.252747	583.676636	108.793915
-515.509827	87.239868	877.008179	-481.683319	-73.006187	871.074646	-579.338440	129.429977	498.462006	-540.785889	-141.063690	505.113831	-583.562500	141.250702	87.371429	-541.536255	-146.295151	90.077667	-520.868286	166.225769	1376.689209	-458.777039	-173.314194	1371.120850	-460.033356	9.156309	1395.110352	-467.342804	2.798104	1672.103760	-572.697144	245.083832	1135.000854	-488.938568	-273.861877	1136.782349	-452.413330	297.647064	896.007202	-369.222900	-240.770782	898.721985	-460.615417	11.713253	966.433594	575.440735	-46.471844	932.248047	583.568481	108.841225
-515.247437	87.229454	877.010193	-481.490509	-73.016068	871.098328	-578.539673	129.605896	498.373962	-540.177246	-140.994919	505.040527	-583.534912	141.171310	87.403664	-541.587830	-146.266693	90.117996	-520.504456	166.153656	1376.877075	-458.824707	-173.387421	1371.081055	-459.886719	9.101810	1395.159058	-467.233948	2.868055	1672.129517	-572.396545	246.325333	1135.484741	-488.911926	-273.928955	1136.776001	-452.333008	299.377686	896.503479	-369.151459	-240.845795	898.678101	-460.452972	11.684408	966.474060	575.402710	-46.451702	932.237122	583.464966	108.890251
-514.925842	87.215775	877.014038	-481.267822	-73.058708	871.127014	-577.645935	129.684982	498.266449	-539.576111	-140.944702	505.008942	-583.409851	141.146500	87.391937	-541.796265	-146.250580	90.165222	-520.143677	166.134567	1377.040894	-458.850677	-173.451035	1371.036621	-459.755249	9.046773	1395.205688	-467.131226	2.912822	1672.164795	-572.076050	247.344803	1135.850708	-488.911621	-273.874268	1136.731812	-452.261383	301.054993	896.963257	-369.069702	-240.953903	898.649414	-460.256287	11.629285	966.522583	575.406921	-46.437344	932.242432	583.373718	108.919861
-514.560730	87.198456	877.030518	-480.963013	-73.110870	871.152771	-576.712463	129.708557	498.111664	-539.060730	-140.862442	505.033020	-583.334717	141.110062	87.379684	-541.893738	-146.232208	90.207642	-519.766418	166.094543	1377.223999	-458.911530	-173.518112	1370.985352	-459.594727	8.972356	1395.280029	-467.021851	2.940915	1672.199463	-571.773926	248.382263	1136.275024	-488.975586	-273.839844	1136.650879	-452.239349	302.722656	897.438538	-368.996307	-241.080566	898.623352	-460.013977	11.563816	966.583069	575.389709	-46.403347	932.233459	583.300659	108.953156
-514.211853	87.147987	877.045532	-480.641693	-73.181732	871.179382	-575.810059	129.762939	498.038422	-538.626404	-140.798096	505.045502	-583.227539	141.069565	87.406273	-542.064880	-146.261459	90.235214	-519.403625	166.062988	1377.396851	-458.933868	-173.572693	1370.923340	-459.451141	8.881600	1395.324097	-466.916199	2.970259	1672.226196	-571.522522	249.303406	1136.643677	-489.027039	-273.751190	1136.541626	-452.253235	304.335114	897.882141	-368.941864	-241.234970	898.592346	-459.758728	11.484859	966.637329	575.372620	-46.394093	932.233032	583.183777	108.991554
-513.806763	87.147964	877.021545	-480.316620	-73.226135	871.176697	-575.003296	129.785049	497.999878	-538.393677	-140.783112	505.090576	-583.131531	141.057297	87.415207	-542.281677	-146.298126	90.253960	-518.980896	166.040756	1377.578491	-458.982086	-173.633530	1370.850830	-459.301178	8.845172	1395.365723	-466.852417	2.932717	1672.218994	-571.268555	250.265137	1137.113159	-489.106934	-273.685638	1136.458374	-452.167694	305.842804	898.341431	-368.869110	-241.417252	898.576294	-459.459412	11.440138	966.651794	575.364380	-46.374321	932.229309	583.124268	109.005791
-513.350220	87.109680	876.984680	-479.947083	-73.247360	871.155151	-575.481384	130.243149	498.218567	-538.326538	-140.811081	505.179199	-583.667114	140.777603	87.497375	-542.405273	-146.313980	90.322731	-518.583862	166.041702	1377.770142	-459.046539	-173.679306	1370.785889	-459.135986	8.786821	1395.407104	-466.697632	2.963797	1672.246704	-571.173889	251.303146	1137.648071	-489.191864	-273.654755	1136.347168	-452.194275	307.329285	898.767517	-368.827911	-241.616531	898.552917	-459.111145	11.384805	966.650146	575.375244	-46.368191	932.221191	583.038818	109.016121
-512.839600	87.131012	876.970886	-479.558777	-73.246323	871.152100	-575.101746	130.386200	498.175232	-538.484314	-140.835495	505.261932	-583.782898	140.666428	87.540321	-542.474792	-146.302307	90.361771	-518.189270	166.069107	1377.916260	-459.099365	-173.714417	1370.702881	-458.981506	8.737087	1395.432495	-466.595520	2.935122	1672.242432	-570.767822	251.820236	1137.785034	-489.291016	-273.561890	1136.247803	-452.156433	308.669617	899.179871	-368.773468	-241.788025	898.548096	-458.718323	11.360309	966.666382	575.387146	-46.341682	932.203430	582.978149	109.053711
-512.396423	87.127121	876.950256	-479.138031	-73.317802	871.152649	-574.509216	130.416229	498.120270	-538.884888	-140.838089	505.432739	-583.767090	140.586273	87.572548	-542.491577	-146.269135	90.426941	-517.755859	166.113358	1378.109863	-459.170776	-173.736755	1370.657471	-458.824921	8.700056	1395.458984	-466.491882	2.886389	1672.229614	-570.719360	252.732010	1138.353516	-489.408325	-273.581665	1136.205933	-452.157623	309.981415	899.549194	-368.770111	-241.964249	898.553894	-458.330048	11.318071	966.674255	575.393860	-46.322002	932.201965	582.904358	109.089073
-511.907501	87.177559	876.921692	-478.719208	-73.325890	871.139282	-574.033447	130.539261	498.184906	-539.516235	-140.875275	505.572510	-583.728699	140.540985	87.646469	-542.437622	-146.219177	90.508072	-517.407593	166.130020	1378.176147	-459.215240	-173.749969	1370.598145	-458.663177	8.668559	1395.482300	-466.438293	2.789337	1672.188721	-570.468872	253.297318	1138.598511	-489.540009	-273.532684	1136.149658	-452.126038	311.230560	899.850586	-368.774445	-242.112473	898.552368	-457.903046	11.324095	966.664856	575.427063	-46.340725	932.213928	582.870667	109.116081
-511.326508	87.189110	876.934143	-478.225525	-73.351570	871.132202	-573.506104	130.555206	498.170959	-540.345642	-140.834579	505.777710	-583.642517	140.518127	87.708664	-542.327637	-146.133575	90.541489	-517.040771	166.155807	1378.264771	-459.249390	-173.750977	1370.561279	-458.511780	8.651679	1395.526978	-466.298279	2.742949	1672.188477	-570.195862	253.729065	1138.841187	-489.702820	-273.488586	1136.066772	-452.069122	312.370026	900.173828	-368.786438	-242.263168	898.577087	-457.388702	11.279242	966.678589	575.439026	-46.307995	932.220581	582.810669	109.118820
-510.765442	87.237289	876.957764	-477.781647	-73.308533	871.096436	-573.070251	130.635056	498.187622	-541.394531	-140.741974	505.960480	-583.598083	140.475143	87.751244	-542.397095	-146.089432	90.555023	-516.730408	166.203384	1378.356934	-459.313049	-173.766205	1370.505249	-458.352264	8.632546	1395.568481	-466.261108	2.614589	1672.138062	-569.938110	254.102188	1139.049438	-489.874115	-273.512054	1136.040283	-452.089661	313.459839	900.386169	-368.804535	-242.365128	898.626038	-456.878723	11.264705	966.672302	575.449036	-46.300442	932.218140	582.773865	109.105766
-510.275238	87.203918	876.927185	-477.326355	-73.337585	871.001404	-572.644836	130.711792	498.204041	-542.426270	-140.581985	506.087311	-583.585083	140.441910	87.817230	-542.256042	-146.042450	90.549438	-516.372742	166.257568	1378.411621	-459.349823	-173.788651	1370.449585	-458.189392	8.635598	1395.568604	-466.126617	2.548850	1672.125610	-569.675171	254.324387	1139.154907	-490.060760	-273.344208	1135.848145	-452.040558	314.435425	900.583313	-368.842743	-242.496170	898.616882	-456.365570	11.197107	966.594910	575.476563	-46.277218	932.221802	582.732361	109.155792
-509.673798	87.294792	876.941711	-476.818939	-73.340324	870.921204	-572.147034	130.747070	498.217712	-543.548767	-140.331009	506.203796	-583.503357	140.442276	87.854721	-542.008972	-145.992249	90.496353	-516.023865	166.319489	1378.446411	-459.347778	-173.796371	1370.408569	-458.007416	8.605125	1395.577881	-466.049866	2.427644	1672.062500	-569.398315	254.467514	1139.245728	-490.206696	-273.500763	1135.909668	-452.043365	315.372070	900.730713	-368.916626	-242.604324	898.626282	-455.785034	11.167770	966.554871	575.506653	-46.225750	932.218811	582.699890	109.214088
-509.097870	87.438728	876.963257	-476.367767	-73.261627	870.804626	-571.873230	130.795471	498.263794	-545.270935	-140.782547	506.824005	-583.532654	140.405594	87.931023	-542.262573	-146.050293	90.511971	-515.705933	166.384796	1378.421143	-459.330231	-173.832230	1370.342773	-457.815552	8.607425	1395.565063	-465.974182	2.313285	1671.986816	-569.157349	254.643997	1139.290527	-490.376343	-273.519928	1135.869263	-452.022980	316.148132	900.759460	-368.961273	-242.707825	898.626709	-455.226318	11.178420	966.493530	575.550354	-46.218399	932.240906	582.681030	109.210487
-508.572021	87.499962	876.960449	-475.926331	-73.277519	870.682861	-571.708740	130.916565	498.343323	-546.453064	-140.558899	506.924011	-583.542908	140.436432	87.949875	-542.114441	-146.061737	90.443840	-515.403931	166.447800	1378.366089	-459.309265	-173.847748	1370.293579	-457.632477	8.604654	1395.537964	-465.904907	2.163786	1671.887451	-568.892273	254.725342	1139.236206	-490.523102	-273.528076	1135.837280	-451.972504	316.890045	900.792175	-369.032104	-242.822769	898.635193	-454.688293	11.122701	966.412659	575.562622	-46.213371	932.244934	582.660583	109.225517
-507.922577	87.626755	876.934998	-475.498932	-73.187553	870.502136	-571.493164	131.012207	498.384949	-547.230530	-140.026077	506.687958	-583.463135	140.500778	87.984070	-541.746887	-146.052063	90.332314	-515.114502	166.518753	1378.291992	-459.268860	-173.876190	1370.246826	-457.454987	8.624894	1395.499390	-465.846313	2.009352	1671.789551	-568.656006	254.842712	1139.172241	-490.652832	-273.543030	1135.778931	-451.914001	317.476685	900.746277	-369.085114	-242.939667	898.625854	-454.079254	11.104059	966.286255	575.597656	-46.213631	932.239014	582.665405	109.248070
-507.440735	87.747116	876.906372	-475.191193	-73.170937	870.331970	-571.459656	131.174881	498.482727	-548.426697	-140.130234	507.004028	-583.513062	140.530914	88.047958	-541.769348	-146.106567	90.277237	-514.845154	166.564819	1378.189453	-459.189484	-173.918701	1370.188477	-457.242889	8.615150	1395.439575	-465.781860	1.867338	1671.702881	-568.432373	254.927368	1139.092773	-490.754425	-273.555908	1135.745972	-451.847626	317.990692	900.646729	-369.136597	-243.039749	898.613708	-453.574127	11.071701	966.146118	575.642639	-46.194035	932.256836	582.684570	109.285873
-506.953003	87.885536	876.938293	-474.932556	-73.082420	870.154907	-571.484863	131.313522	498.559387	-549.190002	-139.862274	506.976166	-583.541992	140.564789	88.092407	-541.560120	-146.150131	90.183945	-514.525208	166.616455	1378.050659	-459.124756	-173.936493	1370.129639	-457.028748	8.609412	1395.395386	-465.721741	1.719289	1671.603271	-568.184326	254.925369	1138.944336	-490.823151	-273.555786	1135.675415	-451.727356	318.408081	900.520386	-369.154114	-243.130371	898.565491	-453.099731	11.031756	966.038330	575.652466	-46.175179	932.249573	582.682861	109.288322
-506.422699	88.092201	876.929443	-474.806213	-72.911232	869.973206	-571.532593	131.373611	498.633911	-549.767273	-139.697495	506.910583	-583.570679	140.601776	88.099800	-541.448303	-146.153259	90.086098	-514.243103	166.672333	1377.882446	-459.000946	-173.968002	1370.066650	-456.799957	8.585946	1395.319214	-465.661560	1.574958	1671.516846	-567.930420	254.923431	1138.735718	-490.901642	-273.349304	1135.480713	-451.571625	318.772064	900.323242	-369.189453	-243.220184	898.497559	-452.643738	11.052658	965.897217	575.687927	-46.134865	932.246643	582.698853	109.280823
-506.004913	88.185959	876.888489	-474.719055	-72.862206	869.831116	-571.702393	131.493820	498.750946	-550.186340	-139.539032	506.850464	-583.662842	140.598221	88.115746	-541.306702	-146.179901	90.025711	-513.913635	166.699997	1377.698608	-458.900085	-174.011093	1370.021606	-456.571838	8.577385	1395.242432	-465.605743	1.425752	1671.442261	-567.670715	254.973846	1138.496338	-490.925842	-273.535431	1135.531616	-451.396698	319.001434	900.073059	-369.225800	-243.306412	898.412781	-452.255371	11.015794	965.753723	575.695679	-46.132607	932.245300	582.717590	109.346039
-505.621735	88.374435	876.917603	-474.736450	-72.766510	869.725464	-571.881958	131.606842	498.799591	-550.376221	-139.311844	506.762268	-583.692261	140.610214	88.150429	-541.230408	-146.162460	89.972801	-513.624939	166.735443	1377.484863	-458.812927	-174.030746	1369.963257	-456.347778	8.541831	1395.154785	-465.546051	1.300209	1671.381714	-567.421997	255.115982	1138.287964	-490.950684	-273.381500	1135.312866	-451.197601	319.047455	899.791443	-369.250092	-243.393112	898.300659	-451.929443	11.013779	965.661438	575.749512	-46.090775	932.253296	582.765259	109.368492
-505.295288	88.462143	876.889221	-474.806427	-72.745529	869.668335	-572.056091	131.636215	498.867157	-550.493347	-139.196564	506.681519	-583.767883	140.624390	88.140457	-541.113281	-146.175446	89.952194	-513.313721	166.716705	1377.281982	-458.689331	-174.099503	1369.916870	-456.124573	8.521510	1395.119263	-465.490753	1.176070	1671.364502	-567.215576	255.374893	1138.135742	-490.910278	-273.369690	1135.278564	-450.773254	318.677704	899.359985	-369.273560	-243.488464	898.226135	-451.655975	10.986270	965.561218	575.769531	-46.093399	932.256409	582.818665	109.378403
-504.986053	88.518837	876.858154	-474.921692	-72.746368	869.657654	-572.319458	131.674164	498.919312	-550.490051	-139.062286	506.608459	-583.782776	140.681366	88.161446	-541.103577	-146.152618	89.914307	-512.928650	166.675369	1377.095093	-458.497192	-174.120361	1369.915527	-455.825470	8.483603	1395.093994	-465.428467	1.061754	1671.369385	-566.735474	255.431335	1137.756348	-490.851257	-273.424622	1135.268188	-450.749878	318.669647	899.084717	-369.305084	-243.558151	898.153076	-451.427185	10.950630	965.487549	575.789307	-46.099499	932.271118	582.869507	109.356537
-504.653320	88.619987	876.871826	-475.141205	-72.696449	869.713684	-572.708679	131.739563	499.038055	-550.289917	-138.890686	506.363312	-583.925293	140.643570	88.187805	-540.993530	-146.142792	89.896736	-512.679443	166.668976	1376.893311	-458.460846	-174.114899	1369.890869	-455.646027	8.466832	1395.075073	-465.373901	0.940553	1671.381714	-566.489014	255.913925	1137.663330	-490.714783	-273.601563	1135.370605	-450.529449	318.325226	898.686340	-369.300415	-243.646591	898.093750	-451.218445	10.948050	965.461243	575.816345	-46.060699	932.274719	582.928162	109.409897
-504.373352	88.678391	876.907288	-475.360504	-72.694092	869.797913	-573.115723	131.755478	499.138489	-550.377502	-138.963745	506.428162	-583.987122	140.649094	88.208961	-541.021362	-146.140717	89.885338	-512.292969	166.620102	1376.689209	-458.359894	-174.125122	1369.927856	-455.372803	8.394090	1395.073608	-465.291962	0.818583	1671.427002	-566.221191	256.536743	1137.708252	-490.597260	-273.595001	1135.375000	-450.317841	317.814545	898.247681	-369.273621	-243.733673	898.047424	-451.062592	10.910380	965.470520	575.869141	-46.030434	932.281372	583.003479	109.468010
-504.188171	88.619987	876.914856	-475.652588	-72.754112	869.923889	-573.616394	131.783737	499.203735	-550.407043	-139.083939	506.470123	-584.098999	140.646805	88.238838	-541.027100	-146.103119	89.935699	-511.879456	166.588120	1376.507202	-458.274445	-174.115936	1369.981079	-455.143646	8.380679	1395.101196	-465.209137	0.722396	1671.488037	-565.936584	257.279663	1137.791016	-490.459900	-273.596649	1135.421875	-450.140198	317.229828	897.867065	-369.253540	-243.823868	898.024048	-450.989777	10.828584	965.484680	575.870728	-45.988102	932.286255	583.044617	109.472977
-503.941895	88.583969	876.907166	-475.929169	-72.819160	870.069824	-574.157349	131.822144	499.301453	-550.341553	-139.091339	506.457367	-584.118042	140.646591	88.229034	-541.093933	-146.101242	89.934799	-511.419220	166.537842	1376.380005	-458.196014	-174.088409	1370.067871	-454.863007	8.331363	1395.114746	-465.114532	0.614192	1671.550415	-565.632019	258.157776	1137.991089	-490.329254	-273.567657	1135.479126	-450.049164	316.494324	897.390320	-369.226898	-243.906052	898.027893	-450.906769	10.757796	965.512878	575.915955	-45.975292	932.289246	583.136353	109.494705
-503.699829	88.635239	876.906860	-476.180389	-72.873077	870.188538	-574.734375	131.832581	499.421692	-550.265137	-139.124390	506.433075	-584.138977	140.694321	88.255623	-541.115662	-146.077728	89.935074	-510.921753	166.470856	1376.299072	-458.141266	-174.073242	1370.159180	-454.629517	8.294138	1395.131714	-465.012665	0.540913	1671.609375	-565.273315	259.203430	1138.246460	-490.167450	-273.558167	1135.568237	-449.909332	315.639801	896.984924	-369.191559	-244.006668	898.044556	-450.827301	10.718959	965.537537	575.940613	-45.948105	932.299438	583.203369	109.516449
-503.551147	88.607437	876.908447	-476.432861	-72.953560	870.297485	-575.458435	131.740585	499.523712	-550.174377	-139.099716	506.428009	-584.234619	140.706284	88.258865	-541.091492	-146.066116	89.919098	-510.312439	166.337234	1376.222656	-458.031921	-174.047470	1370.295166	-454.333740	8.250418	1395.155762	-464.893494	0.477731	1671.688843	-564.979980	260.604889	1138.806519	-490.022491	-273.491180	1135.705566	-449.876190	314.631836	896.527893	-369.160461	-244.110596	898.119385	-450.803925	10.641829	965.561523	575.991760	-45.934315	932.307556	583.287598	109.558456
-503.377136	88.587585	876.889038	-476.630280	-73.020576	870.400879	-576.966125	132.010727	499.804108	-550.063232	-139.049911	506.450104	-584.735291	140.578903	88.321465	-541.111572	-146.037323	89.946999	-509.802368	166.233429	1376.216431	-458.098633	-174.012680	1370.430664	-454.115906	8.202709	1395.204956	-464.777527	0.458478	1671.754395	-564.424316	262.029633	1139.253296	-489.902924	-273.321075	1135.711548	-449.896332	313.549164	896.130554	-369.106659	-244.208099	898.212280	-450.770935	10.585534	965.584839	576.041626	-45.897694	932.322449	583.391235	109.580269
-503.180237	88.595772	876.850708	-476.812195	-73.042839	870.500366	-576.991211	131.642105	499.690430	-549.923889	-138.909836	506.414673	-584.417175	140.705215	88.231613	-541.119019	-146.025818	89.957779	-509.216370	166.098419	1376.262329	-458.069672	-174.016312	1370.564697	-453.875702	8.161566	1395.257324	-464.653503	0.425915	1671.816650	-563.858826	263.773315	1139.952881	-489.771271	-273.435486	1135.953857	-449.941528	312.297546	895.729248	-369.043823	-244.290604	898.354736	-450.735138	10.569495	965.603577	576.060425	-45.857418	932.321228	583.478882	109.592934
-502.995636	88.622902	876.805298	-476.952850	-73.055603	870.547791	-577.488708	131.454254	499.718201	-549.862854	-138.800064	506.427002	-584.307434	140.798874	88.225281	-541.128113	-146.011856	89.942551	-508.569855	165.961029	1376.330811	-458.099548	-174.026398	1370.678345	-453.623535	8.051712	1395.294434	-464.513092	0.406071	1671.871460	-563.229065	265.805206	1140.806030	-489.699738	-273.482239	1136.108276	-449.998901	311.009613	895.384338	-368.962677	-244.381149	898.506714	-450.694244	10.553136	965.597229	576.085449	-45.851048	932.318848	583.559814	109.614937
-502.834717	88.651794	876.759399	-477.071411	-73.038635	870.575867	-578.242981	131.350235	499.824921	-549.734985	-138.602798	506.415100	-584.384155	140.808914	88.213501	-541.082703	-145.954605	89.965790	-507.895020	165.876114	1376.421021	-458.140930	-174.025772	1370.791626	-453.375946	7.981942	1395.345093	-464.361847	0.387172	1671.923950	-562.340637	267.789520	1141.652954	-489.672058	-273.504669	1136.242920	-450.105469	309.797089	895.190552	-368.883575	-244.470352	898.644897	-450.656891	10.552847	965.582092	576.125183	-45.815735	932.334167	583.647888	109.670280
-502.730469	88.742897	876.727539	-477.148743	-73.015663	870.600586	-578.979980	131.200104	499.847839	-549.779663	-138.482819	506.472748	-584.468811	140.817764	88.171379	-541.012878	-145.934326	89.973145	-507.228699	165.718658	1376.526855	-458.191742	-174.030121	1370.865479	-453.146149	7.895696	1395.399658	-464.204590	0.384947	1671.964600	-561.299377	269.678223	1142.440674	-489.688446	-273.547699	1136.338989	-450.173584	308.682739	895.041565	-368.778381	-244.512482	898.780334	-450.648621	10.595868	965.581177	576.165405	-45.800426	932.334656	583.765381	109.681213
-502.664063	88.774010	876.655151	-477.217346	-72.989944	870.609131	-579.737244	131.114319	499.889923	-549.783020	-138.333710	506.493256	-584.524475	140.828430	88.116882	-540.975830	-145.906967	89.955795	-506.520142	165.599365	1376.656006	-458.263550	-174.051880	1370.921143	-452.905914	7.784132	1395.428345	-464.035370	0.386864	1671.986450	-560.224243	271.582397	1143.278809	-489.757233	-273.478790	1136.262939	-450.210266	307.707581	895.003784	-368.677521	-244.567902	898.906799	-450.641479	10.638783	965.545288	576.223267	-45.777493	932.343384	583.863770	109.710587
-502.615448	88.911530	876.617981	-477.246277	-72.930473	870.568298	-580.482544	130.966232	499.947479	-549.854004	-138.144714	506.487183	-584.595825	140.843155	88.097618	-540.833679	-145.888260	89.952354	-505.870789	165.488358	1376.765259	-458.334320	-174.092712	1370.896362	-452.657227	7.680680	1395.435059	-463.866638	0.380731	1671.990234	-559.203247	273.347809	1144.148804	-489.827881	-273.794037	1136.398071	-450.125732	307.005219	895.149902	-368.579132	-244.593033	899.013245	-450.618164	10.717364	965.501099	576.249451	-45.742023	932.342896	583.952881	109.719337
-502.613159	89.003746	876.560669	-477.304260	-72.826393	870.527344	-581.167297	130.899216	500.045868	-549.940735	-138.014633	506.484131	-584.680908	140.834167	88.050728	-540.762817	-145.890442	89.928146	-505.145233	165.429520	1376.909668	-458.447296	-174.097305	1370.845215	-452.430573	7.613274	1395.452148	-463.683136	0.386203	1671.973511	-558.210632	274.557343	1144.645508	-489.961761	-273.864197	1136.332520	-449.756256	306.385925	895.370789	-368.448303	-244.600952	899.098389	-450.605377	10.817352	965.434509	576.283752	-45.724331	932.344849	584.044312	109.767624
-502.655426	89.098717	876.512756	-477.364288	-72.700218	870.489136	-581.803101	130.749222	500.105530	-550.108521	-137.932007	506.488190	-584.769470	140.828812	88.002953	-540.815430	-145.885864	89.912560	-504.450439	165.427597	1377.015869	-458.583466	-174.105759	1370.770142	-452.190521	7.549920	1395.430420	-463.494751	0.396593	1671.955811	-557.428040	275.605469	1145.075439	-490.111633	-274.057922	1136.276123	-449.194519	305.836914	895.738342	-368.361542	-244.608322	899.187256	-450.609467	10.937777	965.371033	576.320923	-45.695744	932.347900	584.155457	109.788635
-502.707855	89.254906	876.495422	-477.444977	-72.510521	870.448242	-582.403625	130.599335	500.164185	-550.212646	-137.835251	506.475281	-584.848145	140.837997	87.935532	-540.715027	-145.892090	89.888519	-503.794434	165.455444	1377.106201	-458.734985	-174.124756	1370.670166	-451.938568	7.516252	1395.428955	-463.332642	0.355601	1671.903564	-556.853271	276.576385	1145.453369	-490.334747	-274.295380	1136.200562	-448.413116	305.280396	896.141724	-368.253662	-244.624939	899.266907	-450.608856	11.102579	965.313354	576.340271	-45.661697	932.352478	584.236938	109.831459
-502.846191	89.411507	876.490234	-477.547180	-72.365028	870.430054	-582.924744	130.508255	500.176819	-550.357178	-137.793365	506.431732	-584.855469	140.839722	87.919456	-540.727905	-145.929077	89.872299	-503.134949	165.521057	1377.167236	-458.891235	-174.114304	1370.551025	-451.689697	7.502878	1395.394653	-463.091827	0.395143	1671.918213	-556.305115	277.153442	1145.548096	-490.533875	-274.124146	1135.943481	-447.337921	304.843933	896.684753	-368.180695	-244.651840	899.287659	-450.634796	11.271170	965.260498	576.397034	-45.595520	932.356567	584.358398	109.893570
-502.980103	89.627266	876.500061	-477.666473	-72.179886	870.411743	-581.954041	129.919571	499.836700	-550.449402	-137.744614	506.405701	-584.154541	141.113861	87.786087	-540.698547	-145.952362	89.834229	-502.544250	165.624908	1377.224487	-459.046997	-174.103699	1370.412354	-451.427460	7.507724	1395.332031	-462.885254	0.390988	1671.900879	-556.060913	277.955322	1145.844360	-490.905701	-274.724030	1135.922729	-446.352509	304.120117	897.093750	-368.144501	-244.707840	899.340759	-450.655518	11.477009	965.210388	576.422852	-45.569958	932.366760	584.453308	109.943985
-503.165649	89.764359	876.501892	-477.811768	-71.995972	870.396667	-583.462646	130.304077	500.129364	-550.549377	-137.726501	506.343536	-584.743164	140.943588	87.810997	-540.676147	-145.982422	89.808174	-502.043243	165.780579	1377.287476	-459.176239	-174.058701	1370.268188	-451.176086	7.519897	1395.287109	-462.665039	0.379607	1671.874634	-555.818481	278.242126	1145.818604	-491.228455	-274.852478	1135.760742	-445.164886	303.728607	897.551575	-368.124634	-244.748703	899.358643	-450.701141	11.659337	965.151245	576.460388	-45.564480	932.392639	584.547424	109.952118
-503.364441	89.977684	876.515930	-477.975861	-71.800629	870.386047	-584.161743	130.432968	500.256927	-550.660217	-137.705444	506.274200	-584.929443	140.547272	87.478935	-540.709900	-146.027802	89.759293	-501.601593	165.997177	1377.374268	-459.301636	-173.980240	1370.124512	-450.769836	7.495269	1395.395142	-462.440552	0.377082	1671.858887	-555.632141	278.271698	1145.691528	-491.539032	-274.920380	1135.594482	-443.849243	302.874603	898.023438	-368.148712	-244.795395	899.343201	-450.745087	11.881801	965.092590	576.530151	-45.484085	932.363647	584.659485	110.032494
-503.574249	90.184525	876.533203	-478.163361	-71.595612	870.377014	-584.496704	130.463440	500.296631	-550.693298	-137.588303	506.143524	-584.977722	140.962662	87.774864	-540.613159	-146.058762	89.718140	-501.204712	166.216095	1377.480835	-459.358337	-173.900650	1369.956055	-450.520264	7.562551	1395.356567	-462.195099	0.360158	1671.851807	-555.520081	278.152374	1145.614014	-491.831299	-274.942902	1135.439453	-442.487091	301.652100	898.414185	-368.206146	-244.867447	899.322266	-450.807831	12.101875	965.036987	576.581482	-45.451473	932.360779	584.759644	110.115250
-503.776703	90.330101	876.533752	-478.320709	-71.425415	870.369141	-584.795044	130.483078	500.307312	-550.728333	-137.566147	506.102203	-585.012085	141.025879	87.782043	-540.558533	-146.114700	89.672256	-500.824432	166.457932	1377.656738	-459.397095	-173.782516	1369.840454	-450.272949	7.654403	1395.355957	-461.948700	0.330689	1671.863159	-555.364014	277.646240	1145.471924	-492.133026	-274.866180	1135.307861	-441.096558	301.105194	898.975342	-368.285492	-244.923737	899.317322	-450.861481	12.288649	964.977112	576.658691	-45.368904	932.359314	584.874512	110.170967
-504.151031	90.209427	876.470642	-478.523590	-71.440392	870.406494	-585.055908	130.565887	500.251617	-551.046936	-137.615219	506.294586	-584.970642	141.083954	87.747253	-540.804138	-146.150665	89.665207	-500.509125	166.716522	1377.822876	-459.424011	-173.676926	1369.731445	-450.027344	7.800546	1395.365601	-461.716888	0.292603	1671.878418	-555.350708	276.974243	1145.364502	-492.437988	-274.745209	1135.221680	-439.863831	299.849182	899.253235	-368.436798	-244.991501	899.308350	-451.032410	12.342889	964.908569	576.730225	-45.321846	932.373291	584.983093	110.232803
-504.149780	90.628403	876.602478	-478.630341	-71.144890	870.431824	-585.234253	130.598633	500.279480	-551.108704	-137.543564	506.248322	-584.952026	141.171631	87.721138	-540.752319	-146.171066	89.669388	-500.156006	166.994705	1378.031372	-459.391235	-173.530716	1369.648438	-449.939880	8.028091	1395.228516	-461.475647	0.246478	1671.899658	-555.246765	275.986298	1145.122314	-492.761932	-274.555237	1135.176514	-438.896820	299.407410	899.611450	-368.602478	-245.030182	899.287231	-451.034119	12.619561	964.967224	576.789185	-45.299400	932.368408	585.100159	110.253098
-504.328430	90.775665	876.638794	-478.817963	-70.948296	870.467834	-585.373108	130.637619	500.246124	-551.079895	-137.621445	506.097961	-584.905334	141.256882	87.689606	-540.726807	-146.188889	89.693939	-499.891235	167.318512	1378.228882	-459.353088	-173.369308	1369.574341	-449.708527	8.215462	1395.266724	-461.196533	0.293121	1671.932373	-555.143127	274.635040	1144.705444	-493.051575	-274.341339	1135.129150	-437.773865	298.510071	899.783142	-368.865692	-245.083267	899.252563	-451.131531	12.804967	964.965088	576.860474	-45.251400	932.379944	585.205566	110.325645
-504.479309	90.939445	876.681641	-478.988373	-70.778511	870.513611	-585.164978	130.526505	500.152985	-551.111023	-137.594498	506.055908	-584.702332	141.406052	87.646278	-540.658813	-146.188004	89.677116	-499.619751	167.651321	1378.400757	-459.303711	-173.174393	1369.516724	-449.459961	8.405633	1395.324219	-460.939972	0.240739	1671.981934	-555.045349	273.312714	1144.441650	-493.360718	-273.953339	1134.958374	-436.612915	297.489746	899.919983	-369.106842	-245.097610	899.184509	-451.231842	12.979151	964.982483	576.955139	-45.236210	932.395264	585.335022	110.341644
-504.614502	91.062790	876.728882	-479.149384	-70.592491	870.561707	-585.674744	130.779327	500.247284	-551.131165	-137.517227	506.044098	-584.879517	141.413773	87.683617	-540.729919	-146.219116	89.679604	-499.400482	167.963623	1378.562988	-459.236755	-172.997299	1369.462646	-449.218201	8.595605	1395.365845	-460.679901	0.181826	1672.018921	-554.888000	271.796936	1144.018677	-493.608124	-273.867432	1135.049561	-435.607300	296.699860	900.024597	-369.415405	-245.087646	899.123047	-451.340881	13.135803	965.012695	577.062378	-45.157162	932.388550	585.443298	110.393402
-504.725891	91.251015	876.757324	-479.310516	-70.397018	870.583252	-585.944641	130.940353	500.311188	-551.106934	-137.422714	506.005341	-584.895996	141.463654	87.644913	-540.747070	-146.217651	89.663315	-499.204620	168.326691	1378.682739	-459.138458	-172.801682	1369.404053	-448.997345	8.751826	1395.390015	-460.428528	0.124771	1672.063965	-554.725159	270.275696	1143.559082	-493.853149	-273.556366	1135.049561	-434.701965	295.896454	899.960327	-369.755798	-245.115707	899.018677	-451.445099	13.316962	965.023865	577.133789	-45.127464	932.395020	585.536621	110.399529
-504.796814	91.450790	876.802002	-479.426605	-70.208282	870.627747	-586.110474	131.065598	500.352661	-551.091736	-137.332489	505.982422	-584.967590	141.503525	87.636810	-540.699829	-146.194077	89.664268	-499.042755	168.692444	1378.784790	-459.038940	-172.616730	1369.380127	-448.782104	8.917850	1395.416870	-460.190277	0.031318	1672.070923	-554.468323	268.779572	1143.105591	-494.080109	-273.118835	1134.898560	-433.403778	294.640167	899.896545	-370.136169	-245.087875	898.877014	-451.532135	13.500706	965.065857	577.231018	-45.112286	932.388916	585.645630	110.436066
-504.916565	91.655449	876.822510	-479.561981	-70.030273	870.659851	-586.264343	131.178772	500.382843	-551.053772	-137.227310	505.994598	-584.997009	141.567093	87.635750	-540.732361	-146.179337	89.656342	-498.868103	169.027527	1378.840454	-458.871460	-172.437622	1369.356201	-448.809967	9.146330	1395.247192	-459.914093	0.014284	1672.138916	-554.214661	267.300568	1142.575806	-494.271210	-272.969849	1135.027100	-432.517181	293.852295	899.688538	-370.558319	-245.051666	898.755554	-451.659515	13.694222	965.092041	577.283081	-45.067413	932.402832	585.721985	110.499718
-505.050140	91.753761	876.779724	-479.669830	-69.907303	870.681091	-586.409790	131.305725	500.381653	-551.016418	-137.130539	505.983368	-585.064575	141.600418	87.605370	-540.673828	-146.132202	89.661827	-498.832550	169.374893	1378.837646	-458.775299	-172.226578	1369.341064	-448.367645	9.340825	1395.526123	-459.658600	-0.029854	1672.168579	-553.844543	265.888336	1141.988037	-494.439545	-272.692871	1135.033691	-431.595215	293.191711	899.409912	-370.984192	-245.028259	898.594055	-451.789764	13.846308	965.084167	577.406921	-45.025864	932.408936	585.839966	110.513954
-505.149353	91.960487	876.768738	-479.787201	-69.744781	870.680481	-586.553528	131.447418	500.391571	-550.983643	-136.983841	505.972565	-585.130310	141.618958	87.588783	-540.730286	-146.110840	89.669472	-498.734955	169.681534	1378.815796	-458.631805	-172.069443	1369.316528	-448.159302	9.553152	1395.519653	-459.390717	-0.077341	1672.189209	-553.185303	264.473724	1141.672363	-494.582001	-272.454865	1135.038940	-430.895447	291.875916	899.030518	-371.464172	-244.927795	898.364197	-451.908264	14.029686	965.083008	577.475952	-45.014404	932.420471	585.907593	110.540070
-505.158081	92.257782	876.781738	-479.837708	-69.507790	870.658875	-586.640930	131.583206	500.439178	-550.925659	-136.839478	505.932007	-585.137817	141.657852	87.610489	-540.694458	-146.103546	89.659554	-498.648071	169.972565	1378.803223	-458.480408	-171.898163	1369.305420	-447.942505	9.770950	1395.494751	-459.105469	-0.122597	1672.194702	-552.615845	263.216736	1141.121216	-494.676270	-272.226501	1135.034424	-429.967957	290.674042	898.602722	-371.926971	-244.784821	898.149048	-451.969482	14.260209	965.093811	577.568604	-45.008919	932.420654	586.015808	110.569054
-505.194275	92.464104	876.768738	-479.880035	-69.307877	870.632568	-586.703003	131.688492	500.446259	-550.862427	-136.676498	505.929413	-585.151306	141.671448	87.608978	-540.723633	-146.051956	89.645988	-498.512238	170.211533	1378.748169	-458.254456	-171.731308	1369.299683	-447.942230	10.008920	1395.234619	-458.831604	-0.161711	1672.172852	-551.988525	262.037323	1140.623291	-494.760742	-271.819763	1134.902222	-429.099243	289.526550	898.163330	-372.375061	-244.616135	897.923706	-452.033112	14.449915	965.085388	577.659668	-44.987701	932.427429	586.114380	110.572426
-505.199127	92.714432	876.746582	-479.936615	-69.066307	870.600464	-586.739990	131.809769	500.473053	-550.815002	-136.513626	505.922668	-585.173828	141.710083	87.577347	-540.708984	-145.989212	89.635086	-498.446289	170.467239	1378.692261	-458.101227	-171.535065	1369.283447	-447.513245	10.170625	1395.440430	-458.559998	-0.186308	1672.180176	-551.339905	261.021088	1140.131104	-494.815125	-271.781677	1135.011353	-428.253937	288.455109	897.720154	-372.891113	-244.410919	897.696838	-452.081879	14.673995	965.067017	577.740845	-44.986301	932.433167	586.197815	110.564850
-505.225983	92.917191	876.728638	-479.971741	-68.865784	870.571289	-586.727722	131.918976	500.481659	-550.776672	-136.347656	505.884186	-585.147705	141.725937	87.604370	-540.695068	-145.966064	89.629875	-498.332855	170.725281	1378.642456	-457.908081	-171.348831	1369.270386	-447.325378	10.334534	1395.397827	-458.285675	-0.202506	1672.166260	-550.624451	260.138397	1139.659424	-494.827362	-271.592468	1135.028198	-427.334869	287.378632	897.325623	-373.398376	-244.213470	897.441040	-452.124725	14.865126	965.049011	577.842896	-44.977913	932.438843	586.296509	110.555305
-505.247589	93.129013	876.704285	-479.980560	-68.620895	870.550354	-586.718201	132.040176	500.485870	-550.765869	-136.190277	505.918793	-585.147217	141.745316	87.603386	-540.664001	-145.926910	89.633598	-498.214752	170.966003	1378.586548	-457.714935	-171.144577	1369.262817	-447.168823	10.517956	1395.334106	-458.008972	-0.211604	1672.144897	-549.914307	259.383270	1139.247437	-494.831848	-271.472870	1135.049194	-426.371613	286.311249	896.948792	-373.927979	-244.014679	897.174072	-452.142731	15.098719	965.027405	577.928589	-44.976151	932.463745	586.372559	110.579849
-505.214722	93.421059	876.695557	-479.977753	-68.380409	870.522156	-586.688110	132.168640	500.510895	-550.731018	-136.035522	505.904175	-585.148560	141.765121	87.598892	-540.693115	-145.889282	89.641418	-498.070282	171.197128	1378.532349	-457.521729	-170.951950	1369.251465	-446.985962	10.727304	1395.264771	-457.715576	-0.210474	1672.111450	-549.158752	258.741974	1138.887085	-494.831909	-271.221954	1134.974121	-425.433746	285.430695	896.641235	-374.432831	-243.717316	896.929321	-452.136688	15.343472	965.014832	578.046692	-44.960499	932.472168	586.491943	110.591103
-505.204926	93.608437	876.669128	-479.925995	-68.174904	870.506836	-586.630432	132.293396	500.501740	-550.698120	-135.883530	505.924530	-585.161255	141.788055	87.586411	-540.716553	-145.853622	89.669662	-497.899200	171.406067	1378.485596	-457.320099	-170.786163	1369.274780	-446.787170	10.924209	1395.235474	-457.425568	-0.200902	1672.074219	-548.412292	258.229614	1138.554443	-494.765076	-271.304688	1135.136841	-424.462769	284.579529	896.381653	-374.944214	-243.390549	896.746338	-452.117249	15.555046	964.998535	578.139099	-44.968983	932.490356	586.569275	110.556274
-505.169800	93.811043	876.678223	-479.869934	-67.932907	870.501343	-586.580750	132.397537	500.507172	-550.617920	-135.734161	505.902374	-585.140320	141.825699	87.582924	-540.710510	-145.797028	89.646774	-497.738800	171.604630	1378.458008	-457.117950	-170.590698	1369.289307	-446.622589	11.112103	1395.190063	-457.138977	-0.173703	1672.041504	-547.613525	257.868896	1138.306885	-494.713348	-271.196320	1135.209717	-423.536774	283.874512	896.158081	-375.441040	-243.078186	896.528992	-452.084625	15.772792	965.006226	578.209839	-44.965469	932.504089	586.638611	110.527328
-505.142029	93.977882	876.652527	-479.794830	-67.761215	870.478760	-586.476990	132.537872	500.498718	-550.530701	-135.613022	505.922455	-585.107361	141.860580	87.604973	-540.726440	-145.787338	89.657761	-497.561310	171.796555	1378.438721	-456.913452	-170.388062	1369.333496	-446.441345	11.295384	1395.182983	-456.843658	-0.117135	1672.023926	-546.968140	257.686523	1138.142700	-494.627167	-271.155762	1135.291382	-422.698883	283.249725	896.011230	-375.938599	-242.698761	896.322021	-452.038452	15.954843	964.983948	578.315430	-44.978024	932.507202	586.728333	110.562080
-505.103973	94.148376	876.648132	-479.706696	-67.530190	870.465393	-586.386047	132.655106	500.514099	-550.007507	-135.106659	505.488953	-585.119263	141.879745	87.619347	-540.482910	-145.720474	89.622871	-497.372803	171.994461	1378.466797	-456.734344	-170.206253	1369.362793	-446.282928	11.469867	1395.171753	-456.563721	-0.039660	1672.014771	-546.192749	257.533325	1137.983887	-494.563965	-271.072052	1135.386841	-421.882965	282.798187	895.910278	-376.384491	-242.327118	896.158203	-451.981476	16.163063	964.977600	578.397949	-45.019173	932.534607	586.808472	110.517883
-505.027069	94.413864	876.697510	-479.591705	-67.299271	870.469482	-586.303528	132.799667	500.522369	-549.838684	-134.979706	505.445007	-585.101013	141.923279	87.605759	-540.475403	-145.711487	89.641075	-497.218750	172.166489	1378.486206	-456.612427	-170.003082	1369.413086	-445.958191	11.547493	1395.331787	-456.292297	0.039842	1671.991943	-545.598328	257.607452	1137.980591	-494.496460	-271.008423	1135.473877	-421.102356	282.445648	895.846191	-376.894928	-241.968567	896.030701	-451.900146	16.392010	965.011353	578.471985	-45.029774	932.529602	586.876282	110.471321
-504.942200	94.614441	876.707275	-479.463226	-67.056458	870.441772	-586.232605	132.983139	500.543915	-549.699524	-134.894501	505.429016	-585.127930	141.916275	87.626984	-540.444946	-145.693970	89.635040	-497.046051	172.328888	1378.519043	-456.462585	-169.831619	1369.462158	-445.815918	11.697413	1395.312012	-456.020416	0.142248	1671.948120	-544.948120	257.681213	1137.949219	-494.411133	-270.957275	1135.560059	-420.386322	282.242432	895.820007	-377.326050	-241.548172	895.891296	-451.798218	16.603292	965.004822	578.536743	-45.054668	932.538208	586.941833	110.462898
-504.867188	94.825096	876.713867	-479.315063	-66.841446	870.435120	-586.074707	133.114624	500.526459	-549.644897	-134.905762	505.440826	-585.102356	141.944290	87.655258	-540.515442	-145.682281	89.634697	-496.819183	172.487045	1378.563354	-456.277710	-169.670670	1369.500854	-445.831055	11.942630	1395.135742	-455.757446	0.256325	1671.913818	-544.266113	257.705780	1137.872925	-494.359528	-270.935181	1135.674072	-419.762787	282.052338	895.776794	-377.773010	-241.126587	895.719849	-451.689667	16.826487	965.005859	578.585571	-45.072205	932.543762	587.007263	110.453270
-504.744354	95.007805	876.731384	-479.125732	-66.637772	870.432922	-585.882446	133.241608	500.527283	-549.576111	-134.894119	505.489746	-585.037231	141.983871	87.658653	-540.521362	-145.694290	89.649521	-496.653198	172.658768	1378.600220	-456.170654	-169.498322	1369.526489	-445.509949	11.997828	1395.290161	-455.489929	0.392888	1671.886719	-543.729309	257.968353	1137.881470	-494.281525	-270.903076	1135.760132	-419.190277	281.993073	895.805481	-378.154388	-240.750565	895.637695	-451.538513	17.024662	965.015503	578.625916	-45.105995	932.545105	587.075867	110.419754
-504.656006	95.166489	876.741028	-478.942810	-66.449509	870.422974	-585.809875	133.410843	500.566040	-549.520081	-134.890594	505.535614	-585.064087	141.968079	87.704544	-540.612732	-145.696259	89.662308	-496.389252	172.808319	1378.680420	-456.003784	-169.374771	1369.568726	-445.520355	12.257434	1395.167114	-455.250031	0.522489	1671.870117	-543.235474	258.456268	1137.941162	-494.238556	-270.852875	1135.874268	-418.645020	281.994965	895.869629	-378.546417	-240.293045	895.561523	-451.409363	17.210035	965.017822	578.726135	-45.123085	932.552795	587.166931	110.416512
-504.547760	95.324280	876.778748	-478.794647	-66.272758	870.416992	-585.641296	133.470779	500.551666	-549.552002	-134.927734	505.616028	-585.098450	141.948318	87.701569	-540.609070	-145.707230	89.677246	-496.194641	172.967712	1378.735718	-455.922882	-169.205887	1369.606079	-445.188354	12.309796	1395.342529	-455.010071	0.672539	1671.862427	-542.812988	258.872772	1137.992554	-494.218658	-270.775391	1135.937622	-418.190399	282.140045	895.962341	-378.842682	-239.856125	895.526672	-451.265533	17.365698	965.027161	578.752563	-45.154106	932.551208	587.222656	110.409889
-504.441254	95.494698	876.798218	-478.593140	-66.145866	870.414490	-585.439880	133.582336	500.576904	-549.509399	-134.885147	505.676300	-585.026184	141.985413	87.743927	-540.628662	-145.712341	89.690979	-495.889069	173.088486	1378.817261	-455.729218	-169.094254	1369.645386	-445.413605	12.577056	1394.957153	-454.778809	0.856463	1671.796875	-542.480652	259.464569	1138.126953	-494.183838	-270.676025	1136.032959	-417.724945	282.145020	896.051758	-379.138306	-239.365997	895.475586	-451.111115	17.524931	965.035156	578.795471	-45.187580	932.574280	587.287598	110.379662
-504.314575	95.595474	876.798340	-478.396881	-66.015228	870.423279	-585.311157	133.674332	500.564606	-549.462524	-134.853424	505.721039	-585.014465	141.986298	87.759018	-540.661194	-145.714966	89.687721	-495.733063	173.223755	1378.857788	-455.624146	-168.915359	1369.664063	-445.023438	12.711077	1395.222412	-454.590210	0.844053	1671.860352	-542.132385	260.019684	1138.213623	-494.185364	-270.573669	1136.087158	-417.257996	282.212433	896.174500	-379.421265	-238.879501	895.469238	-450.953430	17.662855	965.040588	578.855469	-45.203854	932.590088	587.351074	110.353661
-504.178772	95.729469	876.822021	-478.205750	-65.883263	870.416016	-585.167664	133.736160	500.557404	-549.381897	-134.798248	505.727966	-584.995667	142.006454	87.745781	-540.640686	-145.710342	89.699493	-495.535461	173.394745	1378.885864	-455.532501	-168.744537	1369.673706	-444.697479	12.753407	1395.395874	-454.384735	1.003363	1671.843994	-541.791992	260.500702	1138.302490	-494.204803	-270.245453	1135.987915	-416.850586	282.384491	896.305115	-379.621521	-238.388214	895.418945	-450.789185	17.792267	965.048523	578.899231	-45.192173	932.590637	587.397949	110.375076
-504.040466	95.860184	876.806641	-478.018890	-65.780518	870.404785	-585.051147	133.809387	500.547638	-549.300842	-134.734100	505.756287	-584.964783	142.010376	87.792046	-540.274231	-145.491074	89.549271	-495.274719	173.546021	1378.917114	-455.385590	-168.619873	1369.683716	-444.509888	12.892814	1395.379272	-454.187225	1.151168	1671.823486	-541.525574	261.214844	1138.421387	-494.211060	-270.265320	1136.149902	-416.457703	282.494781	896.416687	-379.874512	-237.917130	895.379883	-450.614624	17.925123	965.029419	578.937134	-45.217186	932.595520	587.462158	110.361435
-503.885376	95.929649	876.767212	-477.833038	-65.697495	870.390930	-584.896057	133.871338	500.547882	-549.240173	-134.709946	505.785980	-584.938721	141.995773	87.793892	-540.299683	-145.467209	89.511620	-494.994080	173.701157	1378.928467	-455.254303	-168.462723	1369.697632	-444.320984	13.036892	1395.364502	-453.991699	1.310041	1671.808350	-541.256042	261.751160	1138.536865	-494.230438	-270.123627	1136.131226	-416.129791	282.598389	896.515076	-380.031525	-237.447250	895.318970	-450.437469	18.025003	964.999084	578.905945	-45.141960	932.592102	587.431152	110.501259
-503.723114	96.030891	876.766541	-477.656433	-65.603981	870.375427	-584.807495	133.927734	500.570984	-549.161621	-134.695923	505.806061	-584.957031	141.988708	87.812775	-540.340820	-145.463287	89.547684	-494.754578	173.837219	1378.935059	-455.087341	-168.317184	1369.694214	-444.119476	13.198460	1395.368774	-453.809845	1.470095	1671.803955	-541.409729	262.570007	1138.503662	-494.268677	-269.911926	1136.122192	-415.850922	282.782013	896.653381	-380.195923	-236.984756	895.261475	-450.267242	18.117577	964.990784	578.919189	-45.095921	932.600708	587.447815	110.576149
-503.544922	96.118011	876.768494	-477.464600	-65.510841	870.366699	-584.678589	133.959366	500.573669	-549.073181	-134.654617	505.815369	-584.959167	141.988205	87.811714	-540.309998	-145.445587	89.539391	-494.490875	174.010681	1378.945068	-454.937317	-168.178528	1369.687866	-443.932281	13.346963	1395.372559	-453.635559	1.644000	1671.798706	-541.154602	262.999878	1138.612061	-494.297516	-269.709595	1136.106445	-415.611542	282.893005	896.789673	-380.343018	-236.477707	895.210632	-450.083893	18.204880	964.988220	578.966980	-45.073738	932.614380	587.464966	110.587990
-503.357117	96.168945	876.757019	-477.307983	-65.460487	870.355652	-584.540100	134.030197	500.582092	-548.960693	-134.614227	505.851410	-584.981018	141.950516	87.839310	-540.354919	-145.452301	89.541878	-494.215881	174.148651	1378.953369	-454.772217	-168.050308	1369.691406	-443.727234	13.492693	1395.357788	-453.455994	1.819810	1671.795410	-540.895813	263.436279	1138.699707	-494.333069	-269.471375	1136.072632	-415.432526	283.025482	896.873352	-380.449860	-235.972290	895.172424	-449.901215	18.249832	964.972534	578.999023	-45.074505	932.603394	587.509338	110.628311
-503.143219	96.245796	876.717712	-477.125610	-65.378799	870.350525	-584.350159	134.093597	500.561554	-548.780640	-134.559982	505.856201	-584.955872	141.940170	87.836067	-540.313354	-145.424652	89.531380	-493.945709	174.285873	1378.955688	-454.607880	-167.920197	1369.690918	-443.531799	13.637810	1395.320068	-453.286591	2.005435	1671.789185	-540.677307	263.794708	1138.748779	-494.360718	-269.217743	1136.049927	-415.282440	283.121582	896.919617	-380.508118	-235.512390	895.147644	-449.701965	18.340845	964.949463	579.031067	-45.074120	932.614075	587.552490	110.643539
-502.870667	96.349075	876.694885	-476.923340	-65.255852	870.313477	-584.163574	134.181808	500.573792	-548.570496	-134.521744	505.841644	-584.919861	141.961823	87.837624	-540.272461	-145.403809	89.570930	-493.679230	174.429169	1378.957031	-454.441528	-167.778198	1369.693848	-443.330078	13.788425	1395.310425	-453.114563	2.171646	1671.774414	-540.532410	264.151093	1138.775635	-494.356476	-268.963593	1136.044189	-415.209290	283.170166	896.918152	-380.529358	-235.080551	895.130249	-449.468109	18.428040	964.921936	579.100098	-45.080776	932.616638	587.615784	110.637169
-502.650940	96.403748	876.679810	-476.741882	-65.182175	870.313782	-583.973755	134.260880	500.558472	-548.431274	-134.496323	505.890656	-584.891907	141.948074	87.839371	-540.290527	-145.408401	89.575661	-493.433014	174.580154	1378.944214	-454.236237	-167.629288	1369.677490	-443.141327	13.965032	1395.302368	-452.951050	2.355064	1671.777832	-540.427612	264.478851	1138.826416	-494.345612	-268.617554	1136.004395	-415.186951	283.150024	896.906921	-380.532349	-234.591553	895.119629	-449.280518	18.489349	964.920349	579.183777	-45.115883	932.635010	587.704102	110.596024
-502.457703	96.470497	876.673706	-476.575806	-65.132057	870.326660	-583.832581	134.342468	500.560791	-548.250549	-134.478058	505.867218	-584.934998	141.935638	87.870842	-540.327026	-145.407486	89.563988	-493.175323	174.734741	1378.941040	-454.074921	-167.519272	1369.696899	-442.942200	14.109504	1395.304443	-452.779205	2.538357	1671.788208	-540.308044	264.697449	1138.873901	-494.311096	-268.341705	1135.985962	-415.259155	283.210114	896.865112	-380.539703	-234.136826	895.106628	-449.102905	18.551044	964.924561	579.283386	-45.150074	932.649597	587.799316	110.551079
-502.238281	96.531746	876.648682	-476.391449	-65.076073	870.346924	-583.636169	134.422638	500.567871	-548.151855	-134.506714	505.905823	-584.910645	141.941437	87.889053	-540.293579	-145.410172	89.599182	-492.932709	174.879135	1378.978516	-453.914154	-167.378738	1369.721924	-442.744537	14.257369	1395.324951	-452.623230	2.729502	1671.798584	-540.225220	264.897919	1138.911743	-494.286285	-267.867584	1135.861084	-415.379883	283.268311	896.798401	-380.522247	-233.707550	895.067200	-448.909088	18.624996	964.925232	579.393311	-45.207161	932.676697	587.920898	110.499466
-502.035706	96.570732	876.639771	-476.207764	-65.002205	870.349976	-583.476563	134.498138	500.569397	-547.982483	-134.522095	505.938812	-584.931152	141.907715	87.901527	-540.355164	-145.408737	89.605827	-492.681793	175.045685	1378.991211	-453.738922	-167.257263	1369.768921	-442.578125	14.425592	1395.367676	-452.493164	2.874706	1671.779907	-540.181396	265.039276	1138.943481	-494.226715	-267.817902	1136.000244	-415.525726	283.295959	896.708801	-380.522949	-233.288025	895.099915	-448.723846	18.682716	964.925781	579.466797	-45.262375	932.709595	588.012329	110.400505
-501.845642	96.618927	876.639160	-476.020782	-64.951332	870.360474	-583.299866	134.540039	500.557129	-547.901794	-134.547653	505.977356	-584.963745	141.885620	87.917145	-540.400696	-145.367691	89.630791	-492.456482	175.210739	1378.986938	-453.563385	-167.117828	1369.805420	-442.365448	14.569106	1395.391479	-452.319031	3.098777	1671.823730	-540.168213	265.153717	1138.976563	-494.162842	-267.571869	1136.008789	-415.720764	283.301666	896.594971	-380.476410	-232.859207	895.102722	-448.543457	18.736368	964.934204	579.569885	-45.266224	932.723755	588.098450	110.361572
-501.591980	96.685883	876.646179	-475.809753	-64.873253	870.380127	-583.069458	134.575821	500.557739	-547.656494	-134.495331	505.963165	-584.936462	141.890594	87.924469	-540.341309	-145.370926	89.632927	-492.225311	175.376984	1378.961548	-453.375702	-166.974945	1369.876343	-442.170410	14.707932	1395.373657	-452.146790	3.334787	1671.783081	-540.155701	265.262543	1138.944702	-494.085999	-267.312622	1136.036621	-415.932068	283.328491	896.446350	-380.427216	-232.453323	895.117737	-448.317780	18.804424	964.950562	579.656677	-45.331421	932.751648	588.187195	110.320335
-501.343781	96.844627	876.627563	-475.630463	-64.768806	870.355896	-582.878540	134.625885	500.601440	-547.471375	-134.473160	505.957611	-584.905457	141.893127	87.931549	-540.327820	-145.361526	89.640800	-491.990997	175.541122	1378.942261	-453.201843	-166.838821	1369.935059	-441.952881	14.827166	1395.383057	-451.988403	3.517543	1671.828613	-540.127808	265.323883	1138.937378	-493.957397	-267.038544	1136.032471	-416.200806	283.466827	896.315063	-380.329559	-232.077682	895.164001	-448.094513	18.916292	964.925598	579.808350	-45.355068	932.773315	588.303284	110.276291
-501.056915	96.947182	876.629883	-475.377716	-64.694138	870.372864	-582.700378	134.676071	500.594666	-547.246094	-134.398544	505.971771	-584.892090	141.896683	87.957230	-540.280518	-145.346222	89.683861	-491.772919	175.695374	1378.918823	-453.021271	-166.719742	1369.986084	-441.762421	14.998669	1395.391113	-451.838135	3.722754	1671.835205	-540.138855	265.367401	1138.913940	-493.819122	-266.749695	1136.065674	-416.440887	283.551300	896.166199	-380.225677	-231.703232	895.222900	-447.843964	19.000755	964.943848	579.906067	-45.375240	932.799500	588.380737	110.242699
-500.781128	96.995163	876.605347	-475.120911	-64.648758	870.382202	-582.546997	134.672852	500.613647	-547.052734	-134.333939	505.986481	-584.900940	141.897568	87.972870	-540.258118	-145.332291	89.712303	-491.577576	175.848267	1378.911133	-452.828430	-166.581085	1370.057983	-441.587402	15.128941	1395.430786	-451.680237	3.915392	1671.841309	-540.139465	265.382385	1138.879395	-493.697266	-266.597565	1136.110962	-416.725861	283.718719	896.005615	-380.130615	-231.367172	895.276367	-447.593781	19.059027	964.942993	580.003601	-45.401497	932.830994	588.485535	110.133934
-500.495148	97.047791	876.602600	-474.872711	-64.590797	870.390198	-582.383179	134.724869	500.624847	-546.913330	-134.274002	505.986755	-584.888428	141.846146	87.960686	-540.248108	-145.318787	89.698807	-491.356476	176.027542	1378.898193	-452.634003	-166.450363	1370.121582	-441.423218	15.264019	1395.434814	-451.528198	4.115704	1671.828369	-540.145752	265.397339	1138.826538	-493.565399	-266.432709	1136.170898	-417.079407	283.917511	895.817078	-380.026459	-231.027573	895.318604	-447.330505	19.110371	964.947449	580.086304	-45.412384	932.829529	588.580261	110.104408
-500.223022	97.095695	876.596130	-474.604462	-64.547173	870.384399	-582.238708	134.794235	500.650024	-546.801025	-134.208511	506.043396	-584.871948	141.850815	87.962074	-540.199951	-145.276581	89.739494	-491.154144	176.163254	1378.846436	-452.440887	-166.333633	1370.182007	-441.248291	15.415367	1395.446777	-451.372894	4.324548	1671.819092	-539.924805	265.482391	1139.000122	-493.411194	-266.323059	1136.215454	-417.407318	283.997253	895.633606	-379.892365	-230.666824	895.397766	-447.050415	19.157207	964.936951	580.168335	-45.440487	932.843994	588.642212	110.071114
-499.915558	97.126869	876.547913	-474.281006	-64.472496	870.372986	-582.054565	134.787582	500.654175	-546.720703	-134.163376	506.054993	-584.848389	141.853119	87.957108	-540.281189	-145.285126	89.747765	-490.961365	176.304916	1378.800659	-452.229034	-166.191284	1370.245850	-441.048096	15.582978	1395.464600	-451.215729	4.537107	1671.801025	-539.857605	265.388550	1138.928467	-493.240265	-266.216156	1136.303833	-417.723450	284.162476	895.404358	-379.779297	-230.385284	895.452148	-446.750580	19.233032	964.913269	580.225586	-45.458328	932.850159	588.694946	110.028961
-499.696289	97.027191	876.463440	-473.991364	-64.517792	870.354065	-581.899597	134.808990	500.625336	-546.629883	-134.081985	506.080750	-584.841675	141.857071	87.996475	-540.238708	-145.256851	89.722420	-490.756012	176.453049	1378.733276	-452.010284	-166.070435	1370.293091	-440.841644	15.718033	1395.469971	-451.063202	4.764777	1671.782959	-539.895203	265.495544	1138.881104	-493.055756	-265.899170	1136.242554	-418.075775	284.357666	895.158752	-379.627838	-230.078094	895.507324	-446.482727	19.218601	964.853821	580.295776	-45.447643	932.854736	588.759827	109.985878
-499.428802	97.041573	876.421631	-473.731293	-64.487358	870.327576	-581.732239	134.849304	500.626007	-546.535767	-134.013290	506.081573	-584.821777	141.836548	87.997406	-540.249023	-145.249237	89.726753	-490.575531	176.570480	1378.669800	-451.800232	-165.924911	1370.333984	-440.651642	15.865174	1395.432617	-450.900208	4.994275	1671.755859	-539.921326	265.603729	1138.829590	-492.863953	-265.860229	1136.293335	-418.466095	284.648254	894.916260	-379.486786	-229.808838	895.592102	-446.199951	19.251532	964.810913	580.339172	-45.475681	932.858826	588.801392	109.980370
-498.953400	97.338867	876.479492	-473.355469	-64.315941	870.302979	-581.514038	134.875793	500.683228	-546.398071	-133.917206	506.073914	-584.797729	141.801453	88.007195	-540.210510	-145.225235	89.713165	-490.387848	176.715286	1378.610840	-451.558533	-165.796509	1370.388184	-440.462372	16.004087	1395.419800	-450.748749	5.202827	1671.717529	-539.915955	265.692566	1138.773682	-492.651367	-265.868408	1136.379028	-418.835785	284.875519	894.709412	-379.336456	-229.549271	895.666321	-445.797028	19.407980	964.840088	580.389587	-45.462025	932.862183	588.843811	109.980698
-498.640167	97.459221	876.478760	-473.055878	-64.248199	870.291992	-581.362671	134.898346	500.730011	-546.337158	-133.872772	506.114899	-584.776978	141.805786	88.027161	-540.191467	-145.216110	89.749016	-490.197693	176.845551	1378.547363	-451.338562	-165.694199	1370.450806	-440.256744	16.116228	1395.406494	-450.598938	5.436399	1671.697266	-539.959961	265.852631	1138.751709	-492.418152	-265.811737	1136.469116	-419.149323	285.117859	894.485596	-379.190979	-229.316116	895.738831	-445.482544	19.493254	964.830933	580.403992	-45.455833	932.862732	588.861938	109.976318
-498.316467	97.479073	876.464966	-472.705536	-64.186394	870.279358	-581.272217	134.972656	500.762177	-546.303467	-133.835220	506.145416	-584.823059	141.794601	88.035934	-540.236938	-145.216354	89.738197	-490.011902	176.969757	1378.467651	-451.082642	-165.601593	1370.533203	-440.052307	16.226133	1395.390869	-450.441010	5.652650	1671.675415	-539.967712	265.912567	1138.677368	-492.161682	-265.978271	1136.672241	-419.539307	285.446411	894.220703	-379.041473	-229.066345	895.850891	-445.150543	19.541273	964.819702	580.447693	-45.404861	932.860718	588.880432	110.021111
-497.953033	97.587296	876.452026	-472.390747	-64.083527	870.241028	-581.091125	135.025970	500.822418	-546.194397	-133.753723	506.142975	-584.800415	141.789658	88.069550	-540.141968	-145.206024	89.793602	-489.819275	177.076462	1378.377319	-450.823517	-165.484985	1370.587891	-439.856140	16.361666	1395.363159	-450.295593	5.883454	1671.653809	-540.005249	266.075989	1138.634766	-491.922180	-266.059662	1136.756714	-419.968384	285.784241	893.996033	-378.905182	-228.903214	895.923584	-444.797760	19.622583	964.788757	580.481079	-45.414402	932.865601	588.916992	110.014648
-497.642761	97.619034	876.410095	-472.071960	-64.041855	870.224792	-580.953003	135.053207	500.841583	-546.043457	-133.693604	506.148743	-584.792480	141.797791	88.075233	-540.085938	-145.176529	89.797539	-489.637207	177.190247	1378.316650	-450.583405	-165.369278	1370.611938	-439.646027	16.478159	1395.329224	-450.124512	6.115750	1671.627563	-540.022095	266.187164	1138.581055	-491.687225	-266.142944	1136.849487	-420.345581	286.148315	893.771118	-378.713837	-228.745621	895.994873	-444.463348	19.679653	964.750305	580.474548	-45.382992	932.861328	588.900513	110.067421
-497.316254	97.637604	876.379211	-471.750000	-64.004578	870.182617	-580.765564	135.071945	500.837738	-545.944824	-133.652237	506.177460	-584.759460	141.814774	88.074493	-540.098328	-145.176529	89.791580	-489.445129	177.292465	1378.232788	-450.331268	-165.248596	1370.641602	-439.410522	16.592911	1395.322021	-449.964539	6.366143	1671.594482	-540.054382	266.335175	1138.522705	-491.391357	-265.992859	1136.811523	-420.709503	286.435059	893.543335	-378.512787	-228.585022	896.037476	-444.121918	19.703367	964.706299	580.497253	-45.374191	932.866455	588.936401	110.081062
-497.008911	97.648895	876.343689	-471.428864	-63.984322	870.152466	-580.629883	135.119705	500.860382	-545.770630	-133.585236	506.181305	-584.764160	141.820755	88.094093	-540.124573	-145.169586	89.786896	-489.258972	177.391068	1378.144409	-450.086334	-165.145599	1370.659546	-439.229584	16.738609	1395.293335	-449.812836	6.600897	1671.570801	-540.096741	266.534363	1138.505493	-491.086243	-266.247192	1137.001099	-421.116669	286.767090	893.309387	-378.320740	-228.473816	896.106506	-443.798767	19.727362	964.669250	580.532654	-45.353748	932.860046	588.971497	110.095345
-496.736603	97.661270	876.318726	-471.110870	-63.958946	870.119324	-580.488586	135.152771	500.876770	-545.583008	-133.549271	506.189362	-584.753967	141.817841	88.107864	-540.089172	-145.176147	89.783714	-489.048523	177.510483	1378.063721	-449.818512	-165.031113	1370.698364	-439.020294	16.820580	1395.243652	-449.655151	6.884837	1671.496582	-540.153931	266.717773	1138.448730	-490.803925	-266.364044	1137.072266	-421.568756	287.117645	893.076050	-378.127563	-228.333542	896.158752	-443.489258	19.755796	964.633545	580.507507	-45.298458	932.848877	588.942749	110.205109
-496.412628	97.700424	876.307922	-470.788574	-63.917484	870.103455	-580.333313	135.182785	500.882690	-545.437317	-133.545654	506.187012	-584.752136	141.838089	88.114082	-540.034668	-145.170822	89.810066	-488.834747	177.596176	1378.010986	-449.552002	-164.903595	1370.717773	-438.794464	16.939484	1395.229858	-449.489319	7.129611	1671.484741	-540.217529	266.878632	1138.415527	-490.472717	-266.437622	1137.151489	-421.985992	287.456573	892.870544	-377.889160	-228.248199	896.200195	-443.153442	19.795095	964.614685	580.490906	-45.246120	932.848694	588.881592	110.333206
-496.067627	97.776001	876.311096	-470.468475	-63.859673	870.088318	-580.211914	135.224609	500.909119	-545.167114	-133.485413	506.183563	-584.761536	141.811935	88.124214	-539.888428	-145.110947	89.825966	-488.617035	177.691711	1377.929199	-449.284393	-164.793228	1370.728638	-438.532349	17.056948	1395.235718	-449.337463	7.346224	1671.508911	-540.293701	266.956451	1138.307251	-490.123352	-266.494293	1137.226196	-422.369110	287.724182	892.653687	-377.668762	-228.198715	896.237427	-442.825317	19.844105	964.611145	580.492493	-45.169548	932.846252	588.852844	110.446381
-495.740204	97.813087	876.289307	-470.094788	-63.866016	870.058472	-580.097534	135.263123	500.920563	-544.952881	-133.478653	506.208252	-584.767029	141.818222	88.141388	-539.946045	-145.123199	89.821953	-488.414185	177.782486	1377.871704	-448.993896	-164.702820	1370.745972	-438.294769	17.166243	1395.221436	-449.166260	7.587265	1671.498291	-540.356628	267.121277	1138.309570	-489.749634	-266.333679	1137.166016	-422.778870	287.983093	892.455261	-377.424774	-228.165237	896.247864	-442.486725	19.863581	964.590515	580.479797	-45.148628	932.847534	588.886902	110.469788
-495.415405	97.865486	876.281982	-469.766083	-63.845310	870.054321	-579.823364	135.271332	500.907104	-544.721985	-133.478958	506.215332	-584.706360	141.798233	88.100540	-539.887146	-145.133957	89.842224	-488.191284	177.891129	1377.800659	-448.707672	-164.581100	1370.760620	-438.075623	17.255020	1395.166992	-448.988403	7.833565	1671.493774	-540.416626	267.303528	1138.287231	-489.340454	-266.375122	1137.215332	-423.243805	288.377197	892.263794	-377.165710	-228.175552	896.256104	-442.164124	19.901628	964.586609	580.482544	-45.145195	932.852356	588.922058	110.477119
-495.147369	97.784966	876.244263	-469.438995	-63.856018	870.055969	-579.575256	135.217255	500.873352	-544.441223	-133.417801	506.198975	-584.642639	141.819061	88.113708	-539.909485	-145.135391	89.862434	-487.952209	177.977966	1377.748779	-448.419800	-164.466492	1370.766968	-437.837555	17.356298	1395.151611	-448.804779	8.085275	1671.493408	-540.505066	267.434937	1138.278320	-488.923920	-266.665436	1137.380493	-423.673615	288.607452	892.095642	-376.913696	-228.187149	896.282654	-441.869293	19.893873	964.568542	580.487793	-45.120796	932.848022	588.943909	110.503654
-494.859802	97.792793	876.211609	-469.116852	-63.827885	870.044800	-579.375916	135.254868	500.860016	-544.345154	-133.522430	506.249969	-584.625732	141.821762	88.112061	-539.964050	-145.141983	89.886627	-487.738312	178.075912	1377.708618	-448.117584	-164.366776	1370.757813	-437.604034	17.465910	1395.121338	-448.635071	8.334760	1671.497070	-540.600403	267.552521	1138.250122	-488.515472	-266.745300	1137.441406	-424.067383	288.819275	891.937378	-376.658722	-228.222626	896.264954	-441.569611	19.932125	964.548279	580.480225	-45.139271	932.856934	588.974487	110.499771
-494.540955	97.834648	876.184570	-468.787170	-63.797722	870.030518	-579.146606	135.218781	500.875610	-544.164185	-133.519302	506.266754	-584.611023	141.798126	88.126236	-539.991272	-145.128052	89.868370	-487.501465	178.167175	1377.648804	-447.811646	-164.252441	1370.762451	-437.373383	17.551165	1395.092651	-448.446838	8.570315	1671.487549	-540.707092	267.641510	1138.251099	-488.080872	-266.837219	1137.480469	-424.471558	289.077087	891.768982	-376.363342	-228.265015	896.232178	-441.257141	19.975769	964.532532	580.474976	-45.129677	932.845398	589.005798	110.497223
-494.186218	97.821487	876.149292	-468.452301	-63.767162	870.008850	-578.969360	135.198105	500.839233	-543.952148	-133.548935	506.291748	-584.566711	141.828903	88.143623	-540.012207	-145.140442	89.886032	-487.263550	178.265274	1377.607300	-447.483093	-164.151932	1370.727051	-437.143433	17.635635	1395.047363	-448.242462	8.810431	1671.471680	-540.799255	267.730682	1138.255249	-487.646667	-266.979523	1137.555054	-424.876984	289.294952	891.613342	-376.066528	-228.374374	896.203003	-440.924286	19.985884	964.509338	580.480225	-45.127094	932.838074	589.036743	110.499214
-493.855530	97.856743	876.115906	-468.088196	-63.758354	869.980774	-578.773071	135.207703	500.856781	-543.828796	-133.571243	506.341187	-584.553955	141.823059	88.135925	-540.013245	-145.156403	89.909523	-487.015442	178.357773	1377.572876	-447.153503	-164.029236	1370.701660	-436.930176	17.744064	1394.995972	-448.025330	9.052383	1671.470337	-540.899841	267.792603	1138.253418	-487.204407	-267.009949	1137.596313	-425.238525	289.473389	891.506226	-375.729797	-228.481644	896.154846	-440.590637	20.016405	964.484436	580.487305	-45.098598	932.833923	589.060181	110.524445
-493.573303	97.818214	876.091187	-467.741425	-63.758751	869.963501	-578.536194	135.161896	500.840454	-543.630615	-133.569077	506.386780	-584.513062	141.820969	88.141891	-539.959717	-145.123856	89.932373	-486.801117	178.461807	1377.524048	-446.825439	-163.939575	1370.693481	-436.704987	17.866213	1394.975098	-447.791199	9.309499	1671.469238	-541.031799	267.911011	1138.275513	-486.735657	-267.017975	1137.618530	-425.636047	289.652618	891.358398	-375.410278	-228.565033	896.118469	-440.282501	20.016903	964.465576	580.469666	-45.106102	932.865234	589.070251	110.503593
-493.274017	97.789337	876.078796	-467.351593	-63.785320	869.935730	-578.431580	135.148987	500.861053	-543.428650	-133.550964	506.407867	-584.539551	141.785477	88.137695	-540.051514	-145.103897	89.940620	-486.588135	178.561157	1377.476318	-446.485565	-163.832260	1370.664429	-436.479980	17.982969	1394.910889	-447.547241	9.534220	1671.447388	-541.135437	267.997345	1138.268188	-486.233032	-266.838348	1137.569336	-425.995148	289.816040	891.233826	-375.076324	-228.689682	896.088318	-439.949310	20.001137	964.450134	580.491577	-45.084717	932.865112	589.095825	110.536659
-492.969147	97.790031	876.048157	-466.978699	-63.824284	869.918030	-578.338684	135.184891	500.876648	-543.212341	-133.523026	506.409698	-584.547424	141.775192	88.168884	-539.953003	-145.111038	89.957893	-486.365784	178.662125	1377.420776	-446.108917	-163.702957	1370.646729	-436.255280	18.111050	1394.841797	-447.268219	9.756031	1671.402344	-541.237061	268.053711	1138.258423	-485.753326	-267.125763	1137.758789	-426.318665	289.973206	891.131531	-374.743286	-228.849091	896.098450	-439.619110	20.004023	964.429016	580.478394	-45.088993	932.872742	589.123840	110.540268
-492.655457	97.776161	876.040771	-466.631195	-63.804138	869.896729	-578.195190	135.156693	500.887848	-542.965271	-133.513794	506.436279	-584.526672	141.759995	88.154816	-539.925659	-145.106445	89.974045	-486.190430	178.778183	1377.378784	-445.743927	-163.572815	1370.619019	-436.010406	18.238676	1394.768311	-446.976410	9.978600	1671.359009	-541.332153	268.115173	1138.230225	-485.274414	-267.179169	1137.793457	-426.707153	290.193359	890.986084	-374.364655	-229.044144	896.082581	-439.284088	20.009161	964.412659	580.467285	-45.079216	932.871033	589.131836	110.532692
-492.335358	97.781166	876.037109	-466.266296	-63.801403	869.866211	-578.054077	135.146957	500.892578	-542.863281	-133.581177	506.477264	-584.546082	141.726913	88.143600	-539.987427	-145.095230	89.967079	-485.983215	178.877686	1377.326660	-445.369263	-163.405640	1370.605591	-435.776764	18.377913	1394.698608	-446.652161	10.200832	1671.307129	-541.427490	268.126190	1138.175293	-484.772522	-267.230072	1137.835327	-427.005310	290.348206	890.860596	-373.984161	-229.233765	896.075989	-438.945557	20.008291	964.397522	580.488037	-45.085430	932.872803	589.132324	110.534851
-491.898071	97.353188	875.792175	-465.899414	-63.886021	869.834229	-577.815308	135.096146	500.810242	-542.713623	-133.618576	506.538788	-584.489258	141.728729	88.164497	-540.012878	-145.108551	89.987648	-485.797394	178.958313	1377.237671	-445.004150	-163.255447	1370.551270	-435.513641	18.499496	1394.614380	-446.293304	10.426939	1671.243164	-541.545837	268.127411	1138.105591	-484.324982	-267.236115	1137.872192	-427.208496	290.446350	890.719299	-373.546997	-229.397308	896.063477	-438.509369	19.867750	964.240051	580.470703	-45.081734	932.866394	589.134766	110.537209
-491.559692	97.306450	875.740662	-465.519714	-63.928730	869.803284	-577.675781	135.104538	500.841034	-542.501648	-133.665131	506.539948	-584.472900	141.728180	88.159424	-540.047180	-145.108658	89.983177	-485.603180	179.083511	1377.180542	-444.586884	-163.116013	1370.521118	-435.256073	18.619127	1394.517944	-445.916931	10.646438	1671.178345	-541.653992	268.075623	1137.989380	-483.893250	-267.022461	1137.783081	-427.499664	290.635254	890.592773	-373.061768	-229.579575	896.061890	-438.134491	19.847961	964.190979	580.469238	-45.083149	932.864563	589.140320	110.563210
-491.206573	97.243683	875.686951	-465.105103	-63.979347	869.788818	-577.444336	135.072189	500.837128	-542.275574	-133.638916	506.561218	-584.413513	141.713135	88.167351	-539.893677	-145.099304	90.003906	-485.429413	179.211014	1377.086792	-444.165100	-162.987900	1370.461426	-434.975372	18.743340	1394.445923	-445.516693	10.859373	1671.112793	-541.799988	268.066742	1137.880981	-483.453674	-266.946106	1137.812988	-427.734558	290.785004	890.461853	-372.514984	-229.847656	896.129639	-437.749329	19.829491	964.154968	580.466919	-45.091969	932.874084	589.145508	110.570808
-490.895447	97.273033	875.654968	-464.716797	-64.020386	869.760437	-577.293274	135.056183	500.856628	-542.093811	-133.650772	506.598907	-584.435547	141.682281	88.172119	-539.954163	-145.102600	90.033066	-485.271820	179.310684	1376.994995	-443.745209	-162.861481	1370.387085	-434.686127	18.875748	1394.393677	-445.075165	11.083010	1671.045288	-541.924072	267.980225	1137.739868	-483.068085	-267.155304	1137.971802	-427.867432	290.878845	890.322876	-371.913605	-230.128586	896.294189	-437.391052	19.845154	964.120300	580.479309	-45.061756	932.877747	589.149963	110.568008
-490.687958	97.610107	875.898010	-464.330658	-63.995544	869.755798	-577.229187	135.042603	500.923950	-541.916626	-133.683899	506.631989	-584.466553	141.662689	88.177437	-539.891907	-145.107147	90.044754	-485.110443	179.413406	1376.886841	-443.303986	-162.737518	1370.295532	-434.391968	19.011013	1394.303101	-444.595062	11.294235	1670.967285	-542.046631	267.888885	1137.621948	-482.728241	-267.207825	1138.047607	-428.068787	291.037903	890.169189	-371.237549	-230.377335	896.472717	-437.124512	19.918886	964.256592	580.481262	-45.059784	932.878357	589.157410	110.569710
-490.383789	97.647842	875.886169	-463.984222	-63.973660	869.703491	-577.107544	135.043259	500.962982	-541.650330	-133.631989	506.599274	-584.479919	141.631287	88.173645	-539.814941	-145.098236	90.027740	-484.947479	179.506897	1376.771484	-442.858337	-162.596405	1370.210571	-434.085754	19.135252	1394.225586	-444.072357	11.511267	1670.887451	-542.173584	267.728149	1137.472778	-482.367889	-267.281494	1138.101074	-428.230713	291.187744	890.005249	-370.457153	-230.687973	896.704285	-436.777435	19.939962	964.215210	580.511230	-45.054596	932.878479	589.178284	110.580193
-489.853485	97.408211	875.593872	-463.580353	-64.015785	869.638306	-576.794861	134.939484	500.886017	-541.369324	-133.593887	506.616028	-584.390625	141.667648	88.146957	-539.700073	-145.093826	90.075577	-484.777710	179.608154	1376.645996	-442.392426	-162.417435	1370.099609	-433.760101	19.253460	1394.132080	-443.520752	11.726533	1670.795288	-542.327515	267.526978	1137.307373	-482.051331	-267.346893	1138.188599	-428.381470	291.330261	889.852783	-369.519196	-230.999146	897.014221	-436.266388	19.907877	964.013245	580.521606	-45.054203	932.878113	589.213806	110.565170
-489.504456	97.331795	875.527893	-463.170349	-64.046593	869.603699	-576.542358	134.883499	500.851868	-541.133118	-133.573563	506.625763	-584.323669	141.674164	88.138832	-539.675598	-145.072418	90.086723	-484.613403	179.706604	1376.509277	-441.922455	-162.234329	1369.954590	-433.401886	19.393734	1394.054932	-442.923187	11.945738	1670.716553	-542.444153	267.329437	1137.152954	-481.768127	-267.378815	1138.232544	-428.528015	291.471497	889.710449	-368.370209	-231.390045	897.482971	-435.871521	19.891035	963.954834	580.545776	-45.064987	932.880920	589.249084	110.524315
-489.378937	97.521568	875.786987	-462.752441	-64.062256	869.580627	-576.436279	134.910904	500.913116	-540.827637	-133.503296	506.615417	-584.356995	141.686310	88.182838	-539.561462	-145.078308	90.100197	-484.446106	179.809418	1376.387817	-441.446991	-162.044861	1369.748779	-433.025940	19.510099	1393.947998	-442.292236	12.162220	1670.604614	-542.502075	267.032623	1137.002686	-481.541168	-267.501678	1138.296875	-428.534424	291.533844	889.635437	-367.039246	-231.651047	898.061768	-435.620270	19.883738	964.085266	580.554443	-45.064285	932.877136	589.253418	110.536461
-488.431366	97.165672	875.162659	-462.275879	-64.045067	869.482483	-575.902954	134.768875	500.801727	-540.408630	-133.391617	506.544128	-584.135010	141.726624	88.122353	-539.356750	-145.061905	90.082535	-484.254272	179.889740	1376.236450	-440.969147	-161.857910	1369.557373	-432.665741	19.619596	1393.820679	-441.593506	12.375105	1670.474609	-542.576599	266.759552	1136.818726	-481.341949	-267.622864	1138.325317	-428.619263	291.683044	889.502197	-365.478577	-231.987381	898.819824	-434.836548	19.914827	963.685120	580.556030	-45.042770	932.868347	589.245728	110.568954
-488.024109	97.136284	875.094727	-461.861572	-64.040703	869.448547	-575.761963	134.775879	500.807953	-540.141724	-133.360123	506.470764	-584.095093	141.730392	88.141571	-539.302368	-145.071762	90.129143	-484.082458	179.950851	1376.111572	-440.489349	-161.722977	1369.354004	-432.280365	19.722971	1393.724854	-440.839172	12.587362	1670.344360	-542.641113	266.433594	1136.616333	-481.222260	-267.798248	1138.269043	-428.704315	291.881866	889.369873	-363.652802	-232.302155	899.820557	-434.408936	19.927086	963.625793	580.604126	-45.055309	932.867920	589.281067	110.546486
-487.715912	97.238503	875.088379	-461.481689	-63.975155	869.422241	-575.592529	134.754715	500.823975	-539.859802	-133.330582	506.387451	-584.085876	141.716522	88.132599	-539.203735	-145.046341	90.111938	-483.884888	179.997864	1375.938354	-440.046814	-161.549408	1369.164429	-431.875031	19.799955	1393.600952	-440.037964	12.805662	1670.221069	-542.692627	266.135590	1136.436401	-481.201080	-268.267548	1138.357056	-428.775330	292.030243	889.247253	-361.553162	-232.561691	901.084412	-434.050354	20.019543	963.602722	580.630737	-45.068047	932.867920	589.326599	110.484222
-487.780701	97.337494	875.335815	-461.157928	-63.970432	869.397888	-575.636841	134.840607	500.865204	-539.626770	-133.324402	506.303040	-584.152893	141.675934	88.134003	-539.160889	-145.043793	90.101677	-483.702606	180.056473	1375.785889	-439.614410	-161.432816	1368.948364	-431.431702	19.883738	1393.505737	-439.176453	13.006519	1670.069946	-542.724792	265.805054	1136.278198	-481.361633	-268.762878	1138.329102	-428.798737	292.177032	889.148193	-359.095062	-232.699036	902.643127	-433.912567	20.014618	963.712646	580.657715	-45.020977	932.858948	589.358398	110.494232
-487.709045	97.592667	875.595642	-460.777222	-63.920219	869.342773	-575.643250	134.918945	500.932190	-539.475464	-133.407013	506.312103	-584.195496	141.624939	88.161522	-539.177124	-145.058929	90.133453	-483.489288	180.091675	1375.638672	-439.113739	-161.365433	1368.694336	-430.984955	19.961555	1393.364380	-438.234985	13.193962	1669.908813	-542.747681	265.517426	1136.146240	-481.678040	-269.321289	1138.255005	-428.853394	292.340149	889.038086	-356.179382	-232.732193	904.631226	-433.693481	20.061108	963.821960	580.678101	-45.040024	932.858643	589.399536	110.485802
-487.307281	97.637993	875.483215	-460.368896	-63.856174	869.274536	-575.384094	134.891586	500.927368	-539.278320	-133.413193	506.396454	-584.164490	141.630020	88.138351	-539.164307	-145.054718	90.134003	-483.243134	180.124573	1375.486694	-438.595612	-161.338135	1368.424805	-430.509460	20.030493	1393.211792	-437.223999	13.384363	1669.722900	-542.798157	265.217651	1136.018799	-482.180817	-270.000336	1138.101318	-428.898499	292.510864	888.944763	-352.877258	-232.525986	907.094116	-433.262604	20.147596	963.719055	580.690125	-45.057434	932.856873	589.425171	110.472893
-486.924805	97.651237	875.349854	-459.980865	-63.820515	869.200073	-574.575867	134.698196	500.774597	-539.386841	-133.593948	506.718689	-583.823853	141.735855	88.118286	-539.318176	-145.059357	90.178001	-482.971344	180.175537	1375.383179	-438.081146	-161.327209	1368.144165	-430.009277	20.047066	1393.050049	-436.172607	13.597246	1669.536255	-542.817261	264.911316	1135.886719	-482.845306	-270.835938	1137.835571	-428.929810	292.625122	888.860352	-349.193024	-232.140381	910.068848	-432.850525	20.212212	963.601746	580.722839	-45.001736	932.850952	589.442566	110.472984
-486.598816	97.701447	875.302856	-459.568939	-63.756119	869.125549	-574.278381	134.731262	500.757355	-539.062195	-133.530777	506.639435	-583.765076	141.751999	88.147247	-539.274292	-145.061005	90.153755	-482.664063	180.173813	1375.268311	-437.553528	-161.348831	1367.802490	-429.475983	20.068708	1392.920044	-435.024078	13.765495	1669.340454	-542.829529	264.633301	1135.797729	-483.613159	-272.135284	1137.835449	-428.945892	292.736328	888.822510	-345.207947	-231.557205	913.666504	-432.474609	20.277130	963.537598	580.728027	-44.999557	932.843079	589.474487	110.460007
-485.748260	97.451729	874.780823	-459.091919	-63.628933	868.997131	-573.804382	134.685516	500.664978	-538.910767	-133.520706	506.750824	-583.597656	141.793518	88.105286	-539.272522	-145.037766	90.173325	-482.313049	180.150848	1375.162476	-437.042419	-161.464996	1367.523193	-428.906769	20.033478	1392.760864	-433.823669	13.957853	1669.134033	-542.793335	264.386200	1135.748779	-484.461945	-273.491180	1137.780029	-428.977112	292.845520	888.823242	-340.975616	-230.707047	917.867249	-431.759460	20.362093	963.184143	580.739624	-44.955574	932.837769	589.481262	110.500809
-485.415833	97.520409	874.739319	-458.703979	-63.505817	868.937622	-573.537231	134.690536	500.669403	-538.762024	-133.525467	506.784729	-583.520325	141.824966	88.105865	-539.254578	-145.007294	90.220894	-481.861694	180.115112	1375.101074	-436.609924	-161.656677	1367.307251	-428.437103	19.919012	1392.366943	-432.554443	14.121091	1668.892334	-542.724304	264.149078	1135.756348	-485.325378	-274.965851	1137.890015	-429.020538	292.965881	888.851990	-336.460175	-229.162674	922.758972	-431.391205	20.464449	963.129822	580.757080	-44.937187	932.842285	589.489441	110.505882
-485.125824	97.580681	874.689331	-458.320953	-63.422436	868.895447	-573.325439	134.728180	500.660156	-538.620300	-133.499344	506.810974	-583.491211	141.837372	88.123444	-539.293518	-144.989685	90.229156	-481.394287	180.007141	1375.020386	-436.357483	-161.896957	1367.235229	-427.636169	19.759529	1392.325073	-431.232056	14.267872	1668.667969	-542.671875	263.925964	1135.809937	-486.048615	-276.317535	1138.066772	-429.077667	293.065063	888.886230	-331.784363	-227.982300	928.434387	-431.051239	20.565359	963.081055	580.780090	-44.933968	932.844849	589.516724	110.504410
-484.788971	97.764130	874.645874	-457.959137	-63.229389	868.821838	-573.130737	134.770309	500.694519	-538.379333	-133.431229	506.798035	-583.453552	141.855621	88.160179	-539.243164	-144.947281	90.272705	-480.767303	179.830933	1375.003540	-436.100616	-162.207031	1367.259399	-427.183746	19.563557	1391.928955	-429.819550	14.388878	1668.437012	-542.580872	263.761261	1135.927124	-486.627258	-277.549255	1138.398926	-429.148529	293.153320	888.973083	-326.913025	-226.811935	934.756653	-430.698608	20.743605	963.021484	580.785522	-44.897644	932.841919	589.537781	110.527618
-484.428101	97.957008	874.597961	-457.532654	-63.074493	868.807800	-572.901489	134.806808	500.720032	-537.927795	-133.286972	506.613281	-583.346436	141.909180	88.166397	-539.084229	-144.888107	90.266693	-480.107330	179.671387	1375.006958	-435.994171	-162.478806	1367.335571	-426.356812	19.277184	1391.954346	-428.386993	14.488840	1668.211548	-542.461731	263.596344	1136.079346	-487.067230	-278.657379	1138.872803	-429.231873	293.255920	889.067627	-321.596832	-225.418915	941.853943	-430.320313	20.949680	962.996094	580.793884	-44.869213	932.845093	589.525574	110.589661
-484.059235	97.971008	874.594543	-456.983582	-62.814388	868.852356	-572.621094	134.794800	500.672211	-537.776062	-133.187347	506.788300	-583.256165	141.929993	88.177422	-539.128662	-144.869476	90.290077	-479.309845	179.433197	1375.030640	-435.939240	-162.760132	1367.550781	-425.733521	18.958824	1391.825562	-426.901672	14.551458	1668.000000	-542.321533	263.464844	1136.262817	-487.297852	-279.324921	1139.348633	-429.347412	293.344116	889.178894	-316.302338	-224.309219	949.232422	-429.912689	21.155542	963.036804	580.809326	-44.813011	932.834961	589.547974	110.605125
-483.750427	98.201065	874.604919	-456.656799	-62.622776	868.792297	-573.350586	135.139938	500.976013	-537.140259	-132.901764	506.419495	-583.642822	141.819092	88.268951	-538.845093	-144.800797	90.307190	-478.424164	179.151535	1375.050049	-435.937805	-163.097321	1367.817017	-425.326233	18.615019	1391.512573	-425.355591	14.613901	1667.727539	-542.139343	263.375336	1136.511963	-487.359589	-279.929169	1140.058838	-429.455292	293.438385	889.299438	-310.830933	-222.928772	957.168335	-429.594543	21.330099	963.013306	580.849304	-44.808704	932.823547	589.599060	110.603081
-483.390472	98.225563	874.564636	-456.149109	-62.381577	868.819397	-573.402588	135.231567	501.055023	-536.984131	-132.766281	506.574554	-583.748718	141.788742	88.329536	-538.977661	-144.759781	90.321457	-477.539490	178.869431	1375.021973	-436.086670	-163.418991	1368.156982	-424.529602	18.178225	1391.589966	-423.758728	14.561174	1667.514404	-541.907837	263.338684	1136.755737	-487.185425	-280.267303	1140.727051	-429.624298	293.569763	889.415161	-305.226044	-221.779663	965.441895	-429.211273	21.534090	963.026367	580.833374	-44.756329	932.815002	589.594299	110.652138
-483.306427	98.607681	874.638916	-456.331299	-62.241020	868.672241	-573.366028	135.357666	501.160950	-536.996948	-132.787598	506.691376	-583.711548	141.806427	88.378471	-539.094849	-144.724487	90.354057	-476.571472	178.541229	1374.984741	-436.246490	-163.734177	1368.568115	-423.920197	17.730558	1391.484375	-422.151001	14.527275	1667.289185	-541.627625	263.336639	1137.015381	-486.790039	-280.385223	1141.441650	-429.795654	293.729401	889.507813	-299.524261	-220.634949	974.029419	-429.160767	21.615248	962.952576	580.820007	-44.741238	932.798706	589.578308	110.689491
-482.965149	98.745346	874.642883	-455.832367	-62.097660	868.495483	-572.449707	135.130859	500.990295	-536.780029	-132.671753	506.744751	-583.360962	141.955032	88.366089	-539.101440	-144.677048	90.404861	-475.494415	178.200363	1374.945190	-436.394348	-164.066559	1369.005615	-423.323029	17.334560	1391.429810	-420.516327	14.465040	1667.071777	-541.306213	263.348633	1137.233521	-486.272217	-280.231812	1142.088867	-429.980347	293.871674	889.583801	-293.720154	-219.567490	982.795654	-428.722717	21.696377	962.860413	580.831177	-44.740883	932.812744	589.628601	110.682983
-482.689667	98.817619	874.680603	-455.663666	-61.974640	868.483643	-572.934204	135.413803	501.209290	-536.685303	-132.663193	506.800018	-583.602173	141.895630	88.476715	-539.130432	-144.630783	90.457283	-474.474731	177.868240	1374.874756	-436.554810	-164.415192	1369.458984	-422.707245	16.867380	1391.393188	-418.885498	14.337128	1666.849976	-540.909607	263.439789	1137.471069	-485.545654	-279.937408	1142.653687	-430.175415	294.051056	889.597290	-288.008331	-218.591293	991.650940	-428.485809	21.742628	962.868591	580.816650	-44.733406	932.818726	589.620911	110.681152
-482.064636	98.514076	874.650085	-454.793427	-61.392620	868.804260	-572.836243	135.499390	501.227692	-536.299805	-132.433533	506.746216	-583.550110	141.929169	88.556946	-539.003784	-144.576523	90.483788	-473.428802	177.502701	1374.808960	-436.610718	-164.773392	1369.891479	-422.160583	16.436663	1391.334351	-417.228790	14.240690	1666.613037	-540.514648	263.573456	1137.678589	-484.677307	-279.497223	1143.075439	-430.368011	294.259491	889.546997	-282.506226	-217.712204	1000.639221	-427.929657	22.127665	963.089539	580.810547	-44.674454	932.810364	589.628845	110.722504
-481.594147	100.901283	875.693726	-455.126312	-61.051842	868.505737	-572.996033	135.685806	501.735931	-536.289307	-132.457870	506.763000	-583.640015	141.913177	88.640160	-539.019836	-144.526794	90.530487	-472.387421	177.190384	1374.732178	-436.657074	-165.117783	1370.307373	-421.572052	16.047516	1391.335205	-415.635864	14.049107	1666.409180	-539.994873	263.635376	1137.854736	-483.685303	-278.997589	1143.389404	-430.640411	294.605835	889.483948	-277.025818	-216.831665	1009.438110	-427.823883	22.493816	963.479187	580.816101	-44.682785	932.816467	589.655762	110.716232
-482.625793	98.737679	875.301453	-455.902710	-62.179497	868.364990	-573.086853	135.834457	501.451019	-536.685852	-132.698410	507.024231	-583.738770	141.923615	88.712173	-539.261414	-144.491913	90.626671	-471.442108	176.863129	1374.643921	-436.604675	-165.512787	1370.664063	-420.948669	15.669331	1391.337524	-414.009796	13.939703	1666.237427	-539.422668	263.657532	1137.984253	-482.481964	-278.409943	1143.543579	-430.745636	294.811157	889.344055	-271.769165	-216.075653	1018.081665	-428.411407	21.130873	963.063232	580.816406	-44.688553	932.815918	589.655579	110.712204
-481.981934	99.075119	874.944885	-455.769135	-62.130402	868.342957	-572.917419	135.828354	501.550201	-536.691895	-132.608932	507.088959	-583.690430	141.969223	88.794617	-539.288452	-144.447845	90.635307	-470.557465	176.582489	1374.555420	-436.394165	-165.888306	1370.930542	-420.357269	15.343090	1391.315918	-412.456116	13.788071	1666.029541	-538.909912	263.772369	1138.108398	-481.127258	-277.822418	1143.534424	-430.895447	295.079407	889.186340	-266.758484	-215.498459	1026.377686	-427.960754	21.390322	962.844055	580.804565	-44.651886	932.812195	589.658325	110.742203
-481.706879	99.150826	875.018799	-455.637787	-62.129948	868.341187	-572.847900	135.852020	501.640350	-536.725891	-132.539093	507.093201	-583.650269	142.027924	88.860863	-539.232849	-144.430786	90.674690	-469.699799	176.337097	1374.490845	-436.014679	-166.265488	1371.109741	-419.904388	15.064320	1391.191650	-410.947571	13.608953	1665.843994	-538.305908	263.821930	1138.211792	-479.731262	-277.251251	1143.430908	-431.041168	295.357300	888.978638	-262.097595	-214.838394	1034.130981	-427.739868	21.350914	962.874634	580.778870	-44.667934	932.815857	589.652527	110.753723
-481.430481	99.229233	875.080139	-455.538666	-62.180916	868.360474	-572.893982	135.861389	501.743591	-536.819519	-132.488937	507.138733	-583.676086	142.065384	88.955070	-539.211426	-144.376205	90.695023	-468.991974	176.116577	1374.419678	-435.499603	-166.646072	1371.216064	-419.286804	14.793494	1391.218018	-409.516052	13.443732	1665.656128	-537.674500	263.809540	1138.196899	-478.269958	-276.556000	1143.166504	-431.189240	295.673828	888.726990	-257.790863	-214.415817	1041.154541	-427.519653	21.299345	962.902405	580.758301	-44.636887	932.811646	589.651611	110.751053
-481.258453	99.199287	875.175049	-455.460358	-62.281845	868.386047	-572.975891	135.891281	501.836151	-536.984436	-132.469818	507.207428	-583.647034	142.108414	89.031853	-539.180847	-144.330658	90.714310	-468.368958	175.949539	1374.352417	-434.969574	-166.885239	1371.254028	-418.538239	14.620716	1391.358032	-408.177551	13.288546	1665.477661	-537.044800	263.863434	1138.216064	-476.765198	-275.840607	1142.775513	-431.254700	295.939484	888.455261	-253.856720	-214.247925	1047.242310	-427.357849	21.176239	962.947876	580.757019	-44.613316	932.803284	589.640503	110.774910
-481.061890	99.119659	875.213745	-455.399109	-62.392006	868.392029	-573.183411	135.870087	501.924713	-537.182617	-132.444977	507.263184	-583.702881	142.113358	89.093025	-539.164124	-144.303513	90.770775	-467.834717	175.846802	1374.295898	-434.286987	-167.090912	1371.271362	-417.906708	14.563160	1391.358398	-406.947021	13.156359	1665.364502	-536.501587	263.900909	1138.230103	-475.104858	-275.117767	1142.225342	-431.258179	296.136078	888.152893	-250.211945	-214.221054	1052.357422	-427.170288	21.038378	962.945129	580.763733	-44.605404	932.801270	589.643250	110.771370
-480.760010	98.931549	875.101746	-455.318695	-62.521111	868.380554	-573.314941	135.819855	501.999390	-537.384399	-132.423141	507.327271	-583.687134	142.134888	89.143753	-539.143188	-144.288086	90.822586	-467.357849	175.744614	1374.233643	-433.582397	-167.235870	1371.249634	-417.232544	14.535567	1391.330933	-405.839661	13.031840	1665.253662	-535.904968	263.920898	1138.144653	-473.236572	-274.342682	1141.679688	-431.261261	296.335175	887.862244	-246.778900	-214.389038	1056.337402	-426.904907	20.894310	962.849487	580.742310	-44.617622	932.795044	589.634460	110.750496
-480.527496	98.693199	875.062439	-455.224579	-62.690849	868.364746	-573.489136	135.746826	502.042938	-537.555298	-132.350433	507.374573	-583.667908	142.175156	89.193024	-539.017944	-144.257416	90.802032	-466.893433	175.732101	1374.126465	-432.911438	-167.220947	1371.187012	-416.663605	14.547359	1391.169678	-404.839233	12.919460	1665.173706	-535.344299	263.890747	1138.040649	-471.211700	-273.571838	1141.100586	-431.206238	296.501160	887.539612	-243.513367	-214.794937	1059.185181	-426.671265	20.681726	962.790344	580.735535	-44.609989	932.787659	589.626282	110.768173
-480.336121	98.622841	875.063721	-455.168030	-62.817165	868.345581	-573.706726	135.625793	502.119232	-537.748108	-132.328445	507.443146	-583.662781	142.159912	89.202492	-538.890686	-144.250977	90.867119	-466.479095	175.739197	1374.014282	-432.298920	-167.150452	1371.099487	-415.887238	14.613839	1391.280151	-403.979858	12.843102	1665.128540	-534.816650	263.898468	1137.971924	-468.952057	-272.787140	1140.595703	-431.129852	296.670380	887.227417	-240.422134	-215.328522	1060.895142	-426.471558	20.549696	962.748169	580.732422	-44.605377	932.786743	589.610657	110.780968
-480.176453	98.582314	875.060425	-455.133331	-62.959888	868.321228	-573.962830	135.493256	502.165009	-537.891724	-132.317429	507.476990	-583.684570	142.120941	89.219170	-538.804138	-144.257706	90.872711	-466.031799	175.785660	1373.893677	-431.533356	-167.004395	1370.963379	-415.392151	14.776480	1391.120239	-403.218079	12.799065	1665.105347	-534.299927	263.844574	1137.815186	-466.484375	-272.018494	1140.128418	-430.999390	296.824554	886.910828	-237.355087	-216.097717	1061.297119	-426.291138	20.427052	962.697388	580.715454	-44.609547	932.786133	589.602661	110.790771
-480.095886	98.496979	875.056641	-455.145874	-63.112980	868.289673	-574.234436	135.372086	502.239258	-538.047424	-132.339172	507.496887	-583.699951	142.108673	89.265068	-538.720093	-144.290909	90.869102	-465.650848	175.894226	1373.733765	-430.820007	-166.753983	1370.823730	-414.624725	14.960537	1391.186035	-402.577240	12.773598	1665.106079	-533.809753	263.770569	1137.606567	-463.819427	-271.261627	1139.697144	-430.785248	296.965515	886.591980	-234.509827	-217.314545	1060.711792	-426.153046	20.285290	962.632996	580.736633	-44.609554	932.770386	589.617798	110.780922
-480.033569	98.341866	875.005371	-455.181915	-63.285526	868.281494	-574.542114	135.222504	502.287323	-538.158752	-132.417801	507.507599	-583.740784	142.088593	89.295692	-538.613953	-144.348022	90.876526	-465.234863	176.028442	1373.567383	-430.148438	-166.429962	1370.672729	-413.939026	15.212151	1391.091675	-402.050201	12.758055	1665.083984	-533.370056	263.741333	1137.450928	-461.087616	-270.555847	1139.329346	-430.523560	297.078064	886.308044	-231.706100	-218.759155	1058.824707	-426.018799	20.141136	962.547424	580.726929	-44.593616	932.768127	589.586487	110.780258
-479.894775	98.181229	874.955872	-455.225433	-63.381283	868.291992	-574.811829	135.049133	502.361755	-538.323303	-132.538055	507.516052	-583.776245	142.040390	89.307861	-538.618652	-144.415771	90.865501	-464.853302	176.234085	1373.394409	-429.479218	-166.065918	1370.446777	-413.465820	15.471637	1390.854126	-401.611420	12.806631	1665.113525	-532.919617	263.703186	1137.233887	-458.233459	-269.891266	1138.972412	-430.201355	297.211670	886.010254	-229.000580	-220.543259	1055.909912	-425.853485	20.021030	962.473755	580.715820	-44.605320	932.772766	589.567383	110.760811
-479.810791	98.049652	874.882324	-455.278534	-63.502171	868.293274	-575.059692	134.844086	502.342133	-538.492004	-132.698410	507.540497	-583.731323	142.070557	89.297447	-538.670776	-144.517532	90.887268	-464.492828	176.463562	1373.200073	-428.958649	-165.653641	1370.173584	-412.732178	15.730273	1390.909058	-401.220062	12.917181	1665.178101	-532.473511	263.616943	1136.909180	-455.300232	-269.333344	1138.645142	-429.836304	297.293793	885.726135	-226.389786	-222.634338	1052.104492	-425.710724	19.923393	962.378235	580.712402	-44.633183	932.781067	589.556519	110.748375
-479.726288	97.914063	874.795288	-455.353485	-63.583523	868.313354	-575.323730	134.711029	502.359497	-538.625549	-132.937088	507.569397	-583.691284	142.049042	89.272362	-538.633362	-144.621780	90.898857	-464.144928	176.707947	1372.963257	-428.516632	-165.224838	1369.874146	-412.147491	16.030014	1390.796997	-400.934967	13.027544	1665.232910	-532.075684	263.485168	1136.618774	-452.270111	-268.935913	1138.278687	-429.409485	297.380829	885.461792	-223.897583	-224.936493	1047.458008	-425.562103	19.859137	962.277039	580.713928	-44.641014	932.772034	589.533630	110.778824
-479.676208	97.928749	874.723511	-455.398987	-63.652958	868.330750	-575.623474	134.576523	502.399323	-538.715759	-133.141083	507.571747	-583.702942	142.032501	89.261276	-538.679504	-144.739807	90.906731	-463.805908	176.997772	1372.711670	-428.201477	-164.727539	1369.469238	-411.663940	16.347445	1390.668335	-400.704895	13.193823	1665.251587	-531.714661	263.307434	1136.282837	-449.108185	-268.600220	1137.823975	-428.943756	297.437042	885.236267	-221.488098	-227.287460	1042.273682	-425.427582	19.877977	962.187195	580.730652	-44.662819	932.784302	589.520569	110.752617
-479.630951	97.806915	874.601807	-455.407928	-63.777477	868.366882	-575.885498	134.404251	502.413116	-538.754272	-133.235413	507.529694	-583.649963	142.032501	89.204552	-538.634338	-144.841248	90.921700	-463.422150	177.315613	1372.475830	-427.894257	-164.278854	1369.035156	-411.358521	16.724688	1390.387573	-400.547729	13.347219	1665.351074	-531.343811	263.138763	1135.914429	-445.914917	-268.252808	1137.369019	-428.443878	297.503784	884.980957	-219.212982	-229.730194	1036.871094	-425.281433	19.850788	962.081848	580.732971	-44.656048	932.789673	589.520935	110.746407
-479.735809	97.478371	874.447571	-455.434753	-63.998608	868.366516	-576.161316	134.219162	502.357666	-538.778137	-133.431427	507.531128	-583.641296	142.054657	89.178406	-538.605103	-144.935547	90.917198	-463.053284	177.634430	1372.237305	-427.624420	-163.815048	1368.595337	-410.944885	17.074167	1390.220093	-400.441803	13.540905	1665.391113	-530.980103	262.995880	1135.556274	-442.816467	-267.703766	1136.785889	-427.888489	297.506348	884.716187	-217.103409	-231.997437	1031.659790	-425.210541	19.707710	961.936462	580.744385	-44.654034	932.778992	589.486389	110.762985
-480.136749	96.993279	874.635498	-455.622772	-64.304031	868.279297	-576.611206	134.123138	502.328461	-538.982666	-133.705002	507.549469	-583.732117	142.035202	89.142174	-538.755554	-145.090607	90.881310	-462.779419	177.934067	1372.015747	-427.309662	-163.423431	1368.143311	-410.398834	17.345222	1390.259644	-400.375488	13.749712	1665.406616	-530.598816	262.864594	1135.222778	-440.078766	-267.131683	1136.107178	-427.321106	297.509033	884.516846	-215.353317	-233.989090	1026.963013	-425.348663	19.243834	961.915649	580.734680	-44.675285	932.775208	589.477051	110.741959
-480.169006	96.721672	874.503357	-455.561768	-64.510689	868.217163	-576.927979	133.972305	502.310577	-539.017700	-133.835266	507.511047	-583.783508	142.031342	89.099525	-538.830933	-145.183960	90.855232	-462.502380	178.192825	1371.823120	-426.678009	-163.129227	1367.664429	-410.027405	17.656250	1390.171631	-400.349213	13.955390	1665.431641	-530.252686	262.741699	1134.886963	-438.039520	-266.899658	1135.328369	-426.712097	297.478485	884.316101	-214.231903	-235.489136	1023.044556	-425.213470	19.090515	961.758850	580.741028	-44.686836	932.769043	589.461853	110.746605
-479.601318	97.644753	874.293579	-455.238617	-64.338089	868.154968	-577.064941	133.788528	502.452057	-538.892822	-133.859726	507.402069	-583.706299	142.036621	89.011780	-538.750122	-145.239273	90.796768	-462.277313	178.446625	1371.673340	-425.700165	-162.987015	1367.180176	-409.800873	17.975492	1389.902710	-400.342407	14.158138	1665.466064	-529.889954	262.527710	1134.542358	-437.069366	-267.169525	1134.552368	-426.143555	297.559418	884.216492	-213.916718	-236.560257	1020.183167	-424.743561	19.646627	961.611023	580.745239	-44.684143	932.769775	589.424500	110.734062
-480.149384	95.830025	873.869751	-455.195831	-64.897469	868.199646	-577.289856	133.679062	502.099274	-539.047241	-134.097656	507.527100	-583.703247	142.034714	88.958664	-538.817749	-145.338058	90.748650	-462.208160	178.617722	1371.537842	-424.421448	-162.966660	1366.653198	-409.109314	18.246218	1389.921753	-400.349060	14.369139	1665.522705	-529.553101	262.438110	1134.367310	-437.242920	-267.881592	1133.842163	-425.409119	297.568054	884.162292	-214.560883	-237.210602	1018.551086	-424.853668	18.928398	961.337219	580.756653	-44.683216	932.771362	589.411621	110.725365
-480.222229	95.506439	873.687927	-455.046722	-65.094101	868.105591	-577.471008	133.605759	502.000122	-539.085083	-134.298355	507.558716	-583.757690	142.007523	88.872932	-538.954834	-145.399689	90.724129	-462.176544	178.712616	1371.445435	-422.678925	-163.079849	1366.101563	-408.693054	18.488598	1389.564697	-400.339050	14.552326	1665.572388	-529.198120	262.287109	1134.151978	-438.306793	-268.687531	1133.471191	-424.733551	297.686554	884.210144	-216.060593	-237.401947	1018.175903	-424.723297	18.795719	961.150513	580.755188	-44.688400	932.768982	589.386902	110.715988
-479.885040	96.283882	873.706787	-454.731689	-64.909729	867.959167	-577.547119	133.489426	502.045532	-539.098816	-134.479828	507.541260	-583.725586	141.977112	88.830116	-538.945557	-145.464569	90.698219	-462.221588	178.701599	1371.392334	-420.873596	-163.198792	1365.584473	-407.860138	18.695091	1389.590454	-400.325073	14.711237	1665.635864	-528.849365	262.111084	1134.034790	-440.040222	-269.353851	1133.372803	-424.056641	297.929138	884.355103	-218.137238	-237.221390	1018.920410	-424.382874	19.167309	961.084229	580.756348	-44.704399	932.768066	589.378540	110.736099
-479.780884	96.662430	873.749268	-454.424988	-64.772430	867.839905	-577.621460	133.411880	502.036621	-539.060059	-134.615372	507.552307	-583.685608	141.930679	88.763397	-539.014771	-145.527222	90.670387	-462.264771	178.650970	1371.412964	-419.031708	-163.233353	1365.194336	-407.133820	18.837990	1389.453735	-400.302979	14.854803	1665.745605	-528.515015	261.841553	1134.029175	-442.211884	-269.742371	1133.363037	-423.380707	298.194885	884.597900	-220.386154	-236.658905	1020.640625	-424.171600	19.384426	961.044678	580.766724	-44.732841	932.774170	589.393616	110.719643
-479.871887	96.749466	873.670532	-454.195435	-64.715233	867.675964	-577.601135	133.307236	501.985840	-538.791565	-134.563614	507.487976	-583.640869	141.915451	88.713882	-538.953369	-145.585052	90.644249	-462.240265	178.546921	1371.488159	-417.342743	-163.188477	1365.015625	-406.375275	18.906725	1389.329590	-400.241760	14.969076	1665.878906	-528.212341	261.525665	1134.115234	-444.643036	-269.946594	1133.597534	-422.649445	298.492432	884.979553	-222.647629	-235.804581	1022.989014	-424.033569	19.505720	960.888672	580.762878	-44.716610	932.778259	589.368042	110.693169
-479.955780	96.766396	873.555054	-453.901489	-64.597694	867.529907	-577.521545	133.196838	501.931458	-538.614014	-134.616074	507.490997	-583.536743	141.943405	88.736580	-539.015625	-145.624893	90.662247	-462.182220	178.417877	1371.604492	-415.930115	-163.103745	1364.991089	-405.557861	18.927622	1389.198975	-400.165039	15.063363	1666.037109	-527.948425	261.132751	1134.235840	-447.239410	-269.831543	1134.096924	-421.919464	298.887085	885.435913	-224.916885	-234.653702	1025.849854	-423.859436	19.671259	960.721069	580.749817	-44.721561	932.779236	589.342957	110.707474
-480.061676	96.922104	873.479248	-453.618988	-64.341446	867.411804	-577.516296	133.193832	501.979919	-538.891602	-134.981201	507.665588	-583.514160	141.946350	88.741394	-539.371826	-145.687622	90.727554	-462.053467	178.270004	1371.752441	-414.775513	-163.134018	1365.211670	-404.803802	18.966089	1389.111450	-400.068512	15.143509	1666.227417	-527.731323	260.714630	1134.390869	-449.798309	-269.564667	1134.870483	-421.230957	299.288422	885.980164	-227.232330	-233.259811	1028.878662	-423.689117	19.974627	960.580994	580.757446	-44.726788	932.784119	589.350830	110.697464
-480.165253	97.084679	873.451294	-453.280212	-64.076042	867.323242	-577.446594	133.131653	501.999786	-538.168091	-134.682495	507.509979	-583.456726	141.968018	88.753571	-539.107422	-145.652390	90.716698	-461.836304	178.125748	1371.889771	-413.916687	-163.163437	1365.618774	-404.062958	19.029369	1389.097900	-399.951050	15.199854	1666.404785	-527.539001	260.252472	1134.548584	-452.350555	-269.273682	1135.734009	-420.574982	299.756134	886.606689	-229.567764	-231.680832	1031.973022	-423.487457	20.291227	960.478149	580.772888	-44.727451	932.776917	589.356750	110.693893
-480.288788	97.252365	873.507446	-452.920837	-63.783508	867.278992	-577.354004	133.108231	502.021179	-537.868469	-134.715729	507.502350	-583.372253	142.038895	88.759087	-539.084595	-145.647614	90.754700	-461.534210	177.968613	1372.042358	-413.349426	-163.293182	1366.140625	-403.358826	18.976126	1389.133789	-399.838654	15.220942	1666.551392	-527.385071	259.715698	1134.733521	-454.780731	-268.914825	1136.721191	-419.919342	300.205658	887.187134	-231.818527	-230.045456	1034.955933	-423.288391	20.613218	960.441223	580.767761	-44.732380	932.779541	589.338684	110.672302
-480.374695	97.616646	873.655823	-452.519348	-63.452774	867.319153	-577.282471	133.126343	502.098602	-537.556030	-134.708084	507.523376	-583.352112	142.117493	88.795219	-539.128296	-145.622787	90.801720	-461.140625	177.865921	1372.188721	-413.041046	-163.533066	1366.720703	-402.705627	18.882225	1389.206787	-399.668701	15.312353	1666.749756	-527.280945	259.241394	1134.934326	-457.022614	-268.609924	1137.710693	-419.290100	300.589203	887.860718	-234.009995	-228.358780	1037.654907	-423.047546	21.046572	960.491760	580.773010	-44.768822	932.783691	589.330444	110.685211
-480.442535	97.874290	873.805115	-452.128571	-63.121952	867.336914	-577.224548	133.172363	502.171722	-537.255737	-134.733810	507.532959	-583.316345	142.196823	88.806206	-539.183350	-145.591202	90.872185	-460.658356	177.742828	1372.318970	-412.866974	-163.811722	1367.385986	-402.322571	18.791967	1389.144409	-399.541351	15.396154	1666.925293	-527.262329	258.804901	1135.123047	-459.066895	-268.257813	1138.606689	-418.694611	300.869354	888.455933	-235.981796	-226.582474	1040.034302	-422.780945	21.413345	960.521301	580.791260	-44.775238	932.792297	589.351868	110.664253
-480.417877	98.035629	873.950378	-451.692749	-62.888203	867.411011	-577.073364	133.173691	502.199860	-536.960510	-134.784470	507.648102	-583.254883	142.287384	88.813248	-539.261475	-145.568100	90.900360	-460.175659	177.612503	1372.413818	-412.923492	-164.097122	1367.975342	-401.649170	18.656858	1389.444092	-399.452515	15.480812	1667.093018	-527.231201	258.397858	1135.231934	-460.861511	-267.949097	1139.381470	-418.087585	301.148834	889.067322	-237.705307	-224.903748	1042.019043	-422.491669	21.695959	960.598572	580.800293	-44.774960	932.792725	589.345398	110.663048
-480.289642	98.089333	874.071655	-451.207123	-62.682888	867.511536	-576.955994	133.173676	502.199951	-536.568970	-134.788437	507.728546	-583.237854	142.388412	88.802589	-539.218079	-145.536774	90.983002	-459.636017	177.491776	1372.437256	-413.061127	-164.410538	1368.510742	-401.200317	18.486418	1389.642456	-399.388458	15.567827	1667.256592	-527.232117	258.112518	1135.322021	-462.409912	-267.682343	1140.054321	-417.595093	301.352203	889.550720	-239.169144	-223.325790	1043.495239	-422.156616	21.920366	960.691406	580.807800	-44.770210	932.799927	589.347961	110.663208
-480.120392	98.222839	874.251343	-450.759613	-62.500320	867.631287	-576.817017	133.211365	502.238220	-536.186218	-134.758484	507.731873	-583.199768	142.479874	88.794395	-539.263672	-145.498383	91.044243	-459.019135	177.375809	1372.378174	-413.270905	-164.702774	1369.003418	-400.792572	18.320528	1389.839600	-399.375732	15.695297	1667.371094	-527.148865	257.963501	1135.397705	-463.557465	-267.496857	1140.508057	-417.123535	301.541687	889.934326	-240.374405	-221.826309	1044.386353	-421.834656	22.124519	960.832336	580.798584	-44.779980	932.791077	589.338013	110.643013
-479.874176	98.267906	874.382080	-450.293091	-62.426693	867.750427	-576.641785	133.223190	502.245667	-535.901672	-134.808197	507.813599	-583.147156	142.577698	88.773407	-539.364746	-145.497299	91.060585	-458.418121	177.308044	1372.340820	-413.498566	-164.953690	1369.363403	-400.501526	18.135029	1390.050903	-399.406799	15.839057	1667.480347	-527.001953	257.891602	1135.439697	-464.365387	-267.335480	1140.818848	-416.652435	301.726410	890.204285	-241.299835	-220.398483	1044.666626	-421.489044	22.235825	960.960022	580.813904	-44.785080	932.802979	589.357483	110.651329
-479.609467	98.274696	874.516785	-449.913574	-62.381256	867.824402	-576.494751	133.233582	502.233643	-535.670410	-134.893860	507.873383	-583.111572	142.642502	88.752045	-539.392273	-145.473969	91.103172	-457.852539	177.248856	1372.288208	-413.787170	-165.156769	1369.613525	-400.309265	17.993261	1390.206787	-399.490234	15.986818	1667.547607	-526.784607	257.982117	1135.440430	-464.827789	-267.250305	1140.974365	-416.279755	301.897949	890.410583	-241.993469	-219.079254	1044.332520	-421.196991	22.253969	961.079346	580.806702	-44.808823	932.811340	589.334106	110.644905
-479.197388	98.239784	874.582275	-449.483490	-62.384544	867.904480	-576.313904	133.213837	502.227112	-535.372375	-134.938705	507.916779	-583.074280	142.689804	88.732414	-539.429932	-145.467957	91.158844	-457.275574	177.180832	1372.213501	-414.095398	-165.315460	1369.790649	-400.195007	17.860857	1390.323364	-399.616882	16.160463	1667.596924	-526.492065	258.163910	1135.460083	-464.889374	-267.250916	1140.970947	-415.999939	302.022675	890.473389	-242.474030	-217.857513	1043.458618	-420.860199	22.231447	961.193054	580.811401	-44.803783	932.805542	589.333923	110.661896
-478.702789	98.236618	874.604980	-449.054474	-62.402061	867.904663	-576.131653	133.222656	502.241119	-535.120972	-134.956573	507.957458	-583.015747	142.709137	88.710876	-539.470764	-145.434433	91.139877	-456.742950	177.173782	1372.134888	-414.418274	-165.434738	1369.854980	-400.136292	17.706873	1390.367798	-399.784546	16.363453	1667.638306	-526.088928	258.364990	1135.446167	-464.641174	-267.303101	1140.830933	-415.738068	302.183655	890.441650	-242.742020	-216.767609	1041.896973	-420.490875	22.171345	961.251526	580.819092	-44.808277	932.794861	589.349060	110.634857
-478.156006	98.164406	874.539734	-448.648438	-62.509125	867.924927	-575.894409	133.190689	502.232056	-534.849670	-134.911102	508.013367	-582.957947	142.713959	88.718002	-539.386230	-145.419373	91.196098	-456.274017	177.155563	1372.067627	-414.739136	-165.495316	1369.851929	-400.144958	17.598328	1390.425903	-400.009613	16.570498	1667.677368	-525.631104	258.640808	1135.409912	-464.118256	-267.417053	1140.633545	-415.509277	302.360779	890.331909	-242.822525	-215.777695	1039.760132	-420.129303	22.067270	961.284973	580.803101	-44.826931	932.798767	589.358582	110.624596
-477.538574	98.097168	874.420166	-448.312012	-62.600151	867.868774	-575.557251	133.142303	502.222260	-534.682434	-134.910889	508.048126	-582.907837	142.683563	88.681435	-539.406494	-145.421875	91.199539	-455.863678	177.153854	1372.023071	-415.045135	-165.527054	1369.804077	-400.193695	17.488558	1390.470825	-400.265869	16.798754	1667.699463	-525.103821	259.048981	1135.399658	-463.313843	-267.528381	1140.278931	-415.289917	302.558716	890.138977	-242.841110	-214.906998	1036.975586	-419.750122	21.927555	961.246887	580.803955	-44.835335	932.800537	589.354126	110.629387
-476.899414	98.141472	874.298889	-447.994141	-62.687248	867.807556	-575.363281	133.141571	502.241516	-534.512329	-134.857895	508.019470	-582.913696	142.677872	88.686653	-539.346252	-145.383331	91.210396	-455.520355	177.172745	1371.943848	-415.314545	-165.478943	1369.700928	-400.301208	17.424591	1390.448364	-400.621643	16.979027	1667.675293	-524.518005	259.476654	1135.307739	-462.241791	-267.717987	1139.913452	-415.064575	302.787689	889.867859	-242.784592	-214.137772	1033.610229	-419.383698	21.827703	961.212830	580.819702	-44.845047	932.793579	589.367737	110.617432
-476.336060	98.193024	874.132813	-447.741608	-62.828884	867.710144	-575.171082	133.152908	502.255615	-534.383484	-134.812317	508.017700	-582.964844	142.613937	88.720642	-539.262634	-145.349030	91.194679	-455.231201	177.213303	1371.894897	-415.561249	-165.405121	1369.548462	-400.440521	17.380533	1390.423096	-400.917786	17.265299	1667.698120	-523.926880	260.016907	1135.316162	-460.983490	-267.924164	1139.510864	-414.842834	303.022034	889.558411	-242.737076	-213.379929	1029.606567	-419.060059	21.716379	961.124329	580.840393	-44.829697	932.799316	589.385559	110.632912
-475.694458	97.942429	873.905579	-447.509583	-62.994751	867.610046	-574.891724	133.228638	502.211151	-534.205688	-134.727692	508.018250	-583.029358	142.567383	88.710419	-539.133423	-145.278275	91.190735	-455.056732	177.237671	1371.836426	-415.786377	-165.296432	1369.406128	-400.630768	17.363413	1390.379028	-401.296082	17.509659	1667.694092	-523.267639	260.589966	1135.236450	-459.530945	-268.060425	1139.058838	-414.580048	303.260864	889.204895	-242.768555	-212.824295	1024.986450	-418.689331	21.459265	960.994263	580.868835	-44.842571	932.804504	589.417480	110.603554
-475.015503	97.955437	873.749023	-447.285217	-63.086060	867.509583	-574.624023	133.323715	502.241455	-534.068787	-134.633194	507.969879	-583.027649	142.543579	88.720085	-539.094299	-145.257553	91.190277	-454.965179	177.271149	1371.795776	-415.959351	-165.176773	1369.285034	-401.020233	17.389772	1390.228149	-401.718689	17.742922	1667.704834	-522.637817	261.068390	1135.136108	-457.928864	-268.150360	1138.607178	-414.229706	303.660400	888.737000	-242.932999	-212.269547	1019.716003	-418.315582	21.312794	960.907410	580.866882	-44.858418	932.813660	589.422546	110.596207
-474.463226	97.866264	873.549744	-447.137268	-63.238335	867.398010	-574.380188	133.435471	502.275269	-533.890930	-134.485794	507.881622	-583.104980	142.493668	88.740326	-538.866089	-145.202942	91.162064	-454.969910	177.297897	1371.757080	-416.187866	-165.009186	1369.156372	-401.074463	17.428684	1390.401978	-402.170837	17.957487	1667.711914	-521.933289	261.573761	1135.018921	-456.086731	-268.130859	1138.096436	-413.897827	303.953125	888.403076	-243.227234	-211.868301	1013.939697	-418.001465	21.125338	960.771912	580.864380	-44.828049	932.799194	589.413025	110.612785
-474.222015	96.795639	873.548401	-447.066559	-63.605690	867.358154	-574.196533	133.563812	502.188324	-533.549133	-134.203079	507.610077	-583.182739	142.449219	88.796310	-538.624817	-145.171326	91.115349	-455.022308	177.373962	1371.729736	-416.395233	-164.775085	1369.041626	-401.325928	17.509748	1390.395996	-402.645386	18.162359	1667.723999	-521.290161	262.044769	1134.959351	-454.198364	-268.045410	1137.618530	-413.535522	304.224426	888.082153	-243.704407	-211.533737	1007.680847	-417.866028	20.351944	960.763306	580.864990	-44.834431	932.787476	589.427979	110.603615
-473.595459	96.953987	873.514343	-446.843140	-63.719727	867.304565	-574.000488	133.716660	502.257813	-533.894897	-134.580536	507.996613	-583.328125	142.427261	88.844826	-538.826477	-145.141937	91.140625	-455.139221	177.442978	1371.673096	-416.605804	-164.535233	1368.931763	-401.590118	17.616268	1390.402466	-403.122131	18.392363	1667.751953	-520.646179	262.325409	1134.796997	-452.200195	-267.852783	1137.096191	-413.135895	304.589661	887.715210	-244.496918	-211.327026	1000.956482	-417.492340	20.239727	960.749268	580.880737	-44.842358	932.779846	589.461426	110.598923
-472.264465	98.758652	873.598022	-446.514221	-63.389038	867.057800	-573.557373	133.742798	502.553345	-533.681458	-134.401321	507.905640	-583.306152	142.459610	88.844963	-538.672791	-145.124039	91.122833	-455.293427	177.510635	1371.643066	-416.735138	-164.230377	1368.899414	-401.845551	17.737167	1390.428711	-403.638702	18.590260	1667.782349	-520.018433	262.666046	1134.647949	-450.113068	-267.441101	1136.618530	-412.729645	304.972137	887.408936	-245.554276	-211.774765	993.881531	-416.719666	20.815369	960.713196	580.899170	-44.855988	932.791016	589.489197	110.567627
-471.587006	97.254158	873.035767	-445.758087	-63.638752	867.436035	-573.038147	133.800003	502.309662	-533.492065	-134.188278	507.922333	-583.279541	142.516922	88.881447	-538.397644	-145.090775	91.121025	-455.487640	177.578064	1371.609009	-416.834351	-163.956558	1368.878662	-402.112183	17.884634	1390.509155	-404.165649	18.770628	1667.851318	-519.485229	262.859253	1134.450806	-448.066620	-266.845673	1136.155884	-412.271057	305.294647	887.092957	-246.922134	-211.909103	986.606628	-416.143707	20.487703	960.666809	580.905762	-44.842251	932.789307	589.491333	110.596039
-471.182007	97.143112	873.301819	-445.684998	-63.730324	867.721008	-572.899292	133.966827	502.418579	-533.432007	-134.102859	507.965027	-583.379333	142.524933	88.939850	-538.322083	-145.049637	91.146065	-455.690674	177.709015	1371.564087	-416.840790	-163.694534	1368.905029	-402.553131	18.030111	1390.417969	-404.677917	18.953321	1667.952026	-518.947632	263.040070	1134.258301	-446.120544	-266.143890	1135.765259	-411.737061	305.553802	886.786682	-248.707443	-212.301910	979.168030	-415.992310	20.294270	960.987244	580.926208	-44.855461	932.796631	589.514587	110.598724
-470.444916	97.178986	873.149841	-445.578400	-63.910172	867.713806	-572.644409	134.064392	502.522125	-533.334290	-133.979340	508.018677	-583.401550	142.544235	88.963142	-538.148315	-145.047424	91.195419	-455.987518	177.816620	1371.531006	-416.914276	-163.460068	1368.947510	-402.626160	18.154179	1390.747437	-405.236572	19.122791	1668.092896	-518.470154	263.094940	1134.052490	-444.251526	-265.226807	1135.348022	-411.193207	305.734436	886.543945	-250.891586	-212.876434	971.673096	-415.529907	20.139503	960.891846	580.937561	-44.846741	932.797424	589.538086	110.608521
-469.958313	96.891586	873.197021	-445.337097	-64.065765	867.820190	-572.574829	134.135818	502.629639	-533.233582	-133.888138	508.068115	-583.442078	142.613892	89.050354	-538.031616	-145.014801	91.217377	-456.241882	177.953461	1371.498169	-416.897461	-163.247681	1369.001221	-403.055206	18.322392	1390.720093	-405.790314	19.292410	1668.223999	-518.089355	263.051880	1133.841064	-442.633942	-264.247192	1134.968506	-410.590332	305.932953	886.393677	-253.521912	-213.144470	964.186890	-415.182404	19.886560	960.977600	580.975342	-44.813572	932.798645	589.564697	110.606094
-469.375732	96.868347	873.307129	-444.965759	-64.190788	867.924377	-572.352234	134.171844	502.730713	-533.083191	-133.775894	508.110474	-583.403015	142.650894	89.092400	-537.958374	-144.974335	91.193344	-456.578674	178.005798	1371.430176	-416.912567	-163.032806	1369.038696	-403.090790	18.445057	1391.033813	-406.387238	19.416431	1668.317871	-517.796753	262.950439	1133.587036	-441.084778	-263.111206	1134.538330	-409.984985	306.096802	886.270630	-256.666351	-214.658615	956.675293	-414.742981	19.744856	961.104919	580.981995	-44.818779	932.801697	589.586548	110.598175
-468.807404	96.742447	873.354614	-444.572998	-64.322365	867.992676	-572.117249	134.125534	502.769073	-532.841980	-133.685394	508.121643	-583.351318	142.674255	89.139809	-537.834656	-144.938507	91.219742	-456.882813	178.125748	1371.343872	-416.814270	-162.810593	1369.073364	-403.298523	18.577822	1391.146606	-406.873108	19.609076	1668.465698	-517.542419	262.709869	1133.281494	-439.813354	-262.058472	1134.205078	-409.312958	306.208801	886.147400	-260.250244	-215.888626	949.359497	-414.296082	19.575781	961.180054	581.011475	-44.816631	932.786987	589.611328	110.634026
-468.295990	96.640297	873.411438	-444.139740	-64.457413	868.086914	-571.900940	134.115280	502.822876	-532.679626	-133.645859	508.184265	-583.266968	142.735031	89.232399	-537.835571	-144.915283	91.207962	-457.212433	178.255112	1371.276001	-416.650787	-162.639343	1369.084961	-403.465881	18.729259	1391.291138	-407.435486	19.777105	1668.576904	-517.358459	262.330566	1132.900757	-438.799286	-260.954834	1133.896484	-408.725006	306.381073	886.085144	-264.492737	-217.416977	942.098206	-413.863770	19.450354	961.274597	581.040405	-44.801258	932.789734	589.659180	110.628609
-467.865387	96.545929	873.465271	-443.697418	-64.579285	868.144531	-571.738159	134.069412	502.872375	-532.372314	-133.062927	508.238373	-583.189392	142.736313	89.246758	-537.741699	-144.903091	91.197632	-457.537048	178.342148	1371.198853	-416.388275	-162.473618	1369.069336	-403.628937	18.899656	1391.416382	-408.000153	19.956841	1668.699829	-517.284363	261.921234	1132.588989	-437.969635	-259.815704	1133.635498	-408.016296	306.403442	886.039490	-268.969727	-219.074280	935.309875	-413.467468	19.340229	961.349121	581.043884	-44.796967	932.793518	589.679382	110.620430
-467.537506	96.532379	873.519714	-443.226257	-64.664215	868.196045	-571.675964	134.002792	502.936890	-532.196838	-133.325241	508.263031	-583.130188	142.764572	89.300575	-537.723938	-144.878860	91.245644	-457.872650	178.434875	1371.159180	-416.032501	-162.325577	1369.017090	-403.755920	19.055092	1391.543945	-408.561462	20.138569	1668.820923	-517.271179	261.548431	1132.266968	-437.421722	-258.806610	1133.501587	-407.387329	306.361694	886.037109	-273.914978	-221.007385	928.809021	-413.079803	19.323524	961.406433	581.044556	-44.801254	932.786316	589.678040	110.647484
-467.457306	96.795784	873.626526	-443.235535	-64.812653	868.058289	-571.782776	133.953400	503.059753	-532.197205	-133.620804	508.383209	-583.145630	142.741302	89.388489	-537.887573	-144.895203	91.342575	-458.205597	178.529068	1371.132446	-415.582886	-162.196136	1368.938354	-403.833038	19.242144	1391.633423	-409.099304	20.311373	1668.934326	-517.279968	261.144867	1131.977173	-437.120667	-257.747162	1133.285034	-406.796356	306.316559	886.093689	-279.177979	-223.137802	922.744141	-412.934448	19.229973	961.345093	581.074524	-44.766476	932.783203	589.691101	110.687393
-467.009338	96.601654	873.624451	-442.365967	-64.506172	868.278687	-571.620056	133.785034	503.091492	-531.887146	-133.697403	508.480621	-583.004578	142.767975	89.432152	-537.908020	-144.879715	91.387695	-458.535065	178.642471	1371.129272	-415.047974	-162.077805	1368.837891	-403.884003	19.382324	1391.726807	-409.653320	20.498970	1669.065552	-517.315186	260.718323	1131.711304	-437.068054	-256.779205	1133.040161	-406.256165	306.230865	886.163269	-284.740234	-225.409500	917.173279	-412.398071	19.511833	961.503174	581.093384	-44.784847	932.791870	589.739258	110.686317
-466.968567	96.838898	873.680908	-442.166565	-64.465240	868.023560	-571.769592	133.699921	503.218445	-532.044312	-134.096649	508.799072	-582.993103	142.733841	89.468597	-538.168701	-144.911377	91.474648	-458.859741	178.724304	1371.130371	-414.476257	-161.965775	1368.669189	-403.918701	19.538443	1391.796509	-410.191528	20.684757	1669.165283	-517.353943	260.336151	1131.500732	-437.349335	-255.993225	1132.937988	-405.807190	306.105438	886.216858	-290.745514	-227.912399	911.777344	-412.163574	19.532663	961.354736	581.118896	-44.755520	932.794983	589.748840	110.695396
-466.792999	96.941154	873.670837	-441.638733	-64.319702	867.937073	-571.746826	133.523773	503.249603	-531.830872	-134.192215	508.931061	-582.856750	142.733643	89.514061	-538.265381	-144.925095	91.537369	-459.215576	178.845306	1371.156616	-413.841766	-161.832626	1368.437500	-403.934387	19.698715	1391.802490	-410.706665	20.895821	1669.241089	-517.419922	259.950806	1131.316406	-437.701141	-255.063049	1132.877808	-405.394745	305.980896	886.297791	-296.952515	-230.431122	906.965698	-411.791504	19.710815	961.294922	581.160828	-44.735924	932.785278	589.792297	110.715309
-466.690826	97.046837	873.658020	-441.055267	-64.110863	867.849243	-571.786438	133.376999	503.264069	-531.099121	-133.600204	508.503326	-582.769592	142.729126	89.529747	-537.986450	-144.921600	91.480698	-459.608093	178.950302	1371.169922	-413.196930	-161.680420	1368.157471	-403.933899	19.878923	1391.805176	-411.224304	21.123915	1669.305664	-517.581848	259.568573	1131.153076	-438.523499	-254.351089	1132.679810	-405.028351	305.889832	886.403503	-303.204224	-232.488663	902.470093	-411.447235	19.955202	961.240601	581.169067	-44.762478	932.789307	589.810669	110.722504
-466.620636	97.199944	873.626831	-440.452271	-63.896778	867.780945	-571.789429	133.196945	503.240662	-530.627502	-133.810257	508.296082	-582.652100	142.710220	89.538017	-537.941284	-144.894409	91.540817	-459.979095	179.034698	1371.187256	-412.546295	-161.623734	1367.904053	-403.907166	20.065975	1391.765259	-411.735474	21.335470	1669.361206	-517.833679	259.194458	1131.059570	-439.534729	-254.071411	1132.635376	-404.774902	305.842377	886.576599	-309.906006	-235.654999	898.664124	-411.113129	20.259312	961.187317	581.209045	-44.724140	932.786072	589.854980	110.733192
-466.575439	97.357445	873.596252	-439.716858	-63.719009	867.737000	-571.900208	133.013840	503.252228	-530.264282	-133.924606	508.310699	-582.626526	142.684860	89.543655	-537.967957	-144.930634	91.587883	-460.289551	179.139206	1371.234375	-411.900360	-161.547974	1367.650635	-403.898254	20.268690	1391.733887	-412.256104	21.559143	1669.416870	-518.031006	258.766937	1130.985352	-440.815369	-254.283646	1132.833862	-404.442871	305.693970	886.688721	-316.607086	-238.339478	895.209473	-410.748932	20.597136	961.155334	581.229370	-44.698982	932.774353	589.869690	110.753136
-466.546234	97.336494	873.523132	-438.860657	-63.524105	867.694458	-571.970520	132.838348	503.269989	-529.979004	-133.923172	508.437286	-582.508545	142.679520	89.538742	-537.895874	-144.924225	91.632629	-460.666016	179.214783	1371.309814	-411.221313	-161.481842	1367.417969	-403.857391	20.466887	1391.710693	-412.744537	21.799561	1669.456421	-518.182373	258.354736	1130.884033	-442.271973	-254.505676	1132.965942	-404.223145	305.601105	886.873413	-323.244720	-240.984528	892.229980	-410.337708	20.918739	961.102112	581.243408	-44.677326	932.783569	589.895325	110.754509
-466.593506	97.464996	873.462402	-438.397614	-63.216663	867.589783	-572.036804	132.684250	503.272247	-529.716675	-134.003494	508.541595	-582.396973	142.660522	89.540634	-538.024536	-144.975830	91.670494	-461.035797	179.302597	1371.419189	-410.554077	-161.453201	1367.218018	-403.814392	20.634039	1391.669556	-413.239838	21.998764	1669.482910	-518.337952	257.946320	1130.841187	-443.977631	-254.570633	1132.944824	-404.013702	305.545807	887.082458	-329.897186	-243.678467	889.621643	-410.091095	21.258629	960.995789	581.286438	-44.688145	932.786377	589.925415	110.799858
-466.628052	97.583908	873.407166	-437.813354	-62.981419	867.493347	-572.011780	132.456741	503.233551	-529.372437	-134.006485	508.603394	-582.246033	142.670776	89.539124	-538.028381	-144.972794	91.744232	-461.347717	179.381271	1371.529785	-409.871155	-161.455002	1367.008423	-403.765717	20.833797	1391.644775	-413.694397	22.263866	1669.519287	-518.494202	257.578339	1130.809082	-445.771942	-255.353210	1133.269653	-403.800079	305.503174	887.314819	-336.477325	-246.376846	887.445862	-409.809631	21.580477	960.910156	581.317078	-44.664917	932.776672	589.956055	110.825470
-466.737610	97.808083	873.416504	-437.249298	-62.700535	867.453796	-572.096375	132.292114	503.192352	-528.924316	-134.003067	508.571838	-582.122009	142.634842	89.503418	-538.087219	-145.025543	91.772057	-461.684265	179.443024	1371.629761	-409.233276	-161.436951	1366.844482	-403.734741	20.999395	1391.636719	-414.130737	22.510633	1669.540649	-518.669861	257.229309	1130.821655	-447.904785	-256.273315	1133.554688	-403.670441	305.567078	887.631775	-342.902527	-248.998550	885.629211	-409.588623	21.983978	960.890686	581.356018	-44.647861	932.793396	589.971313	110.834137
-466.875427	97.928719	873.432800	-436.690399	-62.457806	867.440796	-572.199402	132.139130	503.156891	-528.881287	-134.288498	508.752197	-582.046570	142.622986	89.494202	-538.320557	-145.063049	91.841003	-461.987640	179.523987	1371.732666	-408.613098	-161.440781	1366.722656	-403.694305	21.140808	1391.606812	-414.475800	22.789951	1669.610718	-518.881287	256.954132	1130.864868	-450.070526	-257.155731	1133.912354	-403.517212	305.589722	887.934326	-349.157990	-251.667953	884.138672	-409.383270	22.335974	960.886292	581.380127	-44.648472	932.786499	590.012573	110.849640
-467.005432	98.028450	873.439270	-436.193817	-62.213589	867.372742	-572.265015	132.027802	503.134583	-528.677063	-134.429947	508.856598	-581.907898	142.635269	89.476646	-538.533936	-145.131683	91.930817	-462.316864	179.606339	1371.884155	-408.007050	-161.431656	1366.626831	-403.660736	21.285240	1391.601685	-414.885681	23.052042	1669.657227	-519.062317	256.682434	1130.904785	-452.349274	-258.051025	1134.322632	-403.321228	305.635712	888.350403	-355.142090	-254.309036	882.973145	-409.189453	22.638279	960.843811	581.431519	-44.597454	932.783142	590.043762	110.902626
-467.136688	98.151344	873.454956	-435.693054	-61.913204	867.332581	-572.334778	131.880356	503.129211	-528.201782	-134.410751	508.794189	-581.868591	142.612717	89.471016	-538.477478	-145.121155	91.935387	-462.661133	179.634109	1372.045776	-407.385315	-161.437866	1366.575195	-403.621460	21.409685	1391.633057	-415.263977	23.274002	1669.697266	-519.340576	256.535309	1131.035034	-454.653168	-259.013611	1134.880249	-403.227142	305.732727	888.724365	-360.825409	-256.796417	882.175110	-409.013489	22.989479	960.828247	581.462524	-44.624512	932.809204	590.111633	110.846977
-467.343689	98.438370	873.550049	-435.311401	-61.579540	867.318726	-572.448914	131.785782	503.188202	-527.958435	-134.528000	508.845276	-581.797241	142.587097	89.510727	-538.610474	-145.160858	92.012482	-462.961609	179.658051	1372.209229	-406.871796	-161.461670	1366.555054	-403.592896	21.545870	1391.662720	-415.604462	23.555964	1669.795654	-519.607788	256.322174	1131.178955	-457.074921	-259.961334	1135.519653	-403.121826	305.847504	889.193115	-366.201416	-259.226959	881.583008	-408.923218	23.396479	960.862244	581.462036	-44.630398	932.815796	590.107422	110.849617
-467.614868	98.637566	873.619995	-435.199768	-61.156834	867.238220	-572.619751	131.730209	503.215057	-527.679749	-134.607788	508.862366	-581.769043	142.592972	89.567131	-538.590820	-145.167145	92.055374	-463.244690	179.685410	1372.400879	-406.391754	-161.421341	1366.570190	-403.551544	21.648718	1391.686157	-415.948700	23.801304	1669.868164	-519.838501	256.187012	1131.305298	-459.519745	-260.962677	1136.203247	-403.086273	306.028870	889.546143	-371.071716	-261.506439	881.343994	-408.933685	23.746286	960.822327	581.508911	-44.613953	932.813110	590.149597	110.878128
-467.728546	98.512970	873.681458	-434.682831	-60.964149	867.523804	-572.648926	131.643951	503.184692	-527.382996	-134.612289	508.918610	-581.660950	142.622757	89.570023	-538.685547	-145.177979	92.090240	-463.563995	179.677551	1372.552002	-405.941956	-161.410812	1366.645630	-403.525452	21.765984	1391.707642	-416.297455	24.030991	1669.908691	-520.085938	256.094818	1131.430664	-462.139069	-262.257904	1137.104736	-403.003571	306.190552	889.913025	-377.012939	-264.339203	880.789429	-408.830963	24.063581	961.026123	581.553345	-44.572712	932.805969	590.148315	110.990356
-467.910736	98.733009	873.755554	-434.323853	-60.666676	867.512207	-572.699158	131.596115	503.180389	-527.114990	-134.629196	508.949890	-581.574219	142.651398	89.570320	-538.701416	-145.187103	92.166824	-463.839355	179.671036	1372.715698	-405.546204	-161.397995	1366.763306	-403.512390	21.868732	1391.750977	-416.590179	24.292587	1669.996582	-520.372437	255.997742	1131.596924	-464.646179	-263.435089	1138.090088	-403.050171	306.489990	890.249207	-381.764465	-266.620026	880.968201	-408.743805	24.420126	961.052185	581.585876	-44.554764	932.806335	590.176147	110.990707
-468.124146	98.947151	873.861938	-434.040558	-60.415585	867.507080	-572.791565	131.554810	503.174957	-526.896423	-134.608688	509.007446	-581.494751	142.682602	89.568932	-538.797241	-145.161346	92.213066	-464.132660	179.649002	1372.847656	-405.219330	-161.384583	1366.888306	-403.502716	21.940910	1391.772217	-416.920227	24.462635	1670.019409	-520.684387	256.025208	1131.769897	-467.030884	-264.377625	1138.957275	-403.140778	306.769958	890.580566	-385.526245	-268.660645	881.506592	-408.709930	24.722742	961.099121	581.646179	-44.605598	932.819275	590.270325	110.943764
-468.339417	98.942200	873.907654	-433.807587	-60.206741	867.530823	-573.343994	131.644852	503.288757	-526.435303	-134.390579	508.938141	-581.655029	142.600983	89.622688	-538.674500	-145.142075	92.216484	-464.397888	179.645935	1372.967529	-404.983093	-161.380447	1367.049194	-403.534485	21.981428	1391.776611	-417.162201	24.718704	1670.120361	-520.933350	256.020111	1131.908447	-469.460907	-265.318329	1139.931274	-403.291870	307.184418	891.008423	-389.653534	-270.903168	881.973389	-408.690796	24.941574	961.121887	581.664063	-44.594913	932.830139	590.291321	110.954620
-468.561584	99.038597	874.018677	-433.578552	-59.989082	867.566650	-573.431641	131.601883	503.316406	-526.216980	-134.359131	508.977234	-581.605347	142.619904	89.638229	-538.705444	-145.110489	92.274963	-464.589874	179.608521	1373.086914	-404.790588	-161.372177	1367.255737	-403.564087	22.004181	1391.824585	-417.433563	24.923908	1670.175293	-521.188354	256.005341	1132.044434	-471.794952	-266.272430	1141.007202	-403.519745	307.601166	891.311707	-393.461151	-273.007477	882.631775	-408.690094	25.179871	961.191528	581.709656	-44.584354	932.824524	590.320129	110.965202
-468.821991	99.163300	874.134399	-433.380768	-59.803421	867.610291	-573.594543	131.537399	503.342560	-526.172180	-134.399887	509.050690	-581.607056	142.639832	89.656593	-538.788086	-145.127289	92.301506	-464.797028	179.548767	1373.199707	-404.675476	-161.393616	1367.474976	-403.614899	22.006464	1391.860718	-417.710571	25.113050	1670.226929	-521.497070	256.057831	1132.231445	-474.058105	-267.133911	1142.067505	-403.817627	308.046967	891.562195	-397.050323	-275.147675	883.324707	-408.736755	25.414904	961.273376	581.728577	-44.559971	932.834778	590.325867	110.976593
-469.038513	99.365158	874.218140	-433.276520	-59.568699	867.630249	-573.658752	131.524994	503.340698	-526.080261	-134.383667	509.073395	-581.581299	142.650970	89.645462	-538.831116	-145.084534	92.359360	-465.003937	179.492233	1373.276245	-404.640564	-161.423798	1367.725586	-403.701385	21.986536	1391.891357	-417.961761	25.286146	1670.270264	-521.777161	256.108459	1132.387085	-476.236023	-267.943481	1143.072021	-404.094543	308.516388	891.844360	-400.208191	-277.088928	884.153687	-408.794708	25.683281	961.322937	581.774475	-44.580593	932.839600	590.378479	110.971825
-469.216003	99.488434	874.246582	-433.236603	-59.359131	867.613708	-573.621399	131.527969	503.293121	-526.477783	-134.693329	509.271820	-581.515503	142.720947	89.657982	-539.191589	-145.086166	92.389725	-465.158875	179.435608	1373.312866	-404.674805	-161.453003	1367.968262	-403.808533	21.956524	1391.903687	-418.206329	25.425230	1670.280518	-522.064941	256.178101	1132.534302	-478.329620	-268.658997	1144.097046	-404.403931	309.017609	892.068359	-403.206970	-279.084198	884.866089	-408.856934	25.886927	961.323364	581.816040	-44.583256	932.850220	590.411499	110.969536
-469.429810	99.619156	874.235779	-433.246002	-59.178658	867.595703	-573.520081	131.529037	503.178680	-526.285706	-134.552689	509.225769	-581.418762	142.724319	89.589630	-539.116150	-145.063004	92.437492	-465.321716	179.366821	1373.339966	-404.774261	-161.478714	1368.227417	-403.926605	21.914089	1391.903931	-418.443695	25.551659	1670.280273	-522.348999	256.286835	1132.627930	-480.277740	-269.294556	1145.030518	-404.738800	309.500031	892.229919	-405.723846	-280.892731	885.703674	-408.959381	26.097258	961.301147	581.837769	-44.582390	932.847717	590.436584	110.981079
-469.700043	99.730553	874.218994	-433.291412	-59.084679	867.598572	-573.452026	131.531662	503.089081	-526.130798	-134.339340	509.176239	-581.382324	142.750687	89.515930	-539.033875	-145.012939	92.416443	-465.469940	179.299347	1373.351440	-404.957947	-161.535782	1368.463623	-404.056519	21.871183	1391.881104	-418.720276	25.609776	1670.226196	-522.634399	256.342102	1132.673828	-482.115845	-269.814606	1145.896362	-405.153992	310.070435	892.352478	-407.984772	-282.616180	886.514709	-409.124847	26.268711	961.293274	581.876831	-44.603451	932.853271	590.479126	110.945648
-469.951019	99.875549	874.253784	-433.390503	-58.971992	867.612549	-573.318298	131.538895	502.962921	-526.056274	-134.202454	509.143127	-581.324341	142.766983	89.431084	-538.988281	-144.948044	92.399757	-465.606232	179.229004	1373.316162	-405.200409	-161.605530	1368.676270	-404.225586	21.818649	1391.850952	-418.962891	25.741142	1670.212769	-522.978455	256.460510	1132.724243	-483.800110	-270.315125	1146.709717	-405.631073	310.586182	892.438232	-409.958954	-284.308685	887.249817	-409.320770	26.419884	961.325989	581.901978	-44.586971	932.851196	590.483521	110.976685
-470.169800	99.967300	874.241028	-433.535645	-58.923771	867.598877	-573.132507	131.537735	502.847443	-526.158081	-134.126343	509.113922	-581.256287	142.828156	89.386009	-539.015625	-144.928070	92.363464	-465.733490	179.163223	1373.273315	-405.546692	-161.683365	1368.886108	-404.392822	21.776772	1391.801880	-419.203125	25.853659	1670.188843	-523.336792	256.639374	1132.804932	-485.366943	-270.733978	1147.374756	-406.141296	311.108826	892.500671	-411.611847	-285.901794	887.977844	-409.528442	26.500942	961.324036	581.934387	-44.562572	932.843567	590.501099	110.981964
-470.409393	99.971657	874.221069	-433.748260	-58.865311	867.579163	-572.976868	131.542435	502.718719	-526.244995	-134.068390	509.081696	-581.195862	142.850937	89.336014	-538.998596	-144.888077	92.324829	-465.774200	179.107803	1373.247437	-405.850586	-161.789078	1369.069702	-404.557831	21.711435	1391.751465	-419.432343	25.992002	1670.180054	-523.711121	256.836395	1132.853394	-486.721771	-271.150940	1147.945557	-406.731049	311.623077	892.542297	-412.951202	-287.384735	888.613220	-409.777710	26.535910	961.314819	581.959656	-44.581726	932.868591	590.520142	110.957275
-470.558502	99.990158	874.158875	-433.983246	-58.806244	867.552307	-572.902222	131.585907	502.636322	-526.369446	-133.940521	509.014557	-581.202148	142.884811	89.279877	-538.999756	-144.858353	92.281303	-465.964569	179.069275	1373.151367	-406.364990	-161.864166	1369.190796	-404.864044	21.622366	1391.732422	-419.700287	26.106972	1670.121582	-524.066162	256.935638	1132.848633	-487.980377	-271.420258	1148.357056	-407.311523	312.132477	892.551514	-413.934418	-288.787903	889.191223	-409.997803	26.566452	961.283997	581.993835	-44.606976	932.867126	590.561951	110.934166
-470.754181	100.097984	874.086487	-434.286194	-58.775692	867.509216	-573.440308	131.754425	502.701721	-526.487000	-133.851227	508.961670	-581.424072	142.823334	89.232033	-538.992554	-144.817276	92.229080	-466.090179	179.034058	1373.051147	-406.870880	-161.966202	1369.281616	-405.138702	21.544922	1391.666992	-419.952271	26.243982	1670.062866	-524.370667	257.046051	1132.780151	-489.017609	-271.768188	1148.692627	-407.881622	312.746857	892.312683	-414.734344	-290.170563	889.637268	-410.256653	26.618458	961.231812	582.022522	-44.580505	932.859253	590.560791	110.957382
-470.918549	100.103638	873.980530	-434.573792	-58.775055	867.430969	-573.647217	131.888687	502.704620	-526.634766	-133.754181	508.897644	-581.527100	142.832581	89.212059	-538.951233	-144.765030	92.186462	-466.171692	179.053406	1372.953003	-407.413116	-162.066147	1369.342285	-405.439392	21.469736	1391.632446	-420.214935	26.394012	1670.001465	-524.716675	257.214813	1132.742432	-489.867340	-272.032959	1148.887329	-408.514984	313.202271	892.178833	-415.116211	-291.368439	890.103149	-410.507874	26.598038	961.153076	582.035034	-44.601208	932.873352	590.599426	110.941666
-471.125092	100.174835	873.928101	-434.970062	-58.788353	867.397766	-573.781250	131.952927	502.680664	-526.805481	-133.636795	508.824738	-581.590637	142.839294	89.162331	-539.016052	-144.738235	92.163483	-466.273621	179.010269	1372.860107	-408.014709	-162.164688	1369.387695	-405.764496	21.391773	1391.579346	-420.487305	26.557291	1669.947144	-525.101563	257.412598	1132.701904	-490.529236	-272.245514	1148.976196	-409.184662	313.678009	892.064819	-415.234741	-292.566742	890.431396	-410.828766	26.579464	961.122498	582.082397	-44.594662	932.873596	590.645142	110.930542
-471.307434	100.176849	873.894836	-435.425720	-58.830212	867.401733	-574.022156	132.020523	502.683807	-527.027222	-133.576630	508.781006	-581.684265	142.821411	89.141747	-538.933777	-144.684616	92.112900	-466.411591	179.024460	1372.805298	-408.672241	-162.245880	1369.391846	-406.147186	21.341677	1391.545166	-420.750824	26.761271	1669.927734	-525.488831	257.562927	1132.664063	-491.028534	-272.487976	1148.979492	-409.902435	314.128479	891.972412	-415.096313	-293.641083	890.738281	-411.160553	26.503237	961.117432	582.122009	-44.604992	932.879211	590.686768	110.946350
-471.493317	100.159004	873.868042	-435.888123	-58.949375	867.385010	-574.089478	132.071854	502.634460	-527.332153	-133.526016	508.753937	-581.684937	142.850067	89.078438	-538.940918	-144.649506	92.063721	-466.595123	179.029816	1372.749756	-409.426331	-162.357452	1369.371948	-406.530945	21.263166	1391.503906	-421.078857	26.944315	1669.875000	-525.887512	257.741089	1132.659546	-491.359924	-272.741974	1148.885132	-410.596649	314.426208	891.797913	-414.664429	-294.630646	891.051514	-411.503265	26.358694	961.109131	582.134460	-44.608772	932.899353	590.697388	110.942642
-471.697571	100.125717	873.804688	-436.422394	-59.054157	867.362488	-574.232300	132.169556	502.634949	-527.636047	-133.415466	508.680511	-581.784180	142.828995	89.056999	-538.896973	-144.614426	91.987625	-466.726349	179.054260	1372.697754	-410.209747	-162.424744	1369.314209	-406.937408	21.169188	1391.472412	-421.399414	27.135719	1669.816772	-526.213379	257.878448	1132.655884	-491.529785	-272.957214	1148.713745	-411.410095	314.797394	891.626404	-414.012695	-295.579498	891.214233	-411.884857	26.219643	961.076416	582.158630	-44.627159	932.906006	590.731812	110.926865
-471.902740	100.032608	873.751526	-436.960358	-59.188259	867.382507	-574.322937	132.213623	502.595123	-527.984802	-133.325546	508.582581	-581.808105	142.859024	89.020271	-538.800354	-144.583145	91.901596	-466.873444	179.061127	1372.661255	-410.990784	-162.510010	1369.236694	-407.351837	21.078026	1391.415283	-421.688293	27.390318	1669.780396	-526.571838	258.022186	1132.685669	-491.523865	-273.114807	1148.431274	-412.264618	315.082794	891.447632	-413.058472	-296.390839	891.323853	-412.283112	26.051548	961.075684	582.160461	-44.607334	932.909973	590.746826	110.932274
-472.119812	100.016678	873.719116	-437.560059	-59.343765	867.387573	-574.837585	132.418320	502.657806	-528.329712	-133.273392	508.537384	-582.091919	142.754822	89.007751	-538.835510	-144.571518	91.849380	-467.002625	179.069534	1372.616333	-411.800903	-162.634445	1369.143066	-407.749786	20.982668	1391.383057	-422.013641	27.619497	1669.710205	-526.936707	258.151276	1132.706421	-491.371490	-273.254974	1148.109863	-413.111511	315.374634	891.279785	-411.818909	-297.051910	891.507080	-412.697723	25.879320	961.070251	582.194824	-44.620998	932.912903	590.768372	110.932625
-472.363495	99.970284	873.720947	-438.183899	-59.447636	867.368652	-574.907593	132.455978	502.587219	-528.683594	-133.208542	508.460266	-582.157898	142.733566	88.975540	-538.818542	-144.547272	91.796555	-467.133698	179.075943	1372.594116	-412.687256	-162.702332	1369.040649	-408.176788	20.861965	1391.345581	-422.374146	27.873215	1669.633667	-527.346069	258.319244	1132.758057	-491.110565	-273.388611	1147.713989	-414.067566	315.653809	891.072815	-410.310760	-297.640961	891.633850	-413.122864	25.691616	961.064514	582.225403	-44.617329	932.911011	590.810791	110.900955
-472.583069	99.881836	873.704895	-438.797638	-59.602451	867.369019	-574.924744	132.505112	502.541443	-529.179932	-133.248901	508.438049	-582.175354	142.722580	88.945251	-538.795776	-144.552322	91.783218	-467.246613	179.083176	1372.608276	-413.576935	-162.743698	1368.974365	-408.620728	20.745251	1391.310791	-422.731506	28.137539	1669.582764	-527.747009	258.499634	1132.860840	-490.742157	-273.530426	1147.307129	-415.043732	315.860138	890.890320	-408.575958	-298.106659	891.745361	-413.548706	25.470530	961.066895	582.225830	-44.599018	932.925781	590.821655	110.926407
-472.791931	99.767548	873.685547	-439.440125	-59.778942	867.442993	-574.918762	132.543488	502.460205	-529.735840	-133.301498	508.477936	-582.181702	142.715988	88.933189	-538.846375	-144.566422	91.727303	-467.349518	179.074661	1372.664551	-414.477173	-162.848419	1368.888062	-409.053925	20.612471	1391.313965	-423.103760	28.387003	1669.532349	-528.140381	258.691620	1132.984741	-490.291962	-273.612000	1146.894043	-416.058136	316.043488	890.738831	-406.635345	-298.391846	891.930542	-414.012909	25.252588	961.116333	582.297241	-44.603062	932.950256	590.880066	110.915962
-473.101746	99.791260	873.724487	-440.278870	-59.839500	867.383606	-575.087952	132.622726	502.473114	-530.247803	-133.342911	508.466858	-582.291809	142.676529	88.926514	-538.815247	-144.570007	91.709770	-467.469727	179.080261	1372.732910	-415.407501	-162.948425	1368.814697	-409.509186	20.483471	1391.321533	-423.495728	28.643806	1669.469116	-528.557495	258.827789	1133.149902	-489.736084	-273.726257	1146.461426	-417.067139	316.143036	890.556641	-404.418823	-298.536682	892.111633	-414.562317	25.041212	961.105591	582.313843	-44.596123	932.981567	590.903198	110.885323
-473.244324	99.624718	873.683533	-440.789764	-60.130054	867.531250	-575.205994	132.674423	502.434509	-530.286133	-133.045425	508.296814	-582.372681	142.709076	88.888596	-538.479492	-144.521423	91.606979	-467.588806	179.088211	1372.791626	-416.353973	-162.991211	1368.749634	-410.006775	20.339964	1391.325806	-423.889282	28.892614	1669.409912	-529.036499	259.042908	1133.327515	-489.134186	-273.791809	1145.990479	-418.162567	316.170227	890.357605	-402.066864	-298.550690	892.295227	-414.957733	24.803326	961.191345	582.339844	-44.605961	932.993652	590.946594	110.876320
-473.512268	99.561432	873.622925	-441.548553	-60.271660	867.546387	-575.364380	132.762222	502.381439	-530.580200	-132.907654	508.173553	-582.448853	142.679794	88.881798	-538.367859	-144.508408	91.504486	-467.662933	179.054871	1372.854126	-417.284515	-163.064911	1368.717896	-410.511200	20.188625	1391.308350	-424.271790	29.172598	1669.358643	-529.514343	259.214020	1133.499756	-488.476929	-273.791290	1145.470093	-419.280304	316.149719	890.114868	-399.485352	-298.425354	892.550964	-415.479614	24.610147	961.177551	582.395691	-44.589977	932.987732	590.992737	110.898796
-473.859161	99.583855	873.560181	-442.416046	-60.381058	867.276001	-575.546570	132.864227	502.359894	-531.270935	-133.037781	508.176697	-582.569946	142.680969	88.867584	-538.572449	-144.516541	91.415199	-467.757751	179.031372	1372.868774	-418.230072	-163.175140	1368.624878	-411.024414	20.069971	1391.294678	-424.676270	29.436121	1669.294678	-529.989624	259.397247	1133.639526	-487.739868	-273.802307	1144.990356	-420.375763	316.092590	889.890442	-396.841461	-298.183685	892.731873	-416.005493	24.325060	960.986145	582.393982	-44.580040	932.993347	591.011902	110.921295
-474.103241	99.375191	873.489075	-442.995087	-60.761684	867.369019	-575.655457	132.902115	502.293762	-531.699646	-133.064026	508.177277	-582.637756	142.647079	88.820007	-538.687439	-144.542053	91.370155	-467.874908	179.018005	1372.899902	-419.205292	-163.237198	1368.561523	-411.496643	19.943203	1391.299805	-425.077087	29.677752	1669.230957	-530.451599	259.582336	1133.767822	-486.924896	-273.750122	1144.428101	-421.421478	315.973053	889.690857	-393.599640	-297.654327	893.221130	-416.468781	24.019026	961.021729	582.406860	-44.592678	932.997131	591.041077	110.873459
-474.331909	99.210327	873.436707	-443.566742	-61.057076	867.442078	-575.792419	132.953903	502.251434	-532.102905	-133.050552	508.096191	-582.743958	142.654984	88.806061	-538.693726	-144.550934	91.261299	-467.955872	178.973984	1372.906616	-420.159027	-163.272720	1368.551147	-411.966919	19.816374	1391.264038	-425.479126	29.892000	1669.152588	-530.902161	259.711151	1133.882202	-486.174286	-273.715729	1143.970337	-422.527771	315.855164	889.473694	-390.789429	-297.203186	893.494995	-416.946991	23.749493	961.070313	582.445068	-44.558239	932.998169	591.074524	110.891312
-474.613495	99.030212	873.386353	-444.219177	-61.328186	867.462402	-575.895630	132.994095	502.196228	-532.483215	-133.041504	508.025574	-582.790039	142.640915	88.754066	-538.639832	-144.561401	91.220444	-468.033264	178.955612	1372.911987	-421.108673	-163.347290	1368.517700	-412.565857	19.676979	1391.140747	-425.927979	30.097258	1669.076050	-531.329956	259.821320	1134.005615	-485.394775	-273.745239	1143.585205	-423.508789	315.752350	889.272034	-387.982819	-296.624573	893.872620	-417.459259	23.454533	961.079834	582.449463	-44.554455	933.002441	591.117920	110.881721
-474.911804	98.942818	873.390442	-444.957336	-61.557457	867.516785	-576.035034	133.060394	502.167755	-532.864136	-132.961258	507.979767	-582.850037	142.615326	88.743752	-538.657959	-144.593460	91.187019	-468.187469	178.911270	1372.918701	-422.085907	-163.435593	1368.485229	-412.926239	19.499640	1391.245728	-426.353851	30.338345	1669.027588	-531.822510	259.979919	1134.116333	-484.609772	-273.677979	1143.165039	-424.574310	315.587372	889.075684	-385.025757	-295.910126	894.336548	-418.020386	23.196692	961.133911	582.514099	-44.537582	933.019775	591.169495	110.883286
-475.214142	98.839424	873.366211	-445.704041	-61.657875	867.531982	-576.196594	133.103882	502.128784	-533.234680	-132.968933	507.924591	-582.910889	142.596130	88.717545	-538.660828	-144.637756	91.150314	-468.313446	178.904190	1372.963135	-422.994843	-163.479095	1368.496338	-413.429718	19.344213	1391.219971	-426.800354	30.543921	1668.951538	-532.302002	260.015442	1134.208618	-483.808777	-273.567535	1142.738159	-425.534637	315.417969	888.906860	-381.770386	-294.927948	894.945679	-418.580017	22.993862	961.150574	582.545959	-44.532089	933.037964	591.225525	110.860977
-475.582672	98.769577	873.366028	-446.503204	-61.781437	867.539246	-576.363586	133.157379	502.092560	-533.717957	-132.999405	507.907104	-582.913391	142.217728	88.355927	-538.654053	-144.669968	91.109612	-468.483429	178.865280	1372.886230	-423.893372	-163.514694	1368.480591	-413.920349	19.189669	1391.210938	-427.237061	30.735662	1668.891968	-532.845459	260.161591	1134.314453	-483.066833	-273.458984	1142.354248	-426.500092	315.233856	888.743958	-378.532471	-293.878601	895.615356	-419.198364	22.780504	961.175598	582.575928	-44.490749	933.045044	591.254944	110.866943
-475.989136	98.648407	873.336792	-447.287323	-61.935371	867.566406	-576.547729	133.196121	502.038422	-534.108521	-132.987900	507.855988	-582.987793	142.179474	88.333725	-538.617554	-144.690826	91.029533	-468.614990	178.827576	1372.856689	-424.746918	-163.570282	1368.478394	-414.594757	19.056286	1391.023926	-427.663605	30.970894	1668.827881	-533.346497	260.292389	1134.395874	-482.350494	-273.293976	1141.989014	-427.409851	314.985443	888.554932	-375.238312	-292.683807	896.319580	-419.816895	22.570885	961.188660	582.586365	-44.499115	933.060120	591.293274	110.888512
-476.400574	98.526596	873.295593	-447.991486	-62.138035	867.569763	-576.726807	133.229599	502.006409	-534.621826	-133.095551	507.832520	-583.034546	142.143707	88.279366	-538.712524	-144.740646	91.006737	-468.853577	178.761185	1372.800293	-425.595459	-163.672699	1368.470459	-414.929382	18.925900	1391.132446	-428.138336	31.159821	1668.731812	-533.867920	260.321747	1134.416748	-481.724762	-273.102356	1141.630371	-428.270325	314.742249	888.353333	-371.951752	-291.344360	897.129822	-420.419800	22.346699	961.193359	582.628052	-44.453087	933.043213	591.317871	110.920883
-476.827545	98.421013	873.238403	-448.772461	-62.344608	867.588135	-576.933472	133.244537	501.974518	-535.003113	-133.149689	507.751617	-583.170593	142.452591	88.580803	-538.655457	-144.770630	90.943611	-469.100220	178.702301	1372.728027	-426.380005	-163.743225	1368.449951	-415.411743	18.820494	1391.058228	-428.594360	31.366585	1668.659668	-534.446655	260.410095	1134.478394	-481.145477	-272.941895	1141.264038	-429.167847	314.453339	888.172852	-368.668701	-289.857849	898.058960	-421.057678	22.132107	961.192200	582.645874	-44.423733	933.040161	591.334045	110.905777
-477.212280	98.332741	873.192200	-449.452362	-62.495789	867.591614	-577.150513	133.271652	501.933258	-535.404297	-133.184799	507.691528	-583.211426	142.447205	88.539268	-538.602417	-144.783966	90.850800	-469.407684	178.630249	1372.682251	-427.169922	-163.806702	1368.416260	-415.912476	18.678139	1390.954590	-429.045471	31.581657	1668.585205	-534.989258	260.425964	1134.513794	-480.664124	-272.791809	1140.868164	-429.958984	314.127075	887.997559	-365.367401	-288.207703	899.062073	-421.633942	21.953835	961.193665	582.642273	-44.430264	933.036316	591.347351	110.913788
-477.638763	98.219345	873.151306	-450.108643	-62.603794	867.571411	-577.359314	133.262100	501.907410	-535.713196	-133.167496	507.595673	-583.289001	142.378571	88.473373	-538.671387	-144.849197	90.794441	-469.725647	178.563721	1372.620605	-427.896576	-163.886459	1368.370850	-416.402313	18.519650	1390.872681	-429.467102	31.787575	1668.530518	-535.532654	260.392670	1134.506714	-480.260742	-272.663727	1140.531860	-430.755768	313.744751	887.802673	-362.019867	-286.221069	900.128052	-422.210144	21.788767	961.181519	582.666809	-44.412823	933.025757	591.355896	110.947235
-478.095734	98.191483	873.140625	-450.768921	-62.733742	867.564636	-577.588501	133.276917	501.900513	-536.024902	-133.157913	507.525360	-583.317261	142.359253	88.455002	-538.671692	-144.901703	90.774818	-470.057953	178.496750	1372.581665	-428.547394	-164.030777	1368.346313	-416.873199	18.372738	1390.836792	-429.967133	31.976116	1668.414917	-536.064087	260.328979	1134.523926	-479.963196	-272.487000	1140.188721	-431.548248	313.359283	887.674255	-358.904419	-284.412384	901.180115	-422.821259	21.647089	961.199585	582.670532	-44.386906	933.037048	591.354187	110.955238
-478.559418	98.130669	873.153809	-451.384766	-62.902817	867.565186	-577.810486	133.306671	501.894196	-536.350098	-133.186951	507.484894	-583.439270	142.337936	88.424873	-538.690125	-144.910400	90.720932	-470.428925	178.422806	1372.574951	-429.198120	-164.112335	1368.323364	-417.377533	18.228319	1390.812988	-430.418213	32.182064	1668.341553	-536.797180	260.529175	1134.690308	-479.756531	-272.245636	1139.807617	-432.364227	312.861633	887.522095	-355.868103	-282.524780	902.440918	-423.405701	21.474703	961.229309	582.710144	-44.366020	933.036255	591.356323	111.022141
-479.052795	97.999268	873.132690	-451.987213	-63.052532	867.562195	-578.033691	133.332550	501.858521	-536.647949	-133.241348	507.450836	-583.513306	142.294220	88.387512	-538.724426	-144.951523	90.666466	-470.824738	178.324402	1372.566650	-429.768280	-164.239746	1368.296265	-417.849976	18.090046	1390.782104	-430.859558	32.387627	1668.264404	-537.342041	260.396057	1134.700317	-479.686768	-272.065399	1139.494995	-433.086823	312.359314	887.370483	-353.104675	-280.617767	903.793884	-423.998718	21.307457	961.239014	582.723877	-44.323433	933.043518	591.374268	111.022964
-479.582581	97.962212	873.226074	-452.576904	-63.161007	867.570801	-578.229187	133.345871	501.821289	-536.830322	-133.252197	507.381714	-583.548523	142.288223	88.347557	-538.696777	-144.977509	90.650940	-471.242035	178.247192	1372.558350	-430.299164	-164.309113	1368.282471	-418.323975	17.941223	1390.745361	-431.314331	32.546577	1668.168091	-537.705994	259.956207	1134.625854	-479.618195	-271.803619	1139.139038	-433.835236	311.817169	887.170166	-350.504669	-279.227173	905.752808	-424.607361	21.160631	961.315430	582.709167	-44.307625	933.056274	591.377258	111.036865
-479.950897	97.867126	873.167908	-453.137939	-63.183254	867.555786	-578.334106	133.302505	501.771271	-536.844116	-133.161667	507.239532	-583.602478	142.267639	88.284340	-538.542114	-144.996841	90.591095	-471.688202	178.135971	1372.550415	-430.801270	-164.399384	1368.253418	-418.841064	17.791473	1390.684692	-431.750793	32.737694	1668.118042	-538.321167	259.873383	1134.698486	-479.773895	-271.684113	1138.890869	-434.582916	311.311676	887.036865	-348.119629	-277.060791	907.283020	-425.103699	21.072584	961.294495	582.718933	-44.309967	933.062561	591.384888	111.037895
-480.459290	97.604980	873.109436	-453.681335	-63.279984	867.519470	-578.464905	133.262238	501.679291	-537.207458	-133.323761	507.218292	-583.658752	142.249527	88.215691	-538.698547	-145.007614	90.535263	-472.184906	178.015289	1372.550171	-431.241364	-164.517944	1368.210205	-419.320435	17.685511	1390.671143	-432.204712	32.882885	1668.044556	-538.851990	259.578400	1134.665649	-480.089569	-271.692841	1138.782837	-435.153137	310.639008	886.915039	-345.954742	-274.710449	908.799438	-425.648804	20.897017	961.255676	582.703552	-44.256599	933.056030	591.358643	111.020844
-480.984863	97.409706	873.087341	-454.133057	-63.429310	867.496826	-578.563660	133.186447	501.593933	-537.469604	-133.443970	507.183014	-583.638123	142.226578	88.145912	-538.769226	-145.049973	90.515366	-472.703766	177.879852	1372.542236	-431.612305	-164.630234	1368.165649	-419.795074	17.589287	1390.619873	-432.612762	33.013382	1668.000732	-539.317261	259.196259	1134.615601	-480.551392	-271.560150	1138.581055	-435.828461	310.051788	886.776489	-343.902496	-272.022034	910.053894	-426.170105	20.738529	961.247620	582.685913	-44.239273	933.049072	591.351868	111.068657
-481.474609	97.395287	873.101807	-454.530304	-63.559486	867.505615	-578.686951	133.107010	501.540588	-537.651611	-133.564850	507.152832	-583.644226	142.187042	88.118759	-538.873413	-145.079147	90.468903	-473.244049	177.737946	1372.513794	-431.976593	-164.798721	1368.139038	-420.310303	17.517418	1390.602417	-433.015320	33.150616	1667.940063	-539.804749	258.827576	1134.571899	-481.280975	-271.688721	1138.621216	-436.346130	309.446167	886.653076	-342.035614	-268.140411	910.763184	-426.660034	20.675611	961.279968	582.677673	-44.224483	933.048462	591.339050	111.113228
-482.002747	97.363510	873.166077	-454.911865	-63.619034	867.524963	-578.822754	133.039597	501.483582	-537.856323	-133.675919	507.140686	-583.654175	142.167831	88.097404	-538.942871	-145.101807	90.460983	-473.823792	177.674454	1372.512085	-432.310364	-164.910553	1368.131714	-420.793091	17.411833	1390.609253	-433.483368	33.203743	1667.845337	-540.399109	258.606964	1134.594360	-481.870331	-271.612305	1138.542969	-436.881134	308.813232	886.539551	-340.456573	-265.677307	912.293396	-427.153137	20.634541	961.338989	582.668091	-44.165970	933.049194	591.317017	111.100082
-482.550140	97.275078	873.205078	-455.309570	-63.648457	867.552063	-578.998474	132.976227	501.427094	-538.056702	-133.823227	507.151276	-583.671631	142.137100	88.073845	-539.017334	-145.163239	90.459236	-474.424255	177.567459	1372.506348	-432.575562	-165.028519	1368.127808	-421.267242	17.331387	1390.624634	-433.884796	33.288361	1667.806641	-540.864990	258.172394	1134.476929	-482.495667	-271.480896	1138.533447	-437.295715	308.162170	886.435242	-339.300812	-263.926819	914.013306	-427.670868	20.600349	961.391479	582.665466	-44.148434	933.063782	591.289185	111.119370
-483.069824	97.177879	873.284668	-455.655579	-63.659592	867.578491	-579.164734	132.894592	501.419739	-538.209290	-133.951721	507.153046	-583.686035	142.096542	88.051697	-539.119690	-145.236954	90.472763	-475.068634	177.476440	1372.487305	-432.802002	-165.119019	1368.155029	-421.777069	17.253576	1390.627075	-434.275574	33.364483	1667.799561	-541.478455	257.888031	1134.411011	-483.217010	-271.452148	1138.551514	-437.743378	307.456268	886.322998	-338.246307	-261.547699	915.554016	-428.148041	20.554394	961.464233	582.662720	-44.134743	933.074768	591.282898	111.150215
-483.516479	97.099861	873.230957	-455.946838	-63.695309	867.581848	-579.259583	132.744095	501.347137	-538.291687	-134.079086	507.153717	-583.640076	142.083755	88.036476	-539.154907	-145.256363	90.491714	-475.724915	177.388641	1372.480957	-433.030029	-165.217697	1368.143433	-422.287811	17.186502	1390.618408	-434.691193	33.408432	1667.764648	-542.004761	257.512909	1134.306519	-483.928680	-271.335297	1138.636597	-438.183502	306.773987	886.201294	-337.410889	-259.373444	916.988525	-428.542999	20.565887	961.447937	582.628540	-44.090771	933.080566	591.240295	111.149475
-484.085144	97.088928	873.308289	-456.220062	-63.711060	867.602661	-579.434937	132.635544	501.341248	-538.385193	-134.184708	507.133942	-583.625732	142.079758	87.992439	-539.240112	-145.317383	90.475189	-476.351349	177.301666	1372.443604	-433.200012	-165.285034	1368.184204	-422.985474	17.184706	1390.461426	-435.096222	33.435894	1667.728638	-542.558960	257.072540	1134.143066	-484.626251	-271.182037	1138.727661	-438.596619	306.070984	886.106750	-336.812164	-257.244141	918.342468	-429.004883	20.588438	961.514038	582.630005	-44.060780	933.089661	591.210083	111.175133
-484.503479	97.012619	873.321899	-456.425171	-63.715801	867.623169	-579.550720	132.494690	501.311188	-538.485168	-134.351990	507.115448	-583.578430	142.062210	87.970566	-539.285217	-145.368530	90.469833	-477.081604	177.218643	1372.409180	-433.454651	-165.341019	1368.208740	-423.291870	17.141546	1390.615234	-435.510864	33.452587	1667.699463	-543.243530	256.792145	1134.052002	-485.354340	-271.071198	1138.838013	-439.053284	305.342224	885.990051	-336.369232	-254.712723	919.402161	-429.365845	20.598808	961.551147	582.600403	-44.066238	933.103699	591.195862	111.182617
-485.119171	96.822166	873.421143	-456.597076	-63.840626	867.627930	-579.863708	132.403442	501.303772	-538.544189	-134.476639	507.077606	-583.619446	142.019669	87.941788	-539.367859	-145.378647	90.418503	-477.787415	177.140488	1372.336670	-433.718079	-165.401550	1368.247192	-423.800659	17.113285	1390.588135	-435.926849	33.466270	1667.666138	-543.851196	256.360382	1133.896606	-485.971893	-270.898407	1138.972168	-439.358002	304.625153	885.873596	-336.299683	-252.923630	920.289001	-429.807404	20.493570	961.622375	582.519653	-44.035767	933.075928	591.134216	111.220314
-485.792053	96.746773	873.599060	-456.759949	-63.962803	867.650696	-580.227295	132.353561	501.309937	-538.596436	-134.616714	507.070313	-583.658936	142.007599	87.914070	-539.469849	-145.433411	90.385658	-478.522461	177.083176	1372.243164	-434.008057	-165.448517	1368.332520	-424.298279	17.076012	1390.553833	-436.349915	33.467590	1667.624634	-544.301514	255.771515	1133.584351	-486.513062	-270.612640	1139.078979	-439.634430	303.892242	885.737122	-336.395447	-251.327744	920.972534	-430.282074	20.424789	961.746948	582.474121	-44.030148	933.070190	591.072205	111.231247
-485.991211	96.661484	873.347839	-456.841187	-63.971600	867.606934	-580.298889	132.210617	501.261871	-538.563416	-134.685638	507.051819	-583.625244	142.036209	87.888855	-539.440796	-145.418976	90.378677	-479.266937	177.018326	1372.150879	-434.324890	-165.484406	1368.433228	-424.819031	17.052071	1390.575195	-436.782806	33.474396	1667.611816	-544.923401	255.272583	1133.364136	-486.875854	-270.226959	1139.151855	-439.938568	303.209137	885.621826	-336.816589	-250.462677	921.461487	-430.464935	20.519238	961.612305	582.429626	-43.984409	933.062439	591.021118	111.239540
-486.809174	96.692215	873.767700	-456.978363	-64.020569	867.648499	-580.669067	132.133514	501.242889	-538.524292	-134.823425	507.052765	-583.710388	141.982178	87.882774	-539.538757	-145.441177	90.366005	-480.013367	176.951248	1372.026733	-434.666504	-165.535004	1368.563965	-425.381134	17.061064	1390.588013	-437.220703	33.473297	1667.583618	-545.531616	254.825363	1133.100464	-487.191315	-269.865326	1139.219604	-440.133636	302.522278	885.508606	-337.319550	-249.275940	921.563293	-431.036133	20.447935	961.887817	582.372681	-43.963120	933.070557	590.975403	111.242973
-487.254456	96.610931	873.792114	-457.069702	-64.051613	867.661743	-580.781189	131.960281	501.192230	-538.535095	-134.959625	507.067535	-583.629700	141.964691	87.852943	-539.622070	-145.460281	90.419724	-480.768799	176.909943	1371.935669	-434.985687	-165.598831	1368.672119	-425.971771	17.081356	1390.610107	-437.662262	33.474617	1667.571289	-546.176392	254.483170	1132.954956	-487.413055	-269.436859	1139.254639	-440.362610	301.858215	885.405823	-337.969513	-248.222839	921.345947	-431.355103	20.466444	961.925964	582.330261	-43.954880	933.083374	590.909485	111.261688
-487.875092	96.677620	874.001648	-457.158264	-64.094406	867.691711	-581.118286	131.840790	501.233459	-538.524841	-135.096832	507.107300	-583.659058	141.955872	87.845100	-539.700500	-145.495514	90.430801	-481.533081	176.878494	1371.863403	-435.345703	-165.636063	1368.786133	-426.544312	17.098997	1390.635742	-438.131287	33.474010	1667.559204	-546.685303	253.920258	1132.597656	-487.554749	-268.924438	1139.247925	-440.557434	301.213898	885.274963	-338.797485	-247.373642	920.825684	-431.785095	20.493052	962.078735	582.294983	-43.898750	933.074280	590.867615	111.300980
-488.285767	96.573723	874.024963	-457.220459	-64.148323	867.726196	-581.308105	131.661591	501.176392	-538.505249	-135.228134	507.127136	-583.670166	141.948410	87.814934	-539.730347	-145.525269	90.470253	-482.342438	176.840988	1371.756958	-435.715637	-165.619019	1368.895752	-427.106964	17.104752	1390.715698	-438.574921	33.484390	1667.568726	-547.299744	253.476593	1132.348877	-487.610474	-268.455444	1139.207520	-440.769409	300.549530	885.124939	-339.786469	-246.683533	919.996338	-432.070557	20.499975	962.125488	582.233765	-43.879063	933.073914	590.804993	111.288246
-488.611481	96.488396	874.001099	-457.254944	-64.135475	867.735168	-581.434570	131.481567	501.116486	-538.465759	-135.331177	507.089020	-583.593506	141.962601	87.787926	-539.787292	-145.538483	90.452599	-483.152405	176.790909	1371.622559	-436.036957	-165.624985	1369.001831	-427.721710	17.158409	1390.756470	-439.055542	33.517227	1667.570801	-547.947083	253.163055	1132.113892	-487.510895	-267.862885	1139.090454	-440.944275	299.883392	884.994812	-340.837494	-246.193161	918.939697	-432.306549	20.546989	962.138977	582.173523	-43.845837	933.072021	590.733521	111.315948
-488.933838	96.371002	873.981018	-457.272614	-64.156593	867.740479	-581.502808	131.291534	501.023407	-538.471436	-135.487335	507.099487	-583.533752	141.961319	87.770210	-539.890320	-145.553024	90.459412	-484.070648	176.803375	1371.499023	-436.303711	-165.575668	1369.047485	-428.340881	17.236326	1390.762695	-439.496490	33.561241	1667.586182	-548.514221	252.746689	1131.836182	-487.364166	-267.390259	1138.943359	-441.130890	299.311523	884.839355	-342.081360	-245.958145	917.646729	-432.523346	20.562052	962.148376	582.083008	-43.822765	933.058533	590.652222	111.324982
-489.296143	96.245361	873.965393	-457.308228	-64.204788	867.758057	-581.632935	131.053146	500.990021	-538.471558	-135.638565	507.086761	-583.472168	141.983154	87.717751	-539.996277	-145.610504	90.446205	-484.961334	176.750168	1371.350708	-436.570618	-165.562744	1369.085938	-428.938782	17.319082	1390.781250	-439.987366	33.621243	1667.567627	-549.108032	252.347549	1131.557617	-487.184540	-267.020477	1138.811035	-441.341522	298.701233	884.682556	-343.318512	-245.250397	916.044250	-432.760895	20.570629	962.161804	581.996765	-43.786427	933.041565	590.548340	111.352577
-489.614197	96.165291	873.971130	-457.304901	-64.227356	867.773315	-581.824829	130.866608	500.936493	-538.518311	-135.816437	507.118225	-583.480652	141.969635	87.715668	-540.092407	-145.621094	90.462914	-485.895935	176.720001	1371.266968	-436.786438	-165.518036	1369.087158	-429.559296	17.397078	1390.814819	-440.516174	33.648155	1667.523071	-549.671936	251.971008	1131.237305	-486.839386	-266.582275	1138.611572	-441.569733	298.150146	884.555359	-344.895325	-245.855637	914.493591	-432.972260	20.595924	962.192383	581.924866	-43.762020	933.019836	590.481140	111.342606
-489.905518	96.053207	873.958923	-457.308258	-64.257637	867.793579	-582.034058	130.662720	500.900970	-538.494324	-135.961517	507.128845	-583.442688	141.978790	87.695656	-540.124023	-145.652222	90.444305	-486.829468	176.713211	1371.186890	-436.979889	-165.456543	1369.073853	-430.162140	17.477987	1390.834473	-440.997253	33.704216	1667.541382	-550.227905	251.644821	1131.000244	-486.533356	-266.358948	1138.476685	-441.770538	297.606323	884.448059	-346.408325	-245.602402	912.671936	-433.169464	20.607471	962.214294	581.859192	-43.728718	933.014160	590.376465	111.370972
-490.195374	95.930611	873.942932	-457.310913	-64.294304	867.801208	-582.212830	130.534271	500.884033	-538.428345	-136.080658	507.153046	-583.403625	142.022232	87.687607	-540.153015	-145.688507	90.461731	-487.828339	176.666870	1371.086304	-437.158051	-165.377441	1369.042358	-430.753937	17.587870	1390.830566	-441.501923	33.760643	1667.536133	-550.899109	251.372818	1130.750854	-486.162415	-266.171661	1138.338867	-441.943939	297.040009	884.352783	-348.084869	-245.959518	910.858398	-433.358124	20.607071	962.224731	581.780823	-43.727097	933.020996	590.310425	111.367867
-490.484192	95.759506	873.916687	-457.303680	-64.351051	867.828064	-582.408142	130.371384	500.825623	-538.391724	-136.223663	507.172516	-583.336182	142.059204	87.672478	-540.193909	-145.723343	90.469582	-488.780365	176.647812	1371.013428	-437.285309	-165.280655	1368.979126	-431.391968	17.718231	1390.828979	-442.034485	33.831856	1667.519043	-551.507813	251.116379	1130.540649	-485.684845	-266.164703	1138.300293	-442.133667	296.533478	884.247131	-350.030487	-247.123459	909.168457	-433.535736	20.593496	962.236023	581.725098	-43.691032	933.007813	590.223572	111.389305
-490.759460	95.692360	873.890503	-457.281403	-64.386116	867.826233	-582.600708	130.250946	500.806702	-538.326660	-136.303665	507.172852	-583.300232	142.104492	87.640579	-540.250488	-145.760498	90.496887	-489.804840	176.650055	1370.928833	-437.420685	-165.174301	1368.906494	-431.994629	17.872192	1390.870728	-442.542145	33.872913	1667.520508	-552.123657	250.776016	1130.281738	-485.280914	-266.150970	1138.179321	-442.290283	296.023743	884.164734	-351.922424	-247.841141	907.366028	-433.699982	20.623953	962.234253	581.657776	-43.660336	932.993408	590.128357	111.412621
-491.019806	95.655502	873.870117	-457.251434	-64.429665	867.804871	-582.796021	130.130157	500.829681	-538.279907	-136.402466	507.178284	-583.258240	142.164810	87.626610	-540.201904	-145.786804	90.479416	-490.793457	176.580063	1370.845703	-437.518707	-165.062180	1368.842285	-432.563629	17.965330	1390.853271	-443.067078	33.906658	1667.493774	-552.774414	250.467407	1130.060547	-484.874878	-266.181335	1138.147461	-442.438934	295.496826	884.104675	-353.865570	-248.729218	905.531250	-433.844971	20.649487	962.222900	581.599609	-43.639370	933.002014	590.021790	111.433731
-491.306946	95.567047	873.847717	-457.251892	-64.480339	867.777649	-583.000000	130.037216	500.794098	-538.240356	-136.492752	507.169250	-583.259155	142.194107	87.615799	-540.288757	-145.824768	90.490334	-491.825439	176.554260	1370.782837	-437.621887	-164.953903	1368.775024	-433.147400	18.082554	1390.819702	-443.620514	33.921959	1667.457642	-553.434753	250.198547	1129.843750	-484.510223	-266.317841	1138.069092	-442.661102	294.998627	884.041565	-355.874664	-249.771912	903.782654	-434.000671	20.647884	962.199585	581.518433	-43.640484	932.972656	589.914368	111.416512
-491.641174	95.413834	873.817932	-457.239136	-64.564049	867.774719	-583.205750	129.952255	500.777496	-538.226868	-136.531631	507.129608	-583.304199	142.194992	87.620697	-540.333618	-145.859390	90.491455	-492.844513	176.534271	1370.744995	-437.728394	-164.857407	1368.693359	-433.722137	18.194813	1390.843994	-444.164581	33.931461	1667.433716	-554.117065	249.916260	1129.647827	-484.183838	-266.538361	1138.060791	-442.861206	294.486908	884.010193	-357.811371	-250.377106	901.996887	-434.157928	20.635412	962.175720	581.438965	-43.617603	932.959412	589.799133	111.458519
-491.903503	95.309830	873.816833	-457.210175	-64.562912	867.769287	-583.284607	129.812088	500.721558	-538.245667	-136.630280	507.150116	-583.254028	142.214844	87.597977	-540.402100	-145.906158	90.472153	-493.834656	176.470551	1370.694580	-437.800385	-164.758408	1368.654785	-434.297211	18.318705	1390.878906	-444.725616	33.933975	1667.414551	-554.806030	249.595444	1129.455688	-483.846466	-266.765442	1138.080322	-443.084595	293.977020	884.020691	-360.011658	-252.097916	900.511780	-434.290802	20.654667	962.175537	581.380737	-43.592670	932.938538	589.690125	111.464005
-492.159637	95.280891	873.812744	-457.174500	-64.559715	867.759155	-583.393555	129.712662	500.683258	-538.267944	-136.692307	507.152863	-583.112976	142.316528	87.559189	-540.369507	-145.916138	90.457199	-494.790680	176.421051	1370.675903	-437.867432	-164.657486	1368.615967	-434.852753	18.449703	1390.876587	-445.329956	33.900581	1667.385254	-555.443481	249.227646	1129.251099	-483.567749	-267.009674	1138.138550	-443.310577	293.516083	884.010437	-362.120514	-253.452347	898.992126	-434.406128	20.711866	962.166565	581.307190	-43.600704	932.937561	589.597107	111.438232
-492.452698	95.251991	873.828369	-457.144745	-64.554283	867.754028	-583.447205	129.633682	500.630554	-538.259766	-136.745163	507.164917	-583.110962	142.319931	87.558533	-540.338684	-145.914581	90.434105	-495.785950	176.397797	1370.635132	-437.929199	-164.590714	1368.585327	-435.433441	18.543116	1390.878052	-445.871399	33.860527	1667.379150	-556.171265	248.904053	1129.112915	-483.396118	-267.283264	1138.240479	-443.529480	293.057343	884.024109	-364.288910	-254.829819	897.591736	-434.538544	20.770735	962.167969	581.229248	-43.604507	932.928406	589.494812	111.444168
-492.713654	95.273178	873.865784	-457.078156	-64.511360	867.770142	-583.444946	129.524826	500.597351	-538.103271	-136.667465	507.117554	-583.145081	142.274628	87.557533	-540.339111	-145.969269	90.454124	-496.686981	176.287598	1370.587646	-437.978882	-164.557602	1368.575806	-436.149109	18.746067	1390.786377	-446.412933	33.814701	1667.404297	-556.841797	248.587219	1128.916504	-483.300873	-267.587036	1138.343384	-443.763000	292.673462	884.084290	-366.402649	-256.298889	896.340881	-434.641998	20.872534	962.193359	581.165771	-43.621754	932.918518	589.425110	111.419815
-492.968719	95.237350	873.914490	-456.995605	-64.477448	867.797119	-583.466125	129.420303	500.561554	-538.339417	-136.909073	507.224640	-583.104248	142.349152	87.546669	-540.448608	-145.984177	90.495590	-497.578735	176.210571	1370.552246	-438.046570	-164.510376	1368.599731	-436.659180	18.820454	1390.808960	-446.993256	33.748627	1667.394775	-557.534973	248.188766	1128.722534	-483.317963	-267.716553	1138.378906	-443.968719	292.288086	884.157104	-368.487183	-257.793610	895.287964	-434.736237	20.944864	962.230286	581.135315	-43.643833	932.919128	589.375244	111.392136
-493.148407	95.235374	873.938599	-456.901947	-64.383339	867.807373	-583.564087	129.341934	500.530548	-538.338867	-136.948715	507.239990	-583.081360	142.355225	87.546875	-540.515869	-146.004333	90.497879	-498.451904	176.149658	1370.510986	-438.070251	-164.474091	1368.625122	-437.167053	18.891121	1390.837158	-447.583801	33.665867	1667.393066	-558.222717	247.877075	1128.567505	-483.422852	-267.961334	1138.527344	-444.193665	291.944824	884.259094	-370.542633	-259.287537	894.353516	-434.789734	21.052893	962.248291	581.053650	-43.693954	932.933044	589.290283	111.361885
-493.290131	95.243256	873.976624	-456.786774	-64.306702	867.815552	-583.721619	129.256577	500.544586	-538.299683	-136.974899	507.211792	-583.107666	142.395432	87.530190	-540.532593	-146.050034	90.476112	-499.302155	176.058563	1370.444946	-438.102173	-164.477585	1368.645996	-437.706604	18.935181	1390.853882	-448.219208	33.547447	1667.353394	-558.889832	247.454056	1128.382813	-483.664795	-268.205322	1138.664917	-444.425964	291.701416	884.358582	-372.584900	-260.872406	893.511536	-434.815643	21.142214	962.274048	581.003418	-43.742783	932.918091	589.267029	111.341461
-493.455994	95.302299	874.028076	-456.716797	-64.212730	867.822998	-583.827087	129.232178	500.576416	-538.238647	-137.031525	507.189178	-583.063965	142.434723	87.522621	-540.479065	-146.059326	90.504654	-500.160278	175.938690	1370.427246	-438.178345	-164.503311	1368.688477	-438.225739	18.965506	1390.860229	-448.807709	33.433743	1667.358154	-559.590332	247.066055	1128.240112	-483.949158	-268.665619	1138.924927	-444.646179	291.471527	884.462524	-374.503693	-262.364716	892.850342	-434.865051	21.253998	962.301941	580.961060	-43.807949	932.915588	589.234680	111.297432
-493.664673	95.307587	874.059326	-456.637939	-64.211304	867.832336	-583.961914	129.164230	500.560242	-538.210388	-137.050125	507.199951	-583.040649	142.466064	87.487579	-540.584290	-146.073532	90.483360	-500.987457	175.822632	1370.379028	-438.213837	-164.515228	1368.744995	-438.756104	18.994820	1390.883301	-449.442535	33.295982	1667.357544	-560.238159	246.749237	1128.072754	-484.350922	-269.029449	1139.133545	-444.807098	291.159637	884.555725	-376.408142	-263.888397	892.255920	-434.930969	21.317059	962.318909	580.937805	-43.838741	932.907349	589.275818	111.265915
-493.843628	95.345726	874.100159	-456.540833	-64.157211	867.836304	-584.098572	129.102112	500.554108	-538.137390	-137.067368	507.197418	-583.023804	142.508057	87.480896	-540.587097	-146.072678	90.460709	-501.707092	175.689301	1370.332764	-438.175171	-164.527222	1368.794312	-439.213654	18.998835	1390.907593	-450.033142	33.161732	1667.394775	-560.954224	246.432373	1127.932617	-484.783508	-269.415009	1139.360840	-445.011566	290.920929	884.660034	-378.172241	-265.334961	891.823608	-434.989197	21.408005	962.346069	580.902100	-43.896400	932.903015	589.302917	111.181480
-494.003632	95.306862	874.138306	-456.451111	-64.126991	867.849609	-584.166382	129.064621	500.523529	-538.120239	-137.115387	507.192596	-582.963501	142.564453	87.477425	-540.593140	-146.088791	90.475487	-502.451599	175.565918	1370.277344	-438.258057	-164.539093	1368.854858	-439.712524	18.945539	1390.930054	-450.681854	33.009777	1667.397705	-561.602234	246.079208	1127.790527	-485.302582	-269.820221	1139.586792	-445.224396	290.750488	884.793091	-379.889038	-266.731445	891.405762	-435.038055	21.451553	962.374817	580.896484	-44.010609	932.898132	589.399902	111.089729
-494.140930	95.282501	874.161194	-456.362854	-64.061996	867.872925	-584.233826	129.041336	500.507660	-538.060120	-137.151413	507.210358	-582.925415	142.553802	87.452805	-540.671997	-146.096817	90.494934	-503.254242	175.443390	1370.224609	-438.376801	-164.579987	1368.919678	-440.186005	18.872101	1391.014160	-451.324799	32.859673	1667.421875	-562.256592	245.889862	1127.678101	-485.848480	-270.246826	1139.807129	-445.479675	290.613953	884.932068	-381.542114	-268.144989	891.099915	-435.085907	21.526485	962.404663	580.911072	-44.113388	932.916870	589.516846	110.967491
-494.214081	95.289688	874.223450	-456.238373	-63.978004	867.893921	-584.208984	128.962936	500.460266	-537.969604	-137.138306	507.222382	-582.843140	142.547729	87.426544	-540.614075	-146.078720	90.504768	-504.101044	175.308197	1370.165161	-438.614960	-164.622589	1368.953613	-440.793518	18.905012	1391.018555	-451.962830	32.673550	1667.439941	-562.883972	245.566986	1127.533203	-486.455261	-270.689606	1140.014160	-445.745514	290.514893	885.070435	-383.065308	-269.464569	890.920654	-435.095734	21.592098	962.460571	580.953125	-44.232365	932.932373	589.680176	110.806770
-494.264191	95.327179	874.260864	-456.136780	-63.878849	867.894958	-584.208130	128.930939	500.468262	-537.906189	-137.128189	507.236450	-582.802795	142.531708	87.431900	-540.630920	-146.086838	90.516945	-504.811890	175.141968	1370.122070	-438.788330	-164.684509	1369.023804	-441.281860	18.858459	1391.031128	-452.649048	32.469574	1667.419922	-563.529175	245.347244	1127.475464	-487.083496	-271.203247	1140.239136	-445.995941	290.405670	885.185730	-384.405273	-270.737213	890.854492	-435.101929	21.671917	962.493042	580.961548	-44.432011	932.956299	589.866516	110.587990
-494.295227	95.365250	874.283630	-456.014679	-63.809696	867.882813	-584.232056	128.957932	500.496643	-537.830078	-137.095718	507.209351	-582.731140	142.554382	87.449448	-540.626282	-146.077896	90.513756	-505.500458	175.010696	1370.058105	-439.005890	-164.762299	1369.082642	-441.738220	18.755682	1391.052734	-453.263428	32.266247	1667.430420	-564.139343	245.108337	1127.366943	-487.721985	-271.715637	1140.464966	-446.249969	290.307770	885.314087	-385.727325	-271.957062	890.761292	-435.084686	21.737904	962.509949	580.958313	-44.674366	932.992126	590.070190	110.340897
-494.280334	95.402878	874.282898	-455.875763	-63.738892	867.894287	-584.210144	128.925446	500.498383	-537.792847	-137.069702	507.230133	-582.735535	142.524704	87.442619	-540.718201	-146.080551	90.518623	-506.045715	174.833786	1370.012085	-439.150299	-164.894821	1369.170532	-442.162964	18.676991	1391.084595	-453.881622	32.059433	1667.446899	-564.658386	244.834106	1127.238281	-488.380798	-272.164276	1140.671143	-446.423981	290.268494	885.504883	-386.874756	-273.133423	890.749084	-435.049500	21.820887	962.531738	580.977905	-44.938858	933.038208	590.347961	110.083961
-494.261993	95.454468	874.335876	-455.743744	-63.644665	867.893005	-584.178040	128.908783	500.453827	-537.672058	-137.000504	507.219238	-582.667847	142.513443	87.423088	-540.193359	-145.730652	90.302856	-506.706635	174.667572	1369.941406	-439.452087	-165.044327	1369.210205	-442.627838	18.590702	1391.099487	-454.546448	31.804705	1667.426636	-565.245483	244.622070	1127.108154	-489.083557	-272.668610	1140.857910	-446.752228	290.255585	885.582275	-387.909332	-274.263428	890.825378	-435.022003	21.880384	962.579285	580.989685	-45.232075	933.092346	590.656921	109.772896
-494.265045	95.476547	874.345947	-455.631378	-63.587719	867.888428	-584.198792	128.922028	500.451691	-537.631165	-137.026184	507.235046	-582.670593	142.482193	87.416870	-540.278931	-145.510345	90.306610	-507.266815	174.537018	1369.927856	-439.750763	-165.206573	1369.278931	-443.086426	18.456251	1391.119141	-455.190460	31.572216	1667.433105	-565.764282	244.388702	1127.025024	-489.804993	-273.168304	1141.004272	-447.030823	290.245575	885.719299	-388.804077	-275.268463	890.920410	-435.009125	21.930948	962.599609	580.950989	-45.482510	933.143127	590.918579	109.461143
-494.228271	95.512177	874.376221	-455.494049	-63.566231	867.882202	-584.162415	128.897415	500.464142	-537.567688	-136.998764	507.245911	-582.630859	142.490707	87.413811	-540.646851	-145.577545	90.451927	-507.772125	174.397369	1369.862427	-440.076996	-165.351852	1369.322754	-443.543030	18.334164	1391.128784	-455.827057	31.335844	1667.441162	-566.279175	244.185226	1126.913940	-490.507019	-273.511078	1141.034790	-447.322083	290.245331	885.828674	-389.546906	-276.242004	890.980713	-434.974487	21.949514	962.635132	580.981812	-45.844284	933.181824	591.345825	108.918144
-494.207428	95.556587	874.423096	-455.389893	-63.525177	867.878906	-584.129333	128.899994	500.477722	-537.500366	-136.959366	507.230499	-582.615784	142.454178	87.427925	-540.707031	-145.896805	90.526581	-508.304382	174.224884	1369.832031	-440.474701	-165.502029	1369.372681	-444.015930	18.197378	1391.158203	-456.423828	31.085989	1667.456787	-566.814148	244.059296	1126.846680	-491.181213	-274.107635	1141.248169	-447.638733	290.259186	885.907593	-390.092072	-277.064178	891.185913	-434.960388	21.971413	962.679382	580.912476	-46.101170	933.215942	591.612244	108.792206
-494.142609	95.612892	874.487793	-455.276062	-63.443130	867.887451	-584.089783	128.904266	500.484619	-537.438110	-136.951859	507.262726	-582.594299	142.432831	87.406647	-540.704041	-145.963089	90.526360	-508.796631	174.083496	1369.788940	-440.938751	-165.659271	1369.385864	-444.462738	18.065781	1391.186035	-457.065521	30.786860	1667.420654	-567.303894	243.950653	1126.808228	-491.869324	-274.463501	1141.233398	-447.942078	290.280762	886.040955	-390.529999	-277.838379	891.354004	-434.926056	22.007010	962.742065	580.963379	-46.603416	933.262085	592.169861	108.335434
-493.918274	95.171791	874.214905	-455.182190	-63.523159	867.890137	-583.901367	128.928406	500.372192	-537.409851	-136.942459	507.311035	-582.527588	142.450958	87.427780	-540.782898	-145.971741	90.525490	-509.243408	173.898041	1369.757202	-441.452057	-165.862198	1369.402466	-444.901093	17.917345	1391.187134	-457.632874	30.514751	1667.439453	-567.759155	243.855682	1126.749512	-492.495514	-274.914459	1141.244019	-448.256989	290.313995	886.149658	-390.818787	-278.548248	891.578613	-434.794006	21.879452	962.610046	580.991333	-46.950497	933.302734	592.637085	107.992760
-493.804260	95.190849	874.257324	-455.030884	-63.486652	867.879456	-583.817383	128.958557	500.379791	-537.362244	-136.917297	507.289276	-582.543823	142.421616	87.422310	-540.777222	-145.948441	90.519737	-509.792450	173.767593	1369.702759	-442.090790	-166.037598	1369.369751	-445.440308	17.745256	1391.175659	-458.263641	30.221067	1667.395264	-568.218567	243.786346	1126.749756	-493.091431	-275.273529	1141.241577	-448.560669	290.351837	886.245300	-390.873779	-279.117462	891.810486	-434.723389	21.870281	962.655212	581.054626	-47.388977	933.352783	593.210815	107.469040
-493.662781	95.182091	874.311218	-454.885345	-63.493259	867.893066	-583.727905	128.969086	500.398224	-537.298035	-136.909470	507.327209	-582.522095	142.409698	87.448227	-540.750305	-145.901154	90.549980	-510.178650	173.632828	1369.706665	-442.642426	-166.237961	1369.389038	-445.895569	17.542370	1391.170166	-458.837463	29.926884	1667.408691	-568.644714	243.670380	1126.756836	-493.647003	-275.673920	1141.229980	-448.824280	290.388763	886.351318	-390.872406	-279.624054	892.023865	-434.659088	21.819559	962.726074	581.061584	-47.869637	933.396667	593.701477	106.978455
-493.529755	95.151245	874.343506	-454.788940	-63.457230	867.900391	-583.625305	128.962906	500.423157	-537.238892	-136.841278	507.350830	-582.502319	142.424438	87.461250	-540.749390	-145.882217	90.552238	-510.404694	173.459778	1369.699707	-443.094910	-166.446991	1369.399170	-446.233093	17.316242	1391.223267	-459.424408	29.640787	1667.390869	-569.019226	243.622879	1126.779907	-494.173279	-275.941010	1141.193237	-449.073578	290.405731	886.474609	-390.758514	-280.089386	892.265015	-434.616852	21.782036	962.779846	581.179993	-48.395920	933.527893	594.347412	106.352013
-493.371613	95.207291	874.355774	-454.691467	-63.471157	867.899658	-583.527405	129.002792	500.428894	-537.211243	-136.829315	507.372620	-582.491760	142.405579	87.463058	-540.761292	-145.855850	90.562317	-510.724213	173.306046	1369.706299	-443.703949	-166.708267	1369.400757	-446.687531	17.106329	1391.246826	-459.996185	29.340446	1667.374756	-569.364624	243.588226	1126.786133	-494.623230	-276.228821	1141.089844	-449.346558	290.455078	886.538391	-390.488892	-280.435852	892.527893	-434.566284	21.757565	962.821838	581.265991	-48.887852	933.649841	594.943420	105.869766
-493.204620	95.205284	874.369141	-454.595764	-63.494221	867.899292	-583.439636	129.022171	500.412659	-537.135864	-136.759216	507.358276	-582.518250	142.374207	87.457329	-540.688171	-145.838913	90.566994	-510.996704	173.144974	1369.743530	-444.336731	-166.966553	1369.388794	-447.145966	16.866232	1391.275146	-460.525879	29.043161	1667.382080	-569.669861	243.541840	1126.813599	-495.031616	-276.479858	1140.991089	-449.635498	290.510895	886.614136	-390.133820	-280.673370	892.784912	-434.516846	21.697084	962.866577	581.349365	-49.378399	933.762634	595.554077	105.332314
-493.159515	95.634285	874.668274	-454.488831	-63.419796	867.913391	-583.448120	129.126221	500.522003	-537.071167	-136.726624	507.376495	-582.574158	142.331177	87.462059	-540.712280	-145.830963	90.591797	-511.287964	172.959442	1369.764893	-444.960052	-167.223099	1369.389404	-447.593597	16.644228	1391.270508	-461.095886	28.734886	1667.337524	-569.976685	243.546814	1126.850220	-495.371979	-276.678589	1140.850708	-449.899170	290.589172	886.682678	-389.670044	-280.833954	892.997620	-434.558807	21.755348	963.085876	581.435669	-49.827789	933.879028	596.101563	104.883858
-492.968781	95.665375	874.697266	-454.414642	-63.439411	867.911621	-583.349548	129.171997	500.564789	-537.005676	-136.675797	507.381409	-582.618713	142.305649	87.494698	-540.590393	-145.757568	90.530617	-511.544891	172.771317	1369.775879	-445.630981	-167.446045	1369.352417	-448.069763	16.380947	1391.282471	-461.639862	28.430971	1667.328247	-570.255615	243.531479	1126.892456	-495.632813	-277.008118	1140.789063	-450.136261	290.637299	886.763550	-389.089172	-280.932922	893.214722	-434.523071	21.687387	963.145325	581.555847	-50.280270	933.986206	596.682861	104.425774
-492.593719	95.904205	874.727600	-454.294525	-63.388466	867.895630	-583.212585	129.228897	500.627502	-536.889343	-136.577530	507.355408	-582.631653	142.298721	87.503815	-540.569580	-145.764175	90.554161	-511.786346	172.601410	1369.814209	-446.332062	-167.693924	1369.309326	-448.544342	16.153437	1391.320190	-462.118103	28.148916	1667.336060	-570.487061	243.561447	1126.963745	-495.894806	-276.990997	1140.464966	-450.353912	290.675446	886.832581	-388.365601	-280.925659	893.428223	-434.394165	21.705284	963.210632	581.695862	-50.703163	934.087891	597.202454	103.921219
-492.512146	95.666115	874.677185	-454.283936	-63.568756	867.907776	-583.066040	129.274323	500.612061	-536.895508	-136.603256	507.395477	-582.613342	142.272110	87.510704	-540.561157	-145.737762	90.547989	-512.037415	172.447372	1369.876465	-447.021454	-167.933884	1369.268555	-449.016022	15.891988	1391.326294	-462.636353	27.849125	1667.309326	-570.667114	243.574478	1127.040771	-496.054077	-277.087006	1140.224243	-450.534637	290.705566	886.905640	-387.624298	-280.852448	893.627808	-434.428528	21.495989	963.225647	581.775635	-51.137680	934.164001	597.608948	103.473450
-492.281342	95.624878	874.679260	-454.200043	-63.657387	867.918152	-582.995056	129.349289	500.654480	-536.819031	-136.562424	507.418243	-582.641724	142.227310	87.533226	-540.485901	-145.720001	90.579277	-512.359314	172.320023	1369.947021	-447.769073	-168.144974	1369.205566	-449.551605	15.626915	1391.328613	-463.118347	27.523136	1667.284424	-570.823792	243.598068	1127.107910	-496.128967	-277.248627	1140.045532	-450.719421	290.774536	886.958923	-386.749451	-280.608246	893.850586	-434.383026	21.369406	963.282837	581.909058	-51.612282	934.229126	597.973083	103.016693
-492.002472	95.578392	874.662231	-454.135345	-63.761131	867.933167	-582.796875	129.396454	500.656281	-536.787231	-136.533356	507.420258	-582.612854	142.237930	87.555504	-540.501892	-145.691803	90.578987	-512.619141	172.123352	1369.970093	-448.411316	-168.418015	1369.109009	-449.987701	15.368147	1391.321167	-463.637390	27.208227	1667.232178	-570.965820	243.640320	1127.197388	-496.157410	-277.255310	1139.752319	-450.878876	290.829956	887.044373	-385.776978	-280.345367	894.034119	-434.329987	21.228096	963.335754	582.166260	-52.097996	934.238525	598.319397	102.455132
-491.734253	95.547363	874.624817	-454.130219	-63.850353	867.936768	-582.654602	129.456802	500.707703	-536.755188	-136.500305	507.424103	-582.603699	142.202896	87.579613	-540.545776	-145.683350	90.564316	-512.735901	171.931442	1370.027466	-448.959259	-168.691101	1369.021973	-450.381714	15.108181	1391.327881	-464.070618	26.937159	1667.200684	-571.065186	243.710114	1127.262817	-496.154083	-277.237946	1139.462769	-451.017090	290.888153	887.102356	-384.774750	-279.985321	894.182983	-434.314636	21.094847	963.373962	582.535339	-52.460320	934.195862	598.543335	102.161438
-491.490570	95.434799	874.598938	-454.105865	-63.957634	867.935608	-582.497864	129.541046	500.690094	-536.723572	-136.457901	507.387573	-582.608887	142.177887	87.597832	-540.536743	-145.695801	90.569580	-512.986633	171.716080	1370.100220	-449.617432	-168.927963	1368.971558	-450.850861	14.819651	1391.315308	-464.503021	26.650394	1667.150269	-571.186646	243.782089	1127.366943	-496.106659	-277.183685	1139.117432	-451.139557	290.952698	887.158875	-383.665253	-279.474274	894.388062	-434.306000	20.914467	963.416992	583.116821	-52.962425	934.167419	599.025269	101.607018
-491.248718	95.361519	874.590637	-454.097015	-64.062500	867.924500	-582.358459	129.606461	500.719727	-536.713379	-136.438339	507.428619	-582.618103	142.144775	87.616974	-540.524719	-145.682327	90.551888	-513.216125	171.508698	1370.145264	-450.284210	-169.189514	1368.864380	-451.325500	14.534179	1391.324829	-464.934814	26.362873	1667.082031	-571.261780	243.829803	1127.439941	-496.033905	-277.174133	1138.792114	-451.201416	290.988983	887.215637	-382.627777	-278.998108	894.492065	-434.309723	20.733948	963.466125	583.280334	-53.249115	934.162048	598.742676	101.417969
-490.992737	95.232361	874.546021	-454.096802	-64.190163	867.917297	-582.202576	129.639145	500.739471	-536.694153	-136.393707	507.428955	-582.635864	142.079636	87.621086	-540.458984	-145.658340	90.540871	-513.583618	171.337830	1370.184448	-451.124695	-169.449402	1368.761841	-451.876709	14.256961	1391.316650	-465.378784	26.046686	1667.013794	-571.359436	243.915207	1127.521118	-495.943695	-277.121399	1138.401123	-451.240143	291.058899	887.312134	-381.454712	-278.297058	894.639648	-434.320404	20.530987	963.501892	583.497559	-53.713459	934.194824	598.586548	101.043861
-490.773254	95.176788	874.551147	-454.134460	-64.320351	867.907471	-581.956055	129.666138	500.730072	-536.703125	-136.412491	507.465118	-582.617065	142.088669	87.621674	-540.356628	-145.640823	90.561478	-513.847229	171.175034	1370.231812	-451.787903	-169.691498	1368.664917	-452.331299	13.977890	1391.302734	-465.712372	25.783257	1666.992798	-571.425232	243.957703	1127.593018	-495.809631	-277.067749	1138.042603	-451.210693	291.065704	887.391174	-380.295319	-277.599304	894.781128	-434.360870	20.332832	963.559570	583.736511	-54.103420	934.202576	598.320679	100.666122
-490.492676	95.085732	874.487854	-454.146515	-64.459801	867.907227	-581.663635	129.676376	500.706238	-536.671326	-136.353073	507.457794	-582.598450	142.035873	87.650414	-540.397705	-145.634659	90.544418	-513.964478	170.954681	1370.287109	-452.284424	-169.996445	1368.578247	-452.685394	13.704111	1391.302246	-466.051270	25.495071	1666.932129	-571.459473	243.978363	1127.686523	-495.649048	-276.963745	1137.692871	-451.164215	291.070984	887.504761	-379.050964	-276.785736	894.957886	-434.340912	20.154583	963.578186	583.991272	-54.558270	934.249573	597.928955	100.244568
-490.219574	94.994064	874.395935	-454.177795	-64.571213	867.896973	-581.404724	129.726349	500.710541	-536.609009	-136.293427	507.466095	-582.576599	142.038406	87.670906	-540.286804	-145.589874	90.543022	-514.361328	170.735397	1370.323608	-453.054657	-170.247482	1368.430542	-453.243225	13.446898	1391.303589	-466.367371	25.231926	1666.874390	-571.519165	244.016434	1127.716553	-495.450836	-276.898529	1137.279663	-451.100708	291.088165	887.600464	-377.803833	-275.841278	895.108032	-434.344910	19.996836	963.581238	584.235413	-54.860397	934.307007	597.333557	99.870995
-490.022247	94.963699	874.346619	-454.237854	-64.686600	867.901794	-581.238464	129.818802	500.743286	-536.593018	-136.262558	507.456238	-582.623962	141.973984	87.694618	-540.337097	-145.576508	90.532501	-514.613708	170.546906	1370.364868	-453.673645	-170.489853	1368.312622	-453.694336	13.163771	1391.280029	-466.652710	24.953888	1666.829102	-571.575256	244.041809	1127.777222	-495.265442	-276.634033	1136.776489	-450.991028	291.067932	887.704468	-376.573456	-274.822937	895.190613	-434.414093	19.858429	963.618652	584.609741	-55.358299	934.386902	596.983887	99.690575
-489.840698	94.963654	874.335449	-454.329559	-64.793877	867.875549	-581.126160	129.943542	500.799225	-536.526611	-136.221039	507.416016	-582.643799	141.951157	87.716179	-540.271423	-145.564499	90.520676	-514.867798	170.339523	1370.387085	-454.249786	-170.724838	1368.222412	-454.147827	12.876609	1391.259033	-466.971375	24.664547	1666.736084	-571.608093	244.058350	1127.831909	-495.036713	-276.520386	1136.410767	-450.851593	291.016724	887.814880	-375.367218	-273.794312	895.341492	-434.497101	19.697638	963.657471	584.938538	-55.651234	934.452209	596.344360	99.441917
-489.671600	94.867760	874.309509	-454.455688	-64.923271	867.861450	-580.951050	130.011230	500.828888	-536.510010	-136.194473	507.377625	-582.658508	141.924408	87.732361	-540.250183	-145.570999	90.507034	-515.039673	170.110519	1370.447510	-454.812622	-171.027512	1368.098755	-454.516998	12.587431	1391.249512	-467.231384	24.395332	1666.658203	-571.628174	244.041580	1127.875366	-494.804749	-276.598755	1136.152588	-450.711365	290.959198	887.965942	-374.129974	-272.695953	895.552063	-434.592468	19.493574	963.689270	585.255737	-55.934811	934.477905	595.632446	99.253433
-489.525940	94.793518	874.303467	-454.585327	-65.067627	867.848572	-580.801392	130.077667	500.869751	-536.510925	-136.218445	507.376617	-582.660278	141.915131	87.760727	-540.215027	-145.564453	90.512947	-515.401123	169.910355	1370.491211	-455.507111	-171.261368	1367.962891	-454.996368	12.337553	1391.240967	-467.419434	24.136957	1666.637817	-571.671997	244.035751	1127.926514	-494.577698	-276.466736	1135.773071	-450.547089	290.892059	888.122070	-372.892548	-271.541077	895.780518	-434.704407	19.285416	963.733093	585.658875	-56.166512	934.523621	594.881775	99.069519
-489.451660	94.736610	874.318542	-454.715607	-65.221786	867.846863	-580.598816	130.120621	500.878784	-536.499939	-136.197922	507.344727	-582.620911	141.853806	87.774826	-540.189331	-145.540878	90.501823	-515.687317	169.690994	1370.540649	-456.086395	-171.495590	1367.876221	-455.392792	12.069653	1391.262085	-467.631042	23.876686	1666.598389	-571.717041	243.978500	1127.971924	-494.354462	-276.312103	1135.387451	-450.355042	290.803955	888.300720	-371.657135	-270.353943	896.021057	-434.847015	19.092831	963.789978	586.055237	-56.321159	934.620361	594.049866	98.921440
-489.412384	94.745697	874.409546	-454.881470	-65.296936	867.825378	-580.433472	130.165070	500.920074	-536.497192	-136.234940	507.309998	-582.583557	141.834549	87.799004	-540.145569	-145.531754	90.502342	-515.953003	169.471085	1370.618164	-456.636932	-171.696533	1367.793335	-455.828247	11.775277	1391.250977	-467.828796	23.606894	1666.544434	-571.753967	243.918655	1128.029907	-494.149963	-276.172974	1135.051025	-450.164764	290.665192	888.486694	-370.457886	-269.164795	896.236816	-435.014465	18.920145	963.872925	586.416260	-56.443893	934.677063	593.146729	98.942581
-489.294678	94.624481	874.335144	-455.046173	-65.408707	867.823547	-580.255920	130.163437	500.914215	-536.522217	-136.275177	507.286163	-582.574707	141.828049	87.812653	-540.139099	-145.527298	90.497864	-516.178345	169.272247	1370.646973	-457.180206	-171.944931	1367.676392	-456.255249	11.518514	1391.273804	-468.014221	23.338367	1666.494751	-571.732300	243.920181	1128.121216	-493.950562	-276.028046	1134.730957	-449.926727	290.493164	888.698486	-369.344696	-267.878998	896.478577	-435.111938	18.763300	963.866211	586.808472	-56.474758	934.731140	592.270081	98.930504
-489.278107	94.560951	874.346680	-455.245514	-65.493553	867.838928	-580.142456	130.211823	500.900696	-536.550659	-136.332031	507.255646	-582.573669	141.801941	87.825920	-540.164978	-145.521408	90.471977	-516.455383	169.057037	1370.715576	-457.700592	-172.189026	1367.586792	-456.642395	11.284591	1391.284790	-468.202576	23.075485	1666.460571	-571.735413	243.871689	1128.196045	-493.789581	-275.867462	1134.432983	-449.672577	290.298035	888.927551	-368.247498	-266.484314	896.715271	-435.281158	18.622881	963.913635	587.243103	-56.442719	934.817749	591.326111	99.022621
-489.277649	94.502274	874.363098	-455.454315	-65.620331	867.872253	-580.080139	130.255447	500.930145	-536.596436	-136.401779	507.230591	-582.653870	141.743927	87.816528	-540.133484	-145.531113	90.482460	-516.742004	168.828110	1370.803955	-458.203461	-172.411926	1367.519165	-457.008606	11.038358	1391.290649	-468.412659	22.792633	1666.411377	-571.782471	243.761246	1128.231323	-493.630798	-275.709747	1134.114380	-449.397003	290.089935	889.147705	-367.165680	-265.048950	896.999695	-435.443848	18.476458	963.964172	587.536255	-56.223057	934.866516	590.120544	99.103455
-489.354156	94.380356	874.392761	-455.687927	-65.794067	867.904114	-580.033936	130.275726	500.893860	-536.348694	-136.228210	507.088348	-582.667053	141.675995	87.848503	-539.970215	-145.539993	90.442131	-517.003906	168.634918	1370.875122	-458.685669	-172.616043	1367.466309	-457.406799	10.779890	1391.291992	-468.574097	22.531557	1666.374268	-571.837036	243.600388	1128.266968	-493.498047	-275.531555	1133.819702	-449.122650	289.884644	889.366455	-366.141357	-263.636932	897.330017	-435.644928	18.281925	964.015198	587.901489	-56.106556	934.931030	589.322205	99.225586
-489.448975	94.353767	874.440369	-455.949249	-65.920036	867.936401	-579.998657	130.304977	500.897400	-536.486023	-136.338562	507.096832	-582.682129	141.663864	87.870766	-539.972778	-145.546539	90.444954	-517.244629	168.456787	1370.988403	-459.195435	-172.846085	1367.375122	-457.808685	10.507957	1391.331909	-468.706848	22.257025	1666.385742	-571.921875	243.427185	1128.327026	-493.430267	-275.412079	1133.564819	-448.863312	289.636810	889.566711	-365.036835	-261.687073	897.520752	-435.859283	18.147722	964.072021	588.012390	-56.065620	935.101379	588.273254	99.386078
-489.573578	94.221054	874.474426	-456.218628	-66.052826	867.968506	-580.001465	130.285721	500.893768	-536.708191	-136.535690	507.110352	-582.745789	141.625778	87.876480	-540.032410	-145.592865	90.451904	-517.501831	168.270065	1371.093262	-459.713684	-173.061417	1367.331299	-458.198578	10.282117	1391.391113	-468.919647	21.972132	1666.362793	-572.024109	243.257339	1128.397827	-493.356079	-275.093140	1133.176392	-448.615295	289.356842	889.772644	-364.250824	-260.683807	897.911011	-436.081116	17.974903	964.116699	588.165283	-55.908188	935.200256	587.293945	99.525276
-489.681793	94.093796	874.520142	-456.440887	-66.182762	868.009033	-579.992981	130.267715	500.895020	-536.851440	-136.660294	507.127533	-582.731812	141.610382	87.875366	-540.122437	-145.615616	90.436668	-517.778381	168.089035	1371.217285	-460.177216	-173.273834	1367.305664	-458.581604	10.047627	1391.458984	-469.116089	21.682606	1666.358521	-572.141907	243.084579	1128.469604	-493.344177	-275.020142	1133.053833	-448.367096	289.016754	889.987061	-363.448883	-259.204468	898.265991	-436.274658	17.810684	964.172485	588.389099	-55.503262	935.226624	586.347046	99.868050
-489.890472	93.891830	874.528442	-456.718445	-66.336945	868.036743	-580.067810	130.219330	500.882294	-536.975769	-136.739380	507.122955	-582.774414	141.570847	87.857979	-540.069275	-145.628967	90.406296	-518.048706	167.892654	1371.317261	-460.659698	-173.464386	1367.274048	-458.966125	9.838140	1391.490601	-469.287933	21.421066	1666.381470	-572.270447	242.945374	1128.549072	-493.372589	-274.745209	1132.706177	-448.168976	288.645813	890.197632	-362.661774	-257.727448	898.607483	-436.504425	17.632158	964.185242	588.583313	-55.088154	935.213745	585.429993	100.240135
-490.053986	93.791962	874.564087	-456.969238	-66.426384	868.063721	-580.094849	130.165588	500.831909	-537.054016	-136.776993	507.086823	-582.744873	141.573288	87.862907	-540.095947	-145.642593	90.386162	-518.295288	167.691895	1371.402100	-461.086945	-173.668060	1367.221436	-459.335938	9.618491	1391.501099	-469.494781	21.134565	1666.387207	-572.353455	242.822235	1128.611572	-493.419189	-274.615997	1132.450562	-447.966980	288.307526	890.349609	-361.949585	-256.183746	898.936279	-436.708374	17.513371	964.216248	588.755493	-54.567207	935.150452	584.556458	100.716560
-490.279205	93.611084	874.580688	-457.214874	-66.576035	868.083923	-580.240479	130.112305	500.821320	-537.141785	-136.790634	507.045319	-582.804138	141.560837	87.841713	-540.086792	-145.684265	90.354942	-518.530762	167.517593	1371.469116	-461.520691	-173.871445	1367.182373	-459.680664	9.393045	1391.510132	-469.707916	20.862143	1666.396729	-572.425293	242.689438	1128.663086	-493.483704	-274.389587	1132.208252	-447.734039	287.991089	890.529114	-361.287506	-254.713669	899.214844	-436.922333	17.351044	964.226013	588.817383	-54.026520	935.096069	583.662781	101.170845
-490.491882	93.497871	874.624329	-457.500916	-66.692215	868.116333	-580.394165	130.067535	500.818604	-537.316833	-136.905045	507.031769	-582.828308	141.560333	87.819489	-540.058533	-145.705902	90.344383	-518.756958	167.328690	1371.526611	-461.907745	-174.094223	1367.138184	-460.032776	9.173532	1391.516724	-469.917358	20.581806	1666.402100	-572.457275	242.504456	1128.729370	-493.592590	-274.304749	1132.058838	-447.502991	287.677979	890.684570	-360.699799	-253.201340	899.523865	-437.157776	17.215929	964.259399	588.799683	-53.472279	935.017395	582.822083	101.716354
-490.730316	93.325737	874.636047	-457.758759	-66.857674	868.143555	-580.534485	130.002640	500.776031	-537.437378	-136.985352	507.010529	-582.827942	141.574020	87.807968	-540.126587	-145.738007	90.329926	-519.010132	167.166611	1371.579712	-462.278473	-174.289276	1367.131836	-460.377014	8.937660	1391.521606	-470.186676	20.279373	1666.381348	-572.465271	242.351959	1128.818481	-493.711548	-274.085052	1131.830322	-447.273010	287.365173	890.843262	-360.153320	-251.743027	899.809448	-437.380585	17.057459	964.268372	588.708618	-52.865990	934.893250	581.986572	102.290291
-490.976959	93.209343	874.655945	-458.039612	-67.000992	868.155884	-580.700500	129.899750	500.754181	-537.563416	-137.024460	506.965454	-582.804382	141.590195	87.786011	-540.095642	-145.777054	90.303177	-519.236328	167.034149	1371.641724	-462.631958	-174.468735	1367.096191	-460.730591	8.729707	1391.527954	-470.425293	19.998184	1666.388672	-572.470459	242.292068	1128.871338	-493.861298	-273.871399	1131.613647	-447.058167	287.062347	891.017334	-359.716522	-250.321945	900.067749	-437.617462	16.920654	964.274109	588.571594	-52.214146	934.811523	581.255005	102.900635
-491.222321	93.082565	874.673950	-458.327698	-67.088600	868.189880	-580.881592	129.827835	500.736633	-537.647095	-137.071945	506.959595	-582.859314	141.543259	87.758560	-540.045044	-145.765244	90.272034	-519.475037	166.849838	1371.676147	-462.976929	-174.674896	1367.091064	-461.054749	8.557827	1391.554810	-470.678558	19.713905	1666.401855	-572.487854	242.260544	1128.970459	-494.037994	-273.548889	1131.322876	-446.877808	286.723572	891.142151	-359.345306	-248.885208	900.311157	-437.860504	16.819042	964.290466	588.345398	-51.548382	934.725525	580.479248	103.515503
-491.506927	93.004501	874.682007	-458.613922	-67.195969	868.212036	-581.044189	129.734924	500.721069	-537.802673	-137.164185	506.963989	-582.909485	141.538071	87.717812	-540.061340	-145.786423	90.279930	-519.737793	166.669678	1371.737915	-463.348999	-174.865982	1367.043335	-461.386444	8.376515	1391.570923	-470.951843	19.457705	1666.433838	-572.550598	242.171570	1128.978760	-494.226776	-273.405884	1131.205933	-446.695831	286.395477	891.235779	-359.030334	-247.533371	900.552368	-438.123596	16.738411	964.296204	588.067383	-50.831699	934.634827	579.810181	104.187675
-491.563843	93.276176	874.743774	-458.858398	-67.124123	868.204346	-581.137207	129.655212	500.718506	-537.923706	-137.260513	506.904297	-582.886292	141.552505	87.684509	-540.109802	-145.833755	90.261108	-519.974121	166.500763	1371.786987	-463.682037	-175.064575	1367.002808	-461.722900	8.174187	1391.548706	-471.165070	19.190836	1666.476074	-572.630066	242.131165	1128.999756	-494.436523	-273.174957	1130.977417	-446.526581	286.045807	891.330139	-358.763184	-246.244019	900.730957	-438.265289	16.823854	964.323181	587.730408	-50.126213	934.547729	579.155029	104.906822
-491.848480	93.245270	874.740845	-459.134857	-67.221840	868.195068	-581.292419	129.546341	500.687958	-537.982849	-137.290390	506.838318	-582.917664	141.552094	87.690895	-540.036682	-145.827759	90.237450	-520.229797	166.335800	1371.815552	-463.983582	-175.244766	1366.945923	-462.037781	7.963727	1391.555176	-471.397736	18.909874	1666.496338	-572.691528	242.082993	1129.024048	-494.654816	-272.798798	1130.644653	-446.395782	285.693909	891.382935	-358.588531	-244.952148	900.848755	-438.516022	16.762730	964.305054	587.307922	-49.371193	934.435730	578.505493	105.621941
-492.465118	92.546249	874.651306	-459.505463	-67.550850	868.240051	-581.497314	129.456070	500.558594	-538.171570	-137.300659	506.854492	-582.970520	141.537811	87.640373	-540.101685	-145.864655	90.174408	-520.486389	166.161880	1371.825195	-464.270813	-175.412155	1366.932495	-462.355774	7.779272	1391.588745	-471.713745	18.654928	1666.507446	-572.766235	242.037247	1129.042969	-494.852142	-272.673706	1130.521484	-446.266296	285.299438	891.464539	-358.430756	-243.697998	900.975769	-438.956024	16.404364	964.255005	586.835205	-48.647335	934.365234	577.998840	106.255478
-492.817383	92.410812	874.660706	-459.755371	-67.670982	868.254761	-581.714417	129.379410	500.544891	-538.208435	-137.104858	506.827118	-583.030518	141.509155	87.610146	-540.148865	-145.888184	90.134727	-520.733582	165.994507	1371.858032	-464.521790	-175.556854	1366.897705	-462.652130	7.575418	1391.625000	-471.979797	18.400578	1666.533691	-572.839661	241.959747	1129.064453	-495.028992	-272.382690	1130.284058	-446.153046	284.882965	891.526184	-358.367157	-242.524429	901.012207	-439.238190	16.308010	964.258179	586.306335	-47.966244	934.299438	577.527100	106.958954
-493.127075	92.334732	874.655823	-460.034546	-67.768593	868.258667	-581.858093	129.310516	500.505951	-538.573547	-138.080978	506.901398	-583.022766	141.481354	87.620323	-540.377441	-145.942429	90.204941	-520.984802	165.816483	1371.892212	-464.779572	-175.734558	1366.854248	-462.949036	7.390759	1391.639893	-472.237122	18.132359	1666.548340	-572.924866	242.135559	1129.215210	-495.141937	-271.944763	1130.045410	-446.083069	284.491516	891.615784	-358.379700	-241.434006	901.033020	-439.509613	16.237906	964.247803	585.803345	-47.222733	934.276672	577.132324	107.698517
-493.460388	92.225754	874.680786	-460.306824	-67.864281	868.281738	-581.976746	129.208420	500.467987	-538.669495	-138.258530	506.866974	-583.047852	141.473877	87.586838	-540.411743	-145.956680	90.198784	-521.235474	165.638489	1371.940674	-465.046478	-175.951202	1366.828979	-463.193115	7.252340	1391.657715	-472.484619	17.895327	1666.583862	-572.984985	242.073349	1129.289795	-495.239990	-271.498383	1129.823853	-446.016296	284.138489	891.687256	-358.417023	-240.359787	901.032227	-439.796783	16.152445	964.264832	585.229736	-46.484039	934.251648	576.802612	108.411293
-493.810974	92.176186	874.732605	-460.594208	-67.904251	868.307495	-582.132690	129.119690	500.413574	-538.735535	-138.371597	506.862610	-583.074036	141.464600	87.571609	-540.431396	-145.989273	90.200989	-521.503113	165.465652	1371.965820	-465.278625	-176.121429	1366.818481	-463.435669	7.101427	1391.656128	-472.701996	17.684544	1666.638916	-573.053284	241.954651	1129.304688	-495.338165	-271.169220	1129.712891	-445.939087	283.787140	891.787048	-358.480774	-238.858673	900.843079	-440.109222	16.108923	964.300964	584.647705	-45.714539	934.165771	576.543884	109.151077
-494.178528	91.965820	874.734802	-460.856842	-68.025703	868.336609	-582.209290	129.047455	500.351563	-538.863342	-138.366150	506.923004	-583.041504	141.473038	87.542351	-540.575745	-146.037003	90.199303	-521.767029	165.288147	1372.016235	-465.485565	-176.283966	1366.792114	-463.639221	6.937248	1391.648926	-472.965515	17.476269	1666.656738	-573.155518	241.871780	1129.351318	-495.476227	-271.067291	1129.658325	-445.894043	283.400024	891.893250	-358.672638	-237.963058	900.767212	-440.412628	15.987880	964.309998	584.033875	-45.009338	934.143005	576.351807	109.888878
-494.537018	91.786560	874.748474	-461.124359	-68.116394	868.357361	-582.323914	128.979172	500.290070	-538.844604	-138.555771	506.816559	-583.032898	141.476013	87.539482	-540.514709	-146.032776	90.188110	-521.901184	165.079208	1372.094727	-465.566040	-176.494843	1366.789551	-463.761078	6.733766	1391.682495	-473.274109	17.278118	1666.665161	-573.278748	241.805954	1129.454224	-495.577332	-270.828705	1129.514893	-445.894745	282.988007	891.990967	-358.973511	-237.614243	900.763855	-440.707489	15.884466	964.318604	583.440613	-44.319782	934.137512	576.261780	110.579292
-494.838226	91.706993	874.774597	-461.359192	-68.164474	868.346802	-582.393311	128.907669	500.265015	-538.859253	-138.623413	506.772797	-583.011536	141.455902	87.534729	-540.497498	-146.022003	90.169960	-522.156494	164.916962	1372.181641	-465.722809	-176.635178	1366.781738	-463.981445	6.595327	1391.714966	-473.500397	17.072416	1666.681030	-573.420166	241.792831	1129.532227	-495.722290	-270.454865	1129.242920	-445.927643	282.585754	892.087585	-359.287476	-236.800552	900.511902	-440.970337	15.816742	964.324463	582.802185	-43.641327	934.057251	576.211914	111.296906
-495.148682	91.560829	874.783997	-461.593536	-68.218750	868.342346	-582.453796	128.819916	500.209900	-538.869324	-138.737106	506.715210	-583.026550	141.443863	87.479927	-540.528320	-146.042618	90.144188	-522.413147	164.719711	1372.267456	-465.883759	-176.815018	1366.755249	-464.213501	6.454834	1391.743286	-473.772827	16.900394	1666.731079	-573.572266	241.775513	1129.624390	-495.809875	-270.219086	1129.095581	-446.004730	282.149170	892.174194	-359.611908	-236.101746	900.267517	-441.227478	15.731951	964.320190	582.216248	-42.932865	933.973572	576.228210	112.032562
-495.473450	91.473564	874.785522	-461.832703	-68.291283	868.349121	-582.513123	128.761765	500.166534	-538.824646	-138.775406	506.661438	-583.009399	141.447418	87.452988	-540.485962	-146.026291	90.117447	-522.694275	164.569122	1372.361328	-466.037384	-176.983170	1366.734253	-464.421661	6.297273	1391.787109	-474.006836	16.715487	1666.771240	-573.770020	241.822052	1129.749878	-495.874634	-270.145294	1129.044556	-446.117584	281.661652	892.285706	-360.022308	-235.469391	899.980835	-441.505005	15.676437	964.321472	581.545715	-42.311142	933.954346	576.209839	112.692635
-495.853973	91.387573	874.806091	-462.072113	-68.405945	868.358276	-582.608459	128.732605	500.143402	-538.798584	-138.868134	506.615814	-582.997070	141.440796	87.429031	-540.484070	-146.055527	90.101952	-523.085083	164.419464	1372.427368	-466.291138	-177.111298	1366.692749	-464.701385	6.189815	1391.809082	-474.250916	16.543098	1666.802002	-573.998291	241.870209	1129.869385	-495.958679	-270.085144	1128.927246	-446.231079	281.132568	892.371399	-360.378632	-234.357254	899.587280	-441.798065	15.605436	964.328247	580.919861	-41.692944	933.853149	576.285828	113.352264
-496.205841	91.322762	874.858704	-462.299042	-68.498131	868.383057	-582.691467	128.701782	500.120636	-538.802734	-138.948456	506.619263	-582.988525	141.432465	87.460976	-540.563049	-146.058609	90.116867	-523.342712	164.248383	1372.534668	-466.369293	-177.248718	1366.702026	-464.888702	6.027030	1391.845215	-474.443878	16.398579	1666.871460	-574.238220	241.927933	1130.006958	-495.986450	-269.963257	1128.824829	-446.418671	280.610229	892.464478	-360.972443	-234.333176	899.310425	-442.082733	15.540264	964.364502	580.391541	-41.079487	933.773254	576.418823	114.018036
-496.542633	91.227570	874.915894	-462.545319	-68.569183	868.444214	-582.373901	128.521820	499.990326	-538.648499	-138.967865	506.454468	-582.846680	141.460800	87.423363	-540.483704	-146.076416	90.107185	-523.599731	164.072983	1372.640381	-466.446930	-177.414215	1366.708130	-465.074127	5.923012	1391.911377	-474.681091	16.257696	1666.920898	-574.500488	241.912659	1130.138550	-496.038208	-269.721710	1128.649292	-446.650116	280.081726	892.580444	-361.516327	-233.944077	898.931824	-442.385773	15.478535	964.427307	579.903259	-40.507065	933.722839	576.578979	114.556953
-496.832062	91.159744	874.980347	-462.759705	-68.642281	868.488098	-582.825867	128.593491	500.072998	-538.755859	-139.149933	506.597809	-583.060425	141.397614	87.454773	-540.585449	-146.093643	90.138420	-523.721680	163.875870	1372.789917	-466.331146	-177.554855	1366.736938	-465.151733	5.794448	1391.984497	-474.892914	16.118164	1666.978271	-574.763977	241.876282	1130.269531	-496.057983	-269.679932	1128.641968	-446.848969	279.600861	892.691589	-362.111847	-233.597183	898.551025	-442.650421	15.410489	964.486450	579.406128	-39.985935	933.678528	576.745178	115.051933
-497.153412	91.072693	875.002197	-462.997589	-68.734642	868.531616	-582.888611	128.544800	500.048920	-538.738037	-139.233475	506.577209	-583.038635	141.399521	87.452812	-540.506226	-146.100235	90.129639	-523.957031	163.727585	1372.899780	-466.359833	-177.674240	1366.739990	-465.331085	5.684072	1392.015259	-475.157013	15.981964	1667.003784	-575.038513	241.773254	1130.411499	-496.050049	-269.689484	1128.604736	-447.100830	279.115356	892.789856	-362.757416	-233.279861	898.086182	-442.929016	15.352943	964.517334	578.952515	-39.508392	933.580566	576.925110	115.613457
-497.485077	91.012222	875.083191	-463.213440	-68.802200	868.562805	-582.663818	128.415619	499.910919	-538.753357	-139.271072	506.534271	-582.920166	141.441437	87.426155	-540.560730	-146.098190	90.125069	-524.195984	163.582855	1372.997681	-466.371674	-177.784149	1366.743408	-465.496613	5.543536	1392.065674	-475.375488	15.846550	1667.040894	-575.351868	241.651031	1130.558960	-496.056549	-269.736694	1128.579468	-447.383514	278.602814	892.877808	-363.463348	-232.992508	897.724121	-443.209106	15.285291	964.576050	578.584229	-39.042320	933.549866	577.114502	116.058105
-497.795105	90.766922	875.033997	-463.449036	-68.887794	868.570129	-582.781982	128.377151	499.873779	-538.747131	-139.351349	506.511993	-582.912292	141.459045	87.412003	-540.608948	-146.090164	90.105064	-524.588867	163.444565	1373.053345	-466.488281	-177.848160	1366.737793	-465.753174	5.467945	1392.100220	-475.580200	15.735140	1667.062988	-575.657715	241.492172	1130.638428	-496.016022	-269.812958	1128.533691	-447.652039	278.151886	892.965393	-364.208405	-232.818954	897.234375	-443.459320	15.179504	964.543396	578.212708	-38.635494	933.533447	577.253357	116.435333
-498.131439	90.565605	875.020874	-463.635132	-68.986420	868.585815	-582.919067	128.325867	499.827423	-538.766174	-139.397598	506.507782	-582.919739	141.452301	87.399513	-540.623962	-146.088242	90.102875	-524.882874	163.282196	1373.111694	-466.465698	-177.942017	1366.724609	-465.909271	5.367553	1392.133179	-475.785156	15.636054	1667.077759	-575.963623	241.295303	1130.675781	-495.958374	-269.978699	1128.622437	-447.904785	277.685913	893.055420	-364.975281	-232.715958	896.792175	-443.723663	15.083364	964.543457	577.882080	-38.284893	933.504333	577.434937	116.799301
-498.451599	90.441429	875.041809	-463.832703	-69.057098	868.586365	-583.085632	128.259003	499.789917	-538.557556	-139.214401	506.187286	-582.922913	141.466400	87.393257	-540.486145	-146.079544	90.051247	-525.145081	163.149872	1373.158081	-466.409821	-178.034775	1366.718018	-466.059814	5.272168	1392.135132	-475.936981	15.543973	1667.126099	-576.263428	241.016556	1130.700806	-495.889221	-270.156219	1128.681152	-448.161469	277.254822	893.089478	-365.726410	-232.712601	896.335083	-443.971832	15.006641	964.548950	577.582214	-37.889225	933.464905	577.569824	117.157166
-498.756866	90.312477	875.043579	-464.051270	-69.105782	868.596863	-583.230469	128.195084	499.759552	-538.922913	-139.546768	506.466736	-582.957642	141.448700	87.384048	-540.714050	-146.102585	90.076843	-525.416748	163.016052	1373.204590	-466.345123	-178.110123	1366.723267	-466.210724	5.187138	1392.181763	-476.168182	15.422233	1667.139648	-576.636108	240.764648	1130.768311	-495.837830	-270.368134	1128.721680	-448.477112	276.865234	893.106934	-366.591492	-232.706009	895.815125	-444.219421	14.948691	964.547852	577.305420	-37.586765	933.446655	577.721741	117.458908
-499.047577	90.239136	875.065002	-464.229462	-69.171066	868.614563	-583.425537	128.130219	499.736694	-538.504395	-139.207275	506.044220	-582.957153	141.440353	87.357330	-540.377441	-146.068588	90.023636	-525.687500	162.894104	1373.264648	-466.279816	-178.167953	1366.719727	-466.379333	5.091720	1392.251709	-476.331848	15.330604	1667.199707	-577.027710	240.481339	1130.802002	-495.779663	-270.577454	1128.800415	-448.860382	276.472443	893.115845	-367.392853	-232.766235	895.415771	-444.456787	14.903040	964.567505	577.104553	-37.301857	933.436584	577.866760	117.757660
-499.377991	90.138153	875.071533	-464.409088	-69.248901	868.629395	-583.636841	128.090698	499.748047	-538.465515	-139.223495	505.995453	-583.006042	141.461426	87.370613	-540.333557	-146.079285	90.038994	-526.004395	162.780777	1373.364624	-466.225891	-178.243774	1366.747559	-466.580841	4.997993	1392.323608	-476.520508	15.249125	1667.230469	-577.436096	240.245453	1130.854736	-495.753540	-270.808929	1128.855469	-449.280975	276.062012	893.105225	-368.247009	-232.890823	894.953857	-444.713440	14.853956	964.576965	576.964417	-37.036427	933.446350	578.026306	118.031578
-499.765533	89.987541	875.059814	-464.628143	-69.357208	868.642151	-583.872375	128.037125	499.699127	-538.541321	-139.336807	506.028870	-583.050171	141.454666	87.357292	-540.392151	-146.112411	90.048271	-526.320435	162.635437	1373.426758	-466.140900	-178.298630	1366.755249	-466.775024	4.926522	1392.391479	-476.723206	15.179459	1667.270020	-577.821350	239.979691	1130.861328	-495.711121	-271.112274	1128.956299	-449.716370	275.664093	893.069031	-369.128265	-233.022934	894.501526	-445.003998	14.782353	964.569519	576.872864	-36.799137	933.441650	578.173523	118.255905
-500.080658	89.860573	875.043274	-464.778778	-69.462151	868.663757	-584.071594	128.042999	499.693024	-538.604919	-139.424820	506.057556	-583.055176	141.450958	87.347641	-540.420715	-146.116791	90.029282	-526.527954	162.489014	1373.500000	-465.912689	-178.384964	1366.788208	-466.858490	4.808153	1392.475342	-476.969604	15.109059	1667.288574	-578.165405	239.627686	1130.860229	-495.686340	-271.402802	1129.085938	-450.209747	275.300018	892.994202	-369.872833	-232.795822	893.977600	-445.222870	14.731082	964.563354	576.753601	-36.563988	933.430481	578.267822	118.467804
-500.396790	89.725922	875.033569	-464.935150	-69.550941	868.675842	-584.485107	128.064713	499.696136	-538.686707	-139.516159	506.115967	-583.200562	141.409653	87.351990	-540.476501	-146.128937	90.035385	-526.969055	162.362579	1373.492676	-465.946014	-178.426987	1366.782959	-467.114197	4.730692	1392.553955	-477.182343	15.034083	1667.323853	-578.588257	239.337189	1130.842163	-495.670593	-271.699310	1129.141113	-450.765015	274.942810	892.847412	-370.865814	-233.546432	893.668823	-445.438324	14.675715	964.553406	576.661560	-36.374302	933.406982	578.364319	118.658852
-500.740295	89.590508	875.019043	-465.101166	-69.615044	868.690613	-584.395569	127.927254	499.574219	-538.741028	-139.571838	506.121368	-583.085022	141.475067	87.275856	-540.464111	-146.131714	90.023743	-527.291260	162.234573	1373.521851	-465.854279	-178.497849	1366.802979	-467.288513	4.657712	1392.621094	-477.414734	14.992037	1667.347412	-579.014954	239.071075	1130.891479	-495.676422	-272.017456	1129.245728	-451.368347	274.629181	892.726135	-371.784607	-233.827026	893.344177	-445.649109	14.647257	964.532288	576.582031	-36.216793	933.381104	578.445129	118.796104
-501.142334	89.417908	875.008911	-465.257690	-69.735207	868.705322	-584.515320	127.864159	499.506226	-538.840942	-139.654419	506.167053	-583.058960	141.512848	87.263847	-540.506836	-146.138840	90.017014	-527.611572	162.110199	1373.529663	-465.736847	-178.555786	1366.811523	-467.457458	4.564299	1392.668213	-477.656403	14.950458	1667.372559	-579.355896	238.290405	1130.677979	-495.713074	-272.351318	1129.329712	-452.020508	274.356171	892.568115	-372.650757	-234.279861	892.868469	-445.885651	14.584900	964.513123	576.528137	-36.065289	933.338440	578.517029	118.964279
-501.542572	89.265930	875.038452	-465.385956	-69.808853	868.718811	-584.640320	127.815277	499.424957	-538.935120	-139.721619	506.211182	-583.075073	141.505753	87.229393	-540.591919	-146.152695	90.006683	-527.977112	161.942093	1373.548462	-465.621368	-178.655334	1366.841675	-467.602386	4.460137	1392.715942	-477.928650	14.917790	1667.423340	-579.630432	237.636063	1130.512817	-495.765656	-272.684448	1129.464966	-452.644867	274.093292	892.394348	-373.505402	-234.725937	892.500916	-446.111359	14.538351	964.515747	576.470398	-35.931152	933.296753	578.573059	119.104836
-501.919098	89.105476	875.068604	-465.501526	-69.894569	868.765442	-584.793213	127.729675	499.350647	-539.007446	-139.830841	506.266205	-583.082275	141.528076	87.210388	-540.663940	-146.154449	90.024513	-528.323486	161.818924	1373.568848	-465.501221	-178.743134	1366.889526	-467.744751	4.395072	1392.798218	-478.175568	14.900898	1667.473877	-579.897888	237.029083	1130.369019	-495.847992	-273.033936	1129.581543	-453.346832	273.887451	892.242249	-374.347565	-235.139359	892.174866	-446.314484	14.499151	964.532349	576.433899	-35.832096	933.283081	578.619507	119.169411
-502.245483	89.028496	875.127258	-465.583679	-69.912880	868.789612	-585.171204	127.722206	499.353882	-539.066711	-139.853653	506.286438	-583.196960	141.531143	87.197464	-540.675720	-146.155670	90.026543	-528.659119	161.626007	1373.596436	-465.370331	-178.850647	1366.959473	-467.890533	4.300900	1392.879395	-478.459412	14.901457	1667.530762	-580.260803	236.642883	1130.348999	-495.944489	-273.377411	1129.734619	-454.084778	273.678558	892.150879	-375.221771	-235.594574	891.909180	-446.476135	14.501289	964.553955	576.440552	-35.735512	933.232605	578.665344	119.252922
-502.688019	88.918304	875.159668	-465.699524	-69.998940	868.821228	-585.110596	127.566757	499.214783	-539.143127	-139.918777	506.321747	-583.069946	141.557037	87.160233	-540.770264	-146.140991	90.037354	-529.015991	161.429245	1373.622559	-465.198120	-178.959824	1367.022949	-468.038055	4.220178	1392.946777	-478.771881	14.894787	1667.564697	-580.714478	236.555984	1130.419556	-496.046448	-273.708832	1129.871826	-454.897614	273.557434	891.950989	-376.035065	-236.124939	891.626221	-446.689911	14.496907	964.554443	576.425659	-35.675728	933.221069	578.681946	119.315269
-503.164490	88.590424	875.176880	-465.771759	-70.161461	868.870056	-585.309998	127.528862	499.113251	-539.267273	-139.945328	506.398071	-583.087952	141.541962	87.156540	-540.740662	-146.141357	90.045738	-529.223938	161.213623	1373.641479	-464.875122	-179.083908	1367.096558	-468.094452	4.107759	1393.003540	-479.094360	14.893299	1667.606567	-581.195129	236.532104	1130.548584	-496.146973	-274.026794	1130.068848	-455.773102	273.404114	891.825562	-376.784515	-236.670532	891.388367	-446.895691	14.388443	964.552063	576.442261	-35.663143	933.196716	578.731262	119.361771
-503.568359	89.346130	875.566833	-465.783875	-70.036087	868.927551	-585.565613	127.483116	499.196503	-539.297302	-139.914246	506.389618	-583.120972	141.554840	87.151619	-540.760559	-146.120132	90.095322	-529.546021	160.996033	1373.670532	-464.673798	-179.189865	1367.183838	-468.208282	4.005956	1393.057983	-479.423706	14.914177	1667.655640	-581.667480	236.442245	1130.667603	-496.247131	-274.329437	1130.239502	-456.615082	273.312317	891.713379	-377.575867	-237.295731	891.127869	-447.091278	14.710700	964.777283	576.470520	-35.635544	933.169800	578.750549	119.382210
-503.930847	89.254875	875.639954	-465.798279	-70.104279	868.980347	-585.958984	127.467430	499.175659	-539.355164	-139.901718	506.450226	-583.236694	141.522995	87.102554	-540.795715	-146.106720	90.074821	-529.923889	160.759201	1373.663940	-464.444977	-179.313339	1367.255981	-468.339233	3.918566	1393.109741	-479.792755	14.946880	1667.664063	-582.242126	236.528183	1130.835571	-496.356354	-274.604431	1130.361084	-457.468414	273.218933	891.599792	-378.290466	-237.854202	890.896667	-447.224365	14.716419	964.813049	576.478760	-35.621605	933.135620	578.781799	119.398346
-504.416687	88.969025	875.656250	-465.851685	-70.301208	869.012390	-585.814575	127.307007	498.969543	-539.425659	-139.888000	506.502472	-583.112183	141.591492	87.040039	-540.792969	-146.049637	90.067032	-530.299927	160.535492	1373.662354	-464.212646	-179.418289	1367.307495	-468.438629	3.793866	1393.155396	-480.159149	14.970041	1667.693481	-582.928650	236.675659	1131.019165	-496.445709	-274.894043	1130.517212	-458.429291	273.215546	891.514465	-378.972931	-238.556625	890.661743	-447.395813	14.615005	964.789307	576.487305	-35.647640	933.100830	578.800171	119.391159
-504.815491	88.665665	875.711060	-465.825226	-70.477562	869.084229	-585.929321	127.181221	498.848755	-539.473938	-139.860336	506.578094	-583.104187	141.617126	86.993126	-540.801086	-146.015762	90.089638	-530.663940	160.281128	1373.673706	-463.953308	-179.537292	1367.385986	-468.546234	3.687209	1393.212769	-480.537323	15.023213	1667.730957	-583.507874	236.597061	1131.150024	-496.523773	-275.230835	1130.704224	-459.285736	273.250122	891.404358	-379.625671	-239.210510	890.444885	-447.508270	14.509725	964.814697	576.522766	-35.648987	933.067627	578.829712	119.383209
-505.237701	87.334976	875.419006	-465.890198	-70.859367	869.170227	-586.264404	127.152412	498.611542	-539.518005	-139.860809	506.700775	-583.189636	141.622055	86.971596	-540.834595	-145.956879	90.112022	-531.067200	160.017410	1373.691528	-463.660095	-179.647797	1367.453979	-468.635193	3.599382	1393.290161	-480.932312	15.068743	1667.771484	-584.004333	236.385406	1131.167480	-496.586182	-275.581848	1130.904175	-460.173584	273.306335	891.340576	-380.262787	-239.832306	890.264038	-447.629364	14.025582	964.638916	576.558533	-35.673092	933.053772	578.864319	119.366241
-505.667389	87.989067	875.787354	-465.829010	-70.823624	869.267029	-586.638977	127.061676	498.722107	-539.446045	-139.803833	506.727814	-583.250610	141.677734	86.952202	-540.817322	-145.906174	90.151115	-531.516479	159.763153	1373.675659	-463.377411	-179.767792	1367.568115	-468.716583	3.487899	1393.355713	-481.321472	15.131141	1667.846313	-584.538818	236.246368	1131.213501	-496.614532	-275.966034	1131.111816	-461.009216	273.381226	891.299133	-380.844421	-240.513519	890.114563	-447.771393	14.318480	964.857361	576.595825	-35.696980	933.036987	578.898010	119.378143
-506.168457	87.671959	875.865051	-465.859528	-71.054207	869.371216	-586.869446	126.923347	498.619232	-539.461548	-139.825516	506.832916	-583.226135	141.716187	86.935249	-540.748718	-145.839828	90.181610	-531.902100	159.521179	1373.691162	-463.033508	-179.881638	1367.667969	-468.818268	3.425278	1393.418945	-481.731415	15.191259	1667.897949	-585.122498	236.127884	1131.310059	-496.640564	-276.138672	1131.165405	-461.905090	273.470154	891.261047	-381.355865	-241.204086	889.961365	-447.933502	14.204244	964.895569	576.625732	-35.749023	933.042908	578.962891	119.310791
-506.612518	87.369576	875.944946	-465.847900	-71.269379	869.484558	-587.413086	127.121178	498.707214	-539.418213	-139.842484	506.902435	-583.209351	141.410233	86.651779	-540.819092	-145.776993	90.218651	-532.330383	159.271774	1373.709961	-462.673309	-179.990646	1367.763794	-468.909576	3.356007	1393.507935	-482.117493	15.272681	1667.960083	-585.686279	235.904984	1131.357300	-496.583801	-276.488037	1131.369141	-462.830444	273.518524	891.213928	-381.824005	-241.906815	889.805542	-448.081085	14.096735	964.953979	576.707581	-35.771614	933.026245	579.027161	119.308510
-507.044006	87.016800	876.001770	-465.831512	-71.501549	869.595459	-587.389038	126.602188	498.448944	-539.424927	-139.944351	506.985077	-583.096436	141.493256	86.565193	-540.827271	-145.730484	90.277084	-532.757813	158.967514	1373.726563	-462.292023	-180.115295	1367.864014	-468.971954	3.284451	1393.584229	-482.493988	15.355901	1668.029297	-586.276855	235.686661	1131.413574	-496.431763	-276.970062	1131.672607	-463.754181	273.571777	891.191345	-382.076965	-242.656082	889.742310	-448.205566	13.971549	964.992371	576.766052	-35.828308	933.025452	579.089539	119.264931
-507.549377	86.502281	875.998535	-465.813171	-71.816521	869.673645	-587.712341	126.418350	498.349457	-539.466003	-140.059616	507.061798	-583.065491	141.518570	86.531219	-540.847717	-145.712891	90.305840	-533.210815	158.727310	1373.728149	-461.861359	-180.185059	1367.964600	-469.037537	3.222579	1393.635132	-482.900970	15.435721	1668.088379	-586.914734	235.461258	1131.447876	-496.292633	-277.376648	1131.902100	-464.689728	273.596405	891.148376	-382.564911	-243.316116	889.639221	-448.352631	13.766149	964.975464	576.799011	-35.889542	933.012512	579.149841	119.205780
-507.993713	85.957878	875.996277	-465.788818	-72.162918	869.762451	-588.069519	126.181282	498.251862	-539.518372	-140.255264	507.131165	-583.146912	141.881439	86.736397	-540.882996	-145.687805	90.298546	-533.692810	158.431686	1373.721313	-461.423218	-180.280548	1368.066284	-469.097412	3.144935	1393.692627	-483.347351	15.477520	1668.147461	-587.582764	235.263611	1131.503418	-496.107635	-277.576416	1131.971313	-465.597809	273.592041	891.097900	-382.718231	-244.105835	889.537659	-448.479340	13.519602	964.969971	576.848267	-35.971466	933.011658	579.217712	119.165817
-508.404602	85.446144	875.986084	-465.714478	-72.535919	869.845337	-588.307007	125.824631	498.098480	-539.576965	-140.439087	507.251160	-583.075378	141.926987	86.728683	-540.913330	-145.687454	90.370979	-534.120483	158.131424	1373.701294	-460.952820	-180.364609	1368.184448	-469.131012	3.078310	1393.768433	-483.788452	15.535919	1668.213379	-588.250671	234.963165	1131.490723	-495.866730	-278.217285	1132.379517	-466.556305	273.640900	891.095276	-383.117340	-244.817093	889.464722	-448.587036	13.273173	964.966675	576.903259	-36.043015	933.001953	579.281799	119.106560
-508.876526	84.923012	875.994690	-465.655029	-72.907196	869.943359	-588.718140	125.656746	498.085205	-539.631287	-140.681015	507.310852	-583.082336	141.937500	86.659325	-540.973083	-145.733688	90.371239	-534.564453	157.874420	1373.677490	-460.498169	-180.403595	1368.325195	-469.171631	3.037168	1393.851196	-484.208374	15.607452	1668.271484	-588.878357	234.639542	1131.501343	-495.596069	-278.447601	1132.503052	-467.494507	273.684448	891.118652	-383.328705	-245.527069	889.412170	-448.750366	13.027232	964.986938	576.960327	-36.155018	933.005432	579.364136	119.029434
-509.335876	84.360413	876.005310	-465.533051	-73.371086	870.037170	-588.957397	125.197960	497.953461	-539.655884	-140.955048	507.431183	-583.003479	141.959213	86.598915	-540.994019	-145.748016	90.400810	-535.010925	157.561127	1373.634033	-460.000092	-180.513901	1368.466553	-469.171021	2.996909	1393.915039	-484.560211	15.720390	1668.316040	-589.578857	234.213287	1131.505127	-495.226105	-278.856720	1132.761108	-468.371124	273.684509	891.049683	-383.463165	-246.274872	889.411194	-448.890106	12.717972	965.011230	577.026428	-36.214794	932.999268	579.432129	118.984032
-509.765045	83.790779	876.003235	-465.399231	-73.806221	870.116333	-589.042236	124.546494	497.791351	-539.586304	-141.225937	507.489624	-582.777954	141.666016	86.222748	-540.982910	-145.789841	90.427788	-535.441223	157.277771	1373.621216	-459.458710	-180.602325	1368.632568	-469.175873	2.944522	1393.963257	-484.960938	15.827508	1668.388428	-590.257324	233.831818	1131.512817	-494.756592	-279.496063	1133.225708	-469.315796	273.772247	891.095276	-383.528839	-246.953873	889.427124	-449.024780	12.411318	965.028748	577.121338	-36.315235	932.995972	579.529541	118.921410
-510.215607	83.166115	876.036377	-465.278442	-74.253784	870.205566	-589.376282	124.094208	497.696564	-539.507996	-141.507202	507.526337	-582.770203	141.664917	86.187347	-541.015930	-145.842743	90.484871	-535.870483	156.974350	1373.577759	-458.886597	-180.712448	1368.802490	-469.155670	2.884438	1394.031128	-485.350037	15.947493	1668.441528	-590.862305	233.284485	1131.424316	-494.237213	-279.915924	1133.557739	-470.178223	273.827087	891.081360	-383.304199	-247.609985	889.546875	-449.180603	12.059507	965.071045	577.196045	-36.355354	932.992249	579.595703	118.873741
-510.654877	82.441170	876.033936	-465.118927	-74.755310	870.267883	-589.692871	123.563705	497.576050	-539.397400	-141.887344	507.572357	-582.679138	141.708771	86.112740	-541.111572	-145.885574	90.484932	-536.294189	156.625702	1373.525879	-458.264404	-180.761093	1369.012085	-469.119110	2.828269	1394.067505	-485.770111	16.080538	1668.445068	-591.572754	232.810608	1131.371094	-493.664734	-280.349548	1133.855103	-471.015656	273.813599	891.100342	-383.227020	-248.304886	889.588379	-449.327209	11.640440	965.087585	577.289429	-36.452457	932.981201	579.690002	118.785606
-511.009583	81.794449	876.003418	-464.918396	-75.243401	870.318726	-590.151794	123.209785	497.544800	-539.273682	-142.308640	507.594086	-582.630066	141.727325	86.105522	-541.095032	-145.921555	90.519447	-536.690796	156.249802	1373.479736	-457.634338	-180.870178	1369.182983	-469.063568	2.754878	1394.092529	-486.136108	16.197714	1668.467285	-592.405701	232.666306	1131.524780	-493.010803	-280.890198	1134.168579	-471.903748	273.834381	891.106995	-383.085876	-249.001038	889.632690	-449.423492	11.259530	965.089783	577.373718	-36.522709	932.969971	579.765442	118.709801
-511.436127	81.090378	875.951782	-464.785248	-75.772385	870.364258	-590.434814	122.678253	497.447174	-539.105103	-142.770096	507.607391	-582.566467	141.721939	86.026093	-541.179199	-145.994125	90.542404	-537.159119	155.801086	1373.370850	-456.949371	-181.052124	1369.353027	-469.006378	2.665623	1394.089355	-486.516571	16.367414	1668.520508	-593.006348	231.882919	1131.310425	-492.332092	-281.338226	1134.503052	-472.735107	273.838257	891.018738	-382.844788	-249.671600	889.719055	-449.579987	10.843946	965.073181	577.463928	-36.624569	932.959229	579.873108	118.673820
-511.899231	80.354034	875.908325	-464.710083	-76.304291	870.412109	-590.781738	122.042297	497.365204	-538.906555	-143.166733	507.628387	-582.556824	142.057236	86.253784	-541.179077	-146.054016	90.586594	-537.549927	155.410431	1373.305176	-456.211304	-181.157410	1369.547729	-468.946991	2.574389	1394.118530	-486.951508	16.549173	1668.521118	-593.702698	231.384048	1131.270020	-491.572235	-281.766205	1134.810425	-473.620575	273.803680	891.019226	-382.545441	-250.300430	889.851501	-449.769897	10.408392	965.055725	577.544861	-36.686359	932.961731	579.934509	118.608681
-512.421021	79.465919	875.882568	-464.616425	-76.927414	870.467590	-590.837158	121.184402	497.147797	-538.788818	-143.639465	507.683319	-582.378174	142.096390	86.157066	-541.219421	-146.124527	90.593521	-538.000427	154.932007	1373.223877	-455.467682	-181.314911	1369.716431	-468.853912	2.468261	1394.162231	-487.314758	16.637672	1668.600342	-594.470215	230.849899	1131.162476	-490.714661	-282.387634	1135.191772	-474.456268	273.752075	890.984741	-382.203979	-250.853989	889.982300	-449.989929	9.865136	965.053467	577.627747	-36.749344	932.961914	580.030151	118.559204
-512.889099	78.682655	875.872131	-464.526184	-77.534340	870.546204	-591.059937	120.816650	497.193787	-538.653564	-144.233261	507.732330	-582.201294	142.109924	86.124695	-541.307617	-146.209854	90.614655	-538.486450	154.445694	1373.125732	-454.715912	-181.480057	1369.927368	-468.765167	2.353919	1394.193115	-487.728851	16.784836	1668.621094	-595.168762	229.973495	1130.875977	-489.810333	-283.003326	1135.570923	-475.307098	273.728668	890.904419	-381.830597	-251.478851	890.084656	-450.206665	9.361374	965.081116	577.741577	-36.791496	932.959106	580.146240	118.486671
-513.364929	77.861900	875.827759	-464.458740	-78.224464	870.626404	-591.782288	120.228241	497.165192	-538.576965	-144.959946	507.827423	-582.337402	142.020462	86.126099	-541.398987	-146.272980	90.645576	-538.937195	153.965561	1373.053467	-453.858368	-181.644348	1370.161011	-468.659058	2.225942	1394.222778	-488.098511	16.933437	1668.616699	-595.918945	229.296295	1130.726563	-488.847626	-283.455078	1135.873169	-476.151428	273.682465	890.819824	-381.231476	-251.976105	890.268677	-450.410492	8.821430	965.078064	577.831299	-36.873016	932.964294	580.242432	118.427307
-513.812073	76.914001	875.771118	-464.353027	-78.969170	870.712769	-591.596741	119.530228	496.956055	-538.432007	-145.551727	507.925140	-582.042969	142.044907	86.025764	-541.460327	-146.386658	90.727982	-539.416016	153.400421	1372.929321	-452.996124	-181.864029	1370.364624	-468.526794	2.075255	1394.249268	-488.478180	17.131310	1668.673096	-596.671814	228.625763	1130.626709	-487.808289	-284.035614	1136.243652	-476.940765	273.634766	890.752380	-380.611542	-252.498672	890.445984	-450.598785	8.202635	965.077698	577.950806	-36.958836	932.970276	580.368835	118.348633
-514.293762	76.043320	875.775391	-464.333008	-79.670341	870.784485	-591.820374	118.894005	496.860260	-538.340698	-146.148178	507.968536	-581.969055	142.043121	85.997482	-541.630005	-146.476700	90.787315	-539.897339	152.818573	1372.823853	-452.084351	-182.038147	1370.598389	-468.385101	1.901894	1394.262207	-488.817932	17.262363	1668.653076	-597.450500	227.928696	1130.483887	-486.690979	-284.655792	1136.556030	-477.851532	273.653595	890.743225	-379.894806	-253.010895	890.656921	-450.818726	7.594730	965.093018	578.064026	-37.025734	932.973022	580.494873	118.260857
-514.803223	75.078003	875.798401	-464.320862	-80.420265	870.841309	-592.148132	118.266541	496.851776	-538.299805	-146.847076	508.032745	-581.910583	142.045502	85.965164	-541.821228	-146.633789	90.827797	-540.384827	152.200256	1372.683472	-451.073212	-182.245361	1370.849121	-468.240784	1.691616	1394.266357	-489.175110	17.397144	1668.689087	-598.219177	227.143753	1130.358032	-485.526611	-285.076080	1136.834717	-478.657471	273.597870	890.658813	-378.918579	-253.248337	891.171814	-451.028717	6.912889	965.098572	578.165283	-37.089226	932.966980	580.611755	118.195686
-515.200623	74.209892	875.740479	-464.291077	-81.204948	870.872620	-592.163208	116.928894	496.626465	-538.202698	-147.563141	508.076172	-581.843140	142.022156	85.844109	-541.879089	-146.769608	90.885658	-540.894165	151.483719	1372.560913	-450.077454	-182.516510	1371.087524	-468.110199	1.452572	1394.267944	-489.555634	17.560028	1668.701660	-599.038574	226.363327	1130.167236	-484.274902	-285.853394	1137.298096	-479.541840	273.505280	890.561890	-378.157227	-253.846985	891.138000	-451.199158	6.255347	965.061890	578.243286	-37.195923	932.986511	580.727905	118.116379
-515.278564	73.854088	875.787415	-464.228333	-81.712616	870.884338	-592.336670	116.279526	496.605591	-538.106323	-148.160599	508.066040	-581.727966	141.996918	85.802452	-541.992065	-146.898117	90.937317	-541.432373	150.749588	1372.363281	-448.981964	-182.809799	1371.376465	-467.969757	1.175973	1394.254150	-489.915039	17.902586	1668.631836	-599.913025	225.563782	1130.059326	-482.949097	-286.399902	1137.601196	-480.473206	273.352814	890.486816	-377.160126	-254.183823	891.438904	-451.209778	5.827179	965.092041	578.351135	-37.278095	932.983521	580.867737	118.023262
-515.581177	73.103836	875.784912	-464.252350	-82.406525	870.899353	-592.609863	115.684242	496.542053	-538.066406	-148.738571	508.066071	-581.636780	142.004456	85.757820	-542.112671	-147.078156	90.952164	-541.996338	149.941711	1372.204224	-447.931519	-183.147430	1371.676758	-467.813965	0.842560	1394.265991	-490.181396	17.870934	1668.610596	-600.775574	224.716599	1129.939453	-481.559174	-287.295105	1138.136841	-481.480499	273.137695	890.349365	-376.067810	-254.476364	891.775146	-451.371643	5.188783	965.088806	578.480957	-37.382858	932.980896	581.022339	117.938148
-515.930969	72.287254	875.768799	-464.270081	-83.167847	870.897827	-592.841492	115.033501	496.477875	-538.147034	-149.553665	508.099487	-581.532593	141.962418	85.707123	-542.187866	-147.219391	90.988922	-542.572510	149.057358	1372.123657	-446.803406	-183.490555	1371.954102	-467.692566	0.463352	1394.264282	-490.570129	17.986654	1668.553589	-601.515686	223.674377	1129.730225	-480.124481	-288.000366	1138.489990	-482.468018	272.878967	890.212524	-374.941711	-254.827332	892.099609	-451.547333	4.497401	965.066040	578.575745	-37.476257	932.996521	581.141418	117.875900
-516.252625	71.367653	875.726929	-464.293030	-83.955704	870.888428	-593.073364	114.315613	496.438477	-538.211487	-150.327820	508.109406	-581.542603	141.890289	85.666534	-542.310242	-147.405151	91.031303	-543.194580	148.107010	1371.959106	-445.614929	-183.874115	1372.247437	-467.537537	0.055047	1394.259888	-490.800110	17.909781	1668.598267	-602.320801	222.689270	1129.587158	-478.599274	-288.781830	1138.904419	-483.683655	272.677216	890.123108	-373.606506	-255.059586	892.429504	-451.710266	3.749027	965.024963	578.710571	-37.544941	933.019165	581.290161	117.802750
-516.651733	70.366104	875.682129	-464.361420	-84.821487	870.901123	-593.357788	113.703812	496.380035	-538.201599	-150.841553	508.089844	-581.498840	141.813232	85.637550	-542.278992	-147.529648	90.989311	-543.788879	147.113815	1371.769287	-444.428436	-184.323746	1372.530273	-467.375122	-0.424622	1394.279663	-491.196228	17.996733	1668.485352	-603.107971	221.586914	1129.461426	-476.994507	-289.653778	1139.317505	-484.646454	272.404724	889.969299	-372.219696	-255.280670	892.856934	-451.939087	2.942478	964.992859	578.828979	-37.670670	933.028503	581.434265	117.691269
-516.930969	69.481308	875.635681	-464.327545	-85.741554	870.851135	-593.543457	113.054764	496.336456	-538.266907	-151.453522	508.103302	-581.423706	141.788132	85.600540	-542.294128	-147.695389	90.994614	-544.424683	146.028244	1371.605957	-443.202271	-184.793564	1372.836670	-467.250824	-0.981100	1394.281860	-491.439331	17.843731	1668.459229	-603.958252	220.444641	1129.326050	-475.358612	-290.394043	1139.601929	-485.729828	271.917969	889.823486	-370.725342	-255.523041	893.247803	-452.051514	2.117316	964.931763	578.963806	-37.742043	933.046082	581.572327	117.638779
-517.159912	68.710884	875.592102	-464.459076	-86.477303	870.796570	-593.424988	111.935226	496.130127	-538.299011	-152.031860	508.018646	-581.293091	141.746017	85.556763	-542.411194	-147.867065	90.932076	-545.044983	144.881744	1371.500244	-441.994934	-185.248489	1373.084961	-467.080292	-1.582349	1394.306396	-491.716461	17.730621	1668.386475	-604.753174	219.202576	1129.213013	-473.637909	-291.270233	1139.933838	-486.864594	271.572266	889.692627	-369.072449	-255.703430	893.655090	-452.198730	1.395979	964.865173	579.081177	-37.825027	933.041382	581.692871	117.553825
-517.381226	67.822601	875.686279	-464.385345	-87.302757	870.721252	-593.738525	111.441826	496.234467	-538.481140	-152.710541	508.001190	-581.247620	141.640930	85.545486	-542.744385	-148.083649	90.907150	-545.712524	143.702881	1371.410278	-440.705811	-185.818085	1373.385986	-466.932251	-2.223664	1394.315430	-491.949219	17.514145	1668.350586	-605.626648	217.970383	1129.156372	-471.902588	-291.972961	1140.120972	-487.993591	271.164063	889.554321	-367.328613	-255.846802	894.144348	-452.272583	0.516454	964.877197	579.178406	-37.941372	933.051819	581.822815	117.464928
-517.444153	67.031639	875.542664	-464.337677	-88.172424	870.633545	-593.726257	110.740921	496.197815	-538.519592	-153.154327	507.936523	-581.110229	141.582428	85.529694	-542.796265	-148.270248	90.865921	-546.369446	142.429916	1371.186890	-439.494080	-186.425629	1373.596924	-466.803802	-2.975115	1394.320190	-492.186035	17.237486	1668.256836	-606.498474	216.696838	1129.047607	-470.054260	-293.132416	1140.602539	-489.148010	270.752258	889.458374	-365.496704	-255.996567	894.605225	-452.286499	-0.260558	964.758240	579.274353	-38.071251	933.047058	581.951355	117.327240
-517.768677	65.921242	875.580994	-464.398560	-89.096977	870.534790	-593.850525	110.135330	496.088348	-538.715149	-153.884857	507.937927	-581.089050	141.489334	85.511536	-542.922485	-148.428314	90.838203	-547.122375	141.181015	1371.060547	-438.298462	-187.019592	1373.891846	-466.739929	-3.718604	1394.295288	-492.329681	16.872791	1668.120117	-607.425476	215.357178	1128.977783	-468.207855	-294.070953	1140.899536	-490.173401	270.065155	889.300842	-363.577850	-256.138794	895.223816	-452.470184	-1.277874	964.724182	579.374084	-38.187809	933.054504	582.063782	117.213760
-518.500610	63.986748	875.276978	-464.608337	-90.425774	870.511230	-594.089966	109.557594	495.899872	-538.973083	-154.416550	507.950806	-581.074707	141.341629	85.506165	-543.346802	-148.652374	90.815620	-547.810181	139.881927	1370.953979	-437.220215	-187.684891	1374.114746	-466.658386	-4.544555	1394.298462	-492.632507	16.529678	1668.021973	-608.337708	213.946014	1128.914551	-466.405304	-295.175201	1141.181152	-491.556091	269.655670	889.303528	-361.554871	-256.269897	895.748901	-452.897766	-2.555078	964.501526	579.460938	-38.316986	933.067871	582.197998	117.118988
-518.287170	63.920425	875.397644	-464.617737	-90.827370	870.392517	-593.883179	108.875793	495.949707	-539.203247	-155.052078	507.857788	-580.915405	141.273392	85.502419	-543.491638	-148.841553	90.752625	-548.370117	138.426727	1370.880981	-435.999054	-188.399628	1374.367188	-466.497803	-5.413721	1394.302490	-492.732574	15.997771	1667.900635	-609.219849	212.433685	1128.869141	-464.603546	-296.304535	1141.512695	-492.823578	269.048828	889.188965	-359.524078	-256.396545	896.316956	-452.802002	-3.012617	964.530945	579.586243	-38.395992	933.063232	582.332581	117.016289
-518.574646	62.911415	875.356689	-464.664856	-91.748650	870.288574	-593.392639	107.627495	495.643097	-539.498108	-155.732742	507.865601	-580.793640	141.187424	85.454147	-543.528809	-149.023743	90.739769	-548.973389	137.022354	1370.831421	-434.825195	-189.094284	1374.653076	-466.361145	-6.364301	1394.334595	-492.872223	15.365692	1667.849609	-610.184875	210.948792	1128.851685	-462.756500	-297.560211	1141.833252	-494.014404	268.126617	888.991089	-357.462036	-256.463806	897.034485	-452.962341	-3.946469	964.452026	579.656616	-38.511208	933.076050	582.438904	116.893410
-518.774841	61.951828	875.312134	-464.645813	-92.622910	870.171326	-593.459961	107.351624	495.682983	-539.615295	-156.247086	507.712738	-580.771545	141.026642	85.511101	-543.502563	-149.149429	90.662270	-549.465088	135.593643	1370.919556	-433.513763	-189.942307	1375.014160	-466.220734	-7.330597	1394.333740	-492.895874	14.682301	1667.727905	-610.983887	209.203018	1128.806274	-460.969147	-298.785950	1142.130981	-495.386963	267.343079	888.943726	-355.363434	-256.487244	897.753662	-453.059998	-4.848398	964.372314	579.739197	-38.631115	933.084106	582.574036	116.755829
-518.989258	60.930325	875.260864	-464.685638	-93.446602	870.051880	-593.350647	106.959320	495.670258	-539.696228	-156.727402	507.482697	-580.717773	140.867737	85.552971	-543.492737	-149.266525	90.590111	-549.973877	134.147736	1370.905029	-432.212799	-190.709595	1375.336670	-466.115814	-8.391977	1394.332275	-492.921631	13.887527	1667.607910	-611.917664	207.626144	1128.808716	-459.271179	-299.834412	1142.248901	-496.892609	266.500244	888.871582	-353.268402	-256.535004	898.500793	-453.206604	-5.761379	964.294128	579.826172	-38.754356	933.080078	582.702576	116.631477
-519.171570	60.062820	875.229126	-464.742615	-94.162781	869.914673	-593.148743	106.485229	495.683929	-539.703674	-157.161728	507.242554	-580.705078	140.704681	85.579369	-543.447327	-149.413666	90.562469	-550.534973	132.603973	1370.752197	-430.974609	-191.575485	1375.690308	-466.011261	-9.477418	1394.353394	-492.890503	13.000010	1667.528809	-612.873718	206.026413	1128.908813	-457.449432	-301.464966	1142.788696	-498.345764	265.577118	888.859375	-351.185669	-256.498932	899.376038	-453.342743	-6.580352	964.219666	579.889343	-38.915215	933.091309	582.859314	116.458168
-519.293945	59.213688	875.213440	-464.687408	-94.928459	869.783447	-592.548950	105.548607	495.473755	-539.687134	-157.528870	507.078552	-580.640747	140.564972	85.518784	-543.402466	-149.508621	90.505180	-551.042786	131.055481	1370.810547	-429.732361	-192.413467	1376.149414	-465.957489	-10.553450	1394.374390	-492.820160	12.030046	1667.432861	-613.820801	204.390579	1129.007324	-455.763184	-302.965424	1143.283569	-499.823914	264.584686	888.840027	-349.174591	-256.453003	900.272888	-453.412689	-7.419866	964.165222	579.956055	-39.059078	933.087524	582.997375	116.308990
-519.410461	58.437088	875.278748	-464.538666	-95.699524	869.666016	-592.506897	105.485382	495.549286	-539.803162	-158.032501	507.001923	-580.615356	140.398834	85.542465	-543.389893	-149.608337	90.423279	-551.499695	129.622025	1371.009521	-428.608490	-193.304291	1376.540039	-465.773926	-11.642533	1394.587158	-492.707153	10.926942	1667.379272	-614.669678	202.594727	1129.176758	-454.153015	-304.471252	1143.711792	-501.340088	263.575256	888.845825	-347.260223	-256.476929	901.292175	-453.468658	-8.262676	964.177307	580.053162	-39.210411	933.104492	583.176147	116.119400
-519.517395	57.680061	875.309326	-464.455536	-96.357437	869.577637	-591.707947	104.479843	495.339844	-540.540283	-159.349731	507.470978	-580.486145	140.335419	85.504250	-543.802490	-149.826889	90.427246	-551.967651	128.049789	1371.112061	-427.510162	-194.176773	1376.970581	-465.765930	-12.916386	1394.588745	-492.526550	9.738075	1667.335449	-615.515381	200.739365	1129.363159	-452.470032	-306.302429	1144.353394	-502.861481	262.510681	888.929626	-345.388580	-256.455078	902.362976	-453.542480	-9.010018	964.178833	580.157654	-39.370228	933.103943	583.378540	115.929489
-519.623413	57.050873	875.391357	-464.459290	-96.820061	869.494751	-591.357971	104.123856	495.318420	-540.672485	-160.061752	507.401581	-580.471924	140.199921	85.543037	-543.965820	-149.957840	90.400345	-552.465942	126.428856	1371.103271	-426.438660	-195.122009	1377.418213	-465.799164	-14.095998	1394.579834	-492.231354	8.520498	1667.358643	-616.536072	199.110519	1129.626099	-451.115387	-307.708893	1144.832520	-504.383453	261.379822	888.994202	-343.644440	-256.476868	903.444702	-453.654541	-9.639318	964.211731	580.215332	-39.549068	933.123840	583.539001	115.746132
-519.857117	56.432621	875.509277	-464.665894	-97.306183	869.354614	-591.052246	103.853561	495.354126	-540.751892	-160.783813	507.286865	-580.449890	140.065384	85.619118	-544.015686	-150.093552	90.381218	-552.826904	124.968613	1371.359253	-425.482452	-196.058838	1377.805420	-465.585419	-15.350459	1394.775513	-491.982788	7.187753	1667.354614	-617.510315	197.469238	1129.979736	-449.632477	-309.511536	1145.459473	-505.872009	260.208862	889.185791	-341.890869	-256.511169	904.608948	-453.880768	-10.332911	964.218811	580.297485	-39.701496	933.135376	583.734741	115.558945
-520.131592	55.832870	875.592590	-464.923279	-97.832878	869.171021	-590.544434	103.458755	495.343201	-540.814697	-161.363739	507.175323	-580.397095	139.978531	85.663948	-544.199646	-150.243210	90.345757	-553.237488	123.484680	1371.562500	-424.547729	-197.002670	1378.209717	-465.659180	-16.545231	1394.734619	-491.651794	5.790742	1667.348755	-618.269531	195.406921	1130.139771	-448.346222	-311.028900	1145.940674	-507.552734	259.202454	889.392700	-340.206299	-256.534088	905.772949	-454.118805	-11.036591	964.172363	580.351440	-39.875370	933.147400	583.906555	115.371185
-520.205078	55.260265	875.696716	-464.762146	-98.395599	869.072327	-590.027527	103.156273	495.378174	-540.736328	-161.881378	507.095642	-580.357788	139.871445	85.716606	-544.428955	-150.416718	90.325790	-553.705933	121.831642	1371.654175	-423.667267	-198.003159	1378.574707	-465.626282	-17.800922	1394.792114	-491.390472	4.323320	1667.283569	-619.265930	193.684708	1130.427612	-447.135925	-312.609650	1146.394165	-508.981781	257.899902	889.553650	-338.628418	-256.662750	906.906433	-454.142395	-11.692079	964.212769	580.348450	-40.019489	933.146912	584.004150	115.266319
-520.327271	54.452530	875.827271	-464.561096	-99.007095	869.021606	-589.799622	103.816368	495.559204	-540.611755	-162.428329	507.085999	-580.222717	139.810852	85.940727	-544.521179	-150.520020	90.316063	-553.884521	120.611084	1371.983276	-422.970795	-198.967056	1378.859985	-465.556396	-19.013376	1394.855347	-490.998505	2.835717	1667.281616	-620.224609	191.944366	1130.793823	-446.187531	-314.014008	1146.770142	-510.210114	256.350525	889.683350	-337.027130	-256.711487	908.051086	-454.172760	-12.443604	964.286255	580.309875	-40.049442	933.136780	583.991943	115.193275
-520.517395	53.587978	875.978210	-464.365021	-99.592049	869.018066	-589.241882	103.555397	495.551666	-540.469604	-163.001541	507.081207	-580.201294	139.709793	85.972595	-544.524963	-150.613617	90.317192	-554.421753	119.088348	1372.127808	-422.342743	-199.934952	1379.073608	-465.381561	-20.339649	1395.089111	-490.575531	1.298731	1667.259521	-621.244934	190.176880	1131.039551	-445.242218	-315.459808	1147.010010	-511.587250	255.013000	889.842407	-335.598999	-256.874420	909.105896	-454.255768	-13.179759	964.396973	580.277161	-40.116348	933.134583	584.019226	115.136192
-520.618469	52.939083	876.094849	-464.105865	-100.154770	868.988281	-588.550903	103.208473	495.518890	-540.258728	-163.428131	507.013397	-580.140381	139.632034	86.020798	-544.576477	-150.678802	90.320717	-554.583313	117.870094	1372.458740	-421.853058	-200.989990	1379.231201	-465.344879	-21.535696	1395.163940	-490.166260	-0.212897	1667.247559	-622.175110	188.424683	1131.344238	-444.404785	-317.211060	1147.486816	-512.957642	253.686783	890.038147	-334.158783	-257.007172	910.175964	-454.268860	-13.814044	964.481689	580.279724	-40.211548	933.114868	584.161560	115.033730
-520.816895	52.167606	876.256592	-463.936066	-100.680725	868.980530	-587.829590	102.909668	495.514526	-540.220764	-164.077042	507.014252	-580.082703	139.595810	86.101105	-544.763977	-150.841461	90.336021	-554.853088	116.577225	1372.701538	-421.391907	-202.063904	1379.312012	-465.162109	-22.627634	1395.382690	-489.721008	-1.776042	1667.216797	-623.166443	186.844437	1131.605469	-443.619659	-318.938446	1147.708252	-514.255371	252.362717	890.155273	-332.850006	-257.230591	911.119263	-454.342621	-14.480545	964.585144	580.280823	-40.366299	933.103149	584.364502	114.903000
-520.688293	52.150948	876.628967	-463.620178	-100.884949	868.911133	-587.003052	102.622833	495.680328	-539.706787	-164.410782	506.663910	-579.995422	139.501526	86.205093	-544.486572	-150.824997	90.296898	-554.958801	115.366516	1372.931763	-420.988831	-203.067902	1379.295532	-465.324860	-23.909637	1395.149780	-489.255615	-3.299372	1667.201416	-624.068787	185.326843	1131.959595	-443.191040	-319.975983	1147.522217	-515.573547	251.092178	890.323425	-331.534088	-257.444092	911.942688	-454.214172	-14.860302	964.803589	580.232971	-40.468117	933.083191	584.490356	114.794891
-520.820862	51.602798	876.857178	-463.316589	-101.362587	868.881714	-586.312073	102.399887	495.827698	-539.819580	-165.077286	506.906036	-579.975220	139.401123	86.264961	-544.795532	-150.943390	90.314095	-555.078979	114.146965	1373.131104	-420.714661	-204.138962	1379.198120	-465.275299	-25.040684	1395.175903	-488.741577	-4.765544	1667.230713	-624.948181	183.869431	1132.249634	-442.597961	-321.738892	1147.761475	-516.927246	249.838028	890.363159	-330.346863	-257.712006	912.684448	-454.202972	-15.445536	964.941040	580.222046	-40.522408	933.079895	584.649292	114.724266
-521.243958	50.364548	876.887329	-463.030823	-102.128609	868.823914	-585.395752	101.980171	495.760925	-539.679871	-165.663589	506.978210	-579.891113	139.272644	86.294350	-544.936340	-151.042938	90.344978	-555.148071	113.027954	1373.311890	-420.527161	-205.181564	1379.019775	-465.287079	-26.144190	1395.098877	-488.300781	-6.300943	1667.153442	-625.725464	182.482773	1132.434937	-442.201263	-323.210693	1147.683716	-518.167053	248.637222	890.383301	-329.207184	-257.931335	913.495117	-454.333344	-16.319748	964.939392	580.174133	-40.578098	933.075928	584.801941	114.635223
-521.677551	49.178005	876.861694	-462.738281	-102.897354	868.755127	-584.526245	101.701126	495.648163	-539.571289	-166.229431	507.041565	-579.849121	139.076004	86.349503	-545.045715	-151.130890	90.356476	-555.191589	111.923347	1373.470215	-420.421143	-206.280777	1378.738281	-465.242371	-27.193907	1395.078735	-487.764709	-7.725801	1667.157349	-626.493286	181.313126	1132.736572	-441.982819	-324.388550	1147.351196	-519.473938	247.472488	890.329590	-328.130737	-258.354034	913.857849	-454.450714	-17.135002	964.894409	580.107239	-40.603210	933.063904	584.930420	114.605057
-522.190186	48.089569	876.837036	-462.517548	-103.600746	868.655396	-583.564209	101.503052	495.595978	-539.373413	-166.643982	507.048401	-579.685669	138.919617	86.389008	-545.183838	-151.248962	90.397469	-555.328735	110.707191	1373.514526	-420.377167	-207.317261	1378.387939	-465.194763	-28.276049	1395.021118	-487.360901	-9.171791	1667.073242	-627.288391	180.254990	1132.950073	-442.016937	-325.050934	1146.696289	-520.883972	246.397385	890.260376	-327.055328	-258.746002	914.129883	-454.639526	-17.886253	964.834351	580.053772	-40.608963	933.057129	585.046631	114.601830
-522.621521	47.053680	876.824036	-462.234650	-104.239136	868.610596	-582.382263	101.124474	495.448975	-538.874878	-167.090469	506.768860	-579.466309	138.794647	86.388176	-545.077393	-151.282089	90.423500	-555.297729	109.693367	1373.671265	-420.443634	-208.393005	1377.942993	-465.123810	-29.241568	1394.965210	-486.873718	-10.563255	1667.046997	-627.857239	179.253586	1133.166382	-441.731934	-326.628265	1146.529785	-522.134644	245.308701	890.144897	-326.278259	-259.232819	914.294556	-454.774567	-18.563473	964.813049	580.015930	-40.616539	933.053467	585.180115	114.598892
-523.049377	46.028000	876.811890	-461.959259	-104.892998	868.551270	-581.332764	100.856323	495.360321	-538.756409	-167.666199	506.841949	-579.323914	138.602585	86.442047	-545.198547	-151.392929	90.473099	-555.160034	108.898903	1373.879028	-420.561859	-209.474838	1377.478394	-465.070313	-30.202160	1394.947876	-486.435669	-11.884547	1667.026245	-628.323486	178.256622	1133.493774	-441.717926	-327.489014	1145.920410	-523.392578	244.218811	890.057434	-325.177887	-259.684052	914.520935	-454.905426	-19.254288	964.783325	580.043274	-40.562107	933.052490	585.311951	114.665443
-523.431641	45.120255	876.782654	-461.624939	-105.510422	868.512268	-580.112000	100.582123	495.257751	-539.059387	-168.516190	507.292999	-579.084595	138.524704	86.483490	-545.597717	-151.616302	90.505875	-555.068054	108.000847	1374.036499	-420.679169	-210.555573	1376.979736	-464.940063	-31.146036	1394.888794	-485.927032	-13.165342	1667.048828	-628.810486	177.448120	1133.794067	-441.794983	-328.266907	1145.279663	-524.544800	243.041260	889.863831	-324.316528	-260.274475	914.457520	-455.008575	-19.857676	964.763733	580.004517	-40.522701	933.065063	585.383728	114.711647
-523.815674	44.336758	876.726624	-461.351532	-106.038383	868.427673	-579.001709	100.198608	495.122711	-538.870605	-169.029892	507.279633	-578.830383	138.417206	86.515366	-545.673828	-151.697525	90.516228	-554.984009	107.107948	1374.183105	-420.793793	-211.574341	1376.473267	-464.815338	-32.028839	1394.845093	-485.573975	-14.431309	1666.976318	-629.234070	176.697403	1134.122803	-441.973206	-328.649261	1144.369995	-526.107239	242.178787	889.798340	-323.549438	-260.891632	914.272583	-455.130829	-20.377748	964.705322	580.001465	-40.407261	933.062927	585.418701	114.823318
-524.104370	43.686092	876.644287	-461.055145	-106.488396	868.303162	-577.998413	99.916000	495.005615	-538.677551	-169.615265	507.296936	-578.675110	138.344345	86.500389	-545.728943	-151.827393	90.543266	-554.884399	106.288048	1374.332886	-420.981842	-212.593323	1375.935669	-464.713226	-32.869694	1394.774780	-485.166138	-15.654262	1666.935303	-629.594666	176.048523	1134.426270	-442.123413	-329.177795	1143.627197	-527.267944	241.059723	889.644653	-322.879517	-261.509491	913.909180	-455.196472	-20.824123	964.618286	579.996216	-40.329285	933.103455	585.432312	114.896172
-524.173950	43.497124	876.619446	-460.709625	-106.729431	868.174683	-577.104797	99.550125	494.854248	-538.338074	-170.073868	507.265686	-578.456543	138.282883	86.465233	-545.829041	-151.933136	90.548950	-554.767212	105.480843	1374.476807	-421.119720	-213.563705	1375.355713	-464.558502	-33.647305	1394.705688	-484.795349	-16.833055	1666.881470	-629.917358	175.484741	1134.746338	-442.266785	-329.809845	1143.068481	-528.395630	240.086700	889.539612	-322.319061	-262.194641	913.506592	-455.143738	-21.041033	964.576355	579.935608	-40.180698	933.089294	585.363464	115.043640
-524.347046	42.705204	876.476135	-460.188171	-107.218246	868.092896	-576.318298	99.139679	494.610504	-538.154968	-170.627701	507.351715	-578.237366	138.237198	86.445221	-545.992310	-152.088013	90.571518	-554.663635	104.720543	1374.608521	-421.281036	-214.455353	1374.817383	-464.438751	-34.453739	1394.606201	-484.431366	-17.965925	1666.847900	-630.170837	174.790756	1135.085938	-442.492462	-330.090759	1142.340332	-529.526550	238.971176	889.342712	-321.922516	-262.916901	912.958984	-455.114319	-21.513519	964.502808	579.893921	-40.076035	933.091248	585.269653	115.175514
-524.280945	41.791134	876.308960	-459.183990	-107.899315	868.112183	-575.585510	98.776428	494.434143	-537.630310	-171.063187	507.310883	-578.024109	138.219879	86.419632	-545.823669	-152.162323	90.621101	-554.582336	104.057449	1374.782959	-421.423523	-215.355347	1374.312256	-464.349457	-35.169151	1394.499268	-484.077576	-19.080830	1666.806030	-630.428894	174.249542	1135.443237	-442.905304	-329.934998	1141.338501	-530.224304	237.787781	889.168030	-321.589233	-263.651154	912.257324	-454.832703	-22.060930	964.501160	579.860657	-39.925842	933.095520	585.127441	115.359962
-524.652710	41.165890	876.223206	-459.240234	-108.300079	867.989075	-575.290527	98.435356	494.383942	-537.422302	-171.455154	507.335480	-578.010071	138.115997	86.420563	-545.883911	-152.277954	90.632889	-554.490479	103.354095	1374.983032	-421.509857	-216.187698	1373.833008	-464.253754	-35.873215	1394.472290	-483.758118	-20.143431	1666.782104	-630.616150	173.684280	1135.729736	-443.210175	-330.134735	1140.753052	-531.057434	236.868378	889.148438	-321.452423	-264.434204	911.524719	-455.091064	-22.522648	964.408386	579.850403	-39.764469	933.086365	584.987915	115.511475
-524.879639	40.443169	876.129639	-458.942383	-108.850044	867.938416	-575.043701	97.988503	494.291382	-537.125305	-172.013489	507.402618	-577.971619	138.023178	86.402565	-545.904968	-152.387482	90.652405	-554.436646	102.708565	1375.231201	-421.638123	-216.936630	1373.369873	-464.205994	-36.530426	1394.455566	-483.455719	-21.170219	1666.789185	-630.745972	173.041580	1136.002563	-443.494904	-330.211273	1140.086548	-531.727539	236.018631	889.216370	-321.425293	-265.254211	910.747314	-455.190887	-23.052124	964.377319	579.845764	-39.582806	933.103394	584.813660	115.691292
-525.055054	39.844078	876.065430	-458.722626	-109.316963	867.869873	-574.858337	97.562607	494.236603	-536.920471	-172.613693	507.410736	-577.905762	137.940140	86.411987	-546.029053	-152.530106	90.700729	-554.394043	102.125877	1375.458862	-421.740997	-217.641922	1372.927490	-464.154327	-37.166023	1394.459473	-483.158813	-22.160742	1666.785645	-630.865845	172.383438	1136.256714	-443.942627	-329.791473	1139.209106	-532.234985	235.191498	889.321411	-321.529205	-266.161469	909.759216	-455.278656	-23.531559	964.348083	579.848450	-39.396339	933.095154	584.605408	115.868599
-525.210388	39.171936	875.986389	-458.520630	-109.813080	867.829041	-574.736145	97.118126	494.142822	-536.671997	-173.069199	507.409302	-577.874573	137.887863	86.421333	-546.076233	-152.670746	90.718941	-554.404358	101.533257	1375.668823	-421.768250	-218.306549	1372.517334	-464.019257	-37.666389	1394.560913	-482.880035	-23.117565	1666.798096	-630.940491	171.623383	1136.464966	-444.240692	-329.753784	1138.707642	-532.542114	234.512390	889.494995	-321.858765	-267.125854	908.652466	-455.361115	-24.040106	964.320801	579.871399	-39.170334	933.098755	584.374695	116.096436
-525.330627	38.543491	875.915833	-458.337158	-110.298920	867.785278	-574.771729	96.681252	494.095093	-536.367371	-173.433105	507.381104	-577.835022	137.791168	86.395569	-546.040527	-152.764648	90.743866	-554.407532	101.030403	1375.886719	-421.751160	-218.884811	1372.170410	-464.100006	-38.259029	1394.404785	-482.544312	-24.009392	1666.857056	-631.112183	171.094650	1136.745483	-444.459290	-329.599304	1138.192749	-532.825439	233.833618	889.700073	-322.201019	-268.058472	907.745178	-455.441406	-24.547760	964.301758	579.856750	-38.964142	933.096069	584.077637	116.318443
-525.429810	37.913887	875.857117	-458.179535	-110.817345	867.748596	-574.874634	96.283577	494.086578	-536.177063	-173.913803	507.414093	-577.837158	137.746155	86.356537	-546.124817	-152.872513	90.759163	-554.430786	100.497009	1376.086792	-421.682190	-219.410736	1371.825928	-464.020874	-38.755886	1394.359863	-482.398468	-24.874407	1666.828003	-631.214905	170.438080	1136.889526	-444.777069	-329.171234	1137.542603	-532.995300	233.185318	889.901611	-322.572266	-268.932617	906.789124	-455.501221	-25.078638	964.283752	579.933777	-38.895275	933.073853	584.026062	116.203049
-525.485657	37.448296	875.839844	-458.042023	-111.291519	867.712769	-574.975525	95.924637	494.070313	-536.031128	-174.362717	507.410919	-577.830627	137.665756	86.336617	-546.136108	-152.970734	90.783920	-554.473877	100.005997	1376.312622	-421.624268	-219.945175	1371.492432	-463.851776	-39.203861	1394.397705	-482.076965	-25.682781	1666.909302	-631.348022	169.832733	1137.070923	-445.001282	-328.811432	1136.965820	-533.262207	232.588608	890.099121	-323.012970	-269.809967	905.718872	-455.537903	-25.550352	964.287781	579.857056	-38.581791	933.034973	583.612793	116.526085
-525.438171	36.849239	875.754272	-457.609100	-111.915398	867.704224	-575.012817	95.563126	494.005219	-536.057556	-174.672714	507.637390	-577.808838	137.642258	86.322014	-546.208252	-153.098206	90.778656	-554.506531	99.524345	1376.533813	-421.489716	-220.421768	1371.215210	-463.818085	-39.620842	1394.337524	-481.840942	-26.467371	1666.946411	-631.464478	169.202209	1137.269531	-445.197906	-328.458801	1136.489990	-533.215149	231.996384	890.356506	-323.730469	-270.768127	904.443359	-455.433990	-26.086451	964.284668	579.788391	-38.299652	932.996094	583.201599	116.861221
-525.620667	36.360950	875.748413	-457.843842	-112.318207	867.729736	-575.186707	95.204292	493.992279	-536.085083	-175.017441	507.643860	-577.784180	137.640976	86.333138	-546.312012	-153.190765	90.794373	-554.613953	99.042015	1376.742310	-421.368134	-220.815109	1371.004028	-463.735168	-39.940151	1394.428467	-481.706543	-27.211687	1666.932373	-631.477234	168.572662	1137.435425	-445.241516	-328.442627	1136.285889	-533.252136	231.681458	890.800964	-324.539978	-271.815002	903.343506	-455.667419	-26.530394	964.304016	579.733521	-37.970844	932.959839	582.812317	117.158676
-525.581848	35.797756	875.726807	-457.524780	-112.878242	867.749634	-575.333984	94.857834	493.983551	-535.795105	-175.544937	507.499878	-577.803406	137.607132	86.333824	-546.211914	-153.226822	90.849014	-554.703369	98.640594	1376.967285	-421.181549	-221.185028	1370.859863	-463.733185	-40.316475	1394.404297	-481.462952	-27.916487	1666.972046	-631.490601	167.928024	1137.575317	-445.304810	-328.313782	1136.046021	-532.801575	231.043472	891.120850	-325.483124	-272.813629	902.237854	-455.594269	-27.048321	964.338928	579.668213	-37.648270	932.933899	582.421021	117.497147
-525.575073	35.392056	875.736450	-457.466003	-113.304695	867.782959	-575.457581	94.548347	493.964539	-535.848816	-175.464523	507.625763	-577.737122	137.623169	86.325851	-546.302856	-153.296051	90.826454	-554.830078	98.192314	1377.154053	-421.059387	-221.565826	1370.703125	-463.594940	-40.619938	1394.570068	-481.229004	-28.568399	1667.004761	-631.519653	167.284042	1137.723267	-445.352905	-328.247955	1135.862671	-532.343506	230.595963	891.546570	-326.507080	-273.826904	901.180481	-455.628235	-27.470678	964.387024	579.602844	-37.233219	932.900635	581.991455	117.907883
-525.573730	35.046112	875.730164	-457.483765	-113.712677	867.786621	-575.650146	94.253151	493.956024	-535.695007	-175.817383	507.593140	-577.735901	137.581024	86.325867	-546.200928	-153.325470	90.853592	-554.937866	97.799278	1377.302979	-420.847473	-221.863205	1370.582520	-463.577881	-40.938469	1394.609009	-481.015686	-29.106245	1667.015869	-631.542175	166.765701	1137.854980	-445.426331	-328.009979	1135.535156	-531.933838	230.285721	892.023193	-327.620575	-274.828430	900.097961	-455.683350	-27.873442	964.407104	579.425537	-36.703579	932.856079	581.281128	118.557022
-525.689026	34.719471	875.747070	-457.856659	-114.000000	867.798767	-575.909973	94.033974	493.973602	-535.711914	-176.301605	507.561493	-577.731812	137.525513	86.303802	-546.264648	-153.347427	90.914505	-555.182495	97.254166	1377.408569	-420.628662	-222.101242	1370.477783	-463.694672	-41.297989	1394.474731	-480.753265	-29.602783	1667.027100	-631.554016	166.150925	1137.838501	-445.413940	-328.087555	1135.482666	-531.270691	229.997391	892.496521	-328.817596	-275.870392	899.080811	-455.913666	-28.236202	964.423157	579.332520	-36.373280	932.848755	580.958923	118.892838
-525.737732	34.423668	875.719666	-457.994293	-114.330421	867.772400	-576.205872	93.770584	493.973175	-535.624451	-176.516434	507.481781	-577.735840	137.528244	86.287300	-546.206421	-153.365311	90.903481	-555.178162	97.016556	1377.502197	-420.442078	-222.345245	1370.350708	-463.699432	-41.609665	1394.450073	-480.500671	-30.059383	1666.986938	-631.455017	165.485336	1137.818237	-445.318604	-328.497406	1135.597168	-530.591919	229.798630	892.971436	-330.122742	-276.949005	898.088562	-456.017029	-28.577808	964.403748	579.202759	-35.972485	932.793091	580.561890	119.297173
-525.795105	34.180641	875.704895	-458.183350	-114.639084	867.724121	-576.593140	93.540115	493.983002	-535.592224	-176.717468	507.432861	-577.825134	137.448929	86.283272	-546.306763	-153.398483	90.866661	-555.337280	96.620972	1377.572388	-420.288544	-222.594421	1370.264893	-463.632996	-41.855000	1394.523438	-480.198853	-30.433369	1666.942871	-631.507202	165.098282	1137.873413	-445.346954	-328.511627	1135.398438	-529.736755	229.567215	893.443848	-331.420624	-278.029480	897.056335	-456.138062	-28.910604	964.378357	579.038635	-35.551762	932.720398	580.299500	119.594215
-525.863770	34.026009	875.716370	-458.422668	-114.914200	867.675110	-577.003113	93.338539	494.030914	-535.734192	-177.005630	507.449402	-577.870911	137.455231	86.291183	-546.370911	-153.460037	90.837074	-555.518738	96.191795	1377.603760	-420.120209	-222.838287	1370.155151	-463.633759	-42.115578	1394.500854	-479.797974	-30.715374	1666.946533	-631.497681	164.566895	1137.851440	-445.217041	-329.123474	1135.578613	-528.834839	229.397079	894.000793	-332.733978	-279.127411	896.185364	-456.275330	-29.205971	964.362915	578.783447	-34.995663	932.619934	579.720581	120.364349
-525.804626	33.811577	875.689880	-458.295380	-115.244675	867.686401	-577.328552	93.231323	494.054413	-535.655701	-176.990448	507.437317	-577.870056	137.473282	86.306412	-546.304749	-153.441299	90.845551	-555.669067	95.835236	1377.645142	-419.936310	-223.041046	1370.074707	-463.791077	-42.486511	1394.340820	-479.499329	-30.996548	1666.814941	-631.453796	164.057770	1137.843872	-445.154663	-329.598724	1135.612305	-527.857300	229.381485	894.584351	-334.118530	-280.256622	895.338318	-456.253815	-29.481262	964.383362	578.530090	-34.474171	932.525574	579.550110	121.281311
-525.894653	33.703701	875.692261	-458.562683	-115.458359	867.701050	-577.659668	93.198700	494.070160	-535.676208	-177.028320	507.388062	-577.897705	137.522369	86.329002	-546.227539	-153.388687	90.844498	-555.875427	95.514549	1377.673828	-419.800964	-223.240204	1369.996826	-463.854034	-42.746689	1394.289063	-479.067749	-31.196236	1666.718018	-631.405334	163.589996	1137.804321	-445.088623	-330.162720	1135.706055	-526.798828	229.366821	895.162170	-335.489624	-281.285187	894.566956	-456.450317	-29.693693	964.404968	578.160400	-34.028240	932.379883	579.477417	121.698624
-525.965332	33.632538	875.675598	-458.833496	-115.628090	867.703613	-577.939331	93.240547	494.089081	-535.662659	-177.034119	507.372314	-577.943359	137.557678	86.393265	-546.183350	-153.368332	90.824562	-556.248657	94.965927	1377.641968	-419.693939	-223.415573	1369.899414	-463.926544	-42.968090	1394.255371	-478.610138	-31.311045	1666.603027	-631.372253	163.160370	1137.661133	-445.028320	-330.791779	1135.821533	-525.678406	229.458420	895.711792	-336.868530	-282.430084	893.822083	-456.634399	-29.864120	964.409119	577.925476	-34.336445	932.312073	579.322937	121.909309
-526.061096	33.641178	875.667175	-459.168640	-115.773613	867.711548	-578.125977	93.318542	494.099060	-535.677856	-177.032318	507.322235	-577.974182	137.555817	86.384125	-546.128235	-153.281845	90.823883	-556.352539	94.808777	1377.613525	-419.611572	-223.581863	1369.775879	-464.003326	-43.178719	1394.145386	-478.092560	-31.382420	1666.441528	-631.187012	162.678772	1137.547119	-444.959900	-331.489014	1135.953857	-524.550232	229.597229	896.279236	-338.220764	-283.493408	893.123047	-456.863922	-29.998198	964.422119	577.975037	-34.909103	932.412170	579.606506	120.920761
-526.325439	33.668762	875.654053	-459.845795	-115.835297	867.688965	-578.249268	93.429932	494.059906	-535.670105	-177.021698	507.242615	-578.031128	137.537384	86.380028	-546.039612	-153.216751	90.801933	-556.602966	94.486511	1377.543823	-419.553741	-223.777405	1369.640015	-464.063843	-43.394672	1394.050781	-477.440430	-31.373892	1666.330566	-631.012817	162.269455	1137.360474	-444.849701	-332.300293	1136.063232	-523.617188	229.988129	896.893860	-339.514252	-284.557831	892.453491	-457.304108	-30.112864	964.404114	578.025330	-35.370262	932.483826	579.537170	120.392342
-526.465088	33.659641	875.638245	-460.200043	-115.938911	867.673035	-578.167542	93.586243	493.977905	-535.579956	-176.942200	507.167175	-578.098450	137.539032	86.393547	-545.925720	-153.121552	90.753563	-556.834106	94.156464	1377.479004	-419.573425	-223.972931	1369.468872	-464.145599	-43.638248	1393.920166	-476.882263	-31.387381	1666.094238	-630.767883	161.902100	1137.162109	-444.799408	-333.073334	1136.090820	-521.780212	230.090286	897.627869	-340.816681	-285.588348	891.779480	-457.574463	-30.238876	964.405457	577.878235	-35.849686	932.400513	579.447510	119.817459
-526.643494	33.626438	875.609863	-460.568146	-116.076202	867.664734	-577.959534	93.846428	493.902344	-535.408203	-176.830307	507.101135	-578.145081	137.550217	86.420570	-545.904480	-153.073761	90.734680	-557.040588	93.900528	1377.377075	-419.642975	-224.196075	1369.272583	-464.179199	-43.862949	1393.786987	-476.190094	-31.310925	1665.869507	-630.556641	161.596481	1137.015259	-444.763611	-333.830841	1136.089722	-520.632080	230.340088	898.161377	-342.101929	-286.672302	891.092163	-457.870117	-30.375225	964.401733	577.760071	-36.303432	932.367249	579.588806	119.154572
-526.857605	33.634071	875.587585	-461.010376	-116.136543	867.637268	-577.548340	94.238342	493.876892	-535.176147	-176.692780	507.015198	-578.154846	137.540924	86.465561	-545.714172	-152.967850	90.739082	-557.218750	93.675316	1377.286377	-419.744446	-224.380447	1369.071289	-464.263214	-44.073093	1393.660645	-475.448669	-31.209499	1665.641846	-630.304626	161.341125	1136.884399	-444.717712	-334.567444	1136.036743	-519.504211	230.641602	898.702454	-343.292175	-287.640717	890.499268	-458.229858	-30.479143	964.398071	577.717468	-36.717857	932.453857	579.808044	118.735703
-527.096436	33.683952	875.588623	-461.518799	-116.166374	867.631958	-577.001221	94.569557	493.802612	-534.912964	-176.613205	506.965149	-578.238220	137.529755	86.460823	-545.759277	-152.897659	90.757614	-557.521179	93.281418	1377.193237	-419.902313	-224.597626	1368.870117	-464.298981	-44.275600	1393.566162	-474.561951	-31.021019	1665.488892	-630.089050	161.090790	1136.685913	-444.700562	-335.325012	1136.038452	-518.371399	230.900299	899.236389	-344.421387	-288.596710	889.924988	-458.647064	-30.563581	964.423645	577.601196	-37.069397	932.501221	579.953857	118.257469
-527.370911	33.672180	875.579590	-462.028656	-116.175171	867.646179	-576.179321	94.986679	493.682556	-534.567932	-176.466324	506.886627	-578.239502	137.540421	86.464165	-545.643555	-152.792862	90.766907	-557.678711	93.054092	1377.088867	-420.109924	-224.814331	1368.660889	-464.316833	-44.480747	1393.460815	-473.776337	-30.912436	1665.210327	-629.846497	160.912170	1136.550049	-444.809235	-335.981506	1136.013794	-517.052124	230.979706	899.702881	-345.514282	-289.552673	889.450134	-459.102264	-30.644451	964.458496	577.347290	-37.492874	932.536072	580.010315	117.797226
-527.708679	33.695717	875.565796	-462.619904	-116.160011	867.668884	-575.184814	95.449783	493.537598	-534.115479	-176.309280	506.734375	-578.328918	137.542328	86.474312	-545.638062	-152.681671	90.813477	-557.609314	93.035332	1377.031006	-420.328064	-225.034714	1368.458008	-464.372589	-44.683365	1393.337646	-472.855072	-30.731794	1664.978027	-629.426392	160.753357	1136.438721	-444.972778	-336.600891	1135.966553	-516.126160	231.542007	900.248291	-346.567505	-290.423981	888.979187	-459.620544	-30.688120	964.490723	577.136536	-37.916378	932.592529	580.102234	117.419662
-528.017456	33.709919	875.527954	-463.122498	-116.210297	867.719971	-573.968079	96.039398	493.413788	-533.578003	-176.039917	506.572083	-578.280334	137.584991	86.473640	-545.557495	-152.577652	90.844719	-557.647522	92.924835	1376.968018	-420.583740	-225.256332	1368.256348	-464.426117	-44.889202	1393.196777	-471.941132	-30.518814	1664.718506	-629.098022	160.821381	1136.377441	-445.223694	-337.140808	1135.901611	-515.026733	231.899155	900.713806	-347.498779	-291.214722	888.590210	-460.109894	-30.739586	964.533081	576.968750	-38.303177	932.651184	580.240173	117.098648
-528.397217	33.626453	875.447571	-463.556885	-116.299561	867.740112	-572.663330	96.698875	493.280792	-532.988403	-175.846039	506.465027	-578.333191	137.571609	86.486160	-545.474854	-152.455093	90.898315	-557.639771	92.794502	1376.956787	-420.893890	-225.529144	1368.054077	-464.435028	-45.068542	1393.071777	-471.005768	-30.314226	1664.466431	-628.678284	160.853455	1136.309326	-445.610016	-337.598297	1135.789063	-513.927490	232.213806	901.176636	-348.461243	-291.987183	888.225281	-460.620209	-30.823679	964.542053	576.901917	-38.766346	932.672363	580.625305	116.564529
-528.764282	33.646809	875.436829	-464.027649	-116.369514	867.763123	-571.081421	97.380630	493.113739	-532.361389	-175.596832	506.374207	-578.211426	137.643204	86.553345	-545.382813	-152.345139	90.895065	-557.576782	92.701660	1377.003418	-421.224915	-225.794113	1367.869385	-464.424500	-45.251343	1392.980835	-470.015656	-30.144245	1664.260132	-628.293274	160.997864	1136.368774	-446.071594	-338.040283	1135.659790	-512.956238	232.427444	901.653564	-349.266296	-292.632477	887.885498	-461.124512	-30.897118	964.586121	576.794495	-39.161320	932.674072	580.920044	116.209419
-529.064514	33.536911	875.371582	-464.264923	-116.530525	867.778625	-569.472351	97.963707	493.032562	-531.789368	-175.418839	506.334747	-578.091553	137.664642	86.604988	-545.378662	-152.287186	90.945633	-557.431458	92.645020	1377.085571	-421.566284	-226.011856	1367.694702	-464.432251	-45.430836	1392.921021	-469.019379	-29.975422	1664.072510	-627.905334	161.225540	1136.506714	-446.625702	-338.402588	1135.549927	-512.016785	232.605911	902.136597	-350.157257	-293.335052	887.584778	-461.527008	-31.031599	964.611755	576.666260	-39.489319	932.639954	581.186890	115.937767
-529.524719	33.519741	875.309875	-465.002472	-116.480064	867.821716	-568.004456	98.575363	492.924896	-531.528625	-175.561096	506.364929	-578.031006	137.622696	86.676308	-545.686584	-152.334930	90.973953	-557.256592	92.628700	1377.207886	-421.933105	-226.203140	1367.511963	-464.553467	-45.604073	1392.811523	-467.919128	-29.798584	1663.973633	-627.485107	161.478317	1136.723511	-447.304108	-338.661133	1135.422852	-511.205719	232.712219	902.614685	-350.956635	-293.840607	887.353088	-462.209869	-31.048075	964.637817	576.580811	-39.791145	932.592224	581.468689	115.627083
-529.845825	33.435478	875.185364	-465.407623	-116.546638	867.888794	-566.407288	99.183517	492.755707	-531.017029	-175.400909	506.401489	-577.922180	137.587112	86.741135	-545.852478	-152.299789	91.046425	-557.058777	92.685822	1377.345093	-422.343201	-226.338852	1367.334351	-464.378662	-45.664143	1392.847412	-467.078705	-29.706121	1663.752930	-626.998413	161.682678	1136.887573	-448.232513	-338.367920	1134.941772	-510.434875	232.769257	903.044250	-351.727966	-294.320251	887.135254	-462.711487	-31.084858	964.656860	576.569275	-40.083878	932.568176	581.786682	115.236000
-530.177856	33.357800	875.061279	-465.798859	-116.656563	867.960938	-565.008057	99.732735	492.562012	-530.577209	-175.262100	506.436005	-577.803223	137.466278	86.774254	-546.024170	-152.307846	91.087273	-556.755676	92.795158	1377.520508	-422.782898	-226.443817	1367.137329	-464.369263	-45.699036	1392.757202	-466.133575	-29.645712	1663.583496	-626.592896	162.179901	1137.198120	-448.934814	-338.874817	1135.085083	-509.698669	232.823425	903.478577	-352.574066	-294.755981	886.973328	-463.200806	-31.129684	964.673157	576.585266	-40.373013	932.544739	582.070618	114.874687
-530.494385	33.299953	874.861389	-466.176025	-116.778625	867.995422	-563.899841	100.283699	492.278717	-530.115295	-175.052261	506.457794	-577.728088	137.336121	86.826462	-546.043518	-152.303009	91.156654	-556.409424	92.966545	1377.680542	-423.205261	-226.504211	1366.944092	-464.518555	-45.750042	1392.543701	-465.221802	-29.512777	1663.436768	-626.132690	162.627579	1137.432495	-449.911346	-338.822693	1134.896729	-508.981476	232.929840	903.891357	-353.319366	-295.101074	886.825623	-463.665466	-31.144810	964.625854	576.610229	-40.735947	932.551270	582.279724	114.521515
-530.632751	33.330933	874.693420	-466.227936	-116.891815	868.027649	-562.966553	100.774986	492.112061	-529.905029	-175.073395	506.535736	-577.610535	137.291397	86.913254	-546.169250	-152.329773	91.213036	-556.040527	93.184799	1377.906616	-423.700256	-226.584442	1366.756958	-464.331512	-45.651596	1392.535034	-464.522552	-29.517174	1663.250977	-625.634766	162.955673	1137.721802	-450.895233	-338.820099	1134.788208	-508.287628	233.059433	904.306458	-354.082001	-295.396515	886.749573	-463.909943	-31.118086	964.605652	576.656677	-41.142044	932.567627	582.489807	114.154587
-530.841187	33.454967	874.597717	-466.762665	-116.814438	868.075439	-562.437500	101.094109	492.082672	-529.748840	-174.983521	506.499634	-577.489441	137.235458	86.991913	-546.254700	-152.331329	91.255722	-555.642578	93.449173	1378.184204	-424.204590	-226.653854	1366.599243	-464.302979	-45.625084	1392.515259	-463.697327	-29.482534	1663.209595	-625.220459	163.329590	1138.140747	-451.997009	-338.689209	1134.676514	-507.658264	233.089157	904.800720	-354.871613	-295.670654	886.697571	-464.360077	-31.041471	964.613525	576.700928	-41.513359	932.602661	582.667969	113.809006
-530.946716	33.658108	874.555725	-467.091339	-116.716263	868.076294	-562.271484	101.240990	492.165924	-529.659607	-174.860840	506.474457	-577.427368	137.187073	87.052582	-546.254761	-152.356537	91.270424	-555.200439	93.760498	1378.495361	-424.706268	-226.716217	1366.462769	-464.269226	-45.572330	1392.527588	-463.115234	-29.589777	1663.108887	-624.743652	163.706589	1138.528320	-453.089447	-338.512177	1134.499146	-507.331848	233.375046	905.237427	-355.590881	-295.825684	886.688293	-464.636414	-30.949127	964.621460	576.769226	-41.791321	932.647827	582.863403	113.510742
-530.970398	33.906528	874.523315	-467.360352	-116.653137	868.074219	-562.487793	101.251099	492.241211	-529.553223	-174.656570	506.427856	-577.445068	137.129654	87.072189	-546.103333	-152.311356	91.258606	-554.707458	94.078362	1378.789063	-425.237396	-226.716568	1366.323853	-464.236755	-45.530079	1392.533325	-462.481628	-29.590193	1663.130737	-624.331543	164.122772	1138.897095	-454.306030	-338.252319	1134.322266	-506.515472	233.236420	905.558960	-356.334747	-295.960785	886.570129	-464.825958	-30.862904	964.627991	576.803650	-42.022194	932.651550	583.021362	113.304588
-530.982971	34.126583	874.469849	-467.595428	-116.578926	868.050781	-563.012634	101.080650	492.265289	-529.619446	-174.480621	506.374908	-577.502686	137.117874	87.031097	-546.012329	-152.243866	91.209480	-554.262329	94.440910	1379.015625	-425.753479	-226.681503	1366.120850	-464.244263	-45.417259	1392.523193	-462.020630	-29.713612	1663.045166	-623.947144	164.585693	1139.186646	-455.504486	-337.897766	1134.041626	-506.042328	233.338058	905.802856	-357.005951	-296.007477	886.489136	-464.961853	-30.763540	964.599304	576.871826	-42.246067	932.664307	583.215210	113.076752
-530.922180	34.374149	874.400024	-467.751282	-116.582764	868.017517	-563.771912	100.828995	492.274994	-529.827393	-174.339905	506.367096	-577.576355	137.109924	86.949562	-545.907532	-152.175308	91.197952	-553.784424	94.905548	1379.198120	-426.294556	-226.672348	1365.876587	-464.287689	-45.282043	1392.500854	-461.626831	-29.773932	1663.012939	-623.578491	165.289963	1139.437500	-456.769653	-337.448090	1133.705444	-505.628174	233.485901	905.978088	-357.723724	-296.045349	886.337585	-464.988098	-30.676678	964.543884	576.943176	-42.371323	932.632629	583.385742	112.983482
-530.775085	34.586174	874.339050	-467.701233	-116.643959	867.974548	-564.726807	100.487259	492.330505	-530.162781	-174.107910	506.344818	-577.674500	137.133224	86.808693	-545.710938	-152.111511	91.094742	-553.457703	95.188622	1379.322998	-426.868530	-226.669647	1365.618042	-464.283478	-45.129486	1392.467407	-461.333984	-29.856180	1663.012329	-623.260681	165.882614	1139.594238	-458.006836	-337.112091	1133.443115	-505.014557	233.455414	906.007141	-358.427063	-295.992188	886.192871	-464.851898	-30.614811	964.479553	577.052063	-42.497860	932.614136	583.550049	112.883095
-530.688232	34.833412	874.330994	-467.913055	-116.625656	867.932800	-565.947205	100.160576	492.504364	-530.949158	-174.170822	506.380859	-577.837036	137.141190	86.702972	-545.714722	-152.062805	91.057159	-552.908081	95.749954	1379.509888	-427.435577	-226.675079	1365.407959	-464.308136	-44.967564	1392.490234	-461.053833	-29.932589	1663.029419	-622.838074	166.626480	1139.788452	-459.218414	-336.667603	1133.093750	-504.888000	233.796753	906.085022	-359.123993	-295.909088	886.035583	-464.803650	-30.539013	964.420105	577.136597	-42.577602	932.575134	583.678894	112.774368
-530.514648	35.023857	874.393982	-468.084259	-116.611305	867.936707	-567.139282	99.718582	492.669006	-531.782654	-174.147110	506.474640	-577.923096	137.240265	86.651817	-545.707092	-152.053818	90.997055	-552.448975	96.169342	1379.696533	-428.259552	-226.718582	1365.324219	-464.303345	-44.845955	1392.590698	-460.736755	-29.980072	1663.130127	-622.449524	167.247787	1140.049927	-460.398193	-336.329834	1132.871338	-504.537415	233.936462	906.158020	-359.839172	-295.783508	885.949097	-464.684052	-30.513174	964.418152	577.271118	-42.603104	932.565674	583.798279	112.687340
-530.342224	35.245590	874.522095	-468.226868	-116.619858	867.978271	-568.497314	99.117882	492.926117	-532.760803	-174.094620	506.619720	-578.089844	137.316772	86.573120	-545.680237	-152.032791	90.965332	-551.977051	96.534874	1379.878784	-428.900818	-226.730042	1365.201416	-464.294525	-44.722485	1392.730225	-460.593933	-30.067009	1663.250977	-622.081726	167.987152	1140.290283	-461.561462	-335.871216	1132.595215	-504.205475	234.141739	906.237793	-360.498260	-295.606537	885.881714	-464.511902	-30.480629	964.452576	577.433105	-42.614040	932.566101	583.917297	112.607658
-530.153259	35.419945	874.661621	-468.391754	-116.611725	868.037048	-569.905396	98.604424	493.170685	-533.851196	-174.090454	506.761627	-578.308777	137.367233	86.533051	-545.591125	-152.000626	90.931465	-551.421936	96.987083	1380.028931	-429.504486	-226.768509	1365.146851	-464.260712	-44.594189	1392.867676	-460.550446	-30.143391	1663.378296	-621.635376	168.643265	1140.499390	-462.698853	-335.283203	1132.356934	-503.877869	234.400436	906.259216	-361.175690	-295.376831	885.798035	-464.301636	-30.447519	964.483887	577.601807	-42.630951	932.568542	584.024292	112.597816
-530.032349	35.618622	874.813721	-468.624817	-116.593056	868.064453	-571.327820	98.202400	493.317383	-534.982666	-174.087982	506.904022	-578.402649	137.458054	86.495232	-545.449219	-151.915527	90.884552	-550.923706	97.358627	1380.045410	-430.108032	-226.821152	1365.102417	-464.245148	-44.465012	1392.944702	-460.513947	-30.181900	1663.446045	-621.149597	169.320419	1140.601929	-463.803040	-334.722809	1132.125732	-503.566559	234.695389	906.189087	-361.832916	-295.022888	885.718689	-464.132141	-30.414068	964.496826	577.759888	-42.674740	932.569580	584.120667	112.588837
-529.985168	35.726627	874.956238	-468.942322	-116.576889	868.105164	-572.756348	97.774673	493.456116	-536.028259	-173.951447	506.968384	-578.548584	137.564072	86.394600	-545.387024	-151.886871	90.831184	-550.414734	97.748634	1380.068726	-430.727539	-226.856873	1365.088379	-464.207123	-44.330524	1392.984863	-460.598053	-30.205711	1663.554565	-620.721252	170.054947	1140.627197	-464.862457	-334.152435	1132.005371	-503.235718	235.043060	906.079346	-362.450409	-294.679962	885.663635	-464.002716	-30.394157	964.492493	577.943054	-42.698597	932.562195	584.258118	112.540573
-529.996094	35.983200	875.174744	-469.416077	-116.436638	868.148682	-574.280762	97.436691	493.609436	-537.259705	-173.942810	507.076721	-578.739502	137.596924	86.302612	-545.394958	-151.867416	90.722137	-549.846252	98.179016	1380.052856	-431.282990	-226.912643	1365.046509	-464.155792	-44.175198	1393.023804	-460.705658	-30.194981	1663.619873	-620.187866	170.695862	1140.612061	-465.884430	-333.548401	1131.833984	-502.909637	235.414658	905.932373	-363.112671	-294.293976	885.597473	-463.975830	-30.306572	964.532227	578.147217	-42.744282	932.532349	584.406799	112.512749
-529.938477	36.291382	875.354736	-469.779480	-116.300072	868.156677	-575.715393	97.158195	493.719727	-538.419373	-173.948013	507.083038	-578.856995	137.645233	86.244484	-545.299927	-151.825287	90.650566	-549.340149	98.520233	1379.991333	-431.903900	-226.970566	1365.038452	-464.068085	-44.011433	1393.062256	-460.879486	-30.237934	1663.620361	-619.657532	171.353668	1140.567627	-466.916260	-332.933960	1131.653076	-502.531372	235.804077	905.758057	-363.710632	-293.827240	885.526367	-463.877319	-30.195482	964.540955	578.326050	-42.727959	932.491943	584.532776	112.574608
-529.821838	36.676022	875.520264	-470.159760	-116.089622	868.163452	-577.006775	96.816391	493.935760	-539.482117	-173.870926	507.098450	-578.952271	137.706619	86.174377	-545.265747	-151.844879	90.558159	-548.770142	98.904129	1380.000854	-432.493683	-227.032715	1365.050171	-463.968994	-43.905140	1393.146118	-461.085083	-30.201687	1663.747559	-619.065674	171.952209	1140.619385	-467.795288	-332.424652	1131.546021	-502.131805	236.203293	905.601257	-364.291199	-293.365295	885.513428	-463.757141	-30.020046	964.541870	578.522461	-42.711315	932.444214	584.676453	112.589386
-530.371948	36.018097	875.532410	-470.696411	-116.399002	868.264465	-578.553040	96.529037	494.059662	-540.528748	-173.871475	507.164001	-579.183044	137.718155	86.194824	-545.325256	-151.817261	90.512505	-548.181885	99.267113	1379.989502	-433.034210	-227.041153	1365.095703	-463.846344	-43.784920	1393.253296	-461.253937	-30.146524	1663.872314	-618.436279	172.490753	1140.652222	-468.712372	-331.692474	1131.315918	-501.761963	236.581635	905.472046	-364.822540	-292.854858	885.515869	-464.039673	-30.316355	964.476257	578.710144	-42.650684	932.434692	584.808960	112.607285
-529.747253	37.397072	875.867310	-471.015442	-115.643776	868.295471	-579.647949	96.328331	494.414825	-541.222961	-173.622635	507.056274	-579.225098	137.782349	86.182930	-545.255798	-151.791962	90.453606	-547.594116	99.656685	1379.941895	-433.526459	-227.058090	1365.136719	-463.754242	-43.678413	1393.312012	-461.438599	-30.070089	1663.994995	-617.792236	173.100830	1140.687744	-469.530334	-331.115082	1131.239990	-501.352264	237.005264	905.304382	-365.322205	-292.291504	885.513977	-463.693970	-29.622507	964.622070	578.875427	-42.623817	932.431396	584.946899	112.646812
-530.352295	36.790077	875.769836	-471.569794	-115.914780	868.389587	-581.022949	96.231865	494.384460	-542.041504	-173.597748	507.140045	-579.383972	137.770401	86.120735	-545.357910	-151.769913	90.430801	-546.995300	100.042686	1379.862183	-433.964294	-226.998993	1365.197021	-463.616333	-43.539257	1393.344604	-461.648193	-29.933912	1664.087891	-617.061279	173.691895	1140.603760	-470.253784	-330.605743	1131.203003	-500.920044	237.444458	905.055908	-365.845123	-291.709442	885.509644	-464.042725	-29.817774	964.503113	578.999207	-42.588036	932.426270	585.065674	112.689445
-529.768921	38.276043	876.027649	-472.007507	-115.095932	868.383606	-581.989197	96.025848	494.610748	-542.474060	-173.235214	506.951508	-579.414917	137.847687	86.062088	-545.229065	-151.699005	90.354019	-546.454529	100.433899	1379.752930	-434.375305	-226.915268	1365.239380	-463.516876	-43.345341	1393.307739	-461.787720	-29.709833	1664.205444	-616.357849	174.308334	1140.538208	-470.919830	-330.044769	1131.104492	-500.486298	237.863022	904.781006	-366.342804	-291.122223	885.501831	-463.777435	-29.038103	964.590454	579.134521	-42.535805	932.387817	585.219482	112.759094
-529.826477	38.796417	876.037354	-472.584045	-114.790382	868.364319	-583.203491	96.007965	494.716278	-542.846497	-172.996231	506.850861	-579.583557	137.849655	86.018532	-545.106750	-151.597351	90.300667	-545.882507	100.896538	1379.657837	-434.744324	-226.791824	1365.275757	-463.402069	-43.170193	1393.281738	-461.983276	-29.484333	1664.273315	-615.555969	174.892487	1140.471436	-471.513855	-329.653259	1131.125488	-500.031372	238.376190	904.499268	-366.869751	-290.488464	885.482300	-463.908447	-28.708420	964.519165	579.247620	-42.457718	932.357117	585.335144	112.836555
-530.015930	39.086193	875.999146	-473.201324	-114.607216	868.356995	-584.386963	95.924767	494.777374	-543.200745	-172.784607	506.751495	-579.729431	137.849915	85.984207	-545.045166	-151.506226	90.238831	-545.362488	101.308731	1379.561157	-435.088806	-226.633682	1365.291382	-463.295380	-42.956669	1393.242676	-462.165985	-29.246273	1664.331299	-614.770630	175.539795	1140.453247	-472.067566	-329.141663	1131.029541	-499.578064	238.851791	904.273010	-367.333984	-289.841431	885.459229	-464.140594	-28.497065	964.429565	579.354553	-42.360237	932.315430	585.450867	112.930038
-530.227661	39.287868	875.997925	-473.810333	-114.476822	868.357727	-585.533142	95.839516	494.819702	-543.514709	-172.596130	506.650513	-579.925476	137.814545	85.956818	-545.044617	-151.452805	90.204865	-544.884338	101.673607	1379.532104	-435.406036	-226.424973	1365.261475	-463.152496	-42.774181	1393.269531	-462.322937	-29.000557	1664.401367	-613.990234	176.176834	1140.478516	-472.563080	-328.639618	1130.868408	-499.107635	239.213730	904.092102	-367.754578	-289.164368	885.424744	-464.420319	-28.380575	964.381104	579.447754	-42.250206	932.277283	585.579346	113.051865
-530.271484	39.648285	876.015503	-474.355682	-114.214073	868.394104	-586.612793	95.842567	494.902222	-543.718445	-172.313126	506.527039	-580.016479	137.837250	85.997467	-545.020081	-151.364822	90.104591	-544.379456	102.090378	1379.583008	-435.688263	-226.219360	1365.240601	-463.050354	-42.552814	1393.283813	-462.497437	-28.787676	1664.443604	-613.160034	176.738861	1140.561523	-472.979858	-328.283630	1130.803955	-498.595245	239.625763	903.982117	-368.184937	-288.463531	885.404846	-464.610413	-28.146494	964.373108	579.566101	-42.112850	932.226685	585.694397	113.180206
-530.490295	39.643764	875.927612	-474.881744	-114.145416	868.424133	-587.663818	95.848282	494.934479	-544.006104	-172.073807	506.533203	-580.156860	137.778702	86.016693	-545.097595	-151.334351	90.074944	-543.975647	102.522400	1379.609863	-435.971283	-225.921310	1365.198608	-462.951752	-42.299168	1393.294922	-462.569916	-28.455992	1664.493652	-612.333374	177.309433	1140.636353	-473.359528	-327.852875	1130.693970	-498.106781	240.005661	903.888977	-368.573395	-287.764984	885.410645	-464.903290	-28.084198	964.308594	579.692139	-41.973064	932.216553	585.819031	113.279152
-530.722351	39.541080	875.801880	-475.335052	-114.141586	868.487000	-588.568726	95.813011	494.884796	-544.301270	-171.818344	506.605347	-580.278503	137.755234	86.017006	-545.097717	-151.285339	90.079521	-543.526733	102.953232	1379.618896	-436.233826	-225.637939	1365.202393	-462.897034	-41.989040	1393.248657	-462.665527	-28.088049	1664.540161	-611.646484	178.043549	1140.713013	-473.718109	-327.426910	1130.606567	-497.998322	240.225662	903.495544	-369.007721	-287.095886	885.385742	-465.176941	-28.041927	964.239624	579.818726	-41.865360	932.198792	585.954956	113.406029
-530.732056	39.902462	875.693787	-475.736816	-113.943130	868.515991	-589.342590	95.886681	494.857483	-544.483276	-171.427475	506.631744	-580.333008	137.720932	86.004318	-545.105164	-151.217392	90.096397	-543.208801	103.475250	1379.579224	-436.486633	-225.292664	1365.163086	-462.874237	-41.666416	1393.181274	-462.766479	-27.674889	1664.568237	-610.868347	178.653091	1140.727905	-474.013245	-327.048218	1130.541138	-497.447296	240.567291	903.299622	-369.399445	-286.387604	885.342346	-465.333557	-27.767738	964.180481	579.961365	-41.742706	932.188354	586.109131	113.533974
-530.648376	40.412342	875.598633	-476.083771	-113.650436	868.541748	-590.057434	96.027763	494.855927	-544.817261	-171.094559	506.718628	-580.414734	137.673660	86.013443	-545.005249	-151.106506	90.112099	-542.821960	103.937950	1379.592285	-436.706909	-224.954727	1365.127075	-462.844727	-41.316853	1393.128906	-462.709290	-27.193804	1664.602295	-610.148010	179.258652	1140.752563	-474.317200	-326.674194	1130.487549	-496.820526	240.916946	903.223145	-369.766876	-285.724854	885.295898	-465.446991	-27.406576	964.142334	580.133789	-41.637234	932.186829	586.260925	113.680672
-530.556641	40.969242	875.548401	-476.439972	-113.254387	868.569519	-590.642944	96.106728	494.921143	-545.193970	-170.756104	506.733490	-580.448181	137.672089	86.007210	-544.962708	-151.027039	90.103935	-542.463562	104.451080	1379.636597	-436.958435	-224.613708	1365.078735	-462.770477	-40.966702	1393.126343	-462.661499	-26.770784	1664.582520	-609.419800	179.869263	1140.757813	-474.670593	-326.046112	1130.245972	-496.143646	241.199890	903.207275	-370.108704	-284.979706	885.284912	-465.577332	-27.002920	964.137573	580.294617	-41.546223	932.182983	586.408264	113.776024
-530.602783	41.315243	875.603638	-476.785736	-112.900620	868.578186	-591.129089	96.163780	495.028259	-545.609375	-170.373810	506.743988	-580.454834	137.693436	86.006500	-544.896790	-150.940735	90.077271	-542.185364	104.948830	1379.694702	-437.270813	-224.248184	1364.989258	-462.759186	-40.602234	1393.118530	-462.631348	-26.340830	1664.579102	-608.794983	180.390121	1140.812256	-474.924286	-325.829254	1130.323120	-495.459564	241.441589	903.283081	-370.424805	-284.284271	885.341003	-465.761627	-26.750193	964.174255	580.471558	-41.456749	932.194397	586.526978	113.832039
-530.530273	41.943703	875.627502	-477.046753	-112.508881	868.577515	-591.492432	96.284698	495.177795	-545.893616	-169.901505	506.700256	-580.531738	137.660110	86.047424	-544.827698	-150.856781	90.033485	-541.872498	105.488037	1379.808472	-437.556915	-223.909805	1364.930908	-462.722504	-40.223640	1393.129761	-462.651489	-25.913551	1664.517822	-608.164490	180.892288	1140.863647	-475.272858	-325.381195	1130.212891	-494.738007	241.698715	903.403259	-370.717957	-283.561279	885.366882	-465.849426	-26.348625	964.193787	580.655945	-41.400322	932.192139	586.645447	113.867981
-530.543030	42.447540	875.656128	-477.332062	-112.079628	868.568787	-591.826233	96.543221	495.331879	-546.222900	-169.477753	506.686920	-580.562439	137.696381	86.109116	-544.747253	-150.748932	89.962479	-541.544006	105.962326	1379.878418	-437.792023	-223.509995	1364.877563	-462.693695	-39.883392	1393.107300	-462.594818	-25.416519	1664.528809	-607.643005	181.495926	1140.953613	-475.645935	-324.916443	1130.119019	-493.998199	241.982224	903.563354	-371.014954	-282.876984	885.401428	-465.988586	-25.972382	964.208435	580.833923	-41.379520	932.201904	586.776855	113.921982
-530.595947	42.979126	875.642517	-477.545776	-111.754585	868.600952	-592.084351	96.917450	495.402039	-546.608093	-169.070404	506.783722	-580.622803	137.689209	86.108856	-544.698975	-150.648819	89.972641	-541.395325	106.547127	1379.901855	-438.188965	-223.074661	1364.834229	-462.773621	-39.428726	1393.057983	-462.515198	-24.893951	1664.483643	-607.183228	182.007828	1140.983521	-476.025085	-324.438568	1130.031494	-492.924622	242.092941	903.686157	-371.311462	-282.167755	885.416504	-466.109833	-25.563799	964.214600	580.967163	-41.375317	932.210144	586.872009	113.937004
-530.590027	43.616898	875.652100	-477.820557	-111.194489	868.604248	-592.264771	97.318787	495.473389	-546.872986	-168.652451	506.798401	-580.697571	137.712448	86.107422	-544.638123	-150.555664	89.971596	-541.181396	107.126602	1379.919067	-438.544250	-222.657745	1364.796387	-462.804199	-38.944687	1393.009399	-462.358490	-24.334204	1664.422363	-606.757568	182.603256	1140.997803	-476.438416	-323.939270	1130.016235	-492.305145	242.553619	903.858154	-371.621429	-281.458038	885.392151	-466.207764	-25.029018	964.212097	581.171448	-41.416653	932.205383	587.030151	113.871895
-530.571777	44.268330	875.673523	-478.071075	-110.631035	868.612183	-592.358643	97.701118	495.521881	-547.111206	-168.239609	506.807983	-580.813660	137.738571	86.099075	-544.548218	-150.458618	89.967300	-541.026245	107.708748	1379.952637	-438.875244	-222.245224	1364.760742	-462.831085	-38.426941	1392.985962	-462.177368	-23.720093	1664.416748	-606.403992	183.207016	1141.015015	-476.854401	-323.381165	1129.945923	-491.476471	242.814255	904.058350	-371.916321	-280.798126	885.406494	-466.279694	-24.484959	964.214539	581.333435	-41.499508	932.191956	587.210327	113.771530
-530.587158	44.835175	875.728821	-478.209747	-110.144394	868.630188	-592.381592	98.097221	495.557404	-547.294556	-167.817688	506.805939	-580.898560	137.812881	86.111298	-544.576538	-150.408478	89.965347	-540.827576	108.239182	1380.034790	-439.175354	-221.803543	1364.720581	-462.838287	-38.002399	1392.977295	-462.100281	-23.089409	1664.396606	-606.100586	183.777420	1141.048950	-477.278412	-322.833160	1129.896484	-490.635284	243.018158	904.320374	-372.163147	-280.062592	885.460571	-466.338562	-24.008848	964.248474	581.449768	-41.519623	932.185181	587.319275	113.677872
-530.537903	45.523930	875.812927	-478.335571	-109.569305	868.642883	-592.339111	98.491577	495.656616	-547.378662	-167.330246	506.780243	-580.969421	137.824768	86.127266	-544.465271	-150.296417	89.926537	-540.797119	108.832153	1380.125610	-439.613434	-221.329819	1364.676147	-462.921082	-37.476448	1393.009888	-462.054382	-22.550974	1664.312744	-605.833313	184.343872	1141.097168	-477.776154	-322.126251	1129.763428	-489.838104	243.266434	904.601318	-372.395996	-279.383057	885.514832	-466.376251	-23.468836	964.305237	581.622070	-41.540543	932.183533	587.461365	113.634651
-530.583557	46.169250	875.898193	-478.584625	-108.925896	868.674377	-592.318054	98.899109	495.713715	-547.447693	-166.911880	506.725098	-581.074158	137.853622	86.175369	-544.403931	-150.227478	89.908119	-540.737732	109.404785	1380.217407	-439.959259	-220.920395	1364.623413	-463.010773	-36.979023	1393.026978	-461.922241	-21.936413	1664.260986	-605.585510	184.947601	1141.154175	-478.248352	-321.500946	1129.695557	-489.119934	243.561829	904.906433	-372.627075	-278.713348	885.578735	-466.505554	-22.900316	964.363159	581.738892	-41.505772	932.172607	587.506348	113.686684
-530.601135	46.859215	875.913269	-478.766846	-108.314674	868.699097	-592.296936	99.316002	495.755707	-547.497742	-166.495590	506.679016	-581.091248	137.893921	86.176727	-544.309937	-150.172043	89.891434	-540.754333	110.022545	1380.267944	-440.344086	-220.414642	1364.573608	-463.143341	-36.475334	1393.003174	-461.790314	-21.257656	1664.274658	-605.351990	185.519485	1141.129761	-478.791412	-320.816162	1129.584229	-488.287476	243.802460	905.176636	-372.903290	-278.015686	885.616150	-466.581726	-22.280478	964.376038	581.781860	-41.428276	932.159424	587.452942	113.894928
-530.570801	47.606323	875.895752	-478.859741	-107.697227	868.711548	-592.258606	99.784431	495.767365	-547.487488	-166.074326	506.665436	-581.121826	137.946365	86.203384	-544.310974	-150.098236	89.884140	-540.823975	110.629448	1380.283081	-440.774963	-219.920578	1364.552002	-463.284943	-35.918957	1392.987061	-461.674316	-20.635983	1664.192139	-605.197327	186.149658	1141.134521	-479.318085	-320.105927	1129.512085	-487.554871	244.077179	905.422974	-373.199158	-277.371124	885.644775	-466.589844	-21.609583	964.364990	581.898315	-41.430973	932.153687	587.554016	113.889717
-530.500000	48.254807	875.907959	-478.929108	-107.056534	868.756592	-592.290466	100.195641	495.794403	-547.449097	-165.651581	506.658142	-581.173523	137.987289	86.142693	-544.214233	-150.023132	89.923698	-540.905334	111.229744	1380.265869	-441.123962	-219.395340	1364.549683	-463.469971	-35.326317	1392.963379	-461.695129	-19.998165	1664.069458	-605.080017	186.822144	1141.075684	-479.842163	-319.446838	1129.493896	-486.821350	244.377594	905.662598	-373.510559	-276.670227	885.673401	-466.577637	-20.976376	964.389893	581.968750	-41.497135	932.161743	587.675110	113.850502
-530.466553	48.935696	875.908691	-478.980652	-106.417297	868.769531	-592.454407	100.670753	495.836670	-547.410522	-165.229294	506.659637	-581.218567	138.034866	86.164238	-544.216736	-149.953949	89.892944	-541.022034	111.878571	1380.267212	-441.436707	-218.818832	1364.540527	-463.652618	-34.732918	1392.937378	-461.721191	-19.328772	1664.013916	-604.940491	187.448853	1140.976440	-480.363495	-318.687836	1129.455322	-486.046387	244.692596	905.861084	-373.792419	-276.007935	885.685425	-466.562744	-20.323864	964.387512	582.059937	-41.514183	932.165161	587.802856	113.843910
-530.373596	49.631516	875.960205	-479.043640	-105.720367	868.788635	-592.247559	100.206894	495.754395	-547.397644	-164.804138	506.650787	-581.287109	138.137756	86.062798	-544.199707	-149.905685	89.892433	-541.113892	112.459770	1380.276123	-441.713776	-218.302597	1364.529419	-463.767029	-34.143372	1392.947754	-461.715668	-18.633659	1663.965698	-604.838623	188.044220	1140.927368	-480.860657	-317.971649	1129.442627	-485.345642	245.016983	906.110535	-374.091125	-275.352997	885.736023	-466.544373	-19.683968	964.426514	582.147644	-41.503094	932.154053	587.928650	113.859726
-530.296997	50.362762	876.029175	-479.077789	-105.018700	868.815918	-592.126587	100.482468	495.799438	-547.337219	-164.355515	506.640381	-581.255737	137.881180	85.767204	-544.231018	-149.856705	89.884407	-541.279907	113.101265	1380.267334	-442.018921	-217.707413	1364.500244	-463.950836	-33.534485	1392.974731	-461.689514	-17.908442	1663.974609	-604.761292	188.670166	1140.896240	-481.331573	-317.310974	1129.395142	-484.729065	245.437759	906.400879	-374.414948	-274.700348	885.759949	-466.522858	-19.021149	964.479431	582.200623	-41.487957	932.172546	588.035522	113.843346
-530.168884	51.104675	876.080872	-479.075500	-104.229744	868.861389	-592.495300	100.823135	495.950897	-547.200439	-163.809723	506.590454	-581.434143	137.894913	85.811691	-544.023315	-149.750397	89.895470	-541.500732	113.778885	1380.265869	-442.300354	-217.070389	1364.472900	-464.151886	-32.899010	1393.015625	-461.756714	-17.225887	1663.940552	-604.666199	189.237259	1140.862427	-481.776031	-316.525726	1129.270752	-484.225311	245.959198	906.606445	-374.713959	-274.058716	885.768250	-466.486755	-18.298088	964.543823	582.292969	-41.463699	932.195618	588.160339	113.852104
-530.028442	51.865444	876.108337	-479.018799	-103.504906	868.874817	-592.382385	101.140915	495.943054	-547.156311	-163.320175	506.555634	-581.377075	137.992676	85.822662	-543.928894	-149.696564	89.870445	-541.841125	114.442398	1380.252441	-442.708282	-216.429199	1364.450439	-464.470123	-32.229252	1393.030640	-461.917053	-16.600718	1663.839722	-604.684692	189.943481	1140.757813	-482.160156	-315.839844	1129.205688	-483.343079	246.091003	906.705872	-375.002991	-273.382721	885.759583	-466.413635	-17.595078	964.578369	582.326355	-41.522865	932.242126	588.268188	113.866219
-529.957520	52.559357	876.096619	-478.964417	-102.882339	868.887085	-592.536621	101.563339	495.955841	-547.127258	-162.868683	506.551117	-581.435425	138.030167	85.825073	-543.924011	-149.647812	89.850410	-542.106873	115.127037	1380.181641	-442.991180	-215.769028	1364.416748	-464.725891	-31.578083	1393.023071	-462.129089	-15.886825	1663.808472	-604.653687	190.588974	1140.632324	-482.550568	-315.148529	1129.198975	-482.717468	246.475815	906.831421	-375.357849	-272.770630	885.700317	-466.349579	-16.929958	964.577454	582.331238	-41.518055	932.245605	588.372925	113.879753
-529.830627	53.342007	876.078796	-478.883087	-102.206841	868.890442	-592.689514	102.016884	495.982971	-547.151611	-162.502075	506.599396	-581.460754	138.053558	85.805908	-543.987000	-149.614288	89.913757	-542.435974	115.785034	1380.101685	-443.274231	-215.096741	1364.407959	-464.980774	-30.854904	1393.006836	-462.347260	-15.157990	1663.758423	-604.628662	191.232376	1140.449829	-482.867981	-314.432709	1129.166382	-482.162598	246.895035	906.901062	-375.681183	-272.143829	885.636169	-466.247131	-16.205748	964.571350	582.349915	-41.541115	932.235352	588.501953	113.881004
-529.663940	54.019428	876.091431	-478.684265	-101.561539	868.884583	-593.117249	102.513695	496.063324	-547.230408	-162.128693	506.672424	-581.610718	138.059998	85.813103	-544.011902	-149.558090	89.941444	-542.772095	116.495903	1380.054443	-443.507111	-214.378403	1364.392700	-465.209534	-30.143480	1393.035522	-462.611481	-14.437889	1663.742920	-604.617371	191.865051	1140.304688	-483.181335	-313.654633	1129.097900	-481.635620	247.261154	906.964111	-375.975525	-271.523895	885.608032	-466.079041	-15.554315	964.581726	582.406616	-41.495750	932.250671	588.652832	113.918312
-529.592407	54.785885	876.183105	-478.606384	-100.736366	868.887634	-593.019653	102.931839	496.120880	-547.177795	-161.634094	506.695038	-581.554810	138.132233	85.821922	-543.970276	-149.498627	89.935501	-542.978943	117.162193	1380.030884	-443.664734	-213.692505	1364.372803	-465.398071	-29.444317	1393.104614	-462.906860	-13.696355	1663.735229	-604.622009	192.492340	1140.182007	-483.374451	-313.077057	1129.234009	-481.127899	247.656250	907.043762	-376.251312	-270.909882	885.599487	-466.018799	-14.811571	964.639832	582.455627	-41.456985	932.259888	588.778931	113.984062
-529.556274	55.600796	876.204956	-478.575989	-99.948174	868.873962	-593.713562	103.899727	496.478088	-547.107910	-161.103012	506.629364	-581.714233	138.088608	85.904259	-543.863892	-149.387970	89.896538	-543.411499	117.865150	1380.008423	-443.943146	-212.938187	1364.388062	-465.762604	-28.690195	1393.124634	-463.190186	-12.949093	1663.712769	-604.696716	193.184189	1140.128052	-483.546722	-312.456238	1129.254517	-480.681854	248.073517	907.148071	-376.546539	-270.309387	885.549683	-465.988922	-14.035139	964.647461	582.629089	-41.299469	932.207275	588.975891	114.080055
-529.513733	56.338512	876.242737	-478.459167	-99.207520	868.876404	-593.095642	103.688126	496.249756	-547.092468	-160.621216	506.657654	-581.577576	138.198853	85.893723	-543.869446	-149.346359	89.876854	-543.708374	118.614601	1380.006958	-444.050079	-212.206467	1364.410400	-465.962006	-28.022507	1393.156006	-463.600098	-12.187757	1663.744141	-604.739868	193.833557	1140.057617	-483.686035	-311.737640	1129.237183	-480.310028	248.536438	907.195496	-376.835968	-269.735626	885.437439	-465.925323	-13.304200	964.674988	582.856140	-41.103348	932.144104	589.192139	114.261307
-529.411133	57.129478	876.254395	-478.343140	-98.372108	868.902039	-593.352051	104.178993	496.317383	-547.009460	-160.196777	506.637177	-581.715698	138.519806	86.256950	-543.743591	-149.277817	89.882500	-544.091797	119.322998	1379.986328	-444.329498	-211.439026	1364.389038	-466.302673	-27.230484	1393.172974	-464.029449	-11.418094	1663.752686	-604.782166	194.461807	1139.923096	-483.837616	-311.037384	1129.179199	-479.952057	248.998703	907.184753	-377.123352	-269.166687	885.327332	-465.844543	-12.486978	964.705017	582.837585	-41.029099	932.151245	589.295837	114.425369
-529.380249	57.948029	876.312317	-478.205780	-97.523582	868.895508	-593.046692	104.525192	496.239929	-546.941528	-159.747528	506.623779	-581.638550	138.616333	86.236954	-543.811829	-149.202545	89.856651	-544.494446	120.045784	1379.874390	-444.491180	-210.636124	1364.408081	-466.613068	-26.475964	1393.192749	-464.432648	-10.647179	1663.720093	-604.854858	195.074707	1139.734131	-483.884369	-310.327271	1129.252319	-479.653625	249.490875	907.179504	-377.362396	-268.539673	885.219421	-465.785278	-11.672790	964.742737	582.797668	-41.002186	932.147339	589.415344	114.457367
-529.376038	58.867493	876.305481	-478.138153	-96.687531	868.880188	-593.286499	105.007866	496.349060	-546.774536	-159.272888	506.612152	-581.737610	138.217422	85.967209	-543.765869	-149.123032	89.904984	-544.954224	120.807312	1379.792603	-444.668304	-209.854294	1364.437744	-466.896332	-25.691021	1393.215332	-464.969910	-9.809990	1663.765747	-604.932068	195.662994	1139.552368	-483.911285	-309.632141	1129.295898	-479.375488	249.998840	907.181763	-377.605499	-267.975922	885.109863	-465.756775	-10.791480	964.734375	582.747803	-40.996578	932.148499	589.526611	114.488419
-529.294678	59.705734	876.310791	-477.902283	-95.821953	868.877991	-593.316589	105.945122	496.570251	-546.499268	-158.696228	506.638550	-581.657166	138.264359	86.028351	-543.663452	-149.017303	89.925735	-545.300476	121.510162	1379.743286	-444.817963	-209.027222	1364.455322	-467.197205	-24.926638	1393.243774	-465.481384	-8.993044	1663.798706	-605.053406	196.306076	1139.411377	-483.924927	-308.845093	1129.328003	-479.192596	250.461929	907.152344	-377.802704	-267.385376	885.029663	-465.629181	-9.915645	964.746643	582.702454	-40.995289	932.165283	589.637573	114.484482
-529.240906	60.591072	876.394958	-477.742371	-94.872955	868.880554	-593.596191	106.484535	496.740234	-546.190674	-158.131836	506.607819	-581.806641	138.233963	86.046127	-543.600403	-148.931274	89.954979	-545.689636	122.241409	1379.715576	-444.899170	-208.187439	1364.525024	-467.431183	-24.120640	1393.307983	-466.001709	-8.141856	1663.852173	-605.164307	196.895752	1139.274536	-483.901947	-308.030548	1129.373779	-478.830963	250.799438	907.118347	-377.970642	-266.786957	884.999451	-465.561401	-9.031429	964.808960	582.661987	-40.957542	932.159973	589.736145	114.519669
-529.276245	61.448952	876.501282	-477.635223	-93.901253	868.884583	-592.928894	106.398552	496.566742	-546.028931	-157.739517	506.599030	-581.609131	138.367661	86.011223	-543.623291	-148.884216	89.976563	-546.158936	123.017891	1379.673096	-445.027222	-207.329620	1364.599731	-467.749786	-23.332439	1393.371094	-466.546631	-7.330631	1663.908325	-605.289429	197.481400	1139.125244	-483.873779	-307.108063	1129.322876	-478.917877	251.560226	907.110657	-378.146484	-266.151245	884.931580	-465.561890	-8.149579	964.882019	582.618286	-40.918018	932.187073	589.844543	114.500923
-529.267700	62.349716	876.562988	-477.435028	-92.947342	868.875610	-592.892273	106.887032	496.597687	-545.702332	-157.206497	506.531555	-581.641235	138.745926	86.369873	-543.593994	-148.800919	89.965729	-546.370605	123.727104	1379.687378	-444.926331	-206.548462	1364.673584	-467.950287	-22.540747	1393.437988	-467.133942	-6.472651	1663.955566	-605.405518	198.037766	1138.985962	-483.836060	-306.416168	1129.450195	-478.844482	252.160538	907.104492	-378.309845	-265.534332	884.861023	-465.511749	-7.233929	964.931641	582.606873	-40.903675	932.198303	589.985657	114.512100
-529.284973	63.311943	876.577393	-477.346466	-91.943726	868.868103	-592.821899	107.380882	496.647339	-545.316223	-156.658981	506.478882	-581.657776	138.794830	86.383568	-543.673523	-148.735687	89.977760	-546.834045	124.474022	1379.620728	-445.023743	-205.679428	1364.735718	-468.251129	-21.731483	1393.494751	-467.644562	-5.547571	1664.050293	-605.645752	198.698532	1138.892212	-483.691162	-305.773987	1129.654785	-478.853302	252.770142	907.074890	-378.454590	-264.899170	884.783203	-465.515625	-6.250109	964.951233	582.605469	-40.953739	932.221191	590.137268	114.434258
-529.255737	64.231964	876.652161	-477.145355	-90.918289	868.876221	-593.142517	108.366463	496.875244	-544.879272	-156.085938	506.457092	-581.710205	138.811874	86.456017	-543.618225	-148.652740	89.978737	-547.309998	125.294258	1379.570679	-445.095062	-204.762985	1364.823730	-468.802979	-20.717218	1393.375610	-468.276459	-4.713762	1664.030884	-605.736938	199.200302	1138.669800	-483.572144	-304.996918	1129.742432	-478.504608	253.605499	907.223694	-378.589478	-264.297119	884.696228	-465.464020	-5.292307	965.020020	582.615234	-40.959297	932.239197	590.281372	114.428123
[truncated: 137 more rows]
[truncated: 40 more columns]
