# Supplementary material for: A dyadic stimulus set of audiovisual affective displays for the study of multisensory, emotional, social interactions
Source: Behav Res Methods. 2015 Nov 5;48(4):1285–95. doi: 10.3758/s13428-015-0654-4 (PMC5101291; doi:10.3758/s13428-015-0654-4)
Supplement: Supplementary file 1 — (ZIP 270 MB) [file 13428_2015_654_MOESM1_ESM.zip › supplementary_material_2_stimuli_set_files/F/F11.txt]

-602.469604	102.898636	876.202637	-570.266174	-58.339886	870.305847	-668.609680	143.149597	498.797760	-618.495544	-140.814789	503.786713	-651.400696	161.315338	86.144142	-606.388123	-161.127487	90.719482	-588.871643	173.879318	1381.883667	-518.165894	-162.178284	1365.161377	-524.487061	22.861403	1392.035889	-509.190002	43.485664	1661.966675	-646.449158	262.980469	1143.720825	-540.167786	-260.765808	1128.770874	-530.560669	291.103333	898.189575	-432.556213	-211.885056	888.910461	-548.242920	26.516487	965.604309	545.239441	-20.092403	934.187439	543.013123	136.186996
-602.692871	103.027161	876.161316	-570.377930	-58.201561	870.248901	-669.200867	143.183426	498.808624	-618.887146	-140.828308	503.796539	-651.456116	161.460693	86.156891	-606.356873	-161.157608	90.727646	-588.891541	174.001434	1381.867676	-517.976563	-162.032242	1365.023193	-524.371826	22.984558	1391.946045	-508.858185	43.569069	1661.868286	-646.536377	262.953094	1143.660278	-539.946472	-260.680237	1128.731934	-530.399475	291.155914	898.248352	-432.499756	-211.751236	888.638306	-548.328369	26.685343	965.519592	545.246582	-20.107651	934.200256	543.031433	136.208618
-602.865234	103.166145	876.119690	-570.471802	-58.064754	870.188416	-669.649048	143.188843	498.822021	-619.317444	-140.788925	503.796234	-651.486145	161.598969	86.099274	-606.438110	-161.179398	90.694359	-588.914978	174.113358	1381.829590	-517.796570	-161.863632	1364.834351	-524.280029	23.154564	1391.864746	-508.554688	43.659405	1661.779419	-646.582520	262.878693	1143.573486	-539.757080	-260.545227	1128.649048	-530.250610	291.257629	898.267822	-432.464752	-211.658356	888.354065	-548.390259	26.846426	965.437988	545.257568	-20.127991	934.199219	543.070984	136.161438
-603.075623	103.275002	876.092896	-570.592590	-57.882137	870.140808	-670.211670	143.204971	498.781708	-619.740845	-140.696411	503.790588	-651.737671	161.868973	86.164124	-606.455139	-161.202316	90.675751	-588.985718	174.237946	1381.823608	-517.607544	-161.691666	1364.667480	-524.173340	23.327135	1391.783081	-508.269043	43.740562	1661.694092	-646.598938	262.918549	1143.521362	-539.639587	-260.235809	1128.475586	-530.124268	291.361115	898.292786	-432.448639	-211.495285	888.072205	-548.505859	27.014353	965.378967	545.309143	-20.109688	934.194214	543.105774	136.176285
-603.267639	103.384224	876.040649	-570.655945	-57.753086	870.082520	-670.616333	143.231918	498.798309	-620.055420	-140.636337	503.795654	-651.724670	162.010025	86.133850	-606.391418	-161.185730	90.654312	-588.992554	174.394684	1381.852417	-517.410645	-161.495148	1364.480957	-524.067871	23.515409	1391.688354	-508.002563	43.845627	1661.614868	-646.568054	262.993958	1143.495605	-539.698425	-259.470642	1128.034912	-530.024597	291.527954	898.286011	-432.427734	-211.313049	887.730103	-548.574036	27.174196	965.297058	545.305298	-20.109848	934.196838	543.114990	136.170807
-603.465027	103.479149	875.995483	-570.696289	-57.627117	870.014404	-671.081543	143.356964	498.831604	-620.356995	-140.567123	503.802826	-651.769958	162.121201	86.074936	-606.288757	-161.196548	90.657349	-589.048523	174.519669	1381.735840	-517.191650	-161.306778	1364.286621	-523.967285	23.702456	1391.588501	-507.648285	44.012367	1661.576538	-646.491882	263.075195	1143.417480	-539.652283	-259.124420	1127.906006	-529.954895	291.749329	898.220520	-432.467529	-211.071609	887.418701	-548.633850	27.322777	965.213989	545.352478	-20.110247	934.213135	543.168518	136.138535
-603.660278	103.602692	875.963867	-570.766785	-57.485310	869.954956	-671.425964	143.415161	498.820831	-620.664734	-140.523956	503.842224	-651.786865	162.216873	86.036057	-606.271118	-161.215393	90.640015	-589.072510	174.637512	1381.694580	-517.013916	-161.136093	1364.126221	-523.865234	23.884838	1391.499390	-507.379395	44.138813	1661.495361	-646.381592	263.217621	1143.360352	-539.653809	-258.690369	1127.663208	-529.921997	291.980774	898.170288	-432.537537	-210.798416	887.104980	-548.714294	27.481356	965.145386	545.364685	-20.130707	934.203003	543.184082	136.130356
-603.847839	103.738693	875.925049	-570.792542	-57.358574	869.898743	-671.713013	143.455414	498.796844	-620.945190	-140.461136	503.843719	-651.824036	162.311691	85.994286	-606.262573	-161.218887	90.595558	-589.101196	174.779602	1381.636353	-516.832581	-160.970795	1363.991211	-523.785339	24.058084	1391.428833	-507.220032	44.225491	1661.372681	-646.239807	263.402252	1143.343506	-539.662048	-258.110809	1127.338989	-529.870728	292.230713	898.151184	-432.605743	-210.546753	886.793213	-548.780884	27.650068	965.079346	545.410217	-20.151884	934.192139	543.228210	136.130188
-604.038330	103.925468	875.912170	-570.834595	-57.143932	869.867981	-671.897827	143.475510	498.765930	-621.170410	-140.430817	503.807617	-651.827698	162.387833	85.971092	-606.219727	-161.221146	90.584808	-589.112366	174.892838	1381.591797	-516.656372	-160.814636	1363.864258	-523.716187	24.233385	1391.348511	-506.994690	44.377716	1661.303467	-646.083008	263.570190	1143.306030	-539.643860	-257.700073	1127.126343	-529.859192	292.569000	898.137878	-432.712891	-210.256287	886.479736	-548.855469	27.886166	965.038330	545.439514	-20.151880	934.199036	543.257324	136.160461
-604.241943	104.091743	875.899780	-570.878296	-56.983082	869.828552	-672.041870	143.564789	498.788635	-621.312561	-140.353317	503.776093	-651.805481	162.460022	85.978920	-606.250671	-161.226044	90.575272	-589.084900	175.029251	1381.561768	-516.471313	-160.624817	1363.738159	-523.628052	24.413351	1391.273071	-506.779266	44.525784	1661.236450	-645.892761	263.686462	1143.301392	-539.615234	-257.236847	1126.941650	-529.830139	292.919617	898.128662	-432.913239	-209.924652	886.129883	-548.932556	28.082830	964.991272	545.461304	-20.157167	934.208069	543.305542	136.130905
-604.428345	104.272156	875.900513	-570.944641	-56.772293	869.795105	-672.157288	143.628906	498.787018	-621.430176	-140.286896	503.802490	-651.832275	162.490860	85.957512	-606.316833	-161.227631	90.583160	-589.113892	175.165131	1381.536499	-516.319946	-160.426132	1363.633911	-523.549561	24.591700	1391.195679	-506.541687	44.708565	1661.169067	-645.745972	263.837677	1143.314697	-539.513977	-257.058563	1126.924805	-529.779480	293.311646	898.147888	-433.136963	-209.565201	885.856140	-549.018555	28.297642	964.957031	545.471252	-20.157127	934.202881	543.325745	136.151428
-604.591003	104.396561	875.885315	-570.967285	-56.558434	869.769104	-672.276672	143.689407	498.759125	-621.489197	-140.269104	503.794525	-651.825195	162.552460	85.965088	-606.308655	-161.236038	90.585747	-589.073120	175.312531	1381.511719	-516.102295	-160.236710	1363.537842	-523.480164	24.782578	1391.172241	-506.351746	44.871223	1661.107910	-645.566223	264.006561	1143.344116	-539.323608	-256.946808	1126.983276	-529.709717	293.682343	898.174927	-433.304474	-209.202438	885.646301	-549.079651	28.503914	964.921326	545.496094	-20.182194	934.213501	543.355957	136.117859
-604.779663	104.514542	875.885864	-570.990540	-56.380527	869.752502	-672.310608	143.727295	498.726410	-621.524719	-140.190353	503.806549	-651.831238	162.609192	85.960915	-606.384583	-161.242706	90.576431	-589.074951	175.423111	1381.489258	-515.911011	-160.059860	1363.437744	-523.412903	24.945280	1391.130005	-506.175018	45.065521	1661.067139	-645.406189	264.288910	1143.381470	-539.395081	-256.072357	1126.541870	-529.693787	294.063446	898.204529	-433.425201	-208.875885	885.378540	-549.161438	28.689075	964.901306	545.513611	-20.174196	934.205566	543.394470	136.124344
-604.928040	104.684074	875.868774	-571.011230	-56.184437	869.724304	-672.235352	143.793243	498.729767	-621.508911	-140.168716	503.797607	-651.804932	162.658096	85.945740	-606.373413	-161.232544	90.569214	-589.074890	175.549896	1381.489624	-515.708130	-159.867859	1363.382935	-523.341431	25.117405	1391.076660	-506.009583	45.244244	1661.013794	-645.256104	264.641937	1143.463989	-539.335632	-255.588440	1126.415161	-529.745850	294.518372	898.228271	-433.566620	-208.558304	885.170532	-549.212341	28.904701	964.862854	545.547974	-20.172224	934.196289	543.431580	136.129089
-605.040894	104.808907	875.889282	-570.954224	-56.042786	869.719604	-672.190369	143.870483	498.725861	-621.458130	-140.129547	503.814850	-651.806091	162.699509	85.947327	-606.453003	-161.215225	90.604668	-589.112061	175.633972	1381.481445	-515.532837	-159.680420	1363.338989	-523.283997	25.309019	1391.031372	-505.842743	45.446384	1660.976440	-645.154053	264.985077	1143.554932	-539.294800	-255.120071	1126.314087	-529.846252	294.981232	898.281067	-433.667389	-208.234085	885.026245	-549.236206	29.065897	964.867615	545.556885	-20.190376	934.194031	543.465454	136.101105
-605.080444	104.988029	875.901001	-570.871521	-55.774895	869.720154	-672.091797	143.909912	498.742249	-621.367615	-140.096680	503.804077	-651.804504	162.761261	85.958992	-606.534241	-161.210449	90.592758	-589.180176	175.744568	1381.550171	-515.418457	-159.500076	1363.300537	-523.224304	25.488365	1391.000122	-505.691711	45.645210	1660.932861	-645.096069	265.286530	1143.664185	-539.188232	-254.945724	1126.407471	-530.073792	295.584656	898.384888	-433.717865	-207.884995	884.961548	-549.232178	29.311085	964.880066	545.557129	-20.224771	934.193176	543.476746	136.083176
-605.096375	105.171806	875.930969	-570.776733	-55.614174	869.721802	-672.321289	144.091660	498.821411	-621.288269	-140.065460	503.815460	-651.916565	162.746201	85.973274	-606.525330	-161.208786	90.620918	-589.213135	175.849854	1381.610352	-515.236633	-159.310394	1363.303589	-523.193481	25.678881	1391.003296	-505.542480	45.850464	1660.877441	-645.075439	265.653992	1143.844604	-539.183105	-254.322754	1126.249512	-530.310791	296.488525	898.622131	-433.647217	-207.579773	884.937744	-549.205322	29.490282	964.900757	545.607178	-20.193071	934.191772	543.525269	136.085541
-605.105774	105.315964	875.927673	-570.655396	-55.442463	869.703918	-672.328552	144.167404	498.842682	-621.128357	-140.005630	503.807068	-651.777466	162.641724	85.881393	-606.652283	-161.180511	90.605446	-589.299805	175.887802	1381.630127	-515.102417	-159.161957	1363.307617	-523.173828	25.839584	1390.981323	-505.337463	46.108517	1660.882446	-645.124573	266.123596	1144.046265	-539.066589	-254.214859	1126.441650	-530.387207	297.218781	898.856506	-433.407104	-207.376434	885.092957	-549.165955	29.668362	964.896118	545.635437	-20.192568	934.190430	543.561035	136.091705
-605.039917	105.447227	875.940674	-570.512329	-55.295517	869.703491	-672.333984	144.288040	498.892059	-620.967346	-139.920578	503.819153	-651.772461	162.665482	85.899124	-606.595947	-161.163040	90.646835	-589.422791	175.955505	1381.657715	-515.045715	-158.985138	1363.333374	-523.171204	26.026577	1390.980347	-505.339294	46.254395	1660.814819	-645.278870	266.739441	1144.202271	-539.138306	-253.842026	1126.493408	-530.393616	297.392639	898.905823	-433.011139	-207.424911	885.271790	-549.093506	29.811419	964.915649	545.648499	-20.213676	934.183533	543.596008	136.075745
-604.954712	105.517685	875.915405	-570.299133	-55.185127	869.709839	-672.310608	144.358719	498.877808	-620.740967	-139.812271	503.821655	-651.811584	162.683395	85.900185	-606.676086	-161.128296	90.637093	-589.541687	176.065567	1381.659180	-515.037109	-158.777756	1363.334595	-523.200073	26.198338	1390.984863	-505.216797	46.470795	1660.764771	-645.563171	267.400330	1144.238525	-539.218323	-253.390305	1126.481079	-530.566284	297.380707	898.766907	-432.359467	-207.326447	885.642029	-548.994934	29.940296	964.925476	545.668579	-20.223230	934.183899	543.629578	136.056396
-604.854309	105.662857	875.913635	-570.138123	-55.056400	869.709106	-672.275574	144.449356	498.917328	-620.545593	-139.736664	503.840485	-651.979126	162.874298	86.019577	-606.681458	-161.124390	90.663841	-589.640137	176.236191	1381.678345	-515.032776	-158.563049	1363.308960	-523.249573	26.387823	1390.990723	-505.110229	46.669537	1660.706543	-645.791565	268.036377	1144.216797	-539.268433	-253.003342	1126.241943	-530.910828	297.499359	898.600281	-431.753021	-206.379059	885.802307	-548.897949	30.084129	964.937988	545.676697	-20.228695	934.176941	543.656433	136.074463
-604.695068	105.753845	875.874512	-569.917725	-54.940056	869.703003	-672.162659	144.530655	498.915192	-620.271606	-139.619003	503.817108	-651.970215	162.899826	86.023567	-606.642700	-161.088943	90.679024	-589.715515	176.447739	1381.698120	-515.038452	-158.387589	1363.302612	-523.280762	26.574142	1390.999512	-505.020721	46.858124	1660.646973	-645.846191	268.526886	1144.208740	-539.244385	-253.112000	1126.123535	-531.283508	297.676147	898.497498	-431.627899	-205.188919	885.611511	-548.749573	30.212555	964.931458	545.686646	-20.242697	934.197998	543.681824	136.069916
-604.492432	105.886879	875.868713	-569.662109	-54.832130	869.702881	-672.135498	144.583771	498.914581	-619.946899	-139.493088	503.812073	-651.835205	162.727036	85.893318	-606.640442	-161.033768	90.666656	-589.786804	176.655411	1381.705444	-515.051086	-158.241165	1363.314575	-523.339355	26.776857	1390.986938	-504.939941	47.045593	1660.587280	-645.748962	268.856873	1144.214600	-539.115906	-253.315689	1125.972778	-531.641357	297.970673	898.437805	-431.997589	-204.367432	885.272583	-548.581543	30.334059	964.953979	545.718811	-20.253178	934.194275	543.739075	136.060135
-604.271667	105.984734	875.831909	-569.422363	-54.664330	869.707703	-672.004578	144.649307	498.912567	-619.665161	-139.394272	503.826111	-652.017517	162.935318	85.995140	-606.671997	-161.053894	90.687271	-589.808777	176.819153	1381.713867	-515.042175	-158.129822	1363.368652	-523.383484	26.989927	1391.003906	-504.801025	47.297882	1660.594482	-645.682678	269.058685	1144.270142	-538.835327	-253.477249	1125.947876	-531.952576	298.198792	898.408936	-432.775360	-203.859375	884.979126	-548.405151	30.484861	964.959534	545.756653	-20.248934	934.194763	543.778442	136.040634
-604.020264	106.110451	875.792358	-569.156128	-54.535851	869.685852	-671.931824	144.719162	498.941803	-619.373840	-139.337128	503.821198	-652.043884	162.903656	86.007828	-606.681946	-161.033539	90.698914	-589.842102	176.971664	1381.703735	-515.027710	-158.000900	1363.458984	-523.447266	27.174145	1391.012817	-504.790436	47.428703	1660.488525	-645.718567	269.082428	1144.304810	-538.346130	-253.692047	1126.189575	-532.271667	298.317291	898.376038	-433.596893	-203.510803	884.731262	-548.197815	30.613806	964.950195	545.755005	-20.265049	934.206360	543.805603	136.055145
-603.762024	106.260551	875.765564	-568.911865	-54.436733	869.679321	-671.804932	144.796524	498.954529	-619.105347	-139.322037	503.811707	-651.997253	162.916916	86.034813	-606.738831	-161.001755	90.740944	-589.861267	177.128998	1381.650757	-514.991943	-157.791580	1363.532227	-523.472778	27.321877	1391.020142	-504.749634	47.614269	1660.475830	-645.842285	269.041748	1144.287720	-537.881287	-253.497513	1126.327881	-532.606506	298.379242	898.302734	-434.270691	-203.157272	884.539490	-547.991272	30.734764	964.952332	545.789124	-20.255371	934.215759	543.842041	136.058899
-603.495117	106.365654	875.733765	-568.645203	-54.313938	869.679260	-671.515686	144.794449	498.923859	-618.800293	-139.292892	503.858673	-651.923767	162.928009	86.017822	-606.749695	-161.004791	90.780273	-589.860535	177.284683	1381.637207	-514.898743	-157.566376	1363.589111	-523.491272	27.490469	1391.035889	-504.732452	47.768841	1660.466553	-646.022644	269.020111	1144.263794	-537.426208	-253.451385	1126.579102	-532.903687	298.315063	898.250061	-434.905579	-202.823807	884.390259	-547.780334	30.854412	964.959290	545.814514	-20.272043	934.201355	543.906372	136.035797
-603.262756	106.468903	875.700256	-568.434814	-54.198132	869.687317	-671.533630	144.867874	498.932281	-618.491089	-139.220673	503.850403	-651.961487	162.876129	86.033127	-606.870972	-160.970932	90.782837	-589.897644	177.428146	1381.579834	-514.758972	-157.321030	1363.617188	-523.516785	27.667479	1391.068726	-504.726501	47.942410	1660.466797	-646.239380	269.041779	1144.240234	-537.174011	-253.230011	1126.743896	-533.212463	298.179688	898.176880	-435.442017	-202.445114	884.219360	-547.599976	30.973455	964.963074	545.805481	-20.281240	934.195374	543.915894	136.040024
-603.027466	106.548973	875.666504	-568.179382	-54.101086	869.676819	-671.392578	144.921082	498.925507	-618.184143	-139.171600	503.812561	-651.937500	162.847992	86.004776	-606.859314	-160.956543	90.805473	-589.942017	177.579666	1381.543945	-514.575928	-157.091476	1363.618408	-523.522827	27.828671	1391.088867	-504.795471	48.138580	1660.484253	-646.542908	269.096649	1144.180664	-536.980713	-252.982407	1126.849854	-533.484436	298.010651	898.090393	-435.939545	-201.987656	884.102051	-547.390686	31.072294	964.955383	545.815247	-20.288712	934.196350	543.946838	136.024246
-602.816406	106.614639	875.623413	-567.905823	-54.074913	869.681396	-671.245544	144.972488	498.930542	-617.913025	-139.093506	503.807495	-651.902771	162.824387	86.038918	-606.891968	-160.931793	90.814194	-590.031982	177.724152	1381.511597	-514.372986	-156.862473	1363.597900	-523.528198	28.004555	1391.101563	-504.799347	48.317253	1660.498779	-646.889160	269.206909	1144.142822	-536.913330	-252.727875	1126.945557	-533.755310	297.701691	897.984375	-436.448334	-201.483841	883.986938	-547.185913	31.150612	964.949951	545.827209	-20.299732	934.191956	543.982300	136.033951
-602.580566	106.709763	875.599976	-567.673340	-53.966282	869.677185	-671.147217	145.010376	498.926880	-617.604309	-139.003082	503.801636	-651.884827	162.782440	86.054695	-606.865784	-160.910309	90.837830	-590.140015	177.861618	1381.473389	-514.168091	-156.668060	1363.564941	-523.526855	28.195120	1391.113647	-504.824036	48.476170	1660.519897	-647.248657	269.148590	1143.999756	-536.988159	-252.458038	1126.962891	-534.021667	297.338135	897.874939	-436.909576	-200.915527	883.863892	-546.986145	31.255169	964.950195	545.823120	-20.311890	934.188171	544.002930	136.008636
-602.348083	106.802048	875.584839	-567.448242	-53.869255	869.689697	-671.014465	145.029480	498.942963	-617.279907	-138.966248	503.818573	-651.860657	162.731598	86.058853	-606.855164	-160.886566	90.853355	-590.257080	178.034485	1381.453857	-513.951416	-156.450439	1363.561768	-523.527039	28.387146	1391.138428	-504.845215	48.630074	1660.539917	-647.605347	269.044739	1143.894897	-537.356018	-251.722870	1126.680664	-534.322449	296.985962	897.733765	-437.278473	-200.233490	883.725952	-546.787781	31.357018	964.961060	545.832031	-20.357775	934.168274	544.036804	136.009003
-602.083801	106.952438	875.573608	-567.188171	-53.758785	869.683960	-670.838684	145.076996	498.973938	-616.967712	-138.906204	503.819824	-651.776794	162.732147	86.088943	-606.898499	-160.871170	90.867897	-590.365601	178.220444	1381.426880	-513.768005	-156.271805	1363.560913	-523.495911	28.569199	1391.147827	-504.871338	48.812782	1660.558838	-647.930969	268.882172	1143.757568	-537.677246	-251.358566	1126.595459	-534.586975	296.680328	897.575806	-437.550964	-199.531494	883.674072	-546.547058	31.483414	964.961670	545.858704	-20.341444	934.180054	544.079468	135.995407
-601.870300	107.021935	875.562439	-566.931152	-53.683678	869.682800	-670.656616	145.149811	498.957001	-616.634521	-138.806396	503.824890	-651.743835	162.704544	86.070145	-606.843811	-160.842651	90.894447	-590.530212	178.437866	1381.375610	-513.709473	-156.148422	1363.602661	-523.453247	28.794895	1391.117676	-504.894104	48.973511	1660.588257	-648.265320	268.688019	1143.597290	-537.948059	-251.416763	1126.765991	-534.831421	296.381317	897.414001	-437.823914	-198.830338	883.685364	-546.333313	31.566975	964.963745	545.882568	-20.326881	934.178467	544.118103	136.041321
-601.641235	107.152115	875.566589	-566.712585	-53.547035	869.695313	-670.480286	145.162186	498.970184	-616.366394	-138.708878	503.776306	-651.656677	162.695480	86.105026	-606.908020	-160.841080	90.933296	-590.589783	178.647186	1381.338257	-513.543030	-156.033539	1363.679199	-523.411865	28.989216	1391.175903	-504.921631	49.117142	1660.625977	-648.572571	268.508148	1143.478516	-538.494507	-250.727097	1126.566162	-535.068970	296.098877	897.276550	-438.043182	-198.027191	883.711243	-546.135193	31.696894	964.982849	545.886169	-20.360004	934.194824	544.157837	136.001022
-601.446472	107.223198	875.578552	-566.497253	-53.442871	869.708069	-670.298096	145.241669	498.989380	-616.108093	-138.668091	503.796478	-651.624451	162.680420	86.093292	-606.924316	-160.826828	90.921967	-590.750977	178.863113	1381.280029	-513.523193	-155.969666	1363.760010	-523.403687	29.173120	1391.199463	-504.951538	49.269405	1660.679443	-648.882263	268.286621	1143.336548	-538.796692	-250.557724	1126.605591	-535.323486	295.854279	897.143250	-438.256897	-197.329987	883.799500	-545.946777	31.786999	965.001953	545.882629	-20.381718	934.188782	544.191895	136.001999
-601.245483	107.296249	875.572815	-566.267212	-53.360817	869.712341	-670.118103	145.285614	498.996063	-615.834778	-138.589111	503.798553	-651.516846	162.681961	86.128174	-606.889709	-160.815414	90.949104	-590.825989	179.033173	1381.230225	-513.464844	-155.913193	1363.815308	-523.369629	29.339905	1391.230103	-504.971588	49.417763	1660.708862	-649.148254	268.082306	1143.229614	-539.317505	-249.898560	1126.359375	-535.594971	295.651886	897.018066	-438.479248	-196.690750	883.796448	-545.747681	31.873663	965.007446	545.916870	-20.363670	934.192444	544.243286	135.987411
-601.056885	107.394661	875.562012	-566.047180	-53.254101	869.702759	-669.929138	145.291306	499.008301	-615.647827	-138.567459	503.811829	-651.496216	162.660126	86.142792	-606.887085	-160.803116	90.995529	-590.864807	179.202881	1381.175293	-513.395081	-155.830475	1363.886230	-523.340576	29.479050	1391.257935	-504.983826	49.562534	1660.743164	-649.358032	267.877472	1143.130859	-539.750305	-249.400101	1126.247925	-535.826355	295.399323	896.853333	-438.646729	-196.042130	883.830383	-545.559387	31.980927	965.003601	545.899353	-20.376583	934.180420	544.253113	135.980789
-600.890137	107.442101	875.554993	-565.846008	-53.186344	869.698669	-669.763916	145.329651	499.005707	-615.481384	-138.524078	503.805634	-651.447327	162.632935	86.139160	-606.875183	-160.761749	90.978874	-590.903076	179.325592	1381.088379	-513.350647	-155.768768	1363.946045	-523.276367	29.628838	1391.274902	-505.005005	49.705963	1660.772217	-649.568787	267.675049	1143.000000	-540.077087	-249.096344	1126.243530	-536.069519	295.143524	896.708008	-438.821899	-195.469131	883.890991	-545.380005	32.047916	964.999451	545.903015	-20.391134	934.182251	544.282898	135.980042
-600.734985	107.523643	875.543518	-565.651062	-53.125034	869.700745	-669.654968	145.361008	498.993805	-615.383728	-138.495071	503.818909	-651.468506	162.621719	86.130875	-606.910400	-160.760696	90.987984	-590.897522	179.443497	1381.014160	-513.260376	-155.691132	1363.969604	-523.199707	29.764307	1391.284790	-505.015259	49.846413	1660.785278	-649.732727	267.548370	1142.861816	-540.282471	-248.829910	1126.269409	-536.309875	294.910370	896.552612	-438.949127	-194.922501	883.940857	-545.222900	32.131729	965.001465	545.899536	-20.401928	934.168945	544.305969	135.965240
-600.567444	107.618065	875.546265	-565.472778	-53.046558	869.684875	-669.490051	145.393066	499.004791	-615.256836	-138.487442	503.839722	-651.378235	162.625565	86.122795	-606.935242	-160.765152	91.002754	-590.852722	179.548080	1380.931763	-513.171753	-155.603271	1363.996094	-523.143188	29.886908	1391.274414	-505.020569	50.003662	1660.803711	-649.877502	267.409912	1142.736206	-540.429993	-248.590195	1126.265259	-536.579407	294.712921	896.361816	-439.055511	-194.393997	883.990906	-545.046692	32.210281	964.993958	545.884399	-20.416798	934.181519	544.320435	135.960831
-600.398804	107.656937	875.516235	-565.275940	-52.963791	869.657715	-669.373535	145.422974	499.025726	-615.142029	-138.451294	503.830536	-651.365356	162.570496	86.132484	-606.930481	-160.773605	91.023079	-590.799988	179.643387	1380.852539	-513.057007	-155.510101	1364.009399	-523.074463	29.992962	1391.254639	-505.027222	50.163757	1660.803955	-650.027100	267.318573	1142.627441	-540.556091	-248.264557	1126.275146	-536.809509	294.497253	896.193665	-439.181671	-193.872681	884.020508	-544.863525	32.280884	964.964661	545.920471	-20.403168	934.186646	544.351074	135.979080
-600.270569	107.704498	875.514404	-565.094421	-52.889637	869.665771	-669.296753	145.451538	499.025360	-615.083923	-138.383682	503.836853	-651.370300	162.573608	86.160355	-606.930542	-160.737289	91.042931	-590.735535	179.729630	1380.807007	-512.974121	-155.414505	1364.030518	-523.002991	30.066084	1391.271118	-505.032043	50.314388	1660.808594	-650.150024	267.212036	1142.511475	-540.637268	-247.945053	1126.285034	-537.028809	294.281830	896.020264	-439.296997	-193.422745	884.075134	-544.717346	32.358841	964.970459	545.907654	-20.416864	934.187866	544.370667	135.933121
-600.085266	107.796051	875.524292	-564.895264	-52.814690	869.645386	-669.207275	145.490494	499.056244	-615.031006	-138.364090	503.875763	-651.348572	162.545929	86.163155	-606.960205	-160.725693	91.038223	-590.639954	179.840012	1380.738037	-512.904602	-155.324265	1364.044434	-522.910889	30.132113	1391.271606	-505.028015	50.462112	1660.807495	-650.267700	267.126495	1142.416870	-540.660278	-247.717697	1126.259888	-537.250427	294.093719	895.824951	-439.382141	-193.019119	884.083069	-544.527039	32.426952	964.966797	545.918152	-20.412615	934.182678	544.397766	135.926147
-599.928345	107.837379	875.498718	-564.701599	-52.784649	869.613892	-669.106079	145.510529	499.096222	-614.960754	-138.314056	503.871094	-651.356567	162.540619	86.165573	-606.913757	-160.722748	91.035904	-590.531677	179.933548	1380.666992	-512.788330	-155.232346	1364.044189	-522.835815	30.216221	1391.257080	-505.023926	50.610748	1660.811768	-650.357483	267.119751	1142.356445	-540.591309	-247.537796	1126.265015	-537.462341	293.935303	895.628540	-439.439758	-192.568710	884.061768	-544.339294	32.470505	964.932678	545.954529	-20.418547	934.179932	544.434875	135.925110
-599.745239	107.907845	875.494019	-564.516418	-52.703823	869.597107	-668.986877	145.545303	499.095673	-614.902588	-138.290161	503.872284	-651.308167	162.538193	86.154785	-606.937805	-160.726318	91.041054	-590.450439	179.995605	1380.631958	-512.713440	-155.170776	1364.047485	-522.761902	30.317083	1391.224365	-505.014160	50.756504	1660.795898	-650.409729	267.104614	1142.301636	-540.625854	-247.237686	1126.203979	-537.654175	293.795776	895.460266	-439.493011	-192.147247	883.998047	-544.154053	32.540234	964.921875	545.952698	-20.434055	934.172180	544.441772	135.921890
-599.577087	107.930367	875.466858	-564.350098	-52.649479	869.587830	-668.889648	145.533768	499.077942	-614.843811	-138.229141	503.879761	-651.311157	162.497696	86.135048	-606.919006	-160.721664	91.034363	-590.366760	180.103210	1380.581787	-512.662170	-155.101959	1364.051636	-522.664063	30.392752	1391.185913	-505.026062	50.888252	1660.784180	-650.449280	267.137634	1142.246826	-540.452820	-247.343903	1126.277832	-537.862244	293.709595	895.293152	-439.572144	-191.735092	883.955627	-543.989563	32.588924	964.904236	545.955811	-20.474302	934.161438	544.459412	135.899811
-599.403076	108.012589	875.461426	-564.177185	-52.607655	869.574402	-668.771545	145.577225	499.071930	-614.815491	-138.213318	503.879395	-651.283875	162.507797	86.136101	-606.887695	-160.708145	91.055122	-590.286255	180.175385	1380.542847	-512.612671	-155.035599	1364.040771	-522.584839	30.502491	1391.156616	-505.015991	51.029274	1660.771851	-650.470398	267.157410	1142.191040	-540.439819	-247.118546	1126.185303	-538.041321	293.641083	895.110535	-439.595276	-191.389496	883.906433	-543.809387	32.646393	964.892273	545.938110	-20.495174	934.155396	544.468079	135.873077
-599.217834	108.098610	875.451538	-563.999756	-52.545059	869.543884	-668.608643	145.643097	499.080139	-614.727417	-138.163406	503.869049	-651.236389	162.535675	86.159180	-606.884766	-160.711639	91.043579	-590.192444	180.267883	1380.499268	-512.534363	-154.983658	1364.030151	-522.507446	30.560089	1391.128052	-504.989044	51.150200	1660.765747	-650.458069	267.213531	1142.130859	-540.247620	-247.319504	1126.333374	-538.220886	293.588348	894.919495	-439.598450	-191.055786	883.884277	-543.618347	32.708515	964.868713	545.922974	-20.505301	934.160217	544.474915	135.874756
-599.002380	108.136345	875.435547	-563.822693	-52.494076	869.538086	-668.495789	145.693283	499.077545	-614.673828	-138.156296	503.852478	-651.210571	162.529190	86.152519	-606.898560	-160.709915	91.057823	-590.111511	180.358032	1380.474365	-512.455383	-154.919098	1364.010742	-522.437500	30.630199	1391.111206	-504.964417	51.260929	1660.745361	-650.412170	267.244080	1142.097412	-540.008057	-247.508972	1126.380737	-538.377380	293.560852	894.730408	-439.541809	-190.707840	883.869324	-543.427368	32.748825	964.860229	545.932800	-20.504589	934.167175	544.485718	135.880081
-598.803955	108.215279	875.446594	-563.666382	-52.429546	869.518372	-668.354980	145.700958	499.113586	-614.601013	-138.133850	503.869507	-651.233398	162.541946	86.151680	-606.787842	-160.697174	91.098236	-590.026489	180.405884	1380.465820	-512.370178	-154.878494	1363.992065	-522.345093	30.683016	1391.108765	-504.930542	51.349472	1660.746582	-650.329224	267.292084	1142.068848	-539.827881	-247.503784	1126.342896	-538.532349	293.624847	894.580872	-439.434021	-190.427887	883.875427	-543.256409	32.790909	964.860107	545.906616	-20.503210	934.171082	544.456299	135.841248
-598.607239	108.208260	875.426758	-563.483521	-52.435009	869.493469	-668.174683	145.728424	499.118042	-614.561829	-138.118790	503.925049	-651.163940	162.579865	86.155319	-606.835999	-160.686813	91.086784	-589.932251	180.461975	1380.453857	-512.277466	-154.818359	1363.971924	-522.245300	30.705774	1391.107300	-504.883514	51.442188	1660.731812	-650.242004	267.332916	1142.040405	-539.662476	-247.448761	1126.276855	-538.608826	293.559021	894.393005	-439.274048	-190.197357	883.863342	-543.069519	32.777870	964.839294	545.874817	-20.497768	934.144409	544.439148	135.828674
-598.427124	108.253113	875.427246	-563.364197	-52.383579	869.485962	-668.041138	145.759262	499.122559	-614.468445	-138.074905	503.901703	-651.180542	162.600769	86.171318	-606.816589	-160.687286	91.091446	-589.815308	180.519211	1380.432617	-512.176758	-154.772461	1363.942871	-522.155273	30.747494	1391.085205	-504.829437	51.520611	1660.724487	-650.149292	267.394806	1142.028931	-539.563721	-247.173340	1126.052002	-538.706482	293.656128	894.259216	-439.084717	-190.015930	883.825562	-542.912476	32.808914	964.833679	545.859497	-20.531876	934.163391	544.439819	135.822479
-598.228821	108.254486	875.404907	-563.228271	-52.378712	869.468567	-667.898865	145.794418	499.118927	-614.435852	-138.073212	503.918884	-651.166565	162.586380	86.158325	-606.818237	-160.676559	91.111137	-589.700378	180.573273	1380.395874	-512.093994	-154.735489	1363.923096	-522.038208	30.801542	1391.039185	-504.768860	51.584530	1660.707520	-650.058167	267.475983	1142.027832	-539.397034	-247.122772	1126.034058	-538.761780	293.690216	894.135315	-438.873230	-189.833954	883.834534	-542.742432	32.800880	964.813171	545.852722	-20.545410	934.167358	544.408325	135.818832
-598.038086	108.282494	875.400024	-563.110168	-52.353985	869.471252	-667.799438	145.791214	499.111359	-614.379639	-138.052490	503.946808	-651.196045	162.567078	86.155396	-606.770142	-160.680359	91.123009	-589.603149	180.601730	1380.371460	-512.007690	-154.699203	1363.909790	-521.944397	30.877975	1391.010376	-504.706696	51.641689	1660.693848	-649.953064	267.560577	1141.990845	-539.213196	-247.102585	1126.030518	-538.775452	293.790680	894.017029	-438.625977	-189.702560	883.845398	-542.587585	32.814365	964.812561	545.814331	-20.593985	934.166077	544.398010	135.794495
-597.831055	108.294487	875.367249	-562.931519	-52.368759	869.441345	-667.650574	145.791809	499.110626	-614.339172	-138.010193	503.945251	-651.162476	162.561615	86.162857	-606.793030	-160.684143	91.101738	-589.492981	180.623001	1380.323364	-511.929871	-154.665359	1363.913818	-521.841064	30.906660	1390.985107	-504.621765	51.670334	1660.680664	-649.847107	267.684723	1141.998291	-539.011414	-247.127075	1126.028442	-538.787659	293.906006	893.890869	-438.338104	-189.569611	883.857117	-542.391724	32.807827	964.780273	545.791382	-20.592316	934.159668	544.362427	135.772491
-597.625610	108.264450	875.359253	-562.790100	-52.382500	869.447266	-667.573730	145.780060	499.103912	-614.270508	-137.986053	503.958771	-651.166870	162.569504	86.173218	-606.772278	-160.654053	91.123695	-589.367859	180.644470	1380.295532	-511.833191	-154.648499	1363.904297	-521.737854	30.915098	1390.956787	-504.531616	51.700661	1660.657715	-649.712402	267.785004	1141.983276	-538.837708	-247.109131	1125.989868	-538.751465	294.032379	893.799927	-438.015259	-189.452667	883.868042	-542.207214	32.781853	964.774841	545.736755	-20.607285	934.158020	544.313843	135.759598
-597.385193	108.292038	875.358093	-562.609680	-52.376827	869.431702	-667.398315	145.744064	499.117676	-614.199341	-137.953461	503.964294	-651.120178	162.550690	86.159416	-606.755859	-160.641403	91.100784	-589.194397	180.639603	1380.262573	-511.721375	-154.628616	1363.912231	-521.611511	30.922266	1390.931030	-504.386932	51.698509	1660.621338	-649.579285	267.865387	1141.988037	-538.573364	-247.337814	1126.162476	-538.688843	294.155426	893.731567	-437.636536	-189.374359	883.957947	-541.991516	32.776527	964.765503	545.687256	-20.610615	934.145447	544.265991	135.757767
-597.146240	108.311432	875.362000	-562.464783	-52.375008	869.435486	-667.302185	145.723572	499.157196	-614.179382	-137.959579	503.971436	-651.154114	162.520432	86.194702	-606.726868	-160.622192	91.116333	-589.084045	180.655289	1380.234375	-511.676147	-154.589584	1363.908691	-521.491455	30.946939	1390.916504	-504.349304	51.687607	1660.634521	-649.459351	267.977264	1141.987915	-538.422546	-247.287857	1126.132324	-538.555054	294.279572	893.678101	-437.241608	-189.335297	884.002991	-541.799866	32.764194	964.770691	545.641479	-20.618114	934.152344	544.208374	135.735321
-596.952698	108.322548	875.348999	-562.307983	-52.407581	869.418579	-667.138733	145.686752	499.123932	-614.091858	-137.909927	503.968018	-650.951660	162.344421	86.074364	-606.684692	-160.626816	91.131332	-588.981567	180.680191	1380.203979	-511.650146	-154.583694	1363.910767	-521.410278	30.966969	1390.887695	-504.208069	51.659611	1660.587769	-649.299194	268.063232	1141.938599	-538.238098	-247.260025	1126.110229	-538.433350	294.443756	893.630920	-436.793335	-189.348129	884.042603	-541.610168	32.744591	964.750183	545.631836	-20.644915	934.145874	544.196960	135.720200
-596.704102	108.354744	875.353394	-562.124878	-52.446796	869.411743	-666.964294	145.670410	499.129669	-614.002441	-137.912094	503.983673	-650.895325	162.313004	86.106644	-606.735962	-160.621262	91.110443	-588.834900	180.662857	1380.157349	-511.600128	-154.591080	1363.929443	-521.308167	30.954609	1390.840576	-504.156647	51.615803	1660.593262	-649.153809	268.149261	1141.894653	-538.078247	-247.211670	1126.093506	-538.284363	294.603333	893.581787	-436.259491	-189.338058	884.139221	-541.387878	32.718403	964.747498	545.600098	-20.628288	934.139160	544.160706	135.721481
-596.442627	108.351555	875.340149	-561.922363	-52.475174	869.390564	-666.800232	145.646423	499.123566	-613.901184	-137.843933	503.988678	-650.841370	162.342834	86.101494	-606.639893	-160.602539	91.118538	-588.699768	180.676773	1380.130981	-511.591827	-154.598526	1363.938843	-521.243591	30.969124	1390.860596	-504.081848	51.544121	1660.581909	-649.006836	268.233429	1141.853882	-537.915405	-247.211441	1126.079102	-538.131958	294.748108	893.542358	-435.755981	-189.400894	884.221130	-541.151306	32.684418	964.729370	545.545654	-20.650700	934.148865	544.125793	135.727417
-596.179932	108.308762	875.322937	-561.766846	-52.504959	869.406921	-666.680237	145.612991	499.132874	-613.891846	-137.869629	504.013550	-651.025085	162.439377	86.209747	-606.635071	-160.604050	91.135826	-588.562927	180.694458	1380.086792	-511.597137	-154.608383	1363.924927	-521.170715	30.928949	1390.857666	-504.003540	51.472084	1660.581177	-648.863953	268.304993	1141.821533	-537.736694	-247.196960	1126.093018	-537.931519	294.872620	893.494629	-435.194733	-189.490295	884.349670	-540.944702	32.641861	964.730225	545.528015	-20.651842	934.137756	544.088867	135.710632
-595.857666	108.247574	875.297607	-561.530640	-52.532524	869.385803	-666.527039	145.591019	499.126709	-613.823059	-137.884109	504.022156	-650.818359	162.262665	86.134521	-606.638428	-160.605652	91.135147	-588.435486	180.679581	1380.057373	-511.612885	-154.642380	1363.948242	-521.099548	30.889942	1390.858887	-503.923492	51.384956	1660.577148	-648.689392	268.417999	1141.798706	-537.623474	-247.083801	1126.020874	-537.729614	295.014221	893.480774	-434.560425	-189.630249	884.465698	-540.657104	32.582405	964.704346	545.454102	-20.670660	934.143860	544.037598	135.668793
-595.591492	108.209053	875.276428	-561.359436	-52.559490	869.371094	-666.410583	145.602310	499.137238	-613.700867	-137.852203	504.023193	-650.773743	162.227219	86.158180	-606.595581	-160.610275	91.131767	-588.277405	180.682129	1379.996704	-511.647125	-154.675812	1363.971680	-521.019836	30.848419	1390.854004	-503.844360	51.265759	1660.557617	-648.526184	268.527985	1141.734741	-537.399475	-247.250809	1126.076904	-537.516541	295.150452	893.440796	-433.939972	-189.836578	884.590271	-540.431396	32.532867	964.684387	545.432556	-20.645985	934.137878	543.987488	135.697540
-595.336548	108.171921	875.270874	-561.157349	-52.583195	869.371460	-666.281921	145.583923	499.149811	-613.667664	-137.879974	504.055634	-650.732849	162.180649	86.179871	-606.650391	-160.616150	91.165039	-588.132996	180.669113	1379.962891	-511.699615	-154.748657	1363.950806	-520.944824	30.791359	1390.842163	-503.768372	51.148849	1660.559326	-648.314026	268.655273	1141.696289	-537.325073	-247.021957	1125.877563	-537.251831	295.288147	893.417969	-433.337952	-190.059174	884.674316	-540.194153	32.495663	964.678528	545.400330	-20.666824	934.140747	543.934448	135.687027
-595.067505	108.154121	875.270081	-560.917358	-52.667301	869.364136	-666.848999	145.778687	499.279297	-613.653809	-137.917282	504.114777	-651.056702	162.055649	86.205658	-606.686707	-160.619400	91.166008	-587.945923	180.654327	1379.908569	-511.731201	-154.812302	1363.973389	-520.859070	30.759754	1390.831665	-503.708618	51.024761	1660.544800	-648.086426	268.731842	1141.651367	-537.174622	-247.000671	1125.851196	-536.970276	295.427765	893.408936	-432.692841	-190.298904	884.841370	-539.946350	32.430573	964.677979	545.351746	-20.689819	934.155273	543.901794	135.643082
-594.807983	108.132347	875.237305	-560.684204	-52.734924	869.345703	-666.004211	145.552231	499.131500	-613.567261	-137.903229	504.118774	-650.715759	162.115646	86.203331	-606.667725	-160.620010	91.173363	-587.824768	180.656815	1379.872070	-511.794006	-154.872238	1363.999878	-520.800720	30.693325	1390.837158	-503.651611	50.915367	1660.541748	-647.871521	268.799316	1141.584351	-537.097534	-246.965973	1125.794312	-536.658020	295.593719	893.385254	-432.148895	-190.597946	884.960876	-539.695801	32.387531	964.650513	545.325928	-20.693762	934.155945	543.861938	135.659836
-594.503418	108.068230	875.207031	-560.430298	-52.793957	869.321777	-665.773254	145.497452	499.131927	-613.558105	-137.921158	504.136475	-650.634521	162.066376	86.222672	-606.698303	-160.622879	91.179001	-587.631836	180.638474	1379.827759	-511.842194	-154.955307	1363.998657	-520.720276	30.633589	1390.829712	-503.598877	50.781830	1660.543091	-647.604980	268.848602	1141.524292	-536.930908	-247.078766	1125.776611	-536.344666	295.728363	893.362732	-431.604980	-190.892685	885.095642	-539.411011	32.319004	964.621521	545.313354	-20.660505	934.155762	543.824829	135.658325
-594.137024	108.044769	875.204529	-560.131653	-52.837688	869.310913	-665.654236	145.464767	499.158661	-613.508423	-137.955460	504.175720	-650.579712	162.056793	86.242409	-606.716858	-160.612198	91.177437	-587.463318	180.602844	1379.793945	-511.890137	-155.011734	1364.015991	-520.664185	30.550381	1390.836792	-503.548676	50.629135	1660.543335	-647.353394	268.921051	1141.488892	-536.709045	-247.350983	1125.878784	-535.982422	295.836365	893.362732	-431.108276	-191.203430	885.211853	-539.094604	32.260281	964.622742	545.274475	-20.670132	934.144226	543.791931	135.633896
-593.817688	107.971336	875.181702	-559.895203	-52.895237	869.303833	-665.569580	145.421265	499.162811	-613.484192	-137.996719	504.196167	-650.617981	161.968628	86.235657	-606.681091	-160.612625	91.165291	-587.325989	180.551529	1379.770264	-511.966827	-155.079086	1364.034790	-520.612976	30.483238	1390.847534	-503.512817	50.477894	1660.536621	-647.074768	269.013275	1141.475342	-536.432190	-247.736679	1126.028076	-535.655518	295.931213	893.346741	-430.640381	-191.582672	885.352600	-538.821411	32.183643	964.610291	545.267151	-20.665754	934.150208	543.748413	135.660629
-593.525635	107.844543	875.147766	-559.629822	-53.012119	869.289551	-665.394653	145.367157	499.195160	-613.457764	-138.020401	504.212616	-650.612488	161.935684	86.271820	-606.653687	-160.639297	91.175346	-587.152222	180.513489	1379.755615	-512.008362	-155.169876	1364.042847	-520.561707	30.394236	1390.857910	-503.477203	50.316277	1660.537598	-646.777344	269.052002	1141.461426	-536.337097	-247.704239	1125.890015	-535.356384	295.985168	893.304871	-430.216278	-191.906555	885.422546	-538.551758	32.065033	964.589722	545.235657	-20.650606	934.143616	543.701233	135.630356
-593.261047	107.777962	875.110596	-559.361694	-53.117573	869.264221	-665.191040	145.320496	499.186310	-613.457886	-138.073227	504.247192	-650.551392	161.886963	86.281670	-606.676392	-160.662781	91.186661	-586.976379	180.478714	1379.736694	-512.032410	-155.228653	1364.042847	-520.508606	30.285662	1390.856812	-503.429626	50.180431	1660.551880	-646.477478	269.102631	1141.427490	-536.138306	-248.120514	1126.065552	-535.048218	296.013672	893.250671	-429.832031	-192.257401	885.524902	-538.272156	31.988523	964.552490	545.202332	-20.691339	934.148926	543.681519	135.607574
-593.034729	107.722382	875.109497	-559.174683	-53.184174	869.251526	-665.891663	145.504211	499.353333	-613.467102	-138.121780	504.280945	-650.914124	161.701859	86.305717	-606.744446	-160.683578	91.185722	-586.876282	180.420776	1379.712402	-512.105042	-155.306030	1364.065918	-520.453369	30.218557	1390.827637	-503.407867	50.017975	1660.556641	-646.170654	269.121979	1141.375366	-535.966431	-248.362061	1126.125366	-534.751465	296.014343	893.212219	-429.425873	-192.623459	885.634888	-538.057800	31.912861	964.543213	545.174866	-20.689041	934.145630	543.638672	135.624908
-592.733459	107.717606	875.091309	-558.924622	-53.239491	869.242737	-665.923096	145.497879	499.399139	-613.434265	-138.142151	504.290436	-651.009888	161.614853	86.316200	-606.707520	-160.669266	91.187553	-586.680359	180.381973	1379.693481	-512.107056	-155.356720	1364.071655	-520.431030	30.121542	1390.870483	-503.385315	49.828449	1660.562744	-645.865723	269.165558	1141.366211	-535.849609	-248.539429	1126.188721	-534.442383	295.929108	893.146729	-429.034180	-192.980103	885.745667	-537.801514	31.870277	964.538330	545.132935	-20.717604	934.159241	543.599121	135.597122
-592.506287	107.665413	875.101135	-558.716064	-53.260849	869.232605	-664.889099	145.186050	499.189117	-613.433289	-138.219101	504.309204	-650.531189	161.749390	86.266289	-606.080017	-160.445953	90.884323	-586.525085	180.333694	1379.668823	-512.127197	-155.431442	1364.070190	-520.371765	30.021683	1390.879150	-503.358032	49.647446	1660.576538	-645.541626	269.165894	1141.331909	-535.817749	-248.538773	1126.096558	-534.098572	295.849457	893.094482	-428.696320	-193.376007	885.832092	-537.575806	31.820280	964.535645	545.096985	-20.704140	934.144104	543.547363	135.613327
-592.238525	107.598335	875.106995	-558.457153	-53.346638	869.214111	-664.761963	145.136154	499.215027	-613.403137	-138.268585	504.343201	-650.526123	161.719604	86.292686	-606.661011	-160.702972	91.183121	-586.361023	180.282043	1379.658325	-512.162109	-155.514450	1364.081665	-520.311951	29.916912	1390.879517	-503.323090	49.441414	1660.600220	-645.218140	269.135315	1141.288940	-535.617249	-248.976105	1126.240234	-533.784912	295.721252	893.033875	-428.379700	-193.765656	885.961182	-537.316223	31.726351	964.531738	545.064270	-20.704494	934.144592	543.536316	135.600082
-591.983887	107.471504	875.083069	-558.206909	-53.430210	869.204712	-664.687317	145.125656	499.230560	-613.364197	-138.305756	504.356628	-650.536682	161.676208	86.290115	-606.037659	-160.487869	90.917175	-586.223816	180.224792	1379.607422	-512.194336	-155.609924	1364.087036	-520.235962	29.820946	1390.881714	-503.275360	49.237152	1660.629272	-644.901855	269.128662	1141.213745	-535.558228	-249.160126	1126.255981	-533.413940	295.544922	892.999634	-428.091370	-194.141998	886.045776	-537.068970	31.628557	964.516846	545.041260	-20.684425	934.148926	543.476990	135.586365
-591.740479	107.416641	875.070068	-557.963440	-53.498482	869.188843	-664.623657	145.092239	499.263397	-613.362305	-138.352371	504.393707	-650.550171	161.668274	86.351341	-606.589539	-160.729187	91.189003	-586.047546	180.160156	1379.567749	-512.216003	-155.693375	1364.093872	-520.176453	29.710253	1390.875000	-503.211151	48.998432	1660.659302	-644.587524	269.048889	1141.133301	-535.504395	-249.319931	1126.276489	-533.027771	295.340546	892.933044	-427.799622	-194.538879	886.119324	-536.827026	31.564617	964.503113	545.003784	-20.690434	934.146179	543.451843	135.576767
-591.522217	107.320053	875.057190	-557.726013	-53.608223	869.170105	-664.513367	145.052383	499.274719	-613.330017	-138.403030	504.401886	-650.523621	161.625183	86.366875	-606.563171	-160.736603	91.191124	-585.911987	180.108673	1379.526611	-512.230042	-155.786758	1364.087524	-520.103333	29.631336	1390.867432	-503.145813	48.724083	1660.682861	-644.274475	268.991791	1141.046387	-535.491577	-249.481216	1126.278564	-532.571716	295.106079	892.879761	-427.506744	-194.969238	886.192566	-536.595032	31.463158	964.485535	544.968262	-20.689928	934.141541	543.403687	135.572083
-591.274414	107.253395	875.040222	-557.499329	-53.708252	869.152039	-664.388245	145.066483	499.286163	-613.328491	-138.447113	504.429779	-650.507813	161.612854	86.364006	-606.573975	-160.740341	91.198334	-585.748718	180.048431	1379.462280	-512.254639	-155.872940	1364.116577	-520.042419	29.525595	1390.861328	-503.078247	48.480186	1660.731323	-643.962585	268.875946	1140.932739	-535.492676	-249.544418	1126.254272	-532.106750	294.845490	892.803955	-427.243866	-195.366699	886.289185	-536.343140	31.376551	964.462158	544.927551	-20.703922	934.159973	543.370239	135.593185
-591.037415	107.342178	875.317322	-557.294067	-53.621758	869.148987	-664.247925	144.997162	499.318451	-613.296387	-138.498840	504.430664	-650.496765	161.611252	86.386452	-606.562805	-160.742065	91.194496	-585.632324	179.983719	1379.369629	-512.271851	-155.968735	1364.150635	-519.997681	29.429491	1390.863892	-502.994141	48.149502	1660.802368	-643.677002	268.734375	1140.814575	-535.529480	-249.511322	1126.160400	-531.684875	294.569733	892.760620	-427.025330	-195.764694	886.359009	-536.153259	31.288498	964.620605	544.892761	-20.668863	934.135864	543.330261	135.583908
-590.869324	107.070328	875.058594	-557.087708	-53.878910	869.124146	-664.165039	144.970734	499.311096	-613.321594	-138.526535	504.497009	-650.471191	161.560654	86.354691	-606.535095	-160.762054	91.200508	-585.479675	179.960678	1379.310181	-512.294922	-156.044571	1364.177979	-519.950745	29.338142	1390.885620	-502.883453	47.805378	1660.872925	-643.373413	268.573395	1140.691895	-535.520508	-249.712570	1126.235474	-531.222351	294.268005	892.674316	-426.864716	-196.161514	886.448364	-535.920044	31.178301	964.452393	544.847168	-20.688097	934.138550	543.270203	135.604019
-590.671936	106.948845	875.069153	-556.867920	-53.987686	869.133484	-664.084534	144.931305	499.331879	-613.311646	-138.587128	504.520691	-650.460754	161.534943	86.376320	-606.548401	-160.764725	91.203880	-585.381714	179.915375	1379.221802	-512.327087	-156.108856	1364.214844	-519.897400	29.231325	1390.881592	-502.755463	47.439110	1660.938721	-643.077942	268.411774	1140.549316	-535.500183	-249.885956	1126.270264	-530.705811	293.985138	892.622681	-426.676086	-196.583298	886.550049	-535.716309	31.067055	964.464111	544.818298	-20.676176	934.133118	543.243042	135.629044
-590.381958	106.462669	874.829590	-556.644836	-54.196098	869.098572	-663.877869	144.852982	499.269806	-613.309204	-138.649902	504.552612	-650.385559	161.531189	86.383400	-606.604919	-160.759003	91.197975	-585.281738	179.879333	1379.150879	-512.325439	-156.173584	1364.262085	-519.864807	29.129280	1390.880859	-502.614441	47.024231	1661.009277	-642.828003	268.259521	1140.398438	-535.500610	-250.039429	1126.335815	-530.214355	293.646820	892.557983	-426.476471	-196.995255	886.655396	-535.419922	30.838665	964.304443	544.768433	-20.689863	934.163025	543.194885	135.611893
-590.195007	106.312683	874.817200	-556.440002	-54.306782	869.109314	-663.841675	144.787094	499.254913	-613.268738	-138.683762	504.570831	-650.405823	161.484589	86.406944	-606.533936	-160.767883	91.183601	-585.217651	179.837280	1379.052734	-512.367676	-156.248032	1364.338989	-519.815247	29.071663	1390.895142	-502.447876	46.591789	1661.105957	-642.591675	268.092804	1140.228638	-535.488892	-250.324387	1126.470215	-529.699951	293.316498	892.478577	-426.361389	-197.388016	886.784363	-535.228699	30.726019	964.304688	544.734131	-20.663593	934.151428	543.152954	135.605972
-590.109436	106.586899	875.038086	-556.234070	-54.337891	869.118530	-663.843872	144.784424	499.360474	-613.234680	-138.730209	504.590210	-650.429993	161.434860	86.384064	-606.543640	-160.790253	91.219002	-585.164734	179.823151	1378.947510	-512.379700	-156.309143	1364.417114	-519.781128	28.998590	1390.882568	-502.262238	46.115940	1661.177734	-642.350891	267.950867	1140.037476	-535.418701	-250.750305	1126.739502	-529.146606	292.989227	892.416565	-426.234833	-197.781067	886.942932	-535.097473	30.742161	964.431030	544.702881	-20.695498	934.158081	543.145081	135.612381
-589.730713	106.205276	874.804077	-556.001465	-54.446255	869.072754	-663.624451	144.711151	499.315125	-613.165833	-138.819916	504.628784	-650.336731	161.446457	86.420654	-606.475586	-160.816376	91.224464	-585.070557	179.816437	1378.860840	-512.385559	-156.349075	1364.501953	-519.756897	28.912045	1390.893188	-502.086914	45.635899	1661.271240	-642.045044	267.743073	1139.835571	-535.355713	-251.067245	1126.953003	-528.653809	292.685181	892.317139	-426.120819	-198.157944	887.073181	-534.765808	30.584581	964.276001	544.633667	-20.687300	934.156067	543.094543	135.593216
-589.478943	106.069466	874.768799	-555.773560	-54.538666	869.047546	-663.470825	144.608475	499.296448	-613.082520	-138.848633	504.627258	-650.344849	161.434372	86.444771	-606.481750	-160.818481	91.228386	-585.025452	179.795334	1378.738892	-512.422546	-156.390808	1364.573730	-519.732300	28.837223	1390.880615	-501.986664	45.236763	1661.300415	-641.765869	267.579407	1139.629517	-535.443726	-251.049347	1127.004761	-528.148132	292.290436	892.216858	-426.022034	-198.560898	887.138550	-534.525635	30.471933	964.245544	544.591492	-20.694223	934.160095	543.043213	135.622482
-589.254333	105.941925	874.740723	-555.575012	-54.614750	869.041443	-663.369385	144.571579	499.283264	-613.000854	-138.897736	504.635681	-650.308044	161.438995	86.451805	-606.463196	-160.817719	91.240044	-584.992859	179.804352	1378.635620	-512.445984	-156.429550	1364.657715	-519.731384	28.781590	1390.906616	-501.750183	44.632576	1661.434082	-641.498291	267.363342	1139.424072	-535.440308	-251.201340	1127.146729	-527.637512	291.863861	892.104553	-425.922943	-198.930008	887.264038	-534.314087	30.378117	964.228088	544.569458	-20.631773	934.148621	543.001465	135.666870
-589.044861	105.829681	874.733582	-555.363281	-54.731796	869.024353	-663.241577	144.479935	499.297272	-612.970703	-139.006943	504.666626	-650.341919	161.380585	86.455421	-606.518738	-160.843643	91.230896	-584.954041	179.795868	1378.540283	-512.486328	-156.442200	1364.762329	-519.727356	28.686199	1390.914795	-501.579498	44.130772	1661.472168	-641.265808	267.227112	1139.229126	-535.429932	-251.369461	1127.267090	-527.170959	291.507324	892.005554	-425.817749	-199.345215	887.373535	-534.114075	30.255720	964.220703	544.515686	-20.646210	934.139771	542.968506	135.643066
-588.866577	105.711037	874.711975	-555.161011	-54.853642	869.017822	-663.054016	144.421936	499.281067	-612.856567	-139.074799	504.661407	-650.302856	161.396606	86.493881	-606.488464	-160.851013	91.223236	-584.900940	179.818695	1378.417847	-512.523865	-156.471603	1364.843384	-519.730896	28.588739	1390.908936	-501.360962	43.555420	1661.556519	-641.048035	267.125122	1139.036865	-535.420837	-251.494568	1127.367920	-526.689941	291.103424	891.865845	-425.685242	-199.764725	887.477112	-533.928040	30.148857	964.207703	544.466003	-20.634249	934.128235	542.922791	135.673294
-588.644287	105.561996	874.688171	-554.903198	-55.000290	869.008606	-662.891296	144.363831	499.265686	-612.766174	-139.159958	504.698456	-650.318481	161.370255	86.493187	-606.421631	-160.853073	91.237022	-584.824951	179.837616	1378.323120	-512.573669	-156.488937	1364.946533	-519.725403	28.505951	1390.898438	-501.164307	42.965858	1661.644653	-640.826233	266.946472	1138.853271	-535.482117	-251.414566	1127.368042	-526.197815	290.634735	891.742615	-425.562256	-200.194733	887.564880	-533.711304	30.012636	964.200195	544.436768	-20.654516	934.146606	542.899231	135.659424
-588.433655	105.402519	874.686523	-554.663940	-55.174400	869.032166	-662.720459	144.300415	499.257294	-612.712952	-139.232483	504.710052	-650.343872	161.348709	86.495918	-606.552979	-160.895752	91.248001	-584.773987	179.836151	1378.195923	-512.617126	-156.519135	1365.039185	-519.716003	28.432558	1390.901489	-500.873749	42.235111	1661.817871	-640.597412	266.741302	1138.621704	-535.482727	-251.584229	1127.510864	-525.693726	290.224579	891.666870	-425.432709	-200.605560	887.691284	-533.514771	29.860363	964.222107	544.411316	-20.630545	934.140930	542.859131	135.689331
-588.216858	105.274231	874.654663	-554.431580	-55.309296	869.038513	-662.599792	144.282349	499.292084	-612.506165	-139.301910	504.613373	-650.390808	161.321899	86.496613	-606.380615	-160.864120	91.242401	-584.693848	179.855164	1378.089600	-512.685059	-156.557907	1365.120605	-519.732300	28.344147	1390.892334	-500.707031	41.651863	1661.887695	-640.364990	266.534546	1138.424683	-535.513000	-251.752350	1127.623535	-525.226013	289.771973	891.585754	-425.294495	-200.961227	887.792603	-533.312683	29.749207	964.217590	544.361938	-20.631453	934.143433	542.816650	135.672150
-587.982849	105.158997	874.638428	-554.188416	-55.459511	869.022400	-662.407104	144.230133	499.301575	-612.510376	-139.399414	504.796661	-650.407471	161.316513	86.530457	-606.474060	-160.888748	91.268623	-584.612122	179.860489	1377.976685	-512.747742	-156.566849	1365.214233	-519.721497	28.247984	1390.886841	-500.527710	41.038776	1661.967529	-640.159912	266.345734	1138.232910	-535.497620	-251.916992	1127.740967	-524.712524	289.263824	891.488403	-425.116394	-201.328461	887.893982	-533.090759	29.613913	964.208374	544.328003	-20.583780	934.139587	542.783264	135.724014
-587.761169	105.047272	874.623047	-553.996643	-55.588440	869.028748	-662.288330	144.156509	499.337036	-612.457397	-139.496918	504.830841	-650.417419	161.312042	86.526306	-606.480713	-160.888931	91.280495	-584.523499	179.883667	1377.910889	-512.813538	-156.603439	1365.294556	-519.717285	28.152542	1390.904297	-500.380463	40.397392	1662.035645	-640.226929	266.332642	1137.883545	-535.507019	-252.061630	1127.852295	-524.269226	288.848022	891.403076	-424.960022	-201.709137	888.020630	-532.887024	29.497869	964.204895	544.274048	-20.583494	934.142090	542.731384	135.730728
-587.538574	104.872696	874.611816	-553.834595	-55.681526	869.033569	-662.124207	144.124054	499.352234	-612.387329	-139.590805	504.864441	-650.453247	161.305176	86.565414	-606.500061	-160.909912	91.300827	-584.460754	179.920364	1377.809448	-512.900818	-156.638229	1365.366821	-519.723328	28.048157	1390.927979	-500.276337	39.806744	1662.158813	-640.018799	266.147766	1137.666748	-535.473694	-252.184906	1127.946899	-523.794189	288.458832	891.351807	-424.777466	-202.135635	888.166199	-532.714478	29.356903	964.210205	544.264038	-20.577576	934.140503	542.701294	135.742661
-587.292847	104.782616	874.610291	-553.594360	-55.829826	869.043030	-662.009644	144.082443	499.364624	-612.314087	-139.663666	504.882050	-650.452454	161.306046	86.557976	-606.478638	-160.916962	91.287109	-584.369751	179.971970	1377.717285	-513.002380	-156.641800	1365.442139	-519.719543	27.972082	1390.927856	-500.144653	39.097656	1662.191650	-639.805542	265.990906	1137.494751	-535.456360	-252.432770	1128.135864	-523.304138	287.935272	891.237305	-424.629730	-202.533630	888.310791	-532.495361	29.235674	964.224060	544.183105	-20.574928	934.117981	542.635925	135.749893
-587.078796	104.637413	874.605896	-553.403870	-55.981056	869.050232	-661.919800	144.090668	499.420258	-612.167114	-139.717453	504.897705	-650.465027	161.290222	86.570473	-606.425171	-160.927185	91.285698	-584.296814	180.017899	1377.628540	-513.104126	-156.672180	1365.506226	-519.714417	27.857723	1390.932617	-500.067688	38.522831	1662.295654	-639.588257	265.839935	1137.316528	-535.458679	-252.509796	1128.219238	-522.854614	287.547668	891.164612	-424.537109	-202.870590	888.394775	-532.304993	29.085693	964.230469	544.124939	-20.524628	934.131836	542.568848	135.791306
-586.861511	104.511879	874.593811	-553.217041	-56.120132	869.039734	-661.759644	144.045792	499.437866	-612.109192	-139.798264	504.928894	-650.478516	161.263138	86.592659	-606.396545	-160.934052	91.310516	-584.189026	180.049103	1377.543213	-513.213379	-156.689072	1365.590332	-519.700317	27.777634	1390.938721	-499.942871	37.822418	1662.405151	-639.360168	265.726563	1137.183228	-535.471741	-252.579391	1128.297729	-522.356873	287.040070	891.076294	-424.484406	-203.257690	888.482361	-532.120789	28.942690	964.227051	544.075867	-20.538164	934.103577	542.538391	135.795395
-586.658508	104.367783	874.583862	-553.031128	-56.274635	869.052368	-661.667480	143.966782	499.416840	-611.991211	-139.857239	504.954071	-650.468811	161.219421	86.577675	-606.449402	-160.939285	91.321754	-584.065979	180.086182	1377.464111	-513.358765	-156.716827	1365.660889	-519.690491	27.676928	1390.945313	-499.856537	37.171928	1662.524902	-639.114136	265.576752	1137.021973	-535.481201	-252.658966	1128.374878	-521.965088	286.736328	891.007874	-424.459045	-203.648117	888.601196	-531.949097	28.796980	964.237549	544.037231	-20.538826	934.092468	542.491211	135.801239
-586.464478	104.236076	874.567993	-552.876709	-56.400272	869.048828	-661.609314	143.931519	499.483582	-611.903625	-139.950226	504.965546	-650.528198	161.173569	86.585197	-606.424377	-160.936371	91.328491	-583.937256	180.115051	1377.391846	-513.476440	-156.756607	1365.732544	-519.659180	27.582352	1390.942627	-499.931793	36.572937	1662.633667	-638.880310	265.424500	1136.871216	-535.506836	-252.639221	1128.420166	-521.536194	286.346008	890.972290	-424.477844	-204.049164	888.681763	-531.785278	28.663895	964.232300	543.971680	-20.520643	934.091431	542.436523	135.806900
-586.241943	104.085983	874.543335	-552.709839	-56.564281	869.049316	-661.454163	143.905579	499.472900	-611.848816	-140.031433	505.001434	-650.504761	161.152573	86.629501	-606.421143	-160.936615	91.334373	-583.775146	180.147858	1377.331665	-513.592468	-156.789581	1365.799072	-519.627136	27.473324	1390.978149	-499.830353	35.940567	1662.737061	-638.647339	265.337738	1136.794678	-535.486328	-252.871918	1128.628296	-521.121094	285.855286	890.890930	-424.546265	-204.413330	888.765076	-531.600159	28.505665	964.224243	543.915100	-20.478733	934.091003	542.360229	135.842026
-585.998779	103.915924	874.527039	-552.519287	-56.724072	869.056946	-661.343872	143.804550	499.447693	-611.770874	-140.098633	505.027344	-650.504822	161.089478	86.641098	-606.460938	-160.940811	91.342140	-583.608643	180.156509	1377.275391	-513.702820	-156.838669	1365.868286	-519.605347	27.360855	1391.001587	-499.854004	35.172234	1662.842651	-638.391724	265.227692	1136.685425	-535.492981	-253.022949	1128.767334	-520.695862	285.435791	890.811951	-424.670471	-204.766388	888.839478	-531.405579	28.337435	964.229187	543.860657	-20.479986	934.080688	542.328003	135.857056
-585.760071	103.752846	874.505859	-552.379089	-56.849327	869.065308	-661.218506	143.735138	499.467438	-611.704041	-140.160110	505.048676	-650.515381	161.036407	86.637848	-606.372559	-160.975098	91.357430	-583.439697	180.146545	1377.234863	-513.826355	-156.907623	1365.925293	-519.598633	27.248209	1391.016968	-499.872742	34.586975	1662.968506	-638.142944	265.145294	1136.600220	-535.538330	-253.193130	1128.898315	-520.298157	285.100067	890.737610	-424.838257	-205.155746	888.903015	-531.225342	28.186079	964.226929	543.803650	-20.466387	934.055054	542.251343	135.870087
-585.627075	103.588287	874.565613	-552.224365	-57.020462	869.092346	-661.086731	143.678009	499.441010	-611.629150	-140.218048	505.063538	-650.503113	160.974075	86.635994	-606.402344	-160.981735	91.336098	-583.268066	180.147552	1377.185669	-513.922119	-156.954483	1365.958496	-519.566040	27.100206	1391.024536	-499.956665	34.089027	1663.044800	-637.833435	265.064484	1136.507568	-535.620789	-253.297089	1128.994019	-520.029114	284.925140	890.693176	-424.922852	-205.500443	889.011963	-531.109436	27.998114	964.282776	543.729309	-20.472893	934.060425	542.177917	135.886368
-585.497253	103.409279	874.557495	-552.102417	-57.256550	869.096802	-660.959961	143.608185	499.421936	-611.613159	-140.313034	505.129608	-650.436646	160.924789	86.668129	-606.396240	-160.989120	91.343269	-583.058838	180.139526	1377.162109	-514.030762	-157.024536	1365.991943	-519.549500	26.963829	1391.024658	-500.057312	33.594257	1663.156006	-637.494812	264.956787	1136.441650	-535.778809	-253.449448	1129.126099	-519.670349	284.648529	890.658203	-424.884613	-205.793793	889.158752	-530.989014	27.793028	964.283081	543.667053	-20.455275	934.070862	542.132446	135.896149
-585.292542	103.273277	874.509888	-551.977478	-57.377827	869.125549	-660.759583	143.542465	499.412048	-611.536072	-140.331390	505.129242	-650.329224	160.859253	86.676765	-606.369141	-160.988815	91.335419	-582.882446	180.113220	1377.135864	-514.132813	-157.105743	1366.018066	-519.493835	26.848413	1391.027100	-500.189606	33.034512	1663.190063	-637.222473	264.931824	1136.421509	-535.985046	-253.695374	1129.260132	-519.225586	284.187775	890.596619	-424.771759	-206.063751	889.338562	-530.837646	27.687096	964.277954	543.618774	-20.422613	934.060120	542.062378	135.932861
-585.093384	103.141914	874.495911	-551.839905	-57.556297	869.127136	-660.599976	143.453384	499.366333	-611.482788	-140.403946	505.159454	-650.293884	160.775665	86.651886	-606.317200	-160.998444	91.357002	-582.684814	180.080933	1377.133301	-514.270935	-157.157104	1366.022583	-519.454346	26.721588	1391.039795	-500.156433	32.539928	1663.279419	-636.945129	264.847656	1136.394287	-536.260742	-253.655899	1129.129639	-518.870483	283.899384	890.556702	-424.715759	-206.300003	889.437561	-530.682495	27.522322	964.277649	543.545471	-20.451338	934.057983	541.997375	135.899765
-584.801636	103.036865	874.435242	-551.717773	-57.632122	869.124634	-660.418640	143.364883	499.354004	-611.395447	-140.431946	505.134125	-650.210327	160.703964	86.708458	-606.277344	-160.995636	91.359062	-582.471069	180.080109	1377.114258	-514.387451	-157.237976	1365.999146	-519.399841	26.594397	1391.032715	-500.235535	32.042450	1663.398071	-636.639587	264.847412	1136.350830	-536.419495	-254.056854	1129.174561	-518.578430	283.697205	890.533508	-424.805511	-206.388214	889.472290	-530.485107	27.424240	964.250366	543.493896	-20.428555	934.050842	541.946106	135.936081
-584.590149	102.936348	874.390259	-551.603027	-57.759861	869.103394	-660.252014	143.315170	499.349030	-611.335571	-140.487579	505.165771	-650.112305	160.669693	86.709305	-606.288696	-160.995010	91.364662	-582.276672	180.045944	1377.104248	-514.507202	-157.339523	1365.968750	-519.375122	26.471491	1391.024292	-500.458557	31.674778	1663.437500	-636.289001	264.851776	1136.275635	-536.598694	-254.281952	1129.147339	-518.266846	283.516296	890.484924	-425.009399	-206.454849	889.420288	-530.314392	27.301878	964.214600	543.437195	-20.403322	934.037781	541.886658	135.966278
-584.362610	102.833710	874.357300	-551.481506	-57.868820	869.107605	-660.119324	143.254791	499.332794	-611.263062	-140.569061	505.179840	-650.291199	160.762482	86.852959	-606.210938	-160.987366	91.375336	-582.079590	180.014023	1377.074341	-514.633911	-157.473358	1365.953857	-519.332336	26.335154	1391.044312	-500.534424	31.283903	1663.558105	-635.981567	264.849884	1136.227173	-536.780029	-254.471298	1129.072510	-517.936401	283.282715	890.418701	-425.278503	-206.479279	889.342102	-530.163147	27.187284	964.210144	543.408875	-20.375370	934.031555	541.853516	135.968002
-584.184692	102.713364	874.327148	-551.377502	-58.019958	869.116516	-660.006287	143.200546	499.317291	-611.222656	-140.571655	505.186066	-650.284241	160.717560	86.862221	-606.136780	-160.985977	91.392952	-581.892456	179.995209	1377.055420	-514.759644	-157.569473	1365.936768	-519.301025	26.191298	1391.033081	-500.745300	30.927774	1663.606445	-635.686218	264.803528	1136.193237	-536.933411	-254.759445	1129.072632	-517.594910	283.092133	890.358093	-425.591248	-206.478638	889.285034	-530.027039	27.054688	964.201355	543.333801	-20.381460	934.048950	541.791199	135.980789
-584.019409	102.621132	874.314514	-551.273743	-58.145401	869.108093	-659.968811	143.151199	499.327118	-611.188904	-140.661377	505.185303	-650.263794	160.647476	86.863899	-606.164246	-160.994049	91.354790	-581.705994	179.944717	1377.044800	-514.866882	-157.693130	1365.916992	-519.262573	26.062143	1391.044312	-500.946960	30.668671	1663.630371	-635.372131	264.758881	1136.191406	-537.094055	-254.958160	1129.058838	-517.257080	282.947418	890.320374	-425.912567	-206.507233	889.181396	-529.896729	26.931929	964.193298	543.292114	-20.358429	934.048096	541.750916	136.000504
-583.876038	102.511963	874.289063	-551.201172	-58.297836	869.095764	-659.863525	143.106339	499.329468	-611.122864	-140.704971	505.205719	-650.248962	160.633469	86.882080	-606.122925	-160.993744	91.352898	-581.538147	179.883514	1377.045532	-514.970337	-157.806870	1365.898193	-519.217102	25.908249	1391.050293	-501.000519	30.318251	1663.797241	-635.065674	264.729645	1136.185303	-537.260925	-255.058472	1129.020142	-516.964417	282.821533	890.302124	-426.254974	-206.532120	889.085632	-529.784790	26.791607	964.173218	543.277588	-20.336334	934.045593	541.713867	136.043015
-583.725647	102.392654	874.296204	-551.081055	-58.468342	869.122192	-659.834412	143.054611	499.348694	-611.127014	-140.769012	505.227356	-650.050293	160.412842	86.728951	-606.122009	-160.993439	91.359451	-581.362061	179.827469	1377.055054	-515.034485	-157.927765	1365.883179	-519.197449	25.763739	1391.065796	-501.210724	30.021002	1663.839844	-634.747192	264.678955	1136.173828	-537.441772	-255.157181	1129.038452	-516.712524	282.705933	890.283386	-426.666595	-206.562408	888.975159	-529.671021	26.644554	964.198914	543.204224	-20.340761	934.055908	541.651733	136.040070
-583.583252	102.222572	874.274109	-551.010376	-58.595875	869.122192	-659.789246	142.989746	499.330109	-611.083679	-140.812286	505.205811	-650.261108	160.598343	86.863792	-606.135437	-161.023972	91.350540	-581.218018	179.766037	1377.042114	-515.106628	-158.024490	1365.865967	-519.165161	25.610954	1391.076904	-501.342804	29.769772	1663.924316	-634.470581	264.700592	1136.174316	-537.657776	-255.306549	1129.084229	-516.469299	282.585785	890.251099	-427.099854	-206.627075	888.842346	-529.571411	26.491348	964.190918	543.156616	-20.331106	934.050354	541.589661	136.064423
-583.431152	102.112793	874.247437	-550.947266	-58.732674	869.141418	-659.726074	142.961853	499.337006	-611.044922	-140.882813	505.241241	-650.059082	160.401566	86.725479	-606.065125	-161.016495	91.358871	-581.049316	179.690552	1377.065308	-515.123596	-158.121017	1365.821045	-519.141907	25.442566	1391.098511	-501.502289	29.538534	1663.978149	-634.206360	264.709991	1136.180786	-537.875732	-255.126083	1129.000244	-516.214233	282.506317	890.241760	-427.564575	-206.633011	888.690674	-529.468994	26.371714	964.189087	543.075378	-20.287930	934.043945	541.516602	136.099258
-583.266541	102.016388	874.232788	-550.841858	-58.865688	869.129517	-659.671509	142.949371	499.363861	-610.983521	-140.910431	505.247589	-650.067017	160.365814	86.708389	-606.040894	-161.035934	91.371170	-580.921997	179.636627	1377.045776	-515.158875	-158.213837	1365.795288	-519.140259	25.295961	1391.091797	-501.703247	29.320658	1664.016479	-633.941528	264.696960	1136.166382	-538.130737	-255.110214	1128.961182	-515.972229	282.416809	890.215515	-428.099487	-206.595016	888.518799	-529.333069	26.243801	964.176147	543.013794	-20.281651	934.047852	541.456970	136.110687
-583.061035	101.815369	874.218262	-550.614014	-58.995316	869.189270	-659.560730	142.882385	499.305573	-610.909180	-140.938080	505.259460	-650.051514	160.397919	86.699211	-605.988403	-161.045532	91.373711	-580.796753	179.548569	1377.064453	-515.196106	-158.311005	1365.775024	-519.113831	25.150276	1391.113281	-501.819641	29.103743	1664.078857	-633.688049	264.670380	1136.180176	-538.465759	-254.958618	1128.836670	-515.744690	282.358826	890.213440	-428.664551	-206.536087	888.353699	-529.158081	26.119617	964.213623	542.972717	-20.253880	934.036865	541.406860	136.133789
-582.966064	101.740715	874.203552	-550.623108	-59.112305	869.180664	-659.506409	142.850891	499.312317	-610.877808	-140.972336	505.285461	-650.060669	160.372406	86.680023	-605.989807	-161.044617	91.353813	-580.661560	179.472183	1377.067383	-515.230957	-158.422455	1365.744263	-519.097961	25.018282	1391.124390	-501.970947	28.870197	1664.104004	-633.452271	264.631042	1136.179077	-538.768860	-254.912933	1128.784546	-515.505615	282.253784	890.219055	-429.251617	-206.486481	888.196777	-529.104614	26.003908	964.198730	542.928345	-20.268375	934.024719	541.356506	136.140366
-582.870972	101.655006	874.198792	-550.603027	-59.197651	869.162415	-659.424072	142.799515	499.314697	-610.867798	-141.015488	505.256317	-650.037476	160.361130	86.692688	-605.948669	-161.052963	91.365326	-580.539124	179.420654	1377.093750	-515.281250	-158.542938	1365.716919	-519.079834	24.893024	1391.150391	-502.084412	28.670404	1664.176514	-633.207397	264.639984	1136.210938	-539.136047	-254.896133	1128.765259	-515.333923	282.222870	890.238220	-429.787994	-206.425186	888.035950	-529.025452	25.897644	964.179443	542.855103	-20.261042	934.026062	541.283752	136.150208
-582.763611	101.555260	874.194336	-550.537781	-59.290424	869.162598	-659.321960	142.778290	499.312622	-610.824036	-141.091049	505.279022	-649.997437	160.373123	86.695145	-605.424255	-160.771225	91.042213	-580.433044	179.350235	1377.088379	-515.358337	-158.643570	1365.715088	-519.055420	24.754831	1391.187256	-502.229828	28.454115	1664.215454	-633.017334	264.640686	1136.232422	-539.528870	-254.836105	1128.697266	-515.157104	282.203308	890.263000	-430.336639	-206.336594	887.840759	-528.931885	25.795906	964.174622	542.792480	-20.215567	934.020813	541.226257	136.158188
-582.689941	101.501572	874.212524	-550.488708	-59.358028	869.169800	-659.239990	142.727814	499.288940	-610.780457	-141.141510	505.289886	-649.990173	160.356171	86.683777	-605.412048	-160.764709	91.041122	-580.346008	179.295410	1377.090942	-515.410461	-158.760925	1365.712158	-519.065552	24.634817	1391.215942	-502.354492	28.252863	1664.274780	-632.850220	264.647675	1136.229126	-539.907837	-254.952057	1128.813965	-514.990601	282.171173	890.292297	-430.848175	-206.261551	887.747009	-528.864563	25.724039	964.185486	542.707886	-20.199059	934.033813	541.138977	136.179840
-582.587524	101.433212	874.223938	-550.401917	-59.419304	869.187622	-659.168213	142.703461	499.320526	-610.716675	-141.173691	505.280457	-649.998291	160.327606	86.670540	-605.332153	-160.775589	91.048317	-580.254028	179.228439	1377.095093	-515.481567	-158.910965	1365.697510	-519.059143	24.527039	1391.266602	-502.466827	28.048948	1664.328613	-632.700928	264.599243	1136.221680	-540.361633	-254.754242	1128.649414	-514.785034	282.162323	890.312866	-431.335754	-206.197021	887.625244	-528.779480	25.657410	964.204102	542.658142	-20.197155	934.032593	541.096252	136.166626
-582.534790	101.400589	874.235474	-550.345459	-59.485481	869.191711	-659.073303	142.700485	499.307312	-610.691345	-141.233566	505.287750	-650.016541	160.315475	86.668076	-605.417114	-160.795349	91.051605	-580.152893	179.184677	1377.094971	-515.586670	-159.029907	1365.707031	-519.068481	24.411779	1391.286255	-502.569031	27.846909	1664.385376	-632.564636	264.573273	1136.212891	-540.803711	-254.709778	1128.593994	-514.589844	282.153412	890.318848	-431.836365	-206.126328	887.483887	-528.723206	25.603952	964.211426	542.570496	-20.178318	934.024963	541.016235	136.188202
-582.448425	101.357246	874.215942	-550.287903	-59.549622	869.186890	-658.956116	142.666306	499.312347	-610.548767	-141.320724	505.191376	-649.970276	160.329712	86.668678	-605.877380	-161.060349	91.373177	-580.063965	179.122147	1377.076904	-515.670959	-159.203735	1365.678345	-519.059143	24.292263	1391.298218	-502.662079	27.649681	1664.425293	-632.427490	264.558075	1136.203003	-541.187927	-254.671494	1128.532104	-514.423279	282.153687	890.331543	-432.234741	-206.105026	887.359375	-528.651917	25.551210	964.199463	542.511597	-20.148436	934.023193	540.959167	136.202087
-582.338379	101.305687	874.216370	-550.141785	-59.574486	869.195801	-658.836426	142.639023	499.296967	-610.533752	-141.231781	505.304535	-649.958679	160.336853	86.671341	-605.885376	-161.069168	91.358871	-579.995361	179.059921	1377.083374	-515.759460	-159.312363	1365.656128	-519.062378	24.180286	1391.328369	-502.772247	27.473660	1664.456909	-632.328064	264.522247	1136.197266	-541.586853	-254.623123	1128.464844	-514.248840	282.194427	890.361816	-432.653503	-206.069916	887.278931	-528.554138	25.520634	964.216125	542.434204	-20.147860	934.012329	540.887512	136.199249
-582.182800	101.185966	874.203003	-549.878845	-59.648376	869.227173	-658.755859	142.597305	499.278717	-610.466125	-141.238113	505.324127	-649.958435	160.341278	86.645714	-605.906311	-161.096512	91.357262	-579.917480	179.016388	1377.076904	-515.844727	-159.439468	1365.645752	-519.054382	24.071569	1391.358276	-502.844299	27.303566	1664.501831	-632.224182	264.513702	1136.208008	-541.925659	-254.573334	1128.421875	-514.068726	282.182404	890.407227	-433.015503	-206.080795	887.238403	-528.396179	25.465187	964.243896	542.343994	-20.124638	933.984619	540.813232	136.230087
-582.043213	101.116844	874.189514	-549.640381	-59.691883	869.234009	-658.596863	142.577988	499.289337	-610.376526	-141.257996	505.334045	-650.139038	160.545578	86.842804	-605.253601	-160.806015	91.038887	-579.816162	178.981827	1377.097656	-515.912415	-159.515121	1365.612305	-519.069336	23.953630	1391.389893	-502.892609	27.151428	1664.547974	-632.127991	264.514252	1136.236084	-542.231628	-254.695206	1128.503540	-513.899658	282.221222	890.477783	-433.329620	-206.056213	887.199646	-528.247131	25.435959	964.255432	542.270508	-20.130527	933.986938	540.754456	136.224365
-581.948242	101.054405	874.183411	-549.508972	-59.749615	869.236511	-658.489685	142.596085	499.290558	-610.305054	-141.263824	505.343231	-650.081604	160.557816	86.839645	-605.241394	-160.797089	91.018898	-579.744690	178.943649	1377.138916	-516.022949	-159.613998	1365.584595	-519.088440	23.840065	1391.390747	-502.975037	26.993288	1664.578369	-632.035034	264.503723	1136.272217	-542.548950	-254.710754	1128.488892	-513.764954	282.250183	890.531921	-433.647736	-206.046432	887.180664	-528.151611	25.385675	964.260315	542.159546	-20.101835	933.985535	540.673401	136.230560
-581.838562	101.004395	874.176270	-549.366882	-59.757736	869.242065	-658.412231	142.564713	499.285400	-610.241821	-141.268814	505.333740	-650.126282	160.507233	86.827126	-605.844666	-161.074417	91.351532	-579.687744	178.891342	1377.153076	-516.123596	-159.692642	1365.551147	-519.116089	23.760569	1391.444214	-503.059906	26.839020	1664.618042	-631.971863	264.536652	1136.301758	-542.820313	-254.732315	1128.493408	-513.644897	282.311249	890.612671	-433.973450	-206.069168	887.153931	-528.064636	25.364412	964.274841	542.060547	-20.098848	933.961121	540.595032	136.248505
-581.756592	100.978394	874.157776	-549.273438	-59.805779	869.235046	-658.312866	142.549667	499.266632	-609.834412	-141.126160	505.001068	-650.122131	160.513245	86.843262	-605.578003	-161.053284	91.345261	-579.651794	178.848969	1377.200317	-516.214233	-159.774719	1365.549561	-519.149231	23.690523	1391.464600	-503.132080	26.699244	1664.644531	-631.909790	264.537476	1136.360474	-543.078125	-254.754349	1128.476685	-513.542603	282.369965	890.682678	-434.277039	-206.116531	887.139832	-527.996155	25.331917	964.269714	541.970154	-20.095196	933.939819	540.521484	136.239594
-581.748779	100.968163	874.235840	-549.187744	-59.841022	869.226257	-658.224182	142.554596	499.264862	-609.823486	-141.104095	505.058197	-650.104248	160.502640	86.816879	-605.553650	-161.067154	91.332199	-579.601868	178.799103	1377.197876	-516.299072	-159.840286	1365.515747	-519.174744	23.590012	1391.480469	-503.184692	26.558376	1664.685425	-631.851807	264.563080	1136.388306	-543.296021	-254.806671	1128.442871	-513.418274	282.448517	890.753174	-434.548584	-206.178940	887.097351	-527.964233	25.273340	964.312195	541.849304	-20.095688	933.930603	540.430237	136.216049
-581.666992	100.891022	874.198914	-549.118591	-59.915241	869.208557	-658.115234	142.559586	499.244965	-609.799194	-141.122009	505.118011	-650.088562	160.507935	86.804848	-605.068848	-160.798065	91.007805	-579.549561	178.751160	1377.231201	-516.378967	-159.910110	1365.491943	-519.207825	23.508591	1391.492432	-503.255035	26.430870	1664.698975	-631.785583	264.593384	1136.430542	-543.494995	-254.901993	1128.444702	-513.324951	282.550354	890.841858	-434.789185	-206.250961	887.066040	-527.894531	25.204632	964.286865	541.750671	-20.074343	933.914001	540.353271	136.249496
-581.488953	100.854568	874.138367	-549.023987	-59.910484	869.214966	-658.001099	142.578964	499.250549	-609.784546	-141.136200	505.200287	-650.073425	160.518417	86.800339	-605.094238	-160.794388	91.001480	-579.533752	178.712433	1377.272217	-516.449890	-159.976135	1365.464722	-519.228455	23.426870	1391.533325	-503.345856	26.310684	1664.727295	-631.747314	264.597137	1136.506958	-543.654053	-254.995071	1128.424683	-513.234924	282.600159	890.936096	-435.013916	-206.317307	887.064087	-527.776245	25.205275	964.266235	541.617676	-20.090649	933.917114	540.263367	136.246307
-581.412170	100.856529	874.149658	-548.945618	-59.925102	869.208374	-657.911194	142.587280	499.286499	-609.718018	-141.159119	505.244415	-650.086182	160.517548	86.792709	-605.123657	-160.808975	91.003914	-579.496643	178.670242	1377.312134	-516.539063	-160.038544	1365.453369	-519.250549	23.351912	1391.555420	-503.422272	26.207233	1664.750244	-631.691711	264.630280	1136.560425	-543.809387	-255.117798	1128.416016	-513.148193	282.707703	891.027649	-435.231384	-206.382919	887.041565	-527.717041	25.184591	964.276733	541.529846	-20.116594	933.933655	540.199341	136.220612
-581.323914	100.845436	874.160767	-548.876221	-59.934391	869.207092	-657.827698	142.640442	499.289368	-609.656799	-141.144470	505.248138	-650.098755	160.526886	86.819191	-605.117188	-160.821594	91.015503	-579.447876	178.626160	1377.353760	-516.607300	-160.104019	1365.419678	-519.268433	23.285078	1391.580078	-503.521515	26.076990	1664.750122	-631.636963	264.687347	1136.624878	-543.955078	-255.167908	1128.384766	-513.093750	282.785522	891.103516	-435.425934	-206.469666	887.013733	-527.649170	25.160538	964.286804	541.425659	-20.068857	933.919250	540.127014	136.233292
-581.214478	100.911156	874.167114	-548.836487	-59.922356	869.206116	-657.722412	142.659088	499.291199	-609.612244	-141.153854	505.273346	-650.085083	160.546432	86.826637	-605.153259	-160.811020	91.036392	-579.418884	178.597855	1377.396729	-516.660889	-160.139694	1365.403442	-519.296082	23.225357	1391.606567	-503.600922	25.987206	1664.784424	-631.568970	264.726227	1136.698608	-544.106262	-255.280197	1128.393677	-513.016052	282.908173	891.201050	-435.602203	-206.524567	887.005554	-527.588623	25.174347	964.296448	541.317932	-20.059490	933.945862	540.035645	136.228867
-581.115723	100.918091	874.161316	-548.770325	-59.899673	869.204651	-657.653381	142.688339	499.303619	-609.554749	-141.148849	505.263367	-650.074036	160.539581	86.814095	-605.140686	-160.786438	91.037384	-579.402100	178.568619	1377.418945	-516.744934	-160.195557	1365.390259	-519.331299	23.177172	1391.631104	-503.690063	25.908579	1664.806641	-631.535950	264.775330	1136.746826	-544.219421	-255.372513	1128.367676	-512.965515	283.014526	891.266724	-435.760284	-206.593140	886.992859	-527.530090	25.179407	964.302917	541.232117	-20.051258	933.954773	539.968628	136.240982
-581.040222	100.901764	874.169556	-548.726807	-59.891575	869.211792	-657.585510	142.717758	499.284210	-609.515198	-141.108612	505.259949	-650.102112	160.549164	86.787399	-605.110718	-160.795670	91.047737	-579.372864	178.540863	1377.461670	-516.790344	-160.227081	1365.374146	-519.347534	23.113144	1391.666870	-503.749176	25.860020	1664.861084	-631.476440	264.793488	1136.805786	-544.321899	-255.433762	1128.347412	-512.928650	283.160309	891.334351	-435.885437	-206.666885	886.969421	-527.487671	25.164246	964.318115	541.108948	-20.067774	933.954163	539.876404	136.248764
-580.955994	100.964783	874.171692	-548.680054	-59.876968	869.198669	-657.513489	142.757141	499.318756	-609.462891	-141.113510	505.282379	-650.084839	160.591324	86.831322	-605.191650	-160.760757	91.019623	-579.339172	178.519409	1377.522583	-516.838623	-160.255310	1365.353149	-519.366333	23.053600	1391.672119	-503.832642	25.794226	1664.888550	-631.433167	264.879211	1136.871582	-544.411377	-255.560287	1128.363525	-512.889954	283.266693	891.403381	-436.012268	-206.736618	886.956177	-527.434082	25.181606	964.318542	540.971985	-20.046354	933.955322	539.767944	136.294022
-580.882141	100.969185	874.143677	-548.651245	-59.877403	869.190674	-657.416931	142.793289	499.302094	-609.413757	-141.089279	505.279510	-649.909668	160.349014	86.634148	-605.167664	-160.765091	91.056435	-579.294556	178.494781	1377.553345	-516.858459	-160.299774	1365.329224	-519.358459	23.005888	1391.691895	-503.907806	25.740414	1664.920532	-631.382019	264.921936	1136.951538	-544.469482	-255.623230	1128.354370	-512.854736	283.396545	891.475891	-436.105347	-206.811966	886.930664	-527.396484	25.181580	964.306152	540.869141	-20.055962	933.942688	539.683838	136.335159
-580.807373	100.930702	874.131531	-548.625061	-59.891125	869.200439	-657.363403	142.834091	499.320892	-609.401550	-141.064713	505.280457	-649.927551	160.336166	86.630264	-605.170471	-160.763046	91.052200	-579.239746	178.466415	1377.601440	-516.887146	-160.321106	1365.307617	-519.348877	22.928873	1391.718628	-503.998474	25.678095	1664.959473	-631.321228	264.970520	1137.013062	-544.538330	-255.644989	1128.321167	-512.820618	283.542938	891.560303	-436.197205	-206.875717	886.917114	-527.369629	25.152473	964.314636	540.734314	-20.045370	933.940186	539.586670	136.354660
-580.721252	100.960678	874.151794	-548.592041	-59.847866	869.199158	-657.289124	142.864639	499.325378	-609.338440	-141.030472	505.277588	-649.953979	160.329468	86.616898	-605.137756	-160.720825	91.027443	-579.187256	178.452988	1377.643188	-516.903015	-160.333817	1365.290039	-519.343689	22.895853	1391.741821	-504.084076	25.632200	1664.986328	-631.283447	265.021667	1137.089600	-544.573120	-255.708344	1128.296631	-512.797852	283.668060	891.614380	-436.254669	-206.928162	886.884460	-527.329773	25.160538	964.333496	540.604614	-20.020477	933.932190	539.486084	136.345963
-580.641479	101.039490	874.155823	-548.560852	-59.822765	869.189819	-657.149414	142.887405	499.320892	-609.301086	-141.000610	505.258270	-649.961914	160.326920	86.629128	-605.145752	-160.711685	91.027931	-579.138733	178.415375	1377.685669	-516.930969	-160.385666	1365.283813	-519.331665	22.846687	1391.742554	-504.152039	25.595432	1665.020142	-631.236023	265.073761	1137.126587	-544.627686	-255.700089	1128.269165	-512.771057	283.812714	891.661865	-436.317810	-206.988861	886.834290	-527.287598	25.189104	964.337341	540.411255	-20.015459	933.944214	539.348389	136.359573
-580.574707	101.014748	874.145508	-548.530029	-59.821072	869.191895	-657.049072	142.926941	499.313660	-609.277283	-140.963333	505.267365	-649.949585	160.328857	86.636551	-605.117493	-160.702896	91.053932	-579.080383	178.424332	1377.721558	-516.980164	-160.403030	1365.247559	-519.315125	22.806124	1391.771240	-504.235382	25.562834	1665.047974	-631.185913	265.127350	1137.174072	-544.665222	-255.722382	1128.245483	-512.762390	283.942627	891.713745	-436.338715	-207.068405	886.810364	-527.246338	25.175541	964.336365	540.248291	-19.998550	933.927368	539.234802	136.398071
-580.490540	101.029854	874.146606	-548.494019	-59.819965	869.198853	-656.982910	142.967331	499.314697	-609.240173	-140.916336	505.299530	-650.165222	160.568985	86.791428	-605.147095	-160.705078	91.052185	-579.020203	178.412567	1377.766357	-516.993652	-160.440475	1365.243042	-519.303772	22.776667	1391.800415	-504.306702	25.530888	1665.089478	-631.149292	265.175629	1137.244751	-544.678955	-255.729691	1128.245239	-512.738770	284.062866	891.754883	-436.354645	-207.102615	886.768677	-527.221741	25.167913	964.355469	540.082764	-19.944355	933.917664	539.124329	136.423340
-580.423889	101.067368	874.153625	-548.479248	-59.783451	869.194763	-656.870728	142.993317	499.320190	-609.179260	-140.883377	505.258820	-650.170410	160.572540	86.793694	-605.092407	-160.697464	91.040375	-578.939636	178.391556	1377.791138	-517.008423	-160.450363	1365.234131	-519.289490	22.718962	1391.798828	-504.373413	25.507515	1665.115356	-631.109497	265.249207	1137.293335	-544.690613	-255.734253	1128.207153	-512.732910	284.182404	891.798401	-436.338196	-207.181549	886.731812	-527.186218	25.185389	964.359985	539.877747	-19.939409	933.898010	538.994080	136.442810
-580.362976	101.123375	874.158691	-548.463196	-59.769512	869.184509	-656.761047	143.033066	499.335419	-609.172241	-140.879333	505.278625	-650.173462	160.597733	86.804474	-605.121216	-160.699997	91.039764	-578.863281	178.395157	1377.831909	-517.037903	-160.486435	1365.194214	-519.252502	22.682379	1391.828979	-504.434570	25.483740	1665.143555	-631.067749	265.330750	1137.361328	-544.713623	-255.712357	1128.173096	-512.734253	284.292542	891.826416	-436.320221	-207.252029	886.678894	-527.156860	25.197960	964.362122	539.674011	-19.923214	933.907715	538.860657	136.469894
-580.298889	101.122467	874.168762	-548.454102	-59.735596	869.182251	-656.660583	143.074203	499.332489	-609.138367	-140.837524	505.242493	-650.170532	160.599167	86.790253	-605.413391	-160.885773	91.206474	-578.783386	178.373550	1377.866943	-517.048767	-160.507004	1365.181030	-519.224121	22.659084	1391.844971	-504.500854	25.475527	1665.171875	-631.031677	265.360443	1137.403320	-544.714600	-255.718033	1128.147827	-512.735901	284.406738	891.858398	-436.287872	-207.317673	886.641968	-527.130676	25.193426	964.371216	539.522766	-19.855017	933.881165	538.737305	136.490723
-580.279358	101.082481	874.170776	-548.445496	-59.737850	869.190002	-656.620117	143.113953	499.318756	-609.124084	-140.831161	505.274445	-650.187439	160.596268	86.786819	-605.284851	-160.798187	91.174881	-578.725403	178.371658	1377.891724	-517.069153	-160.525787	1365.141357	-519.161926	22.646105	1391.822266	-504.564026	25.462215	1665.200073	-631.006287	265.448334	1137.472046	-544.714355	-255.675339	1128.104248	-512.758362	284.497223	891.883484	-436.225952	-207.368759	886.625549	-527.125610	25.172241	964.379761	539.327393	-19.819511	933.871399	538.574829	136.491501
-580.196472	101.125954	874.185425	-548.410828	-59.722275	869.192627	-656.476501	143.152725	499.326843	-609.068420	-140.781906	505.249084	-650.169556	160.602692	86.786224	-605.064392	-160.645966	91.046509	-578.632080	178.375183	1377.919067	-517.060791	-160.546585	1365.121704	-519.096680	22.635263	1391.820068	-504.602661	25.452049	1665.221802	-630.956604	265.497833	1137.503052	-544.729675	-255.592651	1128.028320	-512.751099	284.610352	891.923340	-436.154236	-207.425339	886.586487	-527.084839	25.179070	964.396729	539.158691	-19.788034	933.857666	538.434692	136.526688
-580.171448	101.158348	874.187622	-548.423584	-59.720875	869.199829	-656.376465	143.200684	499.317169	-609.051636	-140.784302	505.238434	-650.202759	160.634888	86.807808	-605.023315	-160.649963	91.044037	-578.535950	178.374756	1377.941040	-517.075623	-160.553421	1365.057739	-519.024353	22.607910	1391.809692	-504.637573	25.464413	1665.249023	-630.911621	265.549927	1137.549072	-544.718384	-255.586304	1127.988770	-512.767822	284.734497	891.939087	-436.055695	-207.479660	886.560364	-527.075500	25.189884	964.400452	538.991516	-19.735079	933.833801	538.298096	136.562561
-580.129700	101.213112	874.196289	-548.411194	-59.708252	869.192200	-656.234131	143.248779	499.319153	-609.032715	-140.782913	505.248901	-650.151794	160.631882	86.796883	-605.057800	-160.654694	91.045425	-578.450928	178.394653	1377.965332	-517.069275	-160.551437	1365.034424	-518.964905	22.600973	1391.813110	-504.670166	25.462208	1665.278564	-630.861572	265.656250	1137.591309	-544.715637	-255.537354	1127.937134	-512.797302	284.826965	891.956909	-435.940765	-207.522018	886.549622	-527.057861	25.204239	964.405640	538.787292	-19.672697	933.806824	538.143433	136.578201
-580.086243	101.171379	874.193054	-548.402039	-59.692039	869.187012	-656.112427	143.273575	499.299866	-608.969177	-140.726685	505.249359	-650.182312	160.648254	86.769150	-605.036438	-160.645615	91.072197	-578.362305	178.414322	1378.008179	-517.068542	-160.552750	1365.003296	-518.902649	22.607048	1391.824951	-504.705627	25.449392	1665.305298	-630.819885	265.686249	1137.643433	-544.673279	-255.534134	1127.886963	-512.829285	284.938019	891.986450	-435.832397	-207.593094	886.538757	-527.037048	25.182833	964.404053	538.586182	-19.659803	933.793701	537.975708	136.611099
-580.047363	101.239685	874.224243	-548.380676	-59.668224	869.202637	-656.016602	143.310303	499.314056	-608.916260	-140.698578	505.222504	-650.179321	160.649734	86.769447	-604.990234	-160.641647	91.070381	-578.245117	178.455276	1378.061523	-517.047913	-160.545563	1364.968628	-518.841797	22.608715	1391.810059	-504.735962	25.433826	1665.342285	-630.780151	265.762695	1137.713867	-544.630737	-255.518524	1127.863037	-512.893188	285.027679	891.990906	-435.721680	-207.627823	886.525330	-527.015015	25.212988	964.431458	538.386780	-19.628950	933.761475	537.826721	136.612762
-580.003052	101.219780	874.210999	-548.383545	-59.631428	869.206787	-655.928650	143.382004	499.320038	-608.885254	-140.690948	505.213226	-650.188721	160.671524	86.791092	-605.015137	-160.619827	91.048882	-578.134521	178.493896	1378.096313	-517.049255	-160.541534	1364.951660	-518.780334	22.611553	1391.806396	-504.769958	25.407047	1665.382690	-630.730652	265.820435	1137.792969	-544.595154	-255.491333	1127.836060	-512.920959	285.101593	892.016846	-435.587280	-207.692429	886.526672	-526.989441	25.223074	964.424927	538.167603	-19.585306	933.738159	537.633667	136.668472
-579.955444	101.287697	874.230469	-548.359070	-59.588036	869.210022	-655.833374	143.419098	499.325836	-608.853577	-140.674911	505.223114	-650.174683	160.677002	86.792213	-604.998291	-160.617905	91.047127	-578.009827	178.530930	1378.144653	-517.028564	-160.498627	1364.929565	-518.727356	22.621580	1391.808105	-504.786804	25.392166	1665.410278	-630.679749	265.900208	1137.837646	-544.562378	-255.473480	1127.801270	-512.978210	285.165039	892.047424	-435.465118	-207.740707	886.520447	-526.953613	25.263308	964.437073	537.929016	-19.549425	933.732239	537.449646	136.683350
-579.912476	101.318169	874.230164	-548.328125	-59.573933	869.217346	-655.756836	143.464523	499.341705	-608.845581	-140.644226	505.202087	-650.212708	160.665131	86.775642	-604.997864	-160.630417	91.049583	-577.907349	178.567261	1378.177490	-517.023132	-160.506607	1364.932129	-518.635254	22.641390	1391.810669	-504.823853	25.376570	1665.446289	-630.646240	265.957520	1137.881714	-544.494507	-255.419861	1127.777710	-512.996094	285.231903	892.064941	-435.298523	-207.769577	886.558105	-526.925842	25.284845	964.444336	537.689941	-19.502302	933.717651	537.239136	136.707474
-579.875061	101.322121	874.233643	-548.315125	-59.554688	869.212830	-655.685486	143.487396	499.315735	-608.784119	-140.628357	505.195435	-650.205444	160.672791	86.767632	-605.003601	-160.613281	91.066933	-577.802429	178.596420	1378.203003	-517.011658	-160.478409	1364.947144	-518.571533	22.675406	1391.814209	-504.827423	25.367033	1665.470337	-630.602722	265.997833	1137.930664	-544.432800	-255.430130	1127.817505	-513.059631	285.333710	892.062012	-435.132813	-207.803787	886.597473	-526.890259	25.288782	964.440002	537.468872	-19.453152	933.699707	537.038940	136.754211
-579.828186	101.370621	874.246216	-548.282776	-59.527786	869.214661	-655.596313	143.518463	499.309479	-608.716980	-140.584854	505.165955	-650.192932	160.691132	86.774696	-604.955017	-160.611343	91.070007	-577.690674	178.631668	1378.216919	-516.992004	-160.451233	1364.963623	-518.500977	22.710203	1391.814941	-504.796112	25.390875	1665.524536	-630.563049	266.106476	1137.977051	-544.356445	-255.440674	1127.821167	-513.094299	285.383179	892.059509	-434.988403	-207.819534	886.649658	-526.841675	25.318197	964.443970	537.279968	-19.417456	933.707764	536.875732	136.824310
-579.729248	101.399307	874.258667	-548.227661	-59.490276	869.233948	-655.519653	143.556564	499.320282	-608.644470	-140.545502	505.168152	-650.204590	160.685684	86.773682	-604.952271	-160.590347	91.058464	-577.566345	178.691269	1378.253418	-516.953186	-160.417130	1365.003784	-518.421570	22.732069	1391.824463	-504.815277	25.365082	1665.538574	-630.518066	266.158081	1138.014526	-544.287781	-255.406677	1127.865112	-513.109558	285.458435	892.067444	-434.817078	-207.829544	886.731506	-526.775208	25.343130	964.464478	537.040588	-19.375374	933.739868	536.648926	136.846558
-579.666870	101.476112	874.262634	-548.186279	-59.461060	869.229553	-655.500793	143.600479	499.339111	-608.610901	-140.508179	505.156769	-650.034790	160.460068	86.614395	-604.954224	-160.567490	91.056908	-577.466614	178.742905	1378.274658	-516.961121	-160.396896	1365.042847	-518.356995	22.771742	1391.845581	-504.796387	25.358072	1665.575317	-630.477722	266.250854	1138.053833	-544.198059	-255.428329	1127.906738	-513.132080	285.509552	892.072144	-434.632996	-207.842224	886.812256	-526.726440	25.384483	964.466064	536.832886	-19.341726	933.744263	536.475037	136.860718
-579.590088	101.489456	874.277893	-548.158142	-59.438164	869.238953	-655.426331	143.644608	499.356049	-608.517517	-140.499786	505.153717	-650.252686	160.667770	86.785225	-604.901306	-160.566299	91.063545	-577.367737	178.787720	1378.290649	-516.899658	-160.367996	1365.072998	-518.257935	22.814774	1391.854126	-504.803009	25.350016	1665.595093	-630.421082	266.297882	1138.060669	-544.121887	-255.414139	1127.947998	-513.131958	285.574951	892.059753	-434.486115	-207.862701	886.899841	-526.672546	25.388508	964.478516	536.579712	-19.333765	933.764465	536.272827	136.884308
-579.529785	101.524635	874.304321	-548.095703	-59.417282	869.255981	-655.361267	143.680054	499.364685	-608.489502	-140.470016	505.166168	-650.267395	160.669861	86.791847	-604.922668	-160.583801	91.065056	-577.267944	178.845535	1378.304565	-516.843384	-160.323471	1365.100464	-518.190247	22.841541	1391.857300	-504.763306	25.357843	1665.619141	-630.351440	266.361938	1138.104004	-544.012634	-255.418564	1127.973877	-513.157043	285.631042	892.053589	-434.313538	-207.887390	886.976807	-526.607788	25.411926	964.499023	536.346375	-19.252161	933.774536	536.108826	136.908142
-579.415344	101.560509	874.296143	-548.020203	-59.382851	869.254700	-655.254028	143.717178	499.364380	-608.414429	-140.438705	505.139740	-650.060303	160.454071	86.609299	-604.977112	-160.572845	91.056656	-577.165527	178.892410	1378.329346	-516.798462	-160.285187	1365.150513	-518.118530	22.901852	1391.878906	-504.746033	25.372717	1665.637573	-630.286194	266.435852	1138.110596	-543.911011	-255.439972	1128.054688	-513.174194	285.710693	892.039001	-434.159760	-207.894882	887.065125	-526.526855	25.439116	964.500366	536.120056	-19.188089	933.771667	535.972412	136.943710
-579.310669	101.618073	874.323669	-547.948914	-59.332443	869.273071	-655.156616	143.768127	499.366364	-608.371643	-140.405731	505.163330	-650.273254	160.663757	86.782135	-604.877991	-160.571976	91.084831	-577.062683	178.944855	1378.343628	-516.746277	-160.230515	1365.185181	-518.037842	22.943150	1391.903931	-504.713440	25.383522	1665.663086	-630.231995	266.452545	1138.113647	-543.794006	-255.463531	1128.130249	-513.143738	285.738129	892.007629	-433.986084	-207.913361	887.180908	-526.456055	25.476307	964.530945	535.802795	-19.171618	933.766602	535.792419	136.942932
-579.210938	101.657814	874.310486	-547.861694	-59.323093	869.272034	-655.025269	143.799988	499.363770	-608.295410	-140.380783	505.157654	-650.213379	160.690048	86.816299	-604.930298	-160.576889	91.083931	-576.966309	179.012833	1378.347290	-516.683594	-160.203766	1365.234497	-517.979370	22.968872	1391.923828	-504.685364	25.409172	1665.682861	-630.141235	266.541992	1138.100952	-543.661682	-255.534668	1128.212524	-513.128784	285.812866	891.984619	-433.825500	-207.937561	887.271423	-526.365479	25.503561	964.524902	535.461243	-19.077829	933.763245	535.634949	137.020889
-579.133606	101.692818	874.339539	-547.820679	-59.283737	869.285034	-654.844910	143.839310	499.372192	-608.232483	-140.361542	505.156799	-650.187012	160.698822	86.825218	-604.891602	-160.552628	91.090050	-576.872375	179.063599	1378.345459	-516.619202	-160.145844	1365.291504	-517.901123	22.999569	1391.929199	-504.629395	25.451891	1665.715332	-630.060303	266.621002	1138.108032	-543.544678	-255.533890	1128.276367	-513.103210	285.880676	891.974426	-433.643433	-207.970398	887.367432	-526.307983	25.522844	964.547424	535.174561	-18.981592	933.789124	535.529114	137.078415
-579.045166	101.781845	874.338440	-547.744080	-59.245762	869.281799	-654.716370	143.904785	499.386749	-608.167419	-140.342941	505.183105	-650.196289	160.694672	86.803429	-604.921265	-160.526794	91.086777	-576.798828	179.117416	1378.354492	-516.546082	-160.092880	1365.358398	-517.835388	23.053421	1391.952026	-504.600128	25.483091	1665.731567	-629.985229	266.659241	1138.107666	-543.425171	-255.616165	1128.398804	-513.080750	285.951904	891.944458	-433.490082	-207.991058	887.481995	-526.227905	25.580492	964.546509	534.857666	-18.883884	933.789124	535.414185	137.166168
-578.907349	101.814430	874.344055	-547.617493	-59.215820	869.304993	-654.592285	143.952866	499.373352	-608.092834	-140.305725	505.195892	-650.202393	160.658127	86.806267	-604.874756	-160.509689	91.082123	-576.680603	179.194977	1378.442505	-516.468140	-160.042709	1365.417603	-517.765747	23.102156	1391.978760	-504.596497	25.502110	1665.729492	-629.900940	266.725189	1138.091309	-543.299927	-255.651199	1128.481812	-513.032837	285.998474	891.915405	-433.322998	-208.005768	887.582031	-526.120178	25.614149	964.570557	534.511658	-18.820414	933.767639	535.320496	137.235764
-578.816650	101.842171	874.352478	-547.544128	-59.184631	869.305786	-654.437378	143.978943	499.380585	-608.014893	-140.290039	505.167969	-650.193054	160.658585	86.822121	-604.892517	-160.526962	91.101929	-576.628357	179.220856	1378.361084	-516.425110	-160.005371	1365.471802	-517.706604	23.149828	1391.985718	-504.557831	25.545717	1665.742432	-629.816772	266.811798	1138.084229	-543.185852	-255.602798	1128.487305	-512.969727	286.079285	891.907837	-433.155670	-208.020935	887.666199	-526.036072	25.635757	964.574768	534.094299	-18.708870	933.731445	535.206665	137.313751
-578.710205	101.937683	874.348145	-547.456909	-59.139030	869.290161	-654.308716	144.009384	499.375732	-607.914978	-140.270966	505.155518	-650.202637	160.649490	86.868591	-604.919800	-160.520126	91.092995	-576.539063	179.283752	1378.382446	-516.337646	-159.959534	1365.517578	-517.630371	23.197035	1391.987671	-504.502869	25.601397	1665.761719	-629.698303	266.853760	1138.064575	-543.047119	-255.653030	1128.559937	-512.893127	286.152039	891.895020	-432.979980	-208.061783	887.774170	-525.934998	25.694862	964.563599	533.710083	-18.643185	933.689941	535.163879	137.362045
-578.590088	101.948997	874.381592	-547.351624	-59.062572	869.305237	-654.247253	144.062057	499.396606	-607.822876	-140.242386	505.162567	-650.235596	160.639648	86.882912	-604.898254	-160.526337	91.120918	-576.447571	179.328079	1378.373291	-516.229553	-159.888687	1365.569824	-517.558228	23.245529	1391.998047	-504.455322	25.646982	1665.757813	-629.622314	266.899658	1138.071045	-542.957642	-255.512222	1128.521484	-512.817749	286.241028	891.897217	-432.785461	-208.089752	887.859497	-525.833130	25.724222	964.592896	533.282776	-18.528913	933.665588	535.069214	137.390320
-578.499268	102.012924	874.387207	-547.244080	-59.056763	869.308655	-654.141602	144.081177	499.398468	-607.774475	-140.216507	505.146179	-650.247559	160.590775	86.879509	-604.939209	-160.524429	91.125313	-576.401245	179.393860	1378.367676	-516.197998	-159.846176	1365.631958	-517.506226	23.287451	1392.026855	-504.392212	25.726446	1665.785522	-629.527283	266.956543	1138.068604	-542.786987	-255.561752	1128.587402	-512.718994	286.318420	891.918640	-432.617432	-208.135788	887.959534	-525.740234	25.758867	964.599915	532.859314	-18.465914	933.690247	534.994141	137.383942
-578.418518	102.009705	874.373230	-547.137939	-59.047798	869.308044	-654.041992	144.119308	499.379150	-607.679871	-140.173874	505.169983	-650.244446	160.587585	86.898048	-604.908386	-160.499527	91.110435	-576.321350	179.444672	1378.378906	-516.088074	-159.795670	1365.686890	-517.433472	23.351377	1392.032959	-504.346710	25.784224	1665.790405	-629.423035	267.010376	1138.046753	-542.637573	-255.600113	1128.653687	-512.619995	286.398315	891.910400	-432.417236	-208.194138	888.030212	-525.636902	25.777685	964.587891	532.362183	-18.310953	933.616272	534.877075	137.443970
-578.339539	102.012596	874.371338	-547.050964	-59.010796	869.316650	-653.900696	144.173355	499.377563	-607.625183	-140.143066	505.177368	-650.206848	160.577042	86.911621	-604.858276	-160.478882	91.137794	-576.268921	179.495117	1378.350830	-516.013428	-159.729660	1365.744751	-517.376648	23.397789	1392.060181	-504.297699	25.851286	1665.780518	-629.352051	267.115662	1138.060059	-542.498840	-255.622101	1128.721558	-512.531555	286.481781	891.907471	-432.220581	-208.237701	888.108826	-525.546692	25.807943	964.587891	531.813538	-18.118372	933.599487	534.656311	137.516632
-578.214355	102.064453	874.374451	-546.940735	-58.977055	869.307312	-653.797058	144.193893	499.388977	-607.564453	-140.124313	505.176758	-650.234985	160.550201	86.945366	-604.922363	-160.459656	91.123207	-576.186890	179.552368	1378.363037	-515.910767	-159.683563	1365.776123	-517.328491	23.454115	1392.070557	-504.266815	25.924067	1665.795532	-629.244019	267.142761	1138.041138	-542.365784	-255.639832	1128.805298	-512.409790	286.582916	891.932556	-432.054352	-208.270844	888.193176	-525.428101	25.839796	964.584961	531.269653	-18.002577	933.566101	534.493347	137.547195
-578.128296	102.068695	874.395447	-546.796509	-58.956978	869.320374	-653.717163	144.239548	499.397186	-607.469177	-140.086365	505.189697	-650.185364	160.510010	86.936226	-604.837952	-160.447296	91.151878	-576.129639	179.588715	1378.379883	-515.811279	-159.615402	1365.842651	-517.270508	23.499743	1392.092041	-504.224060	25.970015	1665.786255	-629.159180	267.214630	1138.061401	-542.195129	-255.654373	1128.857178	-512.270325	286.665649	891.968323	-431.851471	-208.321533	888.279724	-525.310120	25.861837	964.600403	530.957397	-18.399435	933.553406	535.077759	136.906570
-578.038879	102.087898	874.403687	-546.721008	-58.907097	869.320801	-653.610718	144.277435	499.410461	-607.392517	-140.083862	505.170502	-650.182190	160.494843	86.988747	-604.893860	-160.464325	91.177895	-576.038879	179.646454	1378.406860	-515.686768	-159.560013	1365.901978	-517.191956	23.538792	1392.129761	-504.161896	26.052279	1665.809692	-629.064453	267.272614	1138.078979	-542.056946	-255.668640	1128.930908	-512.130798	286.765411	892.004822	-431.661621	-208.365997	888.344116	-525.218628	25.891342	964.601318	530.303833	-18.178064	933.515198	534.781738	137.218185
-577.949280	102.115791	874.430542	-546.612854	-58.878315	869.335571	-653.482117	144.310745	499.394897	-607.305542	-140.088318	505.178528	-650.111328	160.441956	87.027115	-604.874817	-160.431488	91.176422	-575.965698	179.681122	1378.418335	-515.600830	-159.494919	1365.957764	-517.122681	23.610241	1392.164185	-504.110901	26.126951	1665.828613	-628.949463	267.339111	1138.082153	-541.894592	-255.678848	1129.005127	-511.967651	286.843414	892.053406	-431.472717	-208.411896	888.427734	-525.110779	25.918922	964.618530	529.735962	-18.054586	933.473450	534.689392	137.306183
-577.832092	102.115898	874.450134	-546.460205	-58.880947	869.361023	-653.401001	144.320175	499.432190	-607.217346	-140.057449	505.204071	-650.110046	160.361206	87.038452	-604.934448	-160.424973	91.196510	-575.928101	179.747406	1378.430786	-515.504333	-159.438309	1366.008911	-517.063660	23.660395	1392.173828	-504.076294	26.173632	1665.806519	-628.871460	267.384186	1138.091675	-541.704407	-255.784256	1129.150024	-511.799042	286.967621	892.128479	-431.273712	-208.470856	888.526855	-524.981140	25.928024	964.642761	529.192688	-17.984224	933.371338	534.717346	137.236435
-577.762024	102.196251	874.476074	-546.380371	-58.816082	869.354736	-653.345093	144.337753	499.430359	-607.117859	-140.036697	505.198212	-650.062317	160.334198	87.063599	-604.891602	-160.420654	91.212029	-575.881836	179.789093	1378.439331	-515.397400	-159.356888	1366.059692	-517.011902	23.714033	1392.183716	-504.018341	26.256413	1665.820679	-628.773438	267.454315	1138.081177	-541.522339	-255.842209	1129.255249	-511.608704	287.044128	892.169922	-431.066254	-208.546906	888.617432	-524.900574	25.985064	964.651062	528.787354	-18.021154	933.363770	534.919373	136.855743
-577.649658	102.172806	874.459961	-546.234619	-58.802399	869.367676	-653.195923	144.325912	499.419098	-607.045715	-140.044250	505.205017	-650.012329	160.309067	87.097046	-604.912170	-160.423462	91.204247	-575.821716	179.831100	1378.440186	-515.309204	-159.316818	1366.107666	-516.947449	23.781694	1392.189819	-503.964996	26.323421	1665.822021	-628.669434	267.486267	1138.087891	-541.371765	-255.861084	1129.323364	-511.422363	287.161774	892.214111	-430.867279	-208.636307	888.704346	-524.768921	26.006203	964.647217	528.147095	-17.891167	933.283264	534.755249	136.655182
-577.602356	102.134132	874.456604	-546.125916	-58.823906	869.374817	-653.118774	144.302765	499.394562	-607.015564	-140.073639	505.231110	-649.989136	160.252289	87.123352	-604.960754	-160.419495	91.203217	-575.763855	179.867416	1378.435791	-515.203613	-159.246628	1366.145752	-516.885010	23.829321	1392.195679	-503.910034	26.374941	1665.801270	-628.634338	267.619446	1138.092407	-541.194702	-255.892624	1129.377930	-511.444611	287.098083	892.125427	-430.648499	-208.673218	888.764954	-524.680115	25.999086	964.643677	527.541931	-17.906374	933.230652	534.739014	136.913025
-577.551758	102.134895	874.467896	-546.056580	-58.811378	869.391724	-653.073486	144.300491	499.415161	-606.933105	-140.080902	505.246521	-649.987915	160.201447	87.117638	-604.903992	-160.427765	91.215797	-575.729492	179.909210	1378.446533	-515.095764	-159.201004	1366.191528	-516.839111	23.889553	1392.216797	-503.861633	26.429827	1665.800293	-628.468567	267.601379	1138.039551	-541.021667	-255.942642	1129.465454	-511.116455	287.430908	892.307800	-430.447601	-208.743500	888.832153	-524.610962	26.015514	964.653687	527.022278	-17.947618	933.201721	534.710938	136.736511
-577.472107	102.081306	874.473083	-545.927002	-58.795921	869.402466	-653.004639	144.270950	499.419067	-606.878479	-140.084869	505.264313	-649.961731	160.165619	87.165680	-604.892578	-160.436859	91.212982	-575.711670	179.923203	1378.432373	-515.003479	-159.156601	1366.228638	-516.787659	23.928053	1392.242798	-503.788879	26.492752	1665.800537	-628.375366	267.640289	1138.029785	-540.845825	-255.971039	1129.530884	-510.953125	287.520935	892.339355	-430.236755	-208.795013	888.919617	-524.500366	26.014366	964.658386	526.481323	-18.030262	933.151672	534.698059	136.427032
-577.415833	102.121933	874.505676	-545.828674	-58.815117	869.413879	-652.945984	144.243530	499.409454	-606.812988	-140.088715	505.284485	-649.899353	160.131119	87.194542	-604.893494	-160.447968	91.227272	-575.670898	179.984131	1378.442627	-514.916077	-159.109680	1366.250732	-516.744080	23.948347	1392.243408	-503.717743	26.542059	1665.803223	-628.287109	267.725922	1138.050903	-540.684814	-255.997726	1129.575073	-510.805328	287.573944	892.348755	-430.004517	-208.866989	888.979492	-524.411621	26.023371	964.675842	525.935791	-17.971699	933.150818	534.514282	136.173782
-577.361267	102.083702	874.496338	-545.752686	-58.808334	869.420105	-652.908264	144.247803	499.425537	-606.724487	-140.106461	505.291229	-649.909302	160.101425	87.215332	-604.838013	-160.442932	91.252167	-575.635315	180.022247	1378.461914	-514.825195	-159.057785	1366.306641	-516.691589	24.008581	1392.248657	-503.662720	26.612215	1665.800903	-628.190369	267.768646	1138.052856	-540.494690	-256.042511	1129.665161	-510.631439	287.666168	892.379639	-429.778534	-208.931778	889.055847	-524.325745	26.027113	964.665100	525.514587	-18.072725	933.137024	534.473145	136.076157
-577.308899	102.095322	874.519470	-545.657959	-58.797073	869.434021	-652.877869	144.214203	499.416229	-606.689697	-140.114136	505.309204	-649.852966	160.081161	87.212959	-604.893188	-160.444473	91.269814	-575.610107	180.040588	1378.437988	-514.741394	-159.028717	1366.371826	-516.637329	24.071667	1392.283813	-503.593292	26.685081	1665.825806	-628.094421	267.832581	1138.046143	-540.326294	-255.902390	1129.614136	-510.374237	287.650330	892.435242	-429.548676	-209.020142	889.115112	-524.249756	26.043550	964.682434	524.994446	-18.036091	933.122620	534.174133	135.852173
-577.292786	102.062050	874.509583	-545.572510	-58.815399	869.442932	-652.887268	144.170715	499.435455	-606.636047	-140.128189	505.308533	-649.830750	160.063766	87.228737	-604.904846	-160.433105	91.272690	-575.570190	180.079620	1378.439087	-514.630554	-158.962555	1366.419067	-516.590088	24.114309	1392.294189	-503.559448	26.707052	1665.787598	-628.039307	267.904755	1138.071655	-540.110657	-255.954239	1129.704956	-510.291687	287.633270	892.390869	-429.315125	-209.092270	889.219971	-524.188660	26.047239	964.676392	524.528442	-18.071272	933.153442	533.923340	135.726196
-577.279419	102.040497	874.541260	-545.486694	-58.817192	869.443420	-652.882446	144.168976	499.432129	-606.615723	-140.177292	505.298859	-649.809814	160.021820	87.237244	-604.955627	-160.449249	91.271431	-575.537964	180.104538	1378.446777	-514.532349	-158.923584	1366.468262	-516.533508	24.159233	1392.288452	-503.486816	26.787781	1665.806885	-627.916992	267.920013	1138.046875	-539.926819	-255.977478	1129.755005	-510.040497	287.826721	892.517273	-429.065491	-209.184814	889.285461	-524.116760	26.039619	964.683289	524.142700	-18.049248	933.206238	533.602112	135.657990
-577.284668	102.008881	874.540649	-545.432312	-58.842453	869.431152	-652.896667	144.143509	499.426300	-606.581665	-140.196823	505.284821	-649.807922	160.008743	87.263809	-604.925903	-160.464767	91.282028	-575.519104	180.111771	1378.446045	-514.433777	-158.879990	1366.532959	-516.476257	24.195044	1392.317017	-503.440002	26.839815	1665.799561	-627.860840	267.991669	1138.054688	-539.749268	-256.013214	1129.833008	-509.908905	287.844116	892.504028	-428.826782	-209.235992	889.379456	-524.070129	26.023136	964.667419	523.808716	-18.045586	933.254456	533.248718	135.627182
-577.284424	101.998215	874.561768	-545.375061	-58.851440	869.454346	-652.903076	144.101089	499.429962	-606.541565	-140.207123	505.267456	-649.781799	160.010513	87.265167	-604.942017	-160.452103	91.277206	-575.508240	180.125092	1378.433228	-514.343201	-158.835556	1366.582275	-516.437988	24.223522	1392.323242	-503.404572	26.887413	1665.783813	-627.781128	268.035797	1138.053833	-539.560181	-256.041992	1129.906006	-509.739105	287.898468	892.547424	-428.582275	-209.327042	889.481140	-524.030884	26.030022	964.684570	523.569580	-18.062819	933.267273	532.825562	135.698898
-577.342102	102.008133	874.558899	-545.387268	-58.862690	869.411560	-652.931213	144.062637	499.443359	-606.538391	-140.232956	505.264740	-649.815796	159.973602	87.243607	-604.939148	-160.459427	91.243713	-575.503296	180.142136	1378.418579	-514.253113	-158.813660	1366.641724	-516.412231	24.240507	1392.333984	-503.369293	26.932859	1665.779907	-627.695862	268.051727	1138.027222	-539.342285	-256.218842	1130.073730	-509.558075	288.002777	892.595032	-428.360321	-209.403015	889.589600	-524.033875	26.023035	964.649170	523.374817	-18.042992	933.338074	532.403503	135.731506
-577.326904	101.976334	874.566101	-545.303040	-58.881542	869.409485	-652.902710	144.055481	499.430511	-606.493286	-140.274536	505.256714	-649.746155	159.989853	87.264503	-604.951843	-160.489166	91.298157	-575.472961	180.142868	1378.404907	-514.135010	-158.777161	1366.712402	-516.370789	24.262604	1392.341064	-503.334473	26.962055	1665.753418	-627.604858	268.076996	1138.009521	-539.145020	-256.255157	1130.146851	-509.372955	288.085785	892.638123	-428.115753	-209.470123	889.680664	-523.974731	26.010784	964.647278	523.308472	-18.008579	933.409302	531.872559	135.769577
-577.370605	101.961540	874.575562	-545.283386	-58.901855	869.408569	-652.930542	144.044891	499.425201	-606.488037	-140.314880	505.280609	-649.733337	159.994553	87.265121	-605.023499	-160.506454	91.298996	-575.459167	180.160706	1378.408325	-514.043701	-158.762787	1366.775269	-516.348633	24.292974	1392.343140	-503.292328	27.034821	1665.762207	-627.516296	268.129608	1137.984375	-538.931091	-256.334625	1130.237671	-509.190094	288.160858	892.682678	-427.861298	-209.535263	889.796753	-523.967163	26.005997	964.643066	523.340149	-17.950388	933.498596	531.241089	135.935501
-577.405823	101.943817	874.592957	-545.308838	-58.930470	869.406738	-652.919189	144.032516	499.409485	-606.466309	-140.329361	505.263977	-649.724792	160.008759	87.226868	-605.028625	-160.506729	91.300064	-575.457336	180.154297	1378.391113	-513.961487	-158.717926	1366.844238	-516.303101	24.309336	1392.362305	-503.253998	27.094435	1665.759766	-627.445190	268.142303	1137.977905	-538.759705	-256.387115	1130.332397	-508.984406	288.225281	892.726257	-427.616791	-209.577698	889.915100	-523.982422	25.976885	964.645020	523.474854	-17.886639	933.582825	530.465027	136.178101
-577.429871	101.948112	874.604919	-545.249207	-58.931396	869.408142	-652.952332	143.993286	499.390717	-606.426025	-140.353683	505.262085	-649.745422	159.995041	87.211533	-604.978577	-160.514832	91.291557	-575.454407	180.152161	1378.381470	-513.859314	-158.697327	1366.884644	-516.283020	24.320030	1392.368774	-503.209381	27.148674	1665.756470	-627.386414	268.151184	1137.978516	-538.574036	-256.444336	1130.419800	-508.793365	288.257751	892.788818	-427.383331	-209.630539	890.027466	-523.959106	25.992950	964.648804	523.775574	-17.731455	933.704773	529.766479	136.373611
-577.489319	101.913269	874.626953	-545.291931	-58.932831	869.409241	-652.967590	143.972473	499.409210	-606.424622	-140.394699	505.243286	-649.729553	160.018295	87.215454	-605.015930	-160.510330	91.283226	-575.466980	180.161377	1378.376831	-513.784424	-158.679550	1366.933228	-516.264526	24.336655	1392.390991	-503.187408	27.201986	1665.746338	-627.303528	268.176300	1137.970093	-538.397949	-256.526764	1130.509399	-508.646149	288.305786	892.838806	-427.132019	-209.708664	890.122681	-523.992004	25.971481	964.653198	524.287781	-17.677244	933.783142	529.061340	136.553192
-577.511292	101.918228	874.629578	-545.262207	-58.970402	869.388550	-652.960815	143.948914	499.406281	-606.404358	-140.451218	505.231964	-649.749023	160.012711	87.213203	-604.973694	-160.512878	91.242538	-575.468262	180.155228	1378.379639	-513.711670	-158.657059	1366.988281	-516.231445	24.342779	1392.391968	-503.165131	27.266413	1665.739380	-627.239929	268.138000	1137.939697	-538.198242	-256.651428	1130.590332	-508.546143	288.474457	892.900391	-426.882385	-209.782639	890.232666	-523.985474	25.953165	964.643188	525.182556	-17.430351	933.706543	528.453857	136.967484
-577.630676	101.922935	874.642456	-545.382874	-58.989162	869.359802	-653.035583	143.933990	499.401123	-606.426758	-140.489380	505.221710	-649.768372	160.009384	87.198517	-604.985107	-160.531708	91.257469	-575.477356	180.145065	1378.374268	-513.632874	-158.648804	1367.024048	-516.210388	24.366575	1392.397705	-503.145844	27.319654	1665.720947	-627.217896	268.187988	1137.958008	-538.009460	-256.720123	1130.646118	-508.341095	288.359283	892.922852	-426.631439	-209.844360	890.340698	-524.076294	25.927422	964.624390	525.974670	-17.616413	933.938904	527.840149	136.870209
-577.669373	101.906158	874.631592	-545.402771	-59.022339	869.343323	-653.042480	143.902710	499.387634	-606.440735	-140.547256	505.203735	-649.747437	160.012482	87.212410	-604.969360	-160.546906	91.251259	-575.495789	180.117554	1378.368164	-513.551636	-158.647736	1367.083618	-516.186157	24.388929	1392.399780	-503.108063	27.386082	1665.703369	-627.168396	268.170105	1137.934326	-537.861267	-256.586121	1130.552612	-508.200989	288.399841	892.957458	-426.380127	-209.900238	890.409729	-524.091919	25.906084	964.604980	526.899048	-17.779430	934.131348	527.214661	136.871979
-577.683533	101.905838	874.640442	-545.401062	-59.047573	869.305603	-653.050537	143.868378	499.394318	-606.436768	-140.583206	505.201416	-649.737427	160.016129	87.209846	-605.030640	-160.560684	91.270485	-575.503174	180.121017	1378.363037	-513.464172	-158.614990	1367.101807	-516.172668	24.394247	1392.375610	-503.085083	27.456108	1665.702393	-627.124634	268.168335	1137.928589	-537.685913	-256.630219	1130.583252	-508.100739	288.447357	893.011719	-426.133759	-209.949509	890.471497	-524.087341	25.871763	964.587219	527.904114	-17.819199	934.367737	526.558228	137.048004
-577.743591	101.843742	874.639587	-545.422058	-59.082035	869.307007	-653.074951	143.817856	499.373444	-606.394287	-140.601639	505.211487	-649.732605	160.018585	87.204300	-604.988953	-160.563385	91.297226	-575.523132	180.108337	1378.368408	-513.400574	-158.619919	1367.149902	-516.167480	24.392702	1392.395996	-503.078766	27.480267	1665.673584	-627.103333	268.160217	1137.920776	-537.512573	-256.704529	1130.646240	-508.003448	288.446075	893.036255	-425.896362	-210.029190	890.577637	-524.124268	25.835449	964.585449	529.110535	-17.947172	934.564148	526.216919	136.969086
-577.792236	101.816414	874.647156	-545.439758	-59.126324	869.305542	-653.151733	143.762894	499.379852	-606.405640	-140.629150	505.189606	-649.745850	160.003021	87.182808	-605.071350	-160.567505	91.294937	-575.560303	180.084824	1378.373413	-513.348816	-158.610199	1367.184692	-516.153137	24.397156	1392.438599	-503.062073	27.530474	1665.670166	-627.091736	268.133911	1137.904663	-537.324646	-256.768555	1130.729980	-507.891968	288.434174	893.106201	-425.661316	-210.110992	890.689026	-524.152954	25.802109	964.586609	530.477966	-17.836958	934.877625	525.880371	136.978607
-577.809448	101.745697	874.648804	-545.439453	-59.150139	869.297852	-653.193420	143.699860	499.375977	-606.407043	-140.648697	505.171417	-649.750427	159.999847	87.178017	-604.995178	-160.564453	91.275955	-575.616455	180.077209	1378.397705	-513.289246	-158.591721	1367.231934	-516.142700	24.397903	1392.450073	-503.020996	27.587482	1665.676880	-627.106689	268.120148	1137.903076	-537.127197	-256.962952	1130.849731	-507.830414	288.418762	893.141113	-425.447937	-210.185287	890.778748	-524.161316	25.754869	964.583496	532.123474	-17.919134	935.239197	526.356262	136.555054
-577.824768	101.774895	874.647034	-545.439697	-59.177132	869.308044	-653.252441	143.648605	499.402374	-606.432983	-140.705063	505.182739	-649.772949	160.023621	87.178139	-605.028625	-160.583771	91.285866	-575.626831	180.070969	1378.394653	-513.235718	-158.568008	1367.244629	-516.146973	24.411497	1392.445068	-503.007477	27.644802	1665.666016	-627.099915	268.095917	1137.925293	-536.962402	-257.019562	1130.893555	-507.798309	288.413635	893.167969	-425.251678	-210.276260	890.849915	-524.165344	25.765644	964.585754	533.574707	-17.785397	935.566162	526.520447	136.781067
-577.855835	101.694969	874.644226	-545.427979	-59.228603	869.313477	-653.321716	143.626343	499.403076	-606.393311	-140.701309	505.132721	-649.778015	160.016953	87.148293	-605.029907	-160.575287	91.258934	-575.665100	180.069565	1378.403320	-513.176758	-158.562454	1367.286377	-516.138306	24.410749	1392.452759	-502.962372	27.721794	1665.671143	-627.110901	268.078064	1137.914795	-536.810242	-257.031952	1130.917725	-507.755096	288.376526	893.203796	-425.054474	-210.309677	890.892212	-524.173645	25.715734	964.585754	535.143127	-17.617430	935.895752	527.166016	136.866119
-577.873108	101.680321	874.640808	-545.415955	-59.284351	869.305725	-653.371704	143.571213	499.385315	-606.396973	-140.730148	505.143921	-649.777588	160.018433	87.126732	-605.017639	-160.578445	91.263634	-575.704590	180.054108	1378.401978	-513.132202	-158.557693	1367.309814	-516.136353	24.437572	1392.477417	-502.967651	27.745726	1665.624756	-627.131165	268.017212	1137.885254	-536.643982	-257.073090	1130.968872	-507.723511	288.351044	893.224365	-424.881683	-210.370560	890.959534	-524.176697	25.683659	964.580139	536.733521	-17.406666	936.206604	528.120911	137.017120
-577.893311	101.595886	874.633362	-545.394043	-59.349190	869.333557	-653.420471	143.531082	499.376160	-606.421570	-140.754440	505.149292	-649.806396	160.042130	87.113297	-605.034363	-160.580185	91.266289	-575.741516	180.065231	1378.399292	-513.081909	-158.520889	1367.354004	-516.140198	24.446198	1392.468262	-502.971710	27.780087	1665.614746	-627.174805	268.007202	1137.907593	-536.484436	-257.132355	1131.048706	-507.700867	288.281616	893.249817	-424.691071	-210.436584	891.021545	-524.171692	25.640598	964.587158	538.398926	-17.034126	936.474487	529.352600	137.300125
-577.895813	101.569771	874.647400	-545.388245	-59.380360	869.334106	-653.448120	143.481293	499.348602	-606.420227	-140.776825	505.156342	-649.789612	160.053925	87.098022	-604.949768	-160.598724	91.279419	-575.767517	180.048477	1378.408325	-513.033569	-158.498642	1367.383057	-516.158386	24.444893	1392.481445	-502.941589	27.847822	1665.629272	-627.215088	267.957489	1137.910645	-536.338684	-257.175323	1131.091431	-507.730743	288.259735	893.268372	-424.504608	-210.509048	891.097107	-524.149231	25.610464	964.586121	540.030273	-16.610046	936.747986	530.898193	137.462570
-577.918701	101.502525	874.659302	-545.369507	-59.435276	869.360474	-653.508362	143.459564	499.369293	-606.443176	-140.808029	505.168884	-649.804138	160.072922	87.101997	-604.948730	-160.595322	91.276314	-575.809204	180.056213	1378.427490	-512.997681	-158.477310	1367.437744	-516.156067	24.446894	1392.502319	-502.942932	27.893318	1665.635132	-627.280701	267.942657	1137.908691	-536.189636	-257.178772	1131.163574	-507.754883	288.204742	893.277649	-424.317291	-210.578918	891.181519	-524.151978	25.567656	964.604614	541.664551	-16.033251	936.982239	532.473633	138.200272
-577.929626	101.438484	874.655518	-545.358459	-59.467564	869.370667	-653.497681	143.406464	499.352539	-606.453979	-140.817337	505.178497	-649.795349	160.080307	87.108841	-604.906311	-160.595276	91.285431	-575.849121	180.049973	1378.441772	-512.939941	-158.466324	1367.476440	-516.200195	24.466261	1392.519043	-502.960052	27.925625	1665.636597	-627.343323	267.887604	1137.909180	-536.063660	-257.229858	1131.220581	-507.797699	288.138062	893.281921	-424.144257	-210.655655	891.271667	-524.150330	25.533926	964.606445	543.352356	-15.328359	937.139343	534.329956	138.785507
-577.937317	101.426514	874.640076	-545.341309	-59.514168	869.348572	-653.549927	143.380798	499.323883	-606.471252	-140.850021	505.192169	-649.809082	160.078537	87.064613	-604.898743	-160.601852	91.255615	-575.888367	180.042267	1378.421387	-512.926331	-158.456161	1367.497314	-516.201233	24.465458	1392.511353	-503.011475	27.915951	1665.602661	-627.429688	267.864624	1137.874756	-535.937622	-257.260010	1131.251099	-507.850342	288.063568	893.275208	-423.959076	-210.703110	891.335327	-524.138428	25.507164	964.584656	544.961182	-14.622492	937.257202	536.226318	139.403168
-577.960876	101.337700	874.626221	-545.335815	-59.561028	869.341736	-653.597351	143.352844	499.328613	-606.510315	-140.928421	505.139221	-649.806641	160.082870	87.068283	-604.936462	-160.609039	91.252869	-575.926331	180.028381	1378.401978	-512.893555	-158.439865	1367.512085	-516.215820	24.462648	1392.498901	-503.008667	27.962915	1665.607178	-627.490601	267.828186	1137.847168	-535.815979	-257.345825	1131.301758	-507.924591	288.003693	893.237000	-423.797119	-210.735321	891.385071	-524.130737	25.454943	964.566772	546.583557	-13.926375	937.364380	538.189941	140.087677
-577.969604	101.337212	874.628418	-545.312927	-59.580227	869.325684	-653.665466	143.314102	499.325531	-606.510864	-140.923294	505.148926	-649.818970	160.105103	87.051826	-604.931702	-160.614975	91.223557	-575.954651	180.026108	1378.373779	-512.858459	-158.437851	1367.522827	-516.244263	24.471205	1392.483154	-503.043365	27.981352	1665.591553	-627.578674	267.786804	1137.806641	-535.745300	-257.190430	1131.181519	-507.998657	287.951782	893.194214	-423.611847	-210.774445	891.409851	-524.119141	25.442440	964.558167	548.107117	-13.244713	937.395081	540.095276	140.736328
-577.968994	101.262093	874.597351	-545.244263	-59.620342	869.316895	-653.711792	143.284485	499.325958	-606.495667	-140.900330	505.134338	-649.813782	160.105774	87.038437	-604.885620	-160.620041	91.226601	-575.999390	180.028992	1378.360229	-512.828308	-158.435562	1367.542236	-516.246460	24.463572	1392.474365	-503.075256	28.011997	1665.575806	-627.661987	267.731262	1137.763794	-535.631897	-257.264130	1131.208130	-508.102692	287.862823	893.160522	-423.467285	-210.786789	891.465515	-524.083679	25.414694	964.536438	549.531006	-12.628056	937.429138	541.895386	141.358429
-577.967285	101.269699	874.590515	-545.248108	-59.616837	869.312500	-653.738831	143.232864	499.314514	-606.507263	-140.959808	505.150269	-649.794373	160.128983	87.014244	-604.941406	-160.637115	91.262527	-576.040161	180.013489	1378.341431	-512.794678	-158.420120	1367.571045	-516.287292	24.476984	1392.452759	-503.116821	28.038113	1665.574585	-627.739563	267.676331	1137.722412	-535.533447	-257.301270	1131.248901	-508.289856	287.930634	893.118652	-423.325684	-210.826355	891.522156	-524.074219	25.422554	964.526367	550.907043	-12.145923	937.475403	543.582092	141.902100
-577.976501	101.221542	874.579651	-545.203491	-59.639069	869.286621	-653.797424	143.240799	499.343231	-606.496216	-140.974884	505.164368	-649.801453	160.154495	87.045967	-604.909851	-160.637787	91.271095	-576.068970	180.021744	1378.315674	-512.778015	-158.417450	1367.604980	-516.310425	24.461847	1392.460938	-503.160248	28.061026	1665.589355	-627.827393	267.662811	1137.679810	-535.450012	-257.325104	1131.282471	-508.392090	287.788422	893.057068	-423.193542	-210.823761	891.593079	-524.041321	25.395317	964.501465	552.256287	-11.764349	937.593811	545.217468	142.034988
-577.989563	101.194832	874.577698	-545.215698	-59.640797	869.286499	-653.834839	143.191925	499.346161	-606.534424	-140.992783	505.180573	-649.798340	160.163528	87.021614	-604.860535	-160.662369	91.289444	-576.113770	180.018341	1378.300903	-512.756775	-158.422134	1367.651611	-516.334839	24.467779	1392.472900	-503.213715	28.081244	1665.592407	-627.922546	267.609497	1137.645630	-535.365417	-257.360413	1131.325073	-508.525116	287.713501	892.996521	-423.051239	-210.791672	891.716431	-524.046448	25.384701	964.497253	553.536804	-11.331126	937.770630	546.545654	142.380783
-578.003113	101.179100	874.574951	-545.207397	-59.623253	869.280823	-653.886169	143.148254	499.328918	-606.569031	-141.029922	505.172394	-649.768860	160.173096	86.997101	-604.928223	-160.668137	91.296585	-576.163086	180.022583	1378.274170	-512.754822	-158.439896	1367.692017	-516.358643	24.475445	1392.493652	-503.278870	28.089617	1665.587891	-628.030945	267.539703	1137.632324	-535.307678	-257.406219	1131.355591	-508.669403	287.647522	892.937500	-422.901337	-210.783157	891.828796	-524.049377	25.389965	964.492920	554.560547	-10.972035	937.918518	547.468750	142.884399
-578.013123	101.124535	874.539001	-545.152344	-59.686478	869.264160	-653.950989	143.140686	499.320068	-606.606873	-141.058945	505.174011	-649.777771	160.173050	86.993065	-604.873169	-160.654449	91.249886	-576.217651	180.009415	1378.237915	-512.759583	-158.440079	1367.715820	-516.386353	24.471329	1392.481201	-503.358887	28.094158	1665.577759	-628.136902	267.490601	1137.570801	-535.272461	-257.449310	1131.388672	-508.827606	287.586517	892.834534	-422.811493	-210.791290	891.892761	-524.018250	25.358997	964.461731	555.606018	-10.573999	938.048584	548.417236	143.114243
-577.993652	101.149879	874.528442	-545.133423	-59.655464	869.240112	-654.013428	143.106766	499.296509	-606.632874	-141.069061	505.168182	-649.761536	160.177155	86.975349	-604.855408	-160.655212	91.252541	-576.256042	180.005035	1378.199463	-512.754639	-158.446655	1367.745972	-516.395630	24.457476	1392.474365	-503.415619	28.125355	1665.560913	-628.232361	267.453400	1137.544800	-535.215698	-257.477722	1131.424072	-509.028564	287.547516	892.770447	-422.727783	-210.799469	891.939087	-523.993958	25.380501	964.442688	556.441528	-10.306131	938.160156	549.143799	143.325134
-577.990112	101.096245	874.510254	-545.083740	-59.674149	869.231140	-654.034851	143.090515	499.291077	-606.640259	-141.067474	505.148621	-649.757629	160.198959	86.968414	-604.811340	-160.671448	91.230042	-576.294250	180.003601	1378.169189	-512.753174	-158.486313	1367.792480	-516.417542	24.460442	1392.476318	-503.494171	28.127005	1665.549561	-628.341309	267.392853	1137.507446	-535.181824	-257.528564	1131.477661	-509.185577	287.510864	892.690247	-422.640991	-210.807892	892.028259	-523.969055	25.361166	964.428955	557.194885	-9.969755	938.248169	549.736450	143.586426
-577.976868	101.118935	874.509705	-545.021851	-59.674038	869.219604	-654.076599	143.052307	499.299530	-606.651428	-141.081390	505.149780	-649.760071	160.214722	86.945808	-604.728516	-160.665573	91.230049	-576.349060	180.000671	1378.149414	-512.765015	-158.493164	1367.827637	-516.425171	24.471327	1392.484741	-503.575378	28.146221	1665.549194	-628.445557	267.349945	1137.459595	-535.162476	-257.552063	1131.504639	-509.388367	287.475677	892.616943	-422.567017	-210.833771	892.096985	-523.937683	25.375587	964.425293	557.849915	-9.612040	938.275208	550.204590	143.930771
-577.963440	101.117889	874.515503	-544.962036	-59.666859	869.207764	-654.100525	143.031555	499.278412	-606.633850	-141.062805	505.151978	-649.758423	160.216080	86.966522	-604.701721	-160.674072	91.228439	-576.368042	180.001099	1378.157227	-512.749573	-158.494690	1367.885742	-516.448730	24.453278	1392.504761	-503.647766	28.171295	1665.568726	-628.535828	267.316467	1137.478027	-535.096680	-257.739349	1131.678711	-509.583771	287.434845	892.564087	-422.520233	-210.841354	892.203369	-523.893738	25.381159	964.419189	558.483398	-9.185410	938.281067	550.627686	144.335754
-577.940308	101.176796	874.543091	-544.922729	-59.628204	869.208923	-654.124573	143.013977	499.339905	-606.617676	-141.078568	505.165009	-649.738098	160.257141	86.982468	-604.598694	-160.655869	91.254021	-576.377014	179.996094	1378.173828	-512.738831	-158.496262	1367.945435	-516.464478	24.436905	1392.554077	-503.733154	28.181274	1665.605225	-628.630249	267.296844	1137.494629	-535.071838	-257.779083	1131.739014	-509.775055	287.365967	892.526672	-422.455902	-210.879105	892.277954	-523.863159	25.417767	964.434448	559.129089	-8.674848	938.278625	550.963379	144.800995
-577.936951	101.099091	874.562317	-544.853455	-59.667103	869.229980	-654.172729	142.987869	499.335297	-606.600830	-141.061813	505.175995	-649.748535	160.274826	86.952911	-604.636536	-160.634842	91.283379	-576.425842	179.990570	1378.199951	-512.760254	-158.510834	1368.019287	-516.465759	24.425043	1392.603760	-503.854340	28.175461	1665.604858	-628.744873	267.233551	1137.485840	-535.068115	-257.793640	1131.802979	-509.974182	287.316559	892.461548	-422.407532	-210.915924	892.367188	-523.835632	25.375122	964.457336	559.866394	-8.064397	938.292664	551.291504	145.101883
-577.911499	101.107498	874.560486	-544.816650	-59.649223	869.235718	-654.227234	142.978394	499.323853	-606.604248	-141.064697	505.190674	-649.745728	160.274185	86.941345	-604.590576	-160.629272	91.245979	-576.445068	179.985214	1378.191162	-512.754944	-158.520233	1368.065063	-516.487549	24.425720	1392.634766	-503.943115	28.208525	1665.638672	-628.847656	267.167236	1137.470703	-535.052551	-257.775421	1131.794678	-510.161285	287.259186	892.409241	-422.380646	-210.963211	892.443665	-523.812927	25.393764	964.462402	560.472900	-7.283203	938.241089	551.267517	145.804855
-577.914368	101.136581	874.587708	-544.777222	-59.619686	869.228882	-654.248108	142.973160	499.325073	-606.583801	-141.044235	505.171021	-649.787415	160.324631	86.930603	-605.179688	-160.697968	91.220055	-576.455994	180.002991	1378.201294	-512.752319	-158.520081	1368.113037	-516.496277	24.403952	1392.634033	-504.035278	28.225574	1665.646118	-628.940430	267.087524	1137.462524	-535.044678	-257.831360	1131.833008	-510.381226	287.251770	892.341309	-422.351349	-210.988708	892.484314	-523.792175	25.413870	964.472046	560.560608	-7.299292	938.554321	550.935913	145.885437
-577.906128	101.154518	874.572998	-544.753906	-59.629128	869.218140	-654.231567	142.992126	499.299103	-606.573486	-141.053452	505.152283	-649.763245	160.338867	86.913803	-605.154785	-160.705643	91.220505	-576.466797	180.011230	1378.196777	-512.757446	-158.541016	1368.163452	-516.514526	24.402843	1392.649536	-504.132904	28.242212	1665.645264	-628.945007	266.689850	1137.378052	-535.010498	-258.101227	1132.070679	-510.564423	287.246307	892.251343	-422.343567	-211.026276	892.539185	-523.765198	25.425623	964.454407	560.734802	-7.109828	938.660095	550.490845	146.072250
-577.907104	101.142052	874.582153	-544.713379	-59.651894	869.228882	-654.258972	142.972122	499.277557	-606.590088	-141.054459	505.182556	-649.804871	160.331436	86.902611	-605.165283	-160.690643	91.215546	-576.485229	180.015427	1378.210571	-512.748779	-158.531143	1368.210205	-516.512634	24.400257	1392.673340	-504.266815	28.226915	1665.631592	-628.947693	266.625641	1137.268799	-534.975342	-258.156036	1132.155029	-510.761932	287.231903	892.205933	-422.305176	-211.088196	892.616272	-523.743286	25.418797	964.462952	560.908875	-7.040447	938.837891	550.035767	145.931915
-577.879517	101.175636	874.630554	-544.657227	-59.600163	869.247375	-654.238831	142.966583	499.294373	-606.557922	-141.050598	505.185730	-649.777954	160.341217	86.902130	-605.188965	-160.692688	91.215332	-576.467163	180.022995	1378.265259	-512.749634	-158.535263	1368.265137	-516.530029	24.391514	1392.724854	-504.367004	28.230011	1665.657959	-629.130249	266.640289	1137.440430	-534.980652	-258.003143	1132.042358	-511.000397	287.225983	892.180908	-422.253540	-211.149475	892.677979	-523.705566	25.450455	964.498657	560.866821	-6.907507	938.962830	549.107605	146.152176
-577.877502	101.160744	874.665344	-544.633057	-59.598045	869.265747	-654.238892	142.967010	499.292847	-606.553711	-141.056122	505.199097	-649.760193	160.335266	86.916977	-604.976013	-160.678284	91.256516	-576.444336	180.005905	1378.308472	-512.766479	-158.550858	1368.326782	-516.518921	24.385271	1392.761353	-504.461823	28.240242	1665.696167	-629.207764	266.632446	1137.499268	-534.954102	-258.213379	1132.253540	-511.173157	287.177582	892.199341	-422.236725	-211.210495	892.771362	-523.682434	25.442532	964.521240	560.841187	-6.864182	939.163513	548.170959	146.062653
-577.845642	101.134247	874.684143	-544.547913	-59.609871	869.286560	-654.229614	142.959946	499.317749	-606.545227	-141.048386	505.231415	-649.751953	160.367432	86.917992	-605.128296	-160.690155	91.267616	-576.452148	180.010773	1378.370117	-512.770142	-158.561722	1368.387451	-516.531616	24.361996	1392.816162	-504.539948	28.260210	1665.736084	-629.286865	266.604584	1137.557373	-534.958618	-258.090576	1132.201538	-511.357483	287.187164	892.196411	-422.183380	-211.285004	892.845642	-523.622314	25.437780	964.539673	560.685486	-6.862065	939.305420	547.122925	145.961105
-577.823975	101.158958	874.702576	-544.524719	-59.577991	869.306396	-654.218079	142.934616	499.310364	-606.543396	-141.033661	505.240448	-649.750854	160.368454	86.915154	-605.159363	-160.702744	91.290550	-576.448242	180.007751	1378.386597	-512.784851	-158.561325	1368.435181	-516.532410	24.364983	1392.874268	-504.644165	28.265242	1665.755493	-629.388367	266.616425	1137.601807	-534.912292	-258.301056	1132.395508	-511.510742	287.156372	892.195190	-422.158875	-211.389969	892.943909	-523.603821	25.466581	964.560364	560.409485	-6.895212	939.409180	546.031799	145.822983
-577.816284	101.169594	874.719727	-544.517517	-59.556503	869.310425	-654.208923	142.932663	499.292847	-606.562561	-141.043350	505.234833	-649.727905	160.423676	86.912788	-605.202087	-160.698013	91.272980	-576.428040	180.018600	1378.418457	-512.811707	-158.570663	1368.477905	-516.558411	24.360840	1392.901489	-504.744812	28.276489	1665.762573	-629.473206	266.650757	1137.644165	-534.866760	-258.428253	1132.476563	-511.678528	287.165344	892.170532	-422.117126	-211.465485	893.015198	-523.595520	25.475449	964.570984	560.222107	-6.655254	939.498169	544.973877	145.831467
-577.802185	101.215759	874.708557	-544.485107	-59.521912	869.292419	-654.199768	142.945267	499.283752	-606.571045	-141.038742	505.186462	-649.765686	160.414963	86.893211	-605.186646	-160.706238	91.245544	-576.424622	180.027405	1378.426880	-512.814636	-158.576721	1368.496704	-516.569519	24.344103	1392.883789	-504.825195	28.293169	1665.768555	-629.646912	267.067047	1137.818970	-534.865173	-258.514191	1132.524292	-511.602112	287.334839	892.263245	-422.067139	-211.588486	893.046570	-523.562866	25.517935	964.552490	559.892822	-6.423126	939.505005	543.878845	145.837433
-577.805481	101.190224	874.674072	-544.472412	-59.548447	869.274780	-654.226013	142.961807	499.266022	-606.597107	-141.037140	505.191833	-649.773987	160.410187	86.882965	-605.172302	-160.693085	91.218094	-576.397400	180.028900	1378.427002	-512.840820	-158.583374	1368.513916	-516.572876	24.308622	1392.909424	-504.922211	28.291594	1665.758545	-629.697144	267.137390	1137.849365	-534.849976	-258.550323	1132.543213	-511.747955	287.397858	892.265137	-422.002686	-211.703873	893.078491	-523.547119	25.507769	964.521118	559.341797	-6.553319	939.495667	542.919861	145.541214
-577.753418	101.211304	874.692627	-544.391724	-59.539673	869.283875	-654.265015	142.973694	499.254486	-606.563110	-141.010696	505.192322	-649.773926	160.437469	86.870522	-605.147339	-160.689194	91.218628	-576.387451	180.021774	1378.456421	-512.864380	-158.594101	1368.531494	-516.552917	24.306923	1392.927612	-504.980835	28.326191	1665.788818	-629.758301	267.145447	1137.870117	-534.815857	-258.643066	1132.584106	-511.909485	287.422363	892.266907	-421.920471	-211.822556	893.133972	-523.496094	25.520199	964.541260	558.584778	-6.593245	939.475159	541.767456	145.655136
-577.730530	101.183769	874.723816	-544.322937	-59.512024	869.292542	-654.308899	142.953247	499.283020	-606.558105	-140.989563	505.175385	-649.613037	160.214737	86.690292	-605.109741	-160.679092	91.223618	-576.373718	180.009155	1378.501099	-512.887634	-158.599106	1368.558472	-516.543884	24.275194	1392.982788	-505.085632	28.313515	1665.825439	-629.828186	267.163666	1137.937256	-534.795410	-258.683167	1132.637451	-512.052979	287.487701	892.299133	-421.824524	-211.948975	893.215149	-523.445251	25.520739	964.559143	557.882141	-6.617866	939.438843	540.865234	145.406891
-577.717407	101.173813	874.758179	-544.309875	-59.502628	869.311523	-654.321594	142.974625	499.276154	-606.525757	-140.975861	505.174866	-649.753174	160.493103	86.869301	-605.109558	-160.667633	91.247406	-576.360901	180.014572	1378.546997	-512.918274	-158.613602	1368.601196	-516.544434	24.269949	1393.026489	-505.169006	28.311327	1665.849121	-629.866699	267.190369	1137.991699	-534.777588	-258.736908	1132.690552	-512.185974	287.556915	892.328491	-421.703796	-212.081223	893.274170	-523.415344	25.515909	964.579224	557.003967	-6.634904	939.456726	539.759705	145.541580
-577.695618	101.166451	874.770935	-544.270325	-59.504364	869.325073	-654.344055	143.012253	499.295380	-606.541199	-140.971771	505.204407	-649.579773	160.267334	86.684425	-605.089905	-160.665802	91.269157	-576.322571	180.013901	1378.593994	-512.953979	-158.625916	1368.635498	-516.530518	24.258900	1393.086426	-505.245361	28.315596	1665.892334	-629.906860	267.202118	1138.057983	-534.749878	-258.768066	1132.736084	-512.277405	287.640167	892.365479	-421.594849	-212.228271	893.342896	-523.374451	25.518341	964.587891	556.206238	-6.662979	939.443359	538.853210	145.477341
-577.663513	101.171989	874.787659	-544.233337	-59.492134	869.329163	-654.350159	142.997482	499.265381	-606.543457	-140.948624	505.208466	-649.777588	160.536926	86.865677	-605.115173	-160.662399	91.280251	-576.320862	180.022659	1378.633423	-513.011963	-158.644699	1368.675659	-516.521118	24.263800	1393.159912	-505.339844	28.307264	1665.920654	-629.972656	267.270294	1138.113281	-534.740784	-258.825897	1132.787109	-512.395752	287.773834	892.400208	-421.495819	-212.351471	893.412415	-523.339294	25.521439	964.598328	555.405823	-6.765662	939.398865	538.038818	145.397644
-577.673401	101.182632	874.792725	-544.242004	-59.491108	869.342407	-654.360718	143.015259	499.237122	-606.596802	-140.961380	505.202728	-649.641113	160.332870	86.642639	-605.128052	-160.685303	91.241913	-576.286987	180.043076	1378.681519	-513.072266	-158.679947	1368.692017	-516.506897	24.248264	1393.204102	-505.421204	28.301414	1665.936035	-629.990356	267.297943	1138.176514	-534.750061	-258.851471	1132.786499	-512.448486	287.916473	892.451599	-421.376099	-212.496994	893.437988	-523.335693	25.534855	964.601868	554.575623	-6.923355	939.353516	537.191040	145.245850
-577.671265	101.198914	874.812195	-544.225098	-59.500336	869.357544	-654.329041	143.040359	499.209503	-606.611023	-140.998016	505.187012	-649.776306	160.590942	86.835464	-605.102356	-160.691803	91.220497	-576.235840	180.063324	1378.734863	-513.085449	-158.688263	1368.691895	-516.486267	24.218519	1393.232178	-505.497528	28.287561	1665.957275	-630.001587	267.325562	1138.218262	-534.745728	-258.883850	1132.790405	-512.483826	288.069611	892.493469	-421.230347	-212.625229	893.474854	-523.314636	25.541193	964.614319	553.749146	-7.093404	939.301880	536.367737	145.117325
-577.670227	101.176880	874.853577	-544.185913	-59.502621	869.356079	-654.351624	143.059250	499.222107	-606.983276	-141.266586	505.546387	-649.827759	160.641586	86.839828	-605.365662	-160.729660	91.223282	-576.185486	180.062271	1378.802124	-513.122864	-158.717377	1368.702759	-516.460510	24.206244	1393.269165	-505.573517	28.270634	1665.985962	-629.992371	267.372620	1138.293457	-534.772827	-258.728119	1132.640869	-512.483643	288.179688	892.572449	-421.090485	-212.765869	893.490967	-523.287720	25.515354	964.632202	552.915222	-7.214386	939.292053	535.540405	145.014343
-577.671204	101.133629	874.881714	-544.166870	-59.514465	869.372131	-654.342346	143.056717	499.218201	-607.041443	-141.300827	505.575775	-649.827393	160.643555	86.832466	-605.401489	-160.717377	91.220711	-576.142822	180.067123	1378.856079	-513.157410	-158.730148	1368.725098	-516.414429	24.163559	1393.351685	-505.675568	28.205278	1666.025391	-630.004333	267.412323	1138.376953	-534.759216	-258.781952	1132.657715	-512.490234	288.321686	892.669800	-420.937500	-212.912415	893.569641	-523.270020	25.488348	964.650757	552.062866	-7.470847	939.316223	534.789612	144.767761
-577.666992	101.104042	874.920715	-544.145813	-59.511051	869.393311	-654.338501	143.047256	499.208923	-607.065796	-141.304291	505.574951	-649.830750	160.659882	86.820007	-605.386536	-160.733780	91.241852	-576.056458	180.057007	1378.940552	-513.147278	-158.747437	1368.774048	-516.356750	24.142519	1393.431030	-505.710815	28.189672	1666.092163	-629.963318	267.444519	1138.463989	-534.732605	-258.779602	1132.699951	-512.452881	288.451050	892.765015	-420.788696	-213.047760	893.651245	-523.250793	25.471392	964.678406	551.212280	-7.706104	939.316101	534.020874	144.521637
-577.670654	101.071945	874.973083	-544.117249	-59.518219	869.423828	-654.343262	143.082138	499.206177	-607.048950	-141.304108	505.600128	-649.847900	160.700684	86.823524	-605.360535	-160.723892	91.271973	-575.937439	180.057434	1379.012817	-513.174072	-158.743561	1368.798828	-516.308105	24.101749	1393.472412	-505.760742	28.173809	1666.142456	-629.919495	267.512024	1138.555298	-534.677490	-259.013824	1132.914063	-512.425964	288.622986	892.829529	-420.657471	-213.201416	893.733032	-523.229187	25.449488	964.716187	550.390869	-7.965956	939.365967	533.326477	144.292923
-577.661682	101.077621	874.986877	-544.071289	-59.561295	869.444336	-654.270447	143.110703	499.194946	-607.054138	-141.285858	505.653076	-649.810059	160.747833	86.821381	-605.380554	-160.724915	91.297607	-575.815125	180.066925	1379.083130	-513.167114	-158.779938	1368.859497	-516.248474	24.087351	1393.522949	-505.819397	28.131617	1666.184570	-629.597534	267.500946	1138.817383	-534.666748	-259.066498	1132.989624	-512.389282	288.791473	892.935669	-420.541504	-213.337769	893.806946	-523.198486	25.442640	964.731384	549.601990	-8.101592	939.381042	532.625366	144.104675
-577.655884	101.147324	875.032471	-544.066101	-59.537743	869.479492	-654.265991	143.113968	499.166656	-607.079712	-141.264450	505.635376	-649.868286	160.763794	86.793259	-605.351624	-160.710892	91.291191	-575.702087	180.058197	1379.139038	-513.196472	-158.821762	1368.896362	-516.175964	24.086922	1393.578979	-505.890717	28.066631	1666.216064	-629.530396	267.615356	1138.897827	-534.671204	-259.133301	1133.022339	-512.328552	288.963684	893.031433	-420.422485	-213.462997	893.898132	-523.200989	25.479958	964.775513	548.756775	-8.322313	939.397461	531.953186	143.895889
-577.675354	101.085373	875.027466	-544.057373	-59.550926	869.478088	-654.251953	143.111298	499.152588	-606.695374	-140.994675	505.227509	-649.674316	160.515015	86.582657	-605.059937	-160.699692	91.256958	-575.573425	180.049622	1379.195190	-513.194641	-158.847549	1368.934448	-516.084656	24.072147	1393.606079	-505.917023	28.035084	1666.262085	-629.458435	267.713287	1138.988037	-534.687561	-259.149261	1133.045654	-512.296326	289.185242	893.126831	-420.313782	-213.592056	893.976563	-523.200989	25.453762	964.769531	547.997131	-8.564239	939.376953	531.374756	143.685287
-577.718689	101.002808	875.033691	-544.089905	-59.568283	869.491089	-654.231445	143.112518	499.128876	-606.732483	-141.039978	505.223053	-649.662720	160.536850	86.568741	-605.093933	-160.711487	91.225418	-575.417480	180.032944	1379.238770	-513.184204	-158.886673	1368.934204	-515.981934	24.004597	1393.632568	-505.965637	27.963257	1666.298096	-629.353821	267.854218	1139.113647	-534.696533	-259.186615	1133.048096	-512.217163	289.358521	893.242798	-420.183838	-213.714508	894.045715	-523.219238	25.416542	964.770508	547.290222	-8.830270	939.341492	530.941284	143.280579
-577.722900	100.953934	875.064209	-544.059021	-59.616077	869.496216	-654.225464	143.111816	499.162933	-607.146118	-141.325790	505.576569	-649.703186	160.549683	86.583511	-605.393433	-160.723816	91.231133	-575.253174	180.021057	1379.294678	-513.181152	-158.917587	1368.974854	-515.885681	23.976973	1393.673950	-505.994049	27.893681	1666.354004	-629.252869	267.938141	1139.229614	-534.732849	-259.229919	1133.054565	-512.130310	289.548798	893.345703	-420.046875	-213.800949	894.140869	-523.205750	25.361866	964.788574	546.553650	-8.917651	939.315918	530.267761	143.283539
-577.782532	100.887383	875.066895	-544.076111	-59.660538	869.494141	-654.227905	143.097458	499.128784	-607.215759	-141.345947	505.596252	-649.681091	160.565811	86.571793	-605.401550	-160.731339	91.231041	-575.089111	179.990036	1379.339111	-513.165833	-158.935516	1369.007690	-515.762085	23.926346	1393.722046	-506.012878	27.830313	1666.420166	-629.116211	268.017700	1139.311279	-534.764282	-259.282593	1133.083740	-511.999054	289.755280	893.452087	-419.898712	-213.896866	894.253906	-523.232544	25.316875	964.783691	545.809509	-9.203748	939.274170	529.908203	142.835449
-577.771484	100.841293	875.079041	-544.058228	-59.669670	869.498962	-654.201904	143.086731	499.122559	-607.236328	-141.387009	505.616272	-649.722778	160.593887	86.539413	-605.430481	-160.724808	91.247536	-574.884399	179.967850	1379.363892	-513.112000	-158.958374	1369.039795	-515.629028	23.870539	1393.735840	-506.001343	27.791637	1666.472900	-628.969177	268.116455	1139.396973	-534.789246	-259.337372	1133.126587	-511.871887	289.985046	893.557312	-419.806702	-213.971680	894.351196	-523.212708	25.288877	964.789978	544.867188	-9.733438	939.257751	529.263855	142.692825
-577.821411	100.868637	875.088623	-544.068970	-59.693531	869.493408	-654.166870	143.113739	499.096924	-607.265747	-141.407227	505.644318	-649.700195	160.608414	86.538010	-605.420776	-160.731049	91.262260	-574.699036	179.976746	1379.370483	-513.058044	-158.968842	1369.056396	-515.469849	23.866858	1393.743652	-505.978607	27.735077	1666.523193	-628.794373	268.232086	1139.440918	-534.842712	-259.307983	1133.068481	-511.721985	290.250977	893.628601	-419.712463	-214.048813	894.406372	-523.222534	25.294237	964.783447	544.023315	-10.178056	939.213257	528.764526	142.439453
-577.848938	100.843048	875.072998	-544.086365	-59.715328	869.503174	-654.171387	143.144165	499.088531	-607.301575	-141.418961	505.652740	-649.701660	160.626343	86.496765	-605.429382	-160.728790	91.278534	-574.507996	179.949326	1379.400146	-513.004944	-159.012207	1369.079590	-515.294312	23.857737	1393.746582	-505.943970	27.701429	1666.581787	-628.638306	268.318268	1139.490234	-534.913086	-259.355011	1133.083130	-511.591400	290.482452	893.705139	-419.671478	-214.131897	894.476563	-523.234741	25.290022	964.775330	543.431152	-10.325180	939.178955	528.361816	142.309372
-577.854126	100.877792	875.104065	-544.104980	-59.714958	869.512634	-654.150330	143.121796	499.074219	-607.338989	-141.446960	505.656006	-649.720764	160.654877	86.460518	-605.465271	-160.738663	91.270721	-574.330383	179.944122	1379.425781	-512.944519	-159.033203	1369.082520	-515.085754	23.841097	1393.754883	-505.947754	27.589569	1666.610962	-628.451965	268.339905	1139.494873	-534.978149	-259.435730	1133.100464	-511.457550	290.721558	893.772522	-419.641479	-214.198364	894.555542	-523.245911	25.291088	964.796143	542.778381	-10.588472	939.135742	527.956604	142.119888
-577.914490	100.810760	875.138123	-544.112854	-59.744667	869.521851	-654.167175	143.111938	499.077820	-607.350098	-141.479599	505.644531	-649.748962	160.699265	86.461220	-605.400330	-160.727432	91.254028	-574.111755	179.919434	1379.454102	-512.844788	-159.068588	1369.061401	-514.830139	23.832050	1393.745605	-505.892151	27.513941	1666.676270	-628.247620	268.267609	1139.494019	-535.054260	-259.526794	1133.111328	-511.316406	290.910309	893.853333	-419.638153	-214.266830	894.605286	-523.269226	25.244265	964.813293	542.077942	-11.104307	939.129028	527.709900	141.617935
-577.959351	100.769745	875.142944	-544.153687	-59.749565	869.503235	-654.189148	143.115067	499.104614	-607.371887	-141.530472	505.624023	-649.753845	160.709808	86.485008	-605.361389	-160.759659	91.233231	-573.851868	179.922913	1379.502686	-512.726990	-159.112091	1369.035522	-514.591370	23.822170	1393.770264	-505.834412	27.440069	1666.749146	-628.076660	268.364746	1139.551270	-535.135925	-259.601105	1133.077393	-511.203552	291.088257	893.927612	-419.675232	-214.327820	894.627136	-523.283752	25.216171	964.795105	541.619446	-11.197586	939.112793	527.404053	141.443924
-578.036377	100.705162	875.150940	-544.191162	-59.813412	869.507446	-654.193176	143.117065	499.092438	-607.454346	-141.593094	505.634277	-649.760803	160.755707	86.490265	-605.396606	-160.768875	91.221901	-573.631592	179.917389	1379.497070	-512.576111	-159.109787	1369.010864	-514.347168	23.802223	1393.764648	-505.740906	27.398260	1666.851318	-627.945007	268.531158	1139.632080	-535.209778	-259.659027	1133.079468	-511.054657	291.222504	893.996399	-419.761810	-214.388824	894.645874	-523.316589	25.164658	964.790588	541.136169	-11.405561	939.096680	527.089172	141.275208
-578.086487	100.578049	875.163452	-544.208252	-59.863892	869.526367	-654.229370	143.110489	499.059753	-607.493530	-141.624847	505.632111	-649.802856	160.741714	86.420044	-605.450317	-160.766693	91.215294	-573.368042	179.922455	1379.482910	-512.396729	-159.124420	1368.996094	-514.069458	23.795708	1393.789185	-505.674011	27.303898	1666.911499	-627.837158	268.723206	1139.712524	-535.298035	-259.762909	1133.080566	-510.921875	291.345947	894.051270	-419.904572	-214.451141	894.635437	-523.339783	25.091936	964.801208	540.496765	-11.722275	939.047058	526.648621	141.153198
-578.140198	100.565674	875.141785	-544.217163	-59.920712	869.497192	-654.196594	143.110107	499.012665	-607.504639	-141.682022	505.629730	-649.779541	160.802780	86.418198	-605.429871	-160.752731	91.188187	-573.075256	179.962341	1379.456299	-512.197693	-159.114029	1368.971558	-513.783813	23.808702	1393.764526	-505.595093	27.199863	1666.947754	-627.727844	268.977814	1139.776367	-535.382446	-259.837372	1133.082397	-510.808105	291.479370	894.085327	-420.091705	-214.492188	894.645935	-523.337952	25.069778	964.761597	540.024597	-12.041895	939.030090	526.467468	140.805969
-578.185181	100.504715	875.118774	-544.214417	-59.992092	869.499817	-654.172974	143.112045	499.008118	-607.497009	-141.697952	505.641266	-649.803711	160.815491	86.430275	-605.388855	-160.749832	91.196762	-572.743652	179.988052	1379.432495	-511.971741	-159.136581	1368.951294	-513.483032	23.850986	1393.751831	-505.460022	27.148146	1667.053223	-627.611389	269.087860	1139.787720	-535.522217	-259.890076	1133.099243	-510.683105	291.584412	894.106689	-420.362000	-214.554611	894.602234	-523.336853	25.034391	964.740723	539.629089	-12.220513	939.046570	526.214172	140.636200
-578.237549	100.433990	875.127258	-544.236206	-60.057446	869.500671	-654.150024	143.105881	498.989899	-607.524719	-141.750076	505.660614	-649.825256	160.828079	86.400253	-605.450867	-160.779266	91.210152	-572.427307	180.022110	1379.417725	-511.715393	-159.138184	1368.970825	-513.141479	23.884682	1393.750244	-505.337463	27.064388	1667.140259	-627.511719	269.256531	1139.820923	-535.669556	-259.987946	1133.156982	-510.578918	291.662720	894.134583	-420.722382	-214.616943	894.596985	-523.353760	24.973900	964.736755	539.201904	-12.485848	939.074646	525.992188	140.432266
-578.292297	100.380180	875.156372	-544.273682	-60.104240	869.526917	-654.112671	143.060699	498.974182	-607.494812	-141.764069	505.617615	-649.804565	160.869812	86.345825	-605.468567	-160.789001	91.200645	-572.101196	180.075607	1379.404785	-511.441681	-159.151230	1368.990845	-512.766968	23.908913	1393.753418	-505.222321	26.963528	1667.227295	-627.390320	269.287476	1139.825439	-535.837402	-260.048126	1133.215576	-510.482147	291.676575	894.154785	-421.077820	-214.620285	894.564148	-523.375610	24.931719	964.754028	538.839478	-12.685371	939.108276	525.829590	140.229767
-578.338501	100.244247	875.184814	-544.318359	-60.163826	869.534302	-654.196350	143.095764	499.029388	-607.139587	-141.560059	505.248962	-649.817200	160.862915	86.373314	-605.152588	-160.754242	91.170586	-571.709167	180.080215	1379.391357	-511.130249	-159.123917	1368.998413	-512.353149	23.937122	1393.770142	-505.083466	26.864529	1667.343994	-627.255493	269.343109	1139.824585	-535.984314	-260.125916	1133.275391	-510.508911	291.808960	894.133972	-421.495575	-214.556595	894.510132	-523.387756	24.832003	964.758423	538.437195	-12.931998	939.111755	525.650085	140.044540
-578.341858	100.127151	875.181824	-544.225769	-60.257988	869.571777	-654.126892	143.039246	499.028900	-607.116333	-141.568893	505.247772	-649.836426	160.872192	86.389343	-605.129211	-160.767807	91.177132	-571.333008	180.117569	1379.327759	-510.774994	-159.091873	1369.040405	-511.928284	23.977976	1393.757690	-504.929688	26.771418	1667.478760	-627.143250	269.423187	1139.829102	-536.158997	-260.175415	1133.350708	-510.470276	291.811371	894.110718	-421.991486	-214.546936	894.436340	-523.337708	24.774391	964.770935	538.103577	-13.072634	939.135254	525.511841	139.854858
-578.341064	99.975128	875.167603	-544.134277	-60.315182	869.608215	-654.098328	143.004654	498.989471	-607.133850	-141.624054	505.263000	-649.845886	160.866440	86.367653	-605.095886	-160.768829	91.147110	-570.958801	180.163116	1379.227661	-510.391113	-159.056229	1369.049316	-511.503876	24.034561	1393.730957	-504.817749	26.621487	1667.563965	-627.029602	269.410919	1139.785522	-536.326599	-260.200531	1133.418579	-510.424164	291.754089	894.062073	-422.530518	-214.536942	894.315369	-523.279419	24.726223	964.774048	537.830322	-13.263342	939.164429	525.392395	139.652435
-578.364380	99.833084	875.134827	-544.085632	-60.427250	869.622314	-654.018677	142.992249	498.942200	-607.138184	-141.637115	505.288086	-649.841003	160.887466	86.342552	-605.057617	-160.756165	91.161682	-570.585022	180.222961	1379.154663	-509.982361	-159.058838	1369.054810	-511.024902	24.109905	1393.692261	-504.631042	26.563128	1667.682861	-626.927185	269.437439	1139.761108	-536.462524	-260.404541	1133.641235	-510.430481	291.688568	893.996216	-423.126434	-214.443039	894.201721	-523.244934	24.649221	964.753113	537.552734	-13.446926	939.198547	525.272888	139.452179
-578.392090	99.723198	875.103943	-544.098755	-60.515484	869.639954	-653.898071	142.986755	498.892059	-607.184204	-141.680176	505.293701	-649.778198	160.942276	86.350601	-605.166687	-160.770752	91.147774	-570.175354	180.285690	1379.088379	-509.502655	-159.022430	1369.062256	-510.518005	24.181355	1393.640015	-504.492310	26.426107	1667.739624	-626.841675	269.534210	1139.692627	-536.557068	-260.516022	1133.764526	-510.434082	291.587158	893.886414	-423.774445	-214.373871	894.001099	-523.228943	24.590601	964.729309	537.283508	-13.670558	939.238647	525.161316	139.265640
-578.450806	99.594719	875.070496	-544.071533	-60.643234	869.636780	-653.822754	142.975937	498.867065	-607.144409	-141.724747	505.339905	-649.806030	160.925476	86.326134	-605.113464	-160.791016	91.166992	-569.743225	180.367065	1378.985107	-508.945984	-158.968811	1369.072021	-509.981964	24.268585	1393.616455	-504.272095	26.329178	1667.873047	-626.745728	269.537231	1139.618896	-536.621704	-260.379700	1133.694458	-510.499542	291.444550	893.754395	-424.476105	-214.283600	893.792297	-523.205200	24.509453	964.692139	537.059082	-13.893158	939.258118	525.046875	139.045074
-578.499329	99.502151	875.089172	-544.100708	-60.731346	869.650635	-653.708984	142.949036	498.852875	-607.193237	-141.814545	505.404907	-649.798584	160.943848	86.329521	-605.125244	-160.804855	91.141098	-569.237244	180.439880	1378.911133	-508.352509	-158.880859	1369.061523	-509.428864	24.346741	1393.601685	-504.065796	26.225449	1668.001465	-626.654541	269.527100	1139.602539	-536.632935	-260.450348	1133.802246	-510.590698	291.247223	893.634155	-425.158905	-214.184952	893.645264	-523.219604	24.426676	964.697998	536.830200	-14.172974	939.248230	524.937134	138.797852
-578.538818	99.306351	875.058167	-544.124695	-60.834373	869.652527	-653.499634	142.927994	498.784729	-607.159790	-141.875839	505.427917	-649.793640	160.949280	86.313576	-605.164368	-160.811142	91.130775	-568.760559	180.533447	1378.817383	-507.727173	-158.741272	1369.033081	-508.849609	24.424938	1393.558228	-503.811310	26.117682	1668.138916	-626.561951	269.500336	1139.533325	-536.536499	-260.563202	1133.931030	-510.682098	291.051056	893.488281	-425.811462	-214.074173	893.450684	-523.219116	24.310303	964.668274	536.655334	-14.431935	939.256226	524.846924	138.541641
-578.622986	99.183960	875.054016	-544.212891	-60.966133	869.643433	-653.344727	142.931366	498.781586	-607.105469	-141.915405	505.453949	-649.772156	160.945831	86.324715	-605.117920	-160.814453	91.121475	-568.204773	180.641220	1378.746460	-507.172302	-158.599228	1368.916992	-508.236328	24.515293	1393.506592	-503.499329	26.067942	1668.291748	-626.450745	269.476257	1139.496826	-536.373962	-260.780853	1134.065430	-510.825348	290.800140	893.287781	-426.546967	-213.957733	893.234741	-523.257996	24.189936	964.641785	536.500305	-14.687649	939.293152	524.762451	138.284378
-578.724854	99.025505	875.020203	-544.311096	-61.094109	869.653564	-653.162354	142.920410	498.735931	-607.076172	-141.962601	505.488739	-649.752258	160.948074	86.330490	-605.151794	-160.784515	91.100899	-567.661560	180.709320	1378.626465	-506.531036	-158.393524	1368.778931	-507.612457	24.621620	1393.449219	-503.207153	25.947193	1668.396851	-626.346680	269.457062	1139.395630	-536.114502	-260.995422	1134.203735	-510.996887	290.520569	893.077515	-427.197571	-213.821671	893.044250	-523.308899	24.085232	964.607483	536.323059	-14.954007	939.299377	524.645264	138.017365
-578.800354	98.905945	874.981689	-544.403748	-61.197754	869.642151	-653.044556	142.926086	498.704712	-607.053528	-142.064682	505.511505	-649.806335	160.936493	86.316826	-605.174622	-160.794281	91.142509	-567.078918	180.851761	1378.492554	-505.828827	-158.162888	1368.607178	-506.947418	24.791374	1393.394287	-502.839691	25.879183	1668.536011	-626.232849	269.415588	1139.315918	-535.717224	-261.278839	1134.390137	-511.198090	290.212433	892.817932	-427.669952	-213.718567	892.935974	-523.349915	23.995525	964.563416	536.070557	-15.199695	939.305725	524.418701	137.839554
-578.918579	98.746613	874.960510	-544.501709	-61.370762	869.662781	-652.804626	142.902008	498.623749	-606.934265	-142.131882	505.529114	-649.815308	160.933685	86.304932	-605.179138	-160.773361	91.121887	-566.478699	180.990219	1378.377686	-505.162537	-157.866638	1368.381104	-506.268616	24.939590	1393.306641	-502.435669	25.795454	1668.626465	-626.097595	269.422485	1139.243530	-535.251282	-261.638062	1134.511597	-511.447815	289.879425	892.550842	-427.975006	-213.623611	892.867554	-523.411987	23.868446	964.541870	535.865417	-15.459270	939.285095	524.266724	137.570129
-579.054565	98.558533	874.943481	-544.633850	-61.523205	869.644897	-652.510254	142.887115	498.536469	-606.778931	-142.190369	505.495300	-649.769165	160.915131	86.304565	-605.217285	-160.789871	91.112877	-565.783569	181.150848	1378.259277	-504.523773	-157.552063	1368.114014	-505.491882	25.095543	1393.243530	-502.005981	25.731518	1668.735840	-626.190796	269.428955	1138.991577	-534.711914	-262.004089	1134.612061	-511.690216	289.552277	892.233521	-428.018524	-213.552200	892.890015	-523.470459	23.717106	964.491882	535.646667	-15.648881	939.262634	524.109802	137.311050
-579.217773	98.391884	874.918335	-544.808472	-61.669674	869.653748	-652.275818	142.930664	498.517059	-606.622864	-142.259354	505.470337	-649.791382	160.872803	86.331825	-605.227661	-160.800919	91.112007	-565.098206	181.323746	1378.126587	-503.908875	-157.248032	1367.791260	-504.669769	25.242121	1393.133057	-501.555481	25.638008	1668.816528	-625.998535	269.398224	1138.895142	-534.128540	-262.393463	1134.718140	-511.926910	289.165619	891.918335	-427.781311	-213.570877	893.047974	-523.566833	23.594671	964.451599	535.380432	-15.894953	939.236633	523.924988	137.079498
-579.430908	98.242851	874.929932	-545.030334	-61.792969	869.663879	-651.998596	142.926636	498.453156	-606.492615	-142.373901	505.422577	-649.839294	160.808990	86.347061	-605.197205	-160.787766	91.105682	-564.362488	181.492676	1378.010498	-503.317688	-156.851089	1367.413574	-503.892487	25.444008	1393.077148	-501.001770	25.584585	1668.925171	-625.529419	269.302338	1138.960205	-533.548950	-263.020508	1134.893188	-512.218872	288.716705	891.602905	-427.165100	-213.739700	893.448547	-523.701599	23.475393	964.427002	535.157898	-16.151897	939.199097	523.887329	136.695374
-579.670959	98.190643	874.950623	-545.397217	-61.893646	869.659058	-651.694702	142.970673	498.423065	-606.383240	-142.493011	505.412445	-649.825806	160.773041	86.356407	-605.287231	-160.813126	91.108238	-563.560547	181.689423	1377.920654	-502.604675	-156.630936	1367.081787	-503.028046	25.618244	1392.953247	-500.428162	25.501472	1669.011230	-625.510864	269.353271	1138.731934	-533.090027	-263.464569	1135.002808	-512.486755	288.292999	891.254822	-426.088531	-213.970200	894.052307	-523.888611	23.378628	964.387268	534.804199	-16.463032	939.174744	523.713867	136.462402
-579.984131	98.037697	874.956787	-545.793152	-62.062962	869.650269	-651.407959	143.013931	498.370178	-606.244629	-142.610611	505.397034	-650.042664	160.997635	86.643730	-605.332947	-160.859833	91.113060	-562.695923	181.896118	1377.791138	-501.922089	-156.299454	1366.758057	-502.152100	25.757141	1392.851929	-499.775665	25.446150	1669.081177	-625.239258	269.319916	1138.672241	-532.796814	-263.768951	1134.933105	-512.754517	287.790894	890.894897	-424.597229	-214.226532	894.919678	-524.105408	23.219761	964.327881	534.423279	-16.739340	939.131409	523.598999	136.260880
-580.294434	97.895882	874.961487	-546.086060	-62.187256	869.656494	-651.151428	143.070908	498.318420	-606.068359	-142.701279	505.385162	-649.902466	160.622421	86.433510	-605.320374	-160.865997	91.153793	-561.793762	182.117889	1377.644653	-501.261414	-156.049622	1366.435059	-501.232269	25.955355	1392.693359	-499.092560	25.350126	1669.090332	-624.931396	269.431061	1138.773193	-532.513428	-264.282166	1134.915649	-513.383789	287.118469	890.406677	-422.539703	-214.521545	896.125000	-524.293335	23.118319	964.283569	534.020020	-16.998734	939.090149	523.499695	136.074753
-580.584106	97.800941	874.981018	-546.409119	-62.259655	869.670105	-650.827087	143.105331	498.257599	-605.909363	-142.814911	505.349487	-650.056519	160.853561	86.673523	-605.469910	-160.882339	91.164368	-560.833801	182.361252	1377.515503	-500.584961	-155.834763	1366.117310	-500.296875	26.129360	1392.573486	-498.298706	25.331884	1669.148193	-624.622864	269.452026	1138.753296	-532.275879	-265.052307	1135.083008	-513.670044	286.598206	890.064514	-419.918060	-214.674423	897.768066	-524.486633	23.049606	964.251343	533.559937	-17.310846	939.059082	523.426147	135.859970
-580.954834	97.579170	874.999146	-546.803711	-62.451065	869.779480	-650.556458	143.146713	498.211090	-605.777710	-142.916351	505.302856	-649.962402	160.520279	86.444214	-605.511841	-160.895325	91.179039	-559.826172	182.578339	1377.374512	-499.995728	-155.661758	1365.819580	-499.273712	26.282009	1392.386108	-497.478882	25.273071	1669.153442	-624.359863	269.628571	1138.780762	-532.162292	-265.532318	1135.022705	-514.385681	285.883118	889.600891	-416.693573	-214.739487	899.781677	-524.762634	22.914989	964.265625	533.033936	-17.439579	938.950134	523.270447	135.795578
-581.290222	97.388565	874.986938	-547.087769	-62.550831	869.794861	-650.225220	143.156845	498.116394	-605.538086	-142.976990	505.241150	-650.115906	160.747421	86.685143	-605.536499	-160.896652	91.186356	-558.701782	182.830933	1377.219727	-499.398804	-155.452759	1365.558838	-498.183258	26.393730	1392.196289	-496.577515	25.224377	1669.144287	-624.003113	269.765015	1138.739014	-532.188110	-266.958557	1135.278931	-514.858521	285.257446	889.207336	-412.908569	-214.575592	902.385376	-524.957947	22.827375	964.215027	532.535583	-17.693056	938.910095	523.250061	135.639694
-581.776794	97.257477	875.013062	-547.746216	-62.659702	869.957703	-649.958801	143.204514	498.051331	-605.450317	-143.107117	505.188202	-650.153259	160.669281	86.752762	-605.616638	-160.901276	91.188362	-557.532776	183.018723	1377.083740	-498.811707	-155.283737	1365.303955	-497.048126	26.543444	1391.982666	-495.627258	25.175550	1669.117188	-623.666565	269.965729	1138.786621	-532.315857	-267.998779	1135.417114	-515.456299	284.431671	888.743896	-408.382629	-214.209671	905.646973	-525.405640	22.772903	964.252197	532.064026	-17.869825	938.875122	523.256409	135.464371
-582.209839	97.145210	874.963501	-548.001465	-62.735832	869.765564	-649.538269	143.227859	497.950653	-605.143188	-143.128296	505.140686	-650.093506	160.599258	86.720688	-605.644043	-160.872299	91.167923	-556.225708	183.297073	1376.917969	-498.196808	-155.048492	1365.043213	-495.827118	26.549152	1391.699463	-494.590271	25.111559	1669.076660	-623.291992	270.284149	1138.848511	-532.449890	-268.773071	1135.437622	-516.023621	283.514496	888.331482	-403.269104	-213.675827	909.669556	-525.566711	22.683632	964.052307	531.645752	-18.166832	938.825317	523.343567	135.172180
-582.526733	96.774139	874.908997	-548.198364	-62.731007	870.001404	-649.007507	143.226166	497.769531	-604.861572	-143.200714	505.094971	-649.999878	160.603119	86.732346	-605.650269	-160.894806	91.186035	-554.879028	183.522446	1376.746094	-497.563507	-154.855392	1364.802856	-494.628143	26.712959	1391.490234	-493.502380	25.085365	1669.012939	-622.873474	270.572052	1138.930664	-532.693970	-270.027344	1135.844604	-516.637207	282.622192	887.857178	-397.491486	-213.018661	914.780090	-525.788086	22.718544	964.114380	531.296570	-18.407501	938.751648	523.380554	135.018127
-583.121460	96.627731	874.841797	-548.827271	-62.838455	869.992676	-648.992798	143.379700	497.688660	-604.641541	-143.322021	505.014923	-650.106445	160.510101	86.757523	-605.726013	-160.893814	91.190018	-553.420044	183.728256	1376.556396	-496.888367	-154.669617	1364.619629	-493.336426	26.787109	1391.155273	-492.303772	25.014164	1668.948975	-622.401489	270.991821	1139.084106	-532.993286	-271.175873	1136.270264	-517.314331	281.629211	887.434265	-390.967224	-212.126282	920.983093	-526.203613	22.663105	963.986938	530.944397	-18.569176	938.625366	523.320007	135.054382
-583.669067	96.381317	874.816711	-549.497070	-63.008205	870.314209	-648.779724	143.511719	497.572601	-604.455322	-143.482834	504.975952	-650.137817	160.470352	86.781136	-605.830261	-160.901596	91.250908	-551.906128	183.928802	1376.350342	-496.153931	-154.493958	1364.494507	-492.049713	26.859282	1390.912476	-491.049133	24.972471	1668.871216	-621.969543	271.477203	1139.246460	-533.470337	-272.289856	1136.605225	-518.483582	280.825958	886.886963	-384.456726	-211.555038	927.796814	-526.710205	22.649914	964.078247	530.753662	-18.872293	938.537415	523.442566	134.735458
-584.364136	96.280869	874.760925	-550.216614	-62.990044	869.991821	-648.641174	143.596619	497.469604	-604.177612	-143.570023	504.874512	-650.012146	160.111725	86.539299	-605.965393	-160.894485	91.256165	-550.332092	184.071335	1376.151123	-495.386963	-154.434387	1364.336670	-490.692871	26.931490	1390.686523	-489.713989	24.897236	1668.786987	-621.424133	271.991638	1139.412842	-533.948975	-273.577118	1137.133667	-519.178040	279.583130	886.462097	-376.990753	-210.709641	936.282043	-527.106750	22.524452	963.758606	530.445801	-19.090689	938.375000	523.204529	134.726303
-585.036316	96.178566	874.744324	-550.934387	-63.077160	869.933167	-648.521057	143.726166	497.401123	-603.777588	-143.632980	504.700134	-650.066223	160.080856	86.591957	-605.991760	-160.924927	91.291077	-548.671631	184.215591	1375.940796	-494.604279	-154.469620	1364.183594	-489.523743	26.974840	1390.206055	-488.274750	24.801149	1668.666870	-620.914368	272.560577	1139.706787	-534.465515	-274.868103	1137.854492	-519.900452	278.269318	886.062073	-369.204987	-209.723373	946.163696	-527.569031	22.447599	963.617188	530.229614	-19.394083	938.081970	523.012085	134.589111
-585.857910	96.039963	874.719910	-551.930115	-62.970970	870.041199	-648.498779	143.890610	497.340881	-603.322327	-143.740005	504.470398	-650.117493	159.989670	86.611778	-606.084412	-160.916183	91.330536	-546.943665	184.327347	1375.713379	-493.776398	-154.536240	1364.101685	-488.058228	26.962116	1389.896362	-486.754425	24.716410	1668.548828	-620.232422	273.166412	1139.940430	-534.897217	-275.929169	1138.451172	-520.798401	277.167633	885.737061	-360.948029	-208.709229	957.595642	-528.241638	22.525913	963.547913	529.924622	-19.984604	938.022339	522.775146	134.049103
-586.751343	95.875679	874.705261	-552.856018	-63.076653	870.045288	-648.427612	144.041275	497.197693	-602.821167	-143.855820	504.297455	-650.333008	160.274063	86.923943	-606.190857	-160.939087	91.343307	-545.220093	184.380692	1375.480469	-492.994598	-154.666214	1364.019165	-486.512238	26.923477	1389.580078	-485.156830	24.623619	1668.401611	-619.551392	273.689026	1140.167969	-535.190979	-276.710541	1139.069946	-521.711487	276.343201	885.332581	-352.626099	-208.026138	970.563660	-528.873047	22.458704	963.413574	529.713562	-20.420488	937.968262	522.348267	133.686600
-587.356079	97.058220	875.392395	-553.762634	-62.525562	870.045837	-648.359070	144.185806	497.277344	-602.128967	-143.870621	503.978699	-650.428284	160.177872	86.969131	-606.132080	-160.921097	91.393539	-543.416321	184.427216	1375.230103	-492.136169	-154.890900	1364.042480	-484.945129	26.881424	1389.266724	-483.452637	24.499580	1668.245605	-618.898315	274.242126	1140.450684	-535.434631	-277.471680	1139.979248	-522.642029	275.099701	884.919373	-344.304962	-207.544373	984.932495	-529.425171	22.877359	963.694397	529.726440	-20.632013	937.848389	521.922668	133.373550
-589.333130	95.271385	874.795532	-555.413452	-63.535137	869.696106	-648.643188	144.587402	496.876465	-601.689026	-144.086227	503.913788	-650.681946	160.053146	87.058769	-606.385864	-160.911713	91.408508	-541.573853	184.427765	1374.962524	-491.221710	-155.007935	1364.109863	-483.114014	26.765602	1389.140137	-481.702393	24.385206	1668.088257	-618.181519	274.801117	1140.761475	-535.513062	-277.866150	1140.919312	-523.612427	273.652130	884.612305	-336.161194	-207.283707	1000.779541	-530.585022	21.882875	962.896545	529.318726	-21.443848	938.175964	521.078003	132.980484
-590.569824	94.783867	874.705383	-556.706421	-63.700172	869.745911	-648.169189	144.807358	496.580688	-600.997437	-144.197464	503.726563	-650.604004	160.012161	87.113937	-606.460022	-160.920059	91.480560	-539.643799	184.345871	1374.644897	-490.145569	-155.242249	1364.260986	-481.548523	26.708101	1388.598389	-479.838165	24.283863	1667.889648	-617.494629	275.190247	1141.105103	-535.386475	-278.096252	1142.052246	-524.573914	272.297394	884.290344	-328.294128	-206.739441	1017.888000	-531.451050	21.725374	962.680176	529.561096	-21.083374	938.007141	520.577148	132.960785
-591.793823	94.728477	874.761475	-558.119568	-63.727707	869.847656	-647.915588	145.098282	496.393219	-600.261475	-144.337769	503.544006	-650.786316	159.939438	87.182205	-606.694336	-160.925232	91.572601	-537.703308	184.202835	1374.326294	-489.066010	-155.399277	1364.516479	-479.734741	26.581038	1388.267212	-477.885620	24.147549	1667.672607	-616.741211	275.466919	1141.343872	-534.825012	-278.262390	1143.099976	-525.569153	271.377411	884.096375	-320.859467	-206.827820	1036.260620	-532.364746	21.752783	962.564392	529.392456	-21.335888	937.982361	519.869263	132.704437
-592.915100	95.072479	874.677551	-559.591858	-63.670589	869.924927	-647.661926	145.453751	496.313171	-599.286133	-144.386230	503.236298	-650.936401	159.861893	87.269371	-606.853638	-160.917130	91.671341	-535.740723	184.070328	1373.951172	-487.900269	-155.510056	1364.821655	-477.731049	26.416548	1388.074341	-475.861298	24.010410	1667.423706	-616.056824	275.674133	1141.577148	-533.866760	-278.183289	1143.961548	-526.496582	270.212189	883.811401	-314.144226	-207.213531	1055.244507	-533.224915	22.037537	962.347839	529.223083	-21.585508	937.962280	519.204712	132.187546
-594.388184	95.389908	874.816162	-561.432190	-63.764072	869.855957	-647.227234	145.894699	496.154907	-598.325928	-144.534500	502.957703	-650.968872	159.843979	87.410446	-607.130798	-160.957520	91.784882	-533.704529	183.924728	1373.557495	-486.654907	-155.589111	1365.132324	-475.798676	26.276358	1387.670044	-473.763855	23.883247	1667.132202	-615.335022	275.770477	1141.801758	-532.571960	-278.099335	1144.760742	-527.439087	268.964935	883.505859	-308.280609	-207.973450	1074.450073	-534.332947	22.038036	962.126221	528.981812	-21.666498	937.925171	518.432007	132.224487
-595.867188	95.006371	874.898865	-562.853943	-64.022278	870.053955	-646.668396	146.331879	495.910156	-597.074524	-144.575546	502.661560	-651.094055	159.750656	87.578514	-607.252930	-160.970337	91.904381	-531.679504	183.766373	1373.068481	-485.317749	-155.571091	1365.448486	-473.897003	26.187763	1387.222412	-471.589600	23.759544	1666.808716	-614.644409	275.799652	1141.907837	-530.836731	-278.112152	1145.363159	-528.373962	267.589966	883.131958	-303.183105	-208.943756	1093.751343	-535.345032	21.900774	962.039551	528.497925	-22.048449	937.723572	517.721619	132.046341
-597.406738	94.696808	874.990662	-564.658630	-63.897655	870.549194	-645.892578	146.800217	495.646851	-595.791565	-144.724487	502.346069	-651.156677	159.699020	87.719078	-607.502380	-160.998230	92.039459	-529.623718	183.655106	1372.524780	-483.890198	-155.435883	1365.640381	-472.037231	26.137688	1386.663696	-469.348053	23.662666	1666.435547	-613.942932	275.744873	1141.961182	-528.595886	-278.365326	1145.776611	-529.215027	266.136108	882.661072	-298.935364	-210.191864	1113.066162	-536.627991	22.066391	962.121887	528.317688	-22.157270	937.672302	517.228027	131.736130
-599.173035	94.510498	875.074768	-566.730896	-63.897812	870.777405	-645.010864	147.308609	495.343384	-594.241272	-144.803345	501.961060	-651.189026	159.696686	87.875130	-607.581238	-161.053757	92.191505	-527.647705	183.569107	1371.936768	-482.341736	-155.248154	1365.768188	-470.039398	26.079550	1386.193237	-467.083252	23.575718	1666.016357	-613.308716	275.677795	1141.882202	-525.990173	-278.772034	1146.017212	-530.195068	264.524231	881.971802	-295.861725	-211.576889	1131.190063	-538.017029	22.092524	962.003540	528.046692	-22.202579	937.565430	516.629211	132.105789
-600.995117	94.266472	875.204346	-568.830750	-64.037766	870.993958	-643.981262	147.840790	495.081177	-592.687439	-144.873535	501.647369	-651.292297	159.634232	88.001137	-607.731079	-161.100021	92.356064	-525.654541	183.628586	1371.308350	-480.688934	-154.990952	1365.640259	-468.095795	26.158237	1385.641602	-464.781555	23.530626	1665.502563	-612.626343	275.404785	1141.701904	-522.754517	-279.412567	1146.043945	-531.074036	263.001678	881.366638	-293.423553	-213.492706	1148.313354	-539.433289	21.993305	961.892639	528.143311	-21.645004	937.550720	516.040100	132.136566
-602.755493	93.994568	875.299377	-570.897949	-64.198479	871.219055	-642.550171	148.100113	494.668304	-590.943481	-144.989075	501.290314	-651.048828	159.712204	88.082634	-607.905579	-161.191879	92.500626	-523.740845	183.713318	1370.591431	-478.876923	-154.669159	1365.409790	-466.174713	26.236891	1384.985840	-462.435760	23.515522	1664.923828	-611.955139	275.089600	1141.390503	-519.268188	-280.224518	1146.027100	-531.847900	261.313568	880.643433	-292.081940	-214.938736	1164.021729	-540.799988	21.884327	961.761963	527.937683	-21.696440	937.450806	515.537537	132.105652
-604.579407	93.626968	875.410767	-572.950745	-64.476250	871.428955	-641.487122	148.792160	494.569855	-588.855713	-144.707825	500.985107	-651.080383	159.740555	88.231400	-607.670044	-161.184998	92.605484	-521.994202	183.866074	1369.881470	-476.953644	-154.430908	1365.028076	-464.288330	26.445787	1384.255737	-460.104248	23.509769	1664.226074	-611.354614	274.744202	1141.011597	-515.728821	-281.096344	1146.063599	-532.644958	259.610535	879.847290	-291.439514	-216.377060	1177.550293	-542.214111	21.666142	961.639648	527.300354	-22.340708	937.225342	514.955200	131.918701
-606.390198	93.225975	875.508118	-574.906616	-64.862389	871.551025	-640.258057	149.282639	494.373962	-587.188904	-144.981323	500.679718	-651.005737	159.805161	88.364403	-607.769226	-161.269547	92.776924	-520.293579	184.098480	1369.109741	-475.015900	-154.084564	1364.510498	-462.476715	26.693413	1383.396484	-457.770660	23.550943	1663.449707	-610.741150	274.253754	1140.359131	-512.423706	-281.745514	1146.100220	-533.243408	257.895660	879.028381	-291.026489	-217.851639	1188.396606	-543.572388	21.356014	961.463501	527.086243	-22.451584	937.103821	514.502014	131.824966
-608.215271	92.710770	875.562012	-576.863770	-65.197876	871.692139	-638.787109	149.591660	494.018707	-585.591736	-145.470200	500.340027	-650.812866	159.875824	88.443428	-608.000488	-161.415604	93.000061	-518.800415	184.364685	1368.233398	-473.156952	-153.763962	1363.967407	-460.788696	26.971516	1382.492920	-455.391113	23.634010	1662.538818	-610.204590	273.822296	1139.627563	-509.322601	-282.007629	1145.960449	-533.979675	256.107117	877.969604	-290.586945	-219.356766	1196.656494	-544.968933	21.052973	961.284363	526.786377	-22.381569	936.956238	513.805664	131.482193
-609.985840	92.075569	875.532104	-578.710022	-65.582680	871.802185	-637.442810	149.968338	493.661255	-584.063538	-145.900772	499.987793	-650.646851	159.896515	88.558762	-608.091309	-161.531143	93.180672	-517.370361	184.725189	1367.265747	-471.452698	-153.376556	1363.274414	-459.172333	27.340219	1381.448486	-453.066528	23.713011	1661.520020	-609.699646	273.425842	1138.768066	-506.547668	-282.189789	1145.612549	-534.777527	254.295761	876.745972	-289.556763	-220.482315	1201.806152	-546.308105	20.709028	961.054077	526.801941	-22.742838	936.934204	513.861877	131.674927
-611.758118	91.384331	875.417297	-580.412476	-66.086823	871.825378	-636.198608	150.450317	493.339752	-582.492249	-146.263611	499.634308	-650.508301	159.946854	88.640755	-608.252319	-161.664154	93.318649	-515.896423	185.117813	1366.187256	-469.809082	-152.953064	1362.532837	-457.678955	27.755209	1380.413086	-450.721069	23.914528	1660.472900	-609.208862	273.075104	1137.754272	-504.071320	-282.295044	1145.085815	-535.588013	252.359848	875.414551	-288.018402	-221.559372	1204.125977	-547.604553	20.311819	960.747131	526.626770	-22.812948	936.837280	513.365417	131.359970
-613.466431	90.807411	875.222473	-582.089661	-66.478928	871.720093	-635.106445	150.926468	493.079773	-581.000977	-146.767075	499.245026	-650.455505	159.924026	88.728127	-608.399292	-161.793686	93.477524	-514.587280	185.611038	1365.020142	-468.442322	-152.363434	1361.719482	-456.278137	28.178577	1379.354736	-448.399323	24.100790	1659.346436	-608.729736	272.784760	1136.636475	-502.292572	-282.424377	1144.480103	-536.393066	250.372177	873.975891	-285.978363	-222.338516	1203.128052	-548.857117	19.989100	960.336182	526.606445	-23.073551	936.841370	513.306458	131.322739
-615.136719	90.180511	874.904114	-583.703308	-66.928139	871.518616	-633.665833	151.138824	492.715088	-579.585022	-147.088791	498.853210	-650.130676	159.961899	88.723671	-608.513306	-161.913040	93.613953	-513.180115	186.155930	1363.736816	-467.165253	-151.802628	1360.851563	-454.891479	28.579134	1378.205322	-446.136475	24.322224	1658.142944	-608.217346	272.627777	1135.459473	-501.222992	-282.502991	1143.866089	-537.225525	248.237183	872.499817	-283.257996	-223.072052	1198.636841	-550.075256	19.632486	959.819641	526.511719	-23.192282	936.806702	513.062683	131.214935
-616.644897	89.688278	874.563721	-585.242432	-67.121666	871.322876	-632.502014	151.353226	492.376160	-578.183594	-147.400757	498.390228	-649.920471	159.993103	88.733940	-608.472107	-161.988464	93.707787	-511.786285	186.711411	1362.329712	-465.989380	-151.211334	1359.898682	-453.541473	29.079962	1376.943237	-443.792053	24.658005	1656.971191	-607.624146	272.514740	1134.181274	-500.775421	-282.419861	1143.141479	-538.056885	246.135040	870.916443	-280.319275	-223.687241	1191.135010	-551.233887	19.452749	959.327332	526.437988	-23.330187	936.785583	512.902954	131.082321
-618.268250	89.163872	874.182251	-586.768555	-67.391693	871.039307	-631.865356	151.700439	492.063812	-576.982117	-147.691467	497.967468	-649.998291	159.970230	88.756531	-608.575256	-162.094055	93.811012	-510.340576	187.328659	1360.775269	-464.944580	-150.710373	1358.832642	-452.185974	29.570982	1375.634521	-441.530518	25.007339	1655.696777	-607.005432	272.442810	1132.765991	-500.887360	-282.300262	1142.405396	-538.960938	244.060471	869.187744	-277.450287	-223.665985	1180.796753	-552.449219	19.230555	958.770203	526.392212	-23.447849	936.759766	512.854614	130.829865
-619.818970	88.561729	873.835205	-588.253967	-67.653282	870.769165	-631.253479	152.005707	491.750122	-575.838623	-147.946426	497.563721	-650.024536	159.923233	88.743553	-608.670410	-162.191162	93.906075	-508.827484	188.006882	1359.070068	-463.864838	-150.211685	1357.712036	-450.769165	30.088799	1374.187622	-439.296051	25.418646	1654.387939	-606.390503	272.439484	1131.277588	-501.207367	-282.058807	1141.558594	-539.795227	241.944565	867.559753	-274.746918	-223.762405	1168.138550	-553.647217	18.948837	958.260132	526.306519	-23.502142	936.719116	512.708557	130.798523
-621.231689	88.130386	873.459045	-589.785095	-67.776321	870.479370	-630.481445	152.234360	491.447937	-574.805237	-148.280411	497.165161	-649.944580	159.927673	88.745018	-608.636963	-162.272751	93.973358	-507.274780	188.593719	1357.252441	-462.885071	-149.797348	1356.438721	-449.443359	30.604342	1372.686890	-437.069672	25.885500	1653.034668	-605.784851	272.583954	1129.735962	-501.612000	-281.615753	1140.578735	-540.775391	239.544266	865.698547	-272.552887	-223.733627	1153.597778	-554.786865	18.768738	957.721802	526.291870	-23.608459	936.671204	512.746887	130.672226
-622.956543	87.756897	873.109558	-592.031860	-67.412918	870.323853	-629.887390	152.466965	491.204865	-573.917908	-148.591644	496.570251	-649.981934	159.892227	88.775719	-608.657471	-162.356903	94.026688	-505.739746	189.127914	1355.475708	-461.962646	-149.465988	1355.126465	-448.122620	31.029173	1371.165649	-434.861694	26.413334	1651.643188	-605.049255	272.566223	1128.077881	-501.830841	-280.779022	1139.591797	-541.339294	237.414780	864.181458	-270.770294	-223.976318	1137.264404	-556.364685	18.826864	957.220276	526.246094	-23.703077	936.615173	512.706177	130.372879
-624.264526	87.028046	872.695740	-593.036621	-68.350166	869.852173	-629.279480	152.664398	490.854645	-573.171326	-148.871002	496.349731	-650.057678	159.836029	88.785255	-608.783081	-162.476166	94.098984	-504.190460	189.615402	1353.602295	-461.002319	-149.078537	1353.767456	-446.824890	31.454121	1369.627075	-432.676575	26.991905	1650.247559	-604.312744	272.533722	1126.426392	-501.970642	-279.539459	1138.516479	-541.943176	235.384003	862.595276	-270.061188	-223.427597	1120.262451	-557.223083	18.113535	956.586487	526.382324	-23.900402	936.595886	513.046936	130.230682
-626.069763	85.984940	872.272095	-595.160095	-68.387154	869.631470	-628.800842	152.862228	490.445435	-572.547852	-149.208725	495.911926	-650.304260	159.850311	88.811226	-608.929871	-162.596954	94.142097	-502.700287	189.979889	1351.782104	-460.274231	-148.747711	1352.498413	-445.563019	31.808853	1368.104492	-430.492432	27.617926	1648.810791	-603.545227	272.516815	1124.734009	-501.706512	-277.833862	1137.201782	-542.702576	233.212784	860.993042	-269.962311	-223.215836	1102.557495	-558.769287	17.725124	955.994995	526.429321	-23.993078	936.509705	513.172180	130.168213
-627.106995	85.187347	871.828064	-595.862000	-69.421280	869.251648	-628.038147	152.980118	490.123535	-572.061890	-149.467163	495.735962	-650.190979	159.846039	88.874802	-608.948730	-162.643173	94.170334	-501.217163	190.356674	1349.973633	-459.231354	-148.401459	1351.072632	-444.292084	32.114971	1366.587158	-428.290741	28.271175	1647.397949	-602.718445	272.433105	1122.966309	-501.064941	-275.851715	1135.458008	-543.412231	231.065475	859.532898	-270.571686	-222.893921	1084.857422	-559.432739	16.987476	955.438171	526.544067	-24.112133	936.460449	513.389893	130.080795
-628.600525	84.768349	871.512939	-598.160583	-69.323799	869.114441	-627.442627	153.173508	489.842957	-571.558228	-149.597336	495.291199	-650.193848	159.763245	88.894661	-608.932129	-162.660400	94.135498	-499.715851	190.654587	1348.247192	-458.252167	-148.016510	1349.654907	-442.967773	32.339298	1365.080566	-426.096283	28.975731	1645.966675	-601.860901	272.615448	1121.458008	-500.312134	-273.754517	1133.266602	-544.224548	228.876434	858.070068	-272.138702	-222.603455	1067.434692	-560.934326	16.764906	954.975464	526.714233	-24.177551	936.389526	513.634338	130.031036
-629.639343	84.355125	871.170959	-599.419067	-69.898399	868.862732	-626.695068	153.302429	489.548126	-571.321899	-149.775787	495.085815	-649.976318	159.620575	88.883835	-608.988831	-162.702591	94.148178	-498.371216	190.900284	1346.579834	-457.113464	-147.690750	1348.246582	-441.843842	32.761559	1363.605347	-423.917328	29.661152	1644.553345	-601.045471	272.587097	1119.968872	-499.648285	-271.541412	1130.953369	-544.976685	226.715744	856.736023	-274.512665	-222.157593	1050.270386	-561.842468	16.285801	954.527588	526.903076	-24.288944	936.320374	513.883240	129.959747
-630.559143	83.984612	870.877197	-600.643372	-70.417099	868.599304	-625.935120	153.460236	489.359863	-571.225586	-149.982651	494.932587	-649.884888	159.564362	88.936813	-609.028015	-162.720566	94.117340	-497.155365	191.099319	1345.021362	-455.931213	-147.207489	1346.732788	-440.635834	33.102245	1362.147461	-421.778961	30.360279	1643.192383	-600.251709	272.530640	1118.594360	-499.296661	-269.469086	1128.566284	-545.641541	224.532684	855.542419	-278.016022	-221.450378	1033.533447	-562.684509	15.791766	954.110474	527.143677	-24.385988	936.224609	514.173584	129.887985
-631.482727	83.541527	870.512207	-601.749817	-71.049026	868.351624	-625.246338	153.594421	489.143127	-571.154724	-150.125488	494.833435	-649.788696	159.489624	89.017372	-609.026367	-162.739761	94.083572	-496.020081	191.290878	1343.675049	-454.157928	-147.023468	1345.270264	-439.238403	33.221428	1360.667480	-419.635925	31.032768	1641.855591	-599.502380	272.591370	1117.444824	-499.453613	-267.480652	1126.412109	-546.735840	222.056427	854.265320	-282.912170	-220.221863	1017.850220	-563.471313	15.290665	953.656677	527.385620	-24.495621	936.104187	514.508545	129.792572
-632.901428	82.559616	870.060547	-603.001526	-72.014236	868.210327	-624.595032	153.672333	488.873688	-571.236450	-150.336258	494.759644	-649.692871	159.375046	89.099014	-609.175903	-162.808365	94.064522	-494.973206	191.393280	1342.379761	-452.209320	-146.664185	1343.617432	-437.986725	33.531170	1359.302856	-417.555756	31.678339	1640.553833	-598.734192	272.411926	1116.349243	-500.489807	-265.952087	1124.521362	-547.535706	219.836761	853.313721	-289.284943	-218.355942	1003.455566	-564.509827	14.604603	953.140869	527.777039	-24.707434	936.029785	515.155273	129.282959
-633.934021	81.831894	869.838257	-604.006104	-72.726105	868.119324	-624.028198	153.786972	488.670990	-571.312866	-150.510483	494.700226	-649.578491	159.326477	89.175156	-609.187561	-162.823105	94.012772	-494.086304	191.468887	1341.281128	-449.934235	-146.450699	1341.735962	-436.671753	33.873398	1357.970703	-415.534607	32.280987	1639.261230	-597.646851	271.423737	1115.351440	-502.255890	-264.698486	1122.726685	-548.213379	217.555908	852.476318	-296.451813	-215.934372	991.491577	-565.295166	14.013779	952.820923	527.968811	-24.663080	935.935669	515.279846	129.688400
-635.136841	80.873398	869.552490	-605.083496	-73.523781	868.068481	-623.664429	153.876038	488.473846	-571.383911	-150.745941	494.666260	-649.608215	159.179733	89.250305	-609.333435	-162.947632	93.980270	-493.276550	191.448792	1340.304199	-447.433014	-146.216629	1339.750244	-435.181244	34.227695	1356.621094	-413.521057	32.802193	1637.979980	-596.951904	271.021667	1114.464478	-504.671143	-263.470856	1121.123657	-548.974487	215.425827	851.742859	-304.493866	-213.425919	981.200317	-566.140137	13.376295	952.435364	528.235901	-24.716177	935.863403	515.666016	129.639252
-636.291565	80.069374	869.291809	-606.049988	-74.217911	868.009094	-623.364502	154.003250	488.285583	-571.481873	-151.017761	494.602997	-649.570007	159.087265	89.322983	-609.268677	-162.994675	93.889130	-492.512360	191.449173	1339.412354	-444.870605	-146.079880	1337.652344	-433.651062	34.518391	1355.231323	-411.554901	33.256901	1636.698975	-596.400208	270.692291	1113.711548	-507.473175	-262.174500	1119.853638	-549.653137	213.346497	851.238708	-312.563324	-210.921021	973.094849	-566.903870	12.869075	952.054443	528.706177	-24.912369	935.861816	516.450867	129.153320
-635.151978	82.146027	869.507813	-605.925659	-72.970215	867.900146	-622.677795	153.869400	488.586792	-571.051270	-150.915894	494.381439	-649.248474	159.080307	89.315315	-608.920715	-162.969299	93.765007	-491.717743	191.424683	1338.680176	-442.279602	-146.015854	1335.590698	-432.088287	34.810432	1353.806519	-409.597992	33.673836	1635.473145	-595.791199	269.862061	1112.932861	-510.542877	-260.716217	1118.863892	-550.352722	211.429794	850.718140	-320.246155	-209.052979	967.083191	-566.340637	13.934066	952.221680	529.059387	-24.864222	935.867859	516.966248	129.204575
-636.199463	81.861473	869.398438	-606.778931	-73.364914	867.771484	-622.707642	153.913132	488.490692	-571.174255	-151.243286	494.290649	-649.234802	158.986328	89.400230	-608.925232	-163.077698	93.712746	-490.956299	191.401642	1337.960083	-439.822235	-146.079712	1333.657349	-430.499420	35.046066	1352.474976	-407.684631	33.963558	1634.238403	-595.604980	268.861511	1112.357788	-514.111938	-259.248932	1118.211914	-550.572876	209.675232	850.797913	-327.765045	-205.503754	962.024902	-566.957153	13.710954	951.871948	529.356689	-24.861343	935.839661	517.442261	129.200943
-638.473755	79.832085	869.074036	-608.313110	-74.867706	868.199158	-623.141602	154.014435	488.152252	-571.710999	-151.868011	494.317444	-649.391602	158.884796	89.487862	-609.146423	-163.292770	93.694420	-490.094849	191.372467	1337.364746	-437.565399	-146.243164	1331.908203	-428.913086	35.182381	1351.112793	-405.838501	34.133240	1633.031372	-595.485352	268.609192	1112.101318	-517.886414	-257.934174	1117.940918	-550.924194	208.053207	850.687805	-335.194458	-200.742157	957.661438	-568.421204	12.730870	951.540283	529.674988	-24.849438	935.824463	518.012817	129.295181
-640.338989	77.756126	868.752808	-608.803528	-75.641922	867.902344	-623.477661	153.968445	487.868225	-571.977295	-152.228714	494.353668	-649.379578	158.835800	89.500175	-609.148987	-163.386322	93.657700	-489.108734	191.357315	1336.790161	-435.597504	-146.413605	1330.478394	-427.350220	35.265251	1349.892700	-403.909943	34.290405	1631.983154	-595.638733	267.957153	1111.899292	-521.450562	-256.547607	1117.795410	-551.244629	206.449387	850.809998	-342.019470	-196.933426	954.488525	-569.161011	11.990758	950.851257	530.032898	-24.764414	935.834351	518.558960	129.401520
-641.387695	77.509529	868.803345	-609.470703	-75.780907	867.804321	-623.928772	153.791046	487.955933	-572.264099	-152.550354	494.323395	-649.350464	158.827286	89.488205	-609.190796	-163.495117	93.631882	-488.059052	191.335159	1336.162964	-433.927948	-146.614914	1329.412720	-425.892731	35.259567	1348.789429	-402.019562	34.332207	1631.007324	-595.956665	267.379791	1111.815552	-524.860474	-255.057907	1117.924438	-551.474915	204.958771	850.958862	-348.451660	-193.229538	952.005554	-569.675598	11.936720	950.577393	530.418762	-24.732529	935.861328	519.224670	129.448639
-642.290100	77.421486	868.810059	-610.033875	-75.839531	867.741516	-624.454895	153.600006	488.067535	-572.542053	-152.851883	494.305145	-649.371277	158.801392	89.464943	-609.221008	-163.551788	93.599625	-486.928436	191.330368	1335.567993	-432.629913	-146.817047	1328.648682	-424.558319	35.245983	1347.859253	-400.205872	34.307793	1630.140991	-596.447388	266.805786	1111.797852	-528.074463	-253.520798	1118.237549	-551.691284	203.494598	851.174744	-354.506409	-189.636276	949.851563	-570.101135	12.017859	950.319336	530.419373	-24.214823	935.783997	518.954468	130.793167
-643.177429	77.264114	868.853821	-610.605896	-75.830742	867.744873	-625.017029	153.265762	488.158173	-572.860535	-153.103912	494.301941	-649.391418	158.791275	89.409172	-609.214783	-163.629395	93.643646	-485.723907	191.336746	1334.924927	-431.564026	-147.018784	1328.196655	-423.282410	35.149086	1347.055054	-398.393555	34.227798	1629.390869	-596.954224	266.255768	1111.769043	-530.948547	-251.900925	1118.728760	-551.648499	202.240738	851.671387	-360.156342	-186.378464	947.997925	-570.535828	12.113974	950.116943	530.783691	-24.150723	935.759888	519.688232	130.825958
-644.066833	77.247131	868.967651	-611.158875	-75.699760	867.641602	-625.726196	152.970078	488.273987	-573.207764	-153.315704	494.250793	-649.461731	158.808304	89.399399	-609.171326	-163.678635	93.649704	-484.526764	191.342224	1334.300415	-430.666443	-147.279877	1327.975586	-422.170044	35.112446	1346.308594	-396.638977	34.101639	1628.711426	-597.449158	266.136353	1111.882324	-533.424805	-250.249695	1119.322876	-552.034180	200.971619	851.971558	-365.317200	-183.478180	946.221008	-570.965332	12.254428	949.908875	531.279785	-24.187954	935.760010	520.646118	130.690781
-644.698547	77.271179	869.106750	-611.555298	-75.571724	867.629456	-626.423523	152.558289	488.390839	-573.653015	-153.478470	494.285858	-649.423279	158.878021	89.334778	-609.281128	-163.735794	93.667953	-483.262207	191.350113	1333.737671	-429.944824	-147.581055	1327.931274	-421.141937	35.038219	1345.707520	-394.972900	33.908913	1628.129883	-598.031555	266.388000	1112.137573	-535.585876	-248.651688	1119.911377	-552.661377	199.830826	852.065979	-370.073822	-180.802399	944.400757	-571.223022	12.402152	949.783630	531.709900	-24.096542	935.726013	521.443909	130.732559
-645.413757	77.089615	869.211182	-611.929688	-75.600876	867.707764	-627.322754	152.203629	488.482574	-574.150085	-153.576508	494.353699	-649.487061	158.909729	89.230545	-609.343262	-163.753372	93.675644	-482.145721	191.365936	1333.217041	-429.413055	-147.818817	1328.052124	-420.244110	34.961979	1345.290405	-393.348267	33.808689	1627.733398	-598.096130	266.035370	1112.110474	-537.385742	-247.169434	1120.419922	-553.184204	198.805756	852.320435	-374.277374	-178.793320	942.530579	-571.545288	12.471983	949.693909	532.163269	-23.948824	935.711914	522.235474	130.879333
-645.882202	77.058563	869.343445	-612.232971	-75.531342	867.799683	-628.227173	151.851913	488.628235	-574.707947	-153.606705	494.421356	-649.547729	158.981033	89.189354	-609.398621	-163.785263	93.678261	-481.069427	191.328888	1332.731812	-428.934174	-148.128525	1328.208008	-419.446136	34.822163	1344.947144	-391.815186	33.629421	1627.388062	-598.134094	266.222626	1112.247803	-538.805725	-245.801682	1120.855469	-553.683716	197.671478	852.711792	-378.019897	-177.231552	940.504272	-571.756042	12.579309	949.669800	532.608521	-23.798300	935.682922	522.930725	131.020599
-646.330688	76.921936	869.505859	-612.512573	-75.603210	867.957214	-629.141052	151.388428	488.763977	-575.347656	-153.564697	494.542664	-649.631226	159.052246	89.141609	-609.421265	-163.737808	93.660721	-480.087555	191.330963	1332.353516	-428.552277	-148.378250	1328.437256	-418.803345	34.728584	1344.751099	-390.394318	33.467922	1627.145752	-597.920349	266.530975	1112.320313	-539.858643	-244.691147	1121.178833	-554.165955	196.631348	852.974365	-381.242340	-175.977051	938.313965	-571.959167	12.577900	949.700745	533.081177	-23.618464	935.642273	523.693115	131.198807
-646.734070	76.694214	869.733521	-612.777649	-75.789978	868.177246	-630.163696	150.970032	488.856964	-576.172119	-153.541748	494.668518	-649.666992	159.099396	89.090042	-609.581055	-163.724899	93.627548	-479.201965	191.313950	1332.033569	-428.265839	-148.571121	1328.674072	-418.289917	34.657146	1344.643433	-389.089783	33.319019	1626.965576	-597.527527	266.893005	1112.368408	-540.558716	-243.754379	1121.358154	-554.616211	195.566376	853.589844	-384.048676	-175.114090	936.067383	-572.148499	12.455414	949.809021	533.598999	-23.386215	935.605103	524.500793	131.363525
-647.033264	76.512863	869.932922	-613.016113	-75.945107	868.427002	-631.187622	150.569855	488.975525	-577.067871	-153.494583	494.867432	-649.874207	159.050110	89.028694	-609.673462	-163.671783	93.588554	-478.452789	191.307632	1331.801514	-428.046387	-148.659470	1328.906250	-417.792542	34.621014	1344.600952	-387.903809	33.172714	1626.862793	-596.973267	267.421661	1112.393555	-540.883423	-243.040649	1121.444214	-555.219604	194.441864	854.030273	-386.430023	-174.628448	933.687744	-572.299072	12.366166	949.937439	534.153015	-23.089611	935.550415	525.293274	131.511581
-647.140320	76.385612	870.161377	-613.122314	-76.109047	868.667419	-632.204956	150.204102	489.142548	-577.897583	-153.423569	495.069000	-649.950500	159.045944	88.990005	-609.708069	-163.646194	93.580734	-477.792511	191.320465	1331.673096	-427.888428	-148.682266	1329.082642	-417.417023	34.594387	1344.589966	-386.888184	33.064697	1626.792480	-596.302917	267.976288	1112.386597	-540.911011	-242.598358	1121.390259	-555.745117	193.340805	854.315430	-388.359344	-174.482468	931.367615	-572.322510	12.243525	950.108887	534.733093	-22.814043	935.535828	526.090698	131.708801
-647.206238	76.164749	870.365417	-613.219116	-76.331619	868.917786	-633.130371	149.805527	489.254578	-578.860229	-153.418930	495.271301	-649.987793	159.040878	88.924477	-609.713013	-163.591690	93.539818	-477.234192	191.356827	1331.587646	-427.765411	-148.626877	1329.190918	-417.108337	34.646938	1344.610107	-385.923889	33.063522	1626.785645	-595.570862	268.373322	1112.427979	-540.656372	-242.375244	1121.222778	-556.178833	192.309830	854.395142	-389.855560	-174.814529	929.138733	-572.331177	12.051237	950.279541	535.112793	-23.089760	935.810181	526.929382	131.287140
-647.347412	75.691139	870.604675	-613.336731	-76.698746	869.271851	-634.043030	149.466003	489.361816	-580.062866	-153.643280	495.505249	-650.037109	159.019531	88.893814	-609.549866	-163.526672	93.518326	-476.778229	191.445175	1331.618286	-427.618286	-148.488693	1329.285767	-416.898712	34.699543	1344.717896	-385.174866	33.037239	1626.849609	-594.802612	268.615479	1112.409668	-540.232849	-242.451080	1121.053711	-556.065002	191.398407	854.723633	-391.068451	-175.385635	927.165222	-572.421448	11.718155	950.534912	535.502380	-22.928225	935.833069	527.540222	131.715622
-647.429260	75.314865	870.803223	-613.502991	-77.069572	869.679932	-634.998657	149.128525	489.501343	-581.063049	-153.630753	495.734924	-650.106201	159.026855	88.873901	-609.854492	-163.634949	93.476860	-476.448364	191.560623	1331.721924	-427.457397	-148.334946	1329.318848	-416.739685	34.804482	1344.888672	-384.577484	33.030048	1626.932373	-594.135742	268.697052	1112.434448	-539.665527	-242.768234	1120.921265	-555.622437	190.573227	854.966064	-391.801056	-176.353897	925.487061	-572.508545	11.432256	950.798340	535.942871	-22.859612	935.827515	528.282532	131.823776
-647.336792	75.183273	870.999573	-613.580322	-77.269814	870.008362	-635.834351	148.860001	489.709503	-582.104126	-153.696426	496.013062	-650.079346	159.025497	88.843010	-609.879761	-163.634415	93.440262	-476.223785	191.670364	1331.877319	-427.244324	-148.156509	1329.325195	-416.653687	34.928104	1345.067383	-384.091583	33.068905	1627.041748	-593.568420	268.561920	1112.402222	-538.976868	-243.260651	1120.830322	-554.897461	189.926743	855.083008	-392.129456	-177.611649	924.107666	-572.479919	11.270787	951.044922	536.390381	-22.727320	935.827209	529.049622	131.926682
-647.215515	75.132477	871.199646	-613.664185	-77.397507	870.303528	-636.797852	148.637497	489.975464	-583.232361	-153.718491	496.218262	-650.239929	158.996567	88.835350	-609.880798	-163.636002	93.354202	-476.117035	191.824448	1332.067139	-426.985779	-147.935211	1329.341309	-416.577667	35.070324	1345.269653	-383.739258	33.143372	1627.181885	-593.049011	268.447815	1112.378418	-538.170593	-243.926437	1120.821655	-553.904724	189.296814	855.092346	-391.995117	-179.146439	923.040039	-572.438904	11.152582	951.280884	536.896545	-22.630175	935.866882	529.842102	132.051376
-647.115845	75.147293	871.345703	-613.808411	-77.437485	870.564209	-637.567627	148.395889	490.123047	-584.385620	-153.854675	496.490692	-650.324829	159.019913	88.754555	-609.857971	-163.643295	93.290794	-476.152893	191.995850	1332.264038	-426.726563	-147.703644	1329.358643	-416.567017	35.246586	1345.473267	-383.523865	33.254486	1627.340820	-592.609253	268.308716	1112.272339	-537.300659	-244.800705	1120.895264	-552.705688	188.843384	855.097290	-391.542114	-181.042297	922.348389	-572.433289	11.109529	951.468811	537.414490	-22.531570	935.892883	530.644165	132.168335
-647.026733	75.284187	871.494934	-613.909424	-77.450302	870.755310	-638.233948	148.048645	490.124817	-585.549744	-153.818695	496.713104	-650.325867	158.663696	88.324593	-609.859436	-163.599167	93.183548	-476.307373	192.188721	1332.510864	-426.487030	-147.433090	1329.426636	-416.594788	35.425907	1345.689453	-383.417236	33.377342	1627.508789	-592.129272	268.124176	1112.119141	-536.358459	-245.766846	1121.060791	-551.374268	188.281219	855.046814	-390.669128	-183.270538	922.116028	-572.411865	11.115394	951.627747	538.016357	-22.480726	935.882019	531.631775	131.911835
-647.007690	75.373756	871.621216	-614.034119	-77.476402	870.925232	-638.960510	147.860626	490.280426	-586.767029	-153.876144	496.939728	-650.449646	159.056671	88.584869	-609.136902	-163.379456	93.066948	-476.557373	192.419159	1332.777954	-426.231842	-147.122696	1329.543457	-416.658295	35.624519	1345.889282	-383.395355	33.504074	1627.731934	-591.613159	267.985870	1111.911499	-535.403320	-246.921539	1121.338623	-549.939026	187.701935	855.041199	-389.465424	-185.369583	922.340881	-572.416565	11.116791	951.745728	538.466614	-22.407627	935.870178	532.369019	132.046524
-646.872620	75.668205	871.758606	-614.115723	-77.351410	871.047180	-639.896545	148.056564	490.676575	-587.924988	-153.832397	497.073517	-650.627563	159.062012	88.615707	-609.184021	-163.346680	92.997887	-476.894989	192.652527	1333.083618	-426.053406	-146.782852	1329.773926	-416.717743	35.817375	1346.133911	-383.446716	33.657822	1627.992920	-591.056702	267.762054	1111.689209	-534.410706	-248.157806	1121.747803	-548.430054	186.991486	855.052917	-387.944824	-187.494781	922.907471	-572.349243	11.231408	951.860413	538.891602	-22.249086	935.843140	532.965759	132.501053
-646.763794	75.766968	871.878662	-614.118713	-77.113106	871.254761	-640.350891	147.845718	490.756226	-589.204224	-153.817429	497.266022	-650.615479	159.093674	88.607826	-609.296814	-163.336334	92.941544	-477.260803	192.857254	1333.388916	-425.937317	-146.457932	1330.060425	-416.801392	35.997017	1346.407349	-383.576416	33.811924	1628.301270	-590.484863	267.431091	1111.447144	-533.392212	-249.440247	1122.233765	-546.731323	186.142151	855.140808	-386.022552	-189.677399	923.925415	-572.296143	11.414539	952.021851	539.394287	-22.135202	935.851929	533.696533	132.578201
-646.760803	76.001877	872.042480	-614.295654	-77.121613	871.245972	-641.016541	147.754944	490.856567	-590.431030	-153.727509	497.428131	-650.739014	159.103653	88.611565	-609.277771	-163.254120	92.872726	-477.609100	193.080444	1333.696289	-425.922729	-146.133133	1330.423462	-416.928253	36.154289	1346.688110	-383.793121	33.988190	1628.641724	-589.962097	267.078339	1111.223633	-532.342346	-250.762695	1122.791626	-545.009399	185.107758	855.291870	-383.770081	-191.939880	925.287964	-572.271912	11.373412	952.041992	539.939514	-22.005161	935.863098	534.459534	132.710617
-646.591125	76.327484	872.235107	-614.338684	-76.868881	871.274719	-641.841125	147.733459	491.023315	-591.739685	-153.687180	497.598663	-650.857056	159.073471	88.601089	-609.344727	-163.213211	92.817123	-477.947174	193.289078	1333.939941	-425.984131	-145.816544	1330.848022	-417.076111	36.331921	1346.992554	-384.086517	34.190601	1629.005127	-589.503052	266.662231	1110.999512	-531.257568	-252.113220	1123.388184	-543.316833	184.138382	855.419128	-381.255127	-194.634140	926.908508	-572.148315	11.502780	952.132507	540.223938	-22.115610	935.870239	535.096008	132.735977
-646.117188	76.872971	872.452637	-614.261230	-76.428055	871.252563	-642.463501	147.298767	491.020447	-592.868958	-153.558853	497.721283	-650.935181	159.079865	88.533569	-609.254395	-163.130203	92.723923	-478.236694	193.437119	1334.134277	-426.211578	-145.514389	1331.397949	-417.290833	36.488209	1347.316406	-384.428375	34.394001	1629.395142	-589.101624	266.273895	1110.781372	-530.209839	-253.575348	1124.058594	-541.700928	182.956360	855.651489	-378.383820	-196.502167	928.871033	-571.844421	11.717152	952.250122	540.845581	-21.827559	935.873291	535.877136	132.867584
-645.551392	77.567223	872.729370	-614.094604	-75.925613	871.263367	-643.039490	147.093475	491.151825	-594.021179	-153.357468	497.859283	-650.905884	159.105011	88.457954	-609.296265	-163.073807	92.615662	-478.470245	193.569427	1334.279541	-426.555084	-145.269547	1332.020752	-417.544708	36.616776	1347.689941	-384.841858	34.583450	1629.808594	-588.710876	265.899719	1110.528076	-529.048523	-254.954422	1124.767090	-540.198608	181.915283	855.803528	-375.374146	-199.334183	930.861389	-571.502991	12.004422	952.455750	541.180969	-22.146828	935.888977	536.647461	132.481522
-644.907288	78.169739	873.004578	-613.874084	-75.352783	871.274597	-643.771179	146.962128	491.279358	-595.178040	-153.289383	497.962463	-651.046204	159.115616	88.391769	-609.189697	-163.041443	92.497116	-478.654266	193.636963	1334.389771	-426.972168	-145.029373	1332.693359	-417.817261	36.735752	1348.081665	-385.317566	34.819931	1630.253784	-588.380676	265.548065	1110.344360	-527.898071	-256.387146	1125.530273	-538.807678	180.768509	856.060669	-372.021606	-201.254181	933.187805	-571.106873	12.282555	952.667603	541.609375	-21.968174	935.866211	537.149597	132.954819
-647.133972	73.780663	872.277832	-614.290161	-77.291710	871.740723	-644.944519	147.117233	490.597473	-596.895569	-153.542435	498.351746	-651.276123	159.079773	88.400932	-609.547668	-163.135696	92.440094	-478.769989	193.765228	1334.499023	-427.508606	-144.803513	1333.422363	-418.120148	36.805668	1348.532104	-385.884583	35.062325	1630.761597	-588.114502	265.231659	1110.189453	-526.583008	-257.763489	1126.202148	-537.636414	179.726318	856.158203	-368.504028	-204.162643	935.644348	-572.175415	10.685770	952.125916	542.134216	-21.973267	935.862488	537.931885	132.740585
-646.762512	73.945740	872.408447	-614.209595	-77.204704	871.669556	-645.783936	146.980301	490.704498	-598.153015	-153.444412	498.476471	-651.275085	159.130936	88.371834	-609.607666	-163.112762	92.349724	-478.863434	193.849426	1334.623779	-428.104340	-144.615829	1334.185059	-418.483185	36.869858	1349.016113	-386.484619	35.342617	1631.298828	-587.838867	264.943512	1110.067383	-525.187866	-259.122467	1126.989136	-536.626831	178.736420	856.396545	-364.744324	-206.698883	938.285034	-571.895874	10.597349	952.149475	542.493835	-21.737421	935.821411	538.285217	133.220078
-646.154053	73.825050	872.732483	-613.962830	-76.870979	871.764099	-646.533875	146.727966	490.802032	-599.268616	-153.263504	498.597748	-651.262817	159.230652	88.318932	-609.481140	-163.078491	92.304276	-478.965637	193.950516	1334.749268	-428.795624	-144.399216	1335.053345	-418.879120	36.931751	1349.529053	-387.222717	35.657951	1631.889771	-587.569885	264.671265	1109.996338	-523.786865	-260.523529	1127.787109	-535.781921	177.902145	856.666260	-360.708618	-208.722672	941.221313	-571.526489	10.465190	952.437378	542.850281	-21.727163	935.820007	538.809448	133.341843
-645.981628	73.994263	872.701172	-613.794189	-76.837860	871.907410	-647.629517	146.519470	490.874023	-600.552307	-153.236435	498.812958	-651.489563	159.230789	88.269981	-609.507996	-163.055267	92.269402	-479.072662	194.032135	1334.861938	-429.531952	-144.181168	1335.898438	-419.338257	37.051579	1350.093750	-387.998535	35.993580	1632.510864	-587.345093	264.544495	1109.942505	-522.195251	-261.865082	1128.560303	-534.995056	177.201080	856.945557	-356.470306	-211.826065	944.312195	-571.373596	10.643099	952.494751	543.300659	-21.615086	935.817749	539.274170	133.523041
-645.575684	73.940132	872.837830	-613.563049	-76.778427	872.085938	-648.804993	146.438675	490.976593	-601.681702	-153.323624	498.941833	-651.610413	159.243729	88.218582	-609.513977	-163.007202	92.253838	-479.161194	194.159012	1334.978760	-430.315369	-143.952942	1336.787598	-419.808014	37.102486	1350.695679	-388.855957	36.379044	1633.170410	-587.227051	264.471161	1109.927612	-520.545044	-263.218994	1129.363281	-534.156921	176.465775	857.408569	-351.902130	-214.484848	947.699890	-571.108154	10.597744	952.698303	544.094543	-21.411835	935.848938	540.193542	133.251801
-644.817505	73.474464	873.203247	-613.253540	-76.478920	872.251953	-649.839294	146.198059	491.005310	-602.791321	-153.302414	499.105652	-651.668030	159.276505	88.176796	-609.417603	-162.966415	92.222031	-479.312225	194.310532	1335.126465	-431.153015	-143.734604	1337.702637	-420.299866	37.179493	1351.262939	-389.789490	36.763966	1633.855225	-587.233826	264.483521	1109.959961	-518.830017	-264.694397	1130.216187	-533.259460	175.913086	857.904724	-347.017700	-216.650742	951.516846	-570.666443	10.274311	953.066650	544.440796	-21.588278	935.871216	540.858093	133.066772
-643.998474	73.203995	873.507507	-612.882141	-76.229797	872.429504	-651.115723	145.946045	491.104401	-604.118591	-152.908905	499.432220	-651.892883	159.259995	88.115662	-609.459900	-162.922562	92.136253	-479.512939	194.426819	1335.307983	-432.031586	-143.541748	1338.583496	-420.901398	37.292271	1351.888306	-390.807220	37.211708	1634.571289	-587.392273	264.625427	1110.054565	-516.965271	-266.080261	1130.907104	-532.370728	175.445389	858.389160	-341.776245	-219.804108	955.624756	-570.185425	10.037023	953.423279	544.854309	-21.680243	935.872192	541.529358	132.896210
-643.445007	73.564186	873.600464	-612.561768	-76.138184	872.596252	-652.400330	145.708954	491.341797	-605.235291	-152.741425	499.605499	-652.074829	159.256943	88.033867	-609.430298	-162.881378	92.092896	-479.760803	194.588455	1335.537842	-432.907532	-143.349899	1339.504150	-421.449097	37.341316	1352.515381	-391.882782	37.640430	1635.303101	-587.676270	264.867981	1110.213989	-514.981812	-267.682220	1131.685791	-531.497131	175.191132	858.955383	-336.211121	-222.483643	960.187378	-569.838318	10.172080	953.631042	545.318054	-21.740417	935.895081	542.213196	132.696152
-643.226257	74.514572	873.542358	-612.339722	-76.222504	872.738586	-653.847168	145.596802	491.651459	-606.406799	-152.836258	499.802948	-652.374207	159.194077	88.004234	-609.559143	-162.903839	92.048592	-480.032776	194.694275	1335.746582	-433.862671	-143.172318	1340.496216	-422.118103	37.406368	1353.164673	-393.019043	38.128479	1636.047729	-587.975159	265.165497	1110.397827	-512.900513	-269.303925	1132.407715	-530.611084	175.140198	859.635254	-330.361389	-225.073181	965.198425	-569.655762	10.626955	953.697388	545.621582	-21.503222	935.868530	542.387939	133.253891
-642.891724	75.354118	873.572021	-612.001343	-76.334908	872.580261	-655.308716	145.449860	491.905945	-607.594177	-152.795959	500.013062	-652.710083	159.128693	87.949280	-609.535889	-162.890091	92.019196	-480.372620	194.792511	1335.997192	-434.796387	-143.044800	1341.528931	-422.812317	37.489700	1353.806030	-394.242065	38.644470	1636.836548	-588.311462	265.536041	1110.583252	-510.710846	-270.885040	1133.201538	-529.542358	175.286560	860.500427	-324.237396	-227.518936	970.747437	-569.314758	10.820909	953.653748	546.088501	-21.346245	935.870789	542.840698	133.385941
-642.090637	75.531372	873.858459	-611.818420	-76.228401	872.618835	-656.316162	145.222992	492.065308	-608.709106	-152.666672	500.157806	-652.671997	158.842026	87.638275	-609.517395	-162.853271	92.002182	-480.852570	194.884094	1336.313965	-435.740356	-142.934799	1342.647827	-423.510406	37.519447	1354.472290	-395.557892	39.200378	1637.636230	-588.727356	266.071625	1110.822510	-508.384064	-272.336761	1134.030273	-528.799072	175.654755	861.258667	-317.822510	-229.884827	976.841492	-568.891296	10.574585	953.919189	546.715332	-21.312654	935.880432	543.649597	132.983780
-641.404053	75.836929	873.926758	-611.609314	-76.472160	872.895081	-657.364502	145.062698	492.210938	-609.943298	-152.639725	500.408905	-652.779297	158.839584	87.558571	-609.570862	-162.828690	91.963036	-481.367523	194.922668	1336.609131	-436.651886	-142.832031	1343.783691	-424.225861	37.617233	1355.139771	-396.906067	39.796982	1638.446167	-589.030640	266.641785	1111.085083	-505.883362	-273.704468	1134.913452	-528.116028	176.087952	861.812195	-311.151794	-232.198624	983.545288	-568.558838	10.470988	954.192444	547.030273	-21.472565	935.843689	544.122375	132.929398
-641.074768	76.534767	873.849670	-611.234558	-76.743080	873.027954	-658.514282	145.009048	492.399384	-611.202820	-152.513214	500.630951	-652.961243	158.856384	87.514130	-609.557800	-162.774292	91.894722	-481.974365	194.953781	1336.915894	-437.556793	-142.722549	1344.986450	-424.974579	37.582241	1355.845459	-398.286163	40.416264	1639.269043	-589.343018	267.348877	1111.369995	-503.230774	-274.895935	1135.845093	-527.872925	176.545090	861.892151	-304.245087	-234.211456	990.796448	-568.287781	10.728060	954.272522	547.302429	-21.265394	935.797485	544.240723	133.461319
-640.445374	76.750656	873.868164	-610.893616	-76.769165	873.080261	-659.499695	144.928650	492.565033	-612.354919	-152.405930	500.773529	-653.277832	159.185913	87.684174	-609.472473	-162.677444	91.833145	-482.592651	194.914612	1337.263184	-438.497467	-142.625961	1346.214722	-425.711212	37.580608	1356.481934	-399.716187	41.051758	1640.053833	-589.558105	267.795410	1111.502808	-500.451141	-276.008179	1136.827881	-527.139648	177.119858	862.482910	-297.084320	-235.758652	998.585144	-567.889587	10.697826	954.386780	547.767883	-21.305914	935.815491	544.786438	133.192139
-639.733643	76.880051	873.863220	-610.592651	-76.737450	873.087280	-660.406494	144.841034	492.727203	-613.551086	-152.127167	500.939331	-653.370544	159.239059	87.623817	-609.365784	-162.592194	91.725510	-483.272949	194.824615	1337.608521	-439.379974	-142.548462	1347.447144	-426.486023	37.588200	1357.217529	-401.156616	41.686333	1640.843750	-589.751770	268.226715	1111.604370	-497.411377	-276.911438	1137.834351	-526.644958	177.709595	862.803162	-289.828674	-237.404419	1006.813782	-567.457581	10.608893	954.463074	548.177979	-21.277523	935.800171	545.189209	133.268707
-638.942444	76.761444	874.169495	-610.372925	-76.539429	873.079224	-661.152527	144.658813	492.859589	-614.692200	-152.007797	501.016602	-653.340759	159.309494	87.570541	-609.300842	-162.521301	91.665848	-483.964478	194.753235	1337.912354	-440.353333	-142.358032	1348.680908	-427.191681	37.531025	1358.005493	-402.634460	42.325653	1641.599731	-589.835999	268.609070	1111.676392	-494.162415	-277.723450	1138.801636	-526.079651	178.262482	863.031006	-282.514618	-238.678162	1015.299255	-567.034119	10.273120	954.718506	548.630981	-21.355305	935.788513	545.755554	133.056366
-638.348450	77.104012	874.211487	-610.126892	-76.551994	873.067810	-662.008484	144.521454	493.072357	-615.981812	-151.869812	501.144531	-653.410400	159.388107	87.541733	-609.305664	-162.460587	91.566849	-484.571442	194.676865	1338.203857	-441.346924	-142.146698	1349.960815	-427.970520	37.433662	1358.723511	-404.132050	43.026924	1642.367432	-589.856567	268.887238	1111.630127	-490.559265	-278.410004	1139.898193	-525.587830	178.724670	863.117981	-275.172180	-239.357407	1023.880859	-566.665955	10.246007	954.794434	548.934509	-21.105034	935.725037	545.847046	133.575790
-635.758362	81.213486	874.827271	-609.312012	-74.960587	872.693420	-662.734558	144.242416	493.862640	-616.815674	-151.457092	501.030090	-653.350708	159.458466	87.469437	-608.852356	-162.331100	91.481056	-485.097656	194.584595	1338.412720	-442.435333	-141.892532	1351.253174	-428.762970	37.321091	1359.505371	-405.691284	43.750584	1643.135742	-589.794495	269.019226	1111.442139	-486.600647	-278.842529	1140.924438	-525.095764	178.965866	863.026062	-267.773865	-239.184036	1032.284790	-565.262939	11.710969	955.284546	549.152222	-21.164845	935.690674	546.106689	133.649246
-634.797424	81.919243	874.792480	-608.904907	-74.891914	872.585144	-663.620667	144.114426	494.163239	-617.954773	-151.121140	501.141296	-653.334167	159.530807	87.395111	-608.666931	-162.227249	91.419975	-485.546692	194.508148	1338.577881	-443.720917	-141.661179	1352.577515	-429.641052	37.173119	1360.381470	-407.278229	44.508553	1643.910278	-589.569519	269.107544	1111.139038	-482.192139	-278.883545	1141.705566	-524.694702	178.980133	862.768921	-260.348450	-237.958420	1040.310547	-564.670532	11.806376	955.307495	549.418518	-21.181263	935.653259	546.405334	133.671158
-633.665771	83.093033	874.798645	-608.480896	-74.680664	872.456238	-664.626038	143.920319	494.487396	-619.062317	-150.859863	501.207397	-653.431396	159.627304	87.344780	-608.518250	-162.132126	91.343567	-485.780182	194.428558	1338.657227	-445.188049	-141.385834	1353.901001	-430.652893	36.899639	1361.185547	-408.933105	45.336544	1644.704346	-589.087463	269.206207	1110.712280	-477.233215	-278.688019	1142.383423	-524.477478	178.697235	862.190308	-252.806961	-235.620102	1047.940063	-564.011230	12.101253	955.368408	549.811279	-21.347158	935.645081	547.006653	133.224884
-632.819336	83.431023	874.781006	-608.153076	-74.746704	872.383179	-665.667175	143.647095	494.673553	-620.327148	-150.709641	501.273773	-653.272156	159.467010	87.097092	-608.570679	-162.088196	91.275352	-485.889038	194.381729	1338.634155	-446.839325	-141.133667	1355.206055	-431.685455	36.517948	1361.989258	-410.633789	46.198555	1645.503906	-588.300415	269.338135	1110.121826	-471.698730	-277.884766	1142.556274	-524.536682	178.202942	861.483398	-244.994247	-231.948090	1055.298706	-563.525513	11.984080	955.417786	550.003357	-21.413460	935.607422	547.244141	133.206406
-632.219666	83.813919	874.836670	-608.423950	-74.949432	872.315491	-666.825684	143.388596	494.899353	-621.478943	-150.884430	501.188293	-653.389954	159.534561	87.007759	-608.457397	-162.010925	91.245438	-485.796173	194.266342	1338.473877	-448.699066	-140.920441	1356.552979	-432.792572	36.019970	1362.798950	-412.416595	47.151447	1646.294434	-587.261780	269.448914	1109.265747	-465.809174	-276.823761	1142.746460	-524.693787	177.265640	860.504456	-237.710083	-227.219177	1061.398438	-563.354675	11.670490	955.443970	550.240540	-21.061897	935.539612	547.243591	133.768585
-631.466675	82.965736	874.821716	-607.495911	-75.402924	872.450317	-667.930542	143.114136	494.859863	-622.793030	-150.469955	501.500366	-653.326843	159.667511	86.929016	-608.297729	-161.950928	91.093369	-485.458801	194.017303	1338.219971	-450.613373	-140.918854	1357.898438	-434.097137	35.658337	1363.608643	-414.319092	48.138565	1647.047852	-585.843689	269.398590	1108.283936	-459.605316	-275.241150	1142.889893	-525.031921	176.081223	859.265930	-230.590714	-221.251373	1066.881836	-562.762329	11.138139	955.665466	550.251770	-21.258760	935.472961	547.373962	133.735077
-630.003723	83.334679	874.848328	-606.923645	-75.442734	872.432434	-669.011230	142.854431	495.095978	-623.487122	-149.200180	501.138733	-653.421204	159.742508	86.826591	-607.643860	-161.820084	90.863297	-485.044952	193.756805	1337.871704	-452.650391	-140.969330	1359.324219	-435.169281	34.879894	1364.405151	-416.277252	49.171150	1647.812134	-584.026245	269.148834	1107.177856	-453.336853	-273.219086	1143.114990	-525.340027	174.664566	857.866089	-224.004730	-213.912918	1071.355103	-561.976013	10.906009	955.863892	550.361328	-21.253525	935.399597	547.500000	133.720703
-628.901855	83.177948	874.845459	-606.596008	-75.846649	872.499695	-670.276794	142.539795	495.198212	-625.300049	-150.028992	501.623322	-653.423950	159.840668	86.733368	-607.907776	-161.853760	90.763458	-484.549408	193.319229	1337.522827	-454.820374	-141.181854	1360.874634	-436.617859	34.361076	1365.195557	-418.305176	50.257919	1648.557861	-581.932800	268.654419	1106.018188	-447.262482	-270.736847	1143.600830	-525.590271	172.969070	856.161621	-218.140808	-205.175354	1075.140869	-561.432617	10.349992	956.036377	550.647522	-20.987494	935.346191	547.660645	133.843323
-627.717896	83.049255	874.926697	-606.488220	-76.498375	872.662109	-671.664368	142.172928	495.280121	-627.198120	-150.828232	501.829407	-653.604919	159.893341	86.606583	-608.386475	-161.941833	90.703430	-484.067871	192.804337	1337.208984	-457.145996	-141.437775	1362.516968	-437.893219	33.747051	1366.092773	-420.415497	51.349545	1649.330322	-579.620422	267.662994	1104.566895	-441.618378	-267.902924	1144.280029	-525.435669	171.172775	854.630005	-213.405579	-195.614685	1077.670898	-560.980530	9.571821	956.320862	550.456482	-21.229584	935.266174	547.650024	133.764404
-626.187683	82.360573	874.831787	-605.969360	-77.068703	872.921753	-672.864075	141.719238	495.259705	-628.823975	-151.151306	501.985382	-653.596802	159.994034	86.485260	-608.476868	-162.013626	90.596619	-483.701385	192.258469	1336.908325	-459.558563	-141.795288	1364.266479	-439.189148	33.116287	1366.956299	-422.567261	52.434830	1650.111206	-577.015198	266.768158	1103.261719	-436.662018	-264.872803	1145.230591	-524.971924	169.260742	853.353210	-210.167068	-184.367538	1079.510986	-560.237732	8.736277	956.609558	550.418701	-21.187986	935.187073	547.666565	133.776276
-624.645874	81.752068	874.672729	-605.489685	-77.946907	873.053833	-674.270752	141.379791	495.404633	-630.060791	-151.143005	501.902924	-653.676819	160.106262	86.408676	-608.609253	-162.124908	90.452332	-483.373840	191.708862	1336.719238	-461.893005	-142.096146	1365.985229	-440.321869	32.480713	1367.815796	-424.765015	53.501839	1650.900146	-574.245300	265.683960	1102.084229	-432.423645	-261.555969	1146.230347	-524.273193	167.028549	851.691284	-208.452225	-172.386292	1079.844849	-559.468079	7.731341	956.777039	550.568848	-20.830116	935.132446	547.683289	133.897095
-623.065430	80.878654	874.501404	-604.925781	-79.002312	873.223572	-675.550415	140.839264	495.496307	-631.862549	-151.030716	502.285980	-653.648132	160.245392	86.358330	-608.601929	-162.214813	90.335045	-483.124542	191.178970	1336.599609	-464.205933	-142.337921	1367.677246	-441.666504	32.150936	1368.704224	-427.027679	54.498672	1651.674561	-571.379517	264.467316	1100.846191	-428.919189	-258.148163	1147.283813	-523.151917	164.641006	850.513306	-208.322632	-159.729141	1079.192871	-558.638489	6.554752	956.953064	550.298950	-21.020388	935.054871	547.581238	133.784973
-621.240662	79.896896	874.269104	-604.129883	-80.194237	873.379150	-676.894653	140.175293	495.538544	-633.707275	-151.201569	502.540955	-653.648071	160.354309	86.282661	-608.376770	-162.309479	90.246719	-482.993073	190.752777	1336.543823	-466.389801	-142.416580	1369.248779	-442.942291	31.740088	1369.594116	-429.253967	55.506847	1652.459717	-568.358398	263.431580	1099.755615	-426.066620	-254.771912	1148.330933	-521.654724	162.208160	849.482178	-209.743546	-146.594330	1077.552246	-557.597778	5.276203	957.106445	550.138062	-20.897068	934.966797	547.298279	134.043137
-619.268677	78.746361	873.888672	-603.114563	-81.502190	873.518005	-678.070740	139.500839	495.536194	-635.723450	-151.435974	502.793976	-653.870117	160.614471	86.264763	-608.242920	-162.433319	90.135880	-483.016479	190.474457	1336.555054	-468.435822	-142.291321	1370.654053	-444.180542	31.473927	1370.480835	-431.548340	56.407982	1653.206665	-565.544678	262.273193	1098.810425	-423.903107	-251.376099	1149.313721	-519.806824	159.604080	848.628540	-212.828278	-133.175156	1074.663818	-556.376831	3.954702	957.171265	550.218384	-21.116467	934.886230	547.673523	133.290436
-617.186707	77.621971	873.587708	-601.984497	-82.662766	873.600586	-679.239502	138.873840	495.668243	-637.681213	-151.688477	503.064972	-653.771790	160.619034	86.047844	-607.963867	-162.519043	90.057228	-483.139160	190.332886	1336.672119	-470.189056	-141.914581	1371.913696	-445.451416	31.393284	1371.340942	-433.851044	57.210884	1653.989868	-562.663513	260.405975	1097.472412	-422.452026	-247.797531	1150.288330	-517.555054	156.987122	847.923157	-217.208969	-120.301430	1070.996948	-555.047180	2.659054	957.252625	550.367676	-20.809990	934.755188	547.631104	133.423340
-615.041321	76.342552	873.188660	-600.610474	-83.917587	873.698181	-680.118958	138.206238	495.593292	-639.574402	-151.836746	503.316498	-653.841064	160.729095	85.929955	-607.590271	-162.639389	90.017487	-483.381165	190.359253	1336.880859	-471.634460	-141.280823	1373.026001	-446.688995	31.404469	1372.201782	-436.184784	57.904030	1654.735840	-559.752380	258.823517	1096.436401	-421.414764	-244.687561	1151.354004	-515.073547	154.243759	847.553040	-223.076706	-107.500359	1066.770020	-553.551331	1.366248	957.274841	550.308350	-20.715012	934.608765	547.511658	133.469040
-613.197937	75.060646	872.560913	-599.141235	-85.425232	873.764099	-680.802002	137.659225	495.533813	-641.358398	-152.016281	503.583221	-653.996887	160.925934	85.823868	-607.372559	-162.832397	89.967865	-483.852417	190.494186	1337.105469	-472.828888	-140.485855	1374.031616	-447.924713	31.519213	1373.015137	-438.537476	58.417877	1655.489380	-556.946472	258.389069	1096.129639	-421.015442	-241.049332	1152.333618	-512.340088	151.517258	847.335693	-230.456009	-95.709259	1061.497070	-552.072449	0.185267	957.095154	550.165771	-20.470066	934.452087	547.035522	134.028809
-612.096008	74.325775	871.874451	-597.816345	-87.333076	873.831116	-681.510986	137.243958	495.600098	-642.738770	-152.111145	503.915894	-654.149536	160.875916	85.658485	-607.323914	-163.044937	89.846550	-484.486725	190.775513	1337.369263	-473.701355	-139.602768	1374.944336	-449.160980	31.823240	1373.827271	-440.891174	58.800404	1656.227539	-554.551636	257.481628	1095.423462	-420.976654	-237.977936	1153.241699	-509.307495	148.928482	847.289978	-238.956757	-84.898186	1056.063721	-550.926208	-0.714987	956.800720	550.168884	-20.503124	934.372192	546.932068	133.967392
-611.865906	74.402344	871.331970	-596.714417	-89.047905	874.051575	-682.122620	137.053345	495.838562	-643.885315	-152.387085	504.207031	-654.483459	160.825607	85.576073	-607.267639	-163.316574	89.808868	-485.383759	191.253189	1337.794189	-474.363373	-138.651291	1375.705444	-450.402924	32.287807	1374.623657	-443.214447	59.009495	1657.003906	-552.424927	256.392944	1094.767944	-421.184113	-235.777130	1154.065918	-506.167084	146.412704	847.372681	-248.404556	-75.623138	1050.178589	-550.259277	-0.918216	956.594360	550.266418	-20.675369	934.360535	547.075317	133.417572
-612.381714	75.304085	871.035889	-595.852051	-90.692680	874.399170	-682.677795	137.154190	496.278992	-644.489868	-152.614532	504.439606	-654.959839	160.676300	85.554085	-607.203735	-163.575058	89.783333	-486.545959	191.863449	1338.261841	-474.815704	-137.748276	1376.320313	-451.588074	32.839993	1375.366089	-445.511932	59.064171	1657.758667	-550.616089	255.520966	1094.181519	-422.342377	-232.940735	1154.369263	-503.263733	144.297958	847.503235	-258.123810	-67.799545	1044.022949	-550.055420	-0.612479	956.545959	550.086670	-20.480082	934.278748	546.457764	134.012970
-613.182556	76.631042	870.944092	-594.652344	-92.418579	874.562561	-683.122131	137.337952	496.797363	-644.457703	-152.881912	504.707733	-655.527954	160.473312	85.577141	-607.050049	-163.788895	89.769058	-487.906464	192.571640	1338.669434	-475.065277	-136.919281	1376.767334	-452.773438	33.648129	1376.042725	-447.812164	59.015865	1658.512207	-549.208313	254.430725	1093.469971	-423.443970	-231.373169	1154.678345	-500.171051	142.124329	848.035400	-268.469452	-61.211830	1037.566650	-549.866211	-0.175711	956.532166	550.003540	-20.431643	934.188782	546.109375	134.144348
-613.995117	78.141304	871.121704	-593.667725	-93.679047	874.874390	-683.300415	137.700165	497.348999	-643.881653	-153.107376	504.847565	-656.059387	160.219223	85.632294	-606.771484	-163.913712	89.783386	-489.392670	193.364487	1339.052856	-475.085938	-136.180557	1377.057617	-453.870026	34.481987	1376.714844	-450.080505	58.849815	1659.249756	-547.808289	254.044769	1093.009277	-425.479309	-229.361465	1154.298950	-496.950562	140.090790	848.708618	-278.461670	-56.171055	1031.154663	-549.869568	0.445170	956.787354	549.966553	-20.478779	934.143127	545.845154	134.145096
-614.276855	79.233246	871.448792	-592.249268	-94.671806	875.045288	-682.966858	137.972488	497.836456	-642.778076	-153.371567	504.972839	-656.488281	159.945526	85.726860	-606.756958	-164.041397	89.807449	-491.025482	194.268906	1339.421021	-475.012970	-135.447296	1377.233765	-454.951416	35.384556	1377.280396	-452.257904	58.649773	1659.948486	-546.846619	253.128143	1092.383545	-428.081635	-227.776520	1153.641113	-493.243469	137.883667	849.073730	-288.379456	-52.693352	1024.446167	-549.514160	0.823778	957.140259	549.924194	-20.501532	934.083313	545.619995	134.137527
-613.802490	79.658791	871.840393	-590.518555	-95.223511	874.974365	-682.136230	138.058945	498.160370	-641.306335	-153.674759	505.036224	-656.593506	159.728485	85.813553	-606.666443	-164.106903	89.829521	-492.695801	195.180389	1339.712524	-474.834808	-134.869385	1377.353271	-456.008942	36.396210	1377.853149	-454.355103	58.433842	1660.617188	-546.097351	252.727051	1091.900757	-431.180145	-226.491531	1152.814209	-490.329315	136.523758	849.640991	-297.726593	-50.560871	1017.711792	-548.728027	0.838529	957.494507	549.880432	-20.540583	934.061279	545.403320	134.058121
-612.660339	79.451462	872.260925	-589.100525	-94.834328	874.985535	-680.947693	137.885422	498.406250	-639.805237	-154.084229	505.038971	-656.579346	159.518875	85.847862	-606.723450	-164.149872	89.899620	-494.422028	196.134277	1339.991699	-474.735535	-134.338516	1377.451904	-456.911194	37.403927	1378.513306	-456.378571	58.237961	1661.239746	-545.606445	252.615417	1091.556763	-434.696564	-225.780457	1151.943115	-487.643066	135.367081	850.268005	-306.615509	-50.059814	1010.751709	-547.845642	0.796419	957.975281	549.815552	-20.581621	934.022461	545.215149	133.911133
-610.770020	78.418480	872.446960	-586.584717	-95.336311	874.751160	-679.392517	137.426849	498.505219	-637.987610	-154.423386	505.274750	-656.375793	159.446884	85.985504	-606.516724	-164.159973	90.027222	-496.139313	197.014145	1340.316040	-474.726624	-133.933411	1377.506348	-457.902191	38.369480	1379.089233	-458.304321	58.080223	1661.827148	-545.400391	252.765289	1091.338989	-438.510895	-225.432648	1151.116089	-485.408844	134.853180	851.036316	-315.494171	-50.271679	1003.673462	-546.179504	-0.028489	958.292053	549.734009	-20.656956	934.033386	545.051392	133.789185
-609.603149	78.602776	872.536377	-584.636841	-95.317184	874.684021	-678.360779	137.196335	498.753510	-636.332153	-154.831955	505.445496	-656.259827	159.221054	86.091812	-606.523804	-164.139648	90.129822	-497.783875	197.853668	1340.637695	-474.792053	-133.587097	1377.528931	-458.848785	39.324543	1379.641846	-460.094238	58.021626	1662.390869	-545.335388	253.330505	1091.361206	-442.534210	-225.477966	1150.281738	-483.344543	134.611984	851.976868	-323.640747	-51.962727	996.685547	-545.097046	0.160032	958.587097	549.656433	-20.737692	934.076233	544.902527	133.657883
-609.921448	81.179146	872.532043	-582.889832	-95.929428	874.808044	-678.127258	137.274460	499.428162	-635.106323	-155.534012	505.856598	-656.282288	158.790375	86.113503	-606.822266	-164.101013	90.289818	-499.374969	198.563370	1340.988281	-474.931061	-133.376556	1377.548950	-459.833313	40.267513	1380.171631	-461.796875	58.060093	1662.898682	-545.674438	253.900696	1091.467651	-446.995514	-225.854126	1149.498169	-481.592499	134.909424	852.858948	-331.312378	-54.689552	989.811951	-544.763794	1.601223	958.831909	549.577820	-20.773548	934.117310	544.784180	133.507599
-611.880127	86.368912	872.442810	-581.481384	-96.877525	875.257019	-679.098389	138.016113	500.563385	-634.117981	-156.304047	506.277191	-657.273926	158.321274	86.250519	-607.390686	-164.115707	90.406792	-501.011841	199.245850	1341.375732	-475.226959	-133.224365	1377.627075	-460.779480	41.104359	1380.656860	-463.294983	58.236649	1663.409668	-546.390198	254.196609	1091.515869	-451.225891	-226.746094	1149.128418	-480.208710	135.640335	853.639099	-338.544891	-58.609016	982.924683	-545.367859	4.567474	959.117310	549.491394	-20.826551	934.158569	544.674438	133.406143
-615.045410	93.489777	872.251770	-580.047180	-98.165092	875.706665	-680.779907	139.271957	501.950470	-633.240723	-157.228836	506.791107	-658.552246	157.882904	86.448654	-607.923035	-164.146149	90.523438	-502.586273	199.870361	1341.789063	-475.670746	-133.123871	1377.794800	-461.700531	41.890945	1381.141357	-464.802795	58.413857	1663.837036	-547.140869	254.991028	1091.864746	-455.729523	-227.756973	1148.680786	-479.086151	136.903168	854.412048	-345.062714	-64.355545	976.069031	-546.508606	8.520183	959.286072	549.367615	-20.864731	934.142639	544.535461	133.370224
-618.657227	101.243896	872.013672	-578.574524	-99.442207	876.217163	-683.000366	140.933167	503.326447	-632.483643	-158.229080	507.315094	-660.191833	157.429855	86.619354	-608.539551	-164.203705	90.717514	-504.123749	200.427444	1342.267700	-476.123505	-133.045471	1378.006470	-462.607391	42.608463	1381.557373	-466.206573	58.666191	1664.234619	-548.065430	255.964371	1092.324463	-460.190430	-229.125305	1148.551758	-478.205139	138.647827	855.653381	-350.611603	-71.055038	969.643494	-547.846375	12.828115	959.439514	549.221558	-20.885405	934.157288	544.404053	133.320557
-621.721741	107.977470	871.748352	-577.031189	-100.199799	876.647400	-684.982971	142.491455	504.401245	-631.572815	-159.038742	507.767517	-661.685669	157.133377	86.784592	-609.080139	-164.259354	90.903160	-505.555573	200.868088	1342.745239	-476.600525	-133.051926	1378.349243	-463.469330	43.239372	1382.033447	-467.548462	58.970764	1664.626953	-549.121094	257.053772	1092.942627	-464.641479	-230.787659	1148.590698	-477.717926	140.691742	856.433411	-355.632111	-78.661697	963.494080	-548.917786	16.730246	959.573669	549.047546	-20.845179	934.139038	544.246887	133.327850
-623.194214	111.937851	871.504028	-575.085205	-100.624352	876.812195	-685.897705	143.032806	504.901703	-630.442444	-159.774872	508.113617	-662.369751	156.906418	86.801620	-609.540771	-164.323746	91.053955	-506.951019	201.285095	1343.320068	-477.087402	-133.117767	1378.774414	-464.360382	43.790604	1382.521973	-468.818451	59.291687	1664.996216	-550.336914	258.082275	1093.737183	-468.823029	-232.751801	1149.100830	-477.246155	143.198425	857.437195	-360.091278	-86.486595	958.396118	-549.049500	19.128645	959.653564	548.847107	-20.857527	934.147705	544.088501	133.277054
-622.313171	111.777397	871.377075	-573.015930	-100.272545	876.808289	-685.161438	142.021133	504.740540	-629.010803	-160.140335	508.311279	-661.783936	156.852020	86.713493	-609.856812	-164.342804	91.178726	-508.333801	201.609650	1343.937744	-477.608582	-133.182587	1379.256226	-465.191132	44.250851	1383.020508	-470.070984	59.639957	1665.374146	-551.729309	259.191345	1094.495239	-473.296783	-234.643326	1149.541504	-476.951385	145.826950	858.266418	-364.064392	-94.836212	953.726929	-547.999512	19.493565	959.793152	548.640076	-20.833221	934.151428	543.915283	133.267090
-618.690674	106.853943	871.401306	-570.726013	-99.614426	876.485352	-682.406006	139.226883	503.714905	-627.435669	-160.285339	508.388885	-659.729370	157.002457	86.521454	-609.968323	-164.363342	91.331589	-509.662415	201.841187	1344.615723	-478.100006	-133.290604	1379.850342	-466.068237	44.706486	1383.518555	-471.298431	60.000557	1665.733765	-553.278809	260.327301	1095.347900	-477.244476	-237.142563	1150.405640	-476.483521	148.808868	859.199402	-366.899353	-104.138618	949.763062	-545.482178	17.172735	959.926514	548.442383	-20.932465	934.181763	543.937561	132.894958
-612.200012	97.260071	871.460571	-567.651428	-97.654762	875.993958	-677.758057	135.417755	501.777924	-625.336731	-160.028503	508.246765	-656.793823	157.529221	86.212334	-609.551147	-164.282898	91.478752	-511.019379	202.107086	1345.292114	-478.538544	-133.411911	1380.516113	-466.942108	45.042683	1384.032593	-472.552063	60.295784	1666.086060	-554.882385	262.133606	1096.448853	-481.197113	-239.487045	1151.387939	-475.520599	152.033813	860.330811	-369.221375	-113.687363	946.611755	-541.337097	12.917598	960.139893	548.248840	-20.896416	934.194458	543.786438	132.960297
-604.381958	85.316666	871.671326	-565.418396	-95.260689	875.427429	-672.394958	132.085098	499.225250	-623.396667	-159.688950	507.969482	-654.127686	158.660522	86.179245	-609.186218	-164.175018	91.557129	-512.365173	202.250549	1345.967041	-478.991364	-133.628403	1381.256714	-467.825195	45.382843	1384.557129	-473.770660	60.598248	1666.436523	-556.823364	263.514069	1097.366333	-485.262207	-241.204391	1152.333008	-475.062622	155.142792	861.015564	-370.889038	-123.549019	944.111389	-536.835266	7.205398	960.391052	548.015320	-20.834532	934.200745	543.597534	132.997894
-596.423889	73.656891	871.737671	-562.126892	-92.861916	874.915039	-667.542175	129.851166	496.623657	-621.185364	-159.164948	507.724274	-651.268677	159.645386	85.907204	-608.613525	-164.080231	91.646362	-513.725037	202.364227	1346.606934	-479.381683	-133.780151	1382.044800	-468.684021	45.638577	1385.086792	-475.016174	60.850521	1666.800171	-558.602844	265.446075	1098.556274	-488.141785	-244.555908	1154.174683	-474.273376	158.704803	862.339050	-372.399292	-133.451614	942.296875	-531.891663	1.822986	960.643250	547.751648	-20.638247	934.193176	543.272888	133.464447
-591.392761	67.372330	871.656006	-559.001038	-90.987923	874.704102	-664.719421	128.694626	495.005005	-619.218140	-158.693359	507.545166	-649.542664	160.341248	85.700935	-608.280701	-163.983002	91.683624	-514.997681	202.359833	1347.214966	-479.704163	-133.925858	1382.876221	-469.541870	45.859051	1385.609741	-476.290680	61.019852	1667.105347	-560.035034	267.053253	1099.411133	-491.144958	-247.049438	1155.842163	-473.308807	161.947800	863.525330	-373.505280	-143.752258	940.937683	-528.405212	-0.549585	960.837280	547.612000	-20.663788	934.171143	543.291504	133.187134
-590.383606	68.049522	871.493896	-556.910461	-90.602127	874.582397	-664.363831	128.276978	494.907990	-617.806213	-158.541290	507.587708	-649.084106	160.294327	85.425179	-608.065308	-163.896759	91.752411	-516.258301	202.336899	1347.834229	-480.006897	-134.050339	1383.749146	-470.436066	46.046803	1386.102051	-477.524475	61.202370	1667.448486	-561.205750	269.286774	1100.476440	-493.458374	-249.953094	1157.795654	-472.665588	164.888275	864.720398	-374.499542	-153.536728	940.051636	-527.109680	0.250754	960.795776	547.322510	-20.452002	934.134888	542.917725	133.629166
-589.453735	68.694237	871.411865	-554.994751	-90.146370	874.516418	-664.156433	127.970070	494.847687	-616.704224	-158.512619	507.643372	-649.065247	160.338516	85.267937	-607.989929	-163.838730	91.843719	-517.568787	202.258972	1348.497925	-480.338165	-134.122559	1384.709229	-471.272705	46.156525	1386.592285	-478.808838	61.309296	1667.743896	-562.448303	270.956848	1101.316772	-495.199432	-252.916946	1159.898071	-472.401520	167.741013	865.692017	-375.330902	-163.405228	939.493103	-525.923096	1.035592	960.815552	547.061584	-20.416122	934.105835	542.728149	133.686691
-588.456116	69.088394	871.425354	-553.049072	-89.796242	874.405579	-663.896362	127.606468	494.753937	-615.601624	-158.453629	507.740814	-649.077087	160.795700	85.366676	-607.926392	-163.834427	91.936104	-518.781616	202.132401	1349.142822	-480.658966	-134.088882	1385.620239	-472.097351	46.198612	1387.035278	-480.128479	61.350147	1668.015869	-563.343079	272.989655	1102.259155	-496.423370	-255.830643	1162.048218	-472.759491	170.736481	866.511902	-376.211975	-172.800354	939.175415	-524.696228	1.559509	960.875061	546.932556	-20.442825	934.106018	542.737732	133.443085
-587.399658	69.492271	871.543457	-551.154968	-89.308350	874.322205	-663.696594	127.361671	494.751770	-614.639038	-158.365219	507.859833	-648.752075	160.726273	85.135063	-607.644104	-163.742020	91.982231	-519.970032	201.954788	1349.786987	-481.025208	-134.030746	1386.497314	-472.967346	46.207512	1387.454712	-481.490845	61.313755	1668.236084	-563.949463	275.128815	1103.208252	-497.183868	-259.252625	1164.283447	-473.319519	173.279938	867.186951	-376.728882	-181.347321	939.115051	-523.465820	2.089177	961.008789	546.656311	-20.224373	934.053711	542.393616	133.896851
-586.652100	69.771561	871.631653	-549.533325	-89.001961	874.332458	-663.555786	127.195786	494.818573	-614.004822	-158.496338	508.019379	-648.721619	160.879623	85.114365	-607.420166	-163.674973	92.092484	-521.135864	201.774200	1350.326294	-481.443329	-133.937546	1387.279541	-473.823059	46.185631	1387.759888	-482.842499	61.264328	1668.468262	-564.592468	276.351746	1103.845703	-497.349335	-261.788818	1166.189575	-474.008026	175.401947	867.574280	-377.198273	-190.281204	938.884827	-522.487488	2.546235	961.142456	546.465393	-20.115801	934.016052	542.220032	134.023514
-585.848022	69.889969	871.777588	-547.910400	-88.794991	874.335815	-663.459778	127.089745	494.892303	-613.339722	-158.585464	508.188599	-648.736267	160.975784	85.098183	-607.171997	-163.606873	92.181862	-522.177002	201.539413	1350.808472	-481.939728	-133.891434	1388.028320	-474.665100	46.106579	1388.139282	-484.162598	61.205544	1668.697266	-565.113892	277.444733	1104.506226	-496.861267	-264.409271	1168.231445	-474.860260	177.088669	867.866699	-376.693512	-197.593063	939.146301	-521.503052	2.818756	961.320068	546.306885	-20.003473	934.002686	542.063232	134.127014
-585.051575	69.942375	871.918152	-546.373779	-88.670944	874.418152	-663.295593	127.039833	495.011963	-612.688721	-158.630844	508.354492	-648.783264	161.006088	85.095657	-607.303284	-163.575348	92.252342	-523.076416	201.268753	1351.145996	-482.484467	-133.797714	1388.610840	-475.577667	46.011013	1388.501831	-485.522095	61.099094	1668.910767	-565.469482	278.564148	1105.146362	-496.113495	-266.409210	1169.842529	-475.817352	178.382462	867.964722	-376.304108	-204.467072	939.112549	-520.573364	3.035713	961.534912	546.216736	-19.953712	934.000183	542.083679	133.868881
-583.243896	70.938263	872.247253	-545.017944	-87.677910	874.639221	-662.630737	126.972763	495.238739	-612.015076	-158.608032	508.403809	-648.621033	161.095428	85.122391	-607.196716	-163.516190	92.335052	-523.919128	201.005249	1351.444458	-483.107971	-133.763016	1389.093628	-476.499237	45.917202	1388.922607	-486.860901	60.964657	1669.108887	-566.118469	278.513214	1105.314819	-495.020294	-268.095520	1171.129639	-476.751312	179.104126	867.911987	-375.429108	-210.720413	939.021301	-519.370178	3.753421	962.040649	545.986023	-19.720722	933.983032	541.741943	134.322281
-581.728210	71.492699	872.930237	-543.784851	-87.056717	874.514648	-661.902405	126.892014	495.370880	-611.324463	-158.533524	508.443970	-648.520813	161.120605	85.129150	-607.097778	-163.447861	92.391869	-524.668152	200.711502	1351.599365	-483.721832	-133.818680	1389.511841	-477.317505	45.588814	1389.120972	-488.164551	60.798420	1669.298218	-566.738831	278.385956	1105.486328	-493.738922	-269.234711	1172.065430	-477.652771	179.409805	867.763000	-374.252960	-216.449539	938.828918	-518.281128	3.749247	962.542297	545.855408	-19.550922	933.992859	541.560303	134.448730
-580.893799	71.504913	873.025208	-542.605103	-87.058167	874.532654	-661.352661	126.941002	495.465942	-610.771240	-158.529099	508.590179	-648.591248	161.054138	85.143967	-606.957092	-163.312302	92.441681	-525.346008	200.336807	1351.690796	-484.277557	-133.985962	1389.825928	-478.195343	45.396698	1389.532593	-489.456787	60.644257	1669.459961	-567.286621	278.090332	1105.604248	-492.050354	-270.339142	1172.848633	-478.332092	179.301559	867.656494	-373.011292	-221.139374	938.408875	-517.545288	3.743196	962.735596	545.726257	-19.424351	934.004761	541.398376	134.552658
-580.001160	71.418694	873.005981	-541.386108	-87.197754	874.588501	-660.633545	127.183762	495.541748	-610.202209	-158.559113	508.730804	-648.792908	161.180038	85.286316	-606.889099	-163.242523	92.504784	-526.084595	199.991547	1351.671631	-484.812592	-134.168091	1390.051025	-478.971069	45.012970	1389.643066	-490.686035	60.455959	1669.615356	-567.960510	277.425537	1105.571533	-490.399994	-270.842255	1173.275513	-478.815826	178.688431	867.626404	-371.565826	-225.536179	937.898315	-516.799500	3.685444	962.900146	545.658936	-19.384323	934.008057	541.389893	134.293961
-578.995361	71.349472	872.966675	-540.319946	-87.304085	874.599060	-659.820374	127.280190	495.536102	-609.657288	-158.517838	508.843597	-648.840820	161.074402	85.336761	-606.803284	-163.205704	92.587997	-526.825439	199.628067	1351.652222	-485.369385	-134.472015	1390.206665	-479.757294	44.667171	1389.812622	-491.852051	60.278603	1669.748535	-568.862976	275.902191	1105.205322	-488.510193	-271.406738	1173.557617	-479.004974	177.744644	867.642456	-370.055939	-228.723846	937.247925	-516.085632	3.562805	963.048279	545.499390	-19.137865	933.952881	541.061768	134.794128
-577.917603	71.193649	872.928101	-539.251648	-87.563148	874.604675	-658.963562	127.375900	495.565735	-609.141907	-158.493790	508.987427	-648.609863	160.779037	85.157814	-606.685974	-163.102066	92.610420	-527.621155	199.173248	1351.646484	-485.801117	-134.855118	1390.310059	-480.573029	44.469982	1390.177856	-492.978302	60.076542	1669.861328	-569.620728	274.596924	1105.072876	-486.835846	-271.261902	1173.517456	-478.921967	176.442902	867.826294	-368.220978	-231.720627	936.770142	-515.361389	3.287066	963.209900	545.448669	-18.983566	933.954834	540.922546	134.929062
-576.770813	70.991577	872.893188	-538.363586	-87.730995	874.553406	-658.233276	127.504341	495.630402	-608.618652	-158.438263	509.040741	-648.696045	160.658646	85.177940	-606.628418	-163.035843	92.603836	-528.446289	198.720596	1351.635132	-486.205261	-135.308426	1390.349854	-481.309174	44.045666	1390.386719	-494.075775	59.884438	1670.009521	-570.356079	273.180237	1104.910400	-485.133148	-271.288269	1173.482178	-478.566650	174.956772	868.237366	-366.466644	-233.903503	936.175110	-514.681213	2.945163	963.348999	545.345886	-18.867577	933.919678	540.763123	135.049973
-575.639160	70.676094	872.792542	-537.481812	-88.096519	874.518066	-657.543274	127.498756	495.700073	-608.146301	-158.386780	509.126465	-648.722534	160.551788	85.229874	-606.460999	-162.950821	92.622673	-529.397888	198.218994	1351.693970	-486.595581	-135.812302	1390.285156	-482.022705	43.536415	1390.607544	-495.075256	59.687244	1670.130005	-571.086060	271.645691	1104.768555	-483.530121	-270.902924	1173.084106	-477.951355	173.185730	868.786011	-364.483643	-235.790421	935.661011	-514.006592	2.492541	963.453247	545.337646	-18.826759	933.924805	540.798706	134.772644
-574.389160	70.381454	872.711182	-536.553162	-88.504433	874.425232	-656.931396	127.510597	495.772308	-607.652588	-158.315704	509.194489	-648.733521	160.445328	85.266068	-606.319641	-162.887909	92.618835	-530.401794	197.654068	1351.789429	-486.922913	-136.408417	1390.192017	-482.685120	43.034580	1390.786377	-496.020721	59.491837	1670.245361	-571.672363	270.559174	1104.824219	-482.262421	-270.412598	1172.565796	-477.233673	171.401886	869.505127	-362.577209	-237.054825	935.146606	-513.259277	1.961256	963.549683	545.288025	-18.655083	933.889343	540.653931	134.926010
-573.169434	70.044083	872.559387	-535.723999	-88.945236	874.325012	-656.074280	126.983421	495.845886	-607.309998	-158.368042	509.288422	-648.657227	160.362610	85.244591	-606.213989	-162.821228	92.661011	-531.461487	197.090790	1351.937988	-487.224304	-137.047241	1390.077148	-483.317627	42.524548	1390.951172	-496.931091	59.309181	1670.360596	-572.323120	269.183563	1104.761841	-481.219696	-269.671356	1171.906250	-476.251831	169.631042	870.313416	-360.635895	-237.958679	934.703674	-512.542175	1.419912	963.585693	545.145203	-18.420061	933.893494	540.287659	135.418747
-571.864929	69.605095	872.415588	-534.810608	-89.393852	874.124634	-655.754883	126.902946	495.969910	-606.939880	-158.348755	509.325317	-648.987915	160.439087	85.438248	-606.166382	-162.791763	92.647118	-532.631958	196.475571	1352.090210	-487.469849	-137.767105	1389.880371	-483.962738	41.939022	1391.110840	-497.793640	59.130859	1670.436646	-573.015320	267.686157	1104.671387	-480.277557	-269.179535	1171.227905	-475.110901	167.830460	871.226563	-358.874573	-238.158127	934.219666	-511.735382	0.771650	963.577759	545.057312	-18.296122	933.884155	540.112671	135.536377
-570.618469	69.214722	872.247986	-533.919678	-89.859062	873.930908	-655.430054	126.934616	496.079742	-606.565369	-158.378281	509.353333	-649.014038	160.280014	85.518364	-606.054932	-162.742279	92.632133	-533.797241	195.782761	1352.284668	-487.656952	-138.524765	1389.684204	-484.568573	41.324593	1391.256226	-498.596008	58.939831	1670.476074	-573.662231	266.044861	1104.569458	-479.369965	-268.893616	1170.593750	-473.770203	166.195282	872.142700	-357.023163	-238.134750	933.904663	-510.948273	0.167663	963.546936	544.969910	-18.187714	933.858154	539.919922	135.665710
-569.325317	68.852722	872.161438	-532.995911	-90.314819	873.810486	-655.096436	126.805382	496.184204	-606.128357	-158.372513	509.340820	-648.867310	159.863358	85.356430	-605.834900	-162.694168	92.619110	-534.938477	195.047195	1352.533936	-487.849426	-139.382294	1389.460693	-485.168182	40.654018	1391.415527	-499.357300	58.781246	1670.535889	-573.992065	265.121918	1104.843262	-478.850433	-268.143494	1169.656128	-472.327393	164.828156	873.196655	-355.202545	-237.793076	933.571350	-510.117798	-0.424465	963.590942	544.886719	-18.065300	933.834412	539.749451	135.801865
-568.107178	68.367958	872.058167	-531.991943	-90.890846	873.690552	-654.689758	126.569626	496.299194	-605.628784	-158.381943	509.302124	-649.010681	159.954422	85.586021	-605.620361	-162.681534	92.594109	-536.030334	194.236115	1352.797729	-488.034271	-140.241241	1389.244995	-485.756317	39.920788	1391.557251	-500.130188	58.628693	1670.560547	-574.418274	263.856049	1105.000244	-478.295868	-267.931854	1169.035278	-470.868408	163.705414	874.151917	-353.505981	-237.105835	933.431458	-509.283264	-1.086720	963.618958	544.783813	-17.983076	933.837769	539.556641	135.893112
-566.950623	68.021873	872.070801	-531.126953	-91.215164	873.604675	-654.308411	126.258751	496.462463	-605.140686	-158.435211	509.218475	-649.050598	159.745956	85.625092	-605.462158	-162.678772	92.589958	-537.079346	193.317520	1353.083740	-488.221558	-141.162720	1389.038940	-486.338135	39.146038	1391.760986	-500.864288	58.448982	1670.562012	-574.744202	262.735046	1105.232666	-477.795807	-267.827271	1168.332642	-469.386047	162.828766	875.075928	-351.953766	-235.973114	933.261902	-508.529877	-1.607934	963.718201	544.710266	-17.872446	933.809204	539.391235	135.987610
-565.938660	67.597420	872.009155	-530.122131	-91.721405	873.534668	-653.797119	126.014610	496.595520	-604.641235	-158.599442	509.220276	-648.968628	159.579254	85.706436	-605.224365	-162.670670	92.610641	-538.028748	192.347656	1353.370361	-488.388763	-142.154037	1388.891235	-486.898987	38.331154	1391.937866	-501.615967	58.272858	1670.544434	-575.208008	260.892609	1105.109863	-477.439606	-267.654999	1167.620483	-467.975647	162.231750	875.925476	-350.619812	-234.967209	933.255310	-507.753235	-2.136029	963.762146	544.612793	-17.722092	933.797791	539.224731	136.113541
-564.857483	67.262810	872.077148	-529.106201	-92.021492	873.459900	-653.198425	125.731842	496.661407	-604.188843	-158.804214	509.215118	-648.839661	159.418823	85.807648	-605.091125	-162.660889	92.601616	-538.892456	191.325073	1353.650879	-488.561218	-143.190369	1388.697998	-487.442749	37.453033	1392.084229	-502.342590	58.161331	1670.546143	-575.235413	260.281921	1105.534546	-477.153931	-267.526794	1166.901978	-466.715485	161.809616	876.665100	-349.035126	-233.237015	933.276184	-506.950104	-2.603246	963.883240	544.490784	-17.601496	933.801208	539.045837	136.231064
-563.922302	66.950806	872.111877	-528.066162	-92.249374	873.451233	-652.259460	125.006851	496.488007	-603.639648	-158.917007	509.203552	-648.684998	159.286346	85.831688	-604.962769	-162.689041	92.572533	-539.636475	190.240814	1353.948975	-488.730957	-144.257202	1388.547729	-487.964081	36.574863	1392.239868	-503.035339	58.082905	1670.522705	-575.254883	259.851074	1105.970703	-476.998016	-266.507965	1165.866211	-465.491852	161.420563	877.273376	-347.750946	-231.513184	933.382813	-506.222809	-2.924125	964.015625	544.370972	-17.487478	933.794067	538.900024	136.341064
-563.127869	66.689758	872.130188	-527.032959	-92.775978	873.176819	-651.875610	125.238754	496.771301	-603.124451	-158.946274	509.247223	-648.629028	159.066498	85.967514	-604.853760	-162.661316	92.543854	-540.283936	189.150055	1354.224854	-488.889343	-145.348831	1388.418579	-488.431091	35.622051	1392.396240	-503.801147	57.999229	1670.468262	-575.397156	258.906647	1106.087769	-476.824036	-266.531128	1165.193481	-464.667633	161.317596	877.756775	-346.467743	-229.517593	933.645752	-505.466675	-3.477217	963.972961	544.262634	-17.341423	933.778687	538.750610	136.494766
-562.456665	66.333862	872.128967	-526.171875	-93.164810	873.106079	-651.216370	124.957909	496.750793	-602.745911	-159.089676	509.317444	-648.567078	158.889816	86.060799	-604.810059	-162.691284	92.513031	-540.855347	188.033005	1354.502930	-489.005676	-146.502243	1388.304565	-488.870514	34.669815	1392.514038	-504.603271	57.959717	1670.408447	-575.343933	258.661530	1106.511841	-476.526794	-266.955322	1164.692383	-464.216461	161.482910	878.207458	-345.417419	-227.409210	933.978455	-504.871918	-3.882689	964.014587	544.107239	-17.237877	933.766174	538.610413	136.633759
-561.809570	66.142387	872.204346	-525.392273	-93.401993	873.072388	-650.614624	125.145142	496.937134	-602.339111	-159.216949	509.303894	-648.304077	158.415421	85.946472	-604.728638	-162.691177	92.482567	-541.338074	186.893677	1354.831787	-489.136993	-147.696350	1388.211182	-489.270508	33.701397	1392.671997	-505.338806	57.914585	1670.330811	-575.359558	258.016632	1106.800537	-476.432281	-267.246857	1164.101685	-463.844238	161.571182	878.512939	-344.443146	-225.229828	934.294312	-504.351166	-4.172969	964.126221	543.942749	-17.073734	933.719543	538.472595	136.745682
-561.256165	65.876923	872.278320	-524.482239	-93.699577	872.983276	-649.865723	124.957069	497.031158	-601.927979	-159.341934	509.276611	-648.335022	158.570435	86.279953	-604.779297	-162.707977	92.466629	-541.734985	185.715668	1355.116577	-489.224609	-148.836029	1388.168335	-489.591522	32.659752	1392.846313	-506.128723	57.919193	1670.274048	-575.358093	257.530487	1107.186157	-476.378448	-267.705688	1163.656494	-463.606415	161.607269	878.746338	-343.681396	-222.960068	934.760925	-503.808929	-4.505439	964.204956	543.794128	-16.955982	933.697876	538.357910	136.901108
-561.216187	65.612373	872.087463	-523.727722	-94.195984	872.907593	-648.987915	124.492928	496.898163	-601.662659	-159.690170	509.324219	-648.133301	158.459442	86.385880	-604.912537	-162.726517	92.491707	-542.093933	184.487396	1355.420532	-489.247406	-150.084427	1388.178955	-489.846069	31.671236	1393.006958	-506.929932	57.926491	1670.183838	-575.403748	257.067291	1107.555542	-476.344147	-268.136627	1163.192505	-463.531067	161.648468	878.951050	-342.991486	-220.640076	935.284668	-503.534546	-4.687628	964.103394	543.655762	-16.810778	933.644470	538.269775	137.058517
-560.321960	65.493233	872.448730	-522.874268	-94.013336	872.787354	-648.183350	124.285027	496.970947	-601.229614	-159.836288	509.232483	-647.945862	158.340286	86.467522	-604.928772	-162.741211	92.518234	-542.412659	183.276917	1355.687500	-489.213867	-151.307602	1388.169556	-490.055817	30.664614	1393.140381	-507.753082	57.987915	1670.065552	-575.463806	256.503204	1107.938477	-476.542755	-268.280670	1162.586792	-463.561798	161.648315	879.112854	-342.411072	-218.350967	935.847961	-502.866211	-4.972174	964.343567	543.483826	-16.651903	933.582153	538.163330	137.217087
-559.897400	65.317856	872.551208	-522.102295	-94.119858	872.633301	-647.360168	124.020813	496.862366	-601.086731	-160.280945	509.288177	-647.688721	158.206757	86.550079	-605.096069	-162.773041	92.566193	-542.701355	182.094513	1355.920654	-489.157288	-152.499817	1388.176514	-490.246460	29.726738	1393.255005	-508.543640	58.062382	1669.938232	-575.536194	256.303558	1108.427612	-476.437164	-269.171326	1162.383911	-463.677948	161.486633	879.258362	-341.967224	-215.983871	936.519287	-502.391327	-5.201496	964.378662	543.315796	-16.522356	933.542480	538.055603	137.396423
-559.427917	64.920502	872.628479	-521.044617	-93.950768	872.597656	-646.630493	123.789001	496.810211	-600.801025	-160.601700	509.393585	-647.498840	158.069168	86.627258	-605.248779	-162.777435	92.576492	-542.979553	180.943924	1356.121338	-489.027649	-153.673767	1388.213379	-490.397797	28.823860	1393.361206	-509.344360	58.125061	1669.848999	-575.776489	255.459564	1108.645264	-476.511444	-269.736603	1162.036987	-463.831085	161.110168	879.396545	-341.630432	-213.664322	937.229858	-501.835815	-5.255409	964.480713	543.134094	-16.392641	933.497253	537.953491	137.524521
-559.159119	64.777840	872.737366	-520.367798	-94.180046	872.454102	-645.958740	123.526291	496.783295	-600.901855	-161.393707	509.753052	-647.333008	157.912628	86.700714	-605.605896	-162.840561	92.635429	-543.274231	179.783768	1356.329834	-488.804291	-154.850449	1388.244263	-490.520905	27.935522	1393.438477	-510.150848	58.268639	1669.649658	-576.034119	254.673462	1108.924561	-476.804047	-269.846375	1161.451904	-463.890472	160.425385	879.533569	-341.337830	-211.347534	937.929749	-501.457733	-5.516951	964.510498	542.988281	-16.225634	933.408325	537.858826	137.727051
-559.016174	64.751060	872.886597	-519.933899	-94.390572	872.266479	-645.339417	123.232430	496.840393	-600.686401	-161.785736	509.787537	-647.099426	157.781723	86.778259	-605.784973	-162.880890	92.617722	-543.580688	178.701752	1356.489990	-488.545532	-155.923843	1388.253174	-490.619324	27.112856	1393.481445	-510.927612	58.313408	1669.474121	-576.427490	253.478897	1109.003784	-476.940460	-270.491730	1161.178833	-464.206360	159.726395	879.703979	-341.169739	-209.120499	938.676270	-501.198761	-5.778055	964.517639	542.879639	-16.024862	933.349792	537.781860	137.913422
-558.787109	64.577377	873.019409	-519.307129	-94.410301	872.110718	-644.745850	122.974716	496.856171	-600.300293	-162.003036	509.720428	-646.863220	157.620911	86.849930	-605.819275	-162.942566	92.602707	-544.013977	177.735901	1356.626221	-488.173035	-156.964630	1388.276978	-490.627136	26.182341	1393.356812	-511.825989	58.536041	1669.312012	-576.745239	252.520676	1109.190674	-477.020172	-271.350250	1161.050049	-464.518829	158.751373	879.855164	-341.084869	-206.960922	939.443848	-500.843750	-5.955469	964.544434	542.717102	-15.838405	933.256897	537.688599	138.093353
-558.580933	64.395287	873.122437	-518.727356	-94.471413	871.988770	-644.249451	122.772400	496.903534	-599.629517	-161.714050	509.392456	-646.685486	157.465179	86.932587	-605.620117	-162.939026	92.547920	-544.407715	176.739304	1356.755859	-487.779968	-157.920197	1388.284546	-490.668243	25.460951	1393.395386	-512.563965	58.632080	1669.149902	-577.037170	251.606781	1109.453125	-477.178802	-271.769836	1160.660400	-464.837128	157.456604	880.005371	-341.082336	-204.820435	940.164978	-500.500183	-6.123247	964.559937	542.595459	-15.633638	933.161316	537.578430	138.323685
-558.384338	64.070831	873.160767	-518.078918	-94.616051	871.878174	-643.553040	122.458496	496.831512	-599.364624	-162.124603	509.498077	-646.403442	157.387222	87.016869	-605.757751	-163.019760	92.568550	-544.772461	175.729004	1356.808228	-487.218628	-158.867950	1388.323486	-490.735199	24.875351	1393.548584	-513.330627	59.037373	1668.918335	-577.421936	250.224152	1109.442261	-477.227966	-272.476044	1160.491455	-465.165009	155.843933	880.104309	-341.141815	-202.790756	940.875488	-500.129211	-6.338621	964.543335	542.482300	-15.390043	933.084167	537.473694	138.628113
-558.809937	63.756428	872.943176	-517.668518	-95.038391	871.820984	-643.236267	122.256493	496.753784	-599.274597	-162.549774	509.629578	-646.259460	157.269150	87.110985	-605.964905	-163.098190	92.584076	-545.380676	174.904083	1356.913696	-486.632385	-159.657593	1388.342163	-490.767853	24.283787	1393.522705	-513.982056	58.925522	1668.783203	-577.709961	249.231506	1109.573608	-477.207336	-273.223358	1160.361084	-465.779022	154.373596	880.152344	-341.306854	-200.844727	941.478882	-500.093811	-6.408082	964.358643	542.329102	-15.204030	933.025757	537.368225	138.870224
-559.039001	63.458763	872.860107	-517.276611	-95.332008	871.732666	-642.920410	122.029823	496.668579	-599.140015	-162.832504	509.735046	-646.124939	157.179321	87.181419	-606.078735	-163.174881	92.630074	-545.857056	173.957672	1356.961182	-485.975403	-160.455963	1388.350708	-490.778351	23.766195	1393.502441	-514.664063	59.241142	1668.518188	-578.192444	247.742050	1109.423462	-476.891205	-274.383575	1160.559692	-466.446686	152.547897	880.187683	-341.642670	-199.298294	942.102966	-499.992340	-6.551875	964.249207	542.236694	-14.978052	932.937927	537.272827	139.117523
-558.607544	63.100876	873.033997	-516.761536	-95.185364	871.617920	-642.388184	121.737022	496.564240	-598.890320	-162.941315	509.713806	-645.871399	157.150070	87.221146	-606.042358	-163.211441	92.654388	-546.548218	173.224304	1357.068237	-485.331421	-161.094208	1388.391968	-490.821075	23.283436	1393.502686	-515.350098	59.432678	1668.306396	-578.602051	246.509476	1109.407227	-476.740753	-274.987579	1160.353882	-467.271881	150.446884	880.201904	-341.831146	-197.504349	942.567688	-499.560150	-6.786226	964.308899	542.124878	-14.825523	932.884827	537.181763	139.327362
-558.806213	62.786514	872.939270	-516.280884	-95.469475	871.540405	-642.048950	121.500885	496.486450	-598.686218	-163.079193	509.749298	-645.740601	157.101501	87.266266	-606.170776	-163.275406	92.651154	-547.184265	172.458008	1357.138794	-484.612061	-161.672623	1388.374634	-490.871460	22.872602	1393.520996	-516.055481	59.614132	1668.080444	-578.861877	245.301315	1109.443970	-476.518036	-275.601959	1160.246216	-467.922119	148.488266	880.161865	-342.257904	-195.930710	942.880188	-499.401672	-6.905107	964.197205	541.986816	-14.639606	932.823975	537.076721	139.563553
-559.073547	62.510422	872.872742	-515.874023	-95.714684	871.428528	-641.831604	121.293350	496.404541	-598.560181	-163.272186	509.775360	-645.601563	157.115997	87.318092	-606.216187	-163.308365	92.645065	-547.864441	171.675430	1357.197632	-483.876495	-162.220306	1388.393188	-490.941254	22.515209	1393.512329	-516.486572	59.625313	1667.885986	-579.381958	243.324463	1109.099609	-476.228790	-276.090210	1160.138550	-468.412811	146.045395	880.015320	-342.632996	-194.567978	943.098145	-499.285522	-7.014802	964.073059	541.898071	-14.400912	932.825317	536.999756	139.776657
-559.108215	62.210449	872.958313	-515.494446	-95.726974	871.280579	-641.595093	121.093384	496.363556	-598.379456	-163.349701	509.760254	-645.416931	157.140579	87.363777	-606.118286	-163.350449	92.644646	-548.520569	170.973679	1357.224487	-483.107971	-162.614334	1388.396240	-491.003876	22.105408	1393.367676	-517.101379	59.729546	1667.691284	-579.572266	242.072784	1109.148438	-476.039215	-276.254822	1159.827271	-469.017670	143.868790	879.927307	-343.086182	-193.330734	943.130249	-499.070038	-7.177165	964.024658	541.786194	-14.241813	932.840698	536.959900	139.998535
-559.139832	61.940929	873.057495	-515.206787	-95.696953	871.188110	-641.481689	120.907333	496.329285	-598.270569	-163.524429	509.748596	-645.295776	157.189697	87.353241	-606.191528	-163.358444	92.616791	-549.218018	170.294342	1357.196289	-482.363129	-162.955124	1388.386108	-491.154968	21.957125	1393.483887	-517.619507	59.835815	1667.531494	-579.750549	240.953430	1109.165283	-475.628021	-276.540558	1159.603638	-469.578644	142.057877	879.813477	-343.718536	-192.324112	943.035095	-498.895477	-7.299800	964.008972	541.669800	-14.100530	932.863586	536.915833	140.182297
-560.781433	61.959553	872.040466	-515.222717	-96.764526	871.116943	-641.995667	120.830101	496.387512	-598.355469	-163.811798	509.926086	-645.431335	157.116486	87.390350	-606.409241	-163.437439	92.658279	-549.959656	169.662949	1357.138672	-481.597778	-163.224625	1388.347656	-491.257660	21.686176	1393.344360	-518.251526	59.911636	1667.252686	-579.983887	239.424225	1109.018311	-475.018982	-277.143188	1159.647217	-469.911896	140.255508	879.563110	-344.197968	-191.359924	942.791687	-499.516998	-6.889614	963.275940	541.540771	-13.998685	932.908997	536.862671	140.331329
-561.323364	60.850273	871.980835	-514.992554	-97.109879	871.043335	-642.250000	120.658958	496.232910	-598.236145	-164.020874	509.990234	-645.385071	157.102951	87.384598	-606.360413	-163.487915	92.652061	-550.728027	169.051544	1357.032104	-480.869415	-163.481659	1388.264160	-491.456970	21.641190	1393.387817	-518.784119	59.956394	1667.048828	-580.100708	238.342438	1108.940186	-474.142029	-277.870728	1159.738159	-470.226288	138.656494	879.268005	-344.638367	-190.721924	942.510986	-499.614410	-7.368629	963.155884	541.421204	-13.842781	932.948303	536.831970	140.525635
-561.680542	59.700626	872.115906	-514.689575	-97.321518	870.967957	-642.374878	120.428581	496.028076	-598.036499	-164.184235	510.032257	-645.318909	157.102158	87.389900	-606.467957	-163.575211	92.663467	-551.509094	168.485809	1356.980591	-480.121033	-163.653336	1388.193115	-491.643066	21.536684	1393.362915	-519.292358	59.982079	1666.816406	-580.171570	237.131851	1108.803345	-473.417175	-278.140656	1159.650635	-470.518097	137.357285	878.936401	-345.153687	-190.025620	942.010193	-499.612183	-7.936804	963.160156	541.340027	-13.691800	932.985840	536.863403	140.714508
-561.654968	58.928459	872.235840	-514.281860	-97.307991	870.860718	-642.417847	120.134705	495.882233	-597.797913	-164.301453	510.026489	-645.204102	157.117691	87.361961	-606.491638	-163.621643	92.676468	-552.364197	167.943100	1356.924194	-479.390076	-163.835617	1388.140381	-491.849518	21.463930	1393.334717	-519.802307	59.991131	1666.631226	-580.209351	236.115738	1108.678223	-473.051056	-277.506989	1159.084839	-470.740173	136.463623	878.594666	-345.450348	-189.388916	941.411011	-499.409851	-8.304678	963.171204	541.260925	-13.569606	933.041931	536.895813	140.825302
-561.671997	58.315540	872.220947	-513.837036	-97.408821	870.753052	-642.425781	119.874863	495.714630	-597.459534	-164.371582	510.050812	-645.074036	157.089142	87.346977	-606.569702	-163.700638	92.703354	-553.240540	167.399612	1356.889648	-478.694458	-163.982376	1388.066895	-492.131989	21.402023	1393.316772	-520.257141	59.953575	1666.465454	-580.236633	234.823853	1108.351929	-471.825500	-278.495209	1159.421143	-470.940186	135.884720	878.119202	-346.036255	-189.268600	940.700378	-499.214874	-8.571773	963.107117	541.197937	-13.430479	933.053284	536.913940	140.958023
-561.837463	57.800190	872.199768	-513.494812	-97.419067	870.666077	-642.395813	119.556931	495.561371	-597.062317	-164.379013	510.003540	-644.935303	157.081390	87.332352	-606.542908	-163.751434	92.707428	-554.102661	166.891617	1356.911743	-478.038300	-164.077972	1387.982910	-492.417816	21.347561	1393.298462	-520.699341	59.926987	1666.310791	-580.134949	234.121796	1108.315063	-470.908691	-278.566681	1159.295410	-471.138153	135.551712	877.552490	-346.372406	-188.902893	939.920288	-499.155975	-8.720796	963.051758	541.665771	-12.550773	932.843323	537.154907	141.386154
-562.032654	57.357933	872.151855	-513.196411	-97.390678	870.602905	-642.354736	119.271919	495.399170	-596.767029	-164.584381	510.028748	-644.771240	157.054855	87.296486	-606.681702	-163.835251	92.741653	-554.989990	166.362686	1356.794434	-477.410034	-164.165833	1387.903931	-492.768097	21.306110	1393.264038	-521.042236	59.867794	1666.205811	-579.974182	233.774826	1108.378418	-470.025696	-278.716431	1159.239868	-471.404877	135.451126	876.879883	-347.073273	-188.891006	938.925659	-499.150421	-8.794790	962.999390	541.422180	-12.656600	932.898804	537.122803	141.376801
-562.301331	57.087486	872.128845	-512.890503	-97.351318	870.551636	-642.339355	118.959412	495.307129	-596.517090	-164.881073	510.099335	-644.659241	157.026657	87.262512	-606.823853	-163.901016	92.754250	-555.951843	165.903000	1356.756836	-476.858276	-164.202194	1387.874390	-493.099792	21.114027	1393.047363	-521.445618	59.686768	1665.999634	-579.843689	233.277679	1108.353149	-469.097931	-278.758911	1159.134399	-471.678192	135.747040	876.217224	-347.341827	-188.819473	937.973267	-499.181854	-8.777528	962.966858	541.160583	-12.814309	932.947327	537.087830	141.338837
-562.569885	56.907532	872.055359	-512.530701	-97.192352	870.487610	-642.260193	118.673523	495.201416	-596.104553	-165.005951	510.074493	-644.514648	156.990784	87.222290	-606.926636	-163.959427	92.796761	-556.877747	165.441040	1356.717285	-476.430115	-164.212357	1387.749023	-493.490234	21.025862	1393.009766	-521.757446	59.580219	1665.943726	-579.931152	232.346710	1108.139404	-468.157043	-278.701141	1158.973389	-472.009583	136.560272	875.326050	-347.842834	-189.314545	936.860535	-499.237030	-8.633771	962.921021	540.952209	-12.942596	932.977478	537.067139	141.309799
-562.807983	56.797382	871.990662	-512.014099	-97.067871	870.395874	-642.169373	118.354019	495.144348	-595.631775	-164.958511	510.053070	-644.372131	156.995422	87.197876	-606.904846	-164.015793	92.814255	-557.818787	164.987625	1356.687866	-476.070892	-164.219986	1387.637817	-493.906616	20.940222	1392.974731	-522.091675	59.427467	1665.834717	-579.891663	231.916168	1108.145142	-467.199799	-278.647491	1158.840820	-472.124146	137.109589	874.814453	-348.124878	-189.635330	935.794556	-499.245667	-8.486493	962.886841	540.780457	-13.040469	933.027344	537.087158	141.288300
-563.104553	56.838161	871.988159	-511.764435	-96.726250	870.362976	-642.125854	118.085960	495.130707	-595.216919	-164.822678	509.988281	-644.247681	156.988998	87.204300	-606.851440	-164.039215	92.816925	-558.721313	164.512421	1356.573364	-475.695679	-164.254105	1387.525391	-494.358856	20.979086	1393.135986	-522.471375	59.208614	1665.698364	-579.871826	231.546906	1108.134277	-466.249451	-278.556549	1158.675903	-472.302063	138.305374	874.082153	-348.264771	-189.925858	934.692566	-499.423676	-8.207106	962.922119	540.630493	-13.106551	933.027405	537.093628	141.286423
-563.406799	56.989204	872.058655	-511.658997	-96.179092	870.370667	-642.115417	117.838287	495.138336	-594.923889	-165.047684	509.959961	-644.154541	156.977325	87.175735	-607.016113	-164.135757	92.848488	-559.631775	164.073517	1356.523682	-475.360199	-164.288330	1387.424438	-494.781464	20.888456	1393.135498	-522.775696	59.037956	1665.659790	-579.828857	231.708954	1108.302979	-465.442352	-278.263336	1158.532715	-472.526917	138.550217	873.863586	-348.521973	-190.512405	933.542236	-499.680908	-7.818427	963.021790	540.557190	-13.145864	933.038147	537.140442	141.268066
-563.578613	57.168652	872.164551	-511.230560	-95.714409	870.298157	-642.057556	117.610680	495.145752	-594.507385	-165.249969	509.937103	-644.071716	156.956131	87.164825	-607.151062	-164.187057	92.907570	-560.548340	163.608994	1356.406494	-475.068634	-164.345871	1387.334717	-495.202545	20.739393	1393.096436	-523.097900	58.810837	1665.570190	-579.994080	231.484100	1108.239990	-464.657654	-277.961304	1158.258545	-472.790680	139.924423	873.150696	-348.763489	-191.159286	932.343872	-499.741730	-7.498622	963.116455	540.522644	-13.186177	933.049744	537.208130	141.282272
-563.710693	57.411640	872.361450	-510.713318	-95.251717	870.182373	-641.907043	117.412598	495.116516	-594.069946	-165.316437	509.881134	-643.898621	157.013489	87.125015	-607.099731	-164.204880	92.941589	-561.395935	163.186615	1356.301270	-474.774200	-164.404327	1387.204102	-495.648163	20.559710	1393.055176	-523.480530	58.554214	1665.429932	-580.201050	231.146210	1108.174072	-463.481415	-278.394104	1158.424805	-472.492981	140.504410	873.177185	-348.891235	-192.107285	931.211670	-499.699493	-7.210014	963.226685	540.404724	-13.276194	933.030762	537.281616	141.248016
-563.771851	57.707176	872.626099	-510.189514	-94.654449	870.091675	-641.751526	117.215614	495.102600	-593.593811	-165.298447	509.849335	-643.749695	157.078186	87.096962	-607.059631	-164.204681	92.951965	-562.288391	162.770081	1356.168457	-474.548096	-164.493088	1387.095581	-496.101227	20.383530	1393.028809	-523.783936	58.323975	1665.392334	-580.571594	230.956436	1108.149048	-462.974518	-277.858276	1158.077881	-472.677917	141.716110	872.685181	-349.028870	-193.067780	930.011353	-499.634155	-6.870629	963.394775	540.347290	-13.386120	933.049072	537.355957	141.249069
-563.776733	58.058056	872.957642	-509.694122	-93.979050	870.036743	-641.561218	117.105797	495.101715	-593.051331	-165.223984	509.830017	-643.580078	157.119812	87.071098	-607.063171	-164.196884	92.959450	-563.219177	162.301559	1356.099854	-474.381989	-164.612839	1386.989136	-496.442169	20.284378	1393.134888	-524.132324	58.068626	1665.310303	-580.957703	230.911850	1108.185669	-462.348633	-277.563080	1157.772217	-472.789703	142.670532	872.589050	-349.219269	-193.952560	928.908264	-499.566101	-6.508526	963.623718	540.335999	-13.457671	933.080505	537.502808	141.197800
-563.694275	58.421631	873.349792	-509.325897	-93.092857	870.183899	-641.318115	116.966736	495.082916	-592.608398	-165.239990	509.751038	-643.378479	157.233429	86.997093	-607.018127	-164.186096	93.005821	-564.082214	161.825333	1356.131836	-474.163605	-164.733246	1386.875488	-497.047760	20.035309	1393.033447	-524.543091	57.773697	1665.218750	-581.578918	230.401886	1108.074951	-461.716614	-277.488495	1157.575928	-472.668732	142.931671	872.962158	-349.220947	-195.241989	927.842041	-499.595428	-6.016877	964.012146	540.346741	-13.532892	933.091614	537.629456	141.164398
-563.727661	58.976589	873.795959	-509.059723	-92.431587	870.008545	-641.298889	116.964752	495.205292	-592.164185	-165.259262	509.671844	-643.247986	157.308792	87.007103	-606.946228	-164.153183	93.026398	-564.970642	161.421402	1356.173218	-473.999451	-164.889893	1386.734863	-497.327911	19.944523	1393.160278	-524.842285	57.495895	1665.206909	-582.215881	230.377090	1108.204712	-461.196106	-277.459930	1157.353149	-473.166931	144.028976	872.758423	-349.380524	-196.312866	926.817383	-499.571716	-5.741823	964.224792	540.513794	-13.447581	933.153137	537.820374	141.153152
-563.699524	59.545738	874.274292	-508.751831	-91.690208	869.820068	-641.104736	116.769081	495.218384	-591.694946	-165.188385	509.583313	-643.096741	157.348251	86.953987	-607.047119	-164.138290	93.045570	-565.851685	161.003632	1356.268555	-473.752136	-165.017380	1386.607544	-497.944550	19.653288	1393.026733	-525.205322	57.182224	1665.156128	-582.868469	230.996292	1108.632080	-460.599304	-277.798187	1157.345093	-474.409790	145.799927	872.262207	-349.481445	-197.543564	925.943848	-499.493683	-5.448020	964.447876	540.398254	-13.709254	933.132507	537.956177	141.017197
-563.508789	60.035542	874.751709	-508.189117	-90.914894	869.707275	-641.075317	116.815140	495.362122	-591.130127	-164.978653	509.539246	-642.988647	157.409195	86.968826	-606.999634	-164.088608	93.053871	-566.858704	160.588242	1356.406738	-473.668427	-165.194870	1386.464233	-498.273407	19.584875	1393.167847	-525.582886	56.828690	1665.116943	-583.899231	230.548828	1108.678345	-460.262970	-277.848206	1157.130859	-474.918579	146.294189	872.665649	-349.569580	-198.771194	925.007751	-499.278870	-5.128773	964.729858	540.424072	-13.794601	933.146240	538.151001	140.934525
-563.184082	60.447456	875.221008	-507.329559	-90.241837	869.625549	-640.924194	116.798973	495.371826	-590.593750	-164.679184	509.481171	-642.866028	157.480637	86.936478	-606.974792	-164.061630	93.083076	-567.754578	160.180161	1356.599121	-473.487732	-165.306442	1386.298340	-498.931091	19.259491	1393.021606	-525.958557	56.458427	1665.079834	-584.672302	230.980438	1109.152344	-459.980865	-277.938751	1156.937500	-475.285248	146.330063	873.270081	-349.745911	-200.271042	924.041565	-498.891113	-4.856690	965.033875	540.482971	-13.881467	933.152039	538.358582	140.821762
-563.100586	61.054310	875.728149	-507.181610	-89.397781	869.521240	-640.897644	116.752502	495.458740	-590.166870	-164.457687	509.423279	-642.786499	157.527298	86.939560	-606.964722	-164.023727	93.090431	-568.792297	159.697998	1356.797729	-473.410553	-165.450882	1386.116211	-499.203186	19.226019	1393.220093	-526.338074	56.084293	1665.048706	-585.755737	231.011017	1109.479858	-459.975342	-277.765289	1156.571777	-475.531219	146.296799	873.942871	-349.788818	-201.393646	923.316406	-498.868683	-4.514099	965.312561	540.485413	-14.007191	933.148438	538.531860	140.710953
-562.840942	61.515144	876.186096	-506.624512	-88.672691	869.501526	-640.816589	116.756485	495.516693	-589.772461	-164.259079	509.376282	-642.706665	157.621246	86.901314	-607.065430	-164.011658	93.116501	-569.722839	159.308456	1357.018555	-473.234833	-165.506760	1385.923828	-499.926147	18.893391	1393.068726	-526.783936	55.623077	1664.983887	-586.884094	230.960922	1109.828369	-459.827850	-277.996063	1156.406982	-475.482483	145.396698	875.304932	-349.999512	-202.894699	922.499268	-498.638947	-4.198292	965.629822	540.583801	-14.110955	933.178955	538.775818	140.607727
-562.489929	61.892700	876.580322	-505.826324	-88.062019	869.500183	-640.696594	116.739525	495.526886	-589.381409	-164.050140	509.440643	-642.560974	157.699768	86.852036	-607.001160	-163.945572	93.140175	-570.684753	158.979294	1357.247925	-473.147491	-165.595123	1385.721313	-500.395386	18.693666	1393.086060	-527.134949	55.200706	1665.015869	-588.109863	231.166489	1110.298828	-459.724762	-278.271729	1156.259399	-475.900299	145.229767	876.442505	-350.129150	-204.305191	921.802429	-498.290436	-3.917355	965.935181	540.612793	-14.229694	933.183167	539.008118	140.490555
-561.880371	62.038960	876.873779	-504.426575	-87.362152	869.572876	-640.550415	116.762985	495.494751	-588.833069	-163.668930	509.460693	-642.464966	157.779480	86.837975	-606.813538	-163.869797	93.179092	-571.771301	158.510452	1357.535034	-473.046875	-165.734711	1385.483643	-500.853851	18.509789	1393.102295	-527.585632	54.700439	1664.975098	-589.516602	231.443817	1110.746826	-459.673859	-278.619629	1156.099243	-476.535858	145.462830	877.546997	-350.415039	-205.474976	921.101807	-497.630096	-3.547003	966.255676	540.668396	-14.367647	933.213257	539.269165	140.398148
-561.795471	62.532875	877.183411	-504.134613	-86.838303	869.462830	-640.648315	116.832489	495.606873	-588.539856	-163.378418	509.429718	-642.430542	157.843735	86.822685	-606.718872	-163.815842	93.188499	-572.639038	158.231766	1357.825928	-472.947113	-165.875687	1385.225952	-501.320221	18.312130	1393.122803	-527.960327	54.211040	1665.007080	-591.145142	231.244186	1111.038818	-459.635284	-278.862518	1155.868042	-476.734344	145.004089	878.914795	-350.214325	-207.107269	920.678955	-497.540955	-3.289969	966.417603	540.729309	-14.462094	933.232300	539.484253	140.343735
-561.871643	63.075977	877.443848	-504.195251	-86.299660	869.359802	-640.798706	116.873650	495.710999	-588.336243	-163.206451	509.440643	-642.458008	157.834686	86.795509	-606.654236	-163.746933	93.194847	-573.718506	157.831635	1358.135620	-472.872559	-166.009460	1384.981323	-501.768860	18.098106	1393.173584	-528.427246	53.649250	1664.969604	-592.828186	231.787125	1111.534912	-459.458801	-279.601410	1155.890015	-477.395355	145.231003	880.093140	-350.510864	-208.362045	920.102722	-497.655121	-2.992041	966.536560	540.965149	-14.444605	933.283325	539.793213	140.302094
-562.000488	63.592003	877.614441	-504.262817	-85.870224	869.230835	-641.052917	116.926636	495.791290	-588.180969	-163.127228	509.481812	-642.518066	157.854767	86.793785	-606.701599	-163.708160	93.238663	-574.500671	157.495178	1358.440308	-472.753479	-166.126312	1384.721313	-502.335693	17.804855	1393.125732	-528.813660	53.104107	1665.003784	-594.451965	232.767853	1112.277832	-459.512604	-280.154022	1155.817505	-478.021393	145.667419	881.247070	-350.613403	-209.758728	919.605835	-497.791016	-2.712818	966.589355	540.893982	-14.691372	933.274719	540.008057	140.186478
-562.100037	64.003540	877.683411	-504.144287	-85.531303	869.133057	-641.256287	116.977028	495.874146	-587.874023	-162.930725	509.466675	-642.616272	157.846756	86.777878	-606.753906	-163.653946	93.245735	-575.365601	157.175613	1358.795776	-472.600983	-166.257401	1384.443604	-502.754364	17.584194	1393.173950	-529.241333	52.557270	1665.015015	-596.404907	233.143158	1112.669800	-459.647400	-280.677338	1155.609253	-478.761749	145.961533	882.493408	-350.941498	-211.488800	919.121155	-497.852570	-2.423516	966.609619	540.971924	-14.819056	933.275146	540.294373	140.077850
-562.178589	64.320976	877.644531	-503.892303	-85.241280	869.082947	-641.234619	116.879555	495.782227	-587.492737	-162.586105	509.416870	-642.628662	157.860077	86.758904	-606.632324	-163.567154	93.239578	-576.359314	156.671753	1359.097900	-472.515137	-166.456665	1384.173706	-503.098694	17.396574	1393.280762	-529.715637	51.961815	1664.979126	-598.320129	233.853348	1113.176025	-460.021545	-280.664185	1155.139648	-479.527618	146.529587	883.738159	-350.867828	-212.462570	918.697876	-497.880798	-2.097539	966.606506	541.036682	-14.918772	933.278320	540.548157	140.040970
-562.243042	64.559822	877.494995	-503.457306	-85.064697	869.022644	-641.611877	117.184036	495.986542	-587.043945	-162.248901	509.438141	-642.767944	157.829514	86.769676	-606.570313	-163.455185	93.276924	-577.265442	156.258865	1359.487915	-472.491577	-166.687195	1383.920776	-503.297760	17.342379	1393.598755	-530.089417	51.392792	1665.046021	-600.289795	234.472519	1113.651978	-460.188263	-281.116516	1154.911743	-480.454407	147.238541	884.879761	-350.998901	-213.702255	918.309143	-497.838318	-1.778929	966.545349	541.085999	-15.026045	933.295166	540.782104	139.953873
-562.397095	64.781853	877.278992	-503.121307	-84.931213	868.987793	-641.758179	117.321960	495.993591	-586.662415	-162.042969	509.493256	-642.829895	157.807053	86.772514	-606.633911	-163.412964	93.313019	-578.083557	155.919144	1359.851440	-472.439026	-166.873352	1383.679688	-503.962128	16.922592	1393.429321	-530.508728	50.797894	1665.077148	-602.058594	235.749954	1114.544067	-460.402344	-281.713165	1154.724731	-481.310822	148.086090	886.205566	-351.237305	-214.791626	917.876831	-497.869598	-1.428800	966.449829	541.143066	-15.102633	933.277771	541.025146	139.864410
-562.617615	64.998230	876.991516	-502.803375	-84.889664	868.931885	-641.823242	117.461159	496.030304	-586.306885	-161.820618	509.526917	-642.872253	157.814178	86.816139	-606.742188	-163.383560	93.338753	-578.929443	155.456146	1360.201782	-472.490540	-167.130524	1383.409302	-504.148224	16.815832	1393.737427	-530.908691	50.199184	1665.127075	-604.048279	236.019592	1115.011963	-460.672546	-282.175354	1154.432007	-482.085449	149.148605	887.354858	-351.343750	-216.138947	917.688232	-497.928558	-1.084449	966.298157	541.193542	-15.217640	933.287476	541.248047	139.800034
-562.882202	65.205734	876.651428	-502.515533	-84.845184	868.890076	-641.850342	117.647713	496.042145	-585.964539	-161.672546	509.530151	-642.864380	157.839996	86.841507	-606.820679	-163.355881	93.385551	-579.567688	155.220016	1360.598755	-472.400146	-167.288132	1383.180664	-504.811127	16.368513	1393.564209	-531.308289	49.596107	1665.172974	-605.865784	236.555618	1115.682983	-460.727448	-282.969635	1154.406006	-482.834625	150.381546	888.481079	-351.464264	-217.227097	917.286926	-498.021240	-0.697166	966.120850	541.241211	-15.297578	933.288879	541.450989	139.765442
-563.204041	65.417625	876.266785	-502.251251	-84.810219	868.865662	-641.857178	117.842682	496.023254	-585.625732	-161.512924	509.546173	-642.901550	157.836639	86.855293	-606.843140	-163.299881	93.425560	-580.422852	154.699509	1360.977173	-472.482635	-167.535675	1382.942993	-505.231171	16.080444	1393.667603	-531.738159	48.979286	1665.192993	-607.640747	237.113617	1116.246582	-461.279144	-283.140350	1154.073853	-483.539948	151.804108	889.487610	-351.583038	-217.955948	917.040405	-498.142761	-0.263139	965.919861	541.320679	-15.383101	933.285706	541.699646	139.726227
-563.476990	65.691566	875.990112	-502.101959	-84.660774	868.834961	-641.842346	117.987534	496.029633	-585.449280	-161.611603	509.646667	-642.947205	157.821045	86.842216	-607.004700	-163.289764	93.472031	-581.207397	154.320358	1361.345093	-472.646057	-167.873352	1382.681274	-505.438507	15.957918	1394.011719	-532.029602	48.346485	1665.326050	-609.354370	237.441956	1116.787598	-461.650604	-283.628357	1153.898804	-484.236450	153.369095	890.372681	-351.761780	-218.999359	916.787781	-498.276001	0.161198	965.770874	541.339966	-15.460914	933.288757	541.889404	139.648178
-563.909729	66.021072	875.631775	-501.995026	-84.621773	868.789551	-641.934875	118.170723	496.088043	-585.138000	-161.211441	509.667786	-642.975464	157.865219	86.820435	-606.956421	-163.206345	93.473877	-581.902771	153.858322	1361.716309	-472.670746	-168.058823	1382.454102	-506.087738	15.474199	1393.825928	-532.470337	47.733841	1665.293579	-611.052917	238.555634	1117.741943	-462.029999	-284.062500	1153.725220	-484.919464	155.054855	891.252014	-352.124237	-220.247162	916.512268	-498.475647	0.630079	965.552734	541.349121	-15.517111	933.273315	542.067993	139.620575
-564.152344	66.379105	875.345337	-501.775543	-84.465149	868.780029	-641.916382	118.289650	496.083344	-584.924866	-161.061340	509.720734	-642.964294	157.933502	86.836151	-606.980530	-163.181885	93.507797	-582.605103	153.570648	1362.079346	-472.812134	-168.303528	1382.219971	-506.484741	15.177608	1393.913086	-532.765869	47.148216	1665.385254	-612.664001	238.625916	1118.160156	-462.377472	-284.478760	1153.518311	-485.633240	156.801483	891.989014	-352.043274	-221.117004	916.327881	-498.551300	1.124737	965.402832	541.372559	-15.557549	933.249512	542.255798	139.591827
-564.526672	66.512833	875.208313	-501.556854	-84.330658	868.801392	-641.831299	117.916344	495.992859	-584.778137	-160.989502	509.811554	-643.027039	157.971573	86.754112	-607.020264	-163.149017	93.538422	-583.346680	153.085144	1362.445068	-472.963959	-168.570618	1382.008911	-506.629059	15.058545	1394.243774	-533.100281	46.519402	1665.431519	-614.074402	239.380936	1118.982300	-462.830109	-284.880829	1153.344971	-486.320099	158.740021	892.720154	-352.228149	-221.989273	916.129395	-498.705902	1.459865	965.351196	541.400696	-15.594020	933.244995	542.410461	139.550354
-564.193481	67.338333	875.435974	-501.338196	-83.533951	868.757141	-641.646851	117.997360	496.057190	-584.557068	-160.895935	509.748596	-642.899719	158.097076	86.735664	-607.095886	-163.143417	93.552414	-583.980835	152.731155	1362.779053	-473.019318	-168.767944	1381.800537	-507.328613	14.568563	1394.019165	-533.473022	45.908108	1665.444824	-615.376648	240.151306	1119.738037	-463.227020	-285.246521	1153.174805	-486.998474	160.582458	893.254517	-352.497833	-222.770844	915.910034	-498.492767	2.046365	965.490601	541.425842	-15.668561	933.224243	542.576904	139.507401
-564.366272	67.684700	875.470459	-501.288696	-83.097893	868.735962	-641.766663	118.137451	496.115021	-584.413208	-160.831436	509.731323	-642.904724	158.126373	86.741966	-607.090576	-163.087494	93.563835	-584.685669	152.254105	1363.063232	-473.145508	-168.995605	1381.583008	-507.658905	14.274072	1394.073364	-533.776794	45.273380	1665.484009	-616.786804	240.372269	1120.128296	-463.650696	-285.607117	1152.973267	-487.676514	162.595703	893.618652	-352.654694	-223.666016	915.683777	-498.587921	2.445153	965.508789	541.426941	-15.707184	933.209534	542.710815	139.432892
-565.597717	67.231819	874.824402	-501.400543	-83.524178	868.730042	-642.337158	118.362854	496.140503	-584.599426	-161.126007	509.966095	-643.034180	158.123001	86.754807	-607.359497	-163.163406	93.631767	-585.338623	151.870560	1363.375732	-473.325073	-169.250778	1381.358765	-507.952393	14.047147	1394.187744	-533.984192	44.642166	1665.603149	-617.970459	240.861847	1120.779175	-463.882080	-286.387177	1152.987183	-488.361481	164.710831	893.983582	-352.905548	-224.463776	915.519287	-499.253265	2.664047	965.106506	541.451355	-15.745319	933.218079	542.836731	139.433334
-565.298767	67.842812	875.132690	-501.251343	-82.696770	868.702332	-642.237427	118.318184	496.155701	-584.234863	-160.299835	509.755402	-642.898376	158.224014	86.716637	-607.057922	-163.062622	93.593872	-585.949463	151.500061	1363.666260	-473.460388	-169.473099	1381.162354	-508.323486	13.770533	1394.282715	-534.357849	44.041046	1665.573364	-619.368530	242.263809	1121.572144	-464.301483	-286.954956	1152.964844	-489.080322	166.866974	894.307861	-353.444366	-225.209503	915.230713	-499.105133	3.121605	965.304565	541.483887	-15.802752	933.229492	542.982910	139.348160
-565.632324	68.074310	875.049072	-501.149811	-82.416145	868.697144	-642.088257	117.887421	495.919159	-584.122375	-160.046051	509.759857	-642.888123	158.294693	86.609253	-607.051819	-163.043854	93.587837	-586.516174	151.194641	1363.970337	-473.571716	-169.684967	1380.928467	-508.728455	13.452774	1394.297852	-534.609131	43.455940	1665.635742	-620.540466	242.415848	1121.902466	-464.799805	-287.000305	1152.520996	-489.746002	169.019104	894.519653	-353.521179	-225.564529	915.024231	-499.277435	3.504216	965.266357	541.463928	-15.891314	933.206543	543.109924	139.264786
-566.111450	68.316162	874.968018	-501.087677	-82.156021	868.665527	-642.658447	118.405457	496.123657	-584.073853	-159.858307	509.779541	-642.865845	158.327255	86.624512	-607.040649	-163.000275	93.556152	-586.966980	150.978088	1364.274780	-473.734192	-169.936325	1380.657349	-509.053101	13.170509	1394.355591	-534.861023	42.847946	1665.629883	-621.622253	242.737549	1122.481567	-465.439606	-286.992035	1152.042725	-490.356628	171.279846	894.653442	-353.698151	-226.232910	914.765930	-499.535034	3.888574	965.212585	541.481384	-15.935159	933.196655	543.226990	139.252838
-566.605591	68.437569	874.817993	-501.042999	-82.002419	868.585754	-642.923462	118.520531	496.135315	-584.226257	-160.075684	509.898193	-642.875000	158.380234	86.601051	-607.245850	-163.066605	93.556000	-587.467102	150.682968	1364.507080	-473.879578	-170.187607	1380.351440	-509.375000	12.934311	1394.355713	-535.082947	42.220333	1665.674683	-622.716431	243.066666	1122.921753	-465.881012	-287.288788	1151.724609	-490.940002	173.613297	894.719971	-353.965118	-226.726959	914.449158	-499.797424	4.177764	965.093750	541.466431	-15.987285	933.191040	543.325867	139.207657
-567.429382	68.052429	874.818726	-501.117401	-81.916862	868.554932	-643.325806	118.493217	496.023499	-584.220703	-159.866196	509.879608	-642.988708	158.371613	86.552521	-607.295532	-163.018738	93.519669	-587.932068	150.439011	1364.757935	-474.023224	-170.393448	1380.063721	-509.683044	12.673908	1394.380981	-535.405090	41.674904	1665.615356	-623.752502	242.990112	1123.232544	-466.122131	-287.862671	1151.539429	-491.501770	176.004303	894.781189	-354.237549	-227.152008	914.178955	-500.286407	4.195335	965.073486	541.465881	-16.077911	933.201660	543.470459	139.093094
-567.796814	68.336098	874.731201	-501.188782	-81.499107	868.467712	-643.541931	118.573135	496.050415	-584.247986	-159.634705	509.844818	-642.994263	158.401001	86.509766	-607.424011	-163.044968	93.522781	-588.516907	150.062668	1364.880493	-474.173401	-170.617004	1379.767944	-509.934265	12.440927	1394.447510	-535.588623	41.121372	1665.643799	-624.887756	242.892197	1123.404297	-466.750488	-287.763092	1150.999756	-492.002075	178.383316	894.751465	-354.506042	-227.583603	913.781433	-500.553131	4.601860	964.996643	541.483948	-16.185474	933.205627	543.604309	139.008987
-568.027710	68.682907	874.721497	-501.097260	-81.172745	868.388977	-643.779541	118.667892	496.080109	-584.244141	-159.363586	509.829315	-643.002075	158.467987	86.497345	-607.418030	-163.003433	93.488579	-588.825745	149.890015	1365.094604	-474.312164	-170.846176	1379.438599	-510.223633	12.159586	1394.443115	-535.790833	40.579803	1665.651855	-625.945801	242.865860	1123.757080	-466.858551	-288.537567	1150.982300	-492.501770	180.857590	894.736145	-354.831268	-227.900146	913.460510	-500.684143	4.938552	964.974670	541.464478	-16.235313	933.233521	543.708740	138.984299
-568.250549	69.044586	874.713074	-501.068939	-80.842491	868.319885	-643.958679	118.723488	496.083038	-584.276001	-159.062897	509.814178	-643.009033	158.532288	86.437828	-607.471375	-162.968414	93.471756	-589.193726	149.709991	1365.289917	-474.438599	-171.068222	1379.103760	-510.546600	11.888861	1394.443970	-536.017090	40.024269	1665.605347	-627.187988	242.922852	1124.241943	-467.187531	-288.798126	1150.665405	-493.024658	183.320755	894.694458	-355.140594	-228.062790	913.058044	-500.836090	5.275753	964.956726	541.432678	-16.281063	933.250122	543.812500	138.957291
-568.465271	69.392876	874.726013	-501.074310	-80.507469	868.268921	-644.129272	118.746025	496.068268	-584.380981	-158.922729	509.848724	-643.008057	158.596558	86.351151	-607.478943	-162.960617	93.491821	-589.654785	149.384720	1365.430176	-474.549042	-171.266068	1378.781982	-510.797485	11.670887	1394.470581	-536.187256	39.513020	1665.625610	-628.428162	242.655777	1124.409180	-467.791870	-288.546509	1150.017456	-493.570923	185.805771	894.594055	-355.454590	-228.288666	912.620422	-500.997498	5.599862	964.958435	541.421814	-16.340191	933.274658	543.923889	138.895782
-568.656921	69.670059	874.725586	-501.117218	-80.195908	868.212219	-644.258667	118.769234	496.039734	-584.513367	-158.945297	509.899506	-643.039490	158.665131	86.312599	-607.520142	-162.906586	93.493980	-589.944153	149.302887	1365.712402	-474.676880	-171.439789	1378.441772	-511.039459	11.421806	1394.492188	-536.295227	38.969013	1665.663330	-629.636536	242.140350	1124.506226	-468.294403	-288.412262	1149.358521	-494.165375	188.329712	894.461609	-355.752319	-228.568054	912.193787	-501.149750	5.878776	964.944336	541.410400	-16.412481	933.311035	544.013062	138.860397
-568.825623	70.020004	874.698792	-501.198517	-79.904266	868.130310	-644.409302	118.796417	496.025330	-584.696716	-158.888016	509.940948	-643.060791	158.752914	86.271637	-607.585693	-162.884323	93.465973	-590.321045	149.126297	1365.882202	-474.808838	-171.629639	1378.095337	-511.265839	11.186519	1394.496948	-536.401367	38.510460	1665.675049	-630.824890	241.676407	1124.680420	-468.417480	-288.843781	1149.118896	-494.777740	190.898407	894.317566	-356.110474	-228.755188	911.752441	-501.302856	6.167297	964.903931	541.380676	-16.427126	933.325439	544.097717	138.858353
-569.041138	70.395172	874.713440	-501.362183	-79.586281	868.073547	-644.613647	118.861542	496.027893	-584.779724	-158.837997	509.943481	-643.116943	158.792221	86.268616	-607.655701	-162.883408	93.469109	-590.829529	148.839905	1366.015625	-474.958099	-171.826126	1377.730835	-511.407440	11.019835	1394.528320	-536.487610	38.017937	1665.714478	-632.088013	241.158585	1124.839722	-468.730896	-288.877075	1148.683472	-495.542816	193.518723	894.132385	-356.479889	-228.731583	911.266724	-501.511200	6.467792	964.895142	541.358887	-16.447838	933.340942	544.146423	138.856781
-569.260132	70.650581	874.702576	-501.594177	-79.289398	868.028564	-644.836975	118.918045	496.023224	-585.026917	-158.924820	509.997040	-643.153870	158.833603	86.244423	-607.800171	-162.880569	93.453590	-591.233276	148.688812	1366.267578	-475.080994	-171.989609	1377.394897	-511.563232	10.839166	1394.557373	-536.555786	37.444256	1665.689087	-633.336243	240.408920	1125.058350	-469.102081	-288.825592	1148.165405	-496.344147	196.127258	893.929993	-356.802612	-228.705597	910.838013	-501.751404	6.715792	964.875854	541.322571	-16.468853	933.391907	544.195618	138.836929
-569.407104	70.994690	874.745728	-501.806335	-78.964874	867.996765	-644.968567	119.026131	496.050110	-585.045349	-158.700897	509.942352	-643.129639	158.530121	85.933235	-607.735840	-162.814362	93.431892	-591.654785	148.514175	1366.504639	-475.201935	-172.145325	1377.063599	-511.687164	10.731232	1394.702759	-536.529785	36.973560	1665.786499	-634.589233	239.682159	1125.253052	-469.303467	-289.031006	1147.912354	-497.221832	198.802658	893.721008	-357.142609	-228.645340	910.405579	-501.939667	6.982827	964.892578	541.309021	-16.501812	933.423523	544.297852	138.848190
-569.522644	71.255531	874.768494	-501.999481	-78.728561	867.997437	-645.107544	119.150673	496.100891	-585.052551	-158.384003	509.817474	-643.150940	158.552643	85.947235	-607.716797	-162.781372	93.388046	-592.076965	148.386917	1366.759399	-475.275604	-172.274033	1376.731323	-511.910217	10.500712	1394.619385	-536.493469	36.445557	1665.857300	-635.775085	238.825439	1125.440918	-469.874481	-288.485321	1147.254761	-498.262848	201.543823	893.411377	-357.492981	-228.557098	909.866455	-502.111572	7.190021	964.915466	541.278931	-16.515142	933.446411	544.362427	138.886826
-569.645996	71.501991	874.796631	-502.212280	-78.523438	867.986267	-645.276123	119.315758	496.125977	-585.153381	-158.321045	509.834290	-643.224243	158.592361	85.959862	-607.756470	-162.768402	93.376480	-592.558472	148.303940	1367.045166	-475.360474	-172.395370	1376.452881	-512.018738	10.334784	1394.701294	-536.440735	35.967323	1665.943604	-637.013672	237.936829	1125.659424	-470.152618	-288.369080	1146.761719	-499.314850	204.201004	893.141113	-357.872803	-228.446075	909.379150	-502.282013	7.366863	964.930481	541.259277	-16.507782	933.476624	544.439331	138.935699
-569.752930	71.732674	874.847412	-502.422241	-78.328041	868.013611	-645.408997	119.484596	496.168365	-585.222656	-158.255341	509.845123	-643.270874	158.604828	85.947990	-607.793152	-162.751755	93.425468	-592.906006	148.342438	1367.435181	-475.444427	-172.537369	1376.164185	-512.138550	10.183275	1394.777710	-536.335632	35.457085	1666.027588	-638.235901	236.958984	1125.940674	-470.674805	-287.839417	1146.216797	-500.571381	206.969070	892.818542	-358.212616	-228.235626	908.925903	-502.455383	7.532471	964.980347	541.319458	-16.450911	933.521851	544.540527	139.008667
-569.850281	71.938751	874.872559	-502.632843	-78.075844	868.061768	-645.484497	119.651436	496.180511	-585.270325	-158.135025	509.838898	-643.263550	158.640030	85.967537	-607.791870	-162.714600	93.397499	-593.392456	148.222412	1367.696411	-475.569275	-172.681366	1375.888794	-512.245178	10.072107	1394.867554	-536.183594	34.927620	1666.180908	-639.498535	236.007187	1126.130127	-470.899017	-287.872803	1145.988770	-501.895142	209.666260	892.453003	-358.637634	-227.948547	908.503906	-502.642334	7.738454	965.031616	541.406189	-16.392757	933.573730	544.611816	139.096680
-569.942749	72.123993	874.891174	-502.839447	-77.946785	868.093689	-645.578186	119.827423	496.191711	-585.367249	-158.048676	509.826111	-643.336304	158.618652	85.947655	-607.747498	-162.709427	93.389961	-593.952576	148.010742	1367.889404	-475.663361	-172.808609	1375.592407	-512.326477	9.942307	1394.934204	-536.015198	34.380066	1666.262085	-640.734497	234.981110	1126.284302	-471.291779	-287.577148	1145.568237	-503.304077	212.366684	892.071838	-359.044373	-227.639343	908.084412	-502.799255	7.870749	965.062378	541.543884	-16.295816	933.606323	544.739990	139.240219
-570.040161	72.388489	874.946411	-503.110870	-77.762184	868.114685	-645.616577	119.989777	496.204163	-585.493164	-157.977188	509.816895	-643.369507	158.626404	85.950249	-607.703918	-162.684265	93.406342	-594.388062	147.939285	1368.177246	-475.761322	-172.900803	1375.343506	-512.394531	9.847164	1395.028931	-535.886658	33.947750	1666.325195	-642.009766	234.008698	1126.489502	-471.793396	-287.074615	1144.964478	-504.888184	215.069336	891.717041	-359.449066	-227.274384	907.658691	-502.972168	8.034286	965.103333	541.631287	-16.220098	933.661499	544.803772	139.343887
-570.141724	72.634064	874.991150	-503.397430	-77.600647	868.163635	-645.675964	120.139206	496.251556	-585.545227	-157.716400	509.756744	-643.398132	158.617630	85.955170	-607.681885	-162.655807	93.358200	-594.712891	147.990524	1368.588501	-475.854370	-173.016739	1375.112915	-512.436951	9.741191	1395.123901	-535.718750	33.454311	1666.420166	-643.252441	232.914932	1126.748291	-471.994843	-286.928345	1144.730957	-506.486359	217.662018	891.314514	-359.882843	-226.875320	907.308350	-503.167572	8.192224	965.155945	541.753662	-16.134907	933.683411	544.899292	139.466522
-570.199768	72.920555	875.057373	-503.664246	-77.397690	868.224609	-645.703491	120.316460	496.296692	-585.706909	-157.632919	509.760406	-643.444336	158.587860	85.986397	-607.688660	-162.620697	93.346016	-595.099182	147.909927	1368.849976	-475.937164	-173.127151	1374.920288	-512.484558	9.629327	1395.213745	-535.538208	32.990871	1666.537842	-644.519531	231.972198	1126.912109	-472.200073	-286.736145	1144.366455	-508.254059	220.337585	890.913513	-360.287323	-226.395981	906.986938	-503.339203	8.376541	965.229675	541.891907	-16.061462	933.751587	544.977600	139.549591
-570.276672	73.174637	875.099731	-503.907104	-77.275299	868.273926	-645.649414	120.496765	496.294708	-585.826111	-157.481445	509.725861	-643.388916	158.633850	86.019432	-607.732483	-162.614426	93.352348	-595.450439	147.858994	1369.100464	-476.020325	-173.216888	1374.720825	-512.535828	9.514190	1395.266968	-535.327942	32.496052	1666.640137	-645.741516	230.951920	1127.062866	-472.454071	-286.737366	1144.317505	-510.069061	222.940155	890.529419	-360.787048	-225.886703	906.646484	-503.504150	8.520199	965.282410	542.084595	-15.948247	933.822266	545.058777	139.684189
-570.187439	73.765701	875.154297	-504.145630	-76.981689	868.306152	-645.708435	120.662346	496.333405	-586.013306	-157.346573	509.713348	-643.465271	158.592896	86.034203	-607.645020	-162.563248	93.340347	-595.782227	147.826843	1369.388672	-476.103607	-173.332123	1374.553101	-512.586182	9.420468	1395.348389	-535.156860	32.008724	1666.709961	-647.025208	230.059036	1127.240356	-473.135681	-286.104706	1143.702148	-512.012146	225.533478	890.068237	-361.238312	-225.339661	906.314026	-503.580841	8.853305	965.338806	542.254089	-15.862466	933.883667	545.139709	139.770782
-570.282288	74.042068	875.221741	-504.413025	-76.827721	868.322388	-645.760437	120.810303	496.380371	-586.174622	-157.100800	509.670990	-643.524414	158.597656	86.019661	-607.656738	-162.519928	93.296280	-596.166016	147.647110	1369.499512	-476.166443	-173.444824	1374.373779	-512.607056	9.319282	1395.405273	-534.942322	31.535318	1666.780273	-648.297729	229.170532	1127.411255	-473.946655	-285.295685	1143.038696	-513.950562	228.091660	889.666626	-361.713226	-224.765427	905.942017	-503.744049	8.997594	965.382080	542.417114	-15.759305	933.942932	545.218201	139.854736
-570.392456	74.264236	875.244324	-504.710236	-76.686897	868.323181	-645.703857	120.948532	496.391663	-586.394104	-157.008255	509.670288	-643.489868	158.614456	86.010155	-607.595276	-162.450180	93.271103	-596.408264	147.601776	1369.678345	-476.214691	-173.577026	1374.203369	-512.644043	9.200303	1395.471069	-534.752930	31.119152	1666.868896	-649.491882	228.313995	1127.526245	-474.414703	-284.980591	1142.720337	-515.990173	230.664490	889.296143	-362.254822	-224.218796	905.672913	-503.921539	9.129921	965.389771	542.508362	-15.586102	933.966919	545.233093	140.097198
-570.531921	74.552071	875.290710	-505.048035	-76.535324	868.313477	-645.664490	121.125191	496.416321	-586.624451	-156.858109	509.649811	-643.446289	158.604324	86.028442	-607.653137	-162.441971	93.294144	-596.619690	147.521530	1369.852173	-476.275604	-173.705124	1374.023560	-512.614502	9.096549	1395.564575	-534.471375	30.666626	1666.974609	-650.565491	227.446747	1127.591919	-474.666718	-284.954926	1142.507813	-517.803223	233.218430	889.103088	-362.683746	-223.415588	905.361816	-504.120392	9.278922	965.401611	542.703613	-15.456445	933.996521	545.332520	140.178925
-570.595703	74.817238	875.343689	-505.318939	-76.379272	868.320679	-645.796387	121.273926	496.464600	-586.864746	-156.709732	509.646637	-643.584961	158.912613	86.325714	-607.586792	-162.423172	93.271149	-596.787109	147.464523	1370.006958	-476.308899	-173.853531	1373.858032	-512.665161	8.946025	1395.570801	-534.270081	30.240007	1667.042969	-651.694153	226.779861	1127.774170	-475.295898	-284.251068	1141.982422	-519.934265	235.707260	888.736633	-363.170929	-222.696625	905.057678	-504.275635	9.412662	965.435791	542.926147	-15.387063	934.034180	545.468384	140.136200
-570.714783	75.015976	875.365479	-505.614380	-76.236534	868.338013	-645.818054	121.381310	496.466888	-587.099548	-156.529572	509.620850	-643.518066	158.607300	86.084610	-607.535583	-162.369720	93.234077	-596.941589	147.412323	1370.176392	-476.356689	-173.992050	1373.710815	-512.667358	8.811129	1395.612183	-534.071594	29.850765	1667.108398	-652.717407	226.145142	1127.886597	-475.695435	-283.953186	1141.651001	-522.121948	238.271286	888.290588	-363.709198	-221.984375	904.769043	-504.472046	9.542240	965.455872	543.093750	-15.193072	934.082458	545.512939	140.306641
-570.800049	75.279343	875.407104	-505.892914	-76.066292	868.338013	-645.716309	121.497734	496.510620	-587.338867	-156.362015	509.618317	-643.479370	158.637131	86.094635	-607.463562	-162.357925	93.198662	-597.063354	147.354996	1370.293823	-476.394775	-174.108505	1373.555298	-512.667969	8.690340	1395.639893	-533.854248	29.447763	1667.159912	-653.752380	225.705368	1128.111938	-476.125305	-283.593842	1141.279297	-524.371094	240.843719	887.960510	-364.189148	-221.227829	904.502686	-504.638458	9.690606	965.478516	543.241272	-15.027546	934.082214	545.607300	140.382950
-570.888794	75.597023	875.430725	-506.193939	-75.853676	868.294678	-645.937500	121.659683	496.554352	-587.578857	-156.223022	509.581085	-643.564270	158.580399	86.134918	-607.414734	-162.315414	93.173386	-597.138306	147.288467	1370.428711	-476.446350	-174.232574	1373.413330	-512.669128	8.540471	1395.628418	-533.669006	29.090620	1667.218018	-654.681213	225.286102	1128.267944	-476.503448	-283.352997	1140.947876	-526.707520	243.539276	887.633118	-364.768646	-220.481354	904.199890	-504.800629	9.874253	965.465637	543.422668	-14.845889	934.074890	545.732056	140.447250
-570.974670	75.826775	875.443115	-506.442017	-75.657104	868.262756	-646.022095	121.772079	496.582123	-587.888733	-156.139145	509.626160	-643.586487	158.571686	86.146698	-607.382385	-162.259842	93.140770	-597.212952	147.280396	1370.535400	-476.490082	-174.360153	1373.258057	-512.663696	8.426515	1395.632935	-533.489014	28.713575	1667.253906	-655.630859	225.134583	1128.494385	-476.902893	-283.120422	1140.634399	-529.112915	246.319611	887.295898	-365.288971	-219.665863	903.967896	-504.952301	10.028200	965.456665	543.554810	-14.690207	934.070801	545.831604	140.524796
-571.085693	76.093719	875.480530	-506.735931	-75.446564	868.232971	-645.889404	121.871048	496.563263	-588.145630	-156.015747	509.595856	-643.545105	158.632889	86.143784	-607.426086	-162.245941	93.117447	-597.248596	147.219482	1370.630249	-476.530334	-174.509079	1373.099121	-512.656982	8.302060	1395.636353	-533.314697	28.372866	1667.290527	-656.619385	225.290207	1128.816528	-477.064209	-283.237549	1140.499023	-531.412659	248.767639	887.082947	-365.854523	-218.907242	903.753723	-505.128571	10.192172	965.458923	543.694336	-14.571486	934.061401	545.978333	140.605164
-571.180298	76.334900	875.500427	-506.975586	-75.235123	868.178589	-646.132202	122.054543	496.635284	-588.364746	-155.842285	509.540710	-643.630676	158.577057	86.133842	-607.394775	-162.223831	93.076813	-597.292603	147.161194	1370.760742	-476.576935	-174.637833	1372.943115	-512.661621	8.161731	1395.635742	-533.135498	28.026545	1667.315552	-657.637085	225.628738	1129.130981	-477.410889	-283.056061	1140.189575	-533.762756	251.193115	886.836731	-366.393127	-218.060410	903.506897	-505.277008	10.346210	965.442566	543.868408	-14.383526	934.033264	546.138489	140.689484
-571.255798	76.651138	875.533630	-507.208252	-75.000397	868.143677	-645.983643	122.122749	496.617798	-588.559814	-155.689224	509.499756	-643.543091	158.619064	86.138367	-607.306519	-162.150269	93.052231	-597.318909	147.084320	1370.895752	-476.633881	-174.763641	1372.786133	-512.659973	8.015203	1395.641602	-532.961548	27.705124	1667.347656	-658.106506	224.822159	1129.327393	-477.773041	-282.802704	1139.840820	-536.035706	253.577515	886.561462	-366.899780	-217.322647	903.278931	-505.416382	10.545472	965.444336	544.037598	-14.243189	934.033142	546.292908	140.749908
-571.242432	77.087746	875.733032	-507.388062	-74.665894	868.123352	-645.972717	122.280373	496.671753	-588.724731	-155.551102	509.501831	-643.519714	158.679642	86.190849	-607.319702	-162.148758	93.037003	-597.325073	147.007187	1371.071777	-476.676178	-174.883041	1372.623413	-512.653381	7.883930	1395.644775	-532.789856	27.370363	1667.375488	-658.940674	225.018509	1129.748047	-478.120239	-282.627563	1139.586670	-538.464844	255.923187	886.361694	-367.439880	-216.515106	903.078430	-505.491241	10.748639	965.549622	544.158325	-14.159349	934.033997	546.442078	140.796967
-570.949768	77.942604	875.781311	-507.529358	-74.173996	868.085938	-645.698730	122.376358	496.739258	-588.811951	-155.245773	509.409393	-643.377136	158.761520	86.162445	-607.250793	-162.126389	92.997047	-597.250977	147.028625	1371.355225	-476.726563	-175.003967	1372.458862	-512.664307	7.779449	1395.670044	-532.648682	27.057398	1667.410034	-659.630798	225.244034	1130.133179	-478.422791	-282.443268	1139.323730	-540.846924	258.259033	886.193359	-367.926239	-215.722992	902.874817	-505.418579	11.247796	965.573730	544.302429	-14.071082	934.025085	546.608276	140.800842
-571.726746	77.178719	875.723083	-507.870697	-74.447655	868.106873	-646.237793	122.633202	496.656769	-589.084717	-155.230743	509.496185	-643.575745	158.701202	86.219566	-607.307251	-162.119293	92.968948	-597.233826	146.981476	1371.520508	-476.783081	-175.090698	1372.318481	-512.673889	7.672942	1395.666260	-532.496826	26.758829	1667.433228	-660.385376	225.608597	1130.545532	-478.953033	-281.852112	1138.843750	-543.177673	260.545746	886.108887	-368.386078	-214.923508	902.669434	-505.944092	10.921162	965.523499	544.430481	-13.954523	933.991150	546.748291	140.871185
-571.896729	77.419838	875.730347	-508.086945	-74.282257	868.102356	-646.371094	122.807510	496.669678	-589.235535	-155.052414	509.468292	-643.597229	158.681061	86.215614	-607.280518	-162.086243	92.948151	-597.225891	146.932266	1371.689453	-476.829071	-175.194946	1372.167114	-512.668640	7.560423	1395.679932	-532.338867	26.475668	1667.465332	-661.074158	226.058624	1131.039673	-479.253418	-281.682526	1138.563965	-545.581055	262.776489	886.001892	-368.876282	-214.200287	902.487793	-506.118652	11.110101	965.519653	543.895020	-14.443496	934.169128	546.516663	140.878174
-571.472534	78.578857	875.975342	-508.195587	-73.534935	868.065491	-646.268372	122.945099	496.819214	-589.294006	-154.850189	509.342010	-643.540039	158.716873	86.237244	-607.233276	-162.049515	92.921631	-597.230652	146.887009	1371.922974	-476.904053	-175.280991	1372.039551	-512.685364	7.469080	1395.714233	-532.205200	26.181065	1667.497437	-661.756592	226.537674	1131.588257	-479.551392	-281.549652	1138.308350	-547.979675	264.993256	885.979248	-369.343933	-213.489349	902.346008	-505.969727	11.739832	965.659302	543.907715	-14.511991	934.158691	546.662231	140.840393
-571.433594	79.539360	876.002197	-508.906464	-72.839584	868.029358	-646.311462	123.047882	496.930695	-589.476257	-154.715210	509.231293	-643.544678	158.744278	86.251457	-607.288757	-162.041565	92.921715	-597.218323	146.869263	1372.130249	-476.973053	-175.361649	1371.907227	-512.688721	7.379729	1395.760620	-532.069458	25.909571	1667.544922	-662.495667	226.964844	1132.047974	-479.829620	-281.392181	1138.061890	-550.319702	267.136353	885.953491	-369.791565	-212.759186	902.164795	-506.223175	12.380826	965.642944	543.926392	-14.581795	934.146667	546.796570	140.774139
-571.372559	79.616692	875.991516	-508.508148	-72.845360	868.057007	-646.607605	123.202675	496.964386	-589.520752	-154.502747	509.253662	-643.628723	158.715485	86.293526	-607.225586	-161.990845	92.872673	-597.211426	146.827515	1372.381470	-477.051117	-175.429199	1371.765503	-512.662659	7.338707	1395.824097	-531.923462	25.622980	1667.575317	-663.163025	227.565048	1132.623901	-479.873871	-281.591278	1137.954346	-552.705139	269.202698	885.986572	-370.235443	-212.147034	902.021912	-506.064026	12.480205	965.670837	543.964600	-14.614198	934.147766	546.934570	140.734558
-571.560547	79.806709	876.033875	-508.675262	-72.659576	868.058594	-646.752136	123.310760	496.976410	-589.664734	-154.403046	509.277557	-643.677551	158.689774	86.301208	-607.263123	-161.990433	92.886803	-597.232483	146.731720	1372.534790	-477.117645	-175.466095	1371.656494	-512.686462	7.288698	1395.870239	-531.801208	25.357002	1667.621460	-663.852600	228.285294	1133.245483	-480.103210	-281.434692	1137.744019	-554.996704	271.214569	886.109863	-370.621826	-211.467255	901.894104	-506.212372	12.660030	965.683044	544.021179	-14.638733	934.143799	547.074036	140.701202
-571.723999	79.974754	876.051758	-508.828461	-72.435059	868.067383	-646.854309	123.432739	496.988220	-589.778015	-154.223206	509.274414	-643.703186	158.670639	86.319160	-607.248413	-161.982147	92.886055	-597.185852	146.713150	1372.820923	-477.208374	-175.501968	1371.526123	-512.725159	7.220396	1395.905884	-531.705444	25.114407	1667.674072	-664.526917	228.932419	1133.891724	-480.349823	-281.283112	1137.523193	-557.257507	273.085999	886.166809	-370.996704	-210.821762	901.729370	-506.364838	12.858923	965.694031	544.055237	-14.699789	934.132568	547.212524	140.638916
-571.917358	80.144318	876.076599	-509.008698	-72.240082	868.078125	-646.923584	123.541519	496.961823	-589.852905	-154.010971	509.244202	-643.700928	158.663986	86.322044	-607.326172	-161.993561	92.901939	-597.148926	146.730850	1373.094727	-477.321472	-175.509674	1371.384277	-512.742798	7.173222	1395.955566	-531.586548	24.824137	1667.703491	-665.173096	229.618881	1134.524780	-480.829437	-280.687164	1137.076172	-559.482910	274.907532	886.355530	-371.311890	-210.250504	901.543396	-506.529572	13.046518	965.703247	544.102905	-14.776898	934.128601	547.354309	140.565140
-572.114380	80.341263	876.105225	-509.198822	-71.990074	868.081299	-647.044556	123.666481	496.980133	-589.952026	-153.903671	509.272858	-643.727417	158.648529	86.322052	-607.297913	-161.937485	92.894371	-597.105225	146.755890	1373.365356	-477.406738	-175.517654	1371.207153	-512.789185	7.140301	1395.985107	-531.480652	24.525444	1667.719482	-665.856384	230.344193	1135.192017	-481.074188	-280.451721	1136.794678	-561.725708	276.583405	886.499268	-371.592285	-209.702454	901.376282	-506.700714	13.268755	965.711182	544.142944	-14.873496	934.117737	547.485291	140.474411
-572.295349	80.563599	876.165283	-509.364990	-71.712555	868.095764	-647.207458	123.836533	497.025299	-589.996704	-153.639099	509.220825	-643.718567	158.636963	86.361977	-607.231628	-161.925369	92.869621	-597.068176	146.790558	1373.637695	-477.513672	-175.515549	1371.038696	-512.827087	7.109204	1396.014160	-531.404541	24.240971	1667.763672	-666.543518	231.094986	1135.863647	-481.067566	-280.673431	1136.723877	-563.741272	278.191864	886.695801	-371.895538	-209.184784	901.228699	-506.858856	13.503831	965.744263	544.200989	-14.957919	934.116943	547.627319	140.384659
-572.476868	80.722809	876.181702	-509.502380	-71.489693	868.109192	-647.012024	123.898346	496.956390	-590.085388	-153.456757	509.214355	-643.608765	158.702682	86.354446	-607.270630	-161.889847	92.871758	-597.000488	146.860321	1374.007813	-477.650146	-175.528336	1370.865234	-512.725830	7.193519	1396.207153	-531.333923	23.970470	1667.813110	-667.171387	231.755402	1136.486816	-481.269958	-280.481293	1136.466064	-565.720947	279.684540	886.963013	-372.150848	-208.719193	901.035095	-507.003082	13.713357	965.751892	544.285278	-15.068542	934.135559	547.777039	140.233551
-572.609497	80.930565	876.184021	-509.620300	-71.223106	868.122864	-647.505554	124.111458	497.051849	-590.133240	-153.234116	509.180176	-643.776611	158.609146	86.393066	-607.259705	-161.871109	92.844818	-596.931763	146.904587	1374.293701	-477.742096	-175.506042	1370.668823	-512.860168	7.128952	1396.071045	-531.276184	23.697628	1667.837646	-667.881592	232.488861	1137.183228	-481.655945	-279.941895	1136.030762	-567.739868	281.051025	887.152100	-372.349274	-208.274536	900.802979	-507.129547	13.963885	965.759033	544.395874	-15.166688	934.145569	547.925598	140.121933
-572.727234	81.150635	876.195007	-509.695068	-70.982101	868.131287	-647.614014	124.291595	497.098969	-590.157654	-153.022842	509.151520	-643.768188	158.606796	86.422112	-607.259216	-161.867844	92.865562	-596.893066	146.938507	1374.571533	-477.853973	-175.490204	1370.473389	-512.856262	7.133669	1396.075806	-531.204346	23.411598	1667.867432	-668.523743	233.127197	1137.758667	-481.842010	-279.722900	1135.748779	-569.549866	282.334015	887.393555	-372.518066	-207.841370	900.531128	-507.224701	14.204228	965.767395	544.596619	-15.373755	934.170288	548.244019	139.767242
-572.852112	81.438499	876.206665	-509.836578	-70.677757	868.109253	-647.541931	124.458214	497.088165	-590.320801	-152.932693	509.197845	-643.672974	158.654617	86.455246	-607.344849	-161.870178	92.880920	-596.875488	146.997772	1374.765503	-477.973663	-175.434692	1370.276001	-512.878418	7.183817	1396.099609	-531.131653	23.148153	1667.905273	-669.178833	233.702835	1138.348511	-482.188354	-279.098114	1135.191895	-571.214844	283.496277	887.663635	-372.650299	-207.500366	900.245667	-507.334595	14.486878	965.755005	544.717346	-15.486484	934.184265	548.392273	139.685837
-572.942505	81.769676	876.195129	-509.912170	-70.370491	868.094421	-647.847717	124.657181	497.159790	-590.392517	-152.741379	509.223816	-643.762695	158.606461	86.484550	-607.394470	-161.856964	92.891403	-596.856384	147.111908	1375.104980	-478.090332	-175.378647	1370.075439	-512.926147	7.225748	1396.130615	-531.066772	22.861153	1667.930664	-669.828918	234.283722	1138.902710	-482.141663	-279.310120	1135.178833	-572.872192	284.544647	887.906128	-372.801117	-207.156647	900.080200	-507.422485	14.803854	965.743835	544.894958	-15.595818	934.201050	548.572266	139.561981
-573.044983	82.039597	876.209106	-510.014954	-70.075462	868.088318	-648.188354	124.833191	497.237732	-590.441833	-152.507721	509.236420	-644.015686	158.863144	86.767906	-607.407776	-161.824753	92.887306	-596.870911	147.230957	1375.350586	-478.196136	-175.309357	1369.876587	-513.013367	7.271102	1396.141602	-531.019714	22.581491	1667.951416	-670.505371	234.828873	1139.419678	-482.089996	-279.381897	1135.019653	-574.371826	285.461823	888.158203	-372.984894	-206.860886	899.837036	-507.523621	15.075960	965.748230	545.039368	-15.712527	934.206177	548.718079	139.455383
-573.170776	82.242523	876.253540	-510.117065	-69.774704	868.065063	-648.199097	125.030518	497.235291	-590.506104	-152.291565	509.220764	-643.877014	158.572968	86.531898	-607.405884	-161.812286	92.890816	-596.889465	147.363602	1375.566528	-478.332428	-175.244751	1369.658569	-513.088074	7.315585	1396.147705	-531.012695	22.286350	1667.927124	-671.143616	235.316544	1139.908691	-482.226624	-279.156464	1134.727051	-575.750610	286.243347	888.420349	-373.140778	-206.546692	899.520142	-507.632446	15.299389	965.759705	545.164490	-15.803265	934.226807	548.826782	139.397522
-573.194153	82.691772	876.296814	-510.209106	-69.376419	868.031616	-648.219666	125.170563	497.255341	-590.519958	-152.001587	509.188202	-643.866394	158.591919	86.545364	-607.353821	-161.752060	92.899635	-596.909424	147.495865	1375.792603	-478.466370	-175.177399	1369.446045	-513.195557	7.341143	1396.120605	-530.985352	22.021475	1667.939331	-671.750061	235.690781	1140.390259	-482.352051	-278.897430	1134.428223	-577.052185	286.986542	888.672058	-373.289337	-206.225342	899.187561	-507.694885	15.655098	965.772888	545.324219	-15.878873	934.218384	548.955261	139.312439
-573.122803	83.320999	876.313782	-510.334656	-68.856888	867.983398	-648.413269	125.757202	497.243591	-590.601624	-151.821075	509.148010	-643.851135	158.635727	86.585419	-607.369812	-161.726669	92.879372	-596.959839	147.603683	1375.998047	-478.599884	-175.093826	1369.222656	-513.258911	7.425071	1396.106079	-530.955566	21.758133	1667.944580	-672.424011	236.126663	1140.824219	-482.467896	-278.660461	1134.146240	-578.208191	287.482635	888.892639	-373.429260	-205.976593	898.867065	-507.712555	16.142534	965.762207	545.476318	-15.976002	934.251343	549.060486	139.212891
-573.129944	83.763741	876.315247	-510.439209	-68.461342	867.941772	-648.484619	126.044952	497.258087	-590.609436	-151.528900	509.104095	-643.876282	158.650238	86.607437	-607.353149	-161.700287	92.870827	-597.020813	147.720551	1376.168823	-478.740265	-175.007584	1368.986816	-513.354187	7.509235	1396.096313	-530.934265	21.526314	1667.952515	-673.003052	236.462479	1141.197998	-482.787933	-278.041473	1133.671753	-579.209595	287.923828	889.086914	-373.549072	-205.748383	898.505066	-507.775726	16.507183	965.749939	545.572266	-16.073311	934.230469	549.143799	139.154892
-573.090271	84.275658	876.299866	-510.530182	-68.019012	867.868530	-648.544434	126.327431	497.292969	-590.660583	-151.266342	509.062408	-643.981079	158.973511	86.907570	-607.370300	-161.661194	92.841011	-597.113892	147.868195	1376.340576	-478.870850	-174.893341	1368.772827	-513.444336	7.604229	1396.073730	-530.898926	21.277716	1667.948242	-673.570068	236.752213	1141.519165	-483.128357	-277.259125	1133.076538	-580.163269	288.349457	889.333984	-373.639160	-205.493683	898.151855	-507.810699	16.911121	965.715881	545.702576	-16.163750	934.250000	549.228821	139.100159
-573.098816	84.735107	876.291687	-510.632690	-67.579369	867.817505	-648.605591	126.591347	497.340240	-590.757141	-151.072906	509.050659	-644.002625	159.001968	86.909256	-607.429993	-161.629669	92.833870	-597.238586	147.985657	1376.458130	-479.002991	-174.778336	1368.585083	-513.549988	7.688133	1396.082520	-530.876770	21.023981	1667.960449	-674.128662	236.939560	1141.814941	-483.106018	-277.189209	1132.867310	-580.947754	288.603943	889.532471	-373.760925	-205.296021	897.843750	-507.879578	17.306177	965.696228	545.885376	-16.185644	934.258301	549.348022	139.039047
-573.075745	85.161972	876.290833	-510.654816	-67.192032	867.812317	-648.670837	126.841759	497.343079	-590.816406	-150.777924	509.029663	-643.919128	158.747284	86.675064	-607.486267	-161.625427	92.873825	-597.371948	148.133575	1376.615234	-479.159393	-174.647797	1368.393799	-513.713562	7.790173	1396.056763	-530.876892	20.769192	1667.968506	-674.680725	237.120712	1142.046997	-482.966095	-277.460876	1132.895752	-581.587158	288.670258	889.677673	-373.935883	-205.094452	897.562805	-507.918427	17.681213	965.710449	545.986084	-16.230299	934.263000	549.391113	139.010330
-573.083008	85.591270	876.291809	-510.746063	-66.790680	867.798462	-648.765625	127.140404	497.425659	-590.925476	-150.537170	509.041870	-643.952881	158.749847	86.678024	-607.455383	-161.556549	92.864105	-597.545532	148.275192	1376.757324	-479.309540	-174.555069	1368.228882	-513.839233	7.909926	1396.060547	-530.878662	20.522678	1667.985840	-675.179077	237.274948	1142.263794	-483.288879	-276.840881	1132.479736	-582.187988	288.729218	889.843933	-374.084045	-204.911896	897.201477	-507.974670	18.063936	965.709534	546.077148	-16.296478	934.256897	549.447205	138.924271
-573.105042	86.030144	876.320190	-510.875946	-66.376694	867.766846	-648.870544	127.458160	497.501862	-590.990112	-150.247223	508.993439	-643.931335	158.810257	86.735268	-607.409912	-161.524841	92.884521	-597.702332	148.452927	1376.928223	-479.439209	-174.449814	1368.068237	-513.973572	8.005326	1396.044556	-530.847229	20.290228	1668.044800	-675.646606	237.403534	1142.447266	-483.393250	-276.574921	1132.209229	-582.612854	288.630859	889.968811	-374.238861	-204.750031	896.865051	-508.041931	18.431511	965.710205	546.194763	-16.324036	934.254333	549.483948	138.934174
-573.072266	86.521439	876.342651	-510.963684	-65.924164	867.752808	-648.954224	127.725731	497.559875	-591.005066	-149.946960	508.941925	-643.965454	158.848618	86.750328	-607.332336	-161.448715	92.857132	-597.903625	148.619049	1377.025024	-479.581787	-174.322510	1367.919189	-514.129578	8.153214	1396.047974	-530.870544	20.029907	1668.079956	-676.076111	237.447250	1142.578369	-483.516235	-276.248199	1131.935669	-582.959045	288.492767	890.067444	-374.368347	-204.582230	896.572632	-508.071381	18.850819	965.719971	546.283875	-16.352459	934.263245	549.508545	138.852264
-573.093933	86.946533	876.364929	-511.088409	-65.513680	867.762268	-649.029846	128.008652	497.609497	-591.061279	-149.679596	508.932892	-644.028442	158.864532	86.765778	-607.315979	-161.396683	92.875954	-598.107727	148.793518	1377.121338	-479.720093	-174.178955	1367.762085	-514.285889	8.282466	1396.037354	-530.975403	19.732931	1668.073364	-676.439514	237.388184	1142.662598	-483.627258	-275.927856	1131.694580	-583.183472	288.294403	890.182678	-374.525238	-204.426132	896.256531	-508.149353	19.234779	965.740662	546.366882	-16.387936	934.267639	549.533447	138.831711
-573.058167	87.453079	876.413269	-511.179047	-65.061256	867.773254	-649.082947	128.289459	497.685089	-591.093384	-149.385818	508.916290	-644.035706	158.887390	86.774666	-607.293457	-161.349792	92.847748	-598.359863	148.963242	1377.203003	-479.882141	-174.027878	1367.608154	-514.460266	8.426826	1396.055542	-531.039612	19.416134	1668.113892	-676.783508	237.357635	1142.693726	-483.548981	-275.983093	1131.634521	-583.249268	287.915833	890.209717	-374.720917	-204.225510	896.014343	-508.194824	19.652178	965.782471	546.444031	-16.396326	934.251892	549.563110	138.824173
-573.032043	87.874741	876.431152	-511.177368	-64.728127	867.746460	-649.112732	128.607651	497.713440	-591.099121	-149.087189	508.880188	-644.048096	158.932205	86.797966	-607.272034	-161.313110	92.847603	-598.593994	149.185242	1377.287109	-480.037964	-173.815979	1367.458252	-514.782104	8.505908	1395.969360	-531.112732	19.097687	1668.170166	-677.062805	237.302536	1142.689209	-483.679749	-275.720825	1131.446777	-583.264954	287.594391	890.278687	-374.898407	-204.035645	895.741333	-508.188446	19.988329	965.784424	546.514526	-16.386654	934.241211	549.591125	138.782028
-573.020874	88.331802	876.436462	-511.232452	-64.409988	867.724060	-649.149963	128.907822	497.729706	-591.104736	-148.801178	508.870667	-644.055847	158.953384	86.806694	-607.235596	-161.255615	92.860245	-598.895325	149.381729	1377.308594	-480.187561	-173.624313	1367.363403	-514.974426	8.688132	1395.968750	-531.181152	18.728683	1668.231445	-677.315247	237.227585	1142.654907	-483.761200	-275.559753	1131.343872	-583.065979	287.061401	890.282959	-375.100372	-203.889465	895.529724	-508.216431	20.333834	965.781860	546.594543	-16.385212	934.238770	549.601563	138.799149
-573.067505	88.751945	876.440613	-511.399536	-64.017677	867.714722	-649.420288	129.223740	497.841248	-591.174072	-148.577759	508.870880	-644.163208	159.004227	86.864822	-607.236084	-161.212433	92.852737	-599.223267	149.603439	1377.341919	-480.347748	-173.411163	1367.261841	-515.013550	8.914515	1396.051147	-531.260132	18.311441	1668.332642	-677.524963	237.089935	1142.590698	-483.913025	-275.234589	1131.196289	-582.834045	286.560913	890.295654	-375.327789	-203.700089	895.328552	-508.327454	20.701534	965.784241	546.693176	-16.375277	934.222778	549.629333	138.776199
-573.103577	89.153358	876.453918	-511.534943	-63.673618	867.718201	-649.280762	129.483246	497.823486	-591.241760	-148.302887	508.833954	-644.124878	159.079926	86.823059	-607.264587	-161.171082	92.863411	-599.523743	149.831329	1377.397949	-480.489502	-173.154617	1367.195313	-515.175171	9.126361	1396.046631	-531.378235	17.847054	1668.433716	-677.678467	236.949982	1142.487915	-484.004639	-274.996552	1131.112427	-582.596558	286.077698	890.301575	-375.569946	-203.492157	895.133850	-508.414429	21.042404	965.795898	546.698792	-16.394230	934.222534	549.614990	138.749603
-573.372192	89.716095	876.471252	-512.379456	-63.022755	867.693237	-649.482666	129.810822	497.907806	-591.377380	-148.090164	508.735870	-644.196106	159.123489	86.840996	-607.340088	-161.145538	92.839638	-599.838501	150.083817	1377.414307	-480.666351	-172.912811	1367.119629	-515.348511	9.319520	1396.017090	-531.475952	17.319899	1668.547119	-677.788147	236.822586	1142.334839	-484.373474	-274.325714	1130.798706	-582.094482	285.359955	890.207336	-375.801941	-203.267044	894.911743	-508.861298	21.545803	965.761414	546.706787	-16.392765	934.214722	549.584534	138.731979
-573.433594	90.164070	876.483093	-512.550720	-62.638008	867.685608	-649.535583	130.097672	497.934692	-591.393616	-147.832626	508.689056	-644.227600	159.162704	86.863136	-607.274170	-161.076782	92.856232	-600.172729	150.402222	1377.422607	-480.837189	-172.598190	1367.042847	-515.547974	9.564239	1395.994873	-531.481567	16.769058	1668.721436	-677.851013	236.651672	1142.118286	-484.678253	-273.583130	1130.476563	-581.574524	284.690155	890.106689	-376.047180	-203.041077	894.733276	-508.971283	21.924833	965.764465	546.727966	-16.379454	934.207642	549.555847	138.732574
-573.249268	90.351151	876.413635	-511.985565	-62.604034	867.662476	-649.288391	130.323837	497.863678	-591.352295	-147.509506	508.756989	-644.172363	159.297577	86.842468	-607.232178	-161.050919	92.855255	-600.529663	150.715958	1377.372681	-481.004791	-172.257751	1367.011719	-515.759216	9.820263	1395.991211	-531.666992	16.102060	1668.808838	-677.875793	236.481186	1141.886475	-484.649902	-273.795532	1130.718262	-580.949951	283.978760	890.013367	-376.369354	-202.813904	894.659363	-508.677521	22.106501	965.741333	546.694824	-16.459278	934.224670	549.534241	138.671646
-573.269714	90.806625	876.405579	-512.144043	-62.198078	867.657898	-649.380493	130.595337	497.911804	-591.407776	-147.306885	508.699219	-644.158813	159.379913	86.813286	-607.204163	-161.001678	92.829018	-600.867249	150.995102	1377.317871	-481.183136	-171.896530	1366.980835	-515.981812	10.086696	1395.976563	-531.700684	15.377373	1668.929932	-677.882507	236.280136	1141.585693	-484.970428	-273.090759	1130.469238	-580.164734	283.209717	889.901306	-376.624603	-202.603027	894.548462	-508.776672	22.501797	965.741638	546.658813	-16.462387	934.214539	549.485718	138.645035
-573.306763	91.167366	876.374573	-512.215210	-61.900867	867.609131	-649.521057	130.835526	497.967316	-591.423035	-147.094559	508.671356	-644.230530	159.419250	86.788765	-607.172913	-160.958435	92.818367	-601.251892	151.376572	1377.256836	-481.378082	-171.527374	1366.956055	-516.203369	10.320351	1395.923584	-531.742920	14.606381	1669.096069	-677.860474	236.116119	1141.282593	-484.697144	-273.633240	1130.938843	-579.383911	282.400574	889.757385	-376.863617	-202.441116	894.641296	-508.822723	22.812235	965.700439	546.623047	-16.467474	934.201111	549.458496	138.634720
-573.330261	91.578445	876.369324	-512.379028	-61.547405	867.603638	-649.670593	131.070282	498.010559	-591.456848	-146.901581	508.637238	-644.257751	159.458664	86.795601	-607.237854	-160.934616	92.839554	-601.608032	151.814835	1377.165161	-481.606415	-171.077820	1366.961670	-516.406006	10.557630	1395.893921	-531.767334	13.752525	1669.282471	-677.803711	235.947845	1140.961792	-484.838837	-273.415527	1131.010132	-578.448914	281.569336	889.600281	-377.170197	-201.977280	894.634216	-508.920471	23.158266	965.699707	546.607300	-16.456909	934.210144	549.419006	138.628952
-573.328003	91.857971	876.317688	-512.414856	-61.312313	867.594666	-649.743042	131.237946	498.020172	-591.440186	-146.696701	508.642212	-644.309814	159.525650	86.763245	-607.130005	-160.847824	92.843811	-601.978638	152.208099	1377.061401	-481.900757	-170.646057	1366.980713	-516.595764	10.799256	1395.866699	-531.750916	12.818723	1669.467041	-677.735046	235.812836	1140.551758	-485.221924	-272.784271	1130.912231	-577.533325	280.696472	889.446533	-377.391235	-201.687302	894.674744	-508.960297	23.421289	965.677246	546.571472	-16.469753	934.210449	549.372620	138.613129
-573.357605	92.138321	876.263489	-512.508972	-61.034046	867.582092	-649.813171	131.398026	498.017883	-591.417847	-146.479996	508.597321	-644.324402	159.578934	86.761040	-607.098694	-160.840744	92.820602	-602.411072	152.670990	1376.854004	-482.218323	-170.165726	1366.985596	-516.791016	11.044082	1395.812256	-531.791809	11.827684	1669.664917	-677.673035	235.704575	1140.141846	-485.385223	-272.563446	1131.020874	-576.483887	279.737549	889.236450	-377.608032	-201.378540	894.789124	-509.033936	23.706768	965.647583	546.479553	-16.477165	934.191650	549.289307	138.610443
-573.426819	92.395172	876.219482	-512.610107	-60.806507	867.591919	-649.898254	131.583847	497.996887	-591.449158	-146.363663	508.578461	-644.348022	159.641586	86.769981	-607.108643	-160.800690	92.831238	-602.764709	153.154419	1376.768311	-482.566193	-169.704086	1367.010010	-517.006653	11.304911	1395.769165	-531.763062	10.749851	1669.876465	-677.523682	235.544464	1139.660645	-485.529053	-272.376160	1131.164795	-575.336670	278.821503	889.030396	-377.762939	-201.030304	895.014648	-509.126251	23.970398	965.631226	546.509399	-16.540735	934.219299	549.305847	138.485138
-573.467590	92.662468	876.179138	-512.766663	-60.502007	867.597046	-649.956238	131.745941	497.962738	-591.443542	-146.215698	508.569794	-644.316223	159.680405	86.735718	-607.119385	-160.782120	92.805710	-603.164368	153.621872	1376.501343	-482.947815	-169.208298	1367.039673	-517.234009	11.589308	1395.697266	-531.734192	9.646863	1669.993408	-677.375244	235.429626	1139.139893	-485.722260	-272.165649	1131.342041	-574.300476	277.869781	888.759827	-377.902100	-200.686096	895.290588	-509.232147	24.257517	965.616089	546.406311	-16.573797	934.205261	549.248047	138.459991
-573.526978	92.895126	876.156067	-512.913269	-60.234051	867.617310	-650.062561	131.873169	497.963837	-591.416931	-146.060471	508.513580	-644.360413	159.704102	86.681664	-607.125671	-160.780640	92.850677	-603.544495	154.119690	1376.357056	-483.318451	-168.714569	1367.072388	-517.457886	11.852790	1395.618530	-531.585327	8.381104	1670.178467	-677.218689	235.314407	1138.614014	-485.691925	-272.344910	1131.707764	-573.083679	276.882141	888.537109	-377.950989	-200.248260	895.709900	-509.342224	24.514025	965.616699	546.324707	-16.598307	934.181641	549.171936	138.464996
-573.539246	93.074257	876.102112	-512.881653	-60.127514	867.624146	-650.108276	131.979813	497.924530	-591.390930	-145.914658	508.516388	-644.361816	159.753723	86.689903	-607.104858	-160.733841	92.836807	-603.907593	154.673416	1376.141479	-483.698395	-168.233658	1367.110596	-517.672974	12.099368	1395.531982	-531.496826	7.131827	1670.308960	-677.055054	235.222382	1138.120483	-485.901825	-272.135712	1131.885742	-571.865356	275.893280	888.277039	-377.837219	-199.910767	896.212341	-509.364594	24.686657	965.602173	546.249084	-16.556950	934.172729	549.106079	138.468781
-573.571289	93.267662	876.028748	-512.959412	-59.940231	867.624756	-650.443970	132.135300	497.985382	-591.354980	-145.786819	508.486481	-644.634583	160.033859	86.899223	-607.078491	-160.712921	92.838417	-604.274292	155.195282	1375.906494	-484.252014	-167.721054	1367.154663	-517.884827	12.359623	1395.447998	-531.422607	5.836970	1670.391602	-676.851868	235.146957	1137.557739	-486.196167	-271.995789	1132.142212	-570.632324	274.916748	888.033203	-377.673676	-199.476654	896.825256	-509.454498	24.897381	965.576599	546.148926	-16.570732	934.185425	549.027710	138.469391
-573.631409	93.468277	876.020996	-513.059143	-59.767300	867.654358	-650.270325	132.195694	497.938538	-591.326782	-145.670624	508.464447	-644.535828	160.118393	86.861465	-607.114258	-160.695724	92.837120	-604.603088	155.756119	1375.610962	-484.821136	-167.210022	1367.209229	-518.116333	12.650883	1395.378784	-531.287781	4.431963	1670.498047	-676.640015	235.152786	1137.005371	-486.850708	-271.507996	1132.254883	-569.359924	273.949310	887.793518	-377.297302	-199.054764	897.578918	-509.553253	25.089012	965.593872	546.098999	-16.510370	934.161743	548.979614	138.511688
-573.688477	93.601555	875.993896	-513.136292	-59.638996	867.702698	-650.319580	132.281281	497.907928	-591.289978	-145.547577	508.466919	-644.578430	160.176529	86.823975	-607.058105	-160.660919	92.852440	-604.903259	156.307434	1375.430298	-485.407501	-166.755737	1367.307983	-518.381958	12.994025	1395.331299	-531.026489	2.859908	1670.631226	-676.349121	235.203186	1136.589111	-487.439819	-271.364594	1132.495728	-568.067566	272.997284	887.593750	-376.892792	-198.522095	898.468384	-509.654114	25.247372	965.614258	546.007080	-16.496166	934.165100	548.927734	138.521835
-573.755554	93.755814	875.948242	-513.279419	-59.495930	867.721375	-650.383423	132.373550	497.877808	-591.289429	-145.497406	508.477081	-644.607910	160.196381	86.794456	-607.064087	-160.656784	92.851730	-605.204590	156.916916	1375.201294	-486.019226	-166.271057	1367.370605	-518.680969	13.281561	1395.292480	-530.818359	1.285415	1670.582642	-676.057983	235.148773	1136.017578	-488.154449	-271.217194	1132.698486	-566.690247	272.000397	887.394653	-376.216583	-198.314835	899.587769	-509.769531	25.413904	965.602905	545.908447	-16.491003	934.160583	548.860352	138.564194
-573.772766	93.779175	875.858704	-513.213867	-59.508270	867.720581	-650.409119	132.455826	497.871094	-591.247314	-145.408890	508.470215	-644.612610	160.264832	86.754753	-606.999084	-160.621689	92.860466	-605.424988	157.500610	1374.873413	-486.665314	-165.806549	1367.427246	-518.969177	13.608275	1395.261597	-530.575439	-0.311587	1670.642578	-675.744141	235.143204	1135.442139	-488.888458	-271.359741	1133.029785	-565.376770	271.071747	887.191833	-375.068726	-197.796005	901.072327	-509.778809	25.476372	965.564697	545.805542	-16.456964	934.158386	548.786072	138.605988
-573.859802	93.866463	875.818420	-513.354004	-59.424305	867.745667	-650.461914	132.505035	497.838623	-591.223083	-145.371338	508.453583	-644.622559	160.294037	86.711967	-607.104248	-160.622208	92.890068	-605.655762	158.097137	1374.598389	-487.329346	-165.410019	1367.495850	-519.258911	13.928348	1395.215088	-530.282227	-1.980058	1670.578857	-675.437378	235.187332	1134.898560	-490.205261	-270.686890	1132.895386	-564.047791	270.123291	886.957642	-373.656372	-197.114273	902.647827	-509.907562	25.583973	965.560547	545.714294	-16.423685	934.138062	548.702454	138.652298
-573.900757	93.902405	875.766602	-513.412048	-59.367081	867.795898	-650.483032	132.550674	497.839355	-591.168152	-145.309845	508.428375	-644.645630	160.331345	86.699860	-607.094360	-160.608734	92.846077	-605.830017	158.714951	1374.344482	-488.085846	-165.035980	1367.551025	-519.506165	14.263220	1395.141479	-530.002930	-3.665809	1670.425903	-675.111572	235.205963	1134.384521	-491.518036	-270.362762	1132.782959	-562.682190	269.266083	886.799866	-372.058044	-196.597168	904.476318	-509.993011	25.675753	965.568665	545.629028	-16.374018	934.146484	548.623291	138.695419
-573.943970	93.960205	875.712463	-513.503723	-59.354786	867.811646	-650.520630	132.613220	497.841370	-591.139221	-145.292984	508.436188	-644.673950	160.332230	86.670662	-607.099304	-160.597504	92.851768	-605.928101	159.343536	1374.189209	-488.796875	-164.781570	1367.587891	-519.707947	14.574315	1395.062378	-529.682739	-5.381894	1670.273926	-674.767883	235.374100	1133.924194	-492.705902	-270.659180	1133.042358	-561.360535	268.370728	886.682007	-370.030334	-196.105942	906.716675	-510.073456	25.735172	965.551941	545.467285	-16.352352	934.141541	548.480896	138.725266
-574.034119	93.913719	875.655212	-513.581055	-59.384460	867.827271	-650.532166	132.598907	497.814209	-591.129700	-145.280609	508.419769	-644.689636	160.366623	86.660706	-607.146057	-160.616440	92.832794	-606.017700	159.924545	1373.852905	-489.578796	-164.518173	1367.592773	-519.877563	14.828860	1394.995728	-529.372986	-7.022907	1670.104736	-674.434692	235.559586	1133.467651	-494.533051	-269.987244	1132.614258	-560.078857	267.513214	886.566528	-367.902283	-195.338211	909.128052	-510.162323	25.743521	965.528809	545.403809	-16.276852	934.133789	548.392517	138.797104
-574.336853	94.112480	875.663269	-514.399109	-59.061501	867.866211	-650.635437	132.596085	497.831818	-591.258484	-145.425446	508.343994	-644.725037	160.349045	86.664024	-607.186401	-160.627914	92.889160	-606.036865	160.543549	1373.685791	-490.387787	-164.349777	1367.629639	-520.026978	15.018451	1394.910522	-529.111511	-8.528149	1669.855957	-674.049500	235.645386	1133.034180	-496.150970	-270.255157	1132.741699	-558.813782	266.631226	886.457520	-365.554626	-194.430771	912.056396	-510.653229	25.945133	965.532654	545.304565	-16.224802	934.139709	548.276794	138.846039
-574.166626	93.868217	875.587708	-514.049500	-59.116417	868.188660	-650.540588	132.595825	497.750793	-591.209167	-145.369064	508.370728	-644.691711	160.371094	86.606804	-607.130066	-160.615463	92.882942	-605.931580	161.154205	1373.543457	-491.186188	-164.287079	1367.684814	-520.122864	15.152488	1394.816895	-528.828186	-10.124372	1669.693604	-673.623840	235.697586	1132.685303	-498.217590	-269.711060	1132.276123	-557.549622	265.737213	886.409241	-362.897278	-193.424606	915.343506	-510.595367	26.007511	965.709229	545.175232	-16.184416	934.151367	548.147827	138.885773
-574.239502	93.871384	875.534302	-514.174927	-59.167912	868.203735	-650.541382	132.583618	497.742920	-591.279175	-145.437729	508.357361	-644.678528	160.391022	86.610939	-607.170837	-160.627701	92.861191	-605.734863	161.704987	1373.434570	-492.024323	-164.264862	1367.668335	-520.180420	15.235417	1394.697510	-528.668640	-11.599092	1669.462402	-673.142456	235.863480	1132.395752	-500.253448	-269.564392	1131.974609	-556.346558	264.965515	886.417847	-359.933380	-192.244995	919.136841	-510.706757	26.005802	965.692383	545.105835	-16.094948	934.134583	548.023254	138.981201
-574.482910	93.952751	875.474182	-514.603210	-59.099224	867.939880	-650.620728	132.587830	497.734192	-591.422424	-145.526001	508.300171	-644.714783	160.367004	86.575417	-607.230591	-160.669724	92.837227	-605.338257	162.272110	1373.437744	-492.842377	-164.299484	1367.597656	-520.154419	15.261631	1394.568237	-528.471741	-12.806477	1669.282227	-673.043335	236.734650	1132.215942	-502.419922	-269.328430	1131.590332	-555.222595	264.108521	886.531921	-356.744843	-190.945313	923.451599	-510.895416	25.974451	965.487488	545.000977	-16.078697	934.146484	547.913330	139.012527
-574.157715	93.635193	875.380371	-514.060181	-59.227207	868.378967	-650.444641	132.535507	497.628845	-591.478516	-145.520523	508.334137	-644.642578	160.397354	86.539375	-607.177795	-160.659775	92.804871	-604.886536	162.688171	1373.483276	-493.705078	-164.470413	1367.522339	-520.166260	15.257951	1394.458008	-528.327759	-13.790206	1669.131592	-672.530945	236.900528	1132.127930	-504.543488	-269.261963	1131.241821	-554.159607	263.369415	886.616333	-353.321808	-189.568619	928.218445	-510.746246	26.021658	965.736877	544.867554	-16.040913	934.133301	547.767883	139.045792
-574.455200	93.766685	875.344299	-514.728760	-59.351078	868.188171	-650.518433	132.504944	497.629364	-591.747375	-145.696716	508.325867	-644.719482	160.367371	86.528191	-607.329590	-160.746201	92.837395	-604.271790	163.132889	1373.588745	-494.608612	-164.738068	1367.417358	-520.182678	15.100084	1394.398804	-528.224915	-14.895772	1669.022461	-671.907593	236.998367	1132.191284	-506.671936	-269.290344	1130.873291	-553.179077	262.582336	886.845886	-349.754517	-188.182907	933.650085	-511.096863	25.888302	965.589050	544.785156	-15.956478	934.125488	547.619202	139.101776
-574.576599	93.809204	875.332214	-515.035156	-59.425434	868.155273	-650.495972	132.544006	497.645660	-591.948853	-145.795761	508.296570	-644.749634	160.352264	86.529549	-607.312561	-160.746628	92.783516	-603.503845	163.407425	1373.742432	-495.516907	-165.070404	1367.211792	-520.133057	14.855507	1394.351440	-528.137695	-15.691008	1668.962646	-671.248840	237.124374	1132.373413	-508.805298	-269.454834	1130.530762	-552.268250	261.889526	887.092773	-346.058746	-186.226639	939.723511	-511.262909	25.831785	965.553284	544.635437	-15.937224	934.110168	547.467957	139.134460
-574.363770	93.612282	875.250977	-514.520325	-59.668842	868.129944	-650.308716	132.527817	497.586548	-592.029663	-145.729156	508.330627	-644.543823	160.083130	86.290947	-607.237427	-160.766754	92.745987	-602.620483	163.662064	1373.983398	-496.471375	-165.529419	1366.981201	-520.044678	14.552057	1394.288208	-528.069336	-16.329880	1668.921265	-670.464905	237.263977	1132.661987	-510.826965	-269.732880	1130.205322	-551.421204	261.235626	887.368958	-342.295410	-185.266525	946.402100	-510.972229	25.679834	965.519775	544.535583	-15.862420	934.112793	547.305786	139.205505
-574.370178	93.630241	875.243591	-514.730652	-59.765396	868.141541	-650.182068	132.584808	497.580170	-592.222717	-145.775528	508.315430	-644.689148	160.402817	86.509293	-607.189941	-160.759323	92.732040	-601.657959	163.814087	1374.297974	-497.463470	-166.054153	1366.710938	-519.915588	14.225515	1394.248535	-528.030396	-16.862785	1668.914917	-669.667725	237.571136	1133.063232	-512.795349	-269.837708	1129.683716	-550.611511	260.645996	887.730530	-338.308685	-183.762772	953.859375	-511.078705	25.601727	965.524780	544.418396	-15.832138	934.100342	547.161560	139.277054
-574.389465	93.636101	875.263855	-515.000427	-59.844593	868.119080	-650.027710	132.610336	497.582336	-592.442200	-145.745789	508.302185	-644.717285	160.397644	86.464767	-607.183350	-160.769028	92.682037	-600.644653	163.863098	1374.711792	-498.478088	-166.696640	1366.449951	-519.747192	13.812594	1394.214966	-528.009644	-17.266968	1668.948120	-668.850403	237.987717	1133.549561	-514.822144	-270.626099	1129.306641	-549.880432	260.090424	888.099243	-334.393097	-182.371460	961.866638	-511.193085	25.491364	965.519714	544.280579	-15.774041	934.083679	546.976990	139.331711
-574.344360	93.739708	875.286255	-515.276306	-59.945004	868.082825	-649.857056	132.651169	497.581787	-592.716431	-145.795532	508.266418	-644.731934	160.392639	86.494232	-607.105957	-160.788742	92.645775	-599.558289	163.873947	1375.023315	-499.506165	-167.322067	1366.105225	-519.590576	13.326735	1394.159546	-528.014404	-17.603439	1668.990234	-667.936951	238.523560	1134.176514	-516.660522	-271.085358	1128.957397	-549.227051	259.719788	888.564819	-330.747223	-181.121353	970.362915	-511.267059	25.391932	965.507202	544.184448	-15.722826	934.073425	546.847290	139.380127
-574.358582	93.909531	875.353455	-515.786133	-60.007095	868.084534	-649.443298	132.688034	497.556152	-593.034851	-145.844070	508.215881	-644.628479	160.440796	86.487137	-607.069519	-160.796707	92.603813	-598.422913	163.762665	1375.466797	-500.555328	-168.086227	1365.745972	-519.465454	12.814375	1394.136719	-528.012695	-17.825298	1668.988037	-666.970825	239.111877	1134.846436	-518.346313	-271.471252	1128.614624	-548.531860	259.374573	889.004028	-327.213531	-180.015106	979.408447	-511.463501	25.310583	965.530334	544.075195	-15.661496	934.056702	546.699829	139.450897
-574.314392	93.840828	875.578003	-516.154236	-59.831490	868.323303	-649.590332	132.814835	497.621857	-593.351685	-145.877426	508.142456	-644.774536	160.369568	86.504837	-606.973267	-160.782257	92.532349	-597.348389	163.624023	1375.908691	-501.572449	-168.856888	1365.426147	-519.319946	12.300941	1394.136597	-528.041260	-18.051125	1669.131836	-665.939880	239.736191	1135.557495	-519.873962	-271.816132	1128.299927	-547.893250	259.091156	889.525940	-323.768188	-178.872070	989.102539	-511.697998	25.266747	965.796570	543.951172	-15.611627	934.046936	546.548279	139.526764
-574.988953	94.646370	875.794373	-518.015381	-59.880596	867.678528	-649.755127	132.949692	497.813782	-593.906982	-146.105011	507.995941	-644.897339	160.319412	86.536705	-607.093323	-160.830551	92.541130	-596.184631	163.464508	1376.378418	-502.604919	-169.677261	1365.152100	-519.164856	11.732344	1394.129517	-528.063782	-18.152573	1669.167603	-664.780823	240.270599	1136.299438	-521.237244	-272.273468	1128.047974	-547.232483	259.040070	890.005615	-320.559875	-177.701569	999.271118	-512.446472	25.017300	965.448364	543.817871	-15.568343	934.038025	546.408997	139.561005
-574.891663	94.851433	875.932617	-518.402100	-59.869839	867.688110	-649.431030	133.040344	497.832916	-594.207092	-146.046204	507.911316	-644.815613	160.332809	86.564041	-607.042664	-160.813339	92.495117	-595.100647	163.181244	1376.842407	-503.619415	-170.501007	1364.895020	-519.030579	11.210366	1394.136597	-528.091736	-18.249584	1669.271851	-663.625122	240.971863	1137.060791	-522.292969	-272.777130	1127.804810	-546.555786	259.015106	890.494568	-317.501373	-176.518768	1010.062988	-512.548035	24.946957	965.520935	543.687317	-15.523484	934.020142	546.262695	139.619354
-574.987244	94.600143	875.952332	-518.680420	-60.232037	867.713562	-649.579041	133.197327	497.864990	-594.624329	-146.051041	507.955811	-644.976318	160.235153	86.583710	-607.068359	-160.841019	92.474701	-593.985046	162.919632	1377.245972	-504.599854	-171.298294	1364.703369	-518.876953	10.625996	1394.151001	-528.138794	-18.380554	1669.445557	-662.388855	241.693756	1137.789917	-523.202148	-273.255554	1127.657227	-545.893677	259.107849	890.873413	-314.877533	-175.479630	1020.941589	-512.693420	24.613939	965.530518	543.846313	-15.140327	933.914368	546.248718	139.834381
-575.381226	93.431541	875.773499	-518.402832	-61.380199	867.707581	-649.614014	133.358932	497.701660	-594.996399	-145.966248	508.144806	-645.066162	160.197556	86.646553	-607.028748	-160.831268	92.436508	-592.994934	162.613495	1377.678345	-505.617218	-172.110260	1364.522095	-518.781799	10.096749	1394.162842	-528.190979	-18.402569	1669.580811	-661.110840	242.405426	1138.492310	-523.930237	-273.656494	1127.633057	-545.243591	259.413910	891.363953	-312.446808	-174.409393	1032.066772	-512.742920	23.713671	965.414063	543.578003	-15.265896	933.970642	546.044312	139.785172
-575.192200	93.643867	875.727478	-518.777893	-61.460938	867.697266	-649.378601	133.485336	497.726288	-595.357971	-145.891113	508.101105	-645.037476	160.221588	86.633736	-606.967834	-160.813446	92.383995	-591.941162	162.346344	1378.108887	-506.506195	-172.753006	1364.481079	-518.672974	9.586609	1394.218140	-528.253235	-18.435081	1669.709595	-659.826721	243.145813	1139.177368	-524.427734	-274.011566	1127.678345	-544.558777	259.728577	891.742859	-310.369659	-173.506531	1043.166260	-512.793762	23.678022	965.378845	543.332153	-15.377119	933.986511	545.879822	139.751877
-575.005737	94.014244	875.823547	-519.228455	-61.445934	867.685669	-649.416565	133.633209	497.829346	-595.679321	-145.796234	508.003204	-645.131653	160.185028	86.665855	-606.909058	-160.815613	92.331619	-590.933960	162.024750	1378.487183	-507.415894	-173.447067	1364.438354	-518.574829	9.031166	1394.286499	-528.334534	-18.413778	1669.822144	-658.519592	243.891724	1139.848267	-524.659790	-274.247284	1127.741089	-543.743591	260.066986	892.069336	-308.534149	-172.743088	1054.349976	-512.870300	23.668568	965.416931	543.210938	-15.351014	933.974854	545.768127	139.785751
-575.213623	93.809067	875.832336	-519.865479	-61.675900	867.728394	-649.776306	133.859192	497.877472	-596.121643	-145.792694	507.993500	-645.173828	159.784027	86.500427	-606.867981	-160.825165	92.274643	-589.953430	161.766998	1378.859985	-508.241608	-174.063004	1364.442261	-518.441589	8.560768	1394.356079	-528.429932	-18.394257	1669.941162	-657.187561	244.671356	1140.505493	-524.745850	-274.524658	1127.806396	-542.991455	260.617645	892.403198	-307.023773	-172.027023	1065.400269	-513.222961	23.401691	965.421021	543.109070	-15.316713	933.967529	545.663757	139.839996
-575.263977	93.900352	875.852417	-520.007690	-62.471672	867.472412	-649.925537	134.052490	497.932281	-596.540588	-145.720627	508.079529	-645.318787	159.729248	86.528793	-606.818726	-160.783112	92.246735	-589.058289	161.458588	1379.179443	-509.022858	-174.627777	1364.515015	-518.331177	8.081913	1394.398682	-528.571838	-18.383915	1670.079956	-655.860107	245.405106	1141.037842	-524.496887	-274.632874	1127.857422	-542.079468	261.093201	892.742981	-305.671326	-171.493042	1076.388672	-513.189209	22.870117	965.269165	543.023376	-15.279590	933.939209	545.559204	139.879440
-575.489380	94.100296	875.950867	-521.193420	-62.395866	867.547119	-649.840759	134.243881	497.951569	-597.082947	-145.739441	507.969971	-645.359863	159.743500	86.573578	-606.900085	-160.823273	92.209366	-588.218628	161.150391	1379.447876	-509.804077	-175.122070	1364.619629	-518.254395	7.631067	1394.486694	-528.746765	-18.393864	1670.192261	-654.507874	246.122437	1141.547241	-523.982056	-274.771027	1127.874512	-541.307800	261.747406	893.002808	-304.348419	-171.129288	1087.283081	-513.776367	22.819403	965.326355	542.940186	-15.270428	933.938538	545.495361	139.904877
-575.520081	94.144432	875.990967	-521.767517	-62.464420	867.559631	-649.884460	134.456985	497.978058	-597.514832	-145.696564	507.919617	-645.446289	159.736893	86.593521	-606.875183	-160.816956	92.153015	-587.410278	160.870285	1379.668335	-510.494263	-175.564209	1364.743896	-518.194397	7.230561	1394.539673	-528.947754	-18.347467	1670.304688	-653.162415	246.810013	1141.947388	-523.284790	-274.893311	1127.951050	-540.232239	262.518921	893.172180	-303.511108	-170.600189	1097.570068	-514.015259	22.688372	965.337952	542.833008	-15.235688	933.943665	545.405884	139.929352
-575.513428	94.187523	876.042542	-522.647278	-62.084579	867.822205	-649.898499	134.715042	498.017578	-597.941956	-145.637680	507.789185	-645.464355	159.772278	86.617653	-606.816040	-160.809677	92.105148	-586.697937	160.607315	1379.846558	-511.144104	-175.992676	1364.877441	-518.160522	6.840737	1394.571899	-529.149231	-18.311144	1670.439697	-651.844055	247.516251	1142.305664	-522.345825	-275.070190	1128.031372	-539.338501	263.436035	893.416260	-302.864227	-170.169113	1107.849365	-514.449219	22.845207	965.498047	542.786194	-15.168170	933.920349	545.345581	139.999115
-575.529724	94.244934	876.092102	-523.252808	-62.143101	867.861389	-649.782532	134.926605	497.982788	-598.357483	-145.581665	507.750061	-645.500671	159.778458	86.598473	-606.783875	-160.824265	92.055870	-586.043335	160.364944	1379.994385	-511.696442	-176.324509	1365.061768	-518.153381	6.481603	1394.660278	-529.424744	-18.252144	1670.561646	-650.529541	248.107025	1142.611084	-521.089355	-275.119446	1128.129517	-538.344055	264.348297	893.611389	-302.323669	-170.136612	1117.670654	-514.685486	22.728918	965.523071	542.687317	-15.145164	933.921692	545.255920	140.031342
-575.539185	94.318344	876.112610	-523.788025	-62.188614	867.879944	-650.312622	135.239105	498.130402	-598.760071	-145.478241	507.701752	-645.834167	159.725143	86.663162	-606.736328	-160.828369	92.008759	-585.442566	160.196793	1380.161499	-512.203430	-176.650330	1365.227661	-518.147278	6.164623	1394.722778	-529.759033	-18.191891	1670.634766	-649.247070	248.651276	1142.834473	-519.699768	-275.156860	1128.262695	-537.244263	265.363770	893.763123	-301.885345	-169.662964	1126.948853	-514.901062	22.639521	965.528809	542.608948	-15.125127	933.911926	545.186584	140.071045
-575.430420	94.246971	876.068970	-523.840637	-62.535961	867.734192	-650.249023	135.467087	498.081451	-599.099365	-145.322510	507.704376	-645.844666	159.752243	86.651497	-606.598633	-160.816498	91.936966	-584.977905	160.013977	1380.213745	-512.695129	-176.891006	1365.406982	-518.117310	5.897508	1394.744141	-530.042236	-18.160370	1670.750854	-647.996338	249.221832	1142.929443	-518.156311	-275.252563	1128.403564	-536.155518	266.384155	893.843567	-301.591187	-169.474380	1135.658325	-514.812744	22.342588	965.417847	542.534851	-15.101826	933.902832	545.140320	140.102448
-575.566406	94.424385	876.132019	-525.056458	-61.958691	867.965759	-649.995239	135.640030	498.030762	-599.576721	-145.317032	507.526123	-645.982361	160.116364	86.885796	-606.558228	-160.831711	91.906052	-584.571167	159.867966	1380.134155	-513.093994	-177.087555	1365.595825	-518.077087	5.659462	1394.742188	-530.437988	-18.103796	1670.802490	-646.839111	249.818314	1143.037720	-516.463501	-275.298920	1128.590576	-535.037842	267.319153	893.904297	-301.340332	-169.360382	1143.685059	-515.417297	22.620935	965.545349	542.474915	-15.029307	933.900208	545.077820	140.163101
-575.433044	94.418831	876.128418	-525.029114	-62.464458	867.871765	-650.509644	135.952301	498.163086	-599.939575	-145.146072	507.576538	-646.283752	160.036652	86.924210	-606.483459	-160.821396	91.828903	-584.204346	159.782120	1380.077393	-513.516418	-177.211502	1365.772827	-518.070618	5.461193	1394.742554	-530.782837	-18.043686	1670.896606	-645.699402	250.302750	1143.073975	-514.704407	-275.319641	1128.875977	-533.825256	268.214264	893.937744	-301.158997	-169.185638	1151.144897	-515.294189	22.281675	965.486267	542.440247	-15.009062	933.895020	545.055908	140.203369
-575.417419	94.527344	876.151733	-525.456116	-62.569397	867.852295	-650.771423	136.194473	498.226135	-600.351257	-145.147980	507.554504	-646.534668	159.993561	86.926987	-606.412109	-160.825699	91.793678	-583.948364	159.730759	1379.991577	-513.894470	-177.276459	1365.952026	-518.126648	5.318699	1394.735474	-531.188965	-17.973064	1670.968750	-644.650696	250.792480	1143.019775	-512.761169	-275.129150	1129.166992	-532.644592	269.160858	893.966370	-300.954773	-169.050613	1157.946655	-515.428833	22.174646	965.468872	542.388611	-14.968124	933.899109	545.004761	140.239624
-575.369385	94.606750	876.165710	-525.857117	-62.622967	867.851440	-650.838745	136.395615	498.255493	-600.752869	-145.056213	507.504303	-646.611694	159.993103	86.934044	-606.408447	-160.843887	91.734299	-583.675171	159.787659	1379.871460	-514.201782	-177.179535	1366.136230	-518.154236	5.257987	1394.737793	-531.644714	-17.857035	1671.038574	-643.575806	251.230148	1142.862061	-510.882111	-275.077820	1129.466064	-531.425964	270.044830	893.961304	-300.725342	-168.872208	1164.014038	-515.541382	22.094595	965.457581	542.340332	-14.931767	933.909485	544.982849	140.265305
-575.289185	94.675804	876.180603	-526.247498	-62.653397	867.888428	-650.862793	136.575348	498.291962	-601.149841	-145.001755	507.502716	-646.715942	159.994370	86.944832	-606.385010	-160.877350	91.718742	-583.539246	159.865372	1379.725952	-514.548950	-177.111420	1366.335205	-518.265076	5.233810	1394.747681	-532.027466	-17.790932	1671.118896	-642.622925	251.665192	1142.674683	-509.016785	-275.086731	1129.795288	-530.193237	270.986969	893.990295	-300.399078	-168.744522	1169.359131	-515.647522	22.034231	965.470337	542.321228	-14.881442	933.903320	544.970398	140.312897
-575.200256	94.742233	876.195251	-526.625732	-62.641125	867.927856	-650.896118	136.746216	498.335205	-601.493896	-144.904587	507.429840	-646.799133	160.027817	86.948326	-606.286743	-160.850296	91.638840	-583.438538	159.977020	1379.542603	-514.899536	-176.944000	1366.518799	-518.407043	5.252712	1394.741699	-532.465210	-17.698875	1671.185791	-641.771545	252.141190	1142.426025	-507.224152	-275.158936	1130.154297	-528.958374	271.874023	894.000488	-299.999054	-168.557556	1173.987671	-515.743896	21.997570	965.484070	542.310425	-14.874852	933.901917	544.958557	140.361404
-575.113403	94.763420	876.175049	-526.977539	-62.671734	867.953247	-650.893066	136.901962	498.353790	-601.938477	-144.872177	507.418945	-646.833679	160.007034	86.947411	-606.281372	-160.896515	91.581604	-583.399048	160.179153	1379.324707	-515.267456	-176.755020	1366.711060	-518.533386	5.304989	1394.745117	-532.959656	-17.605534	1671.192627	-640.958374	252.579224	1142.116089	-505.482635	-275.236237	1130.552002	-527.673645	272.756134	893.909485	-299.615295	-168.351639	1178.031982	-515.827759	21.935587	965.471985	542.289795	-14.848375	933.891235	544.942383	140.369720
-575.064453	94.838608	876.156555	-527.356140	-62.678123	867.964905	-650.956482	137.030472	498.379059	-602.345337	-144.815247	507.391296	-646.883179	160.017487	86.940987	-606.306824	-160.943939	91.547951	-583.369446	160.417450	1379.064819	-515.644348	-176.506622	1366.889282	-518.687256	5.392870	1394.707153	-533.376892	-17.505672	1671.233643	-640.210144	253.031433	1141.764404	-503.842804	-275.277313	1130.923218	-526.444824	273.565704	893.871643	-299.147766	-168.076492	1181.383057	-515.940369	21.905855	965.452881	542.275635	-14.827018	933.903809	544.940002	140.413101
-574.977234	94.920540	876.114319	-527.665222	-62.705982	867.980286	-650.960815	137.158936	498.391205	-602.709656	-144.838013	507.406891	-646.923279	160.009491	86.951645	-606.300842	-160.995972	91.505920	-583.412781	160.739609	1378.793335	-516.022461	-176.209290	1367.095947	-518.859985	5.535117	1394.676758	-533.862732	-17.403175	1671.247192	-639.519775	253.414749	1141.400635	-502.245331	-275.223175	1131.346558	-525.173401	274.327820	893.841553	-298.583588	-167.757736	1184.146606	-516.008057	21.888012	965.425903	542.284790	-14.749928	933.894836	544.954773	140.475311
-574.909424	95.083633	876.120972	-527.967651	-62.818195	867.904907	-651.018555	137.265656	498.436951	-603.107971	-144.863892	507.401031	-646.955688	159.990479	86.955200	-606.321167	-161.015030	91.496513	-583.453674	161.061447	1378.532593	-516.415710	-175.877655	1367.290039	-519.048218	5.746425	1394.660278	-534.348267	-17.402134	1671.260742	-638.885315	253.832764	1140.994629	-500.829224	-275.255768	1131.746826	-523.864136	274.962555	893.757996	-297.903564	-167.439087	1186.257446	-516.048950	21.795881	965.369812	542.289185	-14.733170	933.884766	544.970703	140.504623
-574.802673	95.158813	876.054077	-528.121033	-63.004787	867.867676	-651.059937	137.301575	498.439087	-603.424194	-144.862076	507.404572	-647.019409	159.963623	86.958130	-606.375671	-161.064789	91.468246	-583.500183	161.400574	1378.261841	-516.823730	-175.534180	1367.461426	-519.248657	5.987542	1394.632324	-534.793457	-17.276159	1671.256836	-638.289673	254.256561	1140.576538	-499.546875	-275.200378	1132.173096	-522.603088	275.577240	893.708557	-297.189636	-167.020447	1187.802368	-516.030518	21.703129	965.304138	542.269348	-14.741518	933.885254	544.983459	140.499100
-574.631104	95.240746	875.982971	-528.249756	-63.085659	867.868286	-651.082275	137.375549	498.438141	-603.664246	-144.797012	507.407440	-646.808350	159.692673	86.752144	-606.288513	-161.071091	91.423729	-583.581299	161.839447	1377.987793	-517.201355	-175.120697	1367.640381	-519.479187	6.218596	1394.603516	-535.224426	-17.135900	1671.252930	-637.722778	254.595703	1140.170654	-498.399719	-275.132172	1132.613403	-521.287781	276.186340	893.673340	-296.314545	-166.635971	1188.676025	-515.990723	21.678633	965.263428	542.315369	-14.695710	933.904663	545.038513	140.542648
-574.480835	95.243942	875.902832	-528.335999	-63.181450	867.903564	-651.138000	137.445877	498.446045	-603.827148	-144.743347	507.382385	-647.029907	159.947739	86.966606	-606.213135	-161.087158	91.428635	-583.684631	162.232468	1377.692139	-517.573486	-174.707367	1367.818359	-519.696228	6.504835	1394.615845	-535.652466	-17.002199	1671.235596	-637.192932	255.045395	1139.733521	-497.486084	-275.219635	1133.014648	-520.077148	276.699707	893.614258	-295.448151	-166.330170	1189.052979	-515.949036	21.646954	965.236450	542.349426	-14.659860	933.901245	545.078979	140.569351
-574.319580	95.286987	875.839783	-528.486755	-63.195950	867.940063	-651.292175	137.502579	498.472290	-604.025513	-144.669312	507.368988	-647.125183	159.916946	86.970566	-606.239319	-161.088882	91.414474	-583.802429	162.688980	1377.386963	-517.942017	-174.312134	1367.996826	-519.951416	6.843409	1394.601807	-536.087402	-16.873817	1671.220947	-636.730347	255.419754	1139.321045	-496.651794	-275.039307	1133.486328	-518.831482	277.132751	893.556335	-294.431030	-165.916946	1188.850830	-515.935974	21.650385	965.220886	542.350708	-14.650826	933.898376	545.088074	140.605148
-574.083557	95.332283	875.776794	-528.555969	-63.202595	867.976379	-651.371216	137.554337	498.458435	-604.132446	-144.576019	507.341858	-647.151184	159.900513	86.944069	-606.188171	-161.101013	91.365463	-583.889771	163.135208	1377.126099	-518.350159	-173.828629	1368.138184	-520.207947	7.204974	1394.588867	-536.547913	-16.851723	1671.201904	-636.267700	255.804001	1138.915283	-496.001556	-274.806976	1133.908569	-517.621704	277.465454	893.529541	-293.423737	-165.553604	1188.150757	-515.855713	21.657051	965.209473	542.400391	-14.606082	933.887207	545.149841	140.656326
-573.900635	95.376465	875.718384	-528.688049	-63.217400	868.005371	-651.466003	137.625717	498.498230	-604.233032	-144.561935	507.316162	-647.173767	159.919678	86.988678	-606.124573	-161.092606	91.357262	-583.995056	163.598251	1376.891113	-518.703674	-173.372650	1368.324707	-520.485840	7.580733	1394.607056	-536.990906	-16.721306	1671.169434	-635.831726	256.221832	1138.502808	-495.398773	-274.371094	1134.346802	-516.505188	277.850800	893.516296	-292.470337	-165.269257	1187.160034	-515.813049	21.655813	965.189209	542.402161	-14.612192	933.893127	545.174194	140.676910
-573.718323	95.430038	875.672363	-528.779663	-63.242298	868.045593	-651.558838	137.651703	498.485718	-604.274292	-144.525589	507.322906	-647.228882	159.911224	86.951477	-606.063843	-161.123581	91.346863	-584.111084	164.097260	1376.660400	-519.006775	-172.857330	1368.462769	-520.752686	7.955073	1394.624634	-537.403259	-16.554461	1671.149658	-635.419800	256.565735	1138.059692	-495.288757	-274.548004	1134.722778	-515.367859	278.149414	893.493469	-291.565948	-164.916367	1185.675659	-515.767822	21.656786	965.187134	542.431458	-14.574004	933.903931	545.222595	140.710678
-573.531982	95.453575	875.637146	-528.867065	-63.271713	868.101807	-651.657959	137.700714	498.510529	-604.329834	-144.534073	507.354462	-647.250122	159.915039	86.951790	-606.047424	-161.132935	91.364731	-584.265747	164.625504	1376.444702	-519.317078	-172.326904	1368.543091	-521.012146	8.333202	1394.628784	-537.823242	-16.349365	1671.151123	-635.063721	256.946564	1137.720093	-495.146271	-274.315735	1135.061157	-514.295959	278.246826	893.435425	-290.920441	-164.579254	1184.020386	-515.720703	21.643854	965.199097	542.455017	-14.566676	933.914368	545.255371	140.730331
-573.376343	95.425247	875.574036	-528.924683	-63.336361	868.127747	-651.723877	137.732712	498.510742	-604.327271	-144.511581	507.342987	-647.276794	159.931656	86.919624	-606.043152	-161.132416	91.362640	-584.335754	165.090912	1376.265625	-519.593872	-171.782196	1368.636475	-521.251221	8.760386	1394.652588	-538.233582	-16.134729	1671.089722	-634.709229	257.339813	1137.361084	-495.168030	-274.035645	1135.348267	-513.196167	278.361450	893.380615	-290.304871	-164.178665	1182.037476	-515.660645	21.604120	965.175903	542.475891	-14.566990	933.903931	545.289429	140.731430
-573.204407	95.454033	875.525208	-528.959473	-63.424221	868.176025	-651.790527	137.755753	498.487640	-604.315125	-144.535400	507.384918	-647.312927	159.938477	86.912140	-606.070618	-161.149933	91.362312	-584.407410	165.615295	1376.017212	-519.777527	-171.309494	1368.711548	-521.476685	9.171759	1394.661987	-538.625854	-15.849189	1671.051636	-634.364380	257.766785	1137.019653	-495.506348	-273.992035	1135.533569	-512.319458	278.538177	893.370544	-290.069946	-163.718048	1179.928711	-515.583740	21.583834	965.171936	542.524536	-14.525201	933.902588	545.346130	140.766586
-573.002808	95.503685	875.459290	-528.970886	-63.477245	868.224854	-651.900391	137.789398	498.511505	-604.283203	-144.516846	507.380646	-647.359863	159.937729	86.864990	-606.028198	-161.132004	91.360977	-584.451294	166.133957	1375.830688	-519.963684	-170.787888	1368.743896	-521.705322	9.596153	1394.650757	-539.031433	-15.552987	1671.019287	-634.026917	258.184143	1136.650024	-495.962646	-273.776306	1135.640381	-511.402557	278.594391	893.351135	-290.077271	-163.275177	1177.696899	-515.496765	21.595959	965.165649	542.546387	-14.532206	933.903809	545.384155	140.810699
-572.781250	95.531639	875.388977	-528.938477	-63.565224	868.261841	-651.973633	137.801208	498.493469	-604.241028	-144.515121	507.399567	-647.406555	159.942627	86.861397	-606.036682	-161.144180	91.379707	-584.523682	166.672241	1375.660400	-520.139282	-170.303513	1368.755127	-521.901794	10.035822	1394.630737	-539.434509	-15.134136	1670.918945	-633.792480	258.608826	1136.397583	-496.728271	-273.751312	1135.677856	-510.515686	278.467865	893.305603	-290.416656	-162.756699	1175.367310	-515.380493	21.579559	965.152222	542.583679	-14.514833	933.886963	545.424744	140.813568
-572.562195	95.588959	875.329834	-528.898499	-63.612701	868.272156	-652.013916	137.837921	498.515320	-604.200500	-144.477234	507.405182	-647.407227	159.942398	86.867027	-606.091675	-161.134613	91.379257	-584.521057	167.163269	1375.523560	-520.212891	-169.797028	1368.712036	-522.052185	10.457048	1394.610474	-539.822571	-14.779435	1670.947144	-633.527710	258.949799	1136.117065	-497.660034	-273.691681	1135.636719	-509.710114	278.394745	893.252930	-290.917267	-162.289307	1172.962524	-515.249512	21.581987	965.127441	542.640076	-14.486621	933.893738	545.489197	140.801605
-572.400818	95.675293	875.269897	-528.872559	-63.684586	868.281311	-652.031189	137.869263	498.513214	-604.123962	-144.452377	507.431732	-647.455811	159.921616	86.854340	-606.056641	-161.144073	91.389931	-584.499329	167.663269	1375.366211	-520.276367	-169.383743	1368.700562	-522.175537	10.904015	1394.580811	-540.219055	-14.256647	1670.834961	-633.234436	259.325104	1135.853027	-498.791748	-273.607117	1135.569214	-508.883606	278.145325	893.228821	-291.644867	-161.777832	1170.479736	-515.151062	21.595381	965.099792	542.655762	-14.493949	933.886658	545.544739	140.844681
-572.254028	95.700188	875.220032	-528.882019	-63.660820	868.288940	-652.075500	137.879272	498.527618	-604.048523	-144.384720	507.440979	-647.458069	159.916336	86.861847	-606.062439	-161.130264	91.427536	-584.421082	168.110809	1375.248047	-520.267700	-168.993378	1368.683105	-522.227478	11.304290	1394.579590	-540.564575	-13.825668	1670.942993	-632.960815	259.672516	1135.555664	-500.205017	-273.554993	1135.508301	-508.279388	278.087891	893.191895	-292.599182	-161.249435	1167.963135	-515.081848	21.618732	965.078552	542.695129	-14.476768	933.885864	545.573364	140.851990
-572.096008	95.783669	875.149414	-528.871704	-63.538879	868.276611	-652.086609	137.863007	498.529358	-603.971069	-144.321121	507.445435	-647.492188	159.897278	86.845192	-606.057617	-161.076950	91.417465	-584.500854	168.546936	1375.103882	-520.475464	-168.677124	1368.676147	-522.422363	11.654362	1394.551147	-540.916382	-13.250146	1670.886230	-632.750977	260.016998	1135.315674	-501.724121	-273.332031	1135.449951	-507.588013	277.784027	893.148987	-293.749542	-160.718842	1165.342529	-514.997925	21.723978	965.037048	542.704712	-14.495262	933.900818	545.613159	140.818466
-571.920227	95.898834	875.073608	-528.798889	-63.329128	868.230835	-652.077698	137.907700	498.553497	-603.885986	-144.254456	507.421265	-647.439575	159.927139	86.859810	-606.040100	-161.079819	91.448341	-584.408386	168.967667	1374.983765	-520.609070	-168.347351	1368.676636	-522.486816	12.018730	1394.518555	-541.284851	-12.688662	1670.896484	-632.561646	260.368317	1135.149780	-503.414490	-273.041748	1135.391846	-506.904846	277.225708	893.076111	-294.989929	-160.195801	1162.574219	-514.870117	21.885412	964.974976	542.707642	-14.474584	933.879272	545.630371	140.827606
-571.684814	95.970932	874.988647	-528.545044	-63.109177	868.155701	-652.008972	137.893921	498.546478	-603.721008	-144.137985	507.422760	-647.400635	159.940613	86.877625	-605.957336	-161.056259	91.467484	-584.263367	169.412750	1374.915771	-520.793640	-168.053925	1368.693481	-522.553955	12.360908	1394.477539	-541.616638	-12.066958	1670.970459	-632.349304	260.633850	1134.984497	-505.282959	-272.741119	1135.381470	-506.472107	276.957581	892.993530	-296.413940	-159.658325	1159.688232	-514.634888	22.043854	964.897766	542.744812	-14.464472	933.879272	545.669983	140.864807
-571.434570	96.048271	874.907654	-528.196960	-63.022259	868.124634	-651.984802	137.897812	498.553192	-603.549866	-144.003998	507.403534	-647.373047	159.890961	86.859764	-605.885559	-161.001694	91.470833	-584.146912	169.735321	1374.750610	-521.051392	-167.842468	1368.714600	-522.598511	12.683118	1394.456787	-541.931396	-11.406937	1670.989502	-632.164429	260.916901	1134.796631	-507.311157	-272.462585	1135.346558	-506.070953	276.583099	892.905212	-297.878662	-159.136337	1156.608154	-514.372375	22.166964	964.853149	542.781799	-14.464614	933.877441	545.688416	140.887527
-571.285583	96.249619	874.892517	-528.235107	-63.190754	868.265869	-651.993652	137.887573	498.595825	-603.587708	-144.048172	507.463501	-647.405212	159.874466	86.894188	-605.979004	-161.023560	91.472893	-583.989136	170.086700	1374.641968	-521.339966	-167.669785	1368.789063	-522.618591	12.987009	1394.420288	-542.253357	-10.691943	1670.975952	-631.997070	261.185730	1134.645752	-509.377197	-272.022430	1135.391846	-505.698395	276.150635	892.816895	-299.434113	-158.626343	1153.299438	-514.361633	22.207537	964.931641	542.810547	-14.479611	933.871521	545.727600	140.883850
-571.090271	96.421127	874.865967	-528.066650	-63.054367	868.261414	-651.961121	137.898254	498.630646	-603.466614	-143.977142	507.493866	-647.325745	159.870056	86.927765	-605.977051	-161.011139	91.530121	-583.796753	170.385788	1374.573120	-521.629150	-167.556198	1368.866577	-522.643127	13.249243	1394.376099	-542.532471	-9.980843	1671.037231	-631.810608	261.423676	1134.492798	-511.562195	-271.550140	1135.455078	-505.379425	275.743286	892.694092	-301.012756	-158.137711	1149.782349	-514.188477	22.364679	964.919312	542.851929	-14.461479	933.868347	545.766785	140.878967
-570.890503	96.589775	874.829224	-527.864502	-62.909008	868.236938	-651.897522	137.898041	498.681305	-603.331909	-143.899185	507.475952	-647.273499	159.883209	86.930267	-605.948242	-161.006409	91.547783	-583.619751	170.648209	1374.480591	-521.977722	-167.433807	1368.957642	-522.669067	13.509269	1394.354004	-542.821045	-9.244169	1671.050659	-631.632813	261.643829	1134.348511	-513.788513	-271.071533	1135.456787	-505.187744	275.385315	892.544067	-302.638062	-157.652328	1146.088745	-513.996277	22.526114	964.891724	542.853027	-14.472093	933.865662	545.802063	140.889435
-570.686951	96.755890	874.804749	-527.675842	-62.730667	868.217773	-651.866699	137.920456	498.701508	-603.177124	-143.789764	507.486908	-647.262878	159.845352	86.961411	-605.832153	-160.969284	91.568932	-583.429688	170.938889	1374.374023	-522.347473	-167.346237	1369.057617	-522.696106	13.762510	1394.363159	-543.097534	-8.411251	1671.027222	-631.469116	261.802460	1134.195801	-516.156738	-270.553558	1135.515991	-505.055725	274.962830	892.338806	-304.442627	-157.072784	1142.125854	-513.806458	22.696791	964.872437	542.916199	-14.493877	933.908447	545.844666	140.866257
-570.488586	96.932465	874.789490	-527.493286	-62.569092	868.207275	-651.863953	137.960754	498.739807	-603.069580	-143.694763	507.514465	-647.264771	159.839996	86.963417	-605.878174	-160.941605	91.578941	-583.248413	171.231445	1374.252808	-522.771606	-167.279526	1369.163696	-522.748047	13.986514	1394.358643	-543.388306	-7.682099	1671.113770	-631.324768	261.920013	1134.048462	-518.435974	-269.899872	1135.537598	-504.948822	274.515961	892.160278	-306.105011	-156.591309	1137.717651	-513.630127	22.860523	964.865234	542.937744	-14.500938	933.900940	545.874084	140.860214
-570.273865	97.105438	874.787964	-527.311096	-62.466694	868.194458	-651.761169	138.022644	498.753204	-602.920654	-143.593307	507.515381	-647.239258	159.854767	86.972641	-605.859924	-160.949860	91.613441	-583.060425	171.492371	1374.139648	-523.188477	-167.226151	1369.259277	-522.848022	14.222373	1394.353760	-543.668274	-6.887375	1671.136841	-631.163330	262.038422	1133.874146	-520.853699	-269.378143	1135.546753	-504.867828	274.065216	891.895386	-307.779907	-156.198456	1132.992676	-513.436768	22.980392	964.861084	542.945007	-14.508809	933.907288	545.903381	140.840805
-570.060059	97.284088	874.780334	-527.145813	-62.360382	868.186707	-651.693420	138.116226	498.775909	-602.807556	-143.533081	507.540558	-647.225220	159.863861	86.997345	-605.835999	-160.917038	91.607101	-582.909668	171.770004	1374.016968	-523.602173	-167.197861	1369.363525	-522.918213	14.428334	1394.356201	-543.929749	-6.028872	1671.108887	-631.034973	262.147003	1133.692505	-523.139954	-268.668060	1135.522461	-504.891296	273.567719	891.571838	-309.478607	-155.797455	1128.001221	-513.246948	23.109558	964.854065	542.975159	-14.486668	933.901550	545.926147	140.855286
-569.833191	97.429283	874.771057	-526.968384	-62.274960	868.173706	-651.622925	138.215118	498.800262	-602.698181	-143.453568	507.545288	-647.223877	159.842560	86.976753	-605.861206	-160.902954	91.644485	-582.742371	172.024780	1373.881226	-524.010193	-167.193039	1369.449341	-523.015930	14.627301	1394.361206	-544.190430	-5.156116	1671.174072	-630.892090	262.228699	1133.515747	-525.445251	-267.988037	1135.463257	-504.931854	273.079987	891.239075	-311.219666	-155.535172	1122.682861	-513.060974	23.204967	964.850220	542.999573	-14.550557	933.906189	545.949585	140.806961
-569.593140	97.568275	874.767639	-526.816711	-62.189831	868.172180	-651.536499	138.327271	498.825989	-602.554932	-143.362381	507.561829	-647.242004	159.880646	86.996010	-605.891296	-160.877487	91.641129	-582.626343	172.243240	1373.757690	-524.374512	-167.176102	1369.504639	-523.148193	14.847797	1394.367676	-544.476196	-4.320093	1671.228271	-630.747375	262.271301	1133.305542	-527.691467	-267.292419	1135.384888	-504.999237	272.587311	890.869873	-312.998901	-155.281281	1117.048340	-512.887634	23.290253	964.857910	543.027222	-14.566402	933.902222	545.980164	140.780472
-569.272522	97.747864	874.762634	-526.632690	-62.025139	868.183228	-651.404175	138.463303	498.828552	-602.437805	-143.282059	507.555115	-647.230652	159.894394	87.035622	-605.905701	-160.842743	91.645050	-582.537109	172.481796	1373.609619	-524.744507	-167.136734	1369.549194	-523.308289	15.062020	1394.377075	-544.753296	-3.538613	1671.240723	-630.597290	262.318024	1133.045654	-529.866150	-266.601807	1135.241089	-505.127808	272.163574	890.442810	-314.794769	-155.160385	1111.151245	-512.666077	23.432322	964.874329	543.075195	-14.581850	933.906860	546.044678	140.785690
-569.056824	97.931412	874.763062	-526.858521	-61.597137	868.349487	-651.300171	138.556198	498.857971	-602.334656	-143.207031	507.489288	-647.267883	159.874191	87.029922	-605.882568	-160.813538	91.644684	-582.415955	172.737015	1373.447388	-525.054688	-167.077179	1369.593384	-523.455078	15.243807	1394.370361	-545.062500	-2.743555	1671.242188	-630.465393	262.286194	1132.772095	-531.992676	-265.939575	1135.075562	-505.305359	271.721191	889.989563	-316.584534	-155.146286	1104.988037	-512.716248	23.733440	964.974976	543.102905	-14.589474	933.921143	546.062805	140.776550
-568.738892	98.083672	874.740112	-526.723083	-61.465694	868.375549	-651.119507	138.706345	498.850861	-602.230957	-143.115723	507.523468	-647.248901	159.913742	87.035187	-605.833008	-160.784882	91.694374	-582.380310	172.973328	1373.275879	-525.366394	-167.007401	1369.630005	-523.621887	15.456310	1394.375122	-545.363342	-1.973842	1671.289429	-630.350281	262.253052	1132.482788	-533.995789	-265.235687	1134.901855	-505.433258	271.242432	889.530212	-318.293396	-155.080597	1098.948242	-512.537170	23.849646	964.996033	543.118713	-14.638056	933.923462	546.101624	140.736237
-568.466858	98.185928	874.713562	-526.590759	-61.421913	868.378235	-650.964294	138.822540	498.856812	-602.158691	-142.993683	507.526215	-647.294983	159.899780	87.045723	-605.857056	-160.730972	91.699783	-582.389343	173.215027	1373.093506	-525.663391	-166.956680	1369.652588	-523.774475	15.659111	1394.360107	-545.674194	-1.192683	1671.298096	-630.288147	262.280304	1132.238892	-536.026306	-264.602783	1134.748657	-505.606445	270.727692	889.040955	-320.537018	-155.026917	1091.963745	-512.378967	23.894642	965.002319	543.136658	-14.644296	933.931641	546.133850	140.702835
-568.244568	98.311882	874.663269	-526.351807	-61.687241	868.174500	-650.897156	139.005905	498.871765	-602.079529	-142.904129	507.586395	-647.306763	159.875244	87.035568	-605.861206	-160.692078	91.691879	-582.393982	173.460495	1372.921143	-525.912476	-166.879425	1369.680176	-523.949097	15.878133	1394.325562	-546.005432	-0.437835	1671.295898	-630.274963	262.320709	1132.011353	-537.879517	-263.930939	1134.567505	-506.182434	270.297974	888.348145	-322.523651	-155.160431	1084.676025	-512.113770	23.734894	964.867554	543.158691	-14.664510	933.932800	546.165222	140.694595
-567.948792	98.403931	874.616150	-526.284485	-61.605305	868.166077	-650.759949	139.135300	498.890015	-602.005127	-142.773880	507.543884	-647.306274	159.894318	87.065781	-605.789551	-160.639511	91.699745	-582.469421	173.711060	1372.744995	-526.171509	-166.752487	1369.669800	-524.114075	16.117945	1394.275879	-546.334412	0.281571	1671.304810	-630.187805	262.306793	1131.705078	-539.601074	-263.308777	1134.384033	-506.445923	269.871857	887.804077	-324.628723	-155.439529	1077.326538	-511.964508	23.784931	964.854065	543.180908	-14.678555	933.931824	546.191101	140.679413
-567.706604	98.515869	874.578918	-526.231201	-61.607803	868.162903	-650.687866	139.262283	498.908142	-601.965454	-142.630981	507.546509	-647.381470	159.869263	87.090889	-605.813660	-160.611465	91.708527	-582.536987	173.967163	1372.578735	-526.498535	-166.621170	1369.657715	-524.306641	16.375208	1394.260864	-546.668152	0.994665	1671.301758	-630.082886	262.208557	1131.330688	-541.200012	-262.635864	1134.150391	-506.704987	269.540863	887.329224	-326.757416	-155.741119	1069.833496	-511.854187	23.803823	964.849976	543.209167	-14.729290	933.910156	546.247131	140.640060
-567.436401	98.596489	874.547119	-526.154663	-61.587055	868.155945	-650.543030	139.377884	498.912750	-601.953186	-142.496628	507.551239	-647.384460	159.881119	87.076965	-605.814026	-160.561676	91.688210	-582.627319	174.207260	1372.406860	-526.804077	-166.448334	1369.646973	-524.512695	16.618099	1394.246460	-547.031006	1.606002	1671.300293	-630.024658	262.125092	1131.010010	-542.639587	-261.951843	1133.948120	-506.967499	269.201569	886.850403	-329.086090	-156.455917	1062.250610	-511.717834	23.814415	964.846802	543.257568	-14.724474	933.919678	546.282715	140.618484
-567.174988	98.659210	874.509399	-526.113037	-61.572021	868.169006	-650.451294	139.487442	498.947327	-601.961060	-142.371521	507.555756	-647.415833	159.855499	87.108704	-605.721191	-160.515472	91.669373	-582.724426	174.476791	1372.251099	-527.080872	-166.320770	1369.658203	-524.710388	16.835962	1394.241089	-547.348145	2.271988	1671.291626	-630.013672	262.054260	1130.742065	-544.011169	-261.359772	1133.755493	-507.280548	268.833221	886.339600	-331.543365	-156.942566	1054.244995	-511.599274	23.824223	964.848450	543.305481	-14.726793	933.915039	546.333374	140.623215
-566.902283	98.869141	874.716370	-526.277893	-60.840282	868.394287	-650.379272	139.604630	498.981720	-601.854675	-142.178696	507.428558	-647.452881	159.850204	87.142502	-605.635071	-160.465454	91.690315	-582.848206	174.750107	1372.064453	-527.355530	-166.163361	1369.650269	-524.948608	17.034578	1394.229004	-547.704346	2.911075	1671.263794	-630.015015	261.967010	1130.440918	-545.205688	-260.600586	1133.482666	-507.600250	268.557098	885.880066	-334.013275	-157.931412	1046.250610	-511.653992	24.197580	965.110657	543.328613	-14.770674	933.922241	546.382813	140.594955
-566.637390	98.953583	874.708252	-526.152710	-60.845982	868.362793	-650.326416	139.699509	499.009705	-601.816162	-142.048767	507.422699	-647.505249	159.857483	87.134727	-605.547241	-160.410324	91.686951	-583.005249	175.028641	1371.895996	-527.628418	-165.983765	1369.622314	-525.166748	17.269354	1394.236816	-548.003052	3.565722	1671.269043	-630.068115	261.899811	1130.160645	-546.294128	-259.835358	1133.170654	-507.867035	268.187317	885.438171	-336.585815	-159.116837	1038.203247	-511.489136	24.181519	965.105164	543.385498	-14.770306	933.928284	546.429077	140.588333
-566.420715	98.931534	874.643555	-526.102539	-60.910957	868.381409	-650.218445	139.780716	499.009125	-601.791382	-141.907898	507.408020	-647.556274	159.838425	87.151825	-605.497864	-160.371109	91.669884	-583.176880	175.300064	1371.723511	-527.856873	-165.775040	1369.583374	-525.376160	17.485704	1394.218872	-548.325439	4.160891	1671.236572	-630.138062	261.795868	1129.891602	-547.333923	-259.162140	1132.864502	-508.169678	267.829803	884.994995	-339.303802	-160.298828	1030.134155	-511.376587	24.143511	965.089600	543.378845	-14.820545	933.947021	546.439941	140.523148
-565.968445	99.440674	874.610352	-526.044678	-60.738640	868.358459	-650.010071	139.829300	499.091675	-601.695068	-141.756226	507.346405	-647.506165	159.866119	87.138802	-605.411377	-160.343964	91.628075	-583.302795	175.585953	1371.575806	-528.057983	-165.558624	1369.533447	-525.597595	17.722675	1394.196167	-548.614014	4.724040	1671.198242	-630.223328	261.707855	1129.617554	-548.324402	-258.524078	1132.497925	-508.465088	267.537720	884.565491	-342.092865	-161.478897	1022.278198	-511.140106	24.388420	965.073669	543.394287	-14.837417	933.942139	546.450195	140.540298
-566.049255	99.036491	874.612427	-526.064026	-60.887989	868.396423	-649.993164	139.926102	499.007477	-601.710754	-141.700699	507.354156	-647.528503	159.828735	87.159615	-605.355042	-160.309525	91.636055	-583.436035	175.866196	1371.409790	-528.231140	-165.346527	1369.447998	-525.826172	17.967140	1394.162354	-548.905945	5.263238	1671.186035	-630.332214	261.619080	1129.336426	-549.214233	-257.817535	1132.126587	-508.759644	267.252502	884.157104	-344.969696	-162.868881	1014.471436	-511.192017	24.153723	965.092102	543.442017	-14.868934	933.932739	546.497131	140.496643
-565.881897	99.048210	874.561279	-526.008850	-60.902115	868.394653	-649.879272	139.981049	499.016541	-601.702393	-141.594711	507.334808	-647.553528	159.804626	87.160721	-605.386047	-160.317947	91.647728	-583.589722	176.141891	1371.270264	-528.375061	-165.149185	1369.368286	-526.018188	18.221294	1394.155640	-549.194519	5.778210	1671.165771	-630.487915	261.531281	1129.058228	-550.140137	-257.295624	1131.730347	-509.073547	266.992126	883.783203	-348.097198	-164.453674	1006.732300	-511.101440	24.150686	965.073425	543.484131	-14.879684	933.919678	546.530640	140.505127
-565.777527	99.102554	874.547974	-526.007874	-60.863400	868.392761	-649.774841	140.021561	499.012238	-601.682312	-141.579330	507.321960	-647.541016	159.808853	87.161629	-605.327820	-160.295761	91.619583	-583.732178	176.405350	1371.104858	-528.464722	-164.958694	1369.275146	-526.208069	18.444323	1394.137817	-549.470459	6.206730	1671.114502	-630.683655	261.516907	1128.829224	-550.976379	-256.750671	1131.416748	-509.393768	266.727814	883.466858	-351.297089	-166.227875	999.194336	-511.048096	24.180996	965.066528	543.496155	-14.948846	933.923828	546.570496	140.424591
-565.309143	98.918152	874.353577	-525.357971	-60.624321	868.651489	-649.488464	140.015381	498.920776	-601.511536	-141.426025	507.274445	-647.444214	159.824539	87.148277	-605.271606	-160.295242	91.608574	-583.882141	176.685898	1370.984741	-528.553406	-164.728989	1369.199585	-526.373535	18.675724	1394.108521	-549.684692	6.660876	1671.090820	-630.884399	261.525238	1128.615845	-551.743042	-256.186646	1131.120850	-509.733337	266.528900	883.163696	-354.589569	-168.168457	991.877991	-510.657013	24.483477	965.145752	543.524353	-14.934752	933.926636	546.584717	140.419662
-565.367065	98.703453	874.184937	-525.377625	-60.708714	868.655151	-649.418396	140.024124	498.873993	-601.532288	-141.427597	507.282135	-647.476929	159.791946	87.160431	-605.273743	-160.288971	91.616051	-584.038635	176.949524	1370.871094	-528.616516	-164.507339	1369.141846	-526.547546	18.932684	1394.074585	-549.936951	7.010201	1671.047852	-631.132874	261.520569	1128.437866	-552.484497	-255.776016	1130.842651	-510.052338	266.250336	882.895203	-358.000458	-170.240433	984.793396	-510.680969	24.452002	965.051025	543.534851	-14.989464	933.950684	546.594788	140.379181
-565.335205	98.747787	874.168701	-525.356873	-60.664707	868.668396	-649.391846	140.065704	498.886902	-601.536560	-141.446655	507.330353	-647.463623	159.793839	87.162506	-605.251221	-160.298370	91.633492	-584.195251	177.207001	1370.786865	-528.677734	-164.288712	1369.104370	-526.723389	19.189898	1394.047119	-550.143311	7.371651	1671.040649	-631.409790	261.554169	1128.251221	-553.157776	-255.305603	1130.595459	-510.385101	265.997162	882.633728	-361.507202	-172.515381	977.929749	-510.664856	24.508345	965.052551	543.573364	-14.993698	933.925598	546.631287	140.364944
-565.328796	98.734909	874.153259	-525.522278	-60.522839	868.958496	-649.399231	140.074860	498.878967	-601.590454	-141.496246	507.298859	-647.440125	159.783997	87.149925	-605.328186	-160.324463	91.610405	-584.361084	177.478027	1370.687256	-528.757935	-164.057449	1369.088745	-526.889038	19.462069	1394.025269	-550.356079	7.660994	1671.020020	-631.699158	261.596802	1128.071045	-553.840881	-254.889053	1130.366211	-510.711029	265.883453	882.449158	-365.079437	-174.938385	971.294312	-510.828644	24.698568	965.213623	543.583862	-15.035214	933.932556	546.664917	140.325928
-565.477417	98.899536	874.151062	-525.720886	-60.583843	868.816284	-649.483826	140.074478	498.916351	-601.660339	-141.614075	507.328491	-647.459595	159.771576	87.196434	-605.383911	-160.337494	91.615051	-584.522400	177.744186	1370.583130	-528.840210	-163.828064	1369.073975	-527.048340	19.695887	1393.974365	-550.521667	7.918436	1670.979248	-632.007996	261.646179	1127.924927	-554.505310	-254.557587	1130.198486	-511.060638	265.789856	882.245361	-368.766174	-177.412872	964.874023	-510.925354	24.669331	965.117798	543.590698	-15.037747	933.937195	546.676941	140.322128
-565.524292	98.969040	874.131226	-525.667664	-60.525127	868.799194	-649.525330	140.067123	498.943146	-601.680786	-141.651901	507.332672	-647.445679	159.760818	87.199516	-605.379028	-160.369507	91.654648	-584.682007	177.965210	1370.470581	-528.960144	-163.562454	1369.090576	-527.222900	19.926962	1393.947388	-550.678772	8.129998	1670.936401	-632.326050	261.727753	1127.782227	-555.173767	-254.179031	1130.031494	-511.393829	265.728729	882.104492	-372.511780	-179.996399	958.806091	-510.925385	24.755680	965.099182	543.600281	-15.033758	933.911133	546.697815	140.297180
-565.587585	99.022514	874.114685	-525.669006	-60.440052	868.807312	-649.572937	140.023102	498.908142	-601.668640	-141.667557	507.316132	-647.432434	159.769623	87.191681	-605.394958	-160.379089	91.646767	-584.856262	178.211029	1370.414551	-529.031189	-163.333740	1369.084229	-527.379211	20.147013	1393.942017	-550.869507	8.265178	1670.860962	-632.663147	261.862335	1127.637207	-555.860779	-253.851791	1129.903198	-511.737427	265.682159	881.974426	-376.208862	-182.580856	953.196716	-510.966949	24.851624	965.096802	543.887512	-14.719265	933.780640	546.829956	140.461304
-565.667358	99.073036	874.099304	-525.620789	-60.362782	868.809265	-649.637085	140.009674	498.918793	-601.618286	-141.674454	507.300964	-647.444397	159.752884	87.149811	-605.405884	-160.401962	91.655518	-585.053711	178.459641	1370.326538	-529.090149	-163.128082	1369.113037	-527.548401	20.365852	1393.931274	-550.949890	8.436676	1670.868042	-633.003296	261.982330	1127.521729	-556.551758	-253.575531	1129.791138	-512.093018	265.636993	881.847900	-380.088745	-185.295288	947.808838	-510.993378	24.951700	965.091919	543.600525	-15.057327	933.900085	546.747925	140.250824
-565.508850	98.802078	874.025696	-524.926514	-60.228531	869.018860	-649.569519	139.940857	498.826416	-601.417847	-141.561417	507.304260	-647.366638	159.766052	87.160889	-605.320740	-160.405945	91.651787	-585.282166	178.683517	1370.217651	-529.114014	-162.907867	1369.114624	-527.715271	20.569647	1393.932373	-551.050049	8.551890	1670.827637	-633.373352	262.161469	1127.410034	-557.380066	-253.457550	1129.735718	-512.395752	265.601929	881.732361	-383.889862	-187.544983	942.917969	-510.735138	25.136736	965.206482	543.553772	-15.095173	933.924988	546.758057	140.239014
-565.711243	98.916626	874.020752	-524.992432	-60.238728	868.905396	-649.653503	139.953751	498.864960	-601.364929	-141.584946	507.316833	-647.350769	159.776932	87.150993	-605.304565	-160.412109	91.627815	-585.502991	178.921066	1370.165161	-529.112244	-162.676971	1369.110596	-527.894775	20.790878	1393.947510	-551.131653	8.642583	1670.800171	-633.760620	262.306274	1127.306274	-558.195374	-253.415421	1129.749146	-512.684998	265.639130	881.651733	-387.919495	-190.906586	938.252625	-510.822174	25.162567	965.131592	543.538574	-15.090032	933.913147	546.761230	140.249741
-566.141357	99.224327	874.054138	-525.537720	-60.330650	868.630127	-649.884460	139.948303	498.880524	-601.468018	-141.728867	507.348236	-647.419678	159.745407	87.125336	-605.417419	-160.436844	91.627266	-585.726501	179.120438	1370.068481	-529.058716	-162.499878	1369.143921	-528.059692	21.015987	1393.954102	-551.213196	8.703342	1670.770386	-634.139832	262.454407	1127.197388	-559.077637	-253.419952	1129.814209	-512.961304	265.705505	881.577820	-391.843384	-193.813736	934.140686	-511.141846	25.094233	964.959351	543.529480	-15.090466	933.912903	546.781616	140.229553
-566.280823	99.256157	874.024963	-525.534851	-60.276779	868.613647	-649.901001	139.943954	498.861847	-601.411072	-141.775925	507.333221	-647.398926	159.775253	87.121872	-605.474854	-160.450897	91.621185	-585.946289	179.314240	1370.017822	-528.990112	-162.343201	1369.179688	-528.197632	21.212917	1393.952515	-551.264771	8.731327	1670.731445	-634.479553	262.591370	1127.135010	-559.960632	-253.521744	1130.008545	-513.282837	265.909485	881.507996	-395.643280	-196.579849	930.499207	-511.218842	25.173996	964.937500	543.528809	-15.119439	933.906982	546.812622	140.200928
-566.428345	99.282959	874.002319	-525.538147	-60.162674	868.605347	-649.882996	139.940155	498.847198	-601.314087	-141.775742	507.318939	-647.385559	159.776138	87.107155	-605.395142	-160.490097	91.650497	-586.214539	179.481735	1369.955566	-528.964844	-162.186493	1369.222412	-528.322083	21.388577	1393.959473	-551.300903	8.747652	1670.702148	-634.860474	262.785126	1127.080200	-560.925415	-253.727921	1130.232544	-513.646362	266.122772	881.482605	-399.427734	-198.878433	927.028381	-511.299927	25.285976	964.921570	543.446167	-15.186821	933.819153	546.816223	140.195831
-566.576477	99.336693	874.005554	-525.542908	-60.066795	868.587585	-649.925415	139.940842	498.825317	-601.250366	-141.779541	507.276306	-647.361267	159.779587	87.089516	-605.445374	-160.503281	91.632904	-586.473450	179.644608	1369.905029	-528.905640	-162.020401	1369.300171	-528.462219	21.546579	1393.964233	-551.326538	8.743292	1670.673584	-635.242676	262.945129	1127.043213	-561.802795	-253.900650	1130.506592	-514.004089	266.420044	881.517090	-403.222168	-202.257401	924.013367	-511.379303	25.380404	964.914185	543.166626	-15.447308	933.841431	546.729797	140.060013
-566.760010	99.403549	873.995972	-525.558228	-59.972988	868.603394	-649.937317	139.956451	498.782806	-601.199463	-141.798447	507.265198	-647.371521	159.810410	87.061737	-605.431580	-160.486984	91.633698	-586.728943	179.771179	1369.864990	-528.882874	-161.842392	1369.409058	-528.563660	21.730885	1393.966309	-551.348267	8.720783	1670.662354	-635.622620	263.044800	1127.025269	-562.694580	-254.188232	1130.865356	-514.286072	266.661163	881.497070	-406.877502	-205.125504	921.284729	-511.492798	25.509527	964.919495	543.072510	-15.529571	933.851929	546.711365	139.989990
[truncated: 88 more rows]
[truncated: 40 more columns]
