# Supplementary material for: A dyadic stimulus set of audiovisual affective displays for the study of multisensory, emotional, social interactions
Source: Behav Res Methods. 2015 Nov 5;48(4):1285–95. doi: 10.3758/s13428-015-0654-4 (PMC5101291; doi:10.3758/s13428-015-0654-4)
Supplement: Supplementary file 1 — (ZIP 270 MB) [file 13428_2015_654_MOESM1_ESM.zip › supplementary_material_2_stimuli_set_files/F/F12.txt]

-527.722778	120.963753	876.067200	-513.640991	-41.892860	871.472229	-573.023560	167.449478	496.355347	-575.289246	-109.502808	506.583649	-614.327576	162.039551	91.168335	-560.719971	-121.835655	89.992455	-489.823639	203.781036	1376.406250	-473.080017	-140.233780	1367.297241	-440.908234	41.519825	1385.008301	-360.335022	29.873508	1634.065063	-566.777100	287.239166	1142.709717	-546.758789	-239.324875	1143.151123	-463.036224	322.558197	894.331360	-445.479004	-251.524887	895.829956	-482.478485	40.231403	966.181885	546.981873	-28.059404	937.955688	525.454895	126.027039
-527.314880	120.846672	876.135315	-512.859131	-42.051765	871.491394	-572.427979	167.340973	496.370026	-574.766174	-109.626335	506.633453	-614.161133	161.988403	91.342667	-560.722534	-121.861237	90.065933	-489.989594	203.537552	1376.610962	-472.941132	-140.419205	1367.504150	-440.981720	41.331753	1385.305054	-361.927002	30.262012	1635.382080	-566.144165	287.315613	1142.813721	-545.896301	-240.041794	1143.267456	-462.061035	322.559845	894.530151	-444.133667	-251.858719	896.170471	-481.973175	40.144169	966.262146	547.125366	-27.961979	937.976013	525.563171	126.165039
-526.890991	120.684845	876.196899	-512.042114	-42.211342	871.531738	-571.893799	167.307327	496.429596	-574.208557	-109.716393	506.705566	-614.021179	161.875732	91.499191	-560.718689	-121.896965	90.181252	-490.112366	203.267975	1376.848022	-472.798737	-140.621841	1367.702637	-441.052551	41.172562	1385.610352	-363.612793	30.668530	1636.672607	-565.446350	287.386871	1142.881836	-545.110962	-240.687943	1143.445190	-461.123657	322.647125	894.689392	-442.908569	-252.304474	896.524292	-481.453094	40.053097	966.353821	547.233887	-27.866173	937.982117	525.620178	126.299164
-526.413269	120.513527	876.292480	-511.158752	-42.469265	871.872070	-571.412170	167.305542	496.516144	-573.847534	-109.858643	506.864655	-613.849792	161.837662	91.708794	-560.820862	-121.896294	90.272034	-490.277405	202.984283	1377.070923	-472.710907	-140.829544	1367.943115	-441.123932	40.999096	1385.966309	-365.339172	31.062836	1637.988037	-564.750671	287.526428	1142.986206	-544.344055	-241.313065	1143.586792	-460.181915	322.713287	894.868164	-441.386200	-252.667343	896.964050	-480.957245	40.052269	966.645325	547.364563	-27.759613	937.990601	525.723389	126.408524
-526.130371	120.460777	876.390808	-510.502258	-42.641941	871.723145	-571.033264	167.276169	496.584839	-573.630066	-110.010162	507.001495	-613.675720	161.796387	91.894699	-560.938599	-121.884827	90.404076	-490.424347	202.694824	1377.298462	-472.632324	-141.048843	1368.231812	-441.174042	40.783848	1386.321411	-367.131592	31.485098	1639.301025	-564.009705	287.676727	1143.094360	-543.565552	-242.029938	1143.831421	-459.300232	322.801208	895.019775	-439.895325	-253.054703	897.505554	-480.492645	39.884575	966.622742	547.504089	-27.690226	938.004700	525.815491	126.510902
-525.867676	120.283257	876.506104	-509.867706	-42.831432	871.854614	-570.631714	167.293076	496.751587	-573.516663	-110.181511	507.201508	-613.547607	161.697037	92.123291	-561.076355	-121.839684	90.588318	-490.542664	202.432022	1377.541016	-472.535309	-141.270630	1368.516968	-441.211212	40.581978	1386.769897	-368.892395	31.821106	1640.660767	-563.339966	287.781311	1143.247314	-542.790466	-242.651489	1144.059814	-458.421906	322.916290	895.162476	-438.207825	-253.276657	898.148804	-480.104279	39.789810	966.769714	547.709290	-27.551794	937.990112	525.908325	126.648209
-525.684204	120.096489	876.655579	-509.341614	-43.044277	872.024048	-570.259277	167.320480	496.874695	-573.423828	-110.318497	507.400848	-613.493958	161.634598	92.310837	-561.054260	-121.759079	90.776573	-490.654785	202.160706	1377.784546	-472.408234	-141.523972	1368.905518	-441.247375	40.421356	1387.153809	-370.602509	32.174412	1642.104126	-562.629395	287.893311	1143.388916	-542.022522	-243.296768	1144.331299	-457.529205	323.050537	895.329102	-436.720154	-253.675842	898.689331	-479.791962	39.675774	966.945496	548.064331	-27.252060	937.917175	526.041016	126.880997
-525.549927	119.863838	876.848389	-508.895508	-43.268837	872.228394	-569.783081	167.253189	496.957001	-573.447449	-110.438622	507.666321	-613.352051	161.645340	92.590912	-561.095947	-121.674049	90.990067	-490.722290	201.880386	1378.079102	-472.315674	-141.780869	1369.279297	-441.269531	40.243694	1387.549927	-372.350464	32.544716	1643.447876	-561.924377	288.071136	1143.561646	-541.214600	-243.914108	1144.614990	-456.702118	323.204895	895.516602	-434.950867	-253.932388	899.444885	-479.533417	39.522301	967.156006	548.748474	-26.585274	937.788818	526.275635	127.315407
-525.510864	119.655479	877.071655	-508.571442	-43.457840	872.472595	-569.253601	167.171951	497.072571	-573.579163	-110.542221	507.976593	-613.225525	161.663864	92.875290	-561.077087	-121.531616	91.207146	-490.799164	201.604019	1378.379395	-472.246613	-142.027725	1369.672607	-441.300415	40.075317	1388.012085	-374.099976	32.693657	1644.806641	-561.223511	288.116791	1143.702881	-540.416992	-244.486465	1144.923340	-455.857635	323.317596	895.745361	-433.250061	-254.215637	900.165283	-479.358002	39.400799	967.391174	548.971802	-26.403696	937.775085	526.329712	127.429375
-525.585510	119.414970	877.304810	-508.349426	-43.735245	872.737000	-568.672913	167.149750	497.232849	-573.787231	-110.582039	508.288940	-612.971680	161.771713	93.250923	-561.078491	-121.426285	91.466782	-490.854523	201.347733	1378.691040	-472.171722	-142.205032	1370.064697	-441.341919	39.901329	1388.428467	-375.786133	33.121647	1646.147217	-560.561890	288.152985	1143.868774	-539.656494	-245.127838	1145.323853	-455.078033	323.463867	895.971130	-431.411438	-253.987762	900.718628	-479.267914	39.229771	967.632019	549.161987	-26.297615	937.777161	526.368408	127.542252
-525.692383	119.156349	877.574280	-508.200806	-43.984261	873.001526	-568.201843	167.095230	497.397644	-574.026245	-110.630402	508.592529	-612.676453	161.790298	93.642372	-560.971985	-121.357895	91.721283	-490.873016	201.092361	1378.956787	-472.085693	-142.412933	1370.498657	-441.368622	39.690121	1388.841187	-377.441498	33.329323	1647.482910	-559.889832	288.156647	1144.084106	-538.791992	-245.625137	1145.648560	-454.310272	323.621124	896.256714	-429.779480	-254.710083	901.677002	-479.215088	39.036098	967.885010	549.321411	-26.184587	937.763367	526.381409	127.635651
-526.065125	118.448959	877.681274	-508.212433	-44.404686	873.280701	-567.829956	167.002899	497.547577	-574.382263	-110.723671	508.898956	-612.447815	161.880417	93.901649	-560.888245	-121.305084	91.934669	-490.891510	200.801422	1379.232422	-472.023865	-142.603470	1370.920532	-441.400696	39.475330	1389.250977	-379.115295	33.572155	1648.723145	-559.286682	288.003815	1144.314697	-537.947571	-246.083298	1146.005737	-453.521057	323.813843	896.553650	-427.936096	-254.971100	902.502258	-479.307556	38.668419	968.034180	549.469604	-26.136305	937.756226	526.401672	127.685097
-526.045532	118.591736	878.090820	-508.149261	-44.530167	873.547180	-567.533997	166.862411	497.829712	-574.630920	-110.771240	509.130585	-612.375793	161.919220	94.099045	-560.887939	-121.267014	92.131462	-490.878357	200.504105	1379.523315	-471.947693	-142.767914	1371.347290	-441.435791	39.242668	1389.653320	-380.784302	33.836678	1649.881714	-558.737183	287.896942	1144.584595	-537.088013	-246.500534	1146.356323	-452.770477	323.917114	896.926453	-426.038727	-255.166367	903.347107	-479.246582	38.605637	968.365417	549.645874	-26.095125	937.757629	526.434692	127.690529
-526.277466	118.312660	878.328003	-508.238556	-44.802391	873.796631	-567.293335	166.709412	498.032227	-574.866943	-110.854279	509.355469	-612.273926	161.936920	94.247292	-560.905029	-121.236351	92.256447	-490.837585	200.224136	1379.831177	-471.882141	-142.927460	1371.734985	-441.464722	38.987656	1390.011475	-382.354889	34.003647	1651.015137	-558.175293	287.709717	1144.792847	-536.198608	-246.953674	1146.682739	-452.032135	324.065613	897.317871	-424.078918	-255.318039	904.212463	-479.330444	38.379486	968.576416	549.813416	-26.020271	937.762573	526.446533	127.769829
-526.549561	118.030716	878.552917	-508.407410	-45.132885	874.015076	-567.173401	166.623886	498.169006	-575.026855	-110.972771	509.532227	-612.219788	161.944489	94.393867	-560.875916	-121.229141	92.392105	-490.751801	199.973419	1380.113892	-471.847626	-143.074310	1372.072144	-441.494965	38.767452	1390.353027	-383.924255	34.215206	1652.069092	-557.664978	287.553680	1144.996826	-535.322937	-247.360687	1146.991943	-451.207397	324.189606	897.688171	-422.139008	-255.536682	905.020935	-479.461792	38.104061	968.760986	549.977051	-25.971453	937.779297	526.457214	127.779243
-527.415588	116.539551	878.307739	-508.813293	-45.929367	874.246643	-567.141479	166.493759	498.061005	-575.278198	-111.120354	509.747864	-612.188354	161.955505	94.515862	-560.978394	-121.230988	92.507538	-490.694885	199.678436	1380.391479	-471.822632	-143.216873	1372.382080	-441.548340	38.516510	1390.673340	-385.464142	34.352455	1652.975708	-557.236206	287.359802	1145.206665	-534.435303	-247.796280	1147.265625	-450.476563	324.350098	898.104248	-420.227844	-255.710022	905.831970	-479.886841	37.372887	968.658875	550.161438	-25.875763	937.795105	526.497375	127.817879
-527.699768	116.274376	878.460815	-509.083252	-46.285385	874.406433	-567.199951	166.270767	498.103027	-575.268005	-111.154228	509.782501	-612.192200	161.939941	94.553253	-560.930664	-121.189140	92.529510	-490.665436	199.353439	1380.583008	-471.858093	-143.386353	1372.659180	-441.652893	38.286327	1390.925049	-386.920654	34.604301	1653.828735	-556.820679	287.151337	1145.404663	-533.563049	-248.236404	1147.499023	-449.770538	324.482819	898.479004	-418.295502	-255.800461	906.584595	-480.066742	37.080460	968.774597	550.329895	-25.805763	937.820435	526.522827	127.867760
-527.886169	116.221367	878.624695	-509.383820	-46.552288	874.522156	-567.342957	166.017212	498.171539	-575.432678	-111.309784	509.783783	-612.232849	161.938232	94.590874	-560.974609	-121.232506	92.613190	-490.671844	199.044281	1380.720093	-471.963898	-143.549744	1372.860840	-441.794342	38.044495	1391.105347	-388.349731	34.736862	1654.596924	-556.440796	286.904663	1145.485474	-532.671143	-248.671967	1147.650269	-448.981201	324.683044	898.854553	-416.454651	-256.002350	907.332581	-480.211609	36.875744	968.874451	550.449463	-25.739923	937.823486	526.540833	127.880615
-528.113586	116.155289	878.755188	-509.720856	-46.858574	874.584106	-567.559326	165.759064	498.192200	-575.664490	-111.505989	509.732178	-612.237732	161.895523	94.537300	-561.021179	-121.244911	92.562149	-490.663879	198.751846	1380.783813	-472.041473	-143.704147	1373.015869	-441.908203	37.756706	1391.233398	-389.707794	34.838470	1655.244629	-556.085999	286.748779	1145.578125	-531.788147	-249.161346	1147.724854	-448.280548	324.851807	899.171204	-414.588043	-256.030640	907.886658	-480.402863	36.633106	968.933960	550.544678	-25.698727	937.836548	526.561462	127.908638
-528.351013	116.044769	878.813293	-510.129608	-47.178070	874.593262	-567.883667	165.488678	498.196930	-575.851624	-111.661156	509.614075	-612.332336	161.851776	94.426506	-561.054871	-121.260605	92.480621	-490.692474	198.461441	1380.797485	-472.172363	-143.891434	1373.099487	-442.049591	37.474258	1391.307861	-391.036560	34.919838	1655.815186	-555.744202	286.597870	1145.561401	-530.903198	-249.667526	1147.747925	-447.559387	325.018433	899.468445	-412.714264	-256.083893	908.543518	-480.634460	36.358635	968.930603	550.627686	-25.648802	937.851929	526.578491	127.927574
-528.618164	115.830856	878.755920	-510.547455	-47.521435	874.520874	-568.274292	165.217072	498.151398	-576.097717	-111.842987	509.435730	-612.333740	161.879379	94.188278	-561.018494	-121.265266	92.341850	-490.732666	198.161774	1380.749390	-472.308441	-144.052933	1373.081299	-442.208313	37.151947	1391.302490	-392.298096	34.909271	1656.319824	-555.447998	286.456543	1145.456909	-530.054749	-250.187668	1147.674316	-446.750305	325.247314	899.736572	-410.840973	-256.042175	909.008179	-480.876923	36.046528	968.824524	550.692566	-25.655161	937.842590	526.630737	127.923187
-528.883484	115.677017	878.612732	-511.043579	-47.886581	874.372314	-568.829224	164.946335	498.040924	-576.366394	-112.055664	509.211823	-612.516479	161.829468	93.921684	-560.923035	-121.290672	92.149666	-490.822693	197.838455	1380.593018	-472.505280	-144.243561	1373.024292	-442.394714	36.853073	1391.226196	-393.560425	34.872761	1656.667236	-555.203186	286.333099	1145.296021	-529.178955	-250.761719	1147.613647	-445.960754	325.438293	899.894897	-409.046082	-256.052216	909.506897	-481.177246	35.736538	968.645813	550.729675	-25.642622	937.836792	526.654236	127.936325
-529.207642	115.495995	878.455994	-511.594574	-48.195698	874.184082	-569.491028	164.734238	497.929718	-576.559937	-112.192924	508.831757	-612.732178	161.883774	93.716347	-560.823608	-121.317520	91.848892	-490.941956	197.527710	1380.396606	-472.687317	-144.448380	1372.886841	-442.630554	36.514008	1391.063232	-394.790527	34.818665	1656.955444	-554.961365	286.206940	1145.032715	-528.346008	-251.331528	1147.434692	-445.155640	325.685852	900.038696	-407.283112	-255.967606	909.884155	-481.531494	35.428391	968.439453	550.772888	-25.620659	937.838257	526.708740	127.945747
-529.604309	115.221260	878.257629	-512.176697	-48.519474	873.956848	-570.105957	164.398026	497.709320	-576.818726	-112.458488	508.450409	-612.943115	161.939285	93.287354	-560.926575	-121.386612	91.512711	-491.110443	197.221191	1380.130981	-472.952881	-144.660217	1372.708984	-442.896606	36.216808	1390.889771	-396.017334	34.713779	1657.161743	-554.771606	286.087250	1144.738525	-527.597107	-251.708923	1147.082520	-444.348022	325.950012	900.149780	-405.562805	-255.825516	910.115784	-481.937805	35.078114	968.192566	550.798157	-25.613283	937.841675	526.753967	127.958542
-530.037109	114.849480	877.912415	-512.743591	-48.910023	873.630066	-570.763123	164.035690	497.427002	-576.888550	-112.708694	507.982330	-613.223022	161.968597	92.730705	-560.884888	-121.408569	91.128136	-491.304535	196.910324	1379.779297	-473.220703	-144.888306	1372.468994	-443.167389	35.906086	1390.659668	-397.214355	34.569714	1657.290527	-554.588989	285.934113	1144.364990	-526.865845	-252.163666	1146.793823	-443.547852	326.253265	900.182983	-403.905670	-255.684158	910.362976	-482.366241	34.683537	967.826599	550.801575	-25.596613	937.853088	526.804688	127.938103
-530.495239	114.415070	877.470886	-513.326599	-49.350800	873.256531	-571.306091	163.673965	497.081329	-576.565674	-112.777443	507.382874	-613.433594	162.084991	92.182205	-560.773010	-121.465614	90.669952	-491.509491	196.593628	1379.371582	-473.532288	-145.152267	1372.165405	-443.476807	35.563393	1390.338501	-398.435394	34.416908	1657.332275	-554.425232	285.796387	1143.957153	-526.224121	-252.575272	1146.491821	-442.759674	326.569824	900.176147	-402.278687	-255.607864	910.663025	-482.793549	34.265110	967.379089	550.788696	-25.585798	937.863037	526.823669	127.963501
-530.955627	114.055260	877.034790	-513.885864	-49.763172	872.781982	-571.929199	163.361710	496.668518	-576.694092	-113.117729	506.906006	-613.758972	162.139481	91.623283	-560.885559	-121.556778	90.249466	-491.763306	196.226746	1378.907349	-473.846680	-145.387772	1371.787598	-443.797943	35.180786	1389.889648	-399.630402	34.244194	1657.341797	-554.285889	285.662872	1143.403198	-525.681641	-252.990021	1145.963379	-441.917725	326.847351	900.064758	-400.751434	-255.383057	910.697754	-483.244904	33.839996	966.899597	550.764221	-25.609854	937.863037	526.870178	127.958374
-531.469116	113.455658	876.480896	-514.386963	-50.294712	872.300293	-572.463623	162.966202	496.175903	-576.935303	-113.470467	506.475037	-614.147400	162.315231	91.076370	-560.953430	-121.654671	89.890503	-492.057556	195.865540	1378.393555	-474.193146	-145.671722	1371.371948	-444.175873	34.848961	1389.445190	-400.825195	34.047161	1657.301514	-554.161194	285.516632	1142.768188	-525.192932	-253.589935	1145.586792	-441.164429	327.220734	899.861511	-399.319153	-255.183258	910.760193	-483.707153	33.323883	966.361694	550.772156	-25.590082	937.843994	526.914001	127.972504
-531.867188	112.993195	875.900452	-514.782654	-50.753792	871.812561	-572.802490	162.557846	495.621246	-577.380493	-113.960983	506.208557	-614.358826	162.409393	90.514732	-561.120972	-121.746231	89.637817	-492.429718	195.552231	1377.828735	-474.599121	-145.966019	1370.945435	-444.427704	34.534630	1388.800781	-401.980835	33.762325	1657.311523	-554.025635	285.432831	1142.132813	-524.908997	-254.029449	1145.113525	-440.285065	327.540100	899.658630	-397.834412	-254.430344	910.499878	-484.110046	32.915089	965.829163	550.742371	-25.653641	937.827698	526.974792	127.951797
-532.334106	112.467201	875.317810	-515.190369	-51.266609	871.363220	-573.103394	162.214417	495.137726	-577.900330	-114.435501	506.106750	-614.540710	162.485428	90.037468	-561.269531	-121.873329	89.532990	-492.788483	195.189240	1377.301880	-474.927887	-146.324112	1370.587646	-444.980408	34.186432	1388.506836	-403.122498	33.519550	1657.335083	-553.925171	285.307129	1141.540771	-524.587402	-254.356277	1144.537109	-439.550781	327.821655	899.460693	-396.650177	-254.670029	910.661865	-484.543335	32.485447	965.309631	550.706238	-25.711361	937.788879	527.057434	127.904617
-532.771790	111.926216	874.822449	-515.558350	-51.676640	871.000793	-573.243958	161.870209	494.738678	-578.470703	-114.940361	506.108368	-614.730713	162.538651	89.655159	-561.423218	-122.042366	89.522621	-493.164398	194.845673	1376.827393	-475.348663	-146.704147	1370.278076	-445.418213	33.798862	1388.165405	-404.206665	33.237961	1657.421387	-553.822754	285.221741	1140.986816	-524.385010	-254.723740	1143.972412	-438.879852	328.092529	899.236023	-395.624542	-254.541992	910.622437	-484.974030	32.099705	964.890747	550.699707	-25.783203	937.800293	527.151489	127.900940
-533.215576	111.478867	874.458862	-515.868042	-51.985916	870.730408	-573.457214	161.516068	494.443237	-579.072876	-115.389557	506.186829	-614.908142	162.488342	89.321762	-561.555542	-122.236305	89.542320	-493.674438	194.533508	1376.434082	-475.801453	-147.092102	1370.011353	-445.713989	33.477978	1387.740845	-405.274323	32.965263	1657.549316	-553.768616	285.126190	1140.474854	-524.277832	-255.077301	1143.503662	-438.313141	328.255219	899.036133	-394.677704	-254.270493	910.656494	-485.391357	31.803005	964.589294	550.634216	-25.868637	937.805359	527.199341	127.824684
-533.631226	111.050316	874.173279	-516.129395	-52.263603	870.594604	-573.720520	161.127319	494.240417	-579.642578	-115.818436	506.271851	-615.092407	162.426224	89.093452	-561.577026	-122.403290	89.566109	-494.160675	194.223312	1376.105835	-476.142029	-147.491653	1369.835327	-446.215057	33.154469	1387.606934	-406.336334	32.675346	1657.718994	-553.707336	284.975739	1140.050537	-524.224060	-255.309235	1143.120239	-437.818146	328.359100	898.891968	-393.918182	-253.990158	910.714355	-485.759369	31.569738	964.388367	550.633545	-25.902071	937.811768	527.303284	127.787422
-534.069397	110.637047	874.010559	-516.361511	-52.518707	870.515259	-574.074951	160.717545	494.139526	-580.077332	-116.177567	506.271790	-615.260620	162.355682	88.945297	-561.643616	-122.535225	89.564522	-494.671967	193.925735	1375.838013	-476.512207	-147.833130	1369.699829	-446.715973	32.772167	1387.524536	-407.376404	32.360928	1657.890869	-553.670532	284.845612	1139.729004	-524.231384	-255.481888	1142.837769	-437.441772	328.388611	898.782532	-393.347015	-253.725723	910.784302	-486.089355	31.334759	964.262756	550.589417	-25.947092	937.789307	527.378601	127.729301
-534.472412	110.346085	873.976135	-516.491150	-52.738266	870.467590	-574.385254	160.279846	494.080566	-580.371643	-116.488647	506.250916	-615.406555	162.323868	88.869255	-561.658020	-122.635582	89.537827	-495.192047	193.618912	1375.692993	-476.864441	-148.195190	1369.648804	-447.215637	32.437561	1387.520630	-408.405701	32.053604	1658.114990	-553.645508	284.638031	1139.518188	-524.326660	-255.576935	1142.613037	-437.114380	328.340759	898.749634	-392.988007	-253.419830	910.833130	-486.344727	31.139931	964.215576	550.533813	-26.043310	937.792664	527.427612	127.686325
-534.811096	110.103432	873.989197	-516.560730	-52.953053	870.445435	-574.861755	159.882355	494.111755	-580.519226	-116.693504	506.177643	-615.678345	162.270920	88.794121	-561.641785	-122.712852	89.526917	-495.773285	193.294617	1375.659790	-477.209381	-148.514969	1369.703247	-447.708710	32.183697	1387.598022	-409.422485	31.724314	1658.347900	-553.675110	284.343964	1139.399170	-524.522522	-255.638123	1142.493896	-436.865723	328.212921	898.811035	-392.814087	-253.069061	910.945129	-486.517822	30.960106	964.196533	550.499695	-26.151114	937.789063	527.498779	127.575562
-535.132202	109.960342	874.089600	-516.594055	-53.181950	870.440247	-575.401001	159.447464	494.179413	-580.554138	-116.867424	506.114319	-615.958191	162.201447	88.650429	-561.746704	-122.785561	89.501503	-496.350494	192.993240	1375.712158	-477.586609	-148.812866	1369.811157	-448.228790	31.909508	1387.700684	-410.460175	31.408697	1658.601807	-553.723083	284.006897	1139.420898	-524.811951	-255.636932	1142.443970	-436.717316	328.018829	898.972412	-392.814911	-252.709442	911.050781	-486.641846	30.788990	964.221069	550.442383	-26.215773	937.764099	527.550720	127.512489
-535.421814	109.748329	874.236572	-516.583679	-53.402020	870.477356	-576.104431	159.178665	494.286621	-580.397949	-116.973038	506.049622	-616.315308	162.127625	88.492752	-561.642700	-122.831680	89.486496	-496.940063	192.708878	1375.822754	-477.882019	-149.092270	1370.042114	-448.753998	31.617231	1387.849487	-411.472168	31.089705	1658.889648	-553.858276	283.662567	1139.546509	-525.198547	-255.658798	1142.513794	-436.669434	327.776733	899.220093	-392.858765	-251.824966	911.087708	-486.730469	30.589430	964.290894	550.380493	-26.313164	937.784485	527.590210	127.444092
-535.626770	109.534721	874.413147	-516.549622	-53.602013	870.552673	-576.922791	158.867737	494.470612	-580.157715	-117.078011	506.003448	-616.751038	162.088974	88.425705	-561.597046	-122.841415	89.489014	-497.539490	192.450073	1376.059692	-478.188141	-149.369019	1370.298706	-449.236603	31.358938	1388.048096	-412.488586	30.738272	1659.197021	-554.074829	283.306183	1139.747559	-525.588074	-255.624222	1142.696777	-436.651093	327.495361	899.559448	-393.343658	-251.917099	911.375061	-486.750946	30.391560	964.388794	550.330200	-26.428190	937.794739	527.623169	127.375885
-535.774536	109.322502	874.599487	-516.446472	-53.814354	870.687622	-577.613037	158.512375	494.601593	-579.887695	-117.208061	506.015808	-616.940063	162.103989	88.310410	-561.532959	-122.821243	89.511024	-498.144135	192.159271	1376.357300	-478.425476	-149.643784	1370.581665	-449.724487	31.131147	1388.345947	-413.485779	30.386877	1659.535645	-554.368286	282.895691	1139.966309	-526.049622	-255.514694	1142.871460	-436.685486	327.174652	899.881470	-393.808441	-251.520981	911.592163	-486.738373	30.215355	964.533569	550.256653	-26.526587	937.817871	527.659363	127.305069
-535.827271	109.099808	874.784485	-516.250549	-54.031002	870.806946	-578.415833	158.160263	494.768585	-579.591675	-117.309006	506.032898	-617.299500	162.058640	88.247360	-561.533752	-122.867149	89.571503	-498.730316	191.859177	1376.686768	-478.645874	-149.928848	1370.877930	-450.202759	30.937431	1388.663940	-414.467957	30.047562	1659.899292	-554.684570	282.481232	1140.163208	-526.540710	-255.502060	1143.142822	-436.741211	326.797943	900.240601	-394.354462	-251.098709	911.762817	-486.643341	30.021885	964.674988	550.220520	-26.570080	937.845825	527.721680	127.208664
-535.794922	109.044647	874.959045	-516.013306	-54.232414	870.953308	-579.289856	157.915451	495.024506	-579.335327	-117.490143	506.096863	-617.611633	162.055908	88.220688	-561.699463	-122.904549	89.602676	-499.314972	191.605560	1376.961060	-478.838013	-150.195084	1371.165039	-450.659149	30.761339	1388.972534	-415.429962	29.741085	1660.178955	-555.076416	282.117401	1140.419434	-527.048584	-255.504395	1143.355347	-436.852478	326.335236	900.596924	-395.044617	-250.677536	911.871399	-486.506409	29.925245	964.833679	550.117859	-26.692772	937.852051	527.754761	127.144928
-535.820251	108.663193	875.103394	-515.752014	-54.516209	871.083557	-580.148987	157.734283	495.259735	-579.134094	-117.661148	506.178894	-617.914246	162.038330	88.263206	-561.734131	-122.994522	89.646385	-499.881592	191.353989	1377.245483	-479.014954	-150.463486	1371.448120	-451.088837	30.553450	1389.252930	-416.371368	29.385477	1660.562012	-555.499878	281.785706	1140.600952	-527.555603	-255.575470	1143.578003	-436.994598	325.857178	900.963745	-395.792023	-250.289078	911.923401	-486.387482	29.655531	964.968811	550.023376	-26.770563	937.855225	527.807312	127.071938
-535.738098	108.482414	875.241882	-515.397644	-54.743858	871.203552	-580.932251	157.424698	495.483795	-578.925293	-117.846977	506.246552	-618.127319	162.071991	88.288391	-561.968079	-123.028831	89.663109	-500.453735	191.086014	1377.500732	-479.170471	-150.741135	1371.678833	-451.500885	30.370663	1389.552734	-417.281464	29.033142	1660.878296	-555.980896	281.423828	1140.731323	-528.054077	-255.641098	1143.764404	-437.159271	325.396820	901.253784	-396.583588	-249.855759	911.889893	-486.210785	29.500298	965.114502	549.923523	-26.841629	937.819885	527.845764	127.051086
-535.625305	108.312408	875.379272	-515.023315	-54.977100	871.313354	-581.667053	157.127350	495.654602	-578.747009	-117.995071	506.313751	-618.421021	161.950241	88.267807	-562.124756	-123.103569	89.702621	-500.973969	190.873703	1377.709106	-479.291931	-151.000763	1371.900513	-451.908875	30.175901	1389.863525	-418.175598	28.744041	1661.168945	-556.460754	281.067902	1140.914795	-528.573547	-255.745865	1143.932861	-437.346039	324.958160	901.498596	-397.432983	-249.481140	911.825745	-486.012543	29.338997	965.256287	549.804871	-26.918352	937.794983	527.883301	127.023552
-535.451416	108.144165	875.486633	-514.625671	-55.127991	871.412659	-582.393799	156.891174	495.845581	-578.523132	-118.151283	506.391663	-618.607788	161.920990	88.297791	-562.238708	-123.185753	89.752243	-501.530396	190.615250	1377.909912	-479.424683	-151.292923	1372.092651	-452.267426	29.981348	1390.113892	-419.043427	28.380495	1661.544922	-556.955994	280.736023	1141.044067	-529.037476	-255.867081	1144.090820	-437.641937	324.477203	901.716919	-398.269348	-249.149399	911.757629	-485.776489	29.222212	965.379639	549.703125	-27.000961	937.804626	527.977478	126.945267
-535.281494	108.019623	875.642212	-514.198792	-55.263260	871.532532	-582.939880	156.641556	495.976593	-578.304016	-118.348045	506.511841	-618.689087	161.957642	88.280174	-562.262695	-123.192360	89.835419	-502.001801	190.405884	1378.071411	-479.570099	-151.579834	1372.328003	-452.581482	29.790762	1390.378540	-419.877808	28.101341	1661.838989	-557.491943	280.410614	1141.140747	-529.494446	-256.048187	1144.268555	-437.987274	324.016541	901.896118	-399.218933	-248.852570	911.659912	-485.534302	29.125969	965.540344	549.571655	-27.060488	937.830383	528.064209	126.929474
-535.070007	107.880676	875.771362	-513.785461	-55.333431	871.621765	-583.542297	156.497940	496.179260	-578.063171	-118.440201	506.643402	-618.772644	161.935028	88.266495	-562.233276	-123.229530	89.915100	-502.538879	190.221130	1378.255981	-479.727600	-151.861404	1372.517700	-452.846924	29.597603	1390.638306	-420.706482	27.728130	1662.182129	-558.021057	280.106659	1141.234741	-529.954590	-256.237946	1144.390137	-438.348236	323.527313	902.032043	-400.138916	-248.569977	911.542053	-485.276550	29.040874	965.672241	549.443176	-27.146898	937.892273	528.204773	126.813530
-534.825623	107.730980	875.859680	-513.328430	-55.407272	871.681274	-584.046936	156.329422	496.322174	-577.777344	-118.514580	506.716431	-618.770325	161.945679	88.265366	-562.294434	-123.222885	89.947365	-503.001343	190.033646	1378.392212	-479.845154	-152.124115	1372.659668	-453.138062	29.392187	1390.900146	-421.508972	27.448992	1662.425415	-558.507080	279.724426	1141.313354	-530.393677	-256.420715	1144.440552	-438.771973	323.075317	902.116699	-401.052124	-248.365570	911.294312	-484.982391	28.957130	965.769348	549.308289	-27.224964	937.900818	528.312683	126.764519
-534.552124	107.671776	875.938110	-512.862122	-55.450382	871.712646	-584.597107	156.332092	496.507477	-577.443054	-118.479370	506.735657	-618.772156	161.947403	88.228218	-562.209167	-123.232155	89.970284	-503.471588	189.859833	1378.522949	-479.945892	-152.403427	1372.721069	-453.421387	29.221943	1391.044922	-422.277710	27.075771	1662.701904	-559.056274	279.351654	1141.368652	-530.815979	-256.644043	1144.484863	-439.254395	322.615356	902.152649	-402.030151	-248.243561	910.982666	-484.665558	28.918283	965.846436	549.387146	-26.979361	937.751892	528.544983	126.921303
-534.290527	107.654427	875.965149	-512.377075	-55.477329	871.685974	-584.988953	156.218414	496.639465	-577.172974	-118.562691	506.778992	-618.590149	161.976593	88.212471	-562.199768	-123.242188	89.977852	-503.902527	189.693802	1378.586548	-479.986450	-152.614899	1372.715942	-453.700958	29.058407	1391.170288	-423.001343	26.788368	1662.854980	-559.555115	279.023132	1141.438354	-531.210388	-256.903931	1144.464966	-439.769226	322.163330	902.109375	-402.916260	-248.146011	910.653687	-484.337463	28.912571	965.865295	549.297913	-27.029274	937.729675	528.693298	126.890152
-534.001587	107.653618	875.980286	-511.847107	-55.500706	871.639404	-585.381287	156.213806	496.786011	-576.885132	-118.614243	506.836548	-618.462097	162.015579	88.225807	-562.211609	-123.241829	89.996132	-504.302429	189.522705	1378.654541	-480.039856	-152.878677	1372.677368	-453.943329	28.901932	1391.274170	-423.712433	26.435368	1663.043213	-560.097412	278.674896	1141.493286	-531.564819	-257.135864	1144.368652	-440.365387	321.651947	902.053101	-403.851318	-248.110184	910.277161	-483.986786	28.914272	965.874023	549.150574	-27.148991	937.712646	528.817627	126.832802
-533.685303	107.653282	875.968994	-511.354645	-55.459381	871.602112	-585.602051	156.084869	496.874298	-576.571411	-118.689560	506.845886	-618.160156	162.068817	88.199463	-562.218567	-123.247681	90.021286	-504.707642	189.356339	1378.687622	-480.071747	-153.131790	1372.607544	-454.159790	28.743834	1391.294922	-424.384705	26.070440	1663.158813	-560.558716	278.332458	1141.486206	-531.882935	-257.298981	1144.274170	-440.894714	321.226288	902.002808	-404.743195	-248.141144	909.805786	-483.623535	28.956785	965.866455	548.867310	-27.482279	937.815735	528.876709	126.649994
-533.269775	107.865173	875.997925	-510.795715	-55.321568	871.565063	-585.796570	155.978821	496.990265	-576.177856	-118.688522	506.832062	-617.833191	162.131042	88.209023	-562.213135	-123.191330	90.051491	-505.032898	189.212769	1378.731323	-480.027679	-153.328033	1372.532837	-454.352692	28.559366	1391.309570	-425.017334	25.714758	1663.290771	-561.011353	277.956940	1141.529419	-532.163696	-257.493011	1144.191528	-441.353943	320.766205	901.995056	-405.641998	-248.145248	909.378540	-483.191315	29.119104	965.885986	548.734070	-27.552414	937.829834	528.970764	126.601433
-532.987549	107.676994	875.946106	-510.298309	-55.278629	871.554810	-585.838257	155.808121	497.000092	-575.794067	-118.730026	506.882599	-617.416016	162.146576	88.179741	-562.085999	-123.157578	90.127693	-505.363129	189.091370	1378.801147	-479.998016	-153.500595	1372.474854	-454.489166	28.408735	1391.361816	-425.611145	25.382692	1663.428223	-561.518860	277.591248	1141.566772	-532.410461	-257.676575	1144.129272	-442.037323	320.292755	901.871216	-406.597748	-248.231155	908.881165	-482.841949	29.119276	965.869690	548.668030	-27.618191	937.865051	529.145020	126.543633
-532.606873	107.744370	875.915649	-509.813507	-55.145035	871.531250	-585.915039	155.624039	497.071594	-575.402710	-118.709969	506.945923	-617.074402	162.136124	88.129707	-562.095215	-123.092148	90.173264	-505.702972	188.970703	1378.873901	-479.869995	-153.709015	1372.409302	-454.653503	28.286098	1391.464966	-426.171265	25.078720	1663.505127	-562.008362	277.360382	1141.597778	-532.633545	-257.833893	1144.062500	-442.687195	319.882507	901.755676	-407.510529	-248.339706	908.332153	-482.463898	29.241377	965.865051	548.361694	-28.046026	937.893860	529.232178	126.369888
-532.217468	107.842781	875.881042	-509.302460	-55.013603	871.485535	-585.924500	155.487915	497.066345	-575.007446	-118.715256	506.973083	-616.714294	162.087311	88.083885	-562.036316	-122.991325	90.225861	-506.010345	188.876526	1378.932617	-479.778992	-153.844376	1372.344727	-454.797394	28.185104	1391.496826	-426.693665	24.694065	1663.656860	-562.451355	277.091553	1141.638306	-532.818298	-257.956512	1143.981812	-443.335083	319.412781	901.628967	-408.449158	-248.473022	907.813721	-482.073303	29.370470	965.849487	548.222351	-28.053164	937.893250	529.245117	126.458443
-531.880249	107.903877	875.815308	-508.833099	-54.951473	871.432495	-585.977783	155.352341	497.107635	-574.531982	-118.666649	507.004517	-616.300354	162.011932	88.064682	-561.891907	-122.894447	90.241203	-506.288727	188.776886	1378.997681	-479.693085	-153.989059	1372.237427	-454.917542	28.096691	1391.503906	-427.174683	24.349112	1663.739014	-562.894348	276.807434	1141.655151	-532.954285	-258.064026	1143.891846	-444.030792	319.017700	901.445068	-409.316284	-248.620422	907.246155	-481.722534	29.462692	965.811157	548.191284	-28.158161	937.887878	529.446106	126.408890
-531.520569	107.905968	875.741699	-508.304535	-54.923645	871.379028	-586.064697	155.246460	497.148163	-574.030151	-118.506195	506.994568	-615.981445	161.906372	88.117355	-561.834045	-122.798027	90.210480	-506.553131	188.710617	1379.072388	-479.551086	-154.103165	1372.113892	-455.023651	28.044994	1391.514282	-427.617065	24.004387	1663.816650	-563.338196	276.591309	1141.715576	-533.063599	-258.153229	1143.760010	-444.814789	318.633423	901.286072	-410.291046	-248.820862	906.635864	-481.350739	29.518524	965.776550	548.190857	-28.307425	937.884766	529.763794	126.215363
-531.181519	107.889587	875.677307	-507.840637	-54.884777	871.343079	-586.147034	155.082993	497.167877	-573.616516	-118.411873	506.941589	-615.622742	161.839630	88.138107	-561.776855	-122.694054	90.202950	-506.819733	188.640488	1379.145020	-479.505951	-154.134949	1371.987305	-455.130524	27.991430	1391.562622	-428.026581	23.661974	1663.899170	-563.778992	276.428345	1141.794189	-533.173828	-258.231445	1143.639648	-445.612793	318.342133	901.106323	-411.237549	-249.049698	905.991760	-481.011505	29.566906	965.751160	548.109192	-28.423550	937.852661	529.900146	126.165085
-530.840393	107.739899	875.598511	-507.345184	-54.921597	871.307434	-586.217346	154.981781	497.210419	-573.247559	-118.345879	506.940216	-615.294312	161.788696	88.191536	-561.720825	-122.593750	90.206627	-507.046295	188.598175	1379.253296	-479.374603	-154.195770	1371.873535	-455.192719	27.935265	1391.620728	-428.419189	23.340668	1663.972900	-564.226624	276.260101	1141.912354	-533.234680	-258.241852	1143.529297	-446.429138	317.988159	900.974731	-412.113556	-249.251434	905.400635	-480.659760	29.526463	965.719910	547.997620	-28.500683	937.839233	529.996338	126.099457
-530.555054	107.628151	875.546448	-506.924561	-54.924278	871.291321	-586.142944	154.747665	497.140106	-572.977234	-118.331009	506.958527	-615.023132	161.733185	88.193878	-561.627930	-122.491440	90.228889	-507.215881	188.558502	1379.377075	-479.240845	-154.218491	1371.766235	-455.225403	27.902220	1391.675781	-428.775421	22.987301	1664.067383	-564.686584	276.131012	1142.061035	-533.264587	-258.272339	1143.422119	-447.304260	317.657654	900.808960	-412.966339	-249.500519	904.843384	-480.339508	29.518660	965.697754	547.881104	-28.508520	937.820801	530.070190	126.067192
-530.291931	107.414825	875.496094	-506.491608	-54.949150	871.311401	-586.048584	154.707443	497.149048	-573.124146	-118.504089	507.144714	-614.849243	161.643051	88.253433	-561.830322	-122.418015	90.283096	-507.379089	188.516922	1379.505981	-479.078522	-154.266846	1371.693359	-455.224030	27.853596	1391.741699	-429.098663	22.702873	1664.138672	-565.146606	276.016693	1142.243408	-533.301270	-258.266693	1143.372925	-448.217194	317.392639	900.642578	-413.864563	-249.732315	904.271301	-480.041809	29.475586	965.700867	547.805237	-28.572380	937.837219	530.195801	126.016602
-530.072266	107.241600	875.465759	-506.081757	-54.972473	871.314453	-585.925293	154.813736	497.155273	-572.928589	-118.480309	507.238678	-614.742249	161.566025	88.329292	-561.824463	-122.335793	90.331650	-507.492828	188.510910	1379.648193	-478.921478	-154.300827	1371.624512	-455.192017	27.826405	1391.801270	-429.407562	22.352253	1664.270508	-565.578491	275.910461	1142.383301	-533.319336	-258.274261	1143.319092	-449.142242	317.200958	900.505798	-414.713715	-249.993607	903.748169	-479.782806	29.435486	965.708374	547.720947	-28.613930	937.822754	530.326538	125.943985
-529.434753	108.002594	875.759094	-505.537201	-54.614666	871.298035	-585.554688	154.763138	497.237854	-572.659302	-118.317421	507.223297	-614.538391	161.488297	88.357933	-561.684082	-122.266731	90.371239	-507.560791	188.507492	1379.774658	-478.769226	-154.343185	1371.562134	-455.165955	27.809311	1391.829590	-429.687042	22.069752	1664.357178	-566.011597	275.817322	1142.538452	-533.363831	-258.251709	1143.283569	-449.986542	317.007263	900.397705	-415.562653	-250.278839	903.220337	-479.315460	29.769182	965.905823	547.610596	-28.701452	937.842834	530.443481	125.895126
-529.766113	106.842651	875.357178	-505.347717	-55.084957	871.324829	-585.107422	154.718796	496.956818	-572.619080	-118.370323	507.364075	-614.325439	161.454758	88.394203	-561.725830	-122.190491	90.376549	-507.606171	188.455933	1379.876709	-478.583557	-154.427490	1371.484375	-455.136169	27.790611	1391.852295	-429.940491	21.811995	1664.440552	-566.429626	275.757233	1142.683594	-533.377014	-258.257874	1143.248291	-450.936707	316.866058	900.302246	-416.401886	-250.488678	902.732361	-479.307739	29.347538	965.671753	547.566833	-28.681509	937.808044	530.607361	125.882507
-529.595276	106.767342	875.341797	-505.031708	-55.033394	871.318054	-584.475769	154.649796	496.832458	-572.450745	-118.315422	507.401489	-614.136169	161.389984	88.384773	-561.620422	-122.099358	90.385277	-507.611115	188.439041	1379.987183	-478.432861	-154.501495	1371.413696	-455.056580	27.749050	1391.900635	-430.176910	21.581572	1664.475830	-566.840881	275.686127	1142.890259	-533.421509	-258.254608	1143.208496	-451.771759	316.772278	900.216064	-417.181366	-250.753677	902.243591	-479.075897	29.375755	965.663940	547.482971	-28.701071	937.807007	530.666504	125.943817
-528.725952	108.150688	875.823608	-504.481476	-54.426529	871.293579	-583.992004	154.657394	496.997162	-572.057678	-118.137947	507.329926	-614.106934	161.282440	88.409477	-561.500000	-122.020325	90.364235	-507.544464	188.436600	1380.119507	-478.254639	-154.555099	1371.359375	-454.981781	27.716742	1391.955200	-430.406799	21.285032	1664.599609	-567.257324	275.700562	1143.135376	-533.469604	-258.246552	1143.181641	-452.684845	316.705200	900.173645	-417.938477	-250.999298	901.794922	-478.499969	29.969612	965.962341	547.311890	-28.749132	937.783142	530.644897	125.975914
-528.484863	108.289955	875.879944	-504.164917	-54.322895	871.296326	-583.324158	154.596909	496.864502	-571.766113	-118.060738	507.323608	-614.009460	161.224213	88.413963	-561.509888	-121.944168	90.365120	-507.496490	188.420258	1380.208496	-478.075806	-154.584671	1371.300659	-454.855225	27.677992	1391.997437	-430.607025	21.063158	1664.677002	-567.666443	275.735291	1143.357788	-533.509521	-258.216370	1143.142456	-453.587097	316.710419	900.117371	-418.629486	-251.246902	901.391785	-478.234100	30.075489	965.997742	547.241089	-28.702003	937.760437	530.673950	126.060135
-528.334290	108.302467	875.893799	-503.920776	-54.277538	871.319580	-582.978821	154.956818	496.898102	-571.504395	-118.019318	507.324707	-614.001831	161.190338	88.453209	-561.495850	-121.845215	90.399422	-507.382202	188.400055	1380.280762	-477.890442	-154.607422	1371.259766	-454.729553	27.655474	1392.000854	-430.776093	20.922874	1664.702637	-568.044556	275.838226	1143.574219	-533.554199	-258.156555	1143.113770	-454.478699	316.709320	900.058350	-419.232849	-251.530228	901.020813	-478.029663	30.133482	966.012390	547.078430	-28.829155	937.748291	530.717224	125.999504
-528.120056	108.393738	875.895447	-503.633881	-54.184116	871.303894	-582.269409	154.959747	496.737946	-571.176453	-117.948036	507.344604	-613.866150	161.197830	88.478134	-561.462830	-121.790260	90.436859	-507.257660	188.427475	1380.352417	-477.668304	-154.621368	1371.219360	-454.563080	27.672945	1391.979980	-430.908844	20.699928	1664.815186	-568.375610	275.971008	1143.741943	-533.594360	-258.118530	1143.081787	-455.269318	316.773651	900.023743	-419.764587	-251.758438	900.716736	-477.783722	30.232334	966.007080	547.025391	-28.821297	937.745300	530.802429	125.998856
-527.912231	108.557541	875.902100	-503.407776	-54.088051	871.319214	-581.593262	155.092148	496.546539	-570.823669	-117.843651	507.337250	-613.783813	161.211884	88.448784	-561.391724	-121.709419	90.496964	-507.102844	188.437088	1380.385620	-477.449066	-154.623734	1371.182373	-454.402191	27.723679	1391.988770	-431.027679	20.540783	1664.875854	-568.695068	276.173157	1143.909058	-533.652527	-258.078857	1143.059326	-456.082367	316.931458	899.963196	-420.310364	-251.990326	900.403320	-477.587067	30.366877	966.026245	546.941772	-28.911354	937.733398	530.958801	125.927574
-527.700684	108.670456	875.898621	-503.183441	-53.987350	871.315674	-580.970032	155.209915	496.389282	-570.547058	-117.864677	507.366547	-613.660706	161.219879	88.460281	-561.384949	-121.662636	90.536591	-506.936523	188.484100	1380.463013	-477.216187	-154.630508	1371.115234	-454.231384	27.746822	1391.948364	-431.121582	20.445869	1664.888306	-568.972717	276.361084	1144.090454	-533.718262	-258.084137	1143.042847	-456.879517	317.077728	899.939453	-420.814728	-252.241333	900.121216	-477.386169	30.473629	966.029785	546.868164	-29.002420	937.725586	531.122437	125.870056
-527.634460	108.569458	875.834045	-503.035339	-53.992867	871.322632	-580.499695	155.372620	496.300262	-570.243774	-117.826744	507.356476	-613.611877	161.226913	88.505241	-561.334839	-121.599060	90.541313	-506.739471	188.522156	1380.548950	-476.988739	-154.592392	1371.047119	-454.039734	27.765533	1391.961304	-431.200256	20.316887	1664.960083	-569.212585	276.527985	1144.278198	-533.751831	-258.119354	1143.025879	-457.561005	317.239655	899.896240	-421.257874	-252.494400	899.861450	-477.275116	30.482761	965.997192	546.738281	-29.165110	937.744141	531.292175	125.746338
-527.469421	108.669868	875.859131	-502.863251	-53.888458	871.338074	-579.997986	155.468445	496.229767	-569.913208	-117.803238	507.333801	-613.557983	161.231628	88.498764	-561.284180	-121.584229	90.544487	-506.530151	188.586014	1380.661743	-476.758514	-154.548981	1370.976318	-453.851868	27.787066	1392.004639	-431.261169	20.155952	1665.072266	-569.474792	276.739105	1144.565918	-533.805115	-258.132050	1143.018433	-458.278687	317.470032	899.905334	-421.655579	-252.722580	899.677002	-477.119720	30.579262	966.023071	546.579712	-29.361198	937.754089	531.458374	125.603554
-527.236206	108.899933	875.904846	-502.704010	-53.703136	871.345032	-579.537292	155.559357	496.203308	-569.530518	-117.732597	507.284363	-613.501282	161.220932	88.511383	-561.264099	-121.541718	90.554291	-506.339874	188.638641	1380.748047	-476.533264	-154.471497	1370.904053	-453.638275	27.805704	1392.031982	-431.311157	20.046328	1665.139160	-569.726318	277.017059	1144.796997	-533.837708	-258.146851	1142.973999	-458.985321	317.729370	899.931885	-421.968445	-252.903366	899.535156	-476.958069	30.741051	966.065247	546.506836	-29.458693	937.759949	531.636169	125.490913
-527.099976	108.980652	875.868896	-502.573517	-53.605019	871.323730	-579.200317	155.732849	496.161865	-569.185303	-117.686440	507.220306	-613.470093	161.173355	88.544044	-561.162415	-121.509293	90.556244	-506.135773	188.692673	1380.807739	-476.291321	-154.406174	1370.828491	-453.413940	27.872337	1392.005737	-431.328064	19.956146	1665.174316	-569.923645	277.262787	1145.029053	-533.870422	-258.185760	1142.951294	-459.628174	318.095428	899.952393	-422.262543	-253.079147	899.371887	-476.829163	30.837099	966.038208	546.315247	-29.647148	937.747375	531.780396	125.383301
-526.960327	109.078888	875.793579	-502.429260	-53.521095	871.300659	-578.885620	155.862320	496.092896	-568.803589	-117.591499	507.181091	-613.448242	161.140640	88.577454	-561.193359	-121.465668	90.557320	-505.912445	188.771423	1380.877686	-476.063538	-154.349594	1370.768311	-453.183380	27.946325	1391.954346	-431.321472	19.942152	1665.156860	-570.083008	277.520691	1145.199951	-533.894287	-258.224762	1142.950806	-460.205688	318.419128	899.944031	-422.543091	-253.235687	899.207031	-476.700958	30.956451	965.993713	546.225281	-29.716921	937.749146	531.934631	125.356476
-526.836182	109.197350	875.737366	-502.320374	-53.399761	871.294739	-578.597656	155.976364	496.028900	-568.512756	-117.472160	507.182465	-613.465332	161.056702	88.604706	-561.146973	-121.418968	90.555893	-505.705109	188.807526	1380.893799	-475.838562	-154.297089	1370.710327	-452.945404	28.051615	1391.886963	-431.302643	19.880821	1665.180908	-570.218872	277.774963	1145.372192	-533.907959	-258.248810	1142.970459	-460.793884	318.849945	899.940796	-422.766113	-253.352585	899.090088	-476.596619	31.099522	965.966858	546.154541	-29.815598	937.762390	532.092407	125.279884
-526.670898	109.337349	875.682922	-502.182892	-53.286922	871.285522	-578.324646	156.033463	495.977203	-568.271301	-117.349075	507.170410	-613.454712	161.016907	88.638260	-561.164001	-121.364128	90.564301	-505.469025	188.887833	1380.960083	-475.634338	-154.235962	1370.643311	-452.730408	28.145254	1391.863159	-431.274445	19.820381	1665.244385	-570.307922	278.023346	1145.529663	-533.935303	-258.279510	1142.992554	-461.300293	319.289856	899.959045	-422.948883	-253.428589	899.023438	-476.476654	31.239555	965.947449	546.034668	-29.962303	937.779907	532.250549	125.180183
-526.516541	109.523270	875.674438	-502.074127	-53.143166	871.269409	-578.041870	156.078659	495.967834	-568.052490	-117.292122	507.147644	-613.434387	160.948730	88.679520	-561.153809	-121.340759	90.594292	-505.244934	188.961655	1381.029541	-475.435486	-154.162949	1370.607178	-452.509430	28.218922	1391.847412	-431.228943	19.834732	1665.227539	-570.386780	278.315826	1145.731689	-533.965210	-258.280792	1143.007690	-461.757050	319.721344	899.991455	-423.091034	-253.534576	899.016907	-476.365448	31.385263	965.944153	545.983826	-30.015877	937.794861	532.430481	125.119682
-526.367676	109.650955	875.691284	-501.980377	-53.015823	871.273682	-577.706177	156.070190	495.947906	-567.943176	-117.211586	507.154938	-613.307556	160.923431	88.704010	-561.180847	-121.322975	90.621651	-505.004913	189.042618	1381.098145	-475.242706	-154.080139	1370.569092	-452.306580	28.278345	1391.856201	-431.169373	19.826012	1665.257568	-570.435730	278.581970	1145.936646	-533.990906	-258.305450	1143.040894	-462.193848	320.143860	900.050293	-423.184265	-253.565002	899.030396	-476.254944	31.491016	965.959900	545.947876	-30.095976	937.798157	532.648926	125.072540
-526.229065	109.732101	875.693848	-501.906982	-52.890671	871.291870	-577.458984	156.114365	495.907745	-567.802979	-117.118881	507.173309	-613.261841	160.898270	88.728943	-561.047424	-121.270531	90.640152	-504.795135	189.095184	1381.177979	-475.073578	-154.020706	1370.536499	-452.088196	28.336470	1391.857300	-431.110199	19.824314	1665.291016	-570.443115	278.841553	1146.116943	-534.042725	-258.284119	1143.061890	-462.565399	320.657898	900.139038	-423.254761	-253.595139	899.067444	-476.161011	31.586754	965.975464	545.943481	-30.125944	937.843140	532.870178	125.013199
-526.065430	109.865417	875.694275	-501.809235	-52.763397	871.305115	-577.216675	156.147491	495.909882	-567.723877	-117.044334	507.193817	-613.240417	160.855713	88.765564	-561.090271	-121.226830	90.655190	-504.583130	189.194275	1381.223145	-474.935883	-153.938980	1370.511963	-451.883575	28.432787	1391.881592	-431.049774	19.830057	1665.313721	-570.423950	279.086090	1146.306885	-534.093628	-258.244965	1143.099854	-462.871429	321.119019	900.186523	-423.290405	-253.606934	899.129822	-476.036682	31.707836	965.985229	545.858093	-30.251959	937.858765	533.055786	124.926506
-525.921326	109.979309	875.671753	-501.718628	-52.655338	871.310608	-577.060730	156.248566	495.888336	-567.615540	-116.931648	507.194427	-613.182251	160.854599	88.772423	-561.075989	-121.151169	90.667686	-504.374420	189.269226	1381.255615	-474.771729	-153.849716	1370.517090	-451.686737	28.539179	1391.842651	-430.990723	19.805481	1665.359375	-570.386719	279.372559	1146.461426	-534.134033	-258.210693	1143.137939	-463.124847	321.663086	900.212952	-423.296112	-253.559967	899.191284	-475.909698	31.823725	965.972595	545.807007	-30.313869	937.873657	533.254761	124.887817
-525.795898	110.160782	875.669006	-501.628357	-52.544590	871.311157	-576.928528	156.368271	495.874756	-567.480469	-116.819168	507.200867	-613.202576	160.841415	88.816536	-561.099060	-121.089615	90.667206	-504.142212	189.370163	1381.275269	-474.638428	-153.749634	1370.508057	-451.507355	28.631407	1391.798828	-430.931519	19.847441	1665.359619	-570.308228	279.689941	1146.612427	-534.181946	-258.168549	1143.181885	-463.329926	322.186829	900.226135	-423.290497	-253.529892	899.232910	-475.776001	31.966259	965.961060	545.758484	-30.366051	937.893066	533.417542	124.903938
-525.680786	110.261452	875.657104	-501.560608	-52.459030	871.318848	-576.796753	156.477081	495.862518	-567.316895	-116.711899	507.199799	-613.214844	160.845947	88.831535	-561.058533	-121.035263	90.671989	-503.914917	189.446960	1381.296753	-474.505981	-153.665192	1370.516357	-451.308136	28.745337	1391.778931	-430.868835	19.895176	1665.368652	-570.201843	280.049072	1146.737549	-534.202576	-258.106995	1143.212036	-463.478333	322.716003	900.266357	-423.232361	-253.448975	899.315613	-475.664795	32.062271	965.950684	545.688660	-30.491299	937.923096	533.578247	124.821648
-525.589111	110.313698	875.667603	-501.479767	-52.370342	871.327393	-576.600037	156.572754	495.824982	-567.182922	-116.619354	507.206207	-613.170898	160.849640	88.854553	-561.085571	-120.981331	90.686028	-503.698883	189.529709	1381.345093	-474.376923	-153.562424	1370.530273	-451.149658	28.841555	1391.793457	-430.811218	19.960171	1665.398193	-570.055359	280.347046	1146.842651	-534.219604	-258.062653	1143.245972	-463.596436	323.273712	900.337402	-423.147858	-253.373779	899.411011	-475.559692	32.132858	965.952515	545.744141	-30.518192	937.934631	533.840515	124.762787
-525.464905	110.443230	875.708862	-501.402374	-52.265289	871.334106	-576.476196	156.695862	495.863098	-567.039246	-116.522163	507.199615	-613.150391	160.890945	88.889839	-561.052307	-120.966583	90.704582	-503.465302	189.648712	1381.387451	-474.267456	-153.444275	1370.526611	-450.950714	28.937735	1391.799194	-430.765900	20.033733	1665.426636	-569.913513	280.686340	1146.962891	-534.213379	-257.961761	1143.243164	-463.651581	323.778564	900.423462	-423.005127	-253.296783	899.517639	-475.448975	32.220669	965.973389	545.717651	-30.625687	937.960083	534.075989	124.721474
-525.375366	110.504463	875.744263	-501.340576	-52.169529	871.356934	-576.284851	156.834839	495.883728	-566.886536	-116.417686	507.192657	-613.107361	160.909897	88.975227	-561.070862	-120.901131	90.708069	-503.208405	189.761734	1381.452271	-474.157471	-153.313110	1370.557739	-450.778259	29.033014	1391.816406	-430.740875	20.114588	1665.482056	-569.723450	281.028748	1147.095581	-534.209412	-257.897644	1143.299316	-463.621552	324.356934	900.518799	-422.874481	-253.183212	899.637878	-475.345306	32.290634	965.991333	545.757446	-30.676264	937.983948	534.345215	124.703125
-525.299744	110.585106	875.766663	-501.262024	-52.076027	871.398560	-576.210571	156.986862	495.891479	-566.766052	-116.334206	507.198730	-613.180542	160.928345	89.036842	-561.074097	-120.874329	90.733566	-502.976440	189.857834	1381.476807	-474.081055	-153.193375	1370.586060	-450.596313	29.157421	1391.858765	-430.739990	20.214460	1665.540771	-569.540527	281.336975	1147.193115	-534.187561	-257.784454	1143.355835	-463.526184	324.888794	900.593811	-422.683350	-253.047516	899.776123	-475.255310	32.391605	966.017517	545.783936	-30.746872	938.003540	534.607727	124.645790
-525.199524	110.686127	875.768250	-501.200104	-51.952953	871.424255	-576.051819	157.128250	495.877808	-566.703979	-116.268501	507.245697	-613.158997	160.950043	89.068077	-561.055542	-120.853279	90.760994	-502.738342	189.977844	1381.482544	-473.991852	-153.084793	1370.619751	-450.435974	29.294590	1391.874634	-430.767303	20.332108	1665.585327	-569.344666	281.646515	1147.268555	-534.175537	-257.649689	1143.418213	-463.419189	325.408997	900.661926	-422.500549	-252.908066	899.912476	-475.165497	32.510223	966.027405	545.760559	-30.831112	938.035278	534.802673	124.593391
-525.103943	110.877670	875.774841	-501.137634	-51.842247	871.447571	-576.145630	157.395660	495.886505	-566.616638	-116.157471	507.238770	-613.258423	160.922699	89.120468	-561.029419	-120.833427	90.791168	-502.500397	190.106537	1381.500366	-473.895660	-152.984604	1370.663086	-450.270996	29.415871	1391.872681	-430.822327	20.461079	1665.621460	-569.102112	282.015442	1147.344116	-534.132080	-257.521332	1143.464722	-463.260254	325.915710	900.723755	-422.313385	-252.751175	900.012573	-475.063721	32.665138	966.032837	545.755859	-30.881092	938.046631	535.038147	124.548157
-525.051819	110.951767	875.775391	-501.094666	-51.701832	871.440369	-575.805420	157.466660	495.823334	-566.582764	-116.119972	507.249481	-613.108582	160.965179	89.121521	-561.052551	-120.805069	90.801712	-502.232086	190.232376	1381.527954	-473.825409	-152.851624	1370.678345	-450.095917	29.490814	1391.884521	-430.896851	20.617119	1665.680908	-568.837891	282.347046	1147.398438	-534.088562	-257.383331	1143.477661	-463.024078	326.395050	900.779175	-422.079590	-252.582565	900.116394	-474.993561	32.770763	966.020264	545.719116	-30.953102	938.052185	535.272949	124.533623
-524.964661	111.059891	875.796204	-501.021973	-51.561745	871.443420	-575.678589	157.550705	495.845734	-566.531799	-116.030144	507.246826	-613.073364	160.966919	89.144264	-561.057922	-120.796196	90.807320	-502.011719	190.343201	1381.571533	-473.750427	-152.736847	1370.713501	-449.964905	29.608606	1391.910156	-431.004089	20.771017	1665.757324	-568.543579	282.667725	1147.480713	-534.022400	-257.240326	1143.497925	-462.774872	326.879120	900.882141	-421.806702	-252.389404	900.249939	-474.903870	32.883526	966.028503	545.745178	-30.998085	938.064941	535.568848	124.479012
-524.870728	111.243225	875.847839	-500.969330	-51.384296	871.452698	-575.636292	157.616074	495.881226	-566.474976	-115.951492	507.231720	-613.072693	160.964798	89.189064	-561.037720	-120.768669	90.808800	-501.795166	190.470901	1381.625366	-473.654907	-152.594315	1370.726563	-449.796356	29.701496	1391.961792	-431.137085	20.955208	1665.838135	-568.227234	282.915436	1147.580566	-533.925537	-257.091064	1143.495361	-462.499573	327.303253	901.005981	-421.546509	-252.175461	900.385010	-474.823914	33.031063	966.057312	545.764465	-31.035645	938.090759	535.821350	124.456284
-525.058899	110.888931	875.729492	-501.040466	-51.453579	871.470276	-575.633118	157.723694	495.815552	-566.565979	-115.904129	507.271942	-613.082275	160.964050	89.241959	-561.090149	-120.772011	90.791344	-501.564758	190.590790	1381.678467	-473.590332	-152.483704	1370.747070	-449.671021	29.818783	1391.977783	-431.287994	21.139160	1665.917236	-567.897522	283.158325	1147.635498	-533.816528	-256.973114	1143.517700	-462.165802	327.708038	901.125549	-421.277405	-251.978760	900.498901	-474.897705	32.938530	965.979797	545.775146	-31.040310	938.101196	536.058044	124.470039
-524.737183	111.502106	875.879456	-500.930786	-51.114033	871.464111	-575.593994	157.836212	495.927917	-566.484741	-115.814102	507.248169	-613.033936	160.939590	89.266838	-561.017944	-120.776680	90.840027	-501.371979	190.703598	1381.738037	-473.519928	-152.360855	1370.772827	-449.550903	29.933653	1391.988892	-431.448792	21.377251	1665.958740	-567.556091	283.415924	1147.688843	-533.694397	-256.845856	1143.535645	-461.766602	328.132904	901.222229	-420.970428	-251.755447	900.617249	-474.719910	33.264900	966.072510	545.821228	-31.022322	938.101257	536.295654	124.498268
-524.644958	111.686111	875.894348	-500.890839	-50.945656	871.475098	-575.609192	157.883713	495.907501	-566.509216	-115.745712	507.278870	-613.070923	160.933624	89.263977	-560.981323	-120.766182	90.868980	-501.168518	190.842834	1381.773438	-473.289490	-152.223190	1370.697144	-449.429688	30.055536	1392.033447	-431.652069	21.571051	1666.091064	-567.212524	283.681061	1147.764526	-533.557739	-256.662079	1143.546753	-461.311066	328.528656	901.338501	-420.675751	-251.527420	900.749084	-474.651276	33.426750	966.084839	545.862366	-31.052021	938.132874	536.600891	124.469421
-524.596252	111.827309	875.899353	-500.873505	-50.808567	871.490051	-575.632996	157.985901	495.908966	-566.513489	-115.659782	507.291992	-613.091675	160.956970	89.261993	-560.963745	-120.718033	90.879951	-500.984436	190.946365	1381.808472	-473.233887	-152.074570	1370.716431	-449.336151	30.195797	1392.044678	-431.879425	21.808029	1666.184570	-566.892700	283.913940	1147.790527	-533.437561	-256.501709	1143.548584	-460.835907	328.844635	901.432068	-420.356903	-251.280518	900.860657	-474.606262	33.565975	966.089844	545.891785	-31.064232	938.150024	536.878479	124.468391
-524.506226	112.004105	875.904480	-500.875092	-50.624706	871.481079	-575.637878	158.020752	495.892853	-566.475220	-115.535774	507.256592	-613.092773	160.960373	89.231033	-560.863708	-120.691589	90.886887	-500.814819	191.076691	1381.857178	-473.183685	-151.932388	1370.750000	-449.237183	30.294901	1392.047363	-432.144806	22.042244	1666.280273	-566.543579	284.065002	1147.802246	-533.309753	-256.358521	1143.531250	-460.257538	329.140503	901.554016	-420.060150	-251.000015	900.931458	-474.541840	33.720108	966.080444	545.926392	-31.071451	938.162231	537.162476	124.474579
-524.421936	112.098885	875.924988	-500.850555	-50.486450	871.485657	-575.612000	158.050842	495.904755	-566.429626	-115.411140	507.260620	-613.089417	160.958832	89.228821	-560.813660	-120.660561	90.888077	-500.634460	191.183990	1381.878784	-473.153076	-151.801132	1370.745972	-449.168823	30.423056	1392.068115	-432.427155	22.300201	1666.380371	-566.177612	284.243042	1147.810669	-533.171021	-256.190582	1143.508423	-459.635071	329.363739	901.718750	-419.708954	-250.739990	901.027954	-474.467743	33.817410	966.085510	545.936279	-31.020811	938.171570	537.397156	124.521233
-524.357117	112.178726	875.903198	-500.842590	-50.385395	871.475830	-575.618469	158.115738	495.914307	-566.368896	-115.278961	507.230133	-613.100830	160.977188	89.215019	-560.836792	-120.592934	90.841064	-500.484711	191.312378	1381.929443	-473.144775	-151.644974	1370.776733	-449.097382	30.517355	1392.112427	-432.731842	22.588856	1666.436035	-565.800171	284.385254	1147.800293	-533.077148	-256.040344	1143.495239	-458.954407	329.593445	901.881836	-419.414764	-250.459305	901.095886	-474.413361	33.904495	966.062378	545.955383	-30.996958	938.173462	537.614258	124.567429
-524.286987	112.292595	875.920044	-500.835968	-50.245647	871.457520	-575.654236	158.172226	495.894257	-566.273010	-115.111946	507.189392	-613.121216	161.006317	89.173180	-560.829041	-120.591087	90.826797	-500.339600	191.454132	1381.973022	-473.124176	-151.491821	1370.777588	-449.062439	30.641579	1392.159790	-433.056946	22.792135	1666.575562	-565.447388	284.517853	1147.774658	-532.960632	-255.857315	1143.447754	-458.204651	329.802429	902.040222	-419.105194	-250.138657	901.192139	-474.356812	33.999702	966.055176	546.016663	-30.981155	938.169434	537.866882	124.604546
-524.197327	112.431717	875.890015	-500.813232	-50.160667	871.445679	-575.775879	158.289474	495.917572	-566.223083	-114.986084	507.162689	-613.177734	161.003693	89.213753	-560.825623	-120.565582	90.820351	-500.229706	191.583344	1381.983398	-473.114990	-151.363205	1370.766113	-449.031403	30.762939	1392.140503	-433.395569	23.036514	1666.655273	-565.108582	284.641754	1147.709961	-532.886108	-255.662750	1143.433838	-457.393707	329.994873	902.177307	-418.809692	-249.809097	901.272278	-474.281769	34.108295	966.026489	546.068420	-30.957193	938.162109	538.136108	124.658707
-524.102417	112.574631	875.871094	-500.793243	-50.038906	871.425415	-575.735046	158.363602	495.897064	-566.159607	-114.874023	507.187775	-613.136841	161.009933	89.185669	-560.738770	-120.525948	90.809418	-500.137787	191.728516	1381.999146	-473.130432	-151.221893	1370.828247	-449.015625	30.898657	1392.166016	-433.718933	23.295061	1666.751831	-564.761414	284.796265	1147.628052	-532.828918	-255.516800	1143.432739	-456.580780	330.162567	902.293152	-418.526947	-249.435989	901.365967	-474.209106	34.224197	966.001160	546.117493	-30.937174	938.158386	538.429504	124.688782
-524.561096	111.525032	875.469482	-500.938843	-50.401749	871.450012	-575.811157	158.480194	495.696350	-566.203003	-114.815414	507.256317	-613.160828	161.069107	89.165306	-560.764465	-120.493759	90.853798	-500.035645	191.877869	1381.990356	-473.133392	-151.067657	1370.862183	-448.996613	31.022038	1392.214233	-434.052368	23.543362	1666.854858	-564.390808	284.909882	1147.535522	-532.805054	-255.352219	1143.424316	-455.722076	330.319397	902.428345	-418.291565	-249.064209	901.462952	-474.401428	33.864967	965.755310	546.149719	-30.894754	938.169312	538.658997	124.727592
-524.521973	111.417732	875.384033	-500.905396	-50.371201	871.444397	-575.801636	158.542862	495.661957	-566.168091	-114.742661	507.277588	-613.147278	161.103149	89.140862	-560.802856	-120.464790	90.838448	-499.998779	192.045593	1381.994141	-473.147949	-150.930298	1370.890747	-448.990448	31.138920	1392.255127	-434.394836	23.767672	1666.956421	-564.013245	285.020813	1147.429199	-532.783142	-255.175888	1143.419067	-454.827301	330.497833	902.592590	-418.043732	-248.679871	901.588074	-474.341949	33.877277	965.698364	546.197327	-30.826807	938.157593	538.883301	124.818695
-524.384888	111.588234	875.394836	-500.821686	-50.248264	871.427246	-575.834534	158.603455	495.686493	-566.098206	-114.630722	507.250671	-613.178955	161.121750	89.144150	-560.781433	-120.454704	90.836380	-499.952606	192.194183	1381.974243	-473.167511	-150.783493	1370.921875	-449.008636	31.276312	1392.247681	-434.720764	24.016472	1666.997437	-563.661072	285.129517	1147.324097	-532.792480	-254.994400	1143.396118	-453.957642	330.601135	902.709473	-417.847870	-248.256760	901.684509	-474.230042	33.994652	965.695618	546.219543	-30.751419	938.137207	539.074341	124.874451
-524.212219	111.836678	875.419922	-500.719208	-50.101780	871.431091	-575.869385	158.674591	495.745209	-566.029297	-114.551567	507.219452	-613.188232	161.123795	89.114357	-560.741943	-120.451920	90.829384	-499.945679	192.373230	1381.954712	-473.201874	-150.626862	1370.953735	-449.035828	31.413414	1392.290283	-435.069214	24.242598	1667.076172	-563.319458	285.218292	1147.178345	-532.802185	-254.845123	1143.393433	-453.089050	330.712189	902.805664	-417.680511	-247.797546	901.791016	-474.109894	34.158546	965.718506	546.262695	-30.712654	938.118164	539.279358	124.923386
-524.033447	112.116837	875.452576	-500.622681	-49.890247	871.394165	-575.898254	158.717468	495.755066	-565.932007	-114.470612	507.202606	-613.193298	161.162109	89.056046	-560.730286	-120.441170	90.835243	-499.965118	192.538223	1381.920410	-473.242737	-150.481812	1370.993042	-449.061249	31.579433	1392.326904	-435.410767	24.421967	1667.191406	-562.986877	285.313995	1147.039063	-532.859680	-254.682297	1143.408081	-452.239716	330.808655	902.913147	-417.568542	-247.333817	901.910278	-473.983551	34.342056	965.723267	546.300842	-30.659842	938.075623	539.475342	124.993820
-523.465332	113.105026	875.772156	-500.363617	-49.363777	871.360291	-575.953735	158.743347	495.896271	-565.746521	-114.313759	507.116241	-613.213562	161.174286	89.014694	-560.637207	-120.418159	90.806862	-500.007782	192.685593	1381.873535	-473.278931	-150.311493	1371.038818	-449.099670	31.761591	1392.319458	-435.728760	24.620420	1667.254150	-562.647461	285.441406	1146.854614	-532.934326	-254.516205	1143.411865	-451.418640	330.900757	902.962463	-417.489868	-246.898621	902.009216	-473.669250	34.800991	965.917297	546.339600	-30.646265	938.048523	539.697815	125.016251
-523.638672	112.661659	875.463989	-500.343292	-49.531342	871.344849	-576.072449	158.839615	495.824524	-565.614075	-114.246857	507.148804	-613.257568	161.181808	88.977333	-560.653992	-120.415855	90.788803	-500.044617	192.865112	1381.800293	-473.322449	-150.132004	1371.081665	-449.177643	31.963377	1392.317871	-436.048065	24.826042	1667.315918	-562.312744	285.511627	1146.681763	-533.032410	-254.344406	1143.461914	-450.611389	330.986908	902.980530	-417.418182	-246.434143	902.116272	-473.685028	34.722378	965.722778	546.406616	-30.571583	938.032166	539.913086	125.064377
-523.464294	112.889191	875.455322	-500.205322	-49.373386	871.342102	-576.222595	158.912903	495.840057	-565.424255	-114.176659	507.143677	-613.298096	161.219315	88.943962	-560.597717	-120.408859	90.797478	-500.097443	193.057419	1381.744141	-473.367767	-149.945129	1371.128662	-449.221436	32.145069	1392.332275	-436.348999	25.057076	1667.344482	-562.007080	285.706268	1146.552612	-533.140259	-254.182556	1143.488281	-449.816498	331.002991	902.992188	-417.396118	-245.939804	902.227417	-473.552521	34.904900	965.727295	546.471802	-30.507160	938.033630	540.112915	125.114326
-523.303955	113.045029	875.464539	-500.058807	-49.218491	871.343567	-576.264954	158.885025	495.861877	-565.268188	-114.104485	507.136749	-613.288635	161.272507	88.886230	-560.561218	-120.389832	90.847809	-500.124176	193.243896	1381.705444	-473.428955	-149.757797	1371.194824	-449.288483	32.348801	1392.365723	-436.666046	25.206562	1667.451660	-561.711243	285.802704	1146.410522	-533.259766	-253.990616	1143.521606	-449.075134	331.010071	903.024414	-417.381256	-245.463043	902.354126	-473.423462	35.048828	965.743103	546.554626	-30.453499	938.019958	540.343689	125.151070
-523.119629	113.229401	875.460754	-499.905212	-49.040497	871.342041	-576.373779	158.908768	495.887878	-565.041016	-113.998825	507.110687	-613.317139	161.257706	88.843483	-560.627747	-120.395317	90.837807	-500.182220	193.420624	1381.651733	-473.477814	-149.591690	1371.254517	-449.359131	32.515118	1392.408325	-436.989899	25.368114	1667.478760	-561.464355	285.953918	1146.265991	-533.381775	-253.783798	1143.532471	-448.382904	330.960083	903.012024	-417.372742	-244.950592	902.444824	-473.279694	35.220016	965.751221	546.595032	-30.403116	938.008850	540.534973	125.213379
-522.941895	113.414490	875.452148	-499.731476	-48.898029	871.335205	-576.510925	158.916061	495.921204	-564.828247	-113.935760	507.109924	-613.327515	161.294189	88.822281	-560.506775	-120.391510	90.805786	-500.205963	193.628510	1381.616089	-473.566772	-149.433792	1371.272949	-449.409668	32.686352	1392.414551	-437.245728	25.598404	1667.555664	-561.218262	286.083740	1146.121094	-533.495117	-253.542633	1143.562622	-447.759918	330.913422	903.019958	-417.401642	-244.460648	902.513367	-473.128113	35.379356	965.753601	546.651306	-30.363714	937.985840	540.710205	125.274010
-522.799744	113.573982	875.441650	-499.569336	-48.745636	871.324585	-576.642029	158.860947	495.943817	-564.626587	-113.832520	507.075256	-613.323853	161.296814	88.780991	-560.599426	-120.357895	90.810127	-500.267853	193.835999	1381.554810	-473.673828	-149.270752	1371.315796	-449.485504	32.845463	1392.450928	-437.515930	25.841646	1667.553101	-560.997925	286.169220	1145.965698	-533.614197	-253.332870	1143.566162	-447.144409	330.842621	903.009277	-417.430695	-243.955917	902.543152	-472.995483	35.536774	965.751099	546.734009	-30.332769	937.978699	540.914246	125.297829
-522.607788	113.712868	875.432983	-499.352356	-48.595860	871.319702	-576.765442	158.856598	495.969025	-564.364380	-113.669136	507.032501	-613.314026	161.326157	88.739517	-560.574463	-120.363754	90.827805	-500.298553	194.022476	1381.505249	-473.762512	-149.118210	1371.371216	-449.529999	33.018406	1392.492065	-437.778137	26.038534	1667.604614	-560.819580	286.261993	1145.796021	-533.722595	-253.052368	1143.563232	-446.598145	330.750214	902.985596	-417.474487	-243.452148	902.574280	-472.829803	35.683434	965.760254	546.775574	-30.337029	937.950317	541.089478	125.342369
-522.417603	113.844254	875.403442	-499.124939	-48.491604	871.324402	-576.928345	158.850113	495.991272	-564.071228	-113.513000	507.014557	-613.347534	161.336304	88.705292	-560.462402	-120.302628	90.818222	-500.338898	194.199722	1381.449341	-473.873138	-148.965637	1371.410889	-449.610809	33.208622	1392.497192	-438.014343	26.208803	1667.690674	-560.647644	286.328979	1145.633057	-533.834717	-252.796112	1143.564087	-446.054840	330.559998	902.945251	-417.572998	-242.977524	902.586365	-472.654114	35.823891	965.760742	546.877869	-30.276094	937.942566	541.305542	125.392303
-522.238586	113.963203	875.375427	-498.912842	-48.364712	871.314575	-577.056458	158.856415	495.999847	-563.984070	-113.522949	507.093964	-613.346375	161.330124	88.660309	-560.605225	-120.303360	90.885254	-500.338440	194.364594	1381.412354	-473.984009	-148.796158	1371.505493	-449.686981	33.383236	1392.552734	-438.232025	26.430912	1667.735718	-560.478027	286.391235	1145.470825	-533.968323	-252.549042	1143.581909	-445.552490	330.391663	902.904724	-417.670074	-242.481720	902.573059	-472.484283	35.961113	965.751953	546.891724	-30.298618	937.928345	541.480530	125.391411
-522.054077	114.055214	875.358276	-498.686737	-48.258610	871.324768	-577.190979	158.843231	496.020264	-563.763306	-113.406555	507.126526	-613.352600	161.391846	88.640877	-560.665588	-120.250565	90.881493	-500.372192	194.553116	1381.375122	-474.102051	-148.643982	1371.575439	-449.756195	33.564476	1392.604980	-438.432007	26.645363	1667.773926	-560.326294	286.442719	1145.298828	-534.063049	-252.260742	1143.612671	-445.098083	330.245087	902.879944	-417.770721	-241.992661	902.586182	-472.302216	36.082237	965.757324	546.976807	-30.257389	937.951599	541.668274	125.398842
-521.870422	114.136551	875.356323	-498.456787	-48.148495	871.348267	-577.270447	158.797180	496.040222	-563.582703	-113.365463	507.173279	-613.303284	161.425217	88.598488	-560.610657	-120.190948	90.940292	-500.391083	194.746948	1381.342529	-474.199554	-148.466553	1371.664429	-449.828766	33.732883	1392.693359	-438.619690	26.899853	1667.779175	-560.201965	286.465637	1145.148438	-534.135071	-251.961197	1143.638062	-444.711670	330.051178	902.831543	-417.871857	-241.531906	902.590393	-472.127899	36.198879	965.780701	547.030457	-30.262684	937.949768	541.851563	125.410805
-521.711914	114.188698	875.360229	-498.215118	-48.049957	871.361023	-577.471680	158.813492	496.090210	-563.359009	-113.297829	507.188599	-613.314392	161.442139	88.585190	-560.623291	-120.165237	90.954979	-500.442169	194.928848	1381.304565	-474.297089	-148.334000	1371.737915	-449.904755	33.907127	1392.749268	-438.807343	27.119953	1667.809204	-560.114624	286.515594	1145.010376	-534.220703	-251.659531	1143.653076	-444.393433	329.829041	902.776917	-417.976440	-241.081696	902.546326	-471.955719	36.295353	965.799805	547.111389	-30.242142	937.932861	542.023560	125.415657
-521.572876	114.261581	875.373413	-497.995087	-47.947144	871.354736	-577.629578	158.855331	496.169403	-563.042664	-113.176468	507.172089	-613.317139	161.511368	88.636742	-560.595825	-120.139915	90.944679	-500.485870	195.107132	1381.255737	-474.371246	-148.202591	1371.823120	-449.961426	34.065556	1392.787964	-438.978851	27.358040	1667.839111	-560.026611	286.581238	1144.900146	-534.270630	-251.328568	1143.638550	-444.058929	329.572937	902.700073	-418.074768	-240.653122	902.542664	-471.783630	36.390541	965.806091	547.164734	-30.256002	937.933960	542.181641	125.423141
-521.389038	114.263565	875.388306	-497.742920	-47.872417	871.370667	-577.782471	158.884750	496.223389	-562.784180	-113.115135	507.188690	-613.347473	161.511765	88.614136	-560.539368	-120.093086	90.990273	-500.532715	195.293549	1381.218384	-474.434479	-148.052322	1371.877930	-450.053680	34.237923	1392.816040	-439.147522	27.549427	1667.902588	-559.962708	286.582703	1144.781860	-534.318359	-251.101639	1143.650635	-443.765259	329.311920	902.625488	-418.008972	-239.718155	902.362976	-471.589691	36.443188	965.830872	547.210266	-30.288267	937.943298	542.314941	125.397797
-521.186829	114.289124	875.382385	-497.455353	-47.744404	871.373352	-578.899292	159.302826	496.463715	-562.513916	-113.006165	507.159912	-613.882935	161.438553	88.714340	-560.590210	-120.090691	90.983253	-500.601929	195.477234	1381.177979	-474.500092	-147.913025	1371.924561	-450.112549	34.438076	1392.871704	-439.325623	27.723637	1667.896729	-559.898743	286.602142	1144.655518	-534.313477	-250.766434	1143.624878	-443.499084	329.047668	902.552979	-418.235626	-239.824142	902.434509	-471.372131	36.542698	965.839600	547.300476	-30.350615	937.940063	542.485962	125.364281
-520.978699	114.385384	875.403625	-497.200836	-47.622845	871.378601	-578.277466	159.015289	496.390869	-562.259155	-112.942398	507.162384	-613.459961	161.553940	88.624878	-560.503967	-120.038467	91.017456	-500.676605	195.642853	1381.140137	-474.553314	-147.760818	1371.976563	-450.205505	34.621574	1392.921753	-439.452148	27.976002	1667.938843	-559.842346	286.594055	1144.520020	-534.307434	-250.483475	1143.619141	-443.293701	328.795197	902.443726	-418.334778	-239.458633	902.368835	-471.156464	36.651405	965.859375	547.331726	-30.369507	937.920349	542.594177	125.323830
-520.729431	114.443062	875.396545	-496.915955	-47.503876	871.394104	-579.085510	159.273636	496.567017	-562.027649	-112.898422	507.170288	-613.812012	161.477722	88.688103	-560.502014	-120.032280	91.014626	-500.744293	195.810745	1381.101196	-474.587891	-147.596405	1372.027466	-450.285828	34.790176	1392.985596	-439.595459	28.182806	1667.949951	-559.822632	286.612000	1144.388672	-534.286499	-250.242996	1143.600830	-443.146698	328.561005	902.313538	-418.400421	-239.090271	902.300720	-470.902039	36.760254	965.867981	547.386719	-30.426785	937.928223	542.716492	125.297424
-520.486938	114.492821	875.376465	-496.618591	-47.444183	871.416077	-578.583130	159.018250	496.496674	-561.784912	-112.820877	507.225189	-613.467896	161.616943	88.643784	-560.405090	-120.011734	91.077759	-500.852600	195.987793	1381.068970	-474.641052	-147.444656	1372.069702	-450.351807	34.983318	1393.044800	-439.740387	28.401722	1667.968750	-559.798523	286.592682	1144.265503	-534.244446	-250.022003	1143.619385	-442.989594	328.326782	902.194580	-418.433746	-238.757156	902.252197	-470.650238	36.849171	965.875122	547.463257	-30.477671	937.947449	542.862549	125.248047
-520.247375	114.506638	875.370605	-496.353790	-47.339775	871.427063	-578.529602	158.928772	496.488739	-561.535156	-112.770096	507.255646	-613.313293	161.663315	88.579224	-560.403870	-119.970329	91.117050	-500.964355	196.139267	1381.061646	-474.691956	-147.302414	1372.112793	-450.420624	35.155956	1393.129272	-439.905029	28.625641	1667.985840	-559.799072	286.594177	1144.118774	-534.227600	-249.846466	1143.639771	-442.873932	328.086426	902.044800	-418.322388	-237.944229	902.079651	-470.415680	36.922905	965.884399	547.502502	-30.520374	937.955017	542.980103	125.182785
-519.972229	114.533630	875.372559	-496.047699	-47.253387	871.450012	-578.742493	158.949722	496.564362	-561.295715	-112.722443	507.278442	-613.349121	161.655182	88.592155	-560.324768	-119.956764	91.129890	-501.088226	196.312668	1381.031860	-474.705719	-147.176712	1372.148560	-450.505219	35.310310	1393.171875	-440.066864	28.836046	1668.002563	-559.793457	286.592590	1143.998657	-534.112244	-249.645508	1143.623901	-442.729523	327.838715	901.900269	-418.463837	-238.175934	902.168884	-470.142822	36.997299	965.903503	547.558289	-30.561424	937.983459	543.095032	125.163826
-519.709167	114.539642	875.327637	-495.739990	-47.207935	871.454224	-578.966919	158.922150	496.605469	-560.988831	-112.624016	507.273438	-613.344177	161.685196	88.571259	-560.265686	-119.951195	91.145317	-501.185394	196.475327	1380.974976	-474.737305	-147.046890	1372.152954	-450.593903	35.455395	1393.214600	-440.260101	29.036831	1668.008667	-559.801758	286.586060	1143.847168	-534.023926	-249.496902	1143.608521	-442.603516	327.616272	901.770813	-418.455444	-237.992966	902.110962	-469.873749	37.059826	965.888489	547.613708	-30.608274	937.991333	543.228516	125.133369
-519.431580	114.586250	875.291931	-495.401642	-47.166523	871.429504	-579.172546	158.977356	496.663544	-560.777283	-112.575256	507.300323	-613.427734	161.686279	88.586967	-560.284668	-119.913818	91.149605	-501.339355	196.613174	1380.924072	-474.720551	-146.900375	1372.192749	-450.666077	35.583611	1393.262329	-440.443665	29.235296	1668.021240	-559.817017	286.560699	1143.721069	-533.910278	-249.379089	1143.577393	-442.524750	327.394318	901.636841	-418.434479	-237.781128	902.055115	-469.587402	37.120880	965.866455	547.664001	-30.670900	938.006287	543.335632	125.093338
-519.089722	114.588356	875.249878	-495.038696	-47.052834	871.408325	-579.309753	158.943298	496.698853	-560.520630	-112.462097	507.290161	-613.415833	161.736237	88.590637	-560.204163	-119.882843	91.147896	-501.447113	196.754486	1380.881592	-474.703491	-146.771393	1372.207031	-450.705872	35.756905	1393.314087	-440.641113	29.428919	1668.023682	-559.838440	286.539703	1143.601563	-533.775146	-249.294098	1143.557495	-442.444580	327.165344	901.507385	-418.329681	-237.604828	902.018799	-469.261108	37.193855	965.844971	547.683228	-30.744101	938.013611	543.449402	125.007988
-518.798157	114.567108	875.206604	-494.714813	-46.971733	871.381592	-579.473877	159.022675	496.767303	-560.240845	-112.377937	507.292053	-613.447693	161.772797	88.598770	-560.183167	-119.853676	91.154564	-501.552399	196.870926	1380.803101	-474.678986	-146.658112	1372.239502	-450.752319	35.903915	1393.351318	-440.856079	29.598555	1668.027832	-559.866760	286.514099	1143.461914	-533.625305	-249.194717	1143.552124	-442.407471	326.990509	901.365906	-418.219208	-237.443985	901.978577	-468.970428	37.240276	965.816345	547.698364	-30.809282	938.027283	543.536743	124.970497
-518.480164	114.517853	875.164124	-494.373199	-46.904125	871.360962	-579.566284	159.004089	496.803741	-560.024231	-112.291290	507.315674	-613.471924	161.814728	88.608711	-560.283142	-119.815643	91.172325	-501.673859	197.021225	1380.762207	-474.636475	-146.541214	1372.255737	-450.768250	36.055809	1393.380249	-441.063843	29.755659	1668.043457	-559.906860	286.494751	1143.358398	-533.436035	-249.148056	1143.539551	-442.406403	326.814484	901.219666	-418.055267	-237.339600	901.956909	-468.644928	37.269352	965.785767	547.690674	-30.893425	938.055847	543.618347	124.885452
-518.090759	114.502190	875.117920	-493.972870	-46.835499	871.360840	-579.657227	159.042603	496.858032	-559.732178	-112.221725	507.312195	-613.493286	161.831390	88.602783	-560.224609	-119.780952	91.204163	-501.815125	197.158035	1380.730103	-474.572662	-146.453369	1372.290527	-450.789276	36.218052	1393.411743	-441.293396	29.967194	1668.028564	-559.951660	286.486847	1143.246094	-533.246643	-249.117050	1143.553589	-442.450562	326.682526	901.078430	-417.868683	-237.237076	901.934082	-468.292175	37.319969	965.778931	547.720825	-30.973217	938.075928	543.709045	124.851471
-517.592407	114.744644	875.173645	-493.524750	-46.693089	871.372864	-579.703186	159.087021	496.948578	-559.399536	-112.131477	507.341949	-613.484009	161.879074	88.618637	-560.160706	-119.750252	91.237068	-501.938110	197.310532	1380.729492	-474.531708	-146.349503	1372.353882	-450.840759	36.364269	1393.477173	-441.550354	30.078953	1668.107178	-560.032410	286.455170	1143.145996	-533.050110	-249.144638	1143.582764	-442.487701	326.535004	900.931946	-417.643250	-237.178101	901.966980	-467.894318	37.461437	965.845398	547.719788	-31.033340	938.088562	543.778076	124.753906
-516.636230	115.974632	875.544678	-492.896973	-46.194057	871.335999	-579.689880	159.081192	497.223236	-558.981201	-112.016144	507.304199	-613.473816	161.931473	88.625320	-560.018860	-119.711052	91.261002	-502.086975	197.449463	1380.718018	-474.472595	-146.237076	1372.381104	-450.906464	36.469341	1393.550415	-441.835693	30.239197	1668.135010	-560.119812	286.487946	1143.093994	-532.801208	-249.201355	1143.608887	-442.562775	326.428986	900.815613	-417.395752	-237.178421	901.987793	-467.269257	37.974854	966.092590	547.758362	-31.096184	938.088623	543.880188	124.720169
-516.207703	116.078735	875.551208	-492.453461	-46.132008	871.333801	-579.765930	159.110886	497.297058	-558.667664	-111.934128	507.303955	-613.503113	161.923477	88.624893	-559.974792	-119.659500	91.264938	-502.208679	197.570587	1380.708008	-474.380707	-146.116486	1372.441284	-450.993500	36.598675	1393.627197	-442.120941	30.392597	1668.179199	-560.205994	286.497437	1143.011108	-532.522461	-249.296555	1143.681519	-442.682678	326.334229	900.690552	-417.097229	-237.169769	902.056458	-466.893402	38.046120	966.119446	547.785034	-31.178425	938.109253	543.955627	124.687599
-515.734924	116.135719	875.519409	-491.987976	-46.069561	871.311768	-579.720825	159.081436	497.334839	-558.342957	-111.865234	507.312286	-613.462219	161.959381	88.598221	-559.964294	-119.608582	91.278038	-502.326172	197.667740	1380.717163	-474.308167	-146.002747	1372.492676	-451.054596	36.715134	1393.726685	-442.414917	30.551598	1668.239014	-560.313293	286.503784	1142.945679	-532.204102	-249.341797	1143.717163	-442.821838	326.296112	900.567078	-416.708801	-237.239334	902.166931	-466.488617	38.099754	966.118713	547.780457	-31.237043	938.118042	544.008484	124.596855
-515.243530	116.196648	875.516418	-491.490143	-45.994675	871.306335	-579.698425	159.098190	497.381134	-557.985901	-111.785675	507.296570	-613.468994	161.985718	88.642433	-559.935669	-119.590965	91.284515	-502.440430	197.769989	1380.707764	-474.221313	-145.858765	1372.562134	-451.105988	36.820549	1393.823730	-442.711182	30.739700	1668.259521	-560.428955	286.559052	1142.899170	-531.846375	-249.400742	1143.772461	-443.000458	326.234192	900.450073	-416.270721	-237.350327	902.310181	-466.063385	38.157112	966.142822	547.802795	-31.297485	938.126343	544.088806	124.544533
-514.769104	116.189262	875.470276	-490.955566	-46.012486	871.313843	-579.613220	159.042175	497.429565	-557.594482	-111.763260	507.332397	-613.418030	162.024948	88.632652	-559.898743	-119.576073	91.290771	-502.544830	197.861481	1380.696167	-474.137299	-145.705627	1372.601563	-451.150757	36.913414	1393.911133	-443.022949	30.842915	1668.362671	-560.537964	286.603821	1142.843872	-531.462830	-249.540131	1143.870483	-443.171356	326.195892	900.350281	-415.759705	-237.455048	902.455200	-465.635803	38.176750	966.153320	547.817505	-31.353497	938.131775	544.149475	124.455986
-514.283386	116.134438	875.421387	-490.403259	-46.085152	871.344299	-579.539917	159.049576	497.452545	-557.166443	-111.712387	507.381866	-613.369263	162.037552	88.636940	-559.829285	-119.552582	91.328300	-502.657104	197.971909	1380.675293	-474.060028	-145.531342	1372.669189	-451.116425	36.991035	1394.078003	-443.349609	30.995691	1668.428101	-560.657349	286.662109	1142.803711	-531.047180	-249.667877	1143.975952	-443.371490	326.202057	900.229919	-415.188843	-237.617615	902.645935	-465.191742	38.161594	966.172485	547.833984	-31.429178	938.156677	544.203857	124.425079
-513.739624	116.132782	875.398865	-489.892365	-46.010403	871.351624	-579.416992	158.982422	497.461517	-556.773682	-111.688972	507.389618	-613.322632	162.068573	88.641541	-559.743164	-119.529076	91.328011	-502.779846	198.071243	1380.661499	-473.968903	-145.400635	1372.751953	-451.134735	37.088394	1394.177490	-443.691986	31.145721	1668.491333	-560.789368	286.726044	1142.763794	-530.586853	-249.843933	1144.108398	-443.591919	326.209290	900.140991	-414.557343	-237.819595	902.871948	-464.746521	38.196243	966.197754	547.885498	-31.466957	938.172546	544.292603	124.356697
-513.216919	116.122978	875.367981	-489.331818	-46.000515	871.362366	-579.350464	158.931610	497.500854	-556.337524	-111.659683	507.399506	-613.301941	162.097733	88.617546	-559.747742	-119.526360	91.348969	-502.901917	198.187912	1380.631714	-473.884460	-145.261154	1372.854370	-451.156677	37.202965	1394.274536	-444.029877	31.295269	1668.546021	-560.902039	286.780151	1142.709717	-530.083618	-250.027512	1144.229736	-443.791107	326.260468	900.038025	-413.800690	-238.087708	903.125488	-464.290070	38.215775	966.221008	547.893616	-31.524948	938.189819	544.339722	124.302612
-512.762634	116.055847	875.274048	-488.800018	-46.084034	871.359497	-579.281006	158.915375	497.530090	-555.958923	-111.679977	507.446625	-613.305359	162.112106	88.596718	-559.742859	-119.546982	91.366890	-502.999817	198.276978	1380.613159	-473.729401	-145.133057	1372.918091	-451.316742	37.341846	1394.218506	-444.357422	31.454258	1668.596436	-561.042542	286.847534	1142.658569	-529.533386	-250.276276	1144.387085	-444.023804	326.354095	899.919556	-413.008881	-238.375397	903.389893	-463.869354	38.198654	966.199402	547.910522	-31.613329	938.197144	544.377441	124.235405
-512.288940	116.097244	875.250854	-488.197937	-46.131279	871.350342	-579.132507	158.834442	497.559204	-555.473022	-111.699989	507.438751	-613.224854	162.158661	88.594360	-559.687073	-119.542336	91.377686	-503.127869	198.395950	1380.591553	-473.667511	-145.001633	1372.958618	-451.241547	37.394039	1394.416504	-444.681885	31.608795	1668.649658	-561.182190	286.877075	1142.567505	-528.939514	-250.539978	1144.500977	-444.239777	326.454773	899.797424	-412.040619	-238.760361	903.759399	-463.414673	38.218056	966.215454	547.933472	-31.682417	938.205933	544.442322	124.167610
-511.816498	116.058159	875.233948	-487.579407	-46.184910	871.354736	-579.051208	158.785080	497.569366	-555.010986	-111.694206	507.428925	-613.220032	162.179382	88.574509	-559.645020	-119.532127	91.370583	-503.238617	198.496948	1380.550659	-473.484924	-144.819458	1372.975464	-451.357239	37.548119	1394.393555	-444.998505	31.764585	1668.690674	-561.342590	286.933990	1142.472656	-528.251160	-250.928070	1144.648315	-444.467468	326.537231	899.663208	-410.936951	-239.206879	904.159180	-462.953705	38.203384	966.241577	547.956543	-31.694632	938.193359	544.503296	124.108566
-511.348328	116.019630	875.189453	-486.997803	-46.214184	871.325439	-578.901917	158.738007	497.595673	-554.546082	-111.702202	507.403961	-613.181091	162.258560	88.559525	-559.637390	-119.549736	91.376694	-503.349426	198.585342	1380.484253	-473.333618	-144.639313	1372.986084	-451.360687	37.651688	1394.483765	-445.301025	31.911385	1668.727051	-561.513733	286.954224	1142.372925	-527.491089	-251.345230	1144.774902	-444.689911	326.636047	899.519897	-409.625977	-239.734940	904.564575	-462.494904	38.193554	966.229919	547.972961	-31.754587	938.188660	544.555725	124.066650
-510.873871	115.983543	875.158020	-486.412598	-46.197510	871.317627	-578.724548	158.664474	497.611664	-554.119934	-111.756462	507.395203	-613.166931	162.286743	88.552383	-559.607239	-119.545685	91.391861	-503.464691	198.704208	1380.416138	-473.154907	-144.430420	1372.963013	-451.334961	37.762558	1394.547729	-445.573975	32.069916	1668.764404	-561.682739	286.984924	1142.259766	-526.644775	-251.791290	1144.902710	-444.921326	326.734100	899.359985	-408.058624	-240.347961	905.105469	-462.033081	38.212627	966.236084	547.947144	-31.784805	938.190369	544.579346	124.040169
-510.429047	115.842957	875.091736	-485.837128	-46.267094	871.316406	-578.589294	158.694199	497.620575	-553.762451	-111.780144	507.415802	-613.150085	162.297668	88.547600	-559.650513	-119.587906	91.405632	-503.590637	198.798294	1380.328003	-472.993317	-144.206970	1372.888428	-451.348724	37.912174	1394.611572	-445.824677	32.249531	1668.803345	-561.841736	287.035767	1142.128784	-525.661438	-252.386276	1145.086792	-445.133179	326.861053	899.206909	-406.207489	-241.089447	905.743225	-461.588257	38.165401	966.225952	547.955383	-31.807508	938.192993	544.622803	123.986328
-510.063538	115.666626	875.036255	-485.289246	-46.330338	871.298523	-578.411072	158.655716	497.597870	-553.439026	-111.819382	507.480560	-613.153320	162.328674	88.537109	-559.594238	-119.595161	91.440414	-503.727966	198.907669	1380.246216	-472.779846	-143.939575	1372.814697	-451.306274	38.047821	1394.713013	-446.057922	32.502987	1668.790771	-562.027832	287.077789	1141.974976	-524.632751	-252.964752	1145.151123	-445.371063	326.978699	899.065369	-403.967834	-242.061539	906.569824	-461.180328	38.102848	966.206299	547.971313	-31.836180	938.205017	544.682922	123.956406
-509.651398	115.534103	874.999634	-484.707611	-46.401188	871.272705	-578.187500	158.661285	497.602753	-553.143433	-111.900658	507.542267	-613.166199	162.401825	88.551773	-559.544800	-119.596634	91.433968	-503.851135	199.039978	1380.185669	-472.582031	-143.647842	1372.689941	-451.229462	38.186592	1394.799438	-446.278076	32.675091	1668.869629	-562.212891	287.116150	1141.848999	-523.546570	-253.545486	1145.213989	-445.584808	327.054565	898.933044	-401.236633	-243.228119	907.614197	-460.749115	38.036179	966.199524	548.239319	-31.566376	938.061401	544.863892	124.088539
-509.276031	115.369362	874.968750	-484.154999	-46.537186	871.268616	-578.731384	158.935867	497.712219	-552.935913	-111.970940	507.574615	-613.603882	162.331390	88.624199	-559.529358	-119.626549	91.447609	-504.004181	199.191483	1380.126099	-472.377716	-143.387360	1372.547852	-450.946014	38.275867	1395.022583	-446.436737	32.895515	1668.894165	-562.412231	287.174774	1141.685303	-522.395203	-254.253326	1145.318848	-445.780396	327.164825	898.807556	-397.951385	-244.588104	908.960266	-460.345154	37.931885	966.203796	547.980713	-31.866974	938.194092	544.800659	123.924957
-508.963806	115.283531	874.950195	-483.659760	-46.588501	871.240967	-577.695923	158.561615	497.539703	-552.765381	-112.066284	507.618042	-613.210510	162.508667	88.533981	-559.502625	-119.643982	91.430786	-504.081696	199.345337	1380.066528	-472.091003	-143.122177	1372.395264	-450.955627	38.436470	1394.899902	-446.523376	33.131878	1668.908203	-562.612427	287.248230	1141.560425	-521.269043	-254.768707	1145.248535	-446.001404	327.308594	898.693237	-394.007233	-246.176819	910.729675	-459.976837	37.894180	966.193359	547.974731	-31.898458	938.200806	544.853088	123.943031
-508.638702	115.234589	874.922607	-483.180084	-46.619083	871.194885	-578.092834	158.810638	497.655151	-552.635315	-112.165001	507.612366	-613.628479	162.446335	88.602333	-559.478333	-119.666100	91.425461	-504.187714	199.501602	1380.011841	-471.770691	-142.893356	1372.237183	-450.779327	38.594173	1394.958008	-446.553345	33.418728	1668.837280	-562.829773	287.300415	1141.448975	-520.189148	-255.191528	1145.138550	-446.238434	327.449554	898.590149	-389.440155	-247.949051	912.971130	-459.623688	37.870640	966.175110	547.970337	-31.909536	938.198547	544.923462	123.902390
-508.378876	115.166153	874.875854	-482.705933	-46.666801	871.149536	-576.748413	158.402542	497.442657	-552.499146	-112.250893	507.610138	-613.171204	162.596451	88.475998	-559.485840	-119.706177	91.380386	-504.285156	199.630142	1379.950928	-471.454529	-142.721222	1372.092529	-450.596191	38.754227	1394.997437	-446.502411	33.663376	1668.794800	-563.067871	287.352844	1141.384399	-519.092590	-255.670807	1144.963257	-446.495453	327.586212	898.483582	-383.953033	-249.820023	915.796143	-459.298706	37.854916	966.143738	547.938965	-31.913115	938.182373	544.969421	123.884087
-508.190765	115.000702	874.822876	-482.266907	-46.785812	871.106750	-575.873596	158.279953	497.328949	-552.309143	-112.337761	507.577728	-612.952454	162.662491	88.449463	-559.468506	-119.713081	91.322182	-504.367371	199.798492	1379.909912	-471.134644	-142.515381	1371.905518	-450.179932	38.846958	1395.200073	-446.356476	33.855701	1668.791260	-563.292480	287.330963	1141.262573	-518.045105	-256.204956	1144.783691	-446.759857	327.802704	898.385376	-377.878174	-251.817780	919.278625	-459.024597	37.769173	966.109009	547.888062	-31.952028	938.183533	545.001160	123.887276
-508.085663	114.846275	874.758789	-481.918518	-46.913891	871.040771	-575.283508	158.352661	497.297607	-552.175049	-112.429703	507.557465	-612.931519	162.680450	88.427719	-559.456421	-119.768684	91.274788	-504.360138	199.983047	1379.854370	-470.761597	-142.333054	1371.753784	-449.905396	38.994587	1395.181885	-446.089661	34.093502	1668.727539	-563.516968	287.351471	1141.218140	-516.962341	-256.765839	1144.659790	-447.029633	328.015411	898.335022	-371.017914	-253.923416	923.512024	-458.819031	37.678322	966.050232	547.840881	-31.961178	938.184204	545.039185	123.890160
-508.024933	114.720604	874.699951	-481.632324	-47.016956	870.975220	-574.479126	158.363937	497.153839	-552.058411	-112.545258	507.530151	-612.907471	162.702011	88.411285	-559.466003	-119.819458	91.255074	-504.274841	200.168793	1379.825195	-470.325836	-142.167404	1371.634277	-449.778503	39.247787	1394.956543	-445.701447	34.328739	1668.630249	-563.728027	287.308044	1141.177490	-515.862366	-257.238678	1144.503418	-447.282990	328.317719	898.329590	-363.339783	-255.946014	928.679810	-458.670929	37.606686	965.996155	547.819885	-31.966120	938.181519	545.069275	123.877884
-508.128143	114.443275	874.607666	-481.403290	-47.232662	870.894531	-573.450195	158.337784	496.941864	-551.997742	-112.716240	507.509155	-612.861145	162.704941	88.413994	-559.499390	-119.860092	91.170212	-504.193237	200.356003	1379.761353	-469.885864	-141.976868	1371.543335	-449.131683	39.365459	1395.109741	-445.153015	34.603260	1668.474365	-563.990356	287.231323	1141.131592	-514.781677	-257.709503	1144.384399	-447.565369	328.660431	898.381836	-354.917236	-257.970154	934.903503	-458.598663	37.444305	965.902649	547.804565	-31.947456	938.163696	545.119995	123.903984
-508.329529	114.162903	874.537781	-481.239288	-47.429634	870.830261	-572.270203	158.446335	496.677917	-551.958374	-112.856400	507.500763	-612.755615	162.670502	88.379715	-559.532104	-119.918663	91.134651	-503.982758	200.548355	1379.687256	-469.344757	-141.828629	1371.520874	-448.613586	39.556442	1394.962402	-444.459045	34.773392	1668.419312	-564.259460	287.188324	1141.097412	-513.790466	-258.187805	1144.290405	-447.857452	329.017426	898.430786	-345.553131	-259.239075	942.316406	-458.602020	37.295422	965.825867	547.889893	-31.818232	938.093750	545.217224	123.967453
-508.702393	113.875443	874.465332	-481.207886	-47.641674	870.792297	-571.013916	158.473785	496.311066	-551.989746	-113.112999	507.541321	-612.682312	162.615799	88.356720	-559.592407	-120.033913	91.159157	-503.669067	200.734131	1379.598877	-468.716400	-141.664886	1371.511841	-447.990143	39.749603	1394.786987	-443.586609	34.993294	1668.300049	-564.555176	287.235229	1141.072510	-512.645325	-258.516602	1144.173828	-448.195862	329.385956	898.522278	-335.953369	-261.454620	951.132874	-458.705811	37.170082	965.739258	547.966064	-31.670536	938.034973	545.286255	124.052925
-509.220642	113.570221	874.389587	-481.263550	-47.852539	870.777832	-569.559204	158.571869	495.872192	-552.085083	-113.358627	507.541840	-612.581909	162.575638	88.370193	-559.705994	-120.124130	91.105019	-503.323303	200.932922	1379.467773	-467.919556	-141.541626	1371.492798	-447.224396	39.994007	1394.665771	-442.540649	35.215893	1668.173218	-564.890503	287.251556	1141.020264	-511.547394	-258.838959	1144.128418	-448.572845	329.876343	898.585815	-325.784027	-262.645294	961.376526	-458.899353	37.070759	965.650696	547.720581	-31.921757	938.137268	545.230408	123.924278
-509.858459	113.172607	874.319824	-481.198120	-48.009457	870.965454	-568.136841	158.726883	495.356110	-552.202515	-113.598877	507.562561	-612.447937	162.498001	88.363121	-559.706787	-120.253242	91.061333	-502.945313	201.072540	1379.279907	-467.001007	-141.476791	1371.484619	-446.294830	40.277996	1394.538330	-441.296783	35.457584	1668.047363	-565.296448	287.340088	1141.004395	-510.241333	-259.056183	1144.160156	-448.971191	330.446320	898.721497	-315.450714	-264.213196	973.134338	-459.141296	37.115498	965.677185	547.669006	-31.912098	938.126343	545.252563	123.928093
-510.743011	112.795837	874.217407	-481.535034	-48.230080	870.981750	-566.772583	158.908340	494.826294	-552.405334	-113.916908	507.555878	-612.294006	162.378708	88.364990	-560.001648	-120.417549	91.022934	-502.446564	201.183609	1379.051147	-465.914795	-141.433609	1371.538574	-445.153107	40.505093	1394.324951	-439.839386	35.760925	1667.857300	-565.702637	287.340729	1141.004761	-508.558228	-259.108154	1144.278564	-449.446686	330.964539	898.830505	-304.884949	-265.770477	986.478882	-459.562775	37.049603	965.548279	547.634888	-31.910391	938.116089	545.274231	123.967514
-511.658722	112.271713	874.129822	-481.721069	-48.243149	871.221497	-565.412659	159.080597	494.262451	-552.521057	-114.125900	507.493195	-612.055298	162.289932	88.407257	-560.016296	-120.563301	90.946579	-501.920959	201.202118	1378.787842	-464.678680	-141.405838	1371.492310	-443.838501	40.780041	1394.108032	-438.196106	35.977959	1667.756592	-566.174316	287.346985	1140.962524	-506.421814	-259.079590	1144.549316	-449.969879	331.644775	899.009216	-294.521210	-267.463318	1001.001160	-459.987976	37.176754	965.553650	547.594055	-31.898085	938.109497	545.299927	123.969765
-513.239258	112.478416	874.114014	-483.113617	-48.466152	871.010559	-563.495056	158.940475	493.676849	-552.961670	-114.547478	507.493317	-611.314148	162.334961	88.374771	-560.429810	-120.739922	90.925522	-501.200775	201.165695	1378.484131	-463.088745	-141.342087	1371.562988	-442.542542	41.102825	1393.595825	-436.351807	36.251102	1667.635010	-566.643982	287.367249	1140.961060	-503.687653	-259.014862	1144.981812	-450.557251	332.353577	899.221069	-284.397308	-269.269501	1016.650391	-461.020416	37.173565	965.259277	547.552979	-31.876863	938.094604	545.322876	123.992157
-514.620728	112.059677	873.967712	-483.999084	-48.574635	871.014465	-562.950195	159.194031	493.356842	-553.184937	-114.827827	507.436035	-611.383606	162.185577	88.525764	-560.533569	-120.918343	90.925377	-500.493622	201.152878	1378.262939	-461.347351	-141.161423	1371.640381	-440.563477	41.371052	1393.621216	-434.286316	36.591110	1667.459717	-567.193909	287.372955	1140.994263	-500.228363	-258.961395	1145.659546	-451.237091	333.067108	899.449463	-274.339386	-270.975189	1033.315308	-461.821350	37.187454	965.038147	547.570129	-31.844530	938.086731	545.362610	123.995270
-516.425842	112.273293	873.889954	-485.332733	-48.801365	870.654663	-563.335571	159.789825	493.251343	-553.457947	-115.108833	507.398926	-611.845215	161.905624	88.880013	-560.821655	-121.092102	90.898285	-499.654388	201.089828	1377.889160	-459.300812	-140.807098	1371.768799	-438.578522	41.754368	1393.330200	-432.026794	36.836449	1667.376465	-567.689148	287.204193	1140.970337	-495.968170	-259.027679	1146.526978	-451.988495	333.839294	899.629578	-264.555206	-272.565552	1050.248291	-462.865570	37.219452	964.602661	547.535217	-31.820019	938.101440	545.380371	124.032738
-517.909119	112.412498	873.868896	-486.599915	-48.652287	870.705078	-563.041626	160.034943	493.086517	-553.620361	-115.264175	507.335876	-611.750610	161.815140	88.986816	-560.920837	-121.177834	90.876266	-498.666473	201.069427	1377.560791	-456.965515	-140.315399	1372.020508	-436.699280	42.278683	1392.793579	-429.564941	37.117699	1667.256836	-568.199707	287.112457	1141.031616	-490.737274	-259.168854	1147.651123	-452.790283	334.536774	899.832703	-254.960281	-273.786530	1067.310913	-463.858582	37.533504	964.448730	547.536499	-31.774847	938.082031	545.423645	124.048843
-519.718140	112.521484	873.867188	-488.129120	-48.502220	870.743530	-562.977783	160.223557	492.995300	-553.733948	-115.395966	507.233093	-611.665833	161.774078	89.088348	-560.941650	-121.253807	90.907036	-497.661591	201.131134	1377.251343	-454.561432	-139.675781	1372.370972	-434.258392	42.798286	1392.760132	-426.951904	37.401089	1667.117554	-568.773560	287.012421	1141.078979	-484.411346	-259.408142	1148.838867	-453.725281	335.227142	899.979004	-245.387299	-274.487091	1084.084229	-465.113800	37.838963	964.282654	547.531433	-31.772722	938.072388	545.457031	124.080307
-521.654785	112.764992	873.927795	-490.030975	-48.453926	870.700806	-563.285400	160.427170	493.003754	-553.927124	-115.539909	507.107300	-611.689270	161.744293	89.197983	-561.141357	-121.352203	90.923256	-496.535492	201.252304	1376.925293	-452.045319	-138.833679	1372.714478	-432.029694	43.409142	1392.451172	-424.151245	37.685963	1666.987793	-569.279358	286.865540	1141.075562	-476.958008	-259.989746	1150.011353	-454.704651	335.772095	900.047058	-235.665787	-274.670502	1100.054565	-466.544861	38.027206	964.081360	547.514893	-31.763556	938.077393	545.495850	124.062782
-523.388306	112.407013	873.897034	-491.238312	-48.518372	871.024231	-563.756165	160.464584	493.004578	-554.004517	-115.682152	507.003479	-611.647400	161.693878	89.300713	-561.288696	-121.455917	90.916557	-495.275055	201.428207	1376.521240	-449.604889	-137.888535	1373.107788	-429.787933	44.108940	1392.097656	-421.231506	37.999027	1666.827515	-569.760132	286.764801	1141.062866	-468.493073	-260.905060	1151.197021	-455.834686	336.227844	900.066345	-225.712280	-274.284760	1114.973389	-467.715118	38.219891	964.071777	547.483826	-31.765697	938.072388	545.510925	124.076820
-525.419250	112.329323	874.095459	-493.314667	-48.461288	871.217773	-564.728638	160.512711	493.167084	-554.172058	-115.929382	506.842316	-611.751038	161.675110	89.417473	-561.578674	-121.627205	90.916924	-493.930573	201.781494	1376.160400	-447.257904	-136.775894	1373.457275	-427.612823	44.822632	1391.746216	-418.205963	38.362041	1666.638306	-570.189087	286.728882	1141.037720	-459.007629	-262.016296	1152.516602	-456.960114	336.530334	899.911316	-215.428299	-273.363708	1128.713013	-469.337708	38.290432	964.074646	547.482422	-31.729153	938.064453	545.542419	124.091080
-527.436279	112.210953	874.293457	-495.601227	-48.515209	871.434021	-565.836426	160.386353	493.334747	-554.304688	-116.172646	506.651794	-611.785767	161.712082	89.406601	-561.839355	-121.773911	90.891495	-492.509796	202.085724	1375.725098	-444.932922	-135.526855	1373.717896	-425.417664	45.581944	1391.343994	-415.088776	38.789955	1666.382202	-570.605591	286.722504	1141.016968	-448.458618	-263.045898	1154.025269	-458.286743	336.737732	899.615906	-204.574005	-272.131012	1141.204712	-471.012207	38.248405	964.068176	547.448303	-31.714037	938.071228	545.551941	124.097015
-529.616028	111.903191	874.550659	-498.047577	-48.830006	871.706360	-567.250000	160.337524	493.536499	-554.485107	-116.473755	506.499359	-612.068054	161.616074	89.502129	-562.050537	-122.017105	90.890701	-490.810547	202.489777	1375.257202	-442.758972	-134.070755	1373.935303	-423.271454	46.316807	1390.839111	-411.898895	39.285961	1666.057373	-570.887451	286.768463	1140.936646	-436.898865	-263.919830	1155.762573	-459.634064	336.752167	899.165588	-193.145294	-270.986847	1152.503296	-472.783691	37.988998	964.086853	547.427795	-31.703768	938.064026	545.572327	124.101761
-531.716003	111.610489	874.855347	-500.640656	-49.163662	872.103882	-568.153503	159.916321	493.605194	-554.721619	-116.837822	506.383148	-611.878418	161.590622	89.482010	-562.266235	-122.333984	90.897095	-489.068878	202.892166	1374.721069	-440.457764	-132.696594	1373.921387	-421.231384	46.898903	1390.249023	-408.644531	39.842144	1665.629272	-571.048523	286.748962	1140.806274	-424.641083	-264.562805	1157.750977	-461.064728	336.726654	898.584717	-181.413940	-270.350708	1162.291626	-474.569885	37.713509	964.180298	547.397400	-31.683538	938.068604	545.595032	124.128952
-533.983582	111.109024	875.194519	-503.565521	-49.909958	872.425781	-570.389404	160.053955	493.867676	-555.027161	-117.204041	506.298828	-612.386353	161.414673	89.587029	-562.601624	-122.665398	90.930809	-487.075470	203.322998	1374.130005	-437.990875	-131.312164	1373.870117	-419.157959	47.543762	1389.556885	-405.322449	40.428375	1665.143921	-571.111389	286.793091	1140.684448	-412.174316	-264.916199	1159.945313	-462.545990	336.528656	897.820923	-169.355591	-269.748444	1170.485352	-476.446167	37.041859	964.180542	547.387878	-31.671261	938.072998	545.631775	124.135437
-535.998230	110.447975	875.509766	-506.292389	-50.230511	873.033752	-571.944824	159.862045	493.942230	-555.370056	-117.608765	506.149384	-612.545959	161.275665	89.638718	-562.694336	-122.973793	90.957283	-484.993439	203.759811	1373.486694	-435.454285	-129.905426	1373.779785	-417.029480	48.123131	1388.789063	-401.958221	41.045513	1664.572510	-571.026062	286.832092	1140.529053	-399.869934	-265.070007	1162.361206	-464.145233	336.310944	896.979553	-157.421295	-269.579681	1177.025269	-478.202759	36.659863	964.344055	547.371765	-31.646818	938.092285	545.647583	124.171967
-538.082214	109.707352	875.789307	-509.013336	-51.068607	873.353271	-573.573669	159.729202	493.986969	-555.816101	-118.054115	506.057617	-612.729980	161.151077	89.662437	-562.809265	-123.291428	90.976082	-482.733551	204.236267	1372.722656	-432.682861	-128.527390	1373.618408	-415.084717	48.836872	1387.720825	-398.551910	41.678459	1663.928589	-570.769653	286.894165	1140.380737	-388.134125	-265.036346	1164.871216	-465.767181	336.022064	895.939575	-145.790512	-269.537445	1182.102173	-479.872101	35.856670	964.291382	547.353577	-31.619009	938.084290	545.652588	124.174744
-540.028992	108.678246	875.937500	-511.235199	-51.828098	873.857422	-574.920471	159.494263	494.030579	-556.410461	-118.460991	505.949097	-612.789246	161.040314	89.660934	-563.009705	-123.590103	90.985085	-480.492706	204.693375	1371.924072	-429.826965	-127.103767	1373.443970	-412.564484	49.368069	1386.925781	-395.095642	42.281319	1663.231934	-570.399109	287.003235	1140.253540	-377.184967	-265.072723	1167.354736	-467.442810	335.686005	894.809875	-134.800751	-269.318848	1185.674805	-481.315369	35.216801	964.283691	547.333374	-31.592342	938.065002	545.674133	124.189842
-542.767639	106.068642	875.586731	-513.876953	-53.304512	874.252686	-576.366272	159.400330	493.799042	-557.377808	-119.048866	505.989716	-612.978821	160.918732	89.712074	-563.265930	-123.862526	90.945236	-478.217407	205.078018	1371.058472	-426.845428	-125.733398	1373.268188	-410.223114	50.259346	1385.956909	-391.598022	42.916592	1662.419556	-569.804443	287.046753	1140.056885	-367.339935	-265.140015	1169.682739	-469.108093	335.417328	893.649902	-124.756096	-268.890289	1187.823120	-483.159271	33.824871	963.829224	547.302002	-31.612539	938.045898	545.685486	124.173370
-544.791809	105.197273	875.706787	-516.146667	-54.159882	874.562378	-577.779419	159.382065	493.852814	-558.172546	-119.452003	505.887054	-613.150574	160.782242	89.680099	-563.475098	-124.139877	90.954506	-476.024994	205.587906	1370.202148	-423.822632	-124.274841	1373.063599	-407.683258	50.821049	1384.948975	-388.069458	43.516491	1661.571777	-569.119995	287.103577	1139.785156	-358.862915	-265.206177	1171.678711	-470.833008	335.153076	892.365173	-115.963501	-268.279694	1188.560547	-484.557739	33.135853	963.645081	547.256348	-31.591307	938.041931	545.680786	124.187622
-546.762878	104.573715	875.771057	-518.372925	-54.688957	874.772400	-579.119141	159.403198	493.877106	-559.071777	-120.016808	505.737854	-613.192871	160.697754	89.728951	-563.713257	-124.424080	90.938072	-473.867004	206.016602	1369.298096	-420.680817	-122.868752	1372.788208	-405.237823	51.590652	1383.739868	-384.494995	44.075535	1660.719849	-568.330994	286.970856	1139.415894	-352.071808	-265.323395	1173.270142	-472.438995	334.891174	891.057617	-108.709381	-267.426971	1187.929688	-485.873352	32.713722	963.358154	547.228027	-31.615572	938.031677	545.716125	124.158279
-548.717529	104.005882	875.865234	-520.375305	-55.143620	874.953674	-580.566956	159.527695	493.953247	-559.927612	-120.544922	505.644012	-613.285645	160.624832	89.756470	-563.987671	-124.708824	90.941132	-471.769379	206.499634	1368.406982	-417.326813	-121.509155	1372.361450	-402.851166	52.444443	1382.411621	-380.898895	44.708321	1659.753418	-567.470886	286.784027	1139.082153	-346.901001	-265.538666	1174.293091	-474.019165	334.593506	889.672546	-103.026756	-266.538788	1186.186523	-487.086212	32.381042	963.069763	547.196106	-31.598864	938.027405	545.699768	124.159309
-550.756409	103.721092	875.904297	-522.216553	-55.487183	875.096008	-581.621643	159.282608	493.906738	-560.468323	-120.818558	505.471130	-613.137024	160.675125	89.758553	-564.050354	-124.994186	90.951691	-469.772217	207.053223	1367.518921	-413.842865	-120.182259	1371.734741	-400.181152	53.307949	1381.238159	-377.271667	45.269264	1658.835205	-566.625122	286.502411	1138.713501	-343.319611	-265.833984	1174.536621	-475.590088	334.320953	888.350281	-99.008820	-265.312866	1183.581177	-488.262024	32.318932	962.719055	547.181396	-31.614994	938.032654	545.724121	124.178680
-552.773193	103.389389	875.991272	-523.923218	-55.550426	875.156128	-583.233093	159.792160	494.230591	-560.901306	-121.051689	505.288513	-613.311340	160.680878	89.892006	-564.204956	-125.278290	90.991280	-467.852814	207.684433	1366.667847	-410.140533	-119.041100	1370.814575	-397.369324	54.236557	1380.131836	-373.674316	45.862667	1657.847412	-565.810913	286.187836	1138.195068	-340.935944	-266.230804	1174.060059	-477.136383	333.990997	887.024658	-96.433868	-264.182495	1180.172852	-489.377319	32.352470	962.353516	547.135803	-31.570177	938.027100	545.713379	124.185944
-554.867065	103.137573	876.087769	-525.397705	-55.706985	875.205872	-583.962585	159.507294	494.093781	-560.973206	-120.917557	505.110748	-613.088928	160.801193	89.864105	-564.191345	-125.487160	90.989830	-465.892151	208.423981	1365.801514	-406.514648	-117.926849	1369.698853	-394.693329	55.166744	1378.744263	-370.072845	46.474125	1656.771973	-565.104187	285.747406	1137.751587	-339.599152	-266.503876	1172.903442	-478.674133	333.498169	885.724854	-95.038857	-263.163544	1176.117188	-490.439453	32.455132	961.984680	547.100647	-31.556429	938.024170	545.711182	124.168808
-557.025208	102.951256	876.211060	-526.873352	-55.589184	875.150879	-585.268372	159.682327	494.376129	-561.330383	-121.350349	504.967377	-613.262756	160.891418	89.920959	-564.364929	-125.746628	90.995430	-463.873230	209.223450	1364.940552	-402.910889	-117.059494	1368.300659	-391.890442	56.095371	1377.429688	-366.474915	47.091183	1655.629883	-564.495544	285.346802	1137.253540	-339.263672	-266.623108	1171.217773	-480.190125	332.883881	884.428528	-94.879570	-262.179230	1171.358887	-491.520844	32.697411	961.562744	547.063171	-31.572329	938.009216	545.721924	124.182228
-559.282776	102.730125	876.404846	-528.254089	-55.498596	875.033203	-587.026306	159.879013	494.466858	-561.761841	-121.813995	504.822601	-613.729126	160.911850	89.980850	-565.010254	-126.047890	91.033981	-461.775970	210.040298	1363.952637	-399.425598	-116.419197	1366.722290	-389.018616	57.045116	1376.024780	-362.908264	47.704277	1654.395020	-564.017883	284.897827	1136.771973	-339.787750	-266.492310	1169.037720	-481.789398	332.198792	883.125000	-95.713089	-261.236328	1165.953003	-492.624054	32.904675	961.147156	547.030212	-31.582260	937.996399	545.733032	124.203026
-561.376648	102.863655	876.495422	-529.374329	-55.277637	874.804443	-587.742493	159.772812	494.451019	-562.172668	-122.262108	504.718048	-613.685730	161.047943	89.921745	-565.158081	-126.233803	91.035110	-459.479156	210.808929	1362.969360	-396.090851	-115.889511	1364.957397	-386.155334	57.941471	1374.555908	-359.355286	48.308804	1653.077148	-563.638672	284.421021	1136.275879	-341.218170	-266.266022	1166.401123	-483.369995	331.338318	881.822693	-97.423088	-260.399048	1159.809448	-493.581573	33.365345	960.654419	546.993530	-31.624929	937.968140	545.734375	124.161957
-563.303467	102.769669	876.583008	-530.246704	-54.865124	874.714111	-587.221680	159.297440	494.250305	-562.584045	-122.655006	504.648346	-613.140442	161.304245	89.790283	-565.284851	-126.336166	91.071007	-457.097107	211.573746	1361.840698	-392.935120	-115.586967	1363.093018	-383.321442	58.746487	1373.046387	-355.828003	48.912308	1651.701294	-563.355225	284.065002	1135.848145	-343.433746	-265.873627	1163.478638	-485.037354	330.371124	880.559814	-99.932266	-259.597900	1152.965210	-494.438232	33.924240	960.273682	546.935059	-31.624630	937.949646	545.708252	124.194786
-565.123413	102.653786	876.592407	-531.068298	-54.422592	874.577087	-587.241394	159.007004	494.112427	-563.030518	-123.043213	504.620331	-612.955627	161.421051	89.711082	-565.382019	-126.412231	91.078362	-454.507202	212.219650	1360.666382	-390.063538	-115.384140	1361.221069	-380.488495	59.409576	1371.544067	-352.297546	49.480709	1650.269531	-563.115356	283.749878	1135.418579	-346.350128	-265.382935	1160.398804	-486.791565	329.382874	879.337952	-103.136864	-258.814484	1145.385376	-495.265167	34.488419	959.854065	546.901123	-31.620182	937.942932	545.707581	124.172997
-566.903442	102.668175	876.626160	-531.996460	-54.169930	874.414001	-588.366943	159.148514	494.113464	-563.587463	-123.448914	504.618988	-613.458069	161.298370	89.783134	-565.485718	-126.394112	91.142548	-451.797272	212.869400	1359.472290	-387.335968	-115.278648	1359.377686	-377.770599	59.950890	1370.022705	-348.787170	50.025787	1648.824097	-562.868347	283.496399	1135.085815	-349.746490	-264.661926	1157.188721	-488.578339	328.258759	878.162292	-106.956787	-258.076660	1137.077393	-496.124329	34.934029	959.437927	546.855530	-31.642317	937.932739	545.698486	124.152611
-568.623657	102.539017	876.645447	-532.891357	-53.960899	874.303955	-588.399048	159.009888	493.953979	-564.242981	-123.823776	504.649414	-613.574280	161.225784	89.862556	-565.604492	-126.360382	91.209488	-449.011475	213.317047	1358.230835	-384.909668	-115.367905	1357.589233	-375.131409	60.353909	1368.502686	-345.290833	50.532543	1647.379883	-562.579285	283.229523	1134.707642	-353.672913	-263.802673	1153.970093	-490.372131	327.092590	877.038879	-111.329063	-257.272491	1128.056030	-496.982239	35.316513	959.060669	546.819153	-31.651907	937.936829	545.683411	124.125092
-570.182251	101.978256	876.551941	-533.693970	-53.936752	874.247681	-587.112244	158.608932	493.640381	-564.891418	-124.174202	504.661346	-612.939880	161.307297	89.854897	-565.834778	-126.259895	91.258316	-446.276031	213.790833	1356.847534	-382.526154	-115.460136	1355.824829	-372.509094	60.650150	1366.994141	-341.820160	50.988621	1645.932739	-562.200256	283.093445	1134.359253	-357.896637	-262.837677	1150.825439	-492.280365	325.981750	875.930786	-116.176186	-256.317444	1118.589355	-497.758392	35.469616	958.667358	546.812317	-31.675964	937.942261	545.676636	124.144463
-571.546021	101.590958	876.496826	-534.450378	-53.978893	874.178894	-585.834534	158.371384	493.397095	-565.589294	-124.458122	504.654572	-612.326599	161.384079	89.873062	-566.051636	-126.156097	91.324310	-443.543060	214.218628	1355.550049	-380.277191	-115.659065	1354.140381	-370.025604	60.922058	1365.476685	-338.397034	51.401325	1644.508789	-561.745361	282.983765	1134.119263	-362.483429	-261.808899	1147.861206	-494.235229	324.875671	874.803223	-121.546532	-255.332504	1108.309692	-498.434113	35.580601	958.308411	546.753235	-31.684580	937.925232	545.655945	124.113945
-572.611145	101.032341	876.296021	-535.110229	-54.142059	874.136841	-585.368774	158.341751	493.227692	-566.276062	-124.680679	504.696075	-612.172363	161.293762	89.935562	-566.342529	-126.017540	91.344810	-440.890625	214.565842	1354.255859	-378.263428	-115.847748	1352.554810	-367.656219	61.108696	1364.032959	-335.026703	51.747128	1643.129883	-561.214294	282.934784	1133.831787	-367.165985	-260.553375	1144.979004	-496.153107	323.802338	873.741943	-127.400635	-254.313797	1097.427246	-498.953613	35.563847	957.910767	546.727295	-31.728029	937.921631	545.636658	124.090240
-573.658997	100.451538	876.098816	-536.071777	-54.174946	874.236328	-585.010498	158.372299	493.084320	-566.978149	-124.966560	504.711182	-612.073425	161.171249	90.041695	-566.596191	-125.870865	91.321503	-438.329742	214.927490	1352.959106	-376.264282	-116.115753	1351.050293	-365.362000	61.304001	1362.639526	-331.757935	52.053856	1641.797729	-560.512085	282.802734	1133.519775	-372.019043	-259.335419	1142.495728	-497.990540	322.707550	872.719849	-133.698486	-253.287933	1085.812256	-499.613983	35.576294	957.584717	546.695435	-31.714062	937.885132	545.626038	124.082809
-574.315796	99.603287	875.848877	-536.314148	-54.762398	874.120239	-584.573425	158.419922	492.923096	-567.580017	-125.136620	504.792419	-611.923828	161.106415	90.130714	-566.832520	-125.800652	91.293228	-435.817383	215.236145	1351.774414	-374.340454	-116.375610	1349.702148	-363.172455	61.427719	1361.378784	-328.561584	52.303951	1640.506714	-559.883972	282.785645	1133.336914	-376.786041	-257.976868	1140.143677	-499.817657	321.693878	871.731018	-140.391373	-252.152969	1074.139038	-499.763428	35.175945	957.150940	546.645935	-31.741758	937.865295	545.625061	124.044022
-575.179443	99.121353	875.697083	-537.717529	-54.791195	874.138489	-586.114258	159.023621	492.997864	-568.361938	-125.469048	504.714874	-612.844910	160.784775	90.391800	-567.139465	-125.785751	91.278572	-433.430145	215.482880	1350.601563	-372.547607	-116.607712	1348.442017	-361.152924	61.586163	1360.151978	-325.435181	52.507168	1639.301270	-559.167603	282.867523	1133.152344	-381.501190	-256.423645	1138.002563	-501.562439	320.657074	870.735352	-147.483536	-251.041107	1061.890625	-500.417572	34.974197	956.749695	546.619629	-31.766748	937.869446	545.613342	124.032768
-576.250854	98.973755	875.658264	-540.180420	-53.690815	874.166809	-584.664490	158.794312	492.893097	-569.231384	-125.960281	504.443634	-612.150574	160.913040	90.358421	-567.340332	-125.750389	91.261215	-431.202179	215.794266	1349.563965	-370.810516	-116.845284	1347.377930	-359.124146	61.716469	1359.095215	-322.437134	52.678959	1638.205200	-558.475159	282.913391	1132.941284	-385.988739	-254.506393	1135.991455	-503.168762	319.690002	869.848328	-154.866837	-249.963455	1049.820068	-501.527344	35.239975	956.323303	546.611877	-31.796150	937.859436	545.620117	124.028091
-575.752563	97.393867	875.168884	-538.611694	-55.282536	874.288757	-585.494324	159.280060	492.833099	-569.735718	-125.990295	504.818909	-612.643799	160.802521	90.570145	-567.208374	-125.696342	91.249535	-429.147186	216.058792	1348.661377	-369.117432	-117.041336	1346.453979	-357.280823	61.858784	1358.159790	-319.539917	52.807178	1637.209351	-557.790161	282.894073	1132.700195	-390.456421	-252.562744	1134.287964	-504.749969	318.818146	868.999146	-162.823303	-248.950302	1037.478516	-500.558441	34.361324	956.072021	546.595520	-31.820343	937.863098	545.628723	124.014450
-575.357910	96.300964	874.762451	-537.540527	-56.747425	874.155884	-585.174561	159.399963	492.747864	-570.295654	-126.036926	505.072662	-612.522583	160.871887	90.617500	-567.155701	-125.661682	91.276390	-427.268555	216.339249	1347.858643	-367.523712	-117.193314	1345.594360	-355.475708	62.026592	1357.325562	-316.764374	52.898937	1636.324707	-557.065247	282.880035	1132.525024	-394.788391	-250.367905	1132.681030	-506.195953	317.984741	868.173279	-171.129288	-247.886368	1025.280151	-499.701447	33.477039	955.650330	546.580627	-31.841320	937.855042	545.627258	124.001068
-575.309204	95.725060	874.669128	-537.755676	-56.953796	874.227783	-584.908020	159.514191	492.734100	-571.145142	-126.207687	505.149170	-612.476563	161.026642	90.735809	-567.210266	-125.656227	91.237869	-425.528564	216.587769	1347.160278	-365.992493	-117.356834	1344.764526	-353.747620	62.216309	1356.596924	-314.155945	52.974800	1635.573975	-556.439636	282.797699	1132.323853	-398.939301	-248.074570	1131.165161	-507.493469	317.214661	867.473999	-179.667297	-246.585403	1013.444885	-499.501099	33.179230	955.424805	546.520325	-31.879852	937.869995	545.597717	123.969376
-574.656372	96.028870	874.758118	-537.703003	-56.784359	874.204163	-584.505371	159.598267	492.859619	-571.767822	-126.246307	505.121429	-612.347839	161.233826	90.807655	-567.018433	-125.570442	91.262962	-423.961182	216.893799	1346.626465	-364.584229	-117.420639	1343.955444	-352.069916	62.340157	1355.998535	-311.696808	53.044926	1634.923584	-555.794250	282.735016	1132.149902	-403.045715	-245.993942	1129.870850	-508.715546	316.492554	866.768433	-188.714264	-245.226807	1001.824158	-498.911255	33.177845	955.330200	546.516541	-31.882757	937.853638	545.581970	123.962006
-572.974487	99.438545	875.645386	-537.401794	-55.339138	874.008179	-583.825684	159.521439	493.441406	-572.178894	-125.912025	504.893555	-612.207642	161.444336	90.800766	-566.666992	-125.396049	91.197632	-422.429321	217.128677	1346.187256	-363.147125	-117.610878	1343.159180	-350.492035	62.554638	1355.511353	-309.439056	53.072643	1634.354248	-555.126709	282.548767	1132.043579	-407.068787	-244.089920	1128.757324	-509.797913	315.795624	866.204285	-198.056717	-243.557968	990.560059	-497.807068	34.381226	955.791870	546.507446	-31.894253	937.842468	545.592102	123.929977
-571.987671	99.792610	875.799927	-536.696899	-54.976589	873.914673	-583.366638	159.601822	493.527893	-572.719543	-125.623375	504.900818	-612.177551	161.617218	90.865036	-566.352539	-125.214813	91.152557	-421.003387	217.441132	1345.869995	-361.788513	-117.709213	1342.349609	-348.955688	62.725174	1355.082275	-307.357422	53.091908	1633.846924	-554.445374	282.386200	1131.980835	-411.053711	-242.409866	1127.761963	-510.702362	315.191803	865.711182	-207.491638	-241.619385	979.899902	-496.816345	34.539848	955.749695	546.466492	-31.940901	937.843018	545.572510	123.884399
-571.199341	99.160240	875.757385	-535.832581	-55.243988	874.073547	-583.028870	159.790451	493.480164	-573.357849	-125.346687	504.990143	-612.186462	161.738693	90.920219	-566.087585	-125.030312	91.125893	-419.559174	217.722809	1345.619629	-360.484924	-117.855469	1341.600708	-347.479858	62.874245	1354.683838	-305.440582	53.125969	1633.432251	-553.747437	282.301727	1132.019287	-414.568695	-241.002533	1126.876831	-511.445404	314.580109	865.322205	-217.143234	-241.602676	970.409302	-495.898346	34.274490	955.714722	546.456726	-31.942352	937.832764	545.553345	123.877686
-570.539185	99.356972	875.956970	-535.618408	-55.180786	874.112000	-582.838440	159.963913	493.546753	-574.157410	-125.152000	505.045685	-612.321655	161.858109	90.966278	-565.827209	-124.836288	91.168945	-418.134888	217.955933	1345.448242	-359.251312	-117.999374	1340.915527	-346.028961	63.021797	1354.393677	-303.704803	53.122166	1633.074829	-553.039185	282.117950	1132.126953	-418.608093	-240.005814	1126.490356	-512.085693	314.075104	865.075073	-226.617844	-237.490387	960.603271	-495.220581	34.199322	955.692688	546.404846	-31.970577	937.828369	545.544617	123.861595
-569.775391	99.145042	876.028992	-534.839294	-55.504311	873.962708	-582.151978	160.106369	493.515625	-574.965210	-124.815781	505.242188	-612.182495	161.977219	91.015968	-565.604248	-124.612633	91.208603	-416.661346	218.178772	1345.320190	-358.021088	-118.188309	1340.392822	-344.635834	63.094852	1354.149536	-302.128479	53.098934	1632.814819	-552.191956	281.907990	1132.223511	-422.032440	-238.773926	1126.026123	-512.526733	313.630005	864.928101	-236.072815	-235.492599	952.005493	-494.247803	33.860443	955.519958	546.373901	-32.002903	937.840698	545.512146	123.872551
-569.040405	99.394989	876.206177	-534.313538	-55.514381	873.906189	-582.041748	160.262680	493.606232	-575.772278	-124.519608	505.377411	-612.346558	162.058533	91.101738	-565.236084	-124.364075	91.250648	-415.212341	218.309891	1345.227173	-356.936218	-118.353104	1339.915283	-343.313049	63.119625	1353.961792	-300.691254	53.102230	1632.587646	-551.369995	281.729675	1132.388306	-425.241394	-237.531830	1125.596313	-512.797852	313.201752	864.796143	-245.466705	-233.863800	944.167847	-493.442993	33.800846	955.480896	546.329407	-32.008171	937.851257	545.484619	123.864433
-568.321228	99.501572	876.348328	-533.685547	-55.536213	873.794556	-581.632202	160.408081	493.675537	-576.959534	-124.770035	505.642487	-612.366272	162.111465	91.204414	-565.256470	-124.257538	91.369408	-413.724823	218.391312	1345.141846	-355.888458	-118.572418	1339.505005	-342.028473	63.070724	1353.790283	-299.422211	52.984581	1632.520874	-550.460571	281.605133	1132.591919	-428.164307	-236.162399	1125.302734	-512.910645	312.891754	864.735291	-254.514526	-232.483795	937.135315	-492.616455	33.703152	955.405701	546.306030	-32.011227	937.862610	545.466125	123.822357
-567.687561	99.841682	876.501892	-533.781677	-55.133411	874.149841	-581.735107	160.496063	493.695221	-578.090271	-124.809364	505.765106	-612.692749	162.050629	91.303383	-565.206604	-124.066978	91.419746	-412.284424	218.394501	1345.023804	-354.993591	-118.708542	1339.153687	-340.846405	62.993366	1353.680176	-298.316986	52.879097	1632.448486	-549.544861	281.591827	1132.776611	-430.879425	-234.729080	1125.136597	-512.846863	312.651642	864.718506	-263.253113	-231.236374	930.821655	-492.204620	33.941559	955.575317	546.253113	-32.027767	937.862061	545.444031	123.813789
-566.943542	100.088181	876.588806	-533.008118	-55.269699	873.982727	-582.519897	161.025513	493.890839	-578.924438	-124.649376	505.992096	-613.360535	161.932495	91.540863	-564.968628	-123.883621	91.477875	-410.920715	218.392258	1344.923706	-354.180511	-118.938942	1338.843140	-339.726318	62.826149	1353.577148	-297.318634	52.813530	1632.361572	-548.546875	281.613190	1132.917358	-433.340759	-233.304565	1125.092163	-512.593811	312.498535	864.707397	-271.402222	-230.145035	925.270691	-491.333099	33.873726	955.470520	546.225037	-32.052067	937.850159	545.417297	123.793777
-566.157227	100.791122	876.771423	-532.490662	-54.881874	873.892761	-582.445129	161.449921	494.227386	-579.582275	-124.383018	506.099640	-613.503906	161.890167	91.652290	-564.835571	-123.730713	91.488472	-409.555634	218.324966	1344.803345	-353.448853	-119.128654	1338.496216	-338.700104	62.711227	1353.480225	-296.501434	52.590118	1632.419189	-547.530029	281.664581	1132.998413	-435.550568	-232.035049	1125.192139	-512.201294	312.416443	864.674744	-279.053406	-229.083771	920.384827	-490.573669	34.178322	955.472168	546.146301	-32.053955	937.820313	545.357849	123.785011
-565.461487	101.082054	876.859680	-532.005493	-54.559578	873.840881	-582.009033	161.557938	494.283051	-580.129150	-124.188728	506.159241	-613.477600	161.941666	91.742256	-564.713196	-123.592506	91.552872	-408.273041	218.251572	1344.679199	-352.849518	-119.355560	1338.166138	-337.679230	62.529617	1353.382568	-295.789551	52.372719	1632.486450	-546.440491	281.860107	1133.120117	-437.609314	-231.013290	1125.276367	-511.703522	312.432983	864.658386	-286.048889	-228.048218	916.269531	-489.890961	34.356358	955.440552	546.090271	-32.056625	937.829407	545.322571	123.758301
-564.767761	101.374016	876.912964	-531.694519	-54.108196	873.865417	-581.678650	161.668869	494.349396	-580.447998	-124.015182	506.213684	-613.509399	162.003723	91.803543	-564.646423	-123.475098	91.593628	-407.061066	218.148590	1344.638550	-352.277649	-119.563507	1337.856934	-336.821808	62.379486	1353.354980	-295.208710	52.160480	1632.576660	-545.315979	282.048706	1133.182617	-439.464447	-230.289169	1125.435425	-510.946747	312.530396	864.674255	-292.230988	-227.111755	912.874451	-489.289917	34.601818	955.424255	545.998535	-32.054691	937.817383	545.260376	123.747322
-564.031311	101.637909	876.944580	-531.101257	-53.879921	873.816650	-580.983398	161.462570	494.223846	-580.622620	-123.881973	506.290161	-613.325378	162.085495	91.788078	-564.567749	-123.353737	91.606087	-405.954803	218.048615	1344.598511	-351.876556	-119.720840	1337.629395	-336.019989	62.133511	1353.366821	-294.731140	51.907112	1632.689331	-544.179138	282.292450	1133.231689	-441.204803	-229.838226	1125.611328	-510.029419	312.712372	864.686890	-297.526459	-226.172089	910.273865	-488.577209	34.760326	955.392395	545.882263	-32.052139	937.821106	545.198242	123.736877
-563.161438	102.265762	876.973206	-530.415405	-53.520531	873.737549	-580.956177	161.985214	494.500549	-580.588806	-123.725327	506.339844	-613.432312	162.105637	91.880013	-564.569031	-123.348312	91.633789	-404.902893	217.959000	1344.561523	-351.559845	-119.901184	1337.471313	-335.353394	61.882099	1353.419067	-294.353424	51.613518	1632.819702	-543.057861	282.532837	1133.214111	-442.776855	-229.495636	1125.757324	-508.958344	313.009949	864.656860	-302.139526	-225.780533	908.025513	-487.794006	35.110992	955.382507	545.792847	-32.043556	937.805603	545.143311	123.758789
-562.387817	102.713928	876.944458	-529.853882	-53.185741	873.656616	-579.490906	161.623245	494.303192	-580.496216	-123.665588	506.387238	-612.833740	162.267319	91.759155	-564.511169	-123.342804	91.645409	-403.965698	217.847214	1344.588135	-351.353577	-120.065041	1337.390259	-334.815216	61.688663	1353.485229	-294.028931	51.383377	1632.951416	-541.859741	282.764771	1133.191284	-444.170563	-229.290268	1125.994019	-507.770782	313.410156	864.676147	-305.870850	-225.781754	906.465820	-487.115967	35.389656	955.335022	545.686646	-32.013805	937.815674	545.070618	123.765182
-561.615601	102.903152	876.818665	-529.350403	-52.794716	873.607300	-580.272461	162.281036	494.474304	-580.361938	-123.657677	506.403595	-613.409729	162.173569	91.857498	-564.507568	-123.355644	91.662300	-403.153748	217.739532	1344.617798	-351.265839	-120.267036	1337.442139	-334.362366	61.486515	1353.588379	-293.812958	51.095436	1633.150513	-540.758179	283.074066	1133.141968	-445.403381	-229.055710	1126.217896	-506.328491	313.906708	864.679565	-308.824829	-226.308380	905.356567	-486.484131	35.629551	955.258606	545.572998	-32.004795	937.800720	545.009155	123.789703
-560.826782	103.230583	876.741638	-528.794922	-52.448341	873.575195	-580.146729	162.496780	494.406342	-580.218506	-123.664108	506.418488	-613.520447	162.190689	91.873344	-564.569519	-123.429619	91.637680	-402.422089	217.660629	1344.702393	-351.334778	-120.542282	1337.600342	-334.001709	61.214451	1353.716675	-293.668121	50.753109	1633.423828	-539.636719	283.349640	1133.032471	-446.343475	-228.922195	1126.461182	-504.770660	314.510925	864.763306	-310.805817	-227.246964	904.843201	-485.852142	35.893330	955.243225	545.420227	-31.971703	937.766541	544.912109	123.783455
-559.945374	103.580780	876.630371	-528.039490	-52.173458	873.507751	-579.734863	162.544937	494.282593	-579.963257	-123.684166	506.484558	-613.439941	162.184906	91.822083	-564.559509	-123.486038	91.628555	-401.798859	217.510101	1344.829102	-351.525024	-120.844482	1337.864990	-333.791504	60.951496	1353.890991	-293.603821	50.480400	1633.695801	-538.526123	283.648224	1132.972534	-447.010681	-228.923569	1126.761963	-502.972137	315.026215	864.764282	-312.104523	-228.582245	904.584351	-485.125580	36.155354	955.227966	545.258850	-31.941256	937.746887	544.814819	123.810127
-559.023499	104.049652	876.552124	-527.321289	-51.809387	873.463501	-579.309509	162.612854	494.199341	-579.666138	-123.666306	506.496674	-613.364868	162.179932	91.795631	-564.535767	-123.584587	91.636055	-401.353210	217.408615	1345.010620	-351.814697	-121.083046	1338.231934	-333.705261	60.666779	1354.163940	-293.602203	50.226929	1634.000977	-537.403503	283.989136	1132.901855	-447.348450	-229.084259	1127.083252	-501.086182	315.660431	864.883057	-312.615540	-230.200272	904.776733	-484.409271	36.482494	955.254456	545.106750	-31.909889	937.740356	544.710144	123.803726
-558.177368	104.199516	876.414124	-526.592957	-51.553734	873.420166	-578.996399	162.770111	494.122040	-579.372559	-123.679176	506.577118	-613.304565	162.172012	91.773964	-564.680237	-123.642532	91.678123	-400.965729	217.265045	1345.219360	-352.180725	-121.320457	1338.724609	-333.681458	60.436420	1354.524902	-293.661591	49.979584	1634.392090	-536.338501	284.377686	1132.832642	-447.403564	-229.382614	1127.470215	-498.954071	316.158661	864.957153	-312.556183	-232.228912	905.167297	-483.721527	36.674999	955.237854	544.967529	-31.851965	937.717163	544.585754	123.831902
-557.198181	104.519821	876.305298	-525.782471	-51.212070	873.393677	-578.633606	162.904755	494.096924	-578.979675	-123.551491	506.636017	-613.227356	162.158295	91.753563	-564.598022	-123.634850	91.686829	-400.694336	217.145737	1345.525269	-352.587311	-121.548538	1339.385620	-333.758026	60.226883	1354.996460	-293.795990	49.829716	1634.779297	-535.249146	284.732330	1132.759888	-447.143341	-229.866455	1127.882935	-496.854645	316.844635	865.096436	-311.736755	-234.443420	906.002319	-482.963501	36.956768	955.276245	544.772766	-31.811293	937.724121	544.438110	123.895073
-556.294312	104.822510	876.258301	-524.981018	-50.897736	873.387085	-576.313354	162.421524	493.873199	-578.626221	-123.395454	506.696838	-612.045044	162.404160	91.566315	-564.664063	-123.662201	91.750839	-400.543152	217.062317	1345.884766	-353.075195	-121.694359	1340.117188	-333.917969	59.993973	1355.484009	-294.014374	49.660576	1635.271729	-534.073730	284.983978	1132.608643	-446.656433	-230.553955	1128.413696	-494.521210	317.458344	865.236328	-310.518585	-236.965652	906.954102	-482.251648	37.218098	955.357727	544.577820	-31.755260	937.708557	544.307861	123.917686
-555.232666	105.381729	876.199097	-524.145935	-50.538807	873.329102	-575.559204	162.365646	493.838837	-578.189026	-123.185936	506.774567	-611.793030	162.422928	91.516304	-564.532166	-123.599922	91.828064	-400.480774	216.962143	1346.268066	-353.580383	-121.814964	1340.971069	-334.210419	59.814793	1356.022461	-294.299744	49.460846	1635.849487	-532.975708	285.295471	1132.497314	-445.947540	-231.354889	1128.965210	-492.080750	318.092896	865.458557	-308.818298	-239.712509	908.160522	-481.445953	37.549168	955.418579	544.403076	-31.692881	937.715454	544.193115	123.946289
-554.315735	105.529457	876.126709	-523.309387	-50.286282	873.337219	-575.363159	162.511215	493.809570	-577.884766	-122.949799	506.926849	-611.793335	162.434662	91.514847	-564.432373	-123.517250	91.884209	-400.541290	216.901138	1346.683472	-354.100342	-121.912392	1341.845337	-334.514404	59.637440	1356.657837	-294.686035	49.309143	1636.424316	-532.009399	285.655792	1132.477539	-445.017090	-232.260941	1129.541138	-489.542175	318.802979	865.730774	-306.738403	-242.791412	909.516663	-480.712860	37.737251	955.491455	544.196716	-31.670366	937.705872	544.049438	123.991531
-553.212402	105.951477	876.097595	-522.340759	-50.073719	873.324707	-576.084412	163.192993	494.052917	-577.529053	-122.681595	507.021637	-612.325745	162.346878	91.659683	-564.385864	-123.400238	91.921638	-400.721619	216.867050	1347.163696	-354.622589	-121.992767	1342.781006	-334.922943	59.502556	1357.364502	-295.169128	49.196953	1637.040894	-530.974365	285.968994	1132.370850	-443.914307	-233.304367	1130.129761	-486.908966	319.429321	865.986572	-304.316559	-245.950195	911.045349	-479.846344	37.963524	955.603638	543.948792	-31.652775	937.688477	543.895020	123.996147
-553.248291	103.494537	875.497375	-521.729370	-50.920147	873.455322	-575.713806	163.192429	493.549316	-577.427734	-122.532547	507.311584	-612.263489	162.364700	91.635376	-564.412964	-123.342705	91.944046	-400.947510	216.821243	1347.645630	-355.192780	-121.993210	1343.741699	-335.368347	59.364735	1358.015503	-295.712067	49.137218	1637.634033	-529.883423	286.218384	1132.264771	-442.633148	-234.443924	1130.810425	-484.123718	320.129883	866.375366	-301.666199	-249.303101	912.719971	-479.545105	37.046230	955.264771	543.669556	-31.638174	937.654602	543.729065	124.008339
-551.915588	104.382149	875.665161	-520.499695	-50.550777	873.317932	-575.528809	163.575592	493.812225	-576.988281	-122.111893	507.374420	-612.270752	162.379440	91.708092	-564.221863	-123.227730	92.009605	-401.255066	216.798721	1348.193604	-355.682098	-121.968834	1344.714600	-335.836639	59.258121	1358.771729	-296.361786	48.997524	1638.346802	-528.911804	286.446838	1132.236450	-440.954956	-235.418732	1131.621948	-481.276154	320.755463	866.674255	-298.821838	-252.877350	914.532227	-478.466522	37.397224	955.461304	543.400330	-31.601479	937.639282	543.523254	124.054222
-550.716614	105.637093	875.882568	-519.704773	-50.273495	872.995850	-575.374207	163.568665	493.936523	-576.636047	-121.827271	507.426270	-612.392212	162.343384	91.697174	-564.108643	-123.157387	92.065552	-401.676910	216.776550	1348.734131	-356.250946	-121.910362	1345.696289	-336.348267	59.207344	1359.501465	-297.106018	48.947281	1639.026855	-527.927795	286.590942	1132.049683	-439.479462	-236.702179	1132.398438	-478.346497	321.462708	867.148315	-296.081573	-256.598083	916.178894	-477.538940	37.651871	955.522888	543.161865	-31.523825	937.635010	543.314331	124.089447
-549.500610	106.622353	876.015869	-518.866882	-49.800404	872.925720	-574.713379	163.623108	494.041351	-576.282776	-121.529984	507.482391	-612.252625	162.412918	91.721550	-563.940430	-123.061203	92.105087	-402.139618	216.788223	1349.309814	-356.738342	-121.814796	1346.633179	-336.942505	59.190773	1360.249634	-297.934753	48.899284	1639.724609	-527.023743	286.733490	1131.952148	-437.928070	-238.085953	1133.214966	-475.248901	322.065735	867.553223	-293.023987	-260.187988	918.177734	-476.668884	38.069874	955.703491	542.896484	-31.497387	937.642761	543.090637	124.139008
-548.216309	107.535408	876.114624	-517.815430	-49.448181	872.852783	-574.153198	163.787598	494.147949	-575.875549	-121.213966	507.544189	-612.149353	162.414307	91.724167	-563.720581	-123.011871	92.174934	-402.684113	216.790009	1349.916504	-357.265869	-121.706787	1347.587402	-337.501373	59.144779	1361.011841	-298.842499	48.883598	1640.457275	-526.156067	286.962372	1131.905518	-436.350189	-239.492447	1134.040527	-472.149323	322.753326	868.113098	-289.956207	-263.829651	920.274475	-475.685638	38.454796	955.875793	542.607483	-31.443701	937.648010	542.830750	124.219269
-546.879089	108.055115	876.098694	-516.466553	-49.458580	872.693298	-573.534302	163.826111	494.146362	-575.374573	-120.905708	507.634186	-612.017395	162.403564	91.780365	-563.508850	-122.962044	92.241776	-403.227112	216.797440	1350.531616	-357.770538	-121.556526	1348.504395	-338.118652	59.116344	1361.765503	-299.833588	48.911327	1641.153931	-525.403381	287.114899	1131.875732	-434.791565	-241.038879	1134.965454	-468.983246	323.384369	868.728210	-287.062561	-267.465302	922.321167	-474.554504	38.563354	955.953674	542.344299	-31.371992	937.635620	542.590271	124.305450
-545.598450	108.674339	876.083313	-515.304260	-49.370956	872.574158	-573.873779	164.213150	494.286041	-574.950195	-120.717545	507.740417	-612.459351	162.295990	91.911758	-563.200073	-122.943756	92.294029	-403.877960	216.802673	1351.186646	-358.273254	-121.421974	1349.324341	-338.702606	59.065826	1362.507935	-300.898346	48.838394	1641.948730	-524.666443	287.266449	1131.834839	-433.528412	-242.850769	1135.770142	-465.737701	323.964813	869.375854	-284.104828	-270.991882	924.509338	-473.517792	38.750595	956.034180	542.051880	-31.250366	937.594543	542.323181	124.382652
-544.545410	109.185455	876.172791	-514.590637	-48.973942	872.597778	-572.570007	164.149551	494.243469	-574.628723	-120.669044	507.797058	-611.974060	162.341705	91.872490	-563.073242	-122.933823	92.338448	-404.551270	216.811249	1351.804932	-358.784607	-121.265869	1350.128906	-339.339386	58.989883	1363.275513	-302.019409	48.839844	1642.681519	-524.004089	287.381195	1131.837646	-432.112061	-244.441757	1136.689575	-462.450073	324.532593	870.136475	-281.449677	-274.451080	926.561890	-472.781097	39.011341	956.213989	541.765625	-31.146709	937.532959	542.064819	124.481949
-543.379150	109.345657	876.143433	-513.197510	-49.177952	872.494080	-571.747375	164.275101	494.259003	-574.174622	-120.575752	507.953186	-611.828064	162.329529	91.903160	-562.523743	-122.897171	92.407585	-405.217346	216.829269	1352.404785	-359.318878	-121.154808	1350.917969	-340.023895	58.998455	1363.940796	-303.191772	48.847607	1643.403564	-523.393372	287.476685	1131.841919	-430.761230	-245.951035	1137.572876	-459.083954	324.979126	870.911743	-278.792419	-277.723694	928.749023	-471.721497	38.966373	956.302246	541.433655	-31.045380	937.496887	541.764282	124.576157
-542.415039	109.303413	876.120361	-512.123962	-49.267712	872.436157	-569.848022	163.996674	494.071198	-573.773804	-120.556458	508.059723	-611.057983	162.497604	91.792572	-562.397949	-122.944847	92.424278	-405.950897	216.811417	1352.992554	-359.849854	-121.074570	1351.611450	-340.708038	58.985611	1364.571045	-304.376221	48.831158	1644.117920	-522.808289	287.565491	1131.787354	-429.594421	-247.545975	1138.497925	-455.788116	325.594879	871.829163	-276.492859	-280.921875	930.750854	-470.879333	38.882114	956.385315	541.155518	-30.950310	937.480530	541.499084	124.661583
-541.384827	109.305939	875.996338	-511.066711	-49.202820	872.406189	-569.994324	164.379059	494.032501	-573.339661	-120.507004	508.122040	-611.454041	162.390533	91.865685	-562.335327	-122.987312	92.421219	-406.684967	216.798965	1353.584717	-360.369568	-120.985970	1352.267456	-341.441620	59.005722	1365.238770	-305.578918	48.840866	1644.773193	-522.293091	287.673615	1131.785645	-428.548065	-249.082153	1139.421631	-452.355011	326.000000	872.692566	-274.316010	-283.942963	932.851440	-470.026031	38.938335	956.436401	540.840881	-30.878023	937.463318	541.150635	124.783630
-540.413452	109.441132	875.927246	-509.984406	-49.157516	872.344482	-570.456787	164.904785	494.112000	-572.932190	-120.581406	508.211884	-612.057922	162.255753	91.984207	-562.128357	-123.014374	92.427689	-407.467285	216.804016	1354.081299	-360.888000	-120.952614	1352.927368	-342.154999	58.983204	1365.879639	-306.785980	48.860241	1645.414795	-521.778076	287.718689	1131.731079	-427.719910	-250.559906	1140.319824	-449.021606	326.475037	873.669128	-272.583588	-286.840607	934.735596	-469.192505	39.026630	956.502930	540.499939	-30.784199	937.428345	540.786072	124.865181
-539.446045	109.495087	875.819824	-508.779175	-49.221828	872.237976	-570.564148	165.381943	494.169586	-572.537231	-120.654831	508.343933	-612.453430	162.104218	92.052956	-561.985535	-123.049553	92.488785	-408.244995	216.772736	1354.558350	-361.434387	-120.893806	1353.498047	-342.889069	58.983143	1366.402222	-307.979828	48.869541	1646.007324	-521.230103	287.564758	1131.562012	-427.038574	-251.947342	1141.174194	-445.738647	326.886200	874.628723	-270.856964	-289.401337	936.675354	-468.322968	39.054115	956.539490	540.100525	-30.733458	937.395386	540.391418	124.950073
-538.408386	109.524895	875.675964	-507.556366	-49.183655	872.141418	-568.408325	165.001129	493.927582	-571.980347	-120.676514	508.384552	-611.573181	162.251709	91.904816	-561.768555	-123.050247	92.488953	-409.044800	216.753860	1355.070435	-361.953186	-120.872635	1354.009033	-343.669769	58.986301	1366.949097	-309.204498	48.895275	1646.589966	-520.917053	287.716309	1131.580444	-426.536926	-253.260315	1142.042358	-442.641449	327.384552	875.639709	-269.452362	-291.707825	938.465210	-467.428558	39.128983	956.573792	539.700439	-30.668306	937.361267	540.000854	125.079758
-537.407654	109.398460	875.510925	-506.359650	-49.191734	872.028687	-567.261414	164.896713	493.756256	-571.592102	-120.811485	508.477417	-611.201111	162.282791	91.862686	-561.715637	-123.077446	92.543419	-409.863861	216.720261	1355.557129	-362.516296	-120.877174	1354.521362	-344.447693	59.002892	1367.500244	-310.420471	48.898590	1647.165771	-520.512817	287.684052	1131.532593	-426.213989	-254.452820	1142.850586	-439.583008	327.750977	876.631653	-268.333496	-293.818146	940.208191	-466.560852	39.115818	956.583862	539.342224	-30.613394	937.335632	539.611511	125.202431
-536.434814	109.521622	875.389954	-505.123413	-49.189381	871.868408	-566.589172	164.907349	493.673553	-571.094360	-120.901695	508.586456	-611.073425	162.178986	91.856750	-561.705933	-123.144989	92.577087	-410.723907	216.713882	1356.026489	-363.110870	-120.902374	1355.040161	-345.202209	59.026691	1368.026855	-311.631775	48.957874	1647.683105	-520.289001	287.845123	1131.612427	-426.161072	-255.657074	1143.727173	-436.671478	328.174164	877.724792	-267.610321	-295.679474	941.716003	-465.697449	39.191902	956.602295	538.979858	-30.542181	937.314819	539.214050	125.329834
-535.569153	109.725319	875.331726	-504.319397	-48.782829	871.873108	-566.011719	164.971817	493.649902	-570.562012	-120.968491	508.558624	-610.982300	162.132645	91.891106	-561.711121	-123.177063	92.588722	-411.562134	216.692459	1356.477295	-363.651520	-120.969780	1355.503174	-345.949432	58.984455	1368.517090	-312.861511	48.964447	1648.246826	-520.040955	287.804138	1131.633789	-426.203156	-256.465149	1144.410522	-434.001251	328.530731	878.760376	-267.059814	-297.260223	943.167358	-465.085815	39.472813	956.725952	538.564453	-30.485149	937.264771	538.776917	125.441406
-534.497314	109.644150	875.184998	-502.633118	-49.045338	871.565002	-565.396240	164.990005	493.612854	-569.944458	-120.938461	508.703278	-610.822388	162.114670	91.917984	-563.120544	-123.444611	92.603180	-412.423859	216.666473	1356.883667	-364.256378	-121.042091	1356.026733	-346.775635	59.004505	1369.017212	-314.076965	48.920456	1648.869507	-519.863525	287.739716	1131.594849	-426.509430	-257.223969	1145.161743	-431.474854	328.910034	879.811462	-266.923676	-298.586761	944.398926	-463.990570	39.357441	956.679016	538.193604	-30.449739	937.189819	538.393188	125.573669
-533.499084	109.657890	875.069458	-501.346069	-48.981258	871.376831	-564.899780	165.026169	493.590240	-569.276672	-120.909630	508.741211	-610.732239	162.106461	91.969620	-563.182983	-123.449554	92.609932	-413.303406	216.653656	1357.318481	-364.802368	-121.128387	1356.540649	-347.595337	59.009701	1369.513672	-315.321869	48.920574	1649.426758	-519.756775	287.601166	1131.588501	-426.971741	-257.902008	1145.877930	-429.214539	329.355927	880.805054	-267.229065	-299.673004	945.337769	-463.109650	39.403465	956.697266	537.780884	-30.361841	937.101990	538.011841	125.692368
-532.489319	109.479309	874.936218	-500.035950	-49.022575	871.251099	-564.397095	165.062256	493.564697	-568.678955	-120.971420	508.871124	-610.629517	162.104401	91.959099	-562.892639	-123.417007	92.649132	-414.174561	216.657608	1357.693481	-365.347748	-121.292137	1357.066040	-348.403046	58.960087	1370.060303	-316.580261	48.912289	1650.014526	-519.767029	287.429871	1131.618774	-427.624969	-258.292603	1146.476563	-427.195557	329.785706	881.774536	-267.633575	-300.382568	946.293152	-462.203278	39.352634	956.725769	537.412903	-30.345345	937.052917	537.694641	125.724205
-531.495361	109.350517	874.823792	-498.779266	-49.053707	871.180542	-563.869629	165.047012	493.588654	-568.120056	-121.020195	508.968689	-610.495239	162.144897	91.987617	-561.687805	-123.289307	92.754311	-415.069946	216.664337	1358.137329	-365.956879	-121.422546	1357.677124	-349.217407	58.939430	1370.686035	-317.845306	48.888176	1650.611450	-519.879272	287.308777	1131.692993	-428.436066	-258.719971	1147.186523	-425.529144	330.302246	882.727661	-268.526978	-300.859192	946.915344	-461.333160	39.333706	956.792053	537.044495	-30.358019	937.001343	537.390625	125.723740
-530.508911	109.411568	874.837585	-497.442291	-49.133316	871.111084	-563.377258	165.005875	493.562012	-567.425537	-121.033463	509.044128	-610.409058	162.150070	92.022804	-561.724792	-123.317062	92.792267	-415.888428	216.621475	1358.562012	-366.493134	-121.646248	1358.259766	-350.035217	58.884571	1371.272705	-319.158325	48.870338	1651.229004	-520.033875	287.124878	1131.744751	-429.359985	-258.809357	1147.800049	-424.194672	330.782379	883.538574	-269.728668	-301.002991	947.263794	-460.441437	39.330936	956.936218	536.688354	-30.312502	936.962158	537.048462	125.738846
-529.477966	109.388329	874.851379	-496.140594	-49.158501	871.068298	-562.724304	165.003677	493.565552	-566.787292	-121.117523	509.165680	-610.278748	162.226746	92.052017	-562.418030	-123.435417	92.854469	-416.751740	216.577133	1358.987671	-366.990387	-121.938118	1358.945557	-350.903992	58.863018	1371.887939	-320.486023	48.825203	1651.851318	-520.296082	286.981720	1131.830811	-430.454041	-258.707306	1148.359009	-423.330200	331.253876	884.203613	-271.225403	-300.915009	947.522278	-459.553833	39.305199	957.098999	536.353882	-30.308033	936.943054	536.775085	125.750549
-528.384888	109.248680	874.853943	-494.790924	-49.247364	871.046814	-562.099731	164.999954	493.568542	-566.153809	-121.195366	509.260681	-610.147217	162.294083	92.126556	-562.302002	-123.440659	92.935020	-417.564606	216.521072	1359.459717	-367.593048	-122.193779	1359.619751	-351.720123	58.757942	1372.520996	-321.864502	48.834663	1652.443359	-520.670410	286.891907	1131.897705	-431.711426	-258.366913	1148.851563	-422.908539	331.771057	884.716858	-273.093872	-300.518463	947.428040	-458.621277	39.201794	957.270447	536.020691	-30.327045	936.962646	536.510376	125.737717
-527.256958	109.052567	874.836731	-493.473816	-49.363102	871.052490	-561.456604	165.009384	493.554565	-565.490417	-121.307037	509.410675	-609.970276	162.338898	92.197823	-562.027649	-123.414360	93.011871	-418.427673	216.438583	1359.903809	-368.171173	-122.500351	1360.338623	-352.595612	58.664124	1373.216675	-323.259003	48.711216	1653.122925	-521.098755	286.773621	1131.970825	-433.096649	-257.984741	1149.346436	-422.985565	332.262939	885.075623	-275.371002	-299.888947	947.050842	-457.682861	39.061157	957.440796	535.784302	-30.288414	936.981018	536.340881	125.762009
-526.119019	108.937027	874.856873	-492.077057	-49.541695	871.129395	-560.830139	164.950943	493.546753	-564.803955	-121.344902	509.536865	-609.880859	162.360428	92.283020	-562.021301	-123.431404	93.049683	-419.228546	216.325455	1360.335449	-368.729523	-122.776855	1361.084717	-353.467865	58.519875	1373.904663	-324.698547	48.673531	1653.720459	-521.594727	286.652466	1132.114380	-434.598969	-257.461487	1149.837524	-423.615814	332.765076	885.247375	-277.879974	-298.988434	946.537048	-456.729492	38.954815	957.679871	535.512451	-30.316563	937.058594	536.166382	125.734413
-524.927551	108.873718	874.935547	-490.739624	-49.637951	871.164429	-560.186157	164.860321	493.535400	-564.075500	-121.345329	509.628021	-609.794434	162.313293	92.467842	-561.818848	-123.414734	93.149803	-420.062378	216.219696	1360.800049	-369.418671	-123.048645	1361.823853	-354.381042	58.382393	1374.594482	-326.177948	48.535503	1654.437256	-522.222778	286.550110	1132.294678	-436.188843	-256.756409	1150.204102	-424.757202	333.208435	885.242004	-280.713898	-297.881134	945.699951	-455.780823	38.825142	957.936646	535.253357	-30.342220	937.140686	536.034119	125.660622
-523.601379	108.672325	874.931458	-489.390472	-49.717327	871.220520	-559.317871	164.681702	493.534485	-563.293091	-121.369537	509.705994	-609.560303	162.344498	92.581062	-561.692871	-123.426598	93.229980	-420.891724	216.083649	1361.205811	-370.025818	-123.431473	1362.543579	-355.253357	58.189255	1375.334717	-327.698517	48.388805	1655.118408	-522.907776	286.424225	1132.431274	-437.879242	-256.045258	1150.563599	-426.416199	333.638184	884.985291	-283.751617	-296.452454	944.650146	-454.774323	38.655323	958.167969	535.034119	-30.381401	937.219238	535.961060	125.601021
-522.265869	108.521942	874.930969	-487.889252	-50.030872	871.322266	-557.791443	164.391663	493.523407	-562.670288	-121.464531	509.927277	-609.004578	162.454208	92.636383	-561.599976	-123.410095	93.333641	-421.697815	215.975388	1361.666504	-370.657806	-123.868317	1363.323120	-356.160461	58.017567	1376.050659	-329.265594	48.279106	1655.755737	-523.676270	286.436401	1132.700195	-439.597321	-255.128632	1150.872192	-428.824036	334.098297	884.692749	-287.118378	-294.911835	943.406738	-453.697357	38.444164	958.422913	534.827026	-30.429752	937.311707	535.912048	125.507912
-520.903564	108.283394	874.989868	-486.561340	-50.194809	871.448120	-559.104919	164.957870	493.890472	-562.014282	-121.540337	510.114838	-610.010864	162.168411	93.053062	-561.510071	-123.410530	93.459595	-422.490448	215.819916	1362.114136	-371.304688	-124.277924	1364.085938	-357.068665	57.776974	1376.757446	-330.844269	48.037823	1656.508667	-524.581726	286.511292	1133.000122	-441.412048	-254.210037	1151.129028	-431.412476	334.527130	884.029846	-290.653625	-293.159210	941.975403	-452.682404	38.196064	958.718323	534.667419	-30.473095	937.427063	535.907471	125.452240
-519.427856	108.156960	875.051880	-485.089905	-50.451366	871.534668	-556.329529	164.136566	493.618347	-561.276245	-121.553963	510.263184	-608.938599	162.418549	92.906586	-561.458923	-123.428406	93.612411	-423.248413	215.687973	1362.542969	-371.925476	-124.727196	1364.792114	-357.904083	57.524403	1377.515503	-332.482239	47.820236	1657.232910	-525.535828	286.548218	1133.315552	-443.011902	-252.931580	1151.524048	-434.716461	335.022369	883.224548	-294.472595	-291.215485	940.276123	-451.548859	37.930641	959.002563	534.762512	-30.282785	937.380554	536.045471	125.565788
-518.006348	107.774086	875.016785	-483.651031	-50.823215	871.682007	-556.192017	164.270660	493.768036	-560.611450	-121.608322	510.508057	-609.168518	162.361557	93.129280	-561.360779	-123.406723	93.784538	-423.971100	215.486374	1362.982300	-372.405304	-125.240334	1365.451782	-358.751648	57.213554	1378.281372	-334.150543	47.646908	1657.913330	-526.608093	286.765350	1133.678833	-444.858429	-251.910065	1151.783081	-438.653931	335.480591	882.254944	-298.550842	-289.156952	938.400513	-450.439178	37.584721	959.244202	534.691040	-30.255547	937.383606	536.149475	125.616150
-516.974304	106.431320	874.910583	-482.377136	-51.530441	871.897095	-555.736694	164.330963	493.747070	-560.013245	-121.683685	510.816406	-609.274353	162.320389	93.303093	-561.311096	-123.426758	93.946762	-424.724640	215.200424	1363.394165	-373.131989	-125.712006	1366.141113	-359.594574	56.865379	1378.970337	-335.838806	47.358009	1658.696167	-527.870850	286.983856	1134.065430	-446.689941	-250.855118	1151.959961	-443.089447	335.897797	881.268799	-302.725494	-286.905182	936.422485	-449.541382	36.789951	959.423157	534.279358	-30.554459	937.622375	536.076294	125.488922
-516.232971	104.012283	874.510742	-481.309723	-52.522881	872.162720	-556.062012	164.654663	493.688293	-559.545227	-121.784622	511.182861	-609.729675	162.228241	93.608887	-561.350525	-123.417053	94.146034	-425.411621	214.919266	1363.803223	-373.849121	-126.143539	1366.802368	-360.449615	56.566032	1379.688110	-337.553345	47.141735	1659.398682	-529.255005	287.220978	1134.604126	-448.461456	-249.803574	1152.161865	-448.064545	336.212036	880.193359	-306.985321	-284.639008	934.391541	-448.818787	35.598183	959.404419	533.982239	-30.784630	937.797302	536.034485	125.352058
-514.697632	104.177834	874.733643	-479.908478	-52.761791	872.294434	-555.165833	164.527008	493.826263	-558.801086	-121.719803	511.350403	-609.598206	162.284653	93.850090	-561.191284	-123.382019	94.307487	-426.119049	214.660660	1364.156738	-374.645813	-126.620743	1367.436279	-361.268524	56.161583	1380.418579	-339.282990	46.813339	1660.154541	-530.892700	287.517059	1135.204102	-450.213745	-248.667404	1152.315430	-453.489136	336.359985	879.118713	-311.427460	-282.307922	932.195679	-447.656036	35.372601	959.779724	533.859802	-30.838226	937.888672	536.000000	125.312645
-512.261475	106.279213	875.347351	-478.319946	-52.169456	872.264954	-553.676208	164.144821	494.221375	-557.889282	-121.547028	511.386658	-609.131104	162.379684	93.966042	-560.977295	-123.315681	94.410408	-426.724640	214.325104	1364.458618	-375.448822	-127.045418	1368.005005	-362.092712	55.720104	1381.033447	-341.016968	46.516499	1660.816772	-532.696533	287.838409	1135.926636	-451.899109	-247.565689	1152.454590	-459.480713	336.490356	878.153931	-315.938263	-279.956635	929.982422	-446.055206	35.917267	960.393250	533.732178	-30.878948	937.903076	535.843567	125.274857
-510.645935	106.946739	875.623291	-477.242401	-52.138386	872.256287	-552.930054	164.041656	494.494751	-557.186829	-121.478905	511.447418	-609.043335	162.372894	94.202316	-560.759216	-123.234489	94.563255	-427.268738	214.009201	1364.735474	-376.290466	-127.522812	1368.531860	-362.885864	55.324528	1381.631836	-342.717468	46.300079	1661.405273	-534.683228	288.080841	1136.716064	-453.479279	-246.385788	1152.538818	-465.676514	336.322845	877.243408	-320.496216	-277.666351	927.709229	-444.937500	35.858036	960.697388	533.672363	-30.936716	937.875732	535.664001	125.187889
-509.253082	106.568535	875.614258	-476.198181	-52.247692	872.427917	-552.150574	163.884674	494.530853	-556.506958	-121.440544	511.577332	-609.019836	162.311188	94.382065	-560.724121	-123.141479	94.674362	-427.754791	213.667740	1364.983521	-377.160004	-127.978523	1368.972656	-363.686249	54.911312	1382.163574	-344.404846	45.960884	1662.052368	-536.905273	288.330139	1137.615723	-455.063293	-245.607590	1152.686157	-472.231750	336.018585	876.452576	-324.988129	-275.472687	925.511414	-443.955994	35.567616	960.916687	533.567749	-30.983309	937.815002	535.301331	125.140007
-507.700500	106.590851	875.634644	-474.790344	-52.356483	872.597290	-551.310486	163.824631	494.625732	-555.670349	-121.326942	511.663086	-608.930908	162.257690	94.550819	-560.581055	-123.038612	94.776352	-428.195251	213.351654	1365.178711	-378.079620	-128.436890	1369.372437	-364.415527	54.409676	1382.722290	-346.053101	45.720802	1662.554565	-539.234009	288.502625	1138.531982	-456.590149	-244.383804	1152.514648	-478.927246	335.545319	875.877747	-329.320618	-273.443451	923.404907	-442.798767	35.484074	961.195923	533.439819	-31.185450	937.724609	534.912109	124.969200
-506.014008	106.255219	875.649597	-473.159729	-52.576241	872.716370	-550.029663	163.443436	494.596558	-554.779602	-121.094551	511.705505	-608.578674	162.212936	94.634232	-560.353821	-122.890778	94.819969	-428.637115	213.024948	1365.351440	-378.955170	-128.884399	1369.692505	-365.158142	53.962265	1383.168701	-347.647003	45.384590	1663.079224	-541.687561	288.642914	1139.455444	-457.964142	-243.274170	1152.460571	-485.781616	334.928497	875.421997	-333.628326	-271.521362	921.349060	-441.495667	35.175301	961.462708	533.331055	-31.509361	937.614868	534.589905	124.540802
-504.735138	106.209625	875.674744	-472.107544	-52.829544	872.714417	-549.469543	163.387238	494.681152	-554.061096	-121.039436	511.768738	-608.666687	161.998367	94.799889	-560.244446	-122.770950	94.873756	-429.062134	212.715332	1365.525513	-379.936218	-129.373154	1369.974243	-365.915741	53.541286	1383.594238	-349.203613	45.064529	1663.522705	-544.277222	288.672607	1140.441650	-459.277771	-242.272705	1152.451660	-492.810455	334.247925	875.223083	-337.946472	-270.086639	919.360657	-440.546143	34.884781	961.606323	533.171631	-31.861252	937.477112	534.197937	124.178658
-503.411407	106.016403	875.596069	-471.077667	-53.085579	872.680664	-548.652405	163.302078	494.660461	-553.411255	-121.005211	511.798523	-608.575684	161.856659	94.916687	-560.260315	-122.660385	94.918930	-429.466339	212.497055	1365.637451	-380.839233	-129.823929	1370.192871	-366.677795	53.087658	1383.969238	-350.703522	44.777500	1663.891479	-546.899109	288.475739	1141.512451	-460.547577	-241.425400	1152.355591	-499.748932	333.491089	875.262573	-342.180725	-268.867126	917.610535	-439.609833	34.541698	961.692383	533.004272	-32.277210	937.349976	533.833008	123.671249
-502.137085	106.180702	875.606689	-470.041656	-53.203510	872.585144	-548.095642	163.160446	494.669952	-552.712219	-120.953331	511.765198	-608.621643	161.642014	94.960457	-560.201050	-122.533310	94.876564	-429.943848	212.221863	1365.786011	-381.765442	-130.338669	1370.346924	-367.393585	52.624134	1384.263062	-352.121948	44.446239	1664.193604	-549.648132	288.438690	1142.849121	-461.811554	-240.674301	1152.248413	-506.351837	332.554993	875.596313	-345.912201	-267.280212	915.861694	-438.718719	34.364830	961.811279	532.778809	-32.657574	937.256592	533.378357	123.227005
-500.829865	106.008400	875.507813	-469.001526	-53.388432	872.479797	-547.464478	163.097717	494.662750	-552.131653	-120.979828	511.731110	-608.622314	161.452942	94.989220	-560.239014	-122.447105	94.832100	-430.420441	212.036270	1365.905884	-382.711761	-130.769180	1370.424805	-368.088470	52.255413	1384.553345	-353.486298	44.158684	1664.440674	-552.253784	287.956329	1144.028320	-463.072815	-240.194839	1152.128174	-512.692932	331.550354	875.944092	-349.520142	-265.862091	914.262146	-437.808807	34.047024	961.863464	532.422424	-32.867798	937.161133	532.661072	123.153450
-499.767029	105.973793	875.396301	-468.054199	-53.553642	872.356506	-546.891357	162.989456	494.600952	-551.451233	-121.016647	511.662323	-608.652161	161.291412	95.009361	-560.188965	-122.361435	94.789597	-430.959259	211.759277	1366.115479	-383.659515	-131.269287	1370.444702	-368.818848	51.893829	1384.712646	-354.735077	43.786438	1664.630981	-554.863403	287.500488	1145.196533	-464.327393	-239.797104	1152.002686	-518.703552	330.291016	876.355652	-352.957550	-264.559143	912.718018	-437.066345	33.845165	961.895264	531.919678	-32.977573	937.087402	531.829834	123.196999
-498.612000	105.846962	875.189880	-467.114716	-53.667332	872.201965	-546.006104	162.718521	494.432434	-550.657288	-120.938171	511.538727	-608.466431	161.165848	94.904808	-559.992981	-122.314308	94.753441	-431.526733	211.533707	1366.247192	-384.531433	-131.740402	1370.484863	-369.556915	51.513596	1384.901611	-355.956696	43.457062	1664.791504	-557.444092	286.945587	1146.225830	-465.590515	-239.550964	1151.834595	-524.606506	329.298676	877.025574	-356.198456	-263.315399	911.389771	-436.284607	33.635628	961.863281	531.453613	-33.100582	937.084656	531.068176	123.173164
-497.363922	106.156624	875.006653	-466.204468	-53.683323	872.005493	-545.398315	162.582611	494.369232	-550.045837	-120.928131	511.437164	-608.431458	161.015991	94.850555	-559.976257	-122.240273	94.664597	-432.164215	211.266724	1366.488770	-385.385284	-132.160782	1370.430420	-370.281952	51.138954	1385.068115	-357.097870	43.107113	1664.923706	-560.118225	286.427338	1147.361206	-466.873779	-239.408157	1151.661987	-530.177490	327.914551	877.567200	-359.194397	-262.321747	910.174927	-435.489136	33.602974	961.837830	531.004150	-33.188030	937.115601	530.312561	123.137794
-496.564056	105.882942	874.788574	-465.445587	-53.907249	871.816650	-544.973633	162.463211	494.223724	-549.425659	-120.956291	511.344299	-608.482971	160.836426	94.787682	-559.979980	-122.239731	94.585785	-432.912628	210.967926	1366.724609	-386.259003	-132.613052	1370.353516	-371.022369	50.811787	1385.225952	-358.167419	42.723091	1665.012939	-562.712036	285.751526	1148.390625	-468.143372	-239.335388	1151.495850	-535.189697	326.635468	878.223572	-361.908905	-261.425903	909.158447	-434.948883	33.311771	961.762817	530.630798	-33.378029	937.231628	529.692566	122.953369
-495.185547	106.660149	874.575562	-464.551483	-53.685486	871.548096	-544.385437	162.223923	494.175659	-548.719055	-120.840363	511.118774	-608.406006	160.703384	94.662766	-559.830444	-122.181206	94.489655	-433.629700	210.689316	1367.001221	-387.054993	-133.025818	1370.236938	-371.817871	50.472229	1385.297974	-359.200012	42.323715	1665.077148	-565.196045	284.947937	1149.346191	-469.356964	-239.312454	1151.314575	-539.750061	325.521729	878.949707	-364.276184	-260.695038	908.296326	-434.085632	33.560898	961.684021	530.205078	-33.538792	937.355164	529.006653	122.784668
-494.634430	106.124702	874.239319	-463.919891	-53.946671	871.328308	-544.093201	162.072632	493.940033	-548.234253	-120.864677	511.035126	-608.424561	160.556381	94.558678	-559.767456	-122.113106	94.399101	-434.428162	210.395935	1367.210815	-387.837616	-133.430206	1370.120117	-372.625092	50.172714	1385.383301	-360.111176	41.971989	1665.166870	-567.629944	284.071808	1150.210571	-470.544586	-239.289505	1151.124390	-543.726196	324.192413	879.592407	-366.365112	-260.109344	907.583923	-433.698395	33.221176	961.506470	529.726074	-33.719311	937.469727	528.315369	122.624367
-493.888458	106.113701	873.965881	-463.270752	-53.984333	871.050903	-543.727356	161.938858	493.772308	-548.160583	-121.101982	511.012115	-608.387573	160.459045	94.479782	-560.059692	-122.119942	94.322815	-435.278839	210.107407	1367.406860	-388.576385	-133.775421	1369.977173	-373.417480	49.883141	1385.456055	-361.041046	41.565556	1665.124512	-570.063293	283.269745	1151.057739	-471.696808	-239.436295	1150.938599	-548.137573	322.642792	879.885071	-368.330261	-259.753113	906.915039	-433.220215	33.121803	961.349426	529.287598	-33.907280	937.567932	527.623047	122.499733
-493.225128	106.013504	873.644531	-462.693848	-54.120655	870.825684	-543.475037	161.850647	493.669830	-547.812927	-121.113403	510.911011	-608.344543	160.374222	94.384666	-560.016663	-122.056618	94.269958	-436.119141	209.834015	1367.606445	-389.359528	-134.156631	1369.821045	-374.205414	49.598007	1385.449585	-361.953369	41.030975	1665.174561	-572.290527	282.366669	1151.764771	-472.782227	-239.576538	1150.769531	-551.802063	321.466705	880.374634	-369.984863	-259.601868	906.402222	-432.783325	32.994247	961.170166	528.808105	-34.053959	937.672974	526.919556	122.356682
-492.575623	106.063332	873.413940	-462.099213	-54.169582	870.591614	-543.338196	161.727692	493.580292	-547.515015	-121.105072	510.860077	-608.313538	160.239655	94.289032	-559.951538	-121.987556	94.229424	-437.007599	209.582520	1367.763184	-390.087189	-134.517700	1369.695435	-375.010925	49.309196	1385.503784	-362.856445	40.521061	1665.208740	-574.294861	281.346558	1152.273682	-473.780426	-239.796387	1150.657471	-554.892273	320.338348	880.803467	-371.331116	-259.634308	906.038513	-432.356781	32.933914	961.041687	528.243958	-34.218468	937.740295	526.147644	122.185699
-492.030151	106.103271	873.232483	-461.577881	-54.163578	870.390991	-543.247986	161.586624	493.519653	-547.033325	-120.894333	510.745270	-608.278748	160.127319	94.225204	-559.726379	-121.894318	94.192108	-437.922363	209.355820	1367.938354	-390.787994	-134.803009	1369.643433	-375.810730	49.051193	1385.642212	-363.713196	40.060997	1665.216675	-576.171326	280.399475	1152.785400	-474.731445	-240.047546	1150.561768	-557.484680	319.197601	881.124023	-372.388062	-259.826752	905.842957	-431.999054	32.902946	960.943359	527.690918	-34.318306	937.782837	525.436768	122.058647
-491.607239	106.070610	873.118713	-461.129944	-54.175888	870.255432	-543.230530	161.406265	493.506805	-546.997986	-121.015030	510.817383	-608.208740	160.011780	94.204620	-559.814697	-121.837120	94.178307	-438.837036	209.133423	1368.133789	-391.552856	-135.116348	1369.605713	-376.646881	48.746410	1385.756836	-364.595398	39.468098	1665.337524	-577.916077	279.390686	1153.213867	-475.569427	-240.408585	1150.518677	-559.746826	317.986786	881.405212	-373.221893	-260.239136	905.792542	-431.713745	32.846275	960.896667	527.088867	-34.366955	937.782288	524.682190	121.891762
-491.232330	106.080048	873.057068	-460.697754	-54.177162	870.166260	-543.162842	161.183197	493.487274	-546.756653	-120.959793	510.817932	-608.116882	159.886475	94.101517	-559.779175	-121.821877	94.177254	-439.796326	208.858551	1368.328979	-392.308319	-135.405548	1369.619873	-377.420959	48.492313	1385.868164	-365.456024	38.912819	1665.419678	-579.458313	278.354706	1153.528564	-476.347839	-240.850327	1150.526611	-561.533752	316.931610	881.666321	-373.819733	-260.838287	905.850952	-431.464447	32.819714	960.900635	526.450562	-34.451244	937.796204	523.931702	121.789421
-490.920715	106.102501	873.013733	-460.306305	-54.177967	870.102112	-543.143616	160.987625	493.492828	-546.571350	-120.952827	510.794983	-608.032593	159.774780	94.049507	-559.742554	-121.792702	94.140205	-440.769073	208.622009	1368.506714	-393.009979	-135.715912	1369.680664	-378.228882	48.225235	1386.034668	-366.279175	38.344189	1665.478516	-580.856995	277.369690	1153.774292	-477.032990	-241.265427	1150.568481	-563.031921	316.034058	881.896790	-374.220276	-261.596466	905.973938	-431.259247	32.810787	960.921204	525.727356	-34.546268	937.743042	523.171692	121.707664
-490.707184	106.115097	872.994690	-459.978729	-54.182682	870.060059	-543.214844	160.774719	493.493622	-546.407471	-120.935867	510.763550	-607.960693	159.670822	93.992783	-559.737122	-121.775841	94.119804	-441.740173	208.335129	1368.703125	-393.750122	-136.052307	1369.763306	-379.061035	47.979038	1386.179443	-367.199097	37.734913	1665.504150	-582.062012	276.437775	1153.939087	-477.630646	-241.726791	1150.603394	-564.083191	315.223297	882.116943	-374.400238	-262.497223	906.174744	-431.115875	32.807182	960.954224	524.951111	-34.526997	937.655579	522.339661	121.681389
-490.478210	106.158768	872.980896	-459.653107	-54.162930	870.030640	-543.331360	160.595734	493.541840	-546.225464	-120.910530	510.689484	-607.946228	159.516251	93.903908	-559.740173	-121.776718	94.072952	-442.723297	208.048065	1368.907959	-394.488892	-136.306396	1369.850708	-379.907074	47.661179	1386.319702	-368.104004	37.208435	1665.513550	-583.110779	275.419739	1154.036011	-478.130280	-242.289597	1150.683350	-564.912170	314.457581	882.251953	-374.209869	-263.499420	906.596313	-430.967102	32.829967	960.996765	524.221558	-34.630531	937.564453	521.584961	121.607796
-490.313782	106.247650	873.039063	-459.359680	-54.154980	870.008789	-543.482910	160.358612	493.584229	-546.047974	-120.921326	510.616089	-607.919434	159.348831	93.829544	-559.747253	-121.783661	94.007767	-443.689362	207.726715	1369.117065	-395.266266	-136.588074	1370.029053	-380.744446	47.396458	1386.478516	-369.018066	36.636246	1665.637085	-584.023132	274.576172	1154.121826	-478.600281	-242.945877	1150.772949	-565.212158	313.825989	882.386292	-374.094604	-264.710632	906.928772	-430.859100	32.841213	961.077271	523.402710	-34.620804	937.456848	520.706909	121.658203
-490.211670	106.283409	873.132141	-459.140564	-54.099689	869.998047	-543.661133	160.129929	493.645752	-545.851929	-120.927589	510.542145	-607.829590	159.251358	93.781105	-559.731689	-121.790611	93.969864	-444.688110	207.395615	1369.356445	-396.007751	-136.930283	1370.211304	-381.621674	47.110413	1386.709229	-369.904083	36.161743	1665.697876	-584.747620	273.682434	1154.051514	-478.898224	-243.583420	1150.865845	-565.115601	313.320465	882.515198	-373.608643	-265.992249	907.442322	-430.804108	32.840111	961.173767	522.597351	-34.619068	937.399597	519.866821	121.725113
-490.090851	106.260376	873.203491	-458.923126	-54.041050	870.004822	-543.858032	159.854080	493.751068	-545.727173	-120.947372	510.488068	-607.765930	159.106766	93.769661	-559.785217	-121.805298	93.931984	-445.637909	207.074783	1369.642212	-396.731232	-137.243423	1370.401367	-382.520721	46.806080	1386.960449	-370.826233	35.585670	1665.882568	-585.358887	272.931610	1153.979858	-479.135345	-244.353653	1151.021729	-564.655457	312.905579	882.607361	-372.976257	-267.392944	908.055725	-430.749786	32.828270	961.271118	521.755920	-34.543468	937.317078	518.987366	121.745193
-490.035248	106.256241	873.321228	-458.758911	-54.022739	870.047974	-544.107361	159.610443	493.886353	-545.604858	-120.986282	510.469482	-607.653503	159.042969	93.760841	-559.870056	-121.815353	93.927368	-446.690277	206.704117	1369.864502	-397.552582	-137.519958	1370.646729	-383.395264	46.469257	1387.222900	-371.735779	35.092987	1666.028564	-585.813293	272.149384	1153.784180	-479.335876	-245.181625	1151.218018	-563.814514	312.651093	882.650085	-372.344238	-268.961334	908.632629	-430.753143	32.800919	961.409363	520.967224	-34.513725	937.291687	518.181702	121.795578
-490.009766	106.311142	873.444824	-458.643372	-53.964802	870.051880	-544.412659	159.400452	494.066681	-545.480225	-121.013412	510.435242	-607.557007	159.009109	93.692917	-559.834351	-121.814186	93.918884	-447.721893	206.315811	1370.091064	-398.306641	-137.793457	1370.887085	-384.248810	46.141758	1387.549194	-372.647186	34.616917	1666.178589	-586.101685	271.577515	1153.512573	-479.394775	-245.994308	1151.374146	-562.622192	312.531006	882.621094	-371.402161	-270.536377	909.326721	-430.799713	32.790730	961.534912	520.172180	-34.446472	937.283630	517.347656	121.875214
-490.029785	106.370041	873.541626	-458.561890	-53.935474	870.056946	-544.885864	159.168854	494.212280	-545.436523	-121.031876	510.414764	-607.589050	158.972153	93.623352	-559.882202	-121.809647	93.892593	-448.745209	205.974289	1370.301514	-399.006989	-138.089569	1371.062378	-385.221466	45.831657	1387.804443	-373.581665	34.152596	1666.316650	-586.273010	271.035889	1153.133667	-479.395233	-246.877884	1151.527100	-561.081848	312.514832	882.558899	-370.480774	-272.233765	909.955444	-430.881531	32.786488	961.643860	519.332886	-34.317104	937.250305	516.550476	122.013374
-490.094543	106.366516	873.606873	-458.500031	-53.944496	870.041382	-545.353577	158.938034	494.293182	-545.434692	-121.091034	510.373322	-607.555847	159.034744	93.513252	-559.904968	-121.807159	93.879448	-449.765686	205.573624	1370.479736	-399.797974	-138.380188	1371.238403	-386.152161	45.534283	1387.996338	-374.500580	33.692581	1666.422607	-586.318970	270.606812	1152.658691	-479.339691	-247.807922	1151.662476	-559.246826	312.606384	882.426758	-369.448486	-273.984161	910.609436	-431.000610	32.744469	961.728027	518.545532	-34.233555	937.246948	515.779907	122.086700
-490.230804	106.447540	873.651855	-458.535858	-53.939438	869.999512	-545.895386	158.696960	494.367249	-545.466675	-121.136597	510.325287	-607.639587	159.006363	93.384880	-559.983521	-121.809174	93.814476	-450.793640	205.171432	1370.581787	-400.572296	-138.656860	1371.377808	-387.190155	45.192997	1388.083740	-375.408997	33.244919	1666.509399	-586.183533	270.299988	1152.149658	-479.236328	-248.823212	1151.738403	-557.108459	312.831268	882.299683	-368.258606	-275.709839	911.298645	-431.189240	32.741394	961.782288	517.691162	-34.142105	937.200134	514.975220	122.187386
-490.391541	106.444511	873.702026	-458.569580	-53.959984	869.971130	-546.489502	158.501556	494.445190	-545.509583	-121.181877	510.259369	-607.705017	159.009048	93.287758	-560.072815	-121.798241	93.745682	-451.853790	204.774643	1370.723267	-401.326294	-138.919479	1371.499878	-388.074371	44.828030	1388.359131	-376.325317	32.786125	1666.586304	-585.903198	270.072357	1151.595825	-479.030579	-249.800140	1151.777710	-554.766113	313.132568	882.109253	-366.961670	-277.444183	911.958557	-431.377625	32.699879	961.838989	516.910889	-34.012486	937.174011	514.221619	122.315010
-490.595337	106.352257	873.733093	-458.640778	-54.019974	869.953857	-547.179138	158.252045	494.476990	-545.535095	-121.199654	510.229492	-607.646301	159.042343	93.147377	-560.072571	-121.801537	93.729538	-452.911713	204.357269	1370.864990	-402.111145	-139.186478	1371.595459	-389.051422	44.481400	1388.521606	-377.189941	32.386909	1666.606445	-585.470215	269.888031	1150.991455	-478.810791	-250.786224	1151.793579	-552.165833	313.512726	881.955566	-365.607361	-279.222473	912.642029	-431.602692	32.615131	961.888428	516.124451	-33.923916	937.174622	513.469666	122.412895
-490.792023	106.253845	873.737671	-458.730225	-54.076118	869.930237	-547.790405	158.018829	494.542328	-545.583008	-121.215622	510.192810	-607.701355	159.041489	93.034088	-560.116577	-121.796585	93.689301	-453.978912	203.906738	1370.962891	-402.928650	-139.427902	1371.678955	-390.116486	44.167301	1388.573120	-378.069244	31.900951	1666.722534	-584.875122	269.714569	1150.333862	-478.549713	-251.789337	1151.811890	-549.278259	313.921021	881.811707	-364.178894	-280.976105	913.369080	-431.853668	32.529667	961.930908	515.312317	-33.813492	937.182373	512.697388	122.524490
-491.022308	106.144516	873.725586	-458.855896	-54.154346	869.929260	-548.433838	157.713593	494.553528	-545.632507	-121.176147	510.187256	-607.771606	159.045746	92.923477	-560.136597	-121.798225	93.645065	-455.069000	203.491699	1371.058838	-403.736847	-139.711182	1371.754517	-391.105133	43.846924	1388.730713	-378.949097	31.498812	1666.733887	-584.219116	269.666290	1149.666260	-478.296783	-252.732635	1151.810547	-546.122986	314.394379	881.647278	-362.708435	-282.685699	914.057190	-432.115906	32.453548	961.963196	514.556946	-33.722294	937.208557	512.010376	122.554390
-491.318329	106.069969	873.703735	-459.045624	-54.229671	869.919495	-549.097778	157.413406	494.540222	-545.769409	-121.216316	510.160370	-607.792419	159.016998	92.766190	-560.135193	-121.784264	93.562767	-456.176575	203.078796	1371.120117	-404.625214	-139.987244	1371.814575	-391.940674	43.506958	1388.954590	-379.829590	31.027363	1666.811646	-583.393372	269.723053	1148.819702	-478.040833	-253.711090	1151.786743	-542.464478	315.012329	881.571350	-361.240021	-284.362061	914.754028	-432.429077	32.398876	961.979309	513.781494	-33.574608	937.188721	511.304321	122.669716
-491.658569	106.032013	873.680481	-459.294983	-54.253578	869.872375	-549.785156	157.127319	494.538757	-545.891846	-121.234108	510.073364	-607.854919	159.007828	92.607071	-560.208069	-121.784897	93.488586	-457.288513	202.662415	1371.154541	-405.510071	-140.238739	1371.804443	-392.895050	43.176247	1389.032715	-380.716980	30.649744	1666.784668	-582.562012	269.783905	1148.077759	-477.801483	-254.718933	1151.695923	-539.111206	315.438690	881.408691	-359.706604	-285.975067	915.444641	-432.788757	32.365486	961.975037	513.068176	-33.473492	937.219238	510.620483	122.798195
-492.066589	106.038132	873.750549	-459.572418	-54.247570	869.839844	-550.512512	156.902130	494.586975	-546.047363	-121.209785	509.967865	-607.907776	158.992905	92.460228	-560.230530	-121.786514	93.391861	-458.369110	202.280594	1371.188232	-406.352325	-140.515869	1371.785522	-393.878143	42.868160	1389.089478	-381.611359	30.164375	1666.824829	-581.687561	269.905792	1147.312744	-477.605530	-255.636215	1151.546143	-535.544678	315.736755	881.158203	-358.181061	-287.542267	916.046448	-433.203461	32.333092	962.030579	512.330811	-33.422634	937.169250	509.968414	122.820038
-492.528351	106.050728	873.771484	-459.876434	-54.274921	869.755737	-551.255493	156.684021	494.696686	-546.253174	-121.275902	509.871613	-608.025513	158.958023	92.264587	-560.220886	-121.787361	93.276405	-459.420105	201.895447	1371.191284	-407.258148	-140.771469	1371.672241	-394.844116	42.588211	1389.124634	-382.519745	29.724562	1666.816650	-580.662354	269.978058	1146.472412	-477.394104	-256.556976	1151.368896	-531.684082	316.271118	881.112122	-356.491547	-288.770844	916.571228	-433.631409	32.297195	962.022278	511.598785	-33.314087	937.128357	509.259918	122.926369
-493.063965	105.950508	873.777466	-460.259094	-54.290169	869.674072	-551.864990	156.414108	494.735992	-546.491699	-121.306465	509.753784	-608.026062	158.995987	92.134712	-560.259277	-121.799713	93.177277	-460.468719	201.502045	1371.221069	-408.132385	-141.033264	1371.573608	-395.748840	42.231022	1389.130249	-383.439636	29.302643	1666.814209	-579.597229	270.067230	1145.565186	-477.159302	-257.352295	1151.187866	-527.509033	316.664581	881.037537	-355.098999	-290.370941	917.301270	-434.118317	32.228046	961.998352	510.883423	-33.194988	937.047974	508.605560	123.039825
-493.490479	105.872551	873.723938	-460.582306	-54.314819	869.595459	-552.613403	156.085541	494.808350	-546.725220	-121.281456	509.668610	-608.107178	159.002731	91.998779	-560.342041	-121.813644	93.071457	-461.437653	201.146622	1371.232422	-408.973999	-141.282959	1371.519165	-396.697845	41.909687	1389.179077	-384.360535	28.871765	1666.810791	-578.401672	270.078949	1144.688843	-476.962006	-258.195374	1151.049194	-523.193054	317.078796	881.044312	-353.616699	-291.640350	917.899780	-434.550415	32.179737	961.959045	510.145355	-33.138176	936.985657	507.914856	123.125298
-493.979736	105.815727	873.714722	-460.945496	-54.309410	869.550232	-553.387878	155.823563	494.807434	-546.917969	-121.249138	509.592743	-608.197021	158.986679	91.872406	-560.383850	-121.819427	93.008339	-462.369202	200.814331	1371.219971	-409.804810	-141.544250	1371.455688	-397.777222	41.653538	1389.074829	-385.294373	28.525166	1666.801147	-577.174316	270.020416	1143.786133	-476.760529	-258.937561	1150.957031	-518.525635	317.224762	880.973328	-352.155823	-292.795532	918.549866	-435.024200	32.159241	961.953796	509.430389	-33.126022	936.949524	507.217255	123.199883
-494.580017	105.781685	873.747314	-461.345703	-54.345921	869.509644	-554.056458	155.592407	494.822449	-547.207031	-121.263832	509.546814	-608.281189	158.972183	91.751480	-560.375854	-121.812233	92.980133	-463.324188	200.477249	1371.218384	-410.653107	-141.766525	1371.372925	-398.546722	41.400826	1389.269531	-386.240265	28.077917	1666.879517	-575.940247	270.035156	1142.922241	-476.592896	-259.620941	1150.882568	-513.995850	317.707428	881.216858	-350.659668	-293.634033	919.066956	-435.573944	32.124725	961.973022	508.683807	-33.080040	936.882080	506.597473	123.199333
-495.075897	105.822021	873.767700	-461.767822	-54.291874	869.469543	-554.722839	155.445633	494.883789	-547.435303	-121.285057	509.481720	-608.324280	158.975601	91.626175	-560.408997	-121.864792	92.936165	-464.210815	200.178360	1371.230835	-411.499146	-141.977951	1371.317139	-399.445587	41.108952	1389.309204	-387.184967	27.675802	1666.903076	-574.621399	269.959167	1142.100464	-476.480835	-260.253113	1150.801758	-509.337891	317.971558	881.433411	-349.542206	-294.776611	919.737671	-436.088074	32.145679	961.990845	508.047668	-32.998741	936.863342	505.939972	123.306564
-495.478363	106.040527	873.810486	-462.186432	-54.168308	869.392517	-555.239685	155.213058	494.931763	-547.665344	-121.330315	509.410095	-608.258423	159.044937	91.520531	-560.439575	-121.874992	92.878281	-465.060028	199.936111	1371.264160	-412.355286	-142.177246	1371.276123	-400.287659	40.809185	1389.389282	-388.141815	27.298233	1666.951904	-573.296875	269.792206	1141.294922	-476.494598	-260.214233	1150.344971	-504.579224	318.181732	881.764038	-348.131134	-295.378357	920.189575	-436.544800	32.230694	962.001343	507.381989	-32.963821	936.833252	505.266479	123.386719
-495.919281	106.343956	873.858704	-462.620636	-54.032860	869.326111	-555.834961	155.003738	495.026428	-547.877930	-121.381516	509.315704	-608.277039	159.087601	91.458099	-560.404907	-121.875336	92.807625	-465.907928	199.632858	1371.298584	-413.205139	-142.388153	1371.239380	-401.175354	40.533962	1389.450317	-389.109924	26.940300	1667.016602	-572.019226	269.775726	1140.603149	-476.542908	-260.633331	1150.145996	-499.599487	318.230133	882.215515	-347.191376	-296.297211	920.840942	-437.037384	32.368412	962.023682	506.731689	-32.979374	936.799683	504.717285	123.378067
-497.045227	105.317688	873.849976	-463.208649	-54.466122	869.380859	-556.459229	154.874634	494.878387	-548.201172	-121.501877	509.319885	-608.344910	159.138550	91.414764	-560.450562	-121.872498	92.726288	-466.703156	199.343048	1371.374756	-414.045685	-142.595474	1371.199585	-402.032593	40.307156	1389.468384	-390.063110	26.604980	1667.027588	-570.710571	269.555267	1139.894287	-476.631500	-260.997131	1149.980225	-494.738525	318.380096	882.848999	-345.972992	-296.587708	921.312317	-437.889648	31.841263	962.030334	506.102386	-32.935413	936.756104	504.043213	123.387459
-497.713135	105.115547	873.867493	-463.740540	-54.572174	869.380554	-557.124817	154.763596	494.978973	-548.461243	-121.566162	509.245880	-608.473511	159.131622	91.377342	-560.489014	-121.884392	92.654617	-467.549652	199.043839	1371.431274	-414.953827	-142.786453	1371.151123	-402.831177	40.072815	1389.480713	-391.021790	26.187767	1667.135864	-569.438049	269.348511	1139.252319	-476.777069	-261.240601	1149.802368	-489.822571	318.432739	883.587036	-345.233154	-297.222198	921.893433	-438.507874	31.712807	962.045654	505.425812	-32.877823	936.696045	503.367401	123.442787
-498.297150	104.965225	873.899536	-464.267914	-54.652569	869.407104	-557.623047	154.683624	494.993408	-548.769653	-121.643051	509.204895	-608.530457	159.161697	91.303200	-560.515320	-121.881645	92.642578	-468.331818	198.796829	1371.520508	-415.787720	-142.984802	1371.179321	-403.653381	39.812363	1389.547974	-391.973724	25.858707	1667.219238	-568.212769	269.227600	1138.703369	-476.986206	-261.422394	1149.695190	-485.010376	318.480743	884.453735	-344.241119	-297.216034	922.341431	-439.085815	31.607143	962.084656	504.809479	-32.958035	936.703674	502.820160	123.389740
-498.947418	104.864769	873.938782	-464.778259	-54.712276	869.444458	-558.847290	154.847092	495.139923	-549.049316	-121.682724	509.203064	-608.927795	159.133698	91.344231	-560.575500	-121.891640	92.644356	-469.104431	198.571442	1371.612549	-416.639069	-143.175552	1371.228149	-404.426147	39.542568	1389.603149	-392.894531	25.513771	1667.285156	-567.078369	269.042633	1138.168457	-477.282471	-261.550842	1149.566528	-480.156219	318.442993	885.412964	-343.521820	-297.276764	922.825806	-439.688171	31.559687	962.130920	504.162689	-32.959900	936.675598	502.134064	123.358650
-499.631592	104.810425	874.019104	-465.280518	-54.813206	869.499939	-558.856262	154.578827	495.050171	-549.311584	-121.734085	509.215027	-608.711975	159.260620	91.180428	-560.621765	-121.873291	92.634583	-469.882111	198.330032	1371.712280	-417.529724	-143.342896	1371.284058	-405.301880	39.347450	1389.700317	-393.827209	25.202461	1667.353638	-565.907288	268.837708	1137.675903	-477.662445	-261.646423	1149.479858	-475.358185	318.346313	886.463501	-342.997437	-297.274078	923.222107	-440.315765	31.506372	962.213074	503.532867	-32.982468	936.615906	501.511230	123.378372
-500.172089	104.814766	874.093201	-465.757721	-54.864777	869.570435	-559.377991	154.526535	495.083069	-549.577515	-121.812782	509.211273	-608.763672	159.330597	91.160820	-560.633728	-121.883385	92.634209	-470.619537	198.117035	1371.828857	-418.419525	-143.516693	1371.318359	-406.148804	39.140404	1389.770142	-394.736938	24.896687	1667.441162	-564.877502	268.671753	1137.232422	-478.132935	-261.693909	1149.367676	-470.717407	318.212585	887.633484	-342.531342	-297.107758	923.664490	-440.871368	31.484453	962.307007	502.979889	-32.999477	936.616028	500.945648	123.321274
-500.761261	104.608353	874.123779	-466.244751	-54.992569	869.636597	-559.656006	154.365601	495.079224	-549.837280	-121.885338	509.234650	-608.715332	159.402542	91.050201	-560.681213	-121.877937	92.626404	-471.380951	197.882233	1371.991577	-419.301544	-143.722839	1371.387817	-406.988708	38.925301	1389.853271	-395.652435	24.651735	1667.473511	-563.980103	268.522888	1136.914063	-478.631378	-261.698273	1149.233887	-466.164398	317.993317	888.917480	-342.391968	-297.073456	924.129578	-441.444672	31.359655	962.368713	502.440521	-33.060013	936.633728	500.351715	123.262787
-501.303802	104.454956	874.162659	-466.697479	-55.061630	869.680664	-560.110107	154.239014	495.125977	-550.038330	-121.879677	509.229614	-608.763977	159.502991	90.998787	-560.676208	-121.884987	92.587807	-472.107697	197.693604	1372.142456	-420.220276	-143.939911	1371.458496	-407.832977	38.698559	1389.973999	-396.585297	24.328714	1667.596924	-563.158325	268.388824	1136.620239	-479.270508	-261.664795	1149.138672	-461.785736	317.672119	890.296753	-341.978210	-296.234131	924.365112	-441.999573	31.265364	962.435547	501.933289	-33.120796	936.632568	499.814087	123.236977
-501.871857	104.349815	874.248169	-467.157135	-55.156895	869.739319	-560.648865	154.166199	495.189240	-550.227722	-121.903587	509.196838	-608.812256	159.535446	90.950851	-560.586853	-121.867195	92.560875	-472.852203	197.520615	1372.288452	-421.153992	-144.159805	1371.534668	-408.700623	38.482254	1390.115356	-397.510895	24.105316	1667.656616	-562.455322	268.245331	1136.350220	-479.969788	-261.570709	1149.005127	-457.534973	317.324951	891.763733	-342.195282	-296.074249	924.729797	-442.559875	31.168217	962.528931	501.363922	-33.157074	936.620239	499.246796	123.190582
-502.422974	104.298622	874.317017	-467.599182	-55.254345	869.784790	-561.428223	154.127396	495.281616	-550.387817	-121.903023	509.165161	-608.977966	159.542023	90.906807	-560.638977	-121.861717	92.526512	-473.561890	197.362289	1372.405640	-422.016266	-144.375900	1371.593140	-409.568146	38.284782	1390.216675	-398.442047	23.842253	1667.718628	-561.894043	268.092590	1136.122437	-480.762482	-261.482056	1148.904053	-453.638977	316.912018	893.161072	-341.864777	-294.657043	924.915222	-443.109161	31.095165	962.610413	500.818085	-33.170910	936.584290	498.635651	123.140549
-502.976501	104.086678	874.344299	-468.041351	-55.376286	869.829224	-561.755554	153.914337	495.208710	-550.550354	-121.876183	509.100555	-608.920593	159.615494	90.777542	-560.653992	-121.856056	92.505211	-474.299316	197.231567	1372.488159	-422.974579	-144.573715	1371.680298	-410.426819	38.112801	1390.283203	-399.395782	23.569040	1667.835449	-561.498596	267.956879	1135.927612	-481.657013	-261.310242	1148.781372	-450.013916	316.451355	894.603394	-342.071198	-293.813721	925.096802	-443.651154	30.960758	962.664307	500.242065	-33.293781	936.540771	498.060730	123.074539
-503.416016	103.937241	874.362854	-468.431793	-55.471905	869.868286	-562.501953	153.850418	495.280426	-550.722595	-121.924393	509.104034	-609.103271	159.645096	90.741226	-560.645569	-121.849861	92.480858	-475.016907	197.131073	1372.578003	-423.895538	-144.794235	1371.776611	-411.321716	37.888851	1390.415405	-400.372284	23.375160	1667.915039	-561.213684	268.003296	1135.873169	-482.606659	-261.120361	1148.703369	-446.765411	315.971741	896.055237	-342.499359	-292.867920	925.240479	-444.126831	30.850887	962.720215	499.670807	-33.337318	936.498962	497.474762	123.007332
-503.803558	103.929695	874.361511	-468.786896	-55.557796	869.873169	-563.150696	153.698700	495.354950	-550.848206	-121.902382	509.041840	-609.211182	159.666153	90.659576	-560.698242	-121.856728	92.414047	-475.761810	197.006744	1372.676025	-424.810333	-145.062302	1371.867676	-412.199005	37.731548	1390.553345	-401.351257	23.177658	1667.984131	-561.170959	267.901489	1135.731934	-483.567627	-260.887604	1148.602173	-443.952850	315.481934	897.422363	-343.302155	-292.441650	925.450134	-444.550598	30.800768	962.746399	499.146667	-33.405209	936.469971	496.882141	122.940628
-504.203827	103.913597	874.386597	-469.152527	-55.635662	869.872681	-563.714844	153.571411	495.449951	-551.017273	-121.931244	508.996307	-609.279114	159.718353	90.619904	-560.637207	-121.850807	92.398010	-476.505188	196.890579	1372.764038	-425.766083	-145.265198	1371.988403	-413.109711	37.517216	1390.659668	-402.339844	23.051937	1668.018677	-561.272766	267.841125	1135.611816	-484.731262	-260.689362	1148.531982	-441.601563	314.966675	898.648193	-344.049866	-291.272888	925.493652	-444.997650	30.730795	962.789856	498.635925	-33.503128	936.436157	496.370636	122.827141
-504.557770	103.901527	874.449768	-469.507172	-55.668602	869.873413	-564.508240	153.475128	495.607666	-551.185913	-121.977394	508.939606	-609.388794	159.745193	90.566597	-560.673767	-121.870934	92.374725	-477.276947	196.750702	1372.916138	-426.738129	-145.529648	1372.118286	-414.052032	37.329979	1390.819580	-403.384705	22.864889	1668.170410	-561.501709	267.776398	1135.592285	-486.336639	-260.791321	1148.428101	-439.836334	314.418243	899.677917	-344.774200	-289.389008	925.385132	-445.422516	30.655251	962.858093	498.172852	-33.594116	936.430847	495.854340	122.760323
-504.838989	103.821571	874.466858	-469.814636	-55.741497	869.884094	-565.103088	153.227921	495.630981	-551.369629	-122.006645	508.906799	-609.428650	159.807541	90.496941	-560.714233	-121.867081	92.330666	-478.077911	196.595245	1373.082764	-427.717407	-145.855743	1372.225708	-415.001495	37.145458	1391.008789	-404.455719	22.701809	1668.271484	-561.821106	267.728607	1135.609375	-487.649445	-260.510956	1148.370361	-438.688507	313.854309	900.411987	-345.889709	-288.050781	925.354980	-445.799500	30.549345	962.911926	497.625275	-33.745190	936.403320	495.283478	122.625587
-505.040375	103.774353	874.468018	-470.035858	-55.831352	869.869568	-565.681274	153.003403	495.698151	-551.553345	-122.058846	508.889313	-609.462891	159.847916	90.454010	-560.748718	-121.870422	92.297684	-478.885162	196.442200	1373.233398	-428.708435	-146.122391	1372.382568	-415.955536	36.903633	1391.173828	-405.559448	22.575161	1668.378662	-562.250183	267.706299	1135.653564	-489.043182	-260.222412	1148.315063	-438.213623	313.226501	900.777649	-347.419128	-287.143921	925.365845	-446.092010	30.446037	962.944885	497.138062	-33.866325	936.379822	494.757904	122.479103
-505.198944	103.690849	874.449036	-470.265686	-55.880146	869.843445	-566.314331	152.811951	495.789948	-551.463928	-121.845802	508.729065	-609.489868	159.869507	90.361153	-560.561035	-121.844009	92.207176	-479.720734	196.232864	1373.412598	-429.643463	-146.375854	1372.496704	-417.144501	36.659153	1391.164917	-406.684570	22.504059	1668.483887	-562.698669	267.673859	1135.666748	-490.592651	-259.995941	1148.307251	-438.364746	312.642181	900.741943	-348.938385	-285.598206	925.180359	-446.352966	30.343142	962.955444	496.684448	-33.978294	936.348938	494.293396	122.385490
-505.326447	103.594963	874.448853	-470.428192	-55.968636	869.842468	-567.111633	152.642471	495.869263	-551.589539	-121.836014	508.699066	-609.607056	159.904877	90.285271	-560.557190	-121.834633	92.166756	-480.617188	195.991501	1373.542114	-430.698059	-146.689697	1372.619385	-417.965881	36.426407	1391.545898	-407.864441	22.478243	1668.565186	-563.183716	267.620270	1135.674805	-492.167999	-259.766846	1148.344116	-439.207764	312.073456	900.280762	-350.640381	-284.043945	924.947754	-446.570648	30.224848	962.989746	496.139618	-34.048996	936.283386	493.710297	122.291672
-505.392761	103.557274	874.480591	-470.569763	-56.018627	869.844727	-567.993225	152.525177	496.039551	-551.795105	-121.861328	508.678711	-609.722900	159.908905	90.229401	-560.624023	-121.837448	92.141098	-481.484009	195.714355	1373.644653	-431.692261	-147.014023	1372.815308	-418.989899	36.138256	1391.769409	-409.100067	22.425373	1668.688232	-563.719299	267.546814	1135.657593	-493.886047	-259.611633	1148.425903	-440.804871	311.671936	899.413269	-352.399567	-281.681976	924.491638	-446.737671	30.129520	963.039063	495.655029	-34.151581	936.232605	493.188354	122.231056
-505.391541	103.582619	874.516174	-470.687988	-56.083668	869.853943	-568.837463	152.292328	496.187164	-551.925049	-121.830956	508.638153	-609.828430	159.898544	90.168228	-560.543884	-121.840805	92.073479	-482.410095	195.464432	1373.739502	-432.749542	-147.367065	1372.942871	-420.034119	35.857922	1391.986938	-410.395172	22.351217	1668.882324	-564.278748	267.360870	1135.573730	-495.592102	-259.403198	1148.484131	-443.010254	311.307495	898.211487	-354.533936	-279.994995	924.084595	-446.863861	30.044479	963.096680	495.246918	-34.250313	936.236694	492.716797	122.114120
-505.380249	103.601143	874.564331	-470.796356	-56.153133	869.872742	-569.414368	151.920761	496.234528	-552.072815	-121.843254	508.614532	-609.773926	159.964722	90.050980	-560.585266	-121.831673	92.026352	-483.265503	195.181503	1373.782471	-433.854065	-147.738129	1373.122681	-421.108673	35.542347	1392.229614	-411.722351	22.404612	1668.957642	-564.863342	266.975159	1135.417480	-497.312958	-259.240723	1148.550659	-445.795074	311.172974	896.730347	-356.944366	-278.335999	923.547180	-446.966125	29.955509	963.158813	494.847595	-34.366508	936.228149	492.252502	122.004463
-505.266205	103.644104	874.661560	-470.819885	-56.195599	869.923157	-570.380127	151.640335	496.399628	-552.182556	-121.812981	508.604462	-609.901245	159.976196	89.978012	-560.559753	-121.831886	92.018860	-484.088409	194.937088	1373.782349	-434.911438	-148.121979	1373.303711	-422.161163	35.193565	1392.426270	-413.114502	22.437550	1669.099731	-565.631104	266.647888	1135.284180	-499.046082	-258.996124	1148.667114	-449.246582	311.183441	894.986511	-359.598083	-276.810089	922.985474	-446.995544	29.873140	963.271973	494.492249	-34.486282	936.238647	491.828033	121.884552
-505.114899	103.722282	874.768250	-470.824280	-56.217468	869.978516	-571.307983	151.324768	496.525635	-552.262695	-121.710495	508.562256	-610.025635	159.983902	89.847527	-560.505249	-121.844765	91.972839	-484.953552	194.680679	1373.662964	-436.094391	-148.514542	1373.505493	-423.179718	34.886028	1392.645020	-414.562164	22.456343	1669.278809	-566.551147	266.105865	1135.068726	-500.785614	-258.755524	1148.753662	-453.210114	311.357788	893.073669	-362.424927	-275.308899	922.254211	-447.002167	29.809875	963.395264	494.111755	-34.582878	936.243286	491.421509	121.711609
-504.928070	103.800392	874.874146	-470.799347	-56.202099	870.028687	-572.148132	151.056519	496.689148	-552.354553	-121.634789	508.539825	-610.032227	160.038055	89.758011	-560.507324	-121.846870	91.939415	-485.786835	194.441040	1373.479736	-437.226196	-148.855896	1373.680420	-424.220337	34.550312	1392.823242	-416.052734	22.611881	1669.398682	-567.640442	265.914093	1134.930054	-502.454773	-258.439636	1148.865723	-457.773956	311.566223	891.071838	-365.466461	-273.983978	921.416748	-446.972534	29.763584	963.513672	493.725891	-34.697571	936.239624	491.002411	121.640244
-504.740295	103.818420	874.945984	-470.750000	-56.211990	870.045532	-573.215027	150.762497	496.848114	-552.465088	-121.565369	508.504120	-610.219055	160.035583	89.599617	-560.440918	-121.820541	91.901947	-486.541534	194.223557	1373.244629	-438.412720	-149.236435	1373.817749	-425.208862	34.205601	1392.904175	-417.549622	22.757978	1669.511841	-568.956116	265.762329	1134.844482	-504.104156	-258.115692	1148.921631	-462.735901	311.800537	888.973633	-368.872406	-273.441010	920.540466	-446.924530	29.683819	963.595154	493.324921	-34.808628	936.239807	490.572052	121.574051
-504.532654	103.685150	874.959900	-470.670105	-56.214874	870.043396	-574.210693	150.471985	496.954834	-552.558655	-121.419243	508.439240	-610.278625	160.115204	89.452866	-560.416077	-121.776505	91.844307	-487.190125	193.965225	1372.995117	-439.509613	-149.626648	1373.966187	-426.549072	34.022053	1392.721069	-419.077606	22.937761	1669.624756	-570.547180	265.831177	1134.754761	-505.660645	-257.629547	1148.936279	-468.188599	312.015564	886.985291	-372.183136	-272.651001	919.476013	-446.872406	29.558004	963.645691	493.018585	-34.912399	936.251770	490.196533	121.508652
-504.275970	103.707008	874.961243	-470.571838	-56.181999	870.015320	-575.279236	150.274124	497.141113	-552.655273	-121.268333	508.352692	-610.419434	160.147308	89.364067	-560.321411	-121.740967	91.741196	-487.921448	193.748489	1372.721313	-440.701019	-149.967285	1373.992554	-427.290527	33.669670	1392.964722	-420.621246	23.164911	1669.689453	-572.362976	266.012604	1134.790405	-507.218475	-257.126678	1148.877319	-473.996185	312.224396	885.031738	-375.574402	-272.088837	918.276917	-446.792969	29.506470	963.681152	492.721527	-34.996429	936.246582	489.856567	121.434593
-504.006165	103.735390	874.932373	-470.463318	-56.154774	869.938049	-577.072205	150.242477	497.477051	-553.024841	-121.331902	508.355255	-610.892700	160.091690	89.335495	-560.498291	-121.717178	91.659691	-488.587250	193.550522	1372.392578	-441.878998	-150.301514	1373.978394	-428.063873	33.252003	1393.136230	-422.169403	23.439970	1669.756958	-574.471497	266.337494	1134.933838	-508.727631	-256.533234	1148.694458	-480.088135	312.392120	883.227783	-378.970276	-271.875519	916.960510	-446.702423	29.443415	963.677612	492.447906	-35.064369	936.232910	489.531616	121.345917
-503.726105	103.783340	874.897766	-470.331390	-56.159439	869.870056	-577.819275	149.881775	497.574738	-553.337341	-121.367554	508.354980	-610.818542	160.177261	89.198219	-560.521545	-121.719147	91.582130	-489.230621	193.370255	1372.069458	-443.019440	-150.717606	1373.870239	-429.004578	33.022507	1393.122681	-423.727112	23.784485	1669.819214	-576.760498	266.738190	1135.082886	-510.170837	-255.762833	1148.409546	-486.340057	312.532990	881.656555	-382.287628	-272.157013	915.589478	-446.600098	29.383364	963.677307	492.183777	-35.173656	936.248474	489.226776	121.259270
-503.467896	103.864784	874.850830	-470.209503	-56.118187	869.779846	-578.573853	149.497391	497.638397	-553.513489	-121.309113	508.324524	-610.797424	160.216187	89.122498	-560.536621	-121.709740	91.531013	-489.899933	193.176773	1371.829590	-444.213226	-151.080170	1373.651489	-429.877808	32.747746	1393.095459	-425.253357	24.193476	1669.839844	-579.140625	267.161743	1135.407471	-511.596161	-254.948273	1148.018799	-492.742401	312.604309	880.318542	-385.301697	-272.322632	914.050537	-446.519318	29.359758	963.662231	491.916321	-35.300667	936.253296	488.925873	121.194542
-502.738586	104.884430	874.864441	-469.973480	-55.715378	869.650757	-579.872192	149.414825	498.081512	-553.636292	-121.228355	508.258789	-610.967468	160.203445	89.091888	-560.470764	-121.699844	91.515945	-490.496857	193.035156	1371.659546	-445.319550	-151.447830	1373.352173	-430.862488	32.588310	1392.965088	-426.780212	24.579126	1669.914795	-581.618591	267.538757	1135.892822	-512.902527	-253.968140	1147.426392	-499.126373	312.702850	879.164063	-388.666077	-273.940643	912.718506	-446.180786	29.812967	963.683044	491.615540	-35.351257	936.243652	488.601105	121.124580
-502.587860	104.852898	874.754028	-469.876831	-55.742729	869.536072	-580.682312	149.196243	498.208649	-553.833557	-121.179420	508.254852	-610.897156	160.239151	88.977753	-560.406250	-121.714211	91.427849	-491.172455	192.909561	1371.498657	-446.334412	-151.809387	1372.991333	-431.656860	32.392124	1392.883301	-428.280945	25.038960	1669.871704	-584.156250	267.962891	1136.458008	-514.125061	-252.991165	1146.834473	-505.439514	312.814514	878.264832	-392.020844	-275.634521	911.083923	-446.138855	29.749783	963.608337	491.354767	-35.407124	936.226807	488.325409	121.053879
-502.603729	104.592392	874.584412	-469.822845	-55.851704	869.426880	-581.762817	148.995270	498.353668	-554.075134	-121.184067	508.265991	-611.078979	160.214630	88.945564	-560.504333	-121.728226	91.402870	-491.903137	192.791733	1371.389771	-447.418579	-152.086273	1372.512085	-432.367798	32.152908	1392.861450	-429.745392	25.554104	1669.894775	-586.655334	268.444855	1137.142944	-515.353577	-252.237747	1146.140381	-511.655518	313.018677	877.636475	-395.220428	-277.451630	909.461304	-446.177246	29.609415	963.491516	491.110565	-35.509556	936.207703	488.087799	120.999199
-502.491333	104.662720	874.479004	-469.754272	-55.795589	869.301697	-582.929199	149.098007	498.652588	-554.229675	-121.099754	508.216309	-611.187012	160.214661	88.932190	-560.486755	-121.762230	91.347572	-492.613464	192.672821	1371.375122	-448.368042	-152.405548	1372.038208	-433.231537	32.083511	1392.754272	-431.154816	26.176828	1669.877319	-589.159058	269.038879	1137.955200	-516.470703	-251.498520	1145.481689	-517.638916	313.418823	877.240906	-398.212250	-279.420502	907.977966	-446.158936	29.634111	963.409973	490.859680	-35.549122	936.165100	487.840057	120.933723
-502.387360	104.771057	874.376587	-469.684479	-55.716587	869.185181	-583.912964	148.906555	498.803192	-554.390320	-121.051285	508.181610	-611.302368	160.219910	88.852104	-560.541687	-121.810692	91.284325	-493.381195	192.556458	1371.436646	-449.212463	-152.676651	1371.499023	-434.126190	32.082512	1392.595581	-432.527527	26.846203	1669.837402	-591.597961	269.678833	1138.822510	-517.577698	-251.126038	1144.857178	-523.369568	314.033203	877.074585	-401.050262	-281.624878	906.606689	-446.141205	29.695196	963.332520	490.643402	-35.603451	936.117615	487.623962	120.891357
-502.330627	104.893501	874.293335	-469.615295	-55.587933	869.053223	-584.737793	148.886383	498.906281	-554.544983	-121.039879	508.141052	-611.322571	160.230133	88.804153	-560.564148	-121.828789	91.202377	-494.217651	192.469543	1371.615234	-449.966766	-152.855942	1370.947144	-434.932800	31.980379	1392.495605	-433.845703	27.536615	1669.764648	-593.916382	270.362335	1139.827026	-518.629944	-250.921570	1144.273193	-528.778442	314.846954	877.099670	-403.604462	-284.053284	905.508667	-446.155518	29.779297	963.260864	490.410278	-35.665829	936.077576	487.416321	120.884499
-502.348206	105.002686	874.182251	-469.633850	-55.420010	868.944824	-585.834595	148.997513	499.163513	-554.690308	-121.011848	508.112793	-611.461243	160.220367	88.822029	-560.535706	-121.881416	91.152779	-495.051971	192.367508	1371.835571	-450.609161	-153.018875	1370.389160	-435.788544	31.976221	1392.409668	-435.099731	28.269608	1669.704224	-596.090393	271.110016	1140.883789	-519.583984	-250.806992	1143.808228	-533.934387	316.055420	877.504883	-405.817627	-286.643372	904.687378	-446.240570	29.906393	963.180908	490.226349	-35.723274	936.052002	487.247864	120.849220
-502.439423	105.144264	874.113037	-469.643372	-55.216770	868.863770	-586.513672	148.947876	499.252502	-554.811279	-120.996780	508.108887	-611.436829	160.200928	88.777550	-560.528076	-121.929535	91.136681	-495.980652	192.266098	1372.189209	-451.136169	-153.090637	1369.885864	-436.598785	31.974083	1392.360229	-436.275269	29.019915	1669.634399	-598.148682	271.870514	1142.016724	-520.413757	-250.970261	1143.467651	-538.477478	317.219238	877.946960	-407.632782	-289.385803	904.224976	-446.363068	30.078485	963.137024	490.022858	-35.774418	936.004272	487.089813	120.817162
-502.594360	105.468674	874.077393	-469.675629	-54.911739	868.784790	-587.182251	148.783478	499.234680	-554.869080	-120.930199	508.047180	-611.410950	160.206589	88.733040	-560.504456	-121.982658	91.104294	-496.956299	192.113800	1372.607544	-451.614380	-153.123459	1369.423462	-437.389069	31.994492	1392.319580	-437.417847	29.824675	1669.582520	-600.061218	272.688751	1143.239136	-521.167053	-251.345428	1143.217896	-542.982117	318.945374	878.725952	-408.958618	-292.301208	904.060120	-446.526672	30.382769	963.110535	489.817902	-35.798283	935.975769	486.923309	120.801491
-502.964539	105.803070	874.094299	-469.791809	-54.554836	868.747437	-588.101563	149.002502	499.437927	-555.122192	-120.994362	508.076721	-611.557129	160.124985	88.761909	-560.669495	-122.030228	91.088753	-497.901642	192.000717	1373.018555	-452.042267	-153.129913	1369.064209	-438.173218	32.011303	1392.311401	-438.488434	30.631344	1669.500610	-601.787903	273.466278	1144.410156	-521.822266	-251.897614	1143.081299	-546.788757	320.730103	879.488831	-409.805298	-295.327576	904.294983	-446.810028	30.752022	963.116394	489.586670	-35.842159	935.913940	486.772766	120.806656
-503.335876	106.128906	874.110962	-469.885895	-54.156460	868.707520	-588.583679	148.955231	499.492615	-554.989502	-120.751228	507.981995	-611.549561	160.109100	88.715767	-560.550415	-122.088104	91.037247	-498.913605	191.863068	1373.495850	-452.397827	-153.101791	1368.756226	-438.927185	32.034245	1392.307251	-439.495819	31.479191	1669.433472	-603.371765	274.316986	1145.543945	-522.449280	-252.792267	1143.153442	-550.080627	322.798096	880.421509	-410.085022	-298.304016	904.727112	-447.083527	31.143465	963.120667	489.380676	-35.860229	935.867249	486.623444	120.800415
-503.787567	106.429436	874.106750	-470.011200	-53.678364	868.684631	-589.148193	148.998474	499.530426	-555.162292	-120.736870	507.956696	-611.520935	160.067307	88.742523	-560.630188	-122.148697	91.040001	-499.924011	191.720398	1373.910889	-452.765411	-153.039047	1368.484131	-439.651978	32.122089	1392.355103	-440.509949	32.288342	1669.340820	-604.804199	275.158539	1146.636353	-522.983276	-253.778488	1143.244629	-552.817139	325.076569	881.377869	-410.165619	-301.781891	905.676453	-447.399445	31.602333	963.114990	489.204315	-35.866741	935.827515	486.511505	120.806313
-504.441956	107.044083	874.237671	-470.235199	-53.048565	868.662415	-589.391663	148.847000	499.457550	-555.249329	-120.610931	507.874603	-611.370972	160.071304	88.724686	-560.704468	-122.225418	91.021698	-500.965576	191.603561	1374.344238	-453.078491	-152.942963	1368.319214	-440.352203	32.197216	1392.409302	-441.497925	33.184269	1669.304565	-606.125793	276.110077	1147.587524	-523.288940	-253.947540	1143.012817	-555.041260	327.509491	882.435486	-409.629242	-305.211517	906.781250	-447.851563	32.240597	963.174011	489.068787	-35.873314	935.797546	486.420654	120.821587
-505.100525	107.526062	874.351196	-470.450348	-52.443493	868.634766	-589.722107	148.958664	499.462952	-555.381775	-120.476242	507.798798	-611.240173	160.057297	88.754112	-560.680847	-122.280197	90.954323	-501.990051	191.503464	1374.793701	-453.376007	-152.825348	1368.196289	-441.027496	32.296921	1392.473877	-442.405273	34.070782	1669.271118	-607.284790	277.036743	1148.472046	-523.670166	-254.939484	1143.065918	-556.650879	330.182587	883.545105	-408.633087	-308.702942	908.186707	-448.285889	32.817284	963.213989	488.910034	-35.909000	935.778137	486.309296	120.826851
-505.904633	108.286232	874.564697	-470.757935	-51.612541	868.630676	-590.456787	149.318726	499.709961	-555.529114	-120.327194	507.700867	-611.371826	159.960297	88.853569	-560.814636	-122.385780	90.967369	-502.956787	191.385391	1375.241211	-453.653046	-152.703903	1368.149658	-441.673309	32.409485	1392.529175	-443.336487	35.032913	1669.238525	-608.342285	277.988617	1149.318359	-523.949524	-256.061066	1143.197021	-557.906677	333.178040	884.728088	-407.264679	-312.297882	909.888306	-448.828674	33.616104	963.312866	488.751831	-35.905609	935.727478	486.225586	120.848488
-506.848694	108.979492	874.741333	-471.128296	-50.824535	868.662476	-590.825806	149.488358	499.759857	-555.706848	-120.149033	507.635529	-611.369202	159.939713	88.899033	-560.825989	-122.452530	90.958725	-504.013489	191.235458	1375.722900	-453.904602	-152.543015	1368.129883	-442.349884	32.586842	1392.657959	-444.248718	36.014732	1669.280396	-609.298584	278.995209	1150.066040	-524.046997	-257.264496	1143.396729	-558.295227	335.862213	885.900757	-405.686096	-316.010712	911.739136	-449.459351	34.425091	963.401672	488.664856	-35.918713	935.712891	486.192230	120.858490
-507.829041	109.631340	874.949036	-471.501312	-50.020576	868.685547	-591.150391	149.673508	499.787170	-555.908386	-119.955444	507.600861	-611.303711	159.915909	88.955780	-560.974976	-122.525177	90.903618	-505.004456	191.077637	1376.177246	-454.125610	-152.385895	1368.176270	-442.952148	32.770180	1392.794189	-445.210022	37.062054	1669.250488	-609.969421	279.930359	1150.673218	-523.922546	-258.624786	1143.734985	-558.499084	339.290588	887.381897	-403.646637	-319.683838	913.796082	-450.096191	35.212288	963.496399	488.532745	-35.897957	935.687866	486.116425	120.877029
-508.834351	110.409424	875.181030	-471.965332	-49.040249	868.678101	-591.406311	149.846741	499.794678	-556.123901	-119.713707	507.537903	-611.200317	159.932800	89.000465	-561.039673	-122.615158	90.909317	-506.033722	190.873108	1376.599365	-454.303650	-152.202271	1368.271118	-443.575562	32.928493	1392.870361	-446.160095	38.091148	1669.261475	-610.567505	280.875641	1151.322510	-523.830444	-260.168152	1143.874390	-558.064026	342.498840	888.759094	-401.357605	-323.362396	915.981506	-450.772095	36.109653	963.582214	488.387939	-35.903767	935.668152	486.044281	120.863541
-509.946106	111.213066	875.419250	-472.464874	-48.066689	868.696106	-591.714478	150.081421	499.767944	-556.537354	-119.546356	507.547516	-611.075989	159.982956	89.082138	-561.323242	-122.655350	90.890991	-507.125702	190.664566	1377.028442	-454.436859	-151.980652	1368.404297	-444.211639	33.128490	1393.000366	-447.145844	39.171974	1669.232666	-611.001282	281.892365	1151.843384	-523.302856	-261.709778	1144.317871	-557.155823	345.747375	890.254517	-398.654266	-326.740631	918.178955	-451.507935	37.047482	963.677185	488.296539	-35.885353	935.644165	486.003082	120.893013
-511.129333	112.198830	875.716492	-473.064850	-47.017208	868.695129	-592.065063	150.424774	499.839722	-556.809021	-119.116127	507.451904	-610.972778	160.000946	89.155281	-561.228699	-122.664673	90.854332	-508.228577	190.462448	1377.421265	-454.542572	-151.732864	1368.549194	-444.867859	33.399448	1393.124390	-448.093903	40.205582	1669.239990	-611.196045	282.914398	1152.305054	-522.492188	-263.316315	1144.808838	-555.936279	349.418457	891.867859	-395.905792	-330.230743	920.556152	-452.323029	38.060856	963.792358	488.208344	-35.872311	935.637878	485.950378	120.912659
-512.309814	113.075951	875.999329	-473.569092	-45.992344	868.685730	-592.470032	150.703537	499.862091	-557.241699	-118.817856	507.410858	-610.948364	160.008102	89.209656	-561.390625	-122.726250	90.857521	-509.399994	190.252838	1377.825439	-454.573975	-151.466995	1368.725342	-445.517731	33.651722	1393.187744	-449.197815	41.621262	1669.165405	-611.310730	283.999878	1152.727661	-521.447510	-264.941284	1145.305908	-554.239197	352.841858	893.428101	-393.006195	-333.666626	922.914490	-453.094788	39.036423	963.896973	488.102997	-35.884796	935.623352	485.890015	120.927208
-513.421387	114.051430	876.278320	-474.128632	-44.845840	868.661133	-592.773865	150.954529	499.901642	-557.758911	-118.475792	507.372711	-610.845276	160.012161	89.230202	-561.511475	-122.708122	90.828362	-510.546661	189.976990	1378.206543	-454.475861	-151.142883	1368.876099	-446.147827	33.954674	1393.257813	-450.217194	42.729164	1669.052979	-611.260071	285.086609	1153.028564	-520.183167	-266.669952	1145.895386	-552.151672	356.273804	895.005432	-389.907990	-336.884735	925.326477	-453.855988	40.086720	963.992371	488.021698	-35.884205	935.605713	485.822876	120.970345
-514.611206	115.079185	876.517395	-474.715485	-43.756229	868.627014	-593.188782	151.429703	499.946747	-558.145447	-117.920135	507.272919	-610.775024	160.069443	89.307472	-561.576965	-122.706337	90.761459	-511.884399	189.798615	1378.565063	-454.440704	-150.728912	1368.978271	-446.944183	34.301331	1393.307129	-451.376831	43.959045	1668.980957	-611.128235	286.259094	1153.367676	-518.674133	-268.310394	1146.439941	-549.697815	359.620758	896.640686	-386.531067	-339.942230	927.766052	-454.661743	41.164272	964.057678	487.975525	-35.867489	935.590454	485.803986	120.959007
-515.765259	116.195068	876.753662	-475.371521	-42.487442	868.553406	-593.653381	151.801514	499.969635	-558.662109	-117.434464	507.231384	-610.687195	160.079178	89.354095	-561.710571	-122.673531	90.695206	-513.260620	189.620148	1378.860840	-454.278473	-150.261200	1369.094482	-447.684113	34.707516	1393.344849	-452.535583	45.069702	1668.936279	-610.869324	287.397522	1153.568970	-516.952393	-269.998505	1147.036011	-546.910522	362.778595	898.224487	-382.939362	-342.831696	930.127258	-455.486633	42.330936	964.105469	487.909851	-35.852451	935.561340	485.757477	120.944229
-516.830017	117.359299	877.026001	-475.974121	-41.142937	868.488342	-594.078613	152.247528	500.001892	-559.205200	-116.888039	507.148407	-610.618408	160.126022	89.383751	-561.881287	-122.648788	90.640770	-514.695801	189.466919	1379.200439	-454.037323	-149.748871	1369.175781	-448.484802	35.179516	1393.368652	-453.776306	46.455025	1668.742920	-610.490234	288.510681	1153.733032	-515.048401	-271.635406	1147.573975	-543.923584	366.075623	899.885986	-379.329437	-345.688812	932.553650	-456.255890	43.531673	964.184021	487.863922	-35.866093	935.534058	485.738586	120.959877
-517.717651	118.878853	877.256653	-476.543488	-39.752495	868.399597	-594.567200	152.794937	500.141998	-559.752319	-116.316414	507.072815	-610.555237	160.164032	89.454773	-561.895813	-122.641693	90.577621	-516.202332	189.321533	1379.477295	-453.728241	-149.147369	1369.241455	-449.348297	35.715961	1393.367920	-455.060120	47.717518	1668.569458	-610.054260	289.669769	1153.805908	-512.991760	-273.304962	1148.121582	-540.832458	369.389862	901.608398	-375.217743	-347.852936	934.713562	-456.937378	44.891781	964.239868	487.777893	-35.835495	935.497437	485.697876	120.962151
-518.599182	120.505737	877.510803	-477.158997	-38.159367	868.265564	-595.027344	153.213699	500.204956	-560.198669	-115.620621	506.915710	-610.521362	160.206787	89.495758	-561.908447	-122.623795	90.499474	-517.779846	189.312393	1379.750732	-453.392151	-148.530319	1369.268066	-450.245728	36.235455	1393.319702	-456.292297	48.887562	1668.428711	-609.451355	290.705994	1153.807251	-510.727539	-274.887909	1148.593872	-537.305725	372.369019	903.267517	-371.181915	-350.208679	937.004272	-457.635529	46.358372	964.286072	487.718964	-35.810127	935.491577	485.689178	120.965546
-520.323242	120.631264	877.528015	-477.955017	-37.236172	868.167175	-595.749329	153.936310	500.148987	-560.893372	-115.123756	506.941620	-610.595154	160.250824	89.567993	-562.158508	-122.681152	90.474380	-519.456787	189.236420	1379.920044	-453.058746	-147.832520	1369.247803	-451.198669	36.851929	1393.321289	-457.626862	50.189659	1668.255859	-608.859741	291.750427	1153.732056	-508.338684	-276.394958	1149.009399	-533.695862	375.404602	905.001587	-366.801666	-352.031647	939.126526	-458.786621	47.111420	964.184143	487.643463	-35.765091	935.509216	485.676361	120.997482
-521.429993	122.045357	877.650757	-478.614227	-35.741436	868.022278	-596.374146	154.629120	500.185059	-561.463806	-114.504379	506.807465	-610.648743	160.249146	89.614922	-562.227478	-122.674011	90.376663	-521.153076	189.276474	1380.096436	-452.662201	-147.096466	1369.246460	-452.223694	37.502483	1393.278442	-459.141846	51.522068	1667.956665	-608.167786	292.697418	1153.581299	-505.909027	-277.802216	1149.392578	-529.940857	378.406952	906.799683	-362.536072	-353.574036	941.022949	-459.616241	48.543976	964.150757	487.533234	-35.748581	935.505920	485.695221	121.047783
-522.531982	123.445641	877.791504	-479.294525	-34.173733	867.864746	-596.963745	155.342712	500.238647	-562.032776	-113.901024	506.688080	-610.653992	160.308167	89.600868	-562.382568	-122.744629	90.283943	-522.934509	189.347000	1380.240234	-452.273132	-146.318192	1369.260986	-453.253876	38.188793	1393.210083	-460.707581	52.844238	1667.624756	-607.448730	293.546356	1153.380127	-503.316528	-279.007965	1149.734253	-525.849792	380.968781	908.500244	-358.141602	-354.823730	942.930725	-460.450165	49.986130	964.119507	487.406433	-35.665245	935.519104	485.731995	121.116539
-523.510803	125.114655	877.916321	-479.963898	-32.473690	867.681641	-597.513000	156.049393	500.343567	-562.572144	-113.224739	506.569794	-610.636292	160.435394	89.606079	-562.453796	-122.769135	90.213409	-524.736145	189.466049	1380.337524	-451.886108	-145.466675	1369.290405	-454.381409	38.964607	1393.143066	-462.214050	54.153679	1667.342773	-606.693665	294.305389	1153.085693	-500.733887	-280.092010	1150.096924	-521.593689	383.439697	910.283325	-353.525787	-355.462311	944.608582	-461.243805	51.581749	964.082031	487.282532	-35.562572	935.524048	485.815155	121.213997
-524.529541	126.720009	878.103760	-480.640259	-30.732063	867.554749	-598.158325	156.902466	500.379974	-563.070984	-112.515411	506.442200	-610.501465	160.226974	89.369133	-562.547302	-122.825790	90.129524	-526.611267	189.599625	1380.452515	-451.581207	-144.566940	1369.356323	-455.554535	39.752228	1393.088135	-463.692505	55.418224	1667.104248	-606.018982	295.083679	1152.730713	-498.040863	-280.910217	1150.433472	-517.286621	385.679810	912.039917	-349.036346	-355.935822	946.388977	-462.081238	53.168427	964.112732	487.149994	-35.433205	935.498596	485.958160	121.291626
-525.522827	128.453476	878.185059	-481.341278	-28.893686	867.377869	-598.849548	157.779953	500.426849	-563.582275	-111.781387	506.293793	-610.797668	160.636124	89.623215	-562.718384	-122.843124	90.030098	-528.517029	189.797974	1380.498291	-451.233490	-143.587189	1369.456665	-456.746124	40.627342	1393.045044	-465.270691	56.792839	1666.782104	-605.278198	295.627899	1152.341431	-495.320953	-281.614075	1150.781494	-512.886169	387.790558	913.872925	-344.312408	-356.048584	948.154663	-462.914978	54.887157	964.062805	487.029480	-35.294395	935.502808	486.131012	121.409256
-526.434998	130.340561	878.274048	-481.967133	-27.059034	867.164917	-599.516052	158.659851	500.554596	-563.996521	-110.957764	506.122223	-610.832214	160.808823	89.619377	-562.711304	-122.845062	89.971390	-530.416626	190.088150	1380.559204	-450.912659	-142.510162	1369.557983	-457.965179	41.497746	1392.979126	-466.776947	58.074402	1666.519653	-604.625244	296.185120	1151.944946	-492.657104	-282.041504	1151.067627	-508.531464	389.751221	915.749207	-339.955475	-355.809692	949.638672	-463.662994	56.651104	963.996887	486.857300	-35.126396	935.436646	486.293823	121.610542
-527.316711	132.311966	878.377258	-482.626007	-25.110142	867.008972	-600.281250	159.732681	500.702881	-564.341919	-110.155525	505.960510	-610.983093	160.961182	89.661369	-562.824768	-122.888336	89.874069	-532.360474	190.319443	1380.577881	-450.611664	-141.491119	1369.656616	-459.064606	42.830250	1393.100342	-468.322723	59.434532	1666.209717	-604.008423	296.653168	1151.494263	-490.032288	-282.205841	1151.358887	-504.109772	391.475098	917.670898	-335.608551	-355.078278	951.044556	-464.436005	58.516464	963.976868	486.720642	-35.021782	935.362854	486.518799	121.740036
-528.234131	134.154434	878.415466	-483.316223	-23.153578	866.841187	-601.021606	160.832047	500.834106	-564.764893	-109.395531	505.790619	-611.124146	161.159561	89.674088	-563.001465	-122.920998	89.811317	-534.261536	190.811630	1380.556885	-450.265869	-140.192673	1369.760254	-460.199371	43.382648	1393.007446	-469.889008	60.771912	1665.885010	-603.331909	296.978363	1150.972412	-487.400452	-282.067169	1151.526978	-499.248383	393.017395	919.821106	-331.435913	-354.239716	952.435730	-465.251190	60.354702	963.920410	486.598450	-34.888805	935.261047	486.812012	121.878754
-528.981873	136.168335	878.558655	-483.901825	-21.064594	866.666016	-601.764526	161.847519	500.974579	-565.049072	-108.575523	505.635101	-611.085938	161.156204	89.437744	-563.132385	-122.973595	89.721199	-536.258301	191.241577	1380.514893	-450.043182	-138.936127	1369.805908	-461.601563	44.618984	1392.881226	-471.386536	62.150700	1665.563232	-602.874207	297.334839	1150.432617	-484.954407	-281.766113	1151.725586	-494.924164	394.248901	921.789307	-327.042877	-352.468933	953.566040	-465.969604	62.248184	963.935608	486.476624	-34.740211	935.172485	487.081329	122.043716
-529.670227	138.342880	878.644714	-484.467255	-19.018780	866.510498	-602.588928	163.133087	501.077362	-565.177185	-107.683510	505.473236	-611.207947	161.443909	89.482185	-563.242920	-122.990517	89.641785	-538.237671	191.846695	1380.424927	-449.819122	-137.560471	1369.881836	-462.775482	45.829849	1392.799194	-472.853302	63.579384	1665.242920	-602.507507	297.583588	1149.846069	-482.503632	-281.154053	1151.738647	-490.703918	395.232941	923.678650	-322.852203	-350.718658	954.860596	-466.659363	64.225204	963.935486	486.338501	-34.544899	935.065796	487.329620	122.295052
-530.433594	140.375198	878.681885	-485.125610	-17.047766	866.241760	-603.339355	164.243225	501.180176	-565.268982	-106.807526	505.323029	-611.435730	161.745728	89.522865	-563.420471	-123.032707	89.563240	-540.178833	192.525421	1380.313477	-449.623383	-136.174118	1369.898560	-464.017731	47.135967	1392.734863	-474.310913	64.992615	1664.922607	-602.261353	297.907288	1149.296387	-480.211182	-280.211548	1151.634155	-486.515900	396.072998	925.624390	-318.548950	-348.283142	956.014465	-467.389313	66.067749	963.835938	486.239319	-34.395618	935.006836	487.639709	122.476601
-531.038940	142.366348	878.685852	-485.547241	-15.192916	866.080750	-604.124573	165.598984	501.270111	-565.282837	-105.915672	505.242218	-611.554749	162.039322	89.572067	-563.566589	-123.063271	89.545601	-542.199951	193.347580	1380.187134	-449.529694	-134.693756	1369.927612	-465.282715	48.501358	1392.780396	-475.726166	66.444138	1664.592041	-602.052612	298.113159	1148.659424	-478.074982	-279.252045	1151.656860	-482.323456	396.673492	927.570496	-314.334473	-345.345154	957.170471	-467.987701	67.910553	963.798706	486.231201	-34.279774	934.993652	488.123444	122.473373
-532.316833	142.396347	878.044556	-486.116028	-14.022395	866.038818	-604.958374	166.871506	501.018616	-565.387756	-105.129234	505.309052	-611.688599	162.275223	89.542229	-563.793823	-123.114777	89.538620	-544.179688	194.277588	1380.072144	-449.444000	-133.173416	1369.947754	-466.507416	49.846508	1392.645508	-477.097931	67.956917	1664.289063	-602.000122	298.418274	1147.996216	-476.072510	-277.920105	1151.498779	-478.270386	397.048218	929.521301	-310.212219	-342.025269	958.243896	-468.964050	69.060013	963.452820	486.183685	-34.203026	935.014832	488.482452	122.493256
-532.407288	145.563110	878.319336	-486.493134	-11.547768	865.964294	-605.270264	168.060516	501.114777	-565.186340	-104.115700	505.098938	-611.797119	162.824677	89.664192	-563.955139	-123.137688	89.462120	-546.220459	195.391602	1379.912354	-449.551025	-131.522690	1369.925171	-467.851746	51.310131	1392.554199	-478.269714	69.539337	1664.078857	-602.007080	298.659088	1147.263794	-474.205872	-276.390045	1151.302612	-474.335175	397.231995	931.432495	-306.154175	-338.164825	959.329590	-469.365479	71.526367	963.644775	486.184662	-34.056007	935.033569	488.867920	122.514084
-532.673401	148.188278	878.474121	-487.118317	-9.046876	865.890503	-605.883667	169.395142	501.306152	-565.021973	-103.126831	504.915894	-611.923340	163.127991	89.596092	-564.017029	-123.128540	89.447014	-548.181702	196.554230	1379.724121	-449.662476	-129.890030	1369.851807	-469.193848	52.972534	1392.655273	-479.653992	71.094391	1663.685791	-602.156921	298.971252	1146.601074	-472.480957	-274.576965	1150.983398	-470.561646	397.221466	933.326477	-302.220154	-333.892456	960.387939	-469.936127	73.819611	963.752869	486.073090	-33.809219	935.050171	489.019348	122.862679
-533.029175	150.502563	878.526245	-487.699127	-6.885170	865.817871	-606.491394	170.859695	501.380920	-564.840271	-102.018593	504.757416	-612.033752	163.458389	89.548615	-564.366577	-123.153030	89.438782	-550.097839	197.855438	1379.566040	-449.946289	-128.126709	1369.789429	-470.457062	54.598053	1392.543457	-480.765503	72.762535	1663.451660	-602.450195	299.398376	1145.964355	-470.937256	-272.538757	1150.572998	-466.992615	397.030090	935.178223	-298.421936	-329.216339	961.442932	-470.507446	75.889854	963.795166	486.076874	-33.656605	935.050293	489.298553	123.046036
-533.376709	152.677246	878.474487	-488.168610	-4.816751	865.763672	-607.165161	172.232925	501.573151	-564.431641	-100.787270	504.560638	-612.144592	163.750748	89.567383	-564.409424	-123.094528	89.389702	-551.979309	199.312576	1379.416016	-450.379425	-126.317787	1369.666626	-471.694458	56.248924	1392.451294	-482.049744	74.429176	1663.093262	-602.748108	299.726868	1145.226929	-469.543182	-270.135406	1149.981812	-463.636780	396.725891	936.912720	-294.792236	-324.128479	962.459229	-471.046722	77.933983	963.802307	486.024963	-33.512577	935.052734	489.506256	123.171295
-533.781250	154.865280	878.390503	-488.641266	-2.851132	865.689270	-607.706970	173.830780	501.619965	-563.954468	-99.520691	504.374390	-611.979004	163.947006	89.483994	-564.458191	-122.991493	89.360458	-553.817688	200.830383	1379.224976	-450.914154	-124.456993	1369.499634	-472.906555	57.987057	1392.322876	-483.093689	76.211143	1662.889648	-603.243042	300.301147	1144.639893	-468.392334	-267.503265	1149.326172	-460.470673	396.279388	938.592529	-291.308197	-318.753357	963.512695	-471.609528	79.953484	963.779358	486.117889	-33.455330	935.043091	489.928009	122.895447
-534.121094	156.888458	878.314880	-489.096649	-0.832488	865.640564	-608.283081	174.996155	501.632477	-563.626465	-98.380112	504.298889	-612.223938	164.392548	89.567581	-564.672913	-122.903725	89.386703	-555.451599	202.496475	1379.032104	-451.569214	-122.539650	1369.296509	-474.129913	59.822357	1392.201294	-484.182556	78.030205	1662.631836	-603.721252	300.805878	1143.967285	-467.445831	-264.661896	1148.606689	-457.397675	395.558960	940.049683	-287.993164	-312.998108	964.569031	-472.160858	81.911545	963.786072	486.535797	-32.544998	934.852417	490.068207	123.788071
-534.350891	159.035339	878.164368	-489.586212	1.319640	865.578918	-608.810974	176.611954	501.693970	-563.089539	-97.033592	504.124634	-612.305603	164.704285	89.603836	-564.674866	-122.750862	89.395164	-557.086426	204.233429	1378.815918	-452.345337	-120.613083	1369.089722	-475.352325	61.696129	1392.105225	-485.263550	79.863884	1662.409546	-604.280396	301.513763	1143.388794	-466.681519	-261.474609	1147.637573	-454.769623	394.999237	941.448914	-284.854187	-306.830292	965.638367	-472.684906	83.995445	963.753174	486.342651	-32.544121	935.044434	490.114044	123.808197
-534.641052	161.059570	878.027405	-489.993530	3.394847	865.566956	-609.316284	177.675446	501.708466	-562.499512	-95.699028	503.937897	-612.249451	164.850494	89.461716	-564.737854	-122.617500	89.427475	-558.577148	206.075180	1378.610474	-453.308655	-118.682648	1368.817993	-476.562775	63.607441	1391.993042	-486.313263	81.779427	1662.201172	-604.796509	302.248566	1142.757935	-466.240814	-258.269531	1146.777954	-452.401245	394.438416	942.729492	-281.831268	-300.150604	966.800293	-473.212952	86.033188	963.755676	486.285919	-32.429276	934.987671	490.259216	123.917145
-534.929871	163.216705	877.845886	-490.455383	5.498107	865.519958	-610.129395	179.309723	501.796265	-561.805176	-94.321495	503.729858	-612.573608	165.049622	89.492867	-564.761902	-122.467918	89.463554	-560.034485	208.012558	1378.456665	-454.340485	-116.748886	1368.549072	-477.765198	65.595505	1391.917847	-487.343964	83.745132	1662.008789	-605.399170	303.219025	1142.225586	-466.030304	-254.854187	1145.748169	-450.224213	393.766235	943.751648	-279.308105	-293.425232	967.706665	-473.778870	88.137466	963.723328	486.223907	-32.309978	934.919373	490.373169	124.034981
-535.279724	165.535431	877.721924	-491.122803	7.613558	865.460144	-610.801819	180.588577	501.928284	-561.073975	-92.938202	503.520020	-612.710388	165.216537	89.425705	-564.772522	-122.309212	89.482986	-561.346497	210.097961	1378.299438	-455.519287	-114.791840	1368.248413	-478.982330	67.641251	1391.796875	-488.503906	85.680443	1661.722900	-606.030701	304.320404	1141.717163	-466.008698	-251.214005	1144.640503	-448.222382	392.898407	944.549805	-276.688019	-285.947418	968.859436	-474.446136	90.258987	963.702209	486.156433	-32.091564	934.814941	490.376648	124.311104
-535.758118	167.697311	877.619324	-492.025452	9.710870	865.315552	-611.461060	181.959274	501.869965	-560.390930	-91.717194	503.309937	-612.741699	165.411163	89.386139	-564.897827	-122.156952	89.540993	-562.611816	212.242050	1378.181885	-456.853271	-112.842110	1367.911743	-480.230347	69.782356	1391.721802	-489.414795	87.792953	1661.669434	-606.560120	305.447144	1141.234131	-466.237885	-247.265015	1143.327026	-446.571014	392.235992	945.215637	-274.641693	-278.488953	969.826050	-475.233185	92.228149	963.625427	485.997498	-31.860205	934.679504	490.248169	124.686668
-535.939575	169.850464	877.388306	-492.428406	11.757074	865.253845	-612.036316	183.176514	501.956360	-559.469604	-90.221825	503.085358	-612.945740	165.695953	89.399261	-564.861511	-121.949158	89.572746	-563.758911	214.503510	1378.073242	-458.204742	-110.857193	1367.578491	-481.447052	71.922371	1391.647827	-490.327667	89.890213	1661.464722	-607.127197	306.813751	1140.791992	-466.805573	-243.303207	1142.212280	-445.170074	391.613953	945.684326	-272.949951	-270.731293	970.767395	-475.733551	94.305923	963.566956	486.003448	-31.888569	934.559509	490.587738	124.583672
-536.243835	171.832169	877.162903	-492.835754	13.644197	865.165222	-612.652039	184.456223	501.872650	-558.365295	-88.791397	502.864258	-613.050232	165.821808	89.315117	-564.892212	-121.787445	89.655815	-564.851624	216.849167	1377.929321	-459.643555	-108.846848	1367.304199	-482.677765	74.092293	1391.561768	-491.303802	92.047173	1661.290649	-607.606323	308.221497	1140.371094	-467.540100	-239.074905	1140.920288	-444.057465	391.070221	945.952393	-271.619476	-262.764832	971.636719	-476.286987	96.232468	963.492371	485.952362	-31.744370	934.401123	490.759247	124.719589
-536.236694	173.737244	876.879089	-492.760040	15.502924	865.196411	-613.194031	185.596405	501.862061	-557.007446	-87.303993	502.643066	-613.070679	165.964874	89.229965	-564.828125	-121.534042	89.671471	-565.848633	219.243439	1377.854126	-461.155273	-106.885651	1367.016479	-483.858795	76.346497	1391.482300	-492.265289	94.229256	1661.138916	-608.064758	309.814148	1140.000854	-468.573730	-234.784531	1139.650146	-443.128174	390.584076	946.009033	-270.636902	-254.604019	972.482666	-476.564453	98.216705	963.493591	485.908600	-31.558167	934.242493	490.885559	124.927582
-536.219543	175.579483	876.636658	-492.750519	17.426195	865.391846	-613.632813	186.758224	501.741180	-555.365662	-85.641502	502.391449	-613.210449	166.109833	89.168266	-564.533936	-121.277817	89.736351	-566.723511	221.692184	1377.785034	-462.726013	-104.823502	1366.710693	-485.058105	78.571327	1391.396362	-493.219238	96.466789	1661.018799	-608.537781	311.550751	1139.675171	-469.820831	-230.308502	1138.411133	-442.546783	390.194000	945.782471	-270.106506	-246.339996	973.236816	-476.919159	100.243996	963.614502	485.907410	-31.467184	934.091370	491.160309	124.731842
-536.663940	177.755539	876.435059	-493.509644	19.205347	865.194885	-614.343567	187.953644	501.771271	-553.755432	-84.178123	502.083069	-613.388123	166.228531	89.124969	-564.481934	-121.124992	89.828056	-567.546509	224.194199	1377.667114	-464.336060	-102.826057	1366.455811	-486.230194	80.868042	1391.382935	-494.316925	98.692276	1660.786499	-608.913147	313.428162	1139.334961	-471.245331	-225.675964	1137.133057	-442.120850	389.824249	945.313660	-269.916870	-237.903183	973.900635	-477.643158	102.103271	963.469421	485.765045	-31.083157	933.876648	491.139221	125.456551
-536.922058	179.853256	876.194275	-494.177124	21.138891	865.133423	-614.536438	189.063019	501.652222	-551.798828	-82.674393	501.763947	-613.301941	166.401276	89.079811	-564.439453	-120.881355	89.927803	-568.294067	226.708130	1377.542114	-465.975006	-100.722664	1366.212769	-487.372009	83.157791	1391.288330	-495.268494	101.022568	1660.664551	-609.309875	315.502899	1139.012939	-472.833710	-220.916122	1135.817993	-441.888580	389.611023	944.663818	-270.137329	-229.423553	974.438171	-478.292877	104.067513	963.395630	485.604980	-31.038876	933.861572	491.237213	125.539215
-537.205017	181.899612	876.014709	-494.881165	23.194883	865.191650	-615.443237	190.276642	501.670380	-549.550964	-81.044380	501.332275	-613.651184	166.444992	89.079048	-564.115967	-120.601761	90.059464	-568.956665	229.296097	1377.511353	-467.664856	-98.624725	1365.945190	-488.595612	85.500076	1391.249512	-496.173920	103.371307	1660.557129	-609.649048	317.736053	1138.756958	-474.579834	-215.985031	1134.432373	-441.897797	389.456604	943.684937	-270.691620	-220.893646	974.870422	-478.998230	106.096695	963.420654	485.453552	-30.932436	933.792725	491.419006	125.654373
-537.345703	183.781876	875.766052	-495.365112	25.312334	865.495422	-615.843262	190.111969	501.245209	-546.970703	-79.297897	500.850983	-613.970764	166.460388	88.881966	-563.950195	-120.309677	90.210030	-569.696167	231.804016	1377.437744	-469.319275	-96.574333	1365.769043	-489.729095	87.848160	1391.222534	-497.065186	105.819839	1660.447144	-609.968933	320.058228	1138.454224	-476.492645	-211.125183	1133.296875	-442.088104	389.361420	942.569275	-271.651672	-212.270630	975.130859	-479.645203	108.248245	963.575134	485.344421	-30.635929	933.430115	491.723083	126.071938
-537.654663	185.769302	875.544922	-495.928986	27.204025	865.511719	-615.937988	191.056931	501.170837	-544.155579	-77.626175	500.398041	-613.926025	166.603531	88.846481	-563.733765	-119.988785	90.416779	-570.331360	234.433975	1377.354370	-471.149902	-94.404854	1365.519531	-490.883759	90.200165	1391.131348	-497.810638	108.363770	1660.446533	-610.214539	322.504395	1138.194092	-478.512115	-206.119431	1132.078613	-442.378235	389.385345	941.220154	-272.934418	-203.641815	975.224854	-480.297424	110.203613	963.557007	485.330627	-30.200415	933.210449	492.165466	126.386658
-537.973816	187.671295	875.350830	-496.660736	29.076813	865.582825	-616.283813	192.270172	501.076691	-541.192261	-76.005676	499.885040	-614.053223	166.665939	88.841110	-563.598755	-119.735229	90.615486	-570.901794	237.064743	1377.247803	-472.965454	-92.272156	1365.324097	-492.024445	92.594872	1391.075195	-498.696045	110.915619	1660.336670	-610.429932	325.048462	1137.961182	-480.608002	-200.992096	1130.826904	-442.943390	389.573792	939.636902	-274.556091	-195.077103	975.039490	-481.012878	112.096848	963.569641	485.477356	-29.617491	932.978638	492.713715	126.762810
-538.319763	189.786621	875.169312	-497.448364	31.038124	865.608154	-616.609070	193.299698	500.995239	-537.970093	-74.328026	499.327515	-614.181580	166.755066	88.815315	-563.273743	-119.451393	90.913086	-571.378418	239.805634	1377.151978	-474.764648	-90.077698	1365.200073	-493.322418	94.918121	1390.884399	-499.696991	113.469872	1660.124634	-610.554138	327.659943	1137.678589	-482.807465	-195.990494	1129.800049	-443.613556	389.878693	938.011963	-276.441742	-186.493179	974.685791	-481.751221	114.103615	963.559448	485.757751	-29.337000	932.746826	493.271271	127.033524
-538.843872	191.728760	874.964111	-498.338440	32.929104	865.691650	-616.921204	194.663956	500.909821	-534.578613	-72.744667	498.725891	-614.271606	166.838608	88.830940	-563.145996	-119.168327	91.343918	-571.962219	242.446564	1376.988647	-476.727997	-87.936211	1365.065552	-494.283752	97.458321	1390.954834	-500.512024	116.104446	1660.013062	-610.733337	330.326477	1137.421143	-484.987000	-190.788940	1128.635498	-444.612030	390.208710	936.055115	-278.580475	-178.031570	974.093323	-482.630737	116.057304	963.563843	486.159119	-29.471880	932.668823	493.767090	126.958740
-539.330933	193.798096	874.775635	-499.384399	34.890984	865.721008	-617.244629	195.894806	500.974854	-531.082886	-71.321632	498.162384	-614.439636	166.890839	88.826454	-562.886658	-118.847885	91.802887	-572.426636	245.161102	1376.835693	-478.656006	-85.767494	1364.901123	-495.429626	99.917969	1390.804565	-501.245789	118.892807	1659.901367	-610.896851	333.090332	1137.125366	-487.212372	-185.667648	1127.587036	-445.904572	390.706390	933.907471	-280.955444	-169.617615	973.251709	-483.528046	118.035873	963.536133	486.928467	-29.494112	932.674683	494.339417	127.006332
-539.833130	195.753952	874.527161	-500.436920	36.800915	865.710632	-617.317017	197.021912	500.753052	-527.414307	-69.943413	497.610718	-614.486816	166.978470	88.848526	-562.700195	-118.540604	92.429428	-572.855774	247.829239	1376.620728	-480.641602	-83.563286	1364.783813	-496.493073	102.350677	1390.651855	-502.152893	121.622047	1659.642212	-611.006409	335.855164	1136.785767	-489.447266	-180.516907	1126.587402	-447.246368	391.279633	931.712097	-283.477112	-161.292160	972.105896	-484.426270	119.950829	963.453735	487.503723	-29.747442	932.660645	495.056519	126.691734
-540.513672	197.514603	874.205872	-501.612640	38.626247	865.670959	-617.528381	198.340530	500.667572	-523.555664	-68.579781	496.987366	-614.643433	167.030029	88.872765	-562.545288	-118.154144	93.087608	-573.189148	250.560181	1376.351074	-482.554474	-81.411240	1364.671387	-497.700531	104.767197	1390.408813	-502.853821	124.537582	1659.467529	-611.168152	338.661957	1136.438110	-491.667419	-175.431549	1125.661865	-448.876678	392.083588	929.317322	-286.220184	-153.089539	970.694458	-485.469055	121.769073	963.316040	487.932617	-29.850592	932.599548	495.572510	126.889862
-541.296753	199.367279	873.869385	-502.907135	40.478848	865.555115	-617.594360	199.663132	500.501740	-519.199890	-67.101219	496.327240	-614.822571	167.075150	88.907944	-561.960083	-117.751701	93.835808	-573.591980	253.232742	1376.020264	-484.607758	-79.250786	1364.590088	-498.646790	107.268211	1390.260254	-503.695343	127.390495	1659.129517	-611.274292	341.440552	1136.023438	-493.847931	-170.465439	1124.759155	-450.599213	392.928925	926.794128	-289.159088	-144.931335	968.934082	-486.575928	123.619026	963.115906	488.428772	-29.888214	932.536804	496.193726	126.855469
-542.062927	201.029526	873.432251	-504.285858	42.213032	865.375183	-617.606995	200.954956	500.308136	-514.870483	-65.837479	495.671967	-614.872009	167.098251	88.880165	-561.633545	-117.361900	94.762222	-573.855591	255.976746	1375.607666	-486.643280	-77.081154	1364.490601	-499.859833	109.618454	1389.921387	-504.376160	130.424103	1658.803467	-611.421387	344.290161	1135.488159	-495.935699	-165.556702	1123.909058	-452.558441	393.961914	924.204956	-292.216248	-136.983200	966.879822	-487.712769	125.316605	962.831848	488.734955	-30.134514	932.524841	496.739960	126.707375
-542.324768	203.986649	873.544678	-505.570038	44.602066	865.108887	-617.533508	202.350006	500.273651	-509.854645	-64.334740	494.850983	-614.968445	167.152664	88.861832	-560.703979	-116.790131	95.768646	-574.132202	258.654968	1375.099976	-488.699921	-74.950363	1364.391846	-500.745209	112.102417	1389.662354	-505.170319	133.383331	1658.296387	-611.560303	346.995483	1134.955566	-497.954865	-160.770432	1123.106689	-454.737793	395.178711	921.494202	-295.454437	-129.122070	964.539551	-488.626373	127.490860	962.826538	489.852936	-29.727140	932.400818	497.487000	126.877220
-542.883240	206.196045	873.187012	-506.902222	46.533813	864.788391	-617.673462	203.840622	500.217651	-504.575195	-62.834099	494.152252	-615.165894	167.207993	88.843452	-559.797852	-116.150826	96.904594	-574.368958	261.343414	1374.496826	-490.761322	-72.784676	1364.255981	-501.761169	114.584198	1389.220459	-505.822479	136.496948	1657.844116	-611.724121	349.665161	1134.313477	-499.842346	-156.112686	1122.347656	-457.006317	396.491058	918.709595	-298.868256	-121.470200	961.905334	-489.694702	129.375992	962.539978	490.423309	-29.935810	932.442505	498.099792	126.441841
-543.510986	208.271210	872.794373	-508.489410	48.425278	864.410095	-617.866455	205.389038	500.008820	-499.126740	-61.475613	493.465546	-615.365295	167.311951	88.806992	-558.759521	-115.481003	98.177040	-574.514099	264.095795	1373.781738	-492.688232	-70.553322	1364.117920	-502.774597	117.008461	1388.696533	-506.572296	139.540451	1657.207642	-611.928467	352.323608	1133.533691	-501.611908	-151.559448	1121.623901	-459.404755	397.890747	915.857666	-302.381439	-114.067406	959.014893	-490.903137	131.128494	962.199585	490.600311	-30.215296	932.363159	498.442017	126.496841
-544.050293	210.175385	872.267151	-510.063416	50.213459	864.049011	-618.044983	206.852661	499.780640	-493.485443	-60.064438	492.854858	-615.499023	167.442551	88.745850	-557.725830	-114.723038	99.665794	-574.710754	266.822968	1372.981201	-494.797302	-68.265198	1363.690063	-503.783020	119.437927	1388.129639	-507.214508	142.652100	1656.570313	-612.186157	355.012695	1132.689209	-503.323883	-147.200409	1120.931274	-461.914856	399.386169	912.952026	-306.024933	-106.882561	955.888672	-492.103027	132.809387	961.813782	491.075562	-30.404692	932.379578	498.958954	126.338142
-544.539001	212.333206	871.702698	-511.693329	52.074673	863.553284	-618.697021	208.822449	499.849976	-487.676849	-58.695492	492.302704	-615.813538	167.622116	88.789436	-556.565613	-113.855888	101.319138	-574.824036	269.546051	1372.132446	-496.745239	-65.982704	1363.386353	-504.800720	121.817108	1387.491211	-507.832031	145.785843	1655.869873	-612.444275	357.639832	1131.764526	-504.891418	-142.968384	1120.224731	-464.641998	401.154999	909.908508	-309.722992	-100.025543	952.566162	-493.334686	134.566422	961.354553	491.671631	-30.533680	932.382629	499.487885	126.243484
-545.016357	214.097092	871.071106	-513.618164	53.864758	863.182373	-618.844727	210.120972	499.550659	-481.991150	-57.380859	491.956818	-615.963928	167.900391	88.712669	-555.309875	-112.789139	103.220146	-574.991943	272.220245	1371.128662	-498.511566	-63.665951	1363.047852	-505.796936	124.206917	1386.854248	-508.431122	148.968292	1655.180908	-612.814514	360.304657	1130.717285	-506.316040	-138.955185	1119.564209	-467.388153	402.724640	906.870850	-313.540375	-93.433357	949.106018	-494.752625	136.135345	960.938477	492.249939	-30.604654	932.377625	500.008636	126.287521
-545.375427	215.951309	870.373657	-515.102783	55.462242	862.515625	-619.427307	211.836823	499.429321	-475.631775	-55.604469	491.903320	-616.266235	168.180420	88.731789	-553.468079	-111.456635	105.274193	-575.115479	274.940674	1370.064941	-500.257813	-61.319672	1362.615234	-506.799164	126.561470	1386.138306	-509.018494	152.124405	1654.464111	-613.117126	362.936768	1129.628906	-507.559113	-134.974854	1118.922363	-470.146698	404.405457	903.853699	-317.424683	-87.276894	945.502747	-495.909698	137.584412	960.348694	492.754211	-30.719578	932.345825	500.540405	126.249680
-545.662231	217.626572	869.642578	-516.675171	56.997772	861.915039	-619.778809	213.350632	499.170715	-469.922546	-54.306351	492.114685	-616.430176	168.452469	88.752480	-552.236755	-110.064636	107.875710	-575.156067	277.606049	1369.003784	-501.857086	-58.912308	1362.123291	-507.774323	128.921616	1385.457275	-509.497406	155.323242	1653.799194	-613.554504	365.648438	1128.453369	-508.547699	-131.068680	1118.305542	-472.969757	406.068024	900.807556	-321.455017	-81.507111	941.745544	-497.103485	138.937180	959.783691	493.373871	-31.100939	932.328735	501.360321	125.594048
-545.964783	219.063339	868.882141	-518.258423	58.514820	861.412720	-620.624756	215.592819	499.149017	-464.242340	-53.053757	492.657593	-616.740295	168.737091	88.808594	-550.726501	-108.286560	110.601097	-575.234497	280.306549	1367.874512	-503.375305	-56.508461	1361.606079	-508.727264	131.261078	1384.766602	-510.093475	158.419678	1653.061279	-614.167419	368.401154	1127.243896	-509.650024	-127.671875	1117.671143	-475.746490	407.573486	897.800537	-325.528168	-76.280266	937.945313	-498.341766	140.238235	959.261719	494.013397	-31.472771	932.344421	502.230133	124.929375
-546.283752	220.457932	868.253113	-519.886719	60.101906	860.983032	-620.822021	216.761246	498.723175	-458.468353	-51.841850	493.425171	-616.861877	169.014816	88.750404	-549.005066	-106.157684	113.559296	-575.343262	282.945892	1366.681274	-504.809937	-53.996700	1361.098022	-509.641632	133.647919	1384.107788	-510.642883	161.536850	1652.396973	-614.816101	371.080780	1126.004395	-510.664276	-124.415985	1117.092651	-478.774109	409.339783	894.825684	-329.837769	-71.634064	933.974487	-499.635071	141.514114	958.849487	494.401459	-31.485933	932.354980	502.623932	125.331093
-546.570618	221.778381	867.727295	-521.567749	61.673061	860.694214	-621.606628	218.801407	498.672211	-452.953766	-50.750931	494.428558	-617.246460	169.221802	88.731133	-547.520874	-103.700394	116.796455	-575.453430	285.511383	1365.573975	-506.211578	-51.531326	1360.578125	-510.486694	136.015717	1383.498657	-511.179047	164.603653	1651.788330	-615.461914	374.202545	1125.053345	-511.626465	-121.291618	1116.608154	-481.831665	411.059570	891.981262	-333.988159	-67.456100	930.279358	-500.959473	142.751556	958.564819	494.892883	-31.541307	932.330566	503.264954	125.278038
-546.886963	222.972153	867.215088	-523.339905	63.271645	860.553101	-621.938843	220.241684	498.340515	-447.489899	-49.738190	495.669373	-617.450928	169.455826	88.705963	-545.460999	-100.706146	120.028610	-575.587463	288.101624	1364.513184	-507.513000	-49.014698	1360.100220	-511.341736	138.396027	1382.871460	-511.658997	167.676788	1651.289673	-616.420959	376.521332	1123.707031	-512.555054	-118.345474	1116.160156	-484.972565	412.766571	889.141296	-338.144775	-63.900196	926.660950	-502.333221	144.014313	958.354553	495.387054	-31.621828	932.374512	503.941101	125.210716
-547.223450	224.059845	866.758606	-525.116577	64.702728	860.531982	-622.227478	221.365326	497.993317	-442.423859	-48.913437	497.120728	-617.699951	169.635101	88.614639	-543.573242	-97.294167	123.423584	-575.775024	290.651184	1363.542114	-508.792450	-46.517220	1359.687134	-512.084595	140.756271	1382.385132	-512.338806	170.618958	1650.770264	-617.373718	378.979828	1122.561279	-513.460022	-115.294098	1115.804810	-488.265533	414.528625	886.452393	-342.186462	-61.044487	923.243286	-503.702301	145.189850	958.224304	495.919861	-31.620687	932.498108	504.597076	125.236664
-547.522095	225.183884	866.397644	-526.934082	66.182838	860.665527	-622.880737	223.138199	497.881134	-437.461731	-48.064960	498.683960	-618.035278	169.828018	88.636086	-541.299316	-93.326218	126.812843	-575.974609	293.200745	1362.613647	-509.955688	-44.065224	1359.362549	-512.839600	143.125046	1381.877808	-512.855164	173.598724	1650.420410	-618.376831	381.454681	1121.619263	-514.426941	-112.282936	1115.589722	-491.507813	415.938873	883.912964	-346.104492	-58.853329	920.016174	-505.083984	146.431839	958.221558	496.407715	-31.629326	932.630859	505.262695	125.272461
-547.933838	226.569122	866.082642	-528.807922	67.299545	860.585938	-623.352051	224.391434	497.653107	-432.885468	-47.272026	500.433655	-618.322693	170.040558	88.617638	-539.046753	-88.799881	130.207825	-576.214966	295.727722	1361.846558	-511.091919	-41.662399	1359.121338	-513.507263	145.450317	1381.522217	-513.578857	176.413284	1650.062744	-619.444153	383.908142	1120.798584	-515.608032	-109.475594	1115.554565	-495.006287	417.670502	881.524902	-349.933685	-57.183815	917.011841	-506.405090	147.502869	958.085876	497.136169	-31.968973	932.788147	506.412445	124.355865
-548.111511	227.544739	865.836853	-530.363647	68.703651	861.248291	-623.773254	225.709869	497.408813	-428.576324	-46.486252	502.332245	-618.516663	170.267014	88.596306	-536.975769	-83.829544	133.693405	-576.480042	298.263062	1361.143677	-512.191223	-39.287655	1358.973389	-514.218140	147.801102	1381.193115	-514.237488	179.210037	1649.875122	-620.436584	386.147766	1120.136719	-516.969971	-106.564491	1115.420410	-498.950989	420.102661	879.479309	-353.666382	-56.184170	914.269592	-507.665894	148.910904	958.424683	497.719269	-31.822096	932.939148	507.127472	124.503372
-548.404602	228.646286	865.585693	-531.924316	69.763298	861.666382	-624.356018	226.919479	497.332428	-424.826782	-45.778858	504.334900	-618.862854	170.463501	88.620583	-534.640198	-78.196030	136.983063	-576.794373	300.727844	1360.668823	-513.258362	-37.043125	1358.992188	-514.884888	150.074661	1381.011841	-514.927307	181.955307	1649.811523	-621.656067	388.449799	1119.687012	-518.553833	-104.050461	1115.580078	-502.814667	422.155640	877.667175	-357.347443	-55.776463	911.822327	-508.832489	150.112259	958.586487	498.185120	-31.528971	933.093384	507.715454	124.961800
-548.640930	229.606018	865.389832	-533.258240	70.725090	862.159729	-624.461670	227.834763	497.197113	-421.454926	-45.019058	506.436401	-619.061035	170.630447	88.639977	-532.933533	-72.011154	140.668594	-577.135864	303.140656	1360.316772	-514.302612	-34.837906	1359.141113	-515.563110	152.326996	1381.050659	-515.649414	184.599594	1649.882813	-623.026550	390.646088	1119.380249	-520.362000	-101.449234	1115.744629	-506.516846	423.835541	876.050293	-360.880188	-55.803200	909.642822	-509.848724	151.244629	958.809326	498.726685	-31.459740	933.244568	508.434113	124.994049
-548.890381	230.490448	865.333557	-534.482605	71.677597	862.773315	-624.277222	228.510818	497.081299	-418.306854	-44.128231	508.588470	-619.171753	170.752380	88.719254	-530.760071	-65.269188	143.929428	-577.481018	305.519928	1360.177246	-515.361938	-32.782692	1359.431274	-516.193848	154.489914	1381.289673	-516.362244	187.186188	1650.140503	-624.481628	392.697174	1119.199341	-522.372925	-99.336098	1116.058228	-510.237823	425.404236	874.695740	-364.466217	-56.443180	907.770874	-510.792511	152.353668	959.153137	499.294708	-31.442120	933.414917	509.110443	125.076477
-549.131165	231.318527	865.322266	-535.449463	72.500801	863.475586	-624.250671	229.208954	497.053558	-415.408752	-43.110531	510.772583	-619.389404	170.865509	88.797981	-528.136414	-57.984421	147.062195	-577.843567	307.837769	1360.241455	-516.433716	-30.733660	1359.947021	-516.870361	156.607086	1381.606079	-517.012634	189.746414	1650.582886	-626.021240	394.751038	1119.338623	-524.585815	-97.252472	1116.508545	-514.130554	427.150482	873.769165	-367.946533	-57.617138	906.230408	-511.581360	153.448700	959.554565	499.826508	-31.393082	933.511230	509.733215	125.150475
-549.351196	232.147110	865.420227	-536.341187	73.469612	864.292908	-624.311218	229.944000	497.089386	-412.696472	-42.020119	512.962524	-619.755066	170.852631	88.762169	-524.979065	-50.212009	150.051605	-578.239807	310.083282	1360.423950	-517.576111	-28.788902	1360.564087	-517.508972	158.689804	1382.112427	-517.721497	192.167694	1651.117798	-627.685730	396.817871	1119.645752	-526.860535	-95.579147	1117.169922	-517.813293	428.542816	872.900146	-371.420166	-59.354771	905.031677	-512.302307	154.636276	960.060181	500.373688	-31.345726	933.583191	510.313843	125.288170
-549.419006	232.867950	865.642090	-536.726318	74.486359	865.292480	-623.783630	230.280090	497.019379	-409.994232	-40.544315	515.238586	-619.837219	170.954071	88.846016	-522.046631	-42.224087	153.067963	-578.625610	312.322174	1360.838135	-518.705627	-26.844494	1361.426025	-518.166565	160.759598	1382.820679	-518.424622	194.474472	1651.816650	-629.537476	398.778534	1120.019165	-529.187256	-94.123680	1118.129395	-521.444397	429.938629	872.301758	-374.925018	-61.570679	904.158081	-512.738037	155.897934	960.729431	500.998169	-31.281055	933.632080	510.876434	125.463623
-549.769104	233.901443	865.912476	-537.801147	75.100090	866.185364	-623.289063	230.719925	497.066162	-407.826782	-39.239151	517.469543	-619.894409	171.009933	88.988213	-519.354187	-34.069118	156.201431	-579.036865	314.548798	1361.418701	-519.858643	-24.951593	1362.479614	-518.842651	162.769043	1383.593872	-519.136658	196.713501	1652.638672	-631.245544	400.590973	1120.775391	-531.553345	-93.051239	1119.287842	-525.205383	431.366547	871.983765	-378.433655	-64.319992	903.631653	-513.472229	156.948975	961.312439	501.455353	-31.268841	933.702759	511.318787	125.560181
-549.905151	234.723114	866.290771	-538.259583	75.821167	867.406006	-622.743835	231.003983	497.168488	-405.486603	-37.580074	519.698975	-619.934265	171.038666	89.188110	-516.315674	-25.551018	159.157349	-579.400513	316.742828	1362.200928	-521.020142	-23.030094	1363.687378	-519.488220	164.790085	1384.578003	-519.942932	198.790100	1653.525635	-633.214966	402.394470	1121.562378	-533.907227	-92.064926	1120.641846	-528.864075	432.751129	871.956177	-381.964478	-67.565491	903.447876	-513.891479	158.153519	962.138489	502.023254	-31.107315	933.683411	511.717712	125.739838
-549.900208	235.407883	866.817383	-538.506042	76.650909	868.713684	-622.039673	231.086151	497.238037	-403.227661	-35.678398	521.842896	-619.992554	170.948181	89.315125	-513.150208	-16.834888	162.064651	-579.795288	318.869324	1363.087158	-522.190063	-21.147179	1365.150635	-520.098755	166.798386	1385.700195	-520.665527	200.819244	1654.583862	-635.056946	404.145172	1122.602539	-536.313538	-91.325218	1122.253296	-532.344971	433.915009	872.112122	-385.543091	-71.229012	903.543701	-514.162415	159.324051	963.089722	502.615051	-31.040276	933.501465	512.201843	125.999809
-549.381714	236.916458	867.519836	-538.505554	77.720695	870.115906	-621.068848	231.125381	497.511627	-401.076660	-33.601692	523.881897	-619.987000	170.790146	89.513191	-509.624512	-7.865444	164.703674	-580.204773	321.001923	1364.156982	-523.349426	-19.322987	1366.629761	-520.700745	168.799515	1386.871094	-521.385498	202.716125	1655.739014	-636.960388	405.819427	1123.827393	-538.691711	-91.000473	1124.105591	-535.922363	435.183777	872.591736	-388.984680	-74.759262	903.955627	-514.128723	160.910965	964.202148	503.018463	-30.999617	933.504150	512.526306	126.197937
-549.400085	237.396027	868.081482	-538.555969	78.320869	871.555298	-619.561401	230.503418	497.395508	-399.036621	-31.429817	525.834656	-619.884521	170.638809	89.612137	-507.020081	0.969829	167.453903	-580.586731	323.053070	1365.272705	-524.435547	-17.473143	1368.130005	-521.314148	170.808456	1388.137085	-522.060242	204.572327	1656.983643	-638.933350	407.529602	1125.131958	-541.329834	-91.182480	1126.011597	-539.320862	436.282654	873.110779	-392.789734	-79.650528	904.745483	-514.328613	161.963303	965.233582	503.531799	-30.800877	933.429810	512.883179	126.457756
-549.448547	237.664032	868.561890	-538.601196	78.865860	872.994141	-618.424805	230.625519	497.485413	-397.160675	-29.199081	527.659180	-619.890686	170.495132	89.741272	-503.315063	10.139926	169.849380	-580.969971	325.151978	1366.453125	-525.518677	-15.580568	1369.677734	-521.964294	172.815140	1389.361816	-522.856689	206.273407	1658.181519	-640.815125	409.170227	1126.499268	-543.664673	-91.165695	1128.078247	-542.657410	437.552521	873.758240	-396.455750	-84.282707	905.620667	-514.525146	162.943741	966.213196	504.131866	-30.495636	933.341003	513.273438	126.735107
-549.444397	238.088028	869.065186	-538.554382	79.306274	874.441345	-616.837952	230.277023	497.425690	-395.478119	-26.901274	529.316895	-619.821472	170.420105	89.844063	-500.134583	19.165283	172.264343	-581.375244	327.222260	1367.560425	-526.530945	-13.734908	1371.218018	-522.570862	174.864700	1390.535156	-523.725220	207.801117	1659.343140	-642.747559	410.930084	1127.840454	-546.029114	-91.309456	1130.262573	-545.772827	438.682495	874.465637	-400.158051	-89.125969	906.692993	-514.693787	163.939423	967.218994	504.748840	-30.190456	933.256348	513.702271	127.069519
-549.323364	238.347198	869.582397	-538.391602	79.679482	875.904053	-615.067200	230.063843	497.382019	-393.732910	-24.510571	530.969116	-619.698608	170.324142	89.783470	-496.719604	28.286720	174.377548	-581.797852	329.217560	1368.633667	-527.497864	-11.807723	1372.706543	-523.222351	176.939514	1391.738281	-524.589233	209.295090	1660.561157	-644.649170	412.636475	1129.123291	-548.384766	-91.636688	1132.442261	-548.769958	439.912170	875.217712	-403.835297	-94.133232	907.960205	-514.782959	164.821564	968.246826	505.315186	-29.881020	933.174988	514.129639	127.362885
-549.036316	238.624481	870.162598	-538.014099	80.062180	877.280762	-613.196533	229.818375	497.322723	-391.981537	-21.726538	532.401001	-619.431702	170.332336	90.073288	-493.325012	37.262535	176.294693	-582.223145	331.238129	1369.716553	-528.376465	-9.836719	1374.236206	-523.869385	178.975037	1392.855469	-525.437500	210.647980	1661.757446	-646.500183	414.264526	1130.380005	-550.783447	-92.081367	1134.704712	-551.661499	441.166626	875.967163	-407.745941	-99.465500	909.271790	-514.740051	165.634171	969.282349	505.899231	-29.549099	933.050537	514.595581	127.655678
-548.661804	238.827515	870.717773	-537.460266	80.521889	878.595032	-611.565857	229.801682	497.331543	-390.264465	-18.703325	533.545898	-619.415222	170.264526	90.305679	-489.656281	46.193363	177.870987	-582.682800	333.183899	1370.602295	-529.160339	-7.852278	1375.649170	-524.660645	180.931290	1393.875610	-526.319153	211.873474	1662.935547	-648.298218	415.984070	1131.571533	-553.184875	-92.610077	1136.933105	-554.255859	442.384674	876.705933	-411.369354	-104.567642	910.828247	-514.610168	166.446289	970.284302	506.337677	-29.122473	932.931641	514.955505	128.248138
-548.389587	239.071487	871.228394	-537.114807	80.906097	879.729248	-609.500732	229.549789	497.350616	-389.035522	-15.903448	534.437683	-619.274841	170.203186	90.484291	-486.194916	54.956696	179.276978	-583.238892	335.075714	1371.444092	-529.964417	-5.883350	1377.015625	-525.187439	183.057709	1394.993042	-527.195740	212.971741	1664.057495	-650.041321	417.738129	1132.619873	-555.581726	-93.267296	1139.134399	-556.755066	443.798126	877.450317	-414.870758	-109.565384	912.409729	-514.616577	167.137634	971.172485	506.868713	-28.845112	932.847900	515.432434	128.473480
-548.010620	239.471848	871.653870	-536.833679	81.270462	880.687012	-607.517456	229.300232	497.272034	-387.805908	-13.028922	535.065491	-619.170776	170.126572	90.614365	-482.397980	63.493511	180.311234	-583.781494	336.859375	1371.983765	-530.696289	-3.900885	1378.299927	-525.893372	185.115768	1395.897705	-528.100220	213.905304	1665.070801	-651.734009	419.599304	1133.501709	-557.936157	-93.900070	1141.288818	-558.923096	445.249878	877.967407	-418.518921	-114.960526	914.266724	-514.611389	167.804199	971.937378	507.435730	-28.578011	932.800476	515.913452	128.678680
-547.666321	239.743607	871.956970	-536.395691	81.568199	881.495972	-605.529663	229.034012	497.166992	-386.912140	-10.042026	535.424194	-619.317383	170.091690	90.799881	-478.834564	71.791779	180.957336	-584.527039	338.773956	1372.467773	-531.402283	-1.942040	1379.491333	-526.789978	187.112442	1396.602539	-529.027771	214.709473	1666.001709	-653.313293	421.450195	1134.122192	-560.362122	-94.541862	1143.408203	-561.222900	447.316406	878.438965	-422.032043	-120.146477	916.047729	-514.554932	168.393417	972.565857	508.006195	-28.317499	932.742615	516.436035	128.911087
-547.553833	239.580093	872.059204	-536.023315	81.727623	882.070435	-603.498840	228.904480	496.972290	-386.049438	-6.829501	535.514038	-619.135864	170.019501	90.939201	-475.015564	79.777313	181.166016	-585.271240	340.487000	1372.566650	-532.071472	-0.016988	1380.573975	-527.461182	189.244736	1397.320679	-529.945313	215.418457	1666.819092	-654.806580	423.343658	1134.499268	-562.749268	-95.274818	1145.434937	-563.049133	449.302002	878.588196	-425.521667	-125.292351	917.854980	-514.579651	168.722748	972.953125	508.508545	-28.115383	932.694458	516.934204	129.132309
-547.255859	239.754486	872.155823	-535.494934	81.923203	882.451111	-601.385498	228.774170	496.810394	-385.324585	-3.319249	535.432739	-619.206238	169.893890	91.097832	-470.851471	87.586433	180.935547	-586.223206	342.306549	1372.636353	-532.697693	1.898531	1381.552368	-528.285217	191.279602	1397.767578	-530.863342	216.008865	1667.463623	-656.160339	425.332184	1134.580200	-565.130371	-95.906090	1147.427246	-564.632141	451.538757	878.614258	-428.801086	-130.088318	919.587097	-514.453491	169.103928	973.256042	509.016022	-27.944553	932.637451	517.442749	129.297379
-546.972961	240.097214	872.161072	-534.997864	82.301033	882.581543	-598.707581	228.016968	496.417694	-384.713715	0.491140	535.042175	-618.943359	169.719025	91.179054	-468.510712	94.882011	180.473724	-587.158508	343.898895	1372.288696	-533.280762	3.782541	1382.458496	-529.179565	193.188065	1398.054443	-531.734070	216.548462	1667.973511	-657.418884	427.392456	1134.409912	-567.424377	-96.553246	1149.307495	-565.988403	453.963501	878.486633	-432.123169	-135.107773	921.490051	-514.313354	169.563766	973.385010	509.508148	-27.809145	932.624634	517.970459	129.403931
-546.905334	240.762878	872.296570	-534.472839	82.653290	882.545959	-596.599915	227.917847	496.327728	-384.165680	4.698293	534.531738	-619.082336	169.433945	91.347984	-464.068115	102.172028	179.217270	-588.225464	345.428955	1371.848267	-533.856628	5.596329	1383.252563	-529.984924	195.118790	1398.238647	-532.616211	216.995438	1668.314819	-658.510742	429.483429	1134.018188	-569.660645	-97.055412	1151.165649	-567.055847	456.650116	878.153687	-435.493591	-140.275879	923.488159	-514.247803	170.015717	973.503723	510.029816	-27.635450	932.630371	518.479248	129.530106
-546.778442	240.933029	872.095215	-533.918152	82.835609	882.320862	-594.058533	227.793625	496.143860	-383.815247	9.389123	533.822388	-618.940002	169.217285	91.490150	-459.530151	109.280174	177.552536	-589.453674	346.902863	1371.200073	-534.443359	7.364008	1383.925049	-530.611694	197.034760	1398.382935	-533.496887	217.456573	1668.517822	-659.448486	431.599670	1133.341797	-571.769958	-97.482712	1152.848145	-567.809998	459.403900	877.713318	-438.527222	-145.180084	925.456299	-514.033752	170.241364	973.321045	510.499939	-27.521309	932.651001	518.976624	129.584579
-546.715881	241.170654	871.853638	-533.329224	82.980141	881.993530	-591.358215	227.638901	495.768402	-383.703857	14.418673	532.911804	-618.716187	169.062469	91.542839	-454.844574	116.162239	175.391647	-590.718079	348.296783	1370.420410	-534.989136	9.093127	1384.546143	-531.491638	198.819199	1398.254395	-534.432251	217.985077	1668.536621	-660.243469	433.752472	1132.523560	-573.867676	-97.905571	1154.484131	-568.329834	462.298798	877.100830	-441.340851	-149.707275	927.281311	-513.790344	170.457321	973.056885	510.899902	-27.455086	932.653442	519.480591	129.641708
-546.737976	241.408249	871.505188	-532.737305	83.113434	881.521790	-588.632629	227.468170	495.301727	-383.726837	19.924753	531.834229	-618.605774	169.025558	91.563408	-450.118103	122.775620	172.778366	-592.147827	349.766815	1369.501831	-535.459839	10.753022	1385.015015	-532.258972	200.570770	1398.041626	-535.286621	218.435287	1668.479980	-660.940308	435.864014	1131.442139	-575.780823	-98.163177	1155.962280	-568.671143	465.406342	876.293518	-444.125671	-154.361008	929.228394	-513.548279	170.660995	972.656921	511.265991	-27.357159	932.671509	519.948425	129.837509
-546.802612	241.609909	871.113647	-532.094177	83.161728	880.991943	-585.785767	227.373108	494.817017	-383.875183	25.804771	530.545471	-618.403076	169.018738	91.508965	-445.191711	129.198334	169.754562	-593.571045	351.034668	1368.420410	-535.979614	12.307565	1385.424805	-532.925598	202.308289	1397.741577	-536.221497	218.965973	1668.320923	-661.496033	437.941895	1130.112427	-577.658203	-98.519135	1157.308838	-568.682068	468.607513	875.431152	-446.820343	-158.908035	931.101868	-513.263123	170.810455	972.195190	511.665100	-27.374123	932.675354	520.539490	129.800522
-546.976196	241.832001	870.619446	-531.458618	83.103760	880.477905	-583.005859	227.275803	494.288605	-384.481476	31.738232	529.116638	-618.217529	168.949554	91.412514	-440.248383	135.288223	166.407166	-594.944519	352.311371	1367.205444	-536.460266	13.800616	1385.655151	-533.818420	203.879547	1397.322144	-537.220581	219.624420	1668.000977	-661.987610	439.995026	1128.763184	-579.446045	-98.834473	1158.587769	-568.574280	471.861298	874.490784	-449.390076	-163.341507	932.933594	-513.030151	170.998688	971.681152	512.062378	-27.362932	932.701660	521.081726	129.806595
-547.049133	242.123428	870.186523	-530.765869	83.213150	879.958862	-580.343445	227.209366	493.807465	-385.613068	37.527615	527.640259	-618.080505	168.898056	91.409355	-435.579071	141.172562	162.841431	-596.348206	353.428894	1365.969604	-536.910400	15.255722	1385.817261	-534.607361	205.358612	1396.808716	-538.218018	220.393005	1667.584839	-662.347717	441.859344	1127.323975	-581.084290	-99.146255	1159.678101	-568.242188	475.163696	873.583679	-451.864441	-167.621048	934.667969	-512.744141	171.261017	971.206116	512.431152	-27.347075	932.734924	521.662964	129.826828
-547.099609	242.337265	869.698669	-530.113342	83.503220	879.378479	-577.934265	227.072678	493.300964	-386.896698	43.422516	526.256165	-618.023804	168.835342	91.423401	-430.598511	146.922180	158.981598	-597.753418	354.468506	1364.681641	-537.344788	16.599997	1385.893921	-535.265991	206.831512	1396.415405	-539.242249	221.219803	1667.149170	-662.665405	443.606506	1125.759277	-582.641541	-99.529282	1160.690918	-567.808533	478.632538	872.931396	-454.158966	-171.729279	936.401917	-512.483337	171.572937	970.677551	512.742432	-27.326927	932.742737	522.236084	129.756302
-547.095886	242.514786	869.161560	-529.418579	83.766609	878.791748	-575.759766	227.075302	492.846832	-388.549744	49.244015	524.824890	-617.879944	168.811798	91.438057	-423.500244	152.853989	155.311707	-598.912903	355.487122	1363.320068	-537.602844	17.897421	1385.940063	-536.206604	208.128632	1395.842285	-540.289368	222.114624	1666.664307	-662.880798	445.077118	1124.221313	-584.009155	-99.898499	1161.653809	-567.179016	482.026184	872.219849	-456.389526	-175.689423	938.028870	-512.192322	171.875778	970.124023	513.000549	-27.330116	932.781006	522.757813	129.680496
-547.046631	242.626724	868.622742	-528.669739	84.000153	878.204102	-574.026855	227.239471	492.410950	-390.434143	55.589027	523.133423	-617.760498	168.802979	91.406380	-417.817261	158.285507	151.290741	-600.231445	356.376404	1362.026733	-537.896423	19.168287	1385.938599	-537.011963	209.410233	1395.276489	-541.388916	223.134216	1666.135010	-663.070435	446.635834	1122.673584	-585.276001	-100.326233	1162.605469	-566.310120	485.118530	871.427063	-458.537567	-179.479736	939.609131	-511.884766	172.131012	969.578003	513.266357	-27.377760	932.826233	523.333557	129.660904
-546.885925	242.805954	868.125977	-527.772522	84.226982	877.603577	-572.569946	227.535004	492.013184	-392.942169	61.506119	521.731506	-617.698242	168.847412	91.374481	-412.122803	163.671616	147.283691	-601.744873	357.282410	1360.837036	-538.149170	20.330929	1385.926025	-537.866577	210.673233	1394.720703	-542.543457	224.255844	1665.583130	-663.269958	448.047546	1121.191772	-586.409912	-100.739220	1163.429688	-565.337708	488.193329	870.694092	-460.591644	-183.083115	941.122314	-511.517212	172.377289	969.068848	513.566895	-27.389248	932.876343	523.909302	129.643936
-546.648621	243.016220	867.649536	-526.877808	84.531769	877.042358	-571.610718	227.785278	491.660980	-395.718170	67.403519	520.250732	-617.647095	168.882523	91.302826	-406.580872	168.933685	143.406570	-602.930237	357.987701	1359.506714	-538.347595	21.462130	1385.870239	-538.666138	211.902954	1394.198486	-543.732605	225.490051	1665.009277	-663.436829	449.285645	1119.735229	-587.386963	-101.206802	1164.260986	-564.257446	491.144501	869.975647	-462.597260	-186.466721	942.576599	-511.129150	172.676086	968.593811	513.820496	-27.460249	932.913086	524.500366	129.592148
-546.330688	243.253708	867.221741	-525.898132	84.776794	876.552185	-570.740417	228.035156	491.334381	-399.066986	72.919289	518.709473	-617.631226	168.882217	91.203957	-401.201141	174.019760	139.675720	-604.357483	358.834412	1358.508911	-538.485046	22.551979	1385.843872	-539.600586	212.952164	1393.638550	-544.993042	226.817184	1664.472778	-663.531128	450.399597	1118.294312	-588.261169	-101.635803	1165.086670	-563.115173	493.957947	869.443542	-464.449432	-189.648743	944.023254	-510.695099	172.962357	968.187561	514.101196	-27.525465	932.938354	525.136475	129.466690
-545.945984	243.514221	866.875244	-524.843140	85.048767	876.150085	-570.204590	228.296631	491.197052	-402.297791	78.562744	517.327759	-617.596436	168.903900	91.184151	-394.844788	179.397110	135.856659	-605.750305	359.476166	1357.517944	-538.653503	23.514143	1385.788452	-540.477966	213.980530	1393.167603	-546.279175	228.212006	1664.005005	-663.555481	451.502380	1117.179077	-588.898560	-102.035637	1165.821899	-561.893311	496.679626	869.197571	-465.748322	-192.608658	945.568909	-510.203125	173.275879	967.868713	514.318970	-27.552784	932.930115	525.687195	129.437958
-545.507324	243.708054	866.674500	-523.696838	85.317513	875.906677	-569.497681	228.084976	490.966949	-405.599396	84.006721	516.092712	-617.341003	168.915115	91.116997	-389.677582	184.177368	132.993301	-607.191650	360.045288	1356.662476	-538.815002	24.405560	1385.852783	-541.264221	215.037872	1392.968750	-547.608765	229.657791	1663.643799	-663.641663	452.252533	1116.003174	-589.432007	-102.458755	1166.624634	-560.547241	499.235992	869.071350	-467.092041	-195.279800	946.954468	-509.660828	173.567032	967.706116	514.540161	-27.417282	932.940125	526.164978	129.651871
-545.080994	243.886353	866.599304	-522.526062	85.526749	875.796387	-569.479248	228.552094	491.139923	-409.004913	89.275604	515.063232	-617.378723	168.896591	91.161171	-383.930511	188.932236	130.253891	-608.607666	360.574799	1356.013306	-538.908203	25.332644	1385.978394	-542.316223	215.912811	1392.687256	-548.871460	231.162659	1663.385742	-663.721924	452.997070	1115.106445	-589.877563	-102.960205	1167.505005	-559.177368	501.473846	869.104919	-468.275940	-197.724899	948.295227	-509.084961	173.829712	967.664185	514.779358	-27.364511	932.951904	526.685364	129.608490
-544.612915	244.072601	866.605835	-521.288208	85.757690	875.834961	-569.335754	228.646942	491.195862	-412.549622	94.401329	514.166565	-617.278259	168.945435	91.134193	-378.937347	193.585159	127.710381	-610.075562	361.031799	1355.415527	-539.047974	26.121510	1386.185913	-543.214539	216.750504	1392.539917	-550.432251	232.693741	1663.079224	-663.822754	453.562866	1114.254150	-590.223755	-103.438972	1168.450195	-557.746582	503.526245	869.231934	-469.430481	-199.852859	949.459900	-508.477844	174.147354	967.739075	515.045898	-27.432602	932.978271	527.284790	129.521072
-544.190552	244.302139	866.726196	-520.092957	86.096336	875.941040	-569.310669	228.653473	491.205444	-416.006195	99.260292	513.467773	-617.131348	169.000839	91.062737	-373.335663	198.351135	125.814461	-611.495911	361.482758	1354.974487	-539.149597	26.950062	1386.469360	-544.147339	217.635956	1392.464233	-551.921997	234.277725	1662.866333	-663.937134	454.082916	1113.532715	-590.552490	-103.953941	1169.470581	-556.326233	505.399628	869.483521	-470.814911	-201.656815	950.435425	-507.874695	174.519882	967.895691	515.321228	-27.490358	933.019897	527.855713	129.489899
-543.742432	244.488571	866.895569	-518.860962	86.424271	876.150330	-569.565063	228.737503	491.257751	-419.522217	103.632439	512.860657	-617.091187	169.088562	91.012306	-367.728241	203.031372	124.480095	-612.941284	361.893768	1354.643799	-539.160278	27.736034	1386.857666	-545.051697	218.479401	1392.509521	-553.436646	235.868484	1662.706177	-664.011230	454.452362	1112.898438	-590.632751	-104.346458	1170.525635	-554.815552	507.090485	869.888489	-471.568085	-203.174835	951.585999	-507.247711	174.899017	968.126465	515.578125	-27.575922	933.036499	528.397217	129.407578
-543.243103	244.721420	867.143311	-517.560486	86.783936	876.407104	-570.050842	228.881714	491.370544	-422.717804	107.665100	512.406555	-617.066589	169.196167	90.963127	-362.654785	207.456192	123.619865	-614.447876	362.223785	1354.416504	-539.262024	28.502216	1387.299438	-545.895447	219.232468	1392.574341	-554.969788	237.475189	1662.582886	-664.192322	454.835632	1112.406860	-590.680603	-104.707497	1171.633911	-553.283325	508.549377	870.477600	-472.293518	-204.424561	952.683044	-506.555603	175.299042	968.420044	515.868774	-27.598215	933.033020	528.981934	129.361084
-542.790100	245.070908	867.455566	-516.266052	87.137718	876.709961	-570.725098	229.105591	491.561920	-425.439178	111.349998	512.243469	-616.940979	169.208191	90.855057	-357.931488	211.773987	123.163826	-615.797485	362.601410	1354.250610	-539.404480	29.237267	1387.786987	-546.759460	220.005508	1392.731812	-556.645325	239.059784	1662.577515	-664.312683	455.024811	1111.954224	-590.587952	-104.979813	1172.744751	-551.720886	509.845978	871.135254	-472.796234	-205.375290	953.802124	-505.867554	175.743179	968.764038	516.182617	-27.578936	933.036499	529.524475	129.279114
-542.375061	245.332504	867.794556	-515.009094	87.533653	877.050720	-571.585510	229.228653	491.706696	-427.892700	114.476776	512.108459	-616.876404	169.463348	90.920418	-354.093872	216.008667	123.052536	-617.137634	362.898804	1354.198730	-539.436829	29.947348	1388.381714	-547.490845	220.790573	1393.018555	-558.284241	240.560654	1662.608154	-664.499634	455.136047	1111.592896	-590.434326	-105.153549	1173.939209	-550.150757	510.904297	871.925415	-473.080017	-205.976471	954.945984	-505.194580	176.180893	969.132751	516.506165	-27.534109	933.037903	530.064514	129.279434
-541.944397	245.596893	868.165405	-513.734253	87.906548	877.488159	-572.809692	229.528122	491.966583	-429.851929	117.198799	512.171692	-616.744446	169.480286	90.855598	-350.656769	220.034180	123.299149	-618.466736	363.156342	1354.206909	-539.496155	30.638914	1389.077759	-548.278259	221.503494	1393.361450	-560.023926	242.061264	1662.730103	-664.617798	455.075958	1111.213135	-590.210754	-105.203087	1175.116089	-548.494141	511.774841	872.779724	-473.108765	-206.331650	956.044128	-504.488251	176.647903	969.557312	516.868347	-27.554035	933.067627	530.635559	129.248230
-541.642578	245.884048	868.570251	-512.581238	88.339821	877.982605	-574.146973	229.854309	492.274109	-431.235962	119.489914	512.399475	-616.632141	169.697357	90.890419	-348.161865	223.725632	123.640587	-619.675842	363.417603	1354.274292	-539.566223	31.395401	1389.765503	-549.135498	222.087296	1393.579468	-561.716797	243.471497	1662.944946	-664.876831	455.044434	1110.913940	-589.908875	-105.134300	1176.218872	-546.871399	512.449707	873.680115	-472.860168	-206.330139	957.178345	-503.899567	177.173813	970.023254	517.224182	-27.557816	933.098511	531.182190	129.155060
-541.496216	246.206696	868.968079	-511.608704	88.832886	878.440308	-575.616150	230.217041	492.639008	-431.983459	121.793503	512.915955	-616.460327	169.962891	90.899887	-345.949249	227.131058	124.155266	-620.705383	363.868378	1354.418091	-539.574402	32.100971	1390.518188	-549.883118	222.760361	1393.980591	-563.602356	244.828232	1663.140137	-665.075745	454.950104	1110.653809	-589.596497	-105.011841	1177.315063	-545.187927	512.920837	874.538696	-472.529510	-206.104523	958.173584	-503.403198	177.739227	970.449585	517.566406	-27.588079	933.124023	531.755615	129.111588
-541.366028	246.524033	869.361145	-510.672577	89.277405	879.012451	-577.056641	230.399246	492.943024	-432.054047	123.991241	513.673645	-616.339539	170.230225	90.896935	-344.419861	230.063034	124.675575	-621.847534	364.099762	1354.307251	-539.534729	32.849331	1391.301758	-550.572449	223.452759	1394.328125	-565.460266	246.110199	1663.395630	-665.330017	454.803314	1110.260254	-589.201782	-104.764915	1178.412964	-543.534668	513.282227	875.390015	-471.863861	-205.558380	959.165894	-502.931244	178.344696	970.922852	517.890381	-27.580652	933.120178	532.288696	129.164108
-541.353943	246.785858	869.756836	-509.910217	89.735092	879.620605	-578.575195	230.464432	493.244598	-431.574646	126.131615	514.576172	-616.221680	170.446350	90.896965	-343.202393	232.690125	125.351646	-622.806580	364.529846	1354.404053	-539.563049	33.573303	1392.063232	-551.300354	224.153687	1394.734863	-567.297913	247.314194	1663.737305	-665.564087	454.577209	1109.893555	-588.714600	-104.428055	1179.359497	-541.857361	513.471863	876.244385	-470.923676	-204.764923	960.105469	-502.603180	178.946060	971.412476	518.316406	-27.573439	933.126465	532.851929	129.146103
-541.503479	247.055893	870.194763	-509.248840	90.159996	880.306213	-580.233032	230.525818	493.569000	-430.638245	127.936584	515.561157	-616.079163	170.611847	90.874344	-342.337341	235.141113	126.104568	-623.849060	364.852295	1354.367798	-539.627991	34.325451	1392.800903	-551.996948	224.879700	1395.192383	-569.158325	248.439514	1664.096191	-665.900024	454.425690	1109.544800	-588.186707	-104.126274	1180.265625	-540.227356	513.513000	877.077209	-469.778168	-203.682556	960.995361	-502.373627	179.568771	971.949768	518.821777	-27.651995	933.159363	533.564697	128.770447
-541.762634	247.238403	870.602234	-508.763763	90.597618	881.006714	-581.972229	230.538712	493.864532	-429.384338	129.522491	516.495483	-616.053894	170.760056	90.888397	-341.772736	237.603546	126.918739	-624.914978	365.141449	1354.406616	-539.273438	35.126812	1393.623535	-552.672424	225.519974	1395.636597	-571.114319	249.471954	1664.462891	-666.175110	454.141602	1109.159180	-587.455139	-103.599792	1181.075317	-538.656250	513.405457	877.876221	-468.384735	-202.410263	961.793396	-502.271606	180.182449	972.471436	519.192261	-27.447798	933.155457	533.952332	129.194290
-542.056458	247.440018	871.026062	-508.329468	91.103813	881.667603	-583.721985	230.632965	494.112549	-427.972809	130.847946	517.356079	-615.923523	170.890518	90.911598	-341.625793	240.044601	127.824409	-625.876465	365.636566	1354.400635	-539.489502	35.883343	1394.341675	-553.287842	226.340500	1396.212402	-573.033875	250.457123	1664.898804	-666.479675	453.832123	1108.778564	-586.715515	-103.246445	1181.889771	-537.066162	513.182922	878.661926	-466.728912	-200.954712	962.566772	-502.195892	180.810822	972.980103	519.514526	-27.309824	933.159424	534.383911	129.427109
-542.417664	247.633438	871.397827	-507.839539	91.440445	882.383423	-585.840210	230.593781	494.356293	-426.692871	131.885895	518.141663	-615.962158	170.979645	90.948715	-341.506592	242.470703	128.855087	-626.845337	366.143188	1354.352295	-539.715210	36.690281	1395.065308	-554.020447	227.021255	1396.618164	-574.998413	251.364258	1665.313354	-666.743408	453.528168	1108.389160	-585.884644	-102.769241	1182.647095	-535.565857	512.846436	879.379822	-464.858276	-199.254181	963.348999	-502.173462	181.413116	973.492981	519.902283	-27.378212	933.173035	534.950378	129.383423
-542.733826	247.775742	871.733032	-507.383392	91.786972	883.044189	-587.811035	230.199112	494.667419	-425.635620	132.824738	518.893005	-615.810852	171.063202	90.860588	-341.303314	244.809113	129.952621	-627.796448	366.661072	1354.324829	-539.848206	37.568611	1395.778931	-554.864807	227.690689	1396.983398	-576.954041	252.201141	1665.726563	-666.986450	453.184479	1108.037476	-584.915161	-102.200653	1183.306152	-534.117554	512.452148	880.037354	-462.814850	-197.362244	963.997986	-502.138977	181.978043	973.959473	520.415222	-27.356874	933.242432	535.502686	129.313538
-543.093506	247.970490	872.029175	-506.955963	92.128166	883.600464	-589.984375	230.123764	495.110443	-424.735779	133.949890	519.614624	-615.728760	171.273468	90.935120	-341.035309	246.978653	131.119965	-628.802490	367.149902	1354.273560	-540.025085	38.416592	1396.422729	-555.489258	228.563293	1397.520996	-578.875671	252.977127	1666.110107	-667.206055	452.831238	1107.616821	-583.746155	-101.447922	1183.773804	-532.761841	511.985840	880.600098	-460.432404	-195.306961	964.614685	-502.135162	182.525375	974.357117	520.918823	-27.371334	933.272827	536.097107	129.310257
-543.374023	248.162613	872.268066	-506.495239	92.463638	884.168518	-592.621887	230.491257	495.524597	-424.289551	134.820511	520.306702	-615.678040	171.290176	90.939651	-340.438660	249.032410	132.307175	-629.809204	367.688202	1354.266846	-540.201294	39.270092	1397.044067	-556.378235	229.258286	1397.761719	-580.815735	253.732651	1666.480713	-667.350098	452.356079	1107.157471	-582.467102	-100.868011	1184.296387	-531.348938	511.484070	881.146606	-457.855011	-193.098038	965.187683	-502.132782	183.091492	974.741821	521.444824	-27.360550	933.282776	536.688416	129.324326
-543.577026	248.203537	872.487366	-506.057373	92.780548	884.706055	-594.909851	230.568161	496.070221	-424.010101	135.597488	521.002441	-615.619080	171.198822	90.941086	-339.648712	250.720230	133.515640	-630.898376	368.207764	1354.220459	-540.300293	40.141113	1397.620972	-557.184509	229.963730	1398.135132	-582.732422	254.444458	1666.830566	-667.488770	451.854370	1106.698364	-580.991821	-100.132072	1184.724365	-530.203003	510.933563	881.598938	-454.975983	-190.657883	965.688660	-502.125458	183.557236	975.107788	522.389343	-26.954330	933.426941	537.349365	129.304123
-543.805359	248.272232	872.733887	-505.621368	93.032761	885.258667	-596.808594	230.042603	496.527191	-424.205933	135.832047	521.458130	-615.423889	171.209930	90.853752	-338.470856	252.239258	134.695663	-632.070496	368.753815	1354.135620	-540.438843	40.984528	1398.161377	-557.899292	230.881592	1398.656494	-584.611694	255.127396	1667.143311	-667.792725	451.633453	1106.327637	-579.337830	-99.266678	1184.912231	-529.110596	510.294861	882.005554	-451.934814	-188.141281	966.114258	-502.182800	183.980972	975.509094	523.000793	-27.025448	933.516418	537.960388	129.146530
-543.923340	248.240875	872.942871	-505.145721	93.232529	885.755737	-598.448792	229.676605	496.920868	-424.145660	136.149460	522.035400	-615.072571	171.363693	90.865845	-336.911743	253.502747	135.789108	-633.222046	369.282745	1354.095825	-540.638794	41.858349	1398.645996	-558.934875	231.466858	1398.784790	-586.478516	255.777405	1667.433228	-667.983093	451.301361	1105.977295	-577.546692	-98.641563	1185.263672	-528.182068	509.642609	882.274170	-448.847931	-185.656860	966.620178	-502.153259	184.313400	975.862244	523.533081	-27.179913	933.541809	538.576111	129.052704
-543.921448	248.194321	873.198059	-504.648743	93.377159	886.318604	-599.898071	229.223175	497.180878	-423.913116	136.484329	522.707275	-615.032104	171.482529	90.926086	-334.683624	254.366150	137.033112	-634.428101	369.768799	1354.013916	-540.792236	42.730564	1399.080444	-559.776611	232.216614	1399.138550	-588.269836	256.381683	1667.679688	-668.205933	451.010406	1105.621460	-575.578308	-97.933960	1185.566162	-527.155762	508.748779	882.381592	-445.151001	-182.613831	966.831726	-502.078369	184.598892	976.278076	524.103638	-27.303932	933.572449	539.203491	128.884583
-543.902466	248.112213	873.457581	-504.207306	93.441216	886.953674	-601.135986	228.944595	497.404602	-424.617249	136.337860	523.429871	-614.985046	171.576218	90.999313	-332.643005	254.852402	138.140137	-635.676819	370.257141	1353.905029	-540.994873	43.592506	1399.460815	-560.649597	232.991745	1399.463745	-589.988586	256.982971	1667.883301	-668.387756	450.781982	1105.252686	-573.437378	-97.183609	1185.737793	-526.547791	508.151031	882.593506	-441.650513	-179.870712	967.241577	-502.043884	184.848312	976.732849	524.901367	-27.337711	933.469482	539.996460	128.867432
-543.869202	248.002045	873.711731	-503.814514	93.520912	887.563232	-602.236267	228.666779	497.622009	-424.208893	136.492630	524.337830	-614.847229	171.453186	90.858665	-329.523285	255.025528	139.334473	-636.971191	370.660065	1353.727661	-541.197449	44.458763	1399.851440	-561.847595	233.563522	1399.582397	-591.704041	257.644165	1668.000732	-668.618591	450.622986	1104.824829	-571.121887	-96.425415	1185.942871	-525.808716	507.191376	882.522217	-437.742676	-176.730362	967.518188	-502.004425	185.078979	977.167969	525.368164	-27.706814	933.774780	540.661804	128.274292
-543.815308	247.853119	873.979309	-503.513336	93.516479	888.216919	-603.215332	228.649323	497.826935	-423.709869	136.155457	525.067139	-614.927124	171.736023	91.015053	-326.317993	254.710815	140.612930	-638.112854	371.155914	1353.636719	-541.387329	45.241886	1400.187134	-562.814758	234.161301	1399.773682	-593.354980	258.291565	1668.114258	-668.796082	450.439056	1104.430786	-568.681580	-95.632980	1186.082397	-525.338501	506.464691	882.404480	-433.610718	-173.475845	967.777344	-501.987671	185.250137	977.627808	525.867554	-27.836746	933.881592	541.190735	128.420761
-543.739319	247.714539	874.272156	-503.247925	93.487450	888.882263	-603.981873	228.626175	498.025879	-422.055511	136.567703	526.289734	-614.910278	171.866974	91.075890	-322.042389	254.215729	141.876602	-639.499756	371.523651	1353.465820	-541.733643	46.011982	1400.512329	-563.615295	234.950333	1400.141357	-594.985718	258.944824	1668.211304	-669.022583	450.311218	1104.019531	-566.120483	-94.775871	1186.143677	-524.906067	505.664948	882.268311	-429.327179	-170.106445	968.088623	-501.957520	185.399185	978.102905	526.627441	-27.869850	933.912903	542.015442	128.356476
-543.651062	247.602295	874.586060	-503.077271	93.492455	889.507874	-604.543030	228.497345	498.102753	-420.445862	136.435181	527.312744	-614.853271	171.944748	91.109352	-317.861603	253.324677	143.116486	-640.675354	372.005310	1353.291626	-542.134033	46.748154	1400.788452	-564.812256	235.454651	1400.247314	-596.562317	259.624969	1668.283813	-669.196594	450.131714	1103.627441	-563.433777	-93.792267	1186.180908	-524.628479	504.953613	882.082458	-424.852631	-166.617096	968.415100	-501.959778	185.528946	978.573669	527.073181	-28.121845	934.107849	542.610168	128.174622
-543.537109	247.402008	874.871155	-502.898254	93.293587	890.207092	-605.276001	228.889465	498.401764	-418.594879	135.933853	528.262329	-614.904236	171.982010	91.194618	-313.354553	252.150024	144.399887	-641.990967	372.439178	1353.122803	-542.667053	47.472897	1401.023926	-565.741211	236.084335	1400.509888	-598.162659	260.300964	1668.340088	-669.445740	450.014587	1103.241821	-560.713501	-92.783249	1186.171753	-524.396790	504.180878	881.797241	-420.218079	-163.056274	968.819519	-501.959717	185.558990	979.062256	527.742859	-28.445313	934.192322	543.505737	127.541397
-543.333374	247.143707	875.121094	-502.599762	92.950233	890.900574	-605.224060	228.361359	498.290375	-416.559082	135.287033	529.187073	-614.758606	171.981628	91.170135	-308.853180	250.793503	145.627274	-643.172913	372.875641	1352.947632	-543.198730	48.125793	1401.262695	-567.054138	236.419510	1400.524292	-599.688110	260.983612	1668.362793	-669.677551	449.885468	1102.803833	-557.952637	-91.573532	1186.047852	-524.221191	503.475616	881.511475	-415.301971	-159.164612	969.158447	-501.864258	185.498962	979.529907	528.262390	-28.469667	934.290588	544.038574	127.843178
-543.247803	246.974594	875.307190	-502.793427	92.945610	891.442810	-605.392700	228.178589	498.283630	-414.050323	134.799667	530.350098	-614.752441	171.882034	91.187958	-303.798248	249.122070	147.210785	-644.342712	373.263824	1352.663696	-543.910706	48.795704	1401.439575	-568.036011	236.966019	1400.723755	-601.149902	261.677795	1668.344238	-669.938721	449.686096	1102.372192	-555.162964	-90.406754	1186.000977	-524.134094	502.782593	881.182007	-410.546997	-155.534424	969.885681	-502.013428	185.587738	979.886536	528.786072	-28.616505	934.360291	544.685425	127.747963
-542.992065	246.660065	875.480164	-502.611023	92.543930	892.149597	-605.709473	228.424393	498.485382	-412.543793	133.174149	531.341919	-614.721313	171.729858	91.192062	-299.451843	247.267334	148.683075	-645.522034	373.610870	1352.375732	-544.658752	49.423771	1401.661133	-568.870239	237.544327	1400.910889	-602.590759	262.380920	1668.326294	-670.286743	449.577393	1101.968506	-552.444336	-89.134476	1185.995850	-524.173157	502.083557	880.780457	-405.514496	-151.588120	970.643005	-501.998505	185.491745	980.327820	529.378784	-28.896051	934.450317	545.589783	127.130142
-542.786011	246.435837	875.601624	-502.794220	92.425919	892.744751	-605.713379	228.195328	498.487457	-410.044830	132.108093	532.555542	-614.706543	171.556717	91.203186	-294.343933	245.298538	150.389145	-646.449646	374.098633	1352.213867	-545.442810	50.019344	1401.904053	-570.142395	237.817581	1400.927246	-604.019287	263.061768	1668.332275	-670.429016	449.073212	1101.560303	-549.770508	-87.727013	1185.933838	-524.006042	501.157318	880.432251	-400.419586	-147.548447	971.529175	-502.178314	185.526947	980.692993	529.999634	-29.141432	934.531189	546.431091	126.774841
-542.574768	246.123169	875.666016	-503.002594	92.182030	893.370239	-605.632080	227.896332	498.468597	-407.726196	130.867432	533.821472	-614.642517	171.404282	91.195267	-289.296753	243.193817	152.190720	-647.363464	374.559235	1352.001709	-546.341553	50.600006	1402.106934	-571.052734	238.200455	1401.048828	-605.367981	263.781677	1668.328003	-670.659729	448.623932	1100.897705	-547.191284	-86.334290	1185.934937	-524.170410	500.441345	879.989014	-395.252533	-143.455627	972.663696	-502.392609	185.496506	981.042114	530.493774	-29.016315	934.584106	546.845459	127.295532
-542.368042	245.789490	875.724915	-503.421570	92.058388	893.977966	-605.272400	227.236908	498.321259	-404.380646	130.098831	535.349182	-614.523010	171.273315	91.145912	-283.213928	241.097977	154.278152	-648.336731	374.918427	1351.751465	-547.519409	51.063309	1402.338013	-571.654358	238.893661	1401.427246	-606.694397	264.491180	1668.386475	-671.098083	448.574463	1100.477905	-544.743652	-84.894844	1185.936157	-524.438049	499.713501	879.597168	-390.053833	-139.308411	974.002441	-502.746582	185.490646	981.389526	531.244080	-29.635859	934.686890	548.095459	125.967445
-542.057922	245.368759	875.827637	-503.672150	91.798584	894.572632	-605.198059	227.154755	498.392487	-401.671844	128.673126	536.725769	-614.397522	170.943604	91.051361	-277.203888	238.803604	156.473618	-649.245911	375.366852	1351.599487	-548.672852	51.584099	1402.591431	-572.969910	239.058868	1401.404785	-607.989380	265.158386	1668.478027	-671.781860	448.825592	1100.253174	-542.401794	-83.477066	1186.011963	-524.857056	498.889343	879.197876	-384.788818	-135.096085	975.622986	-502.999847	185.335938	981.764832	531.657349	-29.601252	934.746155	548.602173	126.216545
-541.671875	244.836578	875.914612	-503.851471	91.460846	895.282349	-604.929321	226.824417	498.368622	-398.943481	127.297699	538.192688	-614.358521	170.794479	91.067207	-271.120789	236.424301	158.778748	-649.987244	375.836212	1351.514771	-549.981995	52.065578	1402.816406	-573.912170	239.433701	1401.682861	-609.242188	265.864899	1668.577026	-672.432373	448.939514	1100.072021	-540.277527	-81.949158	1186.059326	-525.304871	498.127838	878.815857	-379.597076	-130.956818	977.473572	-503.266846	185.153641	982.194458	532.243958	-29.914114	934.855408	549.457581	125.539116
-541.325867	244.270676	876.013855	-504.007690	91.074738	895.947144	-604.414978	226.407562	498.318176	-396.084229	125.931679	539.697876	-614.219238	170.708786	91.115395	-264.719177	233.959656	161.164688	-650.696594	376.378967	1351.409180	-551.371277	52.513733	1403.063232	-574.948975	239.696228	1401.794678	-610.461060	266.513214	1668.672607	-673.161499	449.082184	1099.900269	-538.370850	-80.450783	1186.182983	-525.919922	497.310852	878.363647	-374.439087	-126.752632	979.604675	-503.524567	184.908295	982.606140	532.709717	-30.078030	934.927795	550.090698	125.384697
-541.119202	243.913162	876.164429	-504.702637	90.710007	896.515442	-604.025208	226.102539	498.375580	-393.558502	124.051292	541.023010	-614.356750	170.782074	91.241959	-258.211853	231.376465	163.628342	-651.322388	376.911865	1351.310181	-552.841309	52.965050	1403.259155	-575.917969	240.045959	1401.959351	-611.641785	267.207092	1668.762451	-673.858215	449.156616	1099.727783	-536.656006	-79.009232	1186.324951	-526.560852	496.467133	877.926453	-369.257172	-122.747269	982.166016	-504.068878	184.631622	983.009460	533.099426	-30.020414	934.975891	550.551575	125.682945
-540.779663	243.387070	876.286133	-504.855469	90.228485	897.101501	-603.508911	225.729401	498.437225	-390.640991	122.568527	542.558777	-614.295166	170.636169	91.197899	-250.985291	228.686447	166.384384	-651.808105	377.433075	1351.248047	-554.281494	53.349941	1403.566528	-576.626770	240.390076	1402.143433	-612.762756	267.896912	1668.829102	-674.592468	449.266174	1099.615967	-535.286682	-77.725510	1186.524048	-527.338074	495.449768	877.273865	-364.597168	-118.907768	984.695679	-504.339203	184.285751	983.405090	533.503601	-30.133417	935.014404	551.158081	125.515663
-540.434082	242.730164	876.428528	-504.966522	89.672318	897.803955	-602.987915	225.475037	498.485260	-387.535095	120.974358	544.168823	-614.212708	170.548325	91.223923	-243.354950	225.913208	169.310394	-652.180298	377.961426	1351.240967	-555.688293	53.715313	1403.813721	-577.455627	240.736710	1402.303467	-613.837219	268.543121	1668.864014	-675.233215	449.248688	1099.515381	-534.172119	-76.420670	1186.694336	-528.153015	494.648987	876.887756	-359.926422	-115.025948	987.615356	-504.608246	183.904434	983.859619	533.900513	-30.224939	935.038940	551.717712	125.411591
-540.163879	242.146362	876.593872	-505.199310	89.168335	898.411316	-602.460449	225.222275	498.518433	-384.445099	119.218193	545.857117	-614.157471	170.441132	91.284470	-235.884583	223.009338	172.327835	-652.496338	378.420502	1351.254150	-557.181641	54.007069	1404.067993	-578.211182	240.973740	1402.468750	-614.873169	269.218536	1668.909302	-675.940247	449.302887	1099.409790	-533.287231	-75.351112	1186.898560	-529.130798	493.578674	876.117371	-355.386383	-111.313950	990.921265	-504.930450	183.516830	984.280396	534.324707	-30.413767	935.064392	552.412720	124.930771
-539.893555	241.548920	876.819153	-505.303558	88.546516	899.100952	-601.884949	224.800842	498.501160	-380.785370	117.848030	547.858398	-614.034729	170.328888	91.329857	-227.604675	220.061859	175.668350	-652.755981	378.895966	1351.291138	-558.604736	54.235443	1404.371704	-579.083191	241.210770	1402.610718	-615.846313	269.856384	1668.956665	-676.538269	449.157196	1099.079956	-532.717285	-74.325424	1187.130737	-530.513123	492.989929	875.429626	-350.972351	-107.576981	994.516296	-505.216095	183.076416	984.773376	534.678894	-30.468430	935.099731	552.947937	124.877625
-539.686890	241.004974	877.072693	-505.501648	88.067856	899.727844	-601.413330	224.518936	498.477692	-377.403625	115.948845	549.664795	-613.916931	170.292389	91.516029	-219.653625	216.856354	179.004807	-652.973450	379.325134	1351.340820	-560.029297	54.414467	1404.653809	-579.795471	241.420258	1402.778687	-616.788940	270.522339	1669.011475	-677.133484	449.235229	1098.969849	-532.412903	-73.445091	1187.326416	-531.717407	492.158112	874.703369	-346.787231	-103.989594	998.426575	-505.529938	182.696762	985.245544	535.088867	-30.508184	935.149475	553.493408	124.773430
-539.529724	240.469711	877.316040	-505.798889	87.561554	900.412842	-600.873169	224.346802	498.526825	-373.763947	114.096558	551.603577	-613.833313	170.196686	91.586685	-211.254669	213.668365	182.572235	-653.114563	379.694885	1351.370728	-561.423035	54.563622	1404.882568	-580.478577	241.610382	1402.934448	-617.686279	271.155884	1669.045654	-677.757202	449.501953	1098.920654	-532.370911	-72.773735	1187.508179	-532.970886	491.240570	874.039734	-342.944122	-100.552315	1002.524292	-505.910522	182.343369	985.732422	535.409668	-30.441881	935.164978	553.865356	125.011589
-539.329956	239.680420	877.526428	-505.936401	87.207993	901.227844	-600.209412	224.084229	498.492065	-369.986694	112.095543	553.599304	-613.756775	170.112213	91.580650	-202.818939	210.291153	186.378387	-653.287048	380.073212	1351.375610	-562.863647	54.692467	1405.076782	-581.100403	241.860901	1403.081543	-618.543213	271.812866	1669.030273	-678.324463	449.708923	1098.880615	-532.637939	-72.315643	1187.758545	-534.237915	490.289337	873.299927	-339.445740	-97.266006	1006.769653	-506.245056	182.091522	986.246704	535.891479	-30.687519	935.211975	554.749084	124.288086
-539.358093	239.052597	877.643555	-506.639008	86.637939	901.918457	-599.543274	223.842285	498.372559	-366.288666	110.016594	555.585449	-613.707581	169.987228	91.582649	-194.486176	206.882111	190.243607	-653.421936	380.540894	1351.380371	-564.274841	54.787918	1405.268188	-581.778564	242.077225	1403.182739	-619.320923	272.487793	1669.009766	-678.870605	449.971191	1098.821777	-533.097900	-72.017891	1187.892578	-535.636414	489.365906	872.503174	-336.339111	-94.121300	1011.172424	-506.872650	181.734848	986.647583	536.190063	-30.576859	935.177917	555.028931	124.604759
-539.302734	238.361313	877.755859	-506.933289	86.057838	902.467346	-598.784363	223.496918	498.326294	-362.357880	107.813545	557.797424	-613.595947	169.891266	91.567780	-185.886993	203.466568	194.328262	-653.555542	380.785156	1351.277100	-565.643311	54.853157	1405.471313	-582.490662	242.108612	1403.201904	-620.109497	273.167786	1669.003174	-679.442383	450.231018	1098.714111	-533.790649	-71.838104	1188.088989	-537.012329	488.376312	871.651672	-333.575287	-91.166130	1015.702332	-507.233398	181.302338	986.978271	536.594666	-30.617989	935.165222	555.695679	124.298454
-539.407349	237.811081	877.861633	-507.859955	85.739388	903.068970	-598.087219	223.163376	498.288116	-358.251801	105.570076	559.999878	-613.518494	169.762512	91.625984	-177.488770	199.917374	198.454041	-653.653992	381.137360	1351.179321	-567.009094	54.914165	1405.640503	-582.840698	242.417770	1403.398560	-620.804565	273.863770	1668.934937	-679.978210	450.505402	1098.620728	-534.635315	-71.902824	1188.406860	-538.431458	487.404419	870.787170	-331.111450	-88.380371	1020.373230	-507.994995	181.075851	987.330750	536.881409	-30.593464	935.184082	556.074768	124.349968
-539.430725	237.272507	878.015442	-508.652832	85.400414	903.676025	-597.156677	222.716003	498.197754	-353.986176	103.367241	562.315613	-613.571716	169.523514	91.537125	-168.960037	196.286240	202.888336	-653.669861	381.443390	1351.110596	-568.311157	54.925529	1405.822876	-583.556580	242.412445	1403.409546	-621.493347	274.574738	1668.895630	-680.520935	450.811066	1098.490356	-535.651855	-72.052597	1188.718750	-539.846375	486.295380	869.877197	-329.074615	-85.920120	1025.044922	-508.696503	180.814774	987.722595	537.170105	-30.508602	935.210938	556.326904	124.644508
-539.478882	236.741150	878.104065	-509.398865	84.967567	904.153625	-596.338623	222.454178	498.174225	-349.552124	101.035881	564.850220	-613.556885	169.336548	91.523354	-160.401566	192.698715	207.483765	-653.663330	381.770325	1351.024048	-569.642151	54.920658	1405.991943	-584.123596	242.484268	1403.432251	-622.145569	275.286102	1668.855469	-681.109009	451.233032	1098.407837	-536.721008	-72.276245	1189.038818	-541.144897	484.898071	868.994629	-327.127563	-83.368401	1029.995239	-509.360168	180.472534	988.019287	537.516296	-30.475365	935.249329	556.691223	124.715958
-539.462036	236.098114	878.177429	-510.243317	84.633125	904.745789	-595.305054	221.997849	498.074493	-345.018280	98.641762	567.492676	-613.624268	169.137695	91.554649	-152.352768	189.017029	212.094070	-653.650940	382.100922	1350.897827	-570.973572	54.949345	1406.193359	-584.748657	242.526627	1403.431396	-622.689575	275.975769	1668.763916	-681.665710	451.529114	1098.270630	-537.953369	-72.615479	1189.432007	-542.492065	483.533936	867.953064	-325.598907	-81.191315	1034.819336	-510.116547	180.205154	988.359680	537.815308	-30.437008	935.279419	557.028381	124.794838
-539.448303	235.343262	878.193359	-511.002808	83.997643	905.181580	-594.668640	221.861740	497.984161	-340.287537	96.236954	570.281189	-613.441284	168.706512	91.284332	-144.331024	185.421051	216.927307	-653.561218	382.558533	1350.841553	-572.309204	54.929169	1406.410400	-585.260925	242.592514	1403.436035	-623.242004	276.744080	1668.662354	-682.142639	451.748077	1098.119019	-539.289185	-72.999306	1189.889526	-543.997681	482.383575	866.972717	-324.546967	-79.431885	1039.462036	-510.770874	179.668015	988.595459	538.179382	-30.439285	935.282776	557.421387	124.799538
-539.323792	234.545212	878.194519	-511.713715	83.523499	905.669189	-593.689514	221.226166	497.709900	-335.284607	93.748116	573.354004	-613.595276	168.519821	91.182404	-136.691284	181.912521	221.718079	-653.422668	382.869568	1350.673584	-573.697266	54.942223	1406.548096	-585.783630	242.682495	1403.375122	-623.704590	277.475281	1668.520264	-682.604492	451.954224	1097.968018	-540.739868	-73.459969	1190.390747	-545.451233	481.324097	866.000793	-323.796814	-77.894135	1044.015503	-511.404053	179.245895	988.845581	538.565002	-30.567282	935.290405	557.933655	124.427551
-539.039856	233.715698	878.210205	-512.140625	83.072418	906.304993	-593.212646	221.296097	497.691956	-329.983643	91.331078	576.682678	-613.920959	168.621613	91.436348	-129.317078	178.442535	226.782227	-653.356201	383.115265	1350.476807	-575.072021	54.876514	1406.755737	-586.166626	242.804123	1403.388672	-624.149109	278.256622	1668.368652	-683.087891	452.109039	1097.745728	-542.268372	-73.967987	1190.952271	-546.847473	480.203552	865.008240	-323.589111	-76.817909	1048.228638	-511.935669	178.907013	989.173889	538.892029	-30.509439	935.283813	558.274292	124.478088
-538.685059	233.275818	878.348145	-512.841003	82.614182	906.693665	-592.105591	220.461868	497.402527	-324.492859	88.775940	580.227722	-613.842651	168.433060	91.333641	-122.529335	175.133636	231.762863	-653.253235	383.419495	1350.266357	-576.420776	54.875378	1406.986328	-586.763794	242.783173	1403.285889	-624.541260	279.070190	1668.183350	-683.540527	452.146942	1097.420166	-543.768188	-74.504616	1191.517578	-548.156067	478.975586	863.911377	-323.337280	-75.837555	1052.497437	-512.465393	178.468781	989.484558	539.250854	-30.485117	935.288330	558.637329	124.455818
-538.935364	232.021988	878.234863	-514.133606	81.763573	907.021423	-591.703186	220.382507	497.202393	-318.824219	85.966225	583.979553	-614.076538	168.435883	91.253532	-116.220657	171.905670	236.909882	-653.149597	383.691040	1350.020630	-577.823669	54.843555	1407.208984	-587.261475	242.783600	1403.187622	-624.857056	279.852234	1667.956909	-683.992920	452.184753	1097.182129	-545.324768	-75.047546	1192.078613	-549.409180	477.819092	862.986511	-323.226837	-74.905403	1056.605347	-513.458862	177.624695	989.577698	539.527161	-30.445820	935.284485	558.837830	124.576668
-538.956726	231.239563	878.182068	-515.401245	80.668030	907.365356	-590.937805	219.919632	496.955353	-313.104492	82.973816	587.987061	-614.212036	168.360413	91.155136	-110.609756	168.756271	242.060028	-653.052734	383.923584	1349.746094	-579.241760	54.773769	1407.407715	-587.762146	242.722366	1403.064941	-625.170288	280.732849	1667.724609	-684.388733	452.180450	1096.870728	-546.901917	-75.600952	1192.661987	-550.610596	476.658813	862.034485	-323.364136	-74.385635	1060.464355	-514.320801	176.758408	989.736816	539.820557	-30.446751	935.309814	559.118164	124.550667
-538.911072	230.064682	878.104858	-516.499451	79.657158	907.786255	-590.330994	219.754501	496.769928	-307.206085	80.084770	592.344055	-614.462952	168.301773	91.076134	-105.627052	165.647324	247.229065	-652.950134	384.117462	1349.406860	-580.724609	54.688877	1407.630859	-588.059814	242.771957	1403.035889	-625.442261	281.638977	1667.478882	-684.793030	452.130981	1096.478516	-548.488831	-76.161263	1193.313110	-551.735840	475.373047	861.051941	-323.682007	-74.057587	1064.128784	-515.069153	175.875305	989.892578	540.073242	-30.495800	935.328491	559.373596	124.537727
-539.133240	229.135635	877.837524	-518.256287	78.223770	908.012085	-589.746643	219.511963	496.527039	-301.390991	77.040680	596.814392	-614.687866	168.202103	91.053535	-101.560043	162.658264	252.223053	-652.764099	384.347656	1349.045776	-582.170593	54.618481	1407.924194	-588.632935	242.668457	1402.925171	-625.668335	282.623383	1667.192261	-685.050598	451.903839	1096.011475	-550.022095	-76.771042	1193.967163	-553.069031	474.536133	860.208984	-324.077423	-73.867439	1067.574097	-516.114563	174.801208	989.855835	540.324646	-30.505024	935.330811	559.601990	124.562767
-538.515808	228.486755	878.177734	-518.918762	77.548592	908.664307	-588.990906	219.267227	496.402557	-295.251373	74.392334	601.844299	-614.804932	168.217300	90.966110	-97.528763	159.840851	257.616760	-652.537292	384.545624	1348.683594	-583.659973	54.586132	1408.213623	-589.100891	242.483292	1402.818970	-625.873413	283.699951	1666.901001	-685.128174	451.294464	1095.554443	-551.633484	-77.435249	1194.686279	-554.124695	473.243408	859.197815	-324.714355	-74.005013	1070.663452	-516.521423	174.187103	990.390686	540.519043	-30.442043	935.341553	559.719543	124.784431
-538.597961	226.493301	878.098328	-519.971252	76.156662	909.447510	-588.401062	218.979889	496.068909	-289.337006	71.708702	607.108765	-614.980347	168.233536	90.862808	-94.350365	157.111374	262.980835	-652.225830	384.680725	1348.327515	-585.127869	54.434349	1408.541016	-589.627747	242.315170	1402.704712	-626.063110	284.851501	1666.572510	-685.258423	450.690918	1095.023804	-553.243225	-78.132133	1195.443237	-554.975403	471.568115	858.106873	-325.469666	-74.257347	1073.511353	-517.301086	173.012146	990.654602	540.755859	-30.442881	935.350464	559.935730	124.745125
-538.673279	225.239441	878.172424	-521.333435	74.666512	909.929871	-588.095215	218.679535	495.869629	-283.596313	68.956047	612.555786	-615.208862	168.214951	90.816612	-92.100273	154.523911	268.400360	-651.859497	384.801910	1347.903442	-586.655396	54.298306	1408.947021	-590.067078	242.150116	1402.667969	-626.274658	286.112701	1666.199707	-685.512146	450.509766	1094.455322	-554.903198	-78.789246	1196.204224	-555.991821	470.185486	857.103088	-326.412750	-74.767265	1076.011230	-518.106689	171.753281	990.918152	540.975220	-30.415354	935.365784	560.134705	124.702881
-538.624268	223.848007	878.309814	-522.525391	73.247330	910.674377	-587.726013	218.287430	495.777039	-277.805542	66.211479	618.389343	-615.222168	168.232178	90.853363	-90.527023	152.214066	273.991943	-651.460449	384.848236	1347.448364	-588.134094	54.109932	1409.431641	-590.532532	241.945435	1402.645752	-626.489380	287.487183	1665.831421	-685.654724	450.034790	1093.878296	-556.546814	-79.475327	1196.990356	-556.940063	468.817993	856.115967	-327.550354	-75.520462	1078.150391	-518.838928	170.610657	991.319214	541.204468	-30.416712	935.397217	560.302368	124.656418
-538.612305	222.403503	878.463074	-523.772400	71.763359	911.461975	-587.499695	217.705399	495.717804	-272.191895	63.386326	624.439453	-615.422424	168.218628	90.820625	-90.359375	150.094666	279.409790	-651.011230	384.848267	1346.984497	-589.690674	53.895844	1409.863647	-590.868774	241.811584	1402.673462	-626.715088	288.985474	1665.430908	-685.818115	449.794556	1093.404419	-558.307068	-80.226318	1197.786377	-557.773926	467.321350	855.116516	-329.011261	-76.692375	1079.691895	-519.602478	169.425720	991.743164	541.439819	-30.445162	935.426147	560.520935	124.614487
-538.470520	221.222061	878.715088	-525.033875	70.406342	912.288147	-587.455017	217.283112	495.760590	-266.668091	60.394699	630.760742	-615.591736	168.161392	90.787094	-91.023689	148.316757	285.003235	-650.450134	384.797913	1346.517578	-591.486389	53.555206	1410.458008	-591.401917	241.522141	1402.548950	-626.960754	290.602661	1665.010498	-685.886597	449.454651	1092.793579	-560.037476	-81.081505	1198.640625	-558.541138	465.831177	854.082825	-330.308899	-77.610153	1081.398315	-520.304749	168.371109	992.249451	541.640320	-30.490057	935.450256	560.713928	124.527573
-538.537476	219.432358	878.906189	-526.384399	68.883835	913.288696	-587.442139	216.686707	495.678406	-261.234985	57.354523	637.361206	-615.696045	168.136917	90.789497	-93.121780	146.752350	290.563324	-649.903992	384.703796	1345.974609	-593.096680	53.351879	1411.060547	-591.832458	241.275833	1402.518677	-627.226318	292.328644	1664.531738	-685.845825	448.967468	1092.156494	-561.901794	-81.897774	1199.530518	-559.111206	464.283508	853.026733	-331.937408	-78.953445	1082.534668	-521.163513	167.146347	992.761353	541.825867	-30.609879	935.454102	560.957947	124.256180
-538.187134	218.165039	879.216431	-527.515320	67.519508	914.330200	-587.481201	215.898651	495.819763	-255.922089	54.309799	644.162231	-615.701599	168.111389	90.746735	-96.224632	145.465622	296.316284	-649.342041	384.607391	1345.424194	-594.755615	53.098236	1411.686890	-592.066345	241.094055	1402.583984	-627.501587	294.171814	1663.995239	-685.781128	448.471191	1091.522705	-563.759338	-82.732262	1200.482300	-559.620178	462.621857	851.983337	-333.807404	-80.505707	1083.390747	-521.755066	166.147339	993.384644	542.009094	-30.656401	935.466736	561.151001	124.162003
-537.987000	216.558746	879.495544	-528.786987	66.259460	915.389526	-587.746216	215.182632	495.926971	-250.646393	51.287556	651.249146	-615.689392	168.044479	90.711327	-100.336456	144.350693	302.267761	-648.650757	384.478729	1344.803711	-596.323669	52.895760	1412.362305	-592.533569	240.752487	1402.511597	-627.776367	296.075623	1663.407471	-685.619202	447.911255	1090.843384	-565.739258	-83.561012	1201.420410	-560.077393	460.999725	850.908325	-335.922760	-82.347473	1083.912476	-522.497375	165.129517	993.976257	542.139282	-30.735998	935.494446	561.306213	124.116158
-537.900452	214.518875	879.826355	-529.946411	64.772377	916.525696	-588.216614	214.409775	496.049225	-245.758667	47.399494	658.639893	-615.722595	167.988419	90.749123	-105.552612	143.340164	308.479095	-648.019592	384.307373	1344.221313	-597.941772	52.664001	1413.042358	-592.766846	240.455643	1402.594604	-628.067200	298.055054	1662.787231	-685.349731	447.272308	1090.132935	-567.765076	-84.440079	1202.427490	-560.356384	459.158264	849.812073	-338.248962	-84.437828	1084.120361	-523.236206	163.847656	994.612732	542.237183	-30.692797	935.504578	561.349854	124.321304
-537.574768	212.729462	880.243347	-531.029297	63.485039	917.637878	-588.693604	213.461914	496.300110	-240.667191	44.572121	665.790161	-615.806824	167.875610	90.751930	-111.533142	142.450455	314.838348	-647.345764	384.119415	1343.555786	-599.545532	52.501850	1413.762817	-592.724731	240.271667	1402.793701	-628.391846	299.935730	1662.112549	-685.086609	446.746643	1089.429688	-569.905701	-85.351227	1203.466431	-560.629944	457.320557	848.689636	-340.797791	-86.721970	1084.133423	-523.893738	162.709122	995.306641	542.385742	-30.807081	935.534302	561.611145	124.004372
-537.181396	210.936569	880.654053	-531.747620	61.676922	918.781311	-589.232666	212.451508	496.545624	-235.902222	41.425327	673.109192	-615.841919	167.791687	90.720741	-118.425644	141.634186	321.441986	-646.615173	383.928406	1342.831421	-601.012390	52.304409	1414.520996	-593.218872	239.910263	1402.622314	-628.645691	302.028015	1661.445068	-684.688660	446.148560	1088.579590	-572.115173	-86.317535	1204.528564	-560.785889	455.398560	847.487427	-343.503296	-89.180893	1083.852173	-524.334229	161.274994	996.019104	542.494995	-30.866173	935.558472	561.770203	123.944847
-536.778198	209.348770	881.051880	-532.744263	60.173264	919.759094	-589.820129	211.339218	496.845703	-231.257889	38.213974	680.320129	-615.946350	167.623428	90.684181	-125.861259	140.697861	328.213104	-645.981506	383.707855	1342.088257	-602.584167	52.137043	1415.221069	-593.238098	239.829483	1402.583984	-629.045410	304.084991	1660.602051	-684.179504	445.455048	1087.711426	-574.411926	-87.319328	1205.587646	-560.859375	453.542694	846.231140	-346.460114	-91.939766	1083.344116	-524.910339	160.004059	996.664246	542.573059	-30.952166	935.604492	561.930298	123.905693
-535.902466	206.941177	881.588379	-532.279846	59.243896	921.158875	-590.133728	210.095047	496.938599	-226.570175	35.436054	687.758484	-615.856140	167.428345	90.590454	-133.107498	139.738846	335.285980	-645.279480	383.478912	1341.233032	-603.977478	51.980717	1415.965698	-593.452515	239.658188	1402.405762	-629.385986	306.167084	1659.756592	-683.592285	444.775421	1086.731079	-576.785339	-88.368271	1206.667725	-560.742310	451.518036	844.903748	-349.602661	-94.935173	1082.626099	-524.794434	159.072083	997.491394	542.665161	-31.033184	935.637878	562.140137	123.833405
-535.376221	205.069992	882.019104	-532.559998	57.711346	922.187317	-590.665588	208.851532	497.148010	-222.123169	32.346680	694.820129	-615.709961	166.979584	90.377106	-140.825516	138.774277	342.470795	-644.570068	383.233337	1340.354004	-605.269409	51.836140	1416.668701	-593.833679	239.486557	1402.124268	-629.740173	308.199890	1658.845581	-682.875549	443.951080	1085.694214	-579.229370	-89.410896	1207.739624	-560.501343	449.453979	843.609192	-352.945465	-98.180473	1081.727173	-525.039429	157.743637	998.154236	542.705322	-31.010254	935.651367	562.195801	124.033646
-534.773987	203.543625	882.344482	-532.868774	56.245010	923.065369	-591.157715	207.697037	497.353943	-217.765396	29.311510	701.665833	-615.690491	166.657425	90.303619	-148.676086	137.607773	349.817108	-643.992065	382.949188	1339.464722	-606.525330	51.711834	1417.378784	-593.823120	239.392014	1401.966431	-630.101624	310.185760	1657.898560	-682.137634	443.321808	1084.685059	-581.703125	-90.574989	1208.821167	-560.113647	447.332062	842.280823	-356.437714	-101.630608	1080.659668	-525.227966	156.544662	998.704468	542.759033	-31.100000	935.679138	562.380127	123.896645
-534.387085	201.269897	882.654968	-533.110535	54.836563	924.300842	-591.432739	206.373718	497.461578	-213.559052	26.287083	708.364990	-615.679871	166.496994	90.321869	-156.242035	136.329697	357.277924	-643.363892	382.642578	1338.448975	-607.561218	51.637817	1418.030151	-594.271667	239.129730	1401.557495	-630.501709	312.133179	1656.911743	-681.307678	442.474304	1083.535767	-584.157227	-91.752403	1209.904419	-559.625305	445.230713	840.891541	-360.014160	-105.333420	1079.466187	-525.587463	155.383148	999.323975	542.811218	-31.176462	935.703552	562.570679	123.774628
-534.122009	200.099564	882.870239	-533.952148	53.774773	924.886292	-591.844666	205.249161	497.654266	-209.590347	23.111244	714.590210	-615.542664	166.055298	90.105103	-163.770737	135.067108	364.710083	-642.919495	382.280975	1337.374634	-608.580566	51.560093	1418.634399	-594.205627	239.132019	1401.283447	-630.914307	313.986664	1655.907349	-680.431763	441.663361	1082.294434	-586.610474	-92.959602	1210.928345	-559.003540	443.110077	839.503113	-363.546082	-109.128281	1078.203369	-526.120605	154.458023	999.690186	542.818604	-31.284477	935.731140	562.703491	123.640732
-534.013000	198.291580	883.009766	-534.018066	52.032818	925.447327	-591.995300	204.029175	497.712036	-206.002487	19.929321	720.532776	-615.489746	165.886597	90.059860	-171.371826	133.576035	372.110382	-642.461426	381.966827	1336.261719	-609.410095	51.459400	1419.217529	-594.375916	239.066315	1400.868408	-631.369324	315.732910	1654.910034	-679.444092	440.738617	1080.946533	-589.049194	-94.310997	1211.977051	-558.179260	440.983459	838.098145	-367.521423	-113.541725	1076.496338	-526.248230	152.943848	999.977478	542.849426	-31.358027	935.754456	562.867432	123.532234
-533.734863	196.970398	883.066467	-534.110291	50.726879	925.902710	-592.159424	202.951996	497.773621	-202.697021	16.670570	726.050476	-615.413452	165.611450	89.982567	-178.973114	132.023346	379.190399	-642.168945	381.629547	1334.989624	-610.081726	51.437042	1419.738281	-594.542542	239.008881	1400.425171	-631.845947	317.420654	1653.888306	-678.415955	439.697296	1079.561279	-591.382324	-95.642242	1213.028198	-557.209961	438.874756	836.729065	-371.357025	-117.821625	1074.929688	-526.316528	151.859222	1000.179688	542.947510	-31.535013	935.769653	563.158813	123.192917
-533.889343	195.275696	883.022766	-534.563843	49.588730	926.303467	-592.308289	201.912811	497.753235	-199.674759	13.395711	731.231506	-615.346741	165.168396	89.805824	-185.667374	130.517319	386.245087	-642.068420	381.151215	1333.708862	-610.611450	51.412407	1420.235474	-594.745667	238.941330	1399.919678	-632.372559	318.984406	1652.888062	-677.389221	438.588684	1077.978271	-593.616821	-97.092651	1214.080688	-556.144592	436.808594	835.372864	-375.441040	-122.536339	1073.052246	-526.714661	150.797668	1000.261047	542.953247	-31.603594	935.782471	563.305908	123.175026
-533.886047	193.849945	883.033142	-534.686951	48.372734	926.564392	-592.328979	200.949249	497.774078	-197.078094	9.978497	735.877380	-615.255615	164.859177	89.727669	-192.710403	128.776794	392.873718	-641.999451	380.760803	1332.415405	-610.986023	51.346992	1420.677246	-594.943970	238.890366	1399.393799	-632.845825	320.451843	1651.994385	-676.454102	437.589600	1076.559448	-595.776062	-98.626923	1215.134766	-554.518982	433.970306	833.815613	-379.617554	-127.415726	1071.009521	-526.816284	149.660629	1000.345276	542.949646	-31.681383	935.804993	563.460571	123.100090
-534.053894	192.565338	882.953552	-534.911499	47.102566	926.693726	-592.521790	200.215256	497.797272	-194.696060	6.622551	740.141052	-615.390564	164.734100	89.854317	-199.189880	126.890480	399.153046	-642.020081	380.315979	1331.109741	-611.211609	51.323349	1421.104858	-595.116394	238.807648	1398.907959	-633.502319	321.752411	1651.013184	-675.481628	436.269775	1075.020996	-597.805176	-100.164711	1216.192871	-552.953369	431.411804	832.485535	-383.850098	-132.520004	1068.892212	-527.003296	148.508850	1000.331848	543.123169	-31.593323	935.697388	563.727539	123.090538
-534.226379	191.379852	882.909546	-535.040161	46.027687	926.784668	-592.531982	199.298462	497.811310	-192.545868	3.423121	744.106201	-615.196472	164.316864	89.679405	-205.141205	124.799561	404.942444	-642.253113	379.834442	1329.798096	-611.314453	51.274467	1421.510498	-595.353638	238.686493	1398.457520	-634.100525	322.948120	1650.106445	-674.491394	434.885864	1073.484009	-599.660583	-101.685043	1217.257690	-551.352905	429.030457	831.298889	-388.200470	-137.797577	1066.617188	-527.149963	147.481888	1000.323914	543.057373	-31.754372	935.802795	563.832397	122.927162
-534.504456	190.169525	882.829651	-535.185303	44.865253	926.826721	-592.525757	198.647400	497.804779	-190.769653	0.095135	747.500122	-615.162354	164.128738	89.668869	-210.610458	122.505714	410.221527	-642.456543	379.343414	1328.536987	-611.171448	51.219082	1421.894043	-595.798645	238.442184	1397.802856	-634.703491	324.028778	1649.256104	-673.533020	433.314270	1071.909912	-601.389160	-103.276131	1218.377441	-549.681152	426.873627	830.377930	-393.014832	-143.608398	1063.948120	-527.342163	146.383408	1000.276917	543.017944	-31.748213	935.828430	563.864807	123.078064
-534.709961	189.436188	882.733276	-535.297119	43.904949	926.710144	-592.513855	198.119339	497.822083	-189.206345	-3.304738	750.515686	-615.139954	163.966248	89.645470	-215.836853	119.971581	414.986786	-642.805115	378.783203	1327.238525	-610.888367	51.134926	1422.268433	-595.660095	238.456451	1397.380737	-635.338196	324.954620	1648.387085	-672.638123	431.687134	1070.349854	-602.956482	-104.852966	1219.452881	-547.830017	424.690460	829.512634	-397.548553	-149.180969	1061.428833	-527.473450	145.486938	1000.183289	543.059998	-31.785986	935.837708	564.022522	123.029770
-535.359619	188.501755	882.488464	-535.743713	42.865944	926.353455	-592.527283	197.789017	497.693268	-188.064590	-6.919453	752.845825	-615.138977	163.858795	89.583229	-220.580170	117.103088	419.198517	-643.301697	378.239136	1326.027588	-610.471497	51.024273	1422.615356	-595.792419	238.289948	1396.902588	-635.942627	325.797852	1647.600708	-671.830566	430.057953	1068.839233	-604.344971	-106.466843	1220.587036	-545.852600	422.410980	828.769165	-402.177826	-154.851715	1058.871216	-527.856506	144.419601	999.893677	543.148743	-31.944490	935.848938	564.284607	122.685730
-535.774658	187.740875	882.337585	-535.829468	41.868038	926.131409	-592.392029	197.454041	497.602905	-187.111252	-10.670212	754.786926	-615.076843	163.820267	89.473343	-224.917984	114.069962	422.732605	-643.847290	377.602264	1324.895020	-609.842468	50.910408	1423.014404	-596.216858	237.962402	1396.290039	-636.550171	326.505554	1646.848999	-671.086792	428.192810	1067.414429	-605.478088	-108.045944	1221.705566	-543.796814	420.072449	828.119446	-406.818115	-160.629791	1056.255737	-528.042358	143.469116	999.723389	543.207520	-32.030022	935.872192	564.439392	122.574387
-535.987671	186.800858	882.273010	-535.488403	40.991501	926.132996	-592.104736	197.157516	497.482391	-186.426605	-14.193113	756.262146	-615.068604	163.742035	89.437805	-228.575714	110.713539	425.550354	-644.619568	376.903809	1323.796265	-609.115662	50.697159	1423.353882	-596.411255	237.744705	1395.799927	-637.109985	327.050201	1646.195313	-670.525269	426.443390	1066.069580	-606.487122	-109.634789	1222.860596	-541.749329	417.635315	827.651367	-411.528503	-166.467026	1053.626343	-528.022766	142.639923	999.671692	543.258606	-32.084625	935.915344	564.575256	122.535240
-536.417297	186.199249	882.118652	-535.364502	39.835556	925.824158	-591.934204	196.905014	497.410370	-186.190399	-18.152521	757.009888	-615.045471	163.709625	89.409767	-231.955704	107.084999	427.682983	-645.461731	376.154236	1322.846436	-608.353760	50.456703	1423.702759	-596.276489	237.605286	1395.558838	-637.623047	327.445496	1645.645874	-669.926575	424.314026	1064.811768	-607.262695	-111.071373	1223.858398	-539.486816	415.197266	827.385803	-416.302856	-172.263458	1051.089478	-528.080078	141.594040	999.482483	543.296509	-32.098446	935.930054	564.710449	122.482681
-536.832458	185.766739	881.975586	-535.482300	39.309189	925.423462	-591.728577	196.663391	497.330536	-186.139908	-22.301840	757.254395	-615.080811	163.724533	89.374702	-234.768372	103.306801	429.071686	-646.436707	375.359741	1321.994385	-607.397766	50.239174	1424.045654	-596.435547	237.314636	1395.232788	-638.064087	327.765137	1645.201904	-669.577454	422.366058	1063.735352	-607.914368	-112.632401	1225.100586	-537.570374	412.697876	827.180725	-421.105988	-178.110016	1048.585938	-528.312622	140.957520	999.254700	543.323853	-32.184238	935.991028	564.840454	122.377586
-537.341614	184.994690	881.814453	-535.225037	38.055214	925.150330	-591.479675	196.496292	497.204865	-186.373291	-26.376070	757.047058	-615.075317	163.764664	89.324776	-237.106796	99.208618	429.598816	-647.475403	374.540741	1321.242310	-606.368469	49.898773	1424.403931	-596.604187	237.001328	1394.881714	-638.567871	327.845886	1644.733032	-669.299011	420.347229	1062.800537	-608.440186	-114.101402	1226.202515	-535.730042	410.239807	827.052734	-425.966949	-183.840714	1046.161255	-528.372925	139.828873	999.066467	543.301941	-32.159199	936.000732	564.845764	122.506874
-537.882202	184.530594	881.687256	-535.336060	37.588177	924.807434	-591.446167	196.399612	497.091888	-186.845856	-30.575069	756.322266	-615.266907	163.935226	89.429588	-239.189651	94.833237	429.339722	-648.615417	373.668732	1320.558350	-605.267090	49.627403	1424.696655	-596.755859	236.653107	1394.524292	-638.940796	327.803162	1644.378662	-669.104248	418.268982	1061.901245	-608.817078	-115.578949	1227.332520	-533.773254	407.760559	827.145935	-430.805481	-189.429657	1043.865845	-528.688293	139.254868	998.862610	543.327515	-32.230286	936.039246	564.937439	122.463760
-538.384338	184.137405	881.554993	-535.227966	36.927933	924.459778	-591.675293	196.436371	497.026337	-187.582733	-34.806480	755.080933	-615.525635	163.924072	89.440140	-240.625412	90.235168	428.129486	-649.810120	372.802887	1320.023438	-604.016479	49.304115	1424.965332	-596.926331	236.321289	1394.211182	-639.192444	327.625336	1644.148682	-669.031799	416.195251	1061.210815	-609.095154	-117.028519	1228.470581	-531.921875	405.314392	827.485779	-435.598480	-194.793182	1041.731079	-528.856567	138.582367	998.663086	543.332153	-32.280579	936.045044	565.029663	122.414482
-538.870361	183.746735	881.403320	-534.859375	35.841351	924.125366	-591.466003	196.213028	496.910278	-188.763794	-39.345364	753.201599	-615.502502	163.947250	89.384216	-241.576599	85.251396	426.076050	-651.057190	371.891052	1319.592163	-602.694946	48.962967	1425.254639	-597.042358	235.916962	1393.966309	-639.431885	327.247009	1643.959961	-669.040955	413.917084	1060.627441	-609.276794	-118.492165	1229.677246	-530.099731	402.882446	828.064453	-440.349060	-199.914688	1039.799561	-528.852478	137.655579	998.469788	543.379883	-32.343960	936.064575	565.110413	122.334229
-539.421021	183.414536	881.294006	-534.682800	35.201584	923.786560	-591.413879	196.102661	496.886414	-190.218140	-43.825184	750.814453	-615.537659	163.911133	89.335381	-242.243301	79.983536	423.072876	-652.376099	370.922241	1319.255493	-601.287476	48.540504	1425.568115	-597.140503	235.461075	1393.789429	-639.660156	326.674774	1643.819092	-669.209595	411.730255	1060.239014	-609.333923	-119.966408	1230.868408	-528.327942	400.424713	828.852783	-444.813965	-204.647354	1038.163818	-529.011353	137.015900	998.287964	543.401428	-32.395927	936.094299	565.198608	122.224312
-539.947754	183.157150	881.211853	-534.527039	34.815567	923.463928	-591.493591	195.968338	496.854309	-191.905518	-48.237755	747.933228	-615.587769	163.871796	89.321609	-242.312790	74.178711	419.133789	-653.668762	369.894714	1319.044312	-599.762939	48.079185	1425.915039	-597.557983	234.866119	1393.583740	-639.732300	325.961975	1643.860596	-669.404602	409.139832	1059.907349	-609.410950	-121.416718	1232.098511	-526.717651	398.072906	829.772705	-449.442505	-209.410751	1036.545288	-529.191711	136.562836	998.123108	543.438843	-32.450577	936.124023	565.252991	122.139168
-540.525757	182.905365	881.119873	-534.185181	34.120110	923.141113	-591.692078	195.844620	496.836334	-193.996811	-52.688576	744.433655	-615.545044	163.707947	89.194527	-241.786591	68.108673	414.177948	-655.142334	368.795776	1318.900146	-598.356018	47.596142	1426.156494	-597.237732	234.527435	1393.658813	-639.797729	325.076080	1643.909668	-669.854736	407.200073	1059.766479	-609.477844	-122.881401	1233.258423	-525.213501	395.762695	830.905396	-453.879425	-213.779510	1035.178955	-529.233032	135.923035	997.956909	543.469421	-32.519325	936.146667	565.337830	122.079170
-541.111389	182.686966	880.999512	-533.818176	33.564144	922.858093	-591.951721	195.720520	496.763763	-196.415726	-56.939610	740.468384	-615.694458	163.824265	89.264175	-240.986053	61.478668	408.186890	-656.519348	367.747803	1318.851318	-596.748108	47.093906	1426.434082	-597.577393	233.847656	1393.598022	-639.820679	324.028137	1644.032593	-670.412720	404.911804	1059.716553	-609.557739	-124.301735	1234.393677	-523.984436	393.502991	832.118469	-458.108124	-217.809677	1033.992554	-529.266052	135.431442	997.778503	543.497742	-32.584415	936.184448	565.394226	121.949448
-541.777588	182.629135	880.878357	-533.513489	33.203110	922.507446	-592.289185	195.727509	496.702606	-199.354355	-61.425140	735.708679	-615.706055	163.878403	89.187477	-239.954071	54.250988	401.314423	-657.969238	366.626923	1318.904785	-595.180420	46.499641	1426.603394	-597.758850	233.207870	1393.545166	-639.879517	322.790466	1644.180298	-671.089233	402.776215	1059.775757	-609.658203	-125.791306	1235.395142	-522.724915	391.298523	833.415466	-462.103973	-221.585190	1032.989136	-529.353638	135.086288	997.573181	543.505981	-32.676521	936.196167	565.447205	121.868690
-542.529602	182.464874	880.712952	-533.255981	32.924355	922.123657	-592.904663	195.839096	496.686707	-202.223465	-65.261810	730.776611	-615.825195	163.946411	89.102539	-237.965271	46.557106	393.324707	-659.445923	365.470306	1319.026611	-593.613281	45.889885	1426.733887	-597.912170	232.525543	1393.507568	-639.850586	321.430786	1644.447754	-671.943481	400.651611	1059.878418	-609.815247	-127.202744	1236.262939	-521.599731	389.180603	834.875549	-465.752167	-225.029678	1032.097046	-529.486389	134.771576	997.315002	543.520691	-32.730053	936.181091	565.515503	121.789024
-543.167053	182.279236	880.579773	-532.780701	32.492630	921.798523	-593.755615	195.951263	496.672607	-205.494919	-68.921883	725.297424	-616.006165	164.040451	89.079460	-235.518448	38.292889	384.403839	-660.897766	364.274353	1319.233032	-591.979370	45.194817	1426.799194	-598.028259	231.761414	1393.532471	-639.817810	319.939240	1644.786987	-672.881165	398.545319	1060.071411	-609.955566	-128.641418	1237.005981	-520.666382	387.207489	836.483948	-469.157471	-228.194977	1031.300415	-529.443298	134.370743	997.100830	543.552551	-32.934883	935.968933	565.707397	121.532623
-543.835449	182.163116	880.486145	-532.119507	31.924236	921.450562	-594.829956	196.090088	496.659576	-209.107727	-72.631546	719.306519	-616.231445	164.141754	89.065384	-232.906937	29.189711	374.748932	-662.328735	363.051331	1319.556763	-590.388367	44.445835	1426.893066	-598.140869	230.978043	1393.623779	-639.728333	318.336151	1645.247314	-673.949341	396.290833	1060.374390	-610.098267	-130.051163	1237.629150	-519.909912	385.258392	838.157410	-472.188019	-231.094986	1030.600830	-529.293640	133.879959	996.907959	543.587830	-32.871933	936.141785	565.627258	121.614891
-544.558960	181.943405	880.401855	-531.472473	31.417559	921.048157	-593.502258	195.270828	496.340240	-212.689987	-75.456520	712.918091	-614.985046	164.315887	88.764618	-229.794968	19.524473	364.446869	-663.771362	361.752197	1319.987305	-588.751099	43.620396	1426.898926	-598.166077	230.117279	1393.778198	-639.740356	316.565063	1645.693359	-675.193726	394.135773	1060.852417	-610.236938	-131.400085	1238.146484	-519.342163	383.431366	839.966736	-474.902313	-233.694214	1029.964111	-529.147400	133.364807	996.690063	543.594299	-32.927353	936.124634	565.652344	121.571198
-545.249329	181.746094	880.267212	-530.793884	30.913260	920.554260	-594.474670	195.305542	496.355194	-216.621033	-78.408981	706.062439	-615.018250	164.406769	88.740883	-226.294495	9.217887	353.520264	-665.240417	360.297882	1320.388062	-587.240356	42.714249	1426.868774	-598.052490	229.308304	1393.858887	-639.713867	314.725433	1646.223389	-676.610718	392.165527	1061.393188	-610.396240	-132.773865	1238.554688	-518.994629	381.675110	841.810852	-477.305298	-236.017059	1029.384399	-528.902283	132.842133	996.399963	543.598511	-32.993679	936.117493	565.687744	121.488007
-546.009521	181.435944	880.075378	-530.020203	30.321556	920.050293	-595.781311	195.264786	496.330292	-220.814804	-81.016960	698.936096	-615.278442	164.499573	88.686218	-222.581833	-1.738466	342.252594	-666.512085	358.962738	1320.944092	-585.640991	41.803085	1426.816284	-598.106018	228.260544	1394.002563	-639.689697	312.767975	1646.797607	-678.113953	390.165314	1061.964844	-610.499023	-134.140518	1238.949829	-518.795776	380.107361	843.723511	-479.392731	-238.105164	1028.842163	-528.617310	132.267456	996.059326	543.599976	-33.050838	936.119995	565.729980	121.405396
-546.740051	181.120667	879.866089	-529.214233	29.714521	919.446411	-596.652283	195.188385	496.251465	-225.240372	-83.433105	691.398865	-615.116394	164.634338	88.553360	-218.866943	-13.293888	330.726532	-667.708984	357.715576	1321.593262	-584.085510	40.862156	1426.739380	-598.440125	227.043976	1394.202515	-639.715454	310.715210	1647.390137	-679.803711	388.251282	1062.599854	-610.506958	-135.450745	1239.223022	-518.963501	378.637726	845.542236	-480.986145	-240.130280	1028.450806	-528.294128	131.638275	995.670410	543.610107	-33.106976	936.118469	565.737427	121.347160
-547.424805	180.771423	879.719543	-528.296448	29.140091	918.818787	-597.534119	194.886429	496.132874	-229.935135	-85.518417	683.700134	-615.176575	164.888412	88.521820	-214.953613	-25.429056	319.015930	-668.933594	356.314636	1322.217896	-582.726196	39.847912	1426.614014	-598.301575	226.083801	1394.302368	-639.696167	308.506470	1648.035156	-681.582520	386.286591	1063.277954	-610.517029	-136.794678	1239.398926	-519.328003	377.312561	847.343933	-482.364777	-241.627106	1027.918945	-527.875183	130.979202	995.305969	543.572754	-33.148960	936.131104	565.707764	121.311317
-548.101318	180.353912	879.589050	-527.388855	28.570154	918.134644	-598.413452	194.511429	496.083710	-235.098846	-87.451149	675.633240	-615.016479	165.053452	88.358025	-211.166885	-38.153625	307.271515	-669.996033	354.882782	1322.934204	-581.314819	38.711491	1426.505981	-598.229919	224.904770	1394.503784	-639.794189	306.282990	1648.669556	-683.463074	384.440765	1064.017334	-610.451782	-138.097885	1239.589844	-519.942932	376.143219	849.155762	-483.482544	-242.897171	1027.287842	-527.436096	130.263916	994.924255	543.590515	-33.172600	936.127869	565.720398	121.299843
-548.659729	179.842484	879.435974	-526.345947	27.833611	917.510986	-599.157166	194.001480	496.057983	-240.748993	-88.988625	667.376465	-614.825073	165.136551	88.252808	-207.273865	-51.470623	295.754944	-671.002014	353.406586	1323.698242	-579.907227	37.542580	1426.421997	-598.152954	223.693329	1394.759155	-639.808350	303.969971	1649.386108	-685.451904	382.644104	1064.740601	-610.218323	-139.418243	1239.696533	-520.714661	375.102814	850.931763	-484.127563	-243.822449	1026.649780	-526.905212	129.459549	994.552795	543.557129	-33.168709	936.109558	565.665588	121.359962
-549.102356	179.148438	879.326721	-525.094055	26.909359	916.962830	-599.930908	193.491501	496.064972	-246.943817	-90.442375	658.921021	-614.534729	165.228439	88.162270	-203.911850	-65.363785	284.564728	-671.982239	351.788818	1324.458740	-578.584900	36.293140	1426.362061	-597.986633	222.415863	1395.062500	-639.935059	301.490234	1650.066162	-687.559692	380.907654	1065.535767	-609.815186	-140.673904	1239.629639	-521.757751	374.173553	852.703735	-484.361389	-244.489761	1026.001099	-526.208862	128.500381	994.231323	543.548462	-33.204586	936.117249	565.643127	121.350746
-549.435547	178.348022	879.241821	-523.686646	25.843523	916.460754	-601.078308	193.429474	496.398560	-253.724808	-91.898224	650.307983	-614.513977	165.204971	88.165100	-201.138702	-79.636276	273.994263	-672.834473	350.227539	1325.311279	-577.278687	34.999905	1426.265259	-597.812744	221.078995	1395.331421	-640.010925	298.950806	1650.688599	-689.625305	379.162415	1066.369507	-609.246338	-141.849152	1239.521118	-523.021851	373.369476	854.312622	-484.211456	-244.969391	1025.343140	-525.382629	127.433708	993.939941	543.548889	-33.174706	936.104065	565.612183	121.379684
-549.695251	177.558990	879.166382	-522.271790	24.733669	915.989197	-601.673828	192.617310	496.476105	-261.098206	-93.268845	641.720032	-614.304504	165.303101	88.137505	-198.768646	-94.061348	264.207153	-673.571411	348.503571	1325.996460	-576.051453	33.627045	1426.188721	-597.575439	219.663818	1395.576782	-640.098877	296.265411	1651.288940	-691.840515	377.585388	1067.191162	-608.521362	-142.964569	1239.282227	-524.532349	372.737793	855.774475	-483.673523	-245.301743	1024.567871	-524.490540	126.359894	993.662048	543.537476	-33.263702	936.107544	565.687012	121.287804
-549.883728	176.654022	879.064270	-520.854370	23.622055	915.484436	-602.053833	191.794708	496.454742	-268.816742	-94.859871	633.355042	-613.986938	165.375137	88.037834	-197.326126	-108.469887	255.440414	-674.211426	346.652374	1326.761230	-574.827820	32.111053	1426.062256	-597.306091	218.202576	1395.800537	-640.282227	293.595886	1651.769775	-694.102722	376.039581	1068.019165	-607.592651	-144.061691	1238.946167	-526.342651	372.182434	857.044373	-482.713806	-245.379028	1023.764893	-523.564270	125.242325	993.349426	543.575073	-33.455925	936.136841	565.890259	121.090775
-550.074219	175.641983	878.929749	-519.420837	22.412546	914.918030	-602.340637	190.989136	496.343048	-276.841797	-96.859039	625.441040	-613.736694	165.445938	87.940239	-196.603058	-122.853317	247.910492	-674.728638	344.739197	1327.463257	-573.586243	30.561394	1425.966797	-597.029053	216.573273	1395.984253	-640.422607	290.742889	1652.265869	-696.286865	374.502472	1068.817383	-606.473267	-145.022675	1238.398804	-528.330933	371.744812	858.045410	-481.267700	-245.274719	1022.916077	-522.578979	124.022301	992.982056	543.613281	-33.624886	936.152344	566.089478	120.863647
-550.137756	174.677826	878.831116	-517.962036	21.215931	914.386597	-605.902527	191.099442	496.777161	-284.333160	-98.841972	618.295410	-615.185547	165.193954	88.167732	-197.044403	-135.597748	241.023941	-675.120544	342.719666	1328.209351	-572.355652	28.856550	1425.873169	-596.710022	214.841888	1396.180420	-640.623535	287.873749	1652.702393	-698.462585	373.092865	1069.608154	-605.176453	-145.969025	1237.689087	-530.599731	371.379578	858.837646	-479.396790	-244.996155	1021.990540	-521.509827	122.827576	992.648926	543.606689	-33.648880	936.171509	566.142822	120.788193
-550.193542	173.657272	878.751465	-516.491760	19.891832	913.887756	-606.071716	190.159973	496.748566	-291.646210	-101.404243	612.137024	-614.918213	165.309952	88.112526	-198.446548	-147.250015	235.201172	-675.438416	340.604919	1328.923950	-571.122803	27.048086	1425.731812	-596.431152	212.922119	1396.208618	-640.838379	284.945007	1653.162598	-700.582947	371.879272	1070.355469	-603.708923	-146.994019	1236.855347	-533.027527	371.092255	859.321716	-477.127625	-244.563263	1020.987183	-520.389221	121.552895	992.331299	543.552673	-33.628803	936.161743	566.117493	120.691856
-550.208862	172.533600	878.697327	-514.994568	18.533226	913.367249	-606.215271	189.344635	496.704315	-298.343353	-104.017982	607.017334	-614.650879	165.397430	88.077393	-201.210114	-157.640961	230.023071	-675.664795	338.364563	1329.554443	-569.862549	25.137377	1425.569458	-595.975952	210.961929	1396.533569	-641.135559	281.893616	1653.572876	-702.467834	370.553680	1071.098511	-602.038330	-147.958832	1235.880371	-535.628723	370.958923	859.559814	-474.438232	-243.964081	1019.890320	-519.231140	120.199425	992.015686	543.583923	-33.702698	936.173035	566.244995	120.378304
-550.103149	171.188248	878.752197	-513.247131	16.949278	913.031860	-606.288818	188.538589	496.629395	-304.106628	-107.070702	602.912170	-614.194092	165.524673	87.992989	-204.965103	-166.343430	225.402069	-675.842346	336.041840	1330.151001	-568.602112	23.096542	1425.381226	-595.500732	208.875839	1396.756104	-641.335266	278.854553	1654.093628	-704.207031	369.227264	1071.719727	-600.155945	-148.967712	1234.849731	-538.341248	370.931396	859.445374	-471.397827	-243.266251	1018.715393	-517.926025	118.677887	991.836548	543.521240	-33.699780	936.186218	566.182617	120.330360
-550.220520	170.150635	878.796814	-512.440308	15.963223	912.583435	-607.082703	189.202072	497.027100	-309.714172	-110.411057	599.273682	-613.877258	165.461716	88.040054	-210.611664	-173.862305	220.880203	-675.967468	333.609497	1330.659668	-567.317993	20.975771	1425.181519	-594.986389	206.738800	1397.008545	-641.598267	275.765869	1654.545898	-705.768799	367.866913	1072.273193	-598.071228	-150.041885	1233.698242	-541.234436	371.116241	859.044495	-467.970001	-242.397171	1017.509583	-517.178406	117.542648	991.607666	543.609009	-33.978024	936.213867	566.618103	120.195152
-549.764648	169.345398	878.977661	-511.094513	14.924280	912.246765	-607.980286	188.570923	497.273468	-314.711487	-113.795990	596.379456	-613.996826	165.407135	88.039024	-217.722733	-180.205627	216.658554	-675.981018	331.079315	1331.099854	-565.958740	18.812666	1424.915771	-594.530762	204.510300	1397.125610	-641.824524	272.584290	1654.984131	-707.164734	366.461853	1072.844727	-595.755798	-151.156876	1232.471924	-544.286804	371.493866	858.348022	-464.255646	-241.491760	1016.267090	-515.954773	116.424797	991.531372	543.569336	-34.014664	936.234558	566.682129	120.167076
-549.919617	167.914932	879.021301	-510.461304	13.799421	911.887085	-609.319641	188.106049	497.472382	-319.856689	-117.775185	593.782227	-614.576843	165.246140	88.071663	-226.881973	-185.815475	212.458267	-676.001831	328.531891	1331.415649	-564.560669	16.569748	1424.681152	-593.836792	202.179947	1397.438232	-642.005859	269.306793	1655.436768	-708.420471	364.923035	1073.329224	-593.196228	-152.367310	1231.229126	-547.518188	371.940643	857.332825	-460.205017	-240.488480	1015.038269	-515.319031	115.109009	991.322266	543.553955	-33.996807	936.246277	566.740845	120.148849
-550.023376	166.591385	879.082947	-509.944427	12.568757	911.555603	-610.172485	187.471008	497.638092	-324.932892	-121.434006	591.435120	-614.919128	165.346848	88.207298	-237.572693	-190.731247	208.338226	-675.898804	325.950195	1331.786133	-563.103821	14.238948	1424.368042	-593.176941	199.757614	1397.658936	-642.151123	265.891602	1655.845947	-709.466614	363.254211	1073.755127	-590.403748	-153.618866	1229.890137	-550.894409	372.658142	856.131531	-455.799408	-239.426331	1013.807861	-514.765930	113.745049	991.154907	543.481018	-33.945518	936.254700	566.732239	120.103027
-549.945007	165.139618	879.156372	-509.511993	11.305467	911.270996	-609.852600	186.366135	497.696747	-330.295624	-125.823036	589.242249	-614.605042	165.453476	88.102806	-250.319931	-195.248047	204.769135	-675.633545	323.285370	1332.120239	-561.531128	11.852116	1424.044312	-592.492676	197.246292	1397.721680	-642.194702	262.527802	1656.331543	-710.338928	361.498505	1074.286865	-587.422852	-154.985657	1228.565674	-554.399719	373.359833	854.727844	-451.129944	-238.364639	1012.614868	-514.206055	112.303391	991.021667	543.413025	-33.714909	936.241760	566.601196	120.121620
-549.860718	163.742432	879.245728	-509.277252	9.987050	910.990723	-608.826782	185.202957	497.601013	-334.750977	-129.521912	587.378906	-614.088379	165.554565	88.003639	-264.414307	-199.701904	200.500198	-675.320679	320.621460	1332.429443	-560.045227	9.402876	1423.656860	-591.705261	194.698486	1397.936523	-642.146973	258.990356	1656.789307	-711.524841	360.602417	1074.838501	-584.268860	-156.420410	1227.175781	-558.124512	374.066223	853.197021	-446.133728	-237.205322	1011.468018	-513.748596	110.817963	990.909424	543.254639	-33.392754	936.252197	566.369263	120.178047
-549.818848	162.256393	879.335083	-509.452789	8.750429	910.638245	-608.267700	184.171722	497.556732	-338.841553	-133.018951	585.627563	-613.586548	165.641983	87.941223	-279.221741	-203.454819	197.333054	-674.936890	317.923828	1332.733887	-558.609802	6.882374	1423.257080	-590.937134	192.072693	1398.234619	-642.041748	255.287674	1657.245361	-712.135376	358.907379	1075.402466	-580.946106	-157.986160	1225.830566	-561.898438	374.734985	851.502258	-440.933350	-236.021194	1010.401672	-513.540466	109.269875	990.778625	543.297668	-33.571320	936.263672	566.637756	120.146873
-549.537170	160.490601	879.411926	-509.226593	7.066398	910.366577	-608.270264	183.315598	497.588684	-342.556793	-136.122833	583.926392	-613.710693	165.585556	87.910645	-294.971100	-206.922867	194.525909	-674.474182	315.154388	1333.035034	-557.217346	4.315768	1422.790527	-590.162231	189.379211	1398.356079	-641.841736	251.690796	1657.643066	-712.502502	357.170380	1075.858521	-577.442505	-159.652588	1224.442993	-565.593140	375.423309	849.809204	-435.464905	-234.807327	1009.434998	-513.080017	107.389221	990.684753	543.148132	-34.422760	936.166199	567.045715	120.101242
-549.196655	158.611801	879.452881	-508.946228	5.137499	910.103516	-608.201721	182.447723	497.532959	-345.857391	-139.019836	582.247437	-613.761292	165.545654	87.851967	-311.264862	-210.080307	192.202271	-673.881287	312.396332	1333.311401	-555.916321	1.647416	1422.312866	-589.404907	186.646317	1398.390503	-641.485229	247.971161	1658.055420	-712.787292	355.472076	1076.456177	-573.875061	-161.405914	1223.117188	-569.587830	376.140869	848.059998	-429.779785	-233.551071	1008.549744	-512.598145	105.328308	990.583008	543.435059	-34.107830	936.291321	567.180786	120.154297
-548.852722	156.604446	879.437073	-508.658051	2.988247	909.770081	-607.892578	181.495102	497.460968	-348.717041	-141.446823	580.568481	-613.511353	165.387726	87.625389	-327.782776	-212.951843	190.345398	-673.261475	309.553772	1333.576660	-554.716064	-1.169797	1421.784424	-588.620361	183.769302	1398.372437	-640.991272	243.949173	1658.510986	-713.079956	353.930847	1077.031738	-570.202209	-163.301224	1221.743530	-573.735046	376.689911	846.309326	-423.941772	-232.266235	1007.782776	-512.131104	103.067429	990.426819	543.378357	-34.062473	936.304626	567.185059	120.138985
-548.291199	154.335953	879.420044	-507.970367	0.422550	909.452454	-607.762878	180.570831	497.445343	-352.027313	-144.391327	578.762512	-613.572510	165.344315	87.584213	-344.841309	-215.716263	189.006470	-672.495667	306.608826	1333.911987	-553.581055	-4.092717	1421.292114	-587.809204	180.790268	1398.379150	-640.396118	240.137543	1658.895996	-713.349487	352.415436	1077.718628	-566.505310	-165.218094	1220.410522	-577.772156	377.131927	844.679382	-417.864899	-230.921875	1007.180481	-511.414246	100.461807	990.289063	543.307434	-34.046547	936.308594	567.213379	120.136482
-547.872314	152.086899	879.365723	-507.928192	-1.837004	908.949524	-607.644104	179.538788	497.350861	-355.344696	-147.403244	576.862732	-613.758240	165.475723	87.663841	-361.840363	-218.213623	188.143524	-671.640076	303.640045	1334.266846	-552.497864	-7.144723	1420.784912	-586.931946	177.684052	1398.444580	-639.612000	236.089828	1659.332764	-713.568970	350.934631	1078.442505	-562.734314	-167.267776	1219.079102	-582.242065	377.844666	843.111816	-411.686066	-229.582947	1006.752136	-511.061829	97.926140	990.056396	543.285583	-34.059109	936.289795	567.267212	120.137100
-547.374512	149.653336	879.285461	-507.553375	-4.476332	908.468933	-607.583496	178.472183	497.401917	-359.012146	-150.449799	574.856873	-613.884277	165.381134	87.642021	-378.949799	-220.723587	187.656189	-670.658508	300.614166	1334.666626	-551.529175	-10.324081	1420.281006	-586.031677	174.517181	1398.575928	-638.756165	231.936890	1659.736816	-713.761963	349.523499	1079.363525	-559.067444	-169.420090	1217.782227	-586.390808	378.101471	841.961731	-405.457825	-228.189423	1006.461060	-510.553802	95.124725	989.825989	543.273193	-34.035904	936.284241	567.309753	120.119843
-546.686279	147.091797	879.203613	-506.708160	-7.497238	908.058044	-607.284790	177.307037	497.255646	-363.051117	-153.543640	572.854919	-613.858826	165.088120	87.507996	-396.006927	-223.144608	187.574997	-669.601013	297.467804	1335.095947	-550.590759	-13.609756	1419.760498	-585.135498	171.162750	1398.583984	-637.765869	227.701599	1660.105957	-713.942932	348.100525	1080.272095	-555.419067	-171.675232	1216.505249	-590.614380	378.311218	841.001526	-399.122528	-226.747910	1006.425537	-509.767609	92.094276	989.632019	543.252563	-34.062508	936.300720	567.552124	120.387299
-546.157959	144.404480	879.062195	-506.208130	-10.400014	907.535950	-606.765259	175.995392	497.188629	-367.406555	-156.744202	570.755676	-613.743774	165.007217	87.466690	-412.544220	-225.421646	187.784103	-668.396851	294.274933	1335.553833	-549.652466	-16.978321	1419.292603	-584.154663	167.743042	1398.634521	-636.626221	223.310272	1660.523804	-714.122925	346.732910	1081.337158	-551.802124	-173.862854	1215.206421	-594.752930	378.385773	840.236206	-392.485901	-225.001434	1006.882324	-509.186523	89.054550	989.344971	543.338501	-34.257248	936.342407	568.274170	121.261223
-545.754517	141.884811	878.881958	-506.205597	-13.028686	906.868286	-606.635620	174.766068	497.080566	-372.242004	-159.913940	568.463196	-613.884399	164.799820	87.425941	-428.558777	-227.609619	188.069946	-667.131531	291.020416	1336.066895	-548.756897	-20.443047	1418.800903	-583.103333	164.196869	1398.664063	-635.475708	218.855453	1660.848389	-714.539917	345.553131	1082.498291	-548.473572	-176.302643	1214.089355	-598.801270	378.286316	839.651428	-386.493896	-223.828232	1007.019775	-508.836914	86.164398	988.966980	543.531433	-34.671200	936.410767	569.572144	122.876022
-545.191956	139.071030	878.757080	-505.502472	-15.984183	906.302002	-606.204041	173.186279	497.039001	-377.310181	-162.976440	566.336853	-613.951111	164.620941	87.376709	-444.288818	-229.950302	188.462051	-665.839966	287.681519	1336.612427	-547.884705	-24.057922	1418.340698	-582.048462	160.617767	1398.711670	-634.223145	214.389694	1661.160156	-714.304871	343.462860	1083.725220	-545.211243	-178.803543	1212.936890	-602.756104	378.087769	839.277588	-380.393066	-222.374908	1007.615845	-508.101898	83.034592	988.658264	543.783752	-35.286846	936.494019	571.419861	125.217613
-544.827393	136.492157	878.535156	-505.116913	-19.197529	905.517273	-605.629089	171.539597	496.828308	-382.663635	-166.058212	564.173157	-613.880615	164.465607	87.318642	-459.295959	-232.238052	188.679993	-664.444702	284.237091	1337.179321	-547.026062	-27.745039	1417.840332	-580.896423	156.897461	1398.734009	-632.765137	209.785126	1661.572998	-714.457397	341.785553	1084.961060	-542.106323	-181.306351	1211.759521	-606.385010	377.729584	839.171082	-374.169861	-221.130600	1008.512817	-507.459198	79.779396	988.186157	544.094482	-36.052376	936.600647	573.733704	128.165222
-544.735657	134.039719	878.362915	-505.501434	-21.682983	904.598328	-605.381348	169.874420	496.786560	-388.272400	-169.153000	561.826843	-613.972595	164.212921	87.281731	-473.403931	-234.152084	188.979843	-663.004028	280.681335	1337.807007	-546.101135	-31.611668	1417.348877	-579.639160	153.079117	1398.787231	-631.389465	205.089600	1661.771240	-714.758301	340.161560	1086.318359	-539.165955	-184.179749	1210.773438	-609.872559	377.304932	839.335632	-368.347260	-219.570236	1009.504272	-507.250885	76.885277	987.667786	544.481689	-36.902775	936.704712	576.375488	131.526276
-544.129883	131.241730	878.193665	-504.418427	-25.078844	903.881165	-604.973877	168.260864	496.738342	-394.037109	-172.077042	559.707214	-613.919861	164.039459	87.221474	-485.884369	-236.193069	188.540939	-661.506042	277.083954	1338.466064	-545.166138	-35.534103	1416.847046	-578.279602	149.218796	1398.802856	-629.798218	200.297928	1662.145630	-715.215454	338.730652	1087.701904	-536.392883	-186.968887	1209.591797	-612.869080	376.552979	839.605347	-362.442444	-218.130737	1010.808655	-506.150909	73.493958	987.239685	544.860840	-37.764473	936.818726	579.091003	134.996933
-543.847412	128.533646	878.013000	-504.201050	-27.999195	902.982910	-604.733276	166.694565	496.697113	-400.168274	-175.052200	557.334839	-614.164673	164.022873	87.310158	-497.762115	-238.328033	187.914459	-659.935486	273.345520	1339.085449	-544.098816	-39.621525	1416.258179	-576.857544	145.242493	1398.782593	-628.240234	195.526413	1662.363770	-715.458252	336.716095	1088.958618	-533.827881	-189.584381	1208.182129	-615.780823	375.954742	840.107544	-356.729065	-216.802429	1012.251892	-505.507111	70.303894	986.704224	545.174927	-38.556629	936.922852	581.633362	138.249161
-543.762451	126.029266	877.821350	-504.713654	-30.524702	901.914490	-604.792419	165.185043	496.753204	-406.663269	-178.258804	554.842346	-614.095581	163.568100	87.085556	-507.993927	-240.416763	186.562469	-658.259155	269.533264	1339.626099	-542.975159	-43.745235	1415.669678	-575.347839	141.234390	1398.788818	-626.542664	190.622070	1662.593262	-715.867249	334.885864	1090.316162	-531.369446	-192.742050	1207.114380	-618.262634	375.021942	840.695068	-351.220520	-215.561874	1013.800171	-505.202148	67.305870	986.072327	545.388428	-39.192398	936.987671	583.732605	140.957626
-543.267151	123.082161	877.693420	-503.726929	-33.927608	901.071777	-604.514709	163.591522	496.635468	-412.993073	-180.723984	552.489685	-614.020752	163.400528	87.016182	-518.289917	-243.052109	185.013290	-656.530457	265.637787	1340.218750	-541.724731	-47.914341	1415.052124	-573.780518	137.154770	1398.774902	-624.801270	185.688599	1662.816284	-716.091309	332.571167	1091.564819	-529.077209	-195.681122	1205.696899	-620.356934	373.996643	841.369995	-345.868317	-214.482361	1015.497986	-504.078033	63.791019	985.578918	545.510010	-39.654572	937.063354	585.183228	142.800766
-542.683350	120.079208	877.502136	-503.039490	-37.005337	900.255737	-604.354675	161.979965	496.547577	-419.750854	-183.219543	550.100403	-614.004028	163.214249	86.902481	-526.645447	-245.365860	182.462189	-654.744995	261.623322	1340.775513	-540.414612	-52.179844	1414.382324	-572.132202	132.884354	1398.707397	-622.995728	180.664886	1662.902588	-716.211731	330.093262	1092.677246	-526.855347	-199.063995	1204.591919	-621.935974	372.790588	842.189209	-340.796326	-213.507248	1017.326599	-503.098511	60.456818	985.063477	545.545959	-39.786636	937.099854	585.788879	143.549469
-542.509705	117.359871	877.260559	-503.106995	-40.373356	898.934204	-604.746521	160.538284	496.667725	-427.023804	-185.792328	547.661682	-614.237061	162.959076	86.864716	-535.107117	-248.455276	179.831619	-652.856384	257.510345	1341.331299	-538.993896	-56.545204	1413.683350	-570.451050	128.607986	1398.660034	-621.059570	175.618774	1663.023804	-716.174194	327.439545	1093.774780	-524.815308	-202.492783	1203.338623	-623.018250	371.320465	843.126282	-335.880737	-212.384460	1019.222046	-502.437775	56.797321	984.274292	545.437317	-39.627182	937.069336	585.416016	143.056183
-541.975342	114.354774	877.022339	-502.712738	-43.666794	897.836548	-604.776855	158.986389	496.617859	-434.554413	-188.178711	545.267151	-614.470276	162.961060	86.982399	-541.869690	-250.996063	176.037521	-650.987915	253.286667	1341.844727	-537.528198	-61.005821	1412.925659	-568.736633	124.186073	1398.519897	-619.025024	170.524979	1663.073975	-716.015503	324.769409	1094.952759	-522.892456	-205.818115	1201.862915	-623.861389	369.626282	844.051880	-331.244446	-211.558807	1021.181458	-501.537781	53.181042	983.600830	545.180542	-39.155064	937.000854	584.031067	141.297607
-541.532593	111.410675	876.711670	-502.805817	-46.766968	896.727600	-604.747253	157.451584	496.617126	-442.413055	-190.485840	542.807434	-614.458862	162.774307	86.886971	-547.986755	-253.775314	171.681366	-649.122192	248.912949	1342.301880	-535.990356	-65.525055	1412.121948	-567.010864	119.719498	1398.411865	-616.803406	165.376648	1663.135132	-715.568542	321.767303	1096.107056	-521.015198	-209.717972	1200.758057	-624.309021	367.712921	845.030518	-327.012512	-211.018600	1023.133972	-500.937500	49.688759	982.884094	544.804077	-38.375019	936.888733	581.733826	138.435669
-540.815186	108.214912	876.462646	-502.366241	-50.167137	895.664490	-604.553162	155.769821	496.480621	-450.193695	-192.594604	540.360901	-614.479675	162.578339	86.785599	-553.105774	-256.606995	166.690475	-647.221863	244.386719	1342.703735	-534.443604	-70.215118	1411.256958	-565.256958	115.056244	1398.160889	-614.533569	160.177887	1663.034790	-714.895691	318.981293	1097.217896	-519.278931	-213.507446	1199.382935	-624.516235	365.546143	845.985352	-323.058777	-210.708450	1025.034668	-500.025696	45.918964	982.237915	544.300354	-37.377567	936.740601	578.740417	134.811523
-540.098999	105.020874	876.158386	-502.000122	-53.471142	894.550659	-604.331787	154.231705	496.342957	-457.918457	-194.751495	537.831360	-614.437439	162.406494	86.703148	-557.276367	-259.244232	161.498642	-645.386719	239.722809	1343.062866	-532.947266	-74.994774	1410.314453	-563.627563	110.212677	1397.842896	-612.229248	154.919250	1662.815063	-713.862610	315.915344	1098.302368	-517.592346	-217.570694	1198.044678	-624.299561	362.987701	846.740479	-319.364868	-210.542725	1026.914917	-499.160797	42.198135	981.537476	543.706421	-36.253311	936.595886	575.478516	130.914719
-538.922485	101.452774	875.849792	-500.611053	-56.924065	893.525757	-603.818237	152.541519	496.236359	-465.023895	-196.620148	535.206421	-614.268921	162.293808	86.637199	-560.399170	-261.515411	155.970520	-643.451111	234.958786	1343.358154	-531.385864	-79.935013	1409.305298	-561.909729	105.335281	1397.540527	-609.737854	149.661697	1662.572876	-712.446777	312.754486	1099.303833	-515.924683	-221.760803	1196.657227	-623.921143	360.309601	847.508179	-315.890015	-210.560989	1028.720093	-497.709625	38.337025	980.891479	543.131592	-35.158718	936.455444	572.494080	127.191887
-538.217346	98.215607	875.508301	-500.465302	-60.141464	892.121643	-603.546753	150.884384	496.189117	-472.380280	-198.887802	532.505005	-614.218384	162.150848	86.549835	-563.309814	-263.728760	150.584991	-641.479919	230.102661	1343.612671	-529.789185	-84.950623	1408.272949	-560.254395	100.205505	1397.099731	-607.105225	144.330978	1662.260864	-710.690491	309.492065	1100.227051	-514.314880	-226.099152	1195.234985	-623.030029	357.253510	848.102661	-312.620728	-210.730362	1030.509033	-496.906830	34.479855	980.034607	542.550720	-34.111645	936.327148	569.732483	123.735023
-537.493896	94.982887	875.144043	-500.258087	-63.695351	890.715637	-603.297119	149.233276	496.044403	-479.510193	-201.168518	529.878235	-614.006287	161.738083	86.287315	-565.780762	-265.644684	145.335083	-639.446899	225.086182	1343.803223	-528.203979	-90.165848	1407.165527	-558.518555	95.024841	1396.691284	-604.345215	138.899216	1661.838013	-708.570984	305.941223	1100.941650	-512.812500	-230.362808	1193.553101	-621.920105	354.088257	848.580750	-309.632904	-211.181854	1032.066895	-496.082886	30.436544	979.167297	542.060852	-33.178158	936.217712	567.456482	120.820412
-536.671936	91.650932	874.781372	-499.846558	-67.206726	889.344543	-602.828308	147.434494	495.977295	-486.635345	-203.604477	527.443420	-613.840759	161.580765	86.191574	-568.370361	-267.361725	140.317413	-637.452209	219.919708	1343.867065	-526.697754	-95.544220	1405.941284	-556.837402	89.641495	1396.193970	-601.416016	133.451172	1661.380005	-706.218811	302.348999	1101.563965	-511.280212	-235.012009	1191.950195	-620.521973	350.683868	849.005615	-306.934540	-211.954056	1033.437622	-495.181244	26.396734	978.325562	541.669006	-32.463299	936.140381	565.799561	118.788574
-535.864197	88.282768	874.364197	-499.416199	-70.711876	887.872803	-602.406128	145.610916	495.850983	-492.781006	-205.499649	524.905212	-613.829529	161.735901	86.291946	-570.283691	-268.464966	135.377762	-635.365234	214.712128	1343.861084	-525.192078	-101.002655	1404.624268	-555.238403	84.127243	1395.544189	-598.513733	127.856277	1660.750000	-703.478699	298.473663	1101.984253	-509.799133	-239.806198	1190.251343	-618.523254	346.911530	849.127502	-304.594879	-213.045013	1034.510986	-494.256378	22.326183	977.398560	541.404785	-32.048748	936.083069	564.935120	117.756966
-535.110596	84.804604	873.940308	-499.098297	-74.317574	886.365112	-602.353577	143.812302	495.780609	-498.583191	-207.305527	522.496155	-613.820862	161.526749	86.184685	-572.165466	-269.176941	130.701553	-633.377136	209.346970	1343.778442	-523.844727	-106.695023	1403.242798	-553.558899	78.492386	1394.843140	-595.447815	122.171074	1660.100952	-700.484863	294.405945	1102.257935	-508.319611	-244.536285	1188.265137	-616.064880	342.913574	849.252991	-302.266968	-214.263977	1035.457886	-493.402405	18.126579	976.445190	541.280029	-31.997932	936.069824	564.869995	117.647247
-534.660461	81.972351	873.601990	-499.572266	-78.091423	884.528931	-602.644714	141.950226	495.898621	-504.161530	-209.103668	520.147827	-613.911560	161.298004	86.062187	-573.903015	-269.350616	126.281898	-631.326477	203.955566	1343.593994	-522.639221	-112.591331	1401.756592	-551.810730	72.790718	1394.166992	-592.260803	116.393982	1659.434570	-697.166321	290.156158	1102.354248	-506.901428	-249.828827	1186.545532	-612.888428	338.453003	849.120911	-300.165405	-215.741699	1036.182373	-492.912994	13.819988	975.362244	541.237610	-32.071766	936.087280	565.240417	118.181534
-534.185730	77.936035	872.964966	-499.476227	-82.114868	882.902527	-602.801208	139.961304	495.728424	-509.291077	-210.651260	517.934143	-613.874817	161.107346	85.982407	-575.472778	-269.021057	121.991570	-629.207581	198.415482	1343.384277	-521.450928	-118.637268	1400.214111	-550.195068	66.872353	1393.373657	-589.127747	110.415558	1658.641846	-693.597290	285.731323	1102.297974	-505.497833	-254.999741	1184.532227	-609.542786	334.043945	849.067627	-298.186554	-217.416122	1036.669922	-492.220520	9.224627	974.195496	541.253052	-32.174641	936.100830	565.800659	119.066460
-533.639221	74.110466	872.389648	-499.525391	-86.056091	881.219727	-603.098083	137.895615	495.570984	-514.244629	-212.065872	515.846313	-614.007141	161.046478	86.026779	-577.262939	-268.045441	118.083855	-627.161011	192.774445	1343.070190	-520.356262	-124.846436	1398.626099	-548.448364	60.869461	1392.596436	-585.901550	104.356590	1657.875732	-689.869019	281.161804	1102.131836	-504.164185	-260.289795	1182.454956	-605.526733	329.268524	848.940063	-296.402100	-219.268051	1036.916016	-491.549805	4.664084	973.034790	541.404053	-32.806381	936.147644	566.950317	120.647263
-533.109314	69.974228	871.715088	-499.543549	-90.394920	879.610962	-603.393555	135.798019	495.529938	-519.003845	-213.271179	513.906006	-613.933105	160.941864	85.970436	-578.179993	-266.859070	114.392372	-624.917542	187.192596	1342.777710	-519.323486	-131.213287	1397.070679	-546.556580	54.787891	1391.888062	-582.643188	98.152138	1657.160767	-685.909790	276.272644	1101.803467	-502.838165	-265.622345	1180.249512	-601.030579	324.160370	848.759521	-294.797333	-221.336700	1036.831909	-490.877472	-0.148166	971.845703	541.323303	-32.756512	936.172668	567.179260	120.973015
-532.715027	65.627220	871.075195	-499.747986	-94.888931	878.073914	-603.796570	133.501907	495.390106	-523.558838	-214.376190	512.129089	-614.029114	160.749283	85.827477	-578.725464	-265.380035	111.029205	-622.768555	181.403641	1342.378662	-518.353210	-137.734787	1395.540527	-544.778076	48.569805	1391.133667	-579.346313	91.806740	1656.510742	-681.858521	271.232025	1101.314819	-501.605804	-270.933838	1177.961304	-596.001892	318.713562	848.567444	-293.266602	-223.639847	1036.560913	-490.360199	-5.126135	970.701233	541.244873	-32.669422	936.200134	567.304504	121.067070
-532.382935	61.023819	870.380371	-500.053955	-99.708382	876.645996	-604.004272	131.051315	495.215515	-528.235657	-215.499023	510.635498	-614.090027	160.505463	85.707253	-578.690247	-263.800720	107.685043	-620.390686	175.752411	1342.106079	-517.394836	-144.344513	1394.048462	-543.041870	42.129410	1390.446045	-576.062561	85.363144	1656.045898	-677.611511	265.990417	1100.811035	-500.432495	-276.418182	1175.723022	-590.339478	312.791504	848.354797	-292.012939	-226.057465	1035.964722	-489.927368	-10.309686	969.571472	541.114502	-32.706139	936.270508	567.370972	121.039467
-532.243652	55.881741	869.501770	-500.521942	-104.904366	875.393555	-604.374939	128.562408	494.966797	-533.058777	-216.827881	509.402802	-614.129456	160.212952	85.633659	-578.714844	-261.951019	104.633873	-617.894653	170.103287	1341.890625	-516.548889	-151.093063	1392.602905	-541.067444	35.780453	1389.983398	-572.831177	78.762924	1655.641846	-673.213928	260.474548	1100.289185	-499.386597	-282.006348	1173.554932	-584.315796	306.469696	848.228149	-290.961731	-228.738525	1035.115845	-489.661682	-15.723083	968.409912	540.935852	-32.834099	936.390991	567.418640	121.007065
-531.857300	51.229233	868.930725	-500.861694	-110.024033	874.268188	-604.581726	125.829880	494.711945	-537.888550	-218.113174	508.381470	-613.830444	159.471603	85.106018	-579.186829	-260.051270	101.971375	-615.424133	164.367966	1341.707764	-515.693909	-157.887283	1391.243774	-539.164612	29.284761	1389.498169	-569.736694	72.069412	1655.281494	-668.660645	254.729660	1099.733398	-498.460693	-287.536011	1171.371216	-577.815308	299.789917	848.250671	-290.085968	-231.546936	1033.956665	-489.290802	-21.019983	967.500977	540.800964	-32.969200	936.514587	567.478638	120.992859
-531.287170	46.918766	868.527527	-501.350647	-115.026802	873.287170	-604.464294	122.877113	494.522491	-542.672241	-219.341278	507.459625	-613.663330	159.129028	84.994202	-579.793823	-258.382172	99.600487	-612.849792	158.617371	1341.644043	-514.885254	-164.680557	1389.930908	-537.170349	22.751507	1389.123169	-566.526123	65.301903	1655.054810	-664.053406	248.790482	1099.256958	-497.629089	-293.076965	1169.304321	-570.961365	292.659424	848.329712	-289.581848	-234.643600	1032.466064	-488.927643	-26.173485	966.759399	540.908813	-32.863880	936.505249	567.601868	120.945313
-531.490234	41.508942	868.049988	-502.019531	-120.684868	872.483215	-604.971619	120.086876	494.218048	-547.566528	-220.791168	506.810150	-613.821167	158.637634	84.942291	-580.197510	-256.848297	97.230759	-610.110779	152.859497	1341.644165	-514.063171	-171.460999	1388.674805	-535.166931	16.148321	1388.740356	-563.385254	58.344624	1654.874390	-659.325012	242.576965	1098.877197	-496.926605	-298.572083	1167.250122	-563.711670	285.191162	848.580688	-289.201477	-237.941071	1030.688232	-488.983643	-31.924509	966.026917	541.414856	-32.276997	936.329590	567.883362	121.146545
-531.544128	36.054092	867.544983	-502.711426	-126.363892	871.769653	-604.749023	116.884285	493.737976	-552.508545	-222.568634	506.370819	-613.921082	158.502396	85.063805	-581.709961	-256.738831	95.992638	-607.254944	147.071487	1341.733032	-513.191711	-178.189026	1387.505737	-533.323669	9.421997	1388.354736	-560.354126	51.264393	1654.685059	-654.522705	236.154068	1098.584961	-496.387512	-304.119080	1165.366821	-556.142761	277.331268	848.975281	-289.228790	-241.449203	1028.608398	-488.984161	-37.670441	965.322998	541.410583	-32.243767	936.329041	567.945557	121.095505
-531.733704	30.493444	867.142639	-503.456055	-132.185562	871.184448	-604.610657	113.619331	493.280762	-557.127563	-224.551300	506.200348	-613.917358	158.039841	85.075783	-582.570923	-257.003296	94.723549	-604.154663	141.270523	1342.015259	-512.212708	-184.909622	1386.460815	-531.387024	2.739988	1388.021240	-557.170593	44.209389	1654.744751	-649.547485	229.420929	1098.186157	-496.028900	-309.636688	1163.584839	-548.215454	269.155518	849.551270	-289.506866	-245.074600	1026.194580	-489.094513	-43.517445	964.735596	541.380798	-32.279503	936.338074	567.971130	121.050674
-531.922852	24.881254	866.695190	-504.208496	-138.059235	870.749634	-603.710449	109.908600	492.517303	-561.176514	-226.950043	506.518677	-613.557678	157.523331	84.975471	-582.986877	-257.762939	94.024712	-600.894775	135.668961	1342.548462	-511.268402	-191.558563	1385.563110	-529.379700	-3.848452	1387.915527	-554.140930	37.040596	1654.937866	-644.544983	222.575348	1098.167358	-495.720459	-315.109100	1161.937866	-540.191711	260.663483	850.443481	-290.113037	-249.181961	1023.592590	-489.223175	-49.307522	964.195374	541.410767	-32.309357	936.353271	568.069031	121.064636
-532.310669	18.750772	866.218018	-504.836212	-144.208740	870.575867	-603.028931	106.513290	491.897919	-564.441528	-229.947128	507.436707	-613.111694	156.520538	84.712891	-583.038025	-258.776672	93.785767	-597.868164	129.805283	1343.046265	-510.293549	-198.158585	1384.764893	-527.505676	-10.316712	1387.978394	-551.013733	29.849983	1655.399048	-639.625061	215.881744	1098.237183	-495.563782	-320.758636	1160.496582	-532.129150	251.934647	851.602722	-291.147919	-253.632919	1020.822632	-489.478790	-55.272995	963.779907	541.403137	-32.328495	936.379150	568.076416	120.990433
-532.894348	12.790243	865.965088	-505.688690	-150.173920	870.643066	-602.131042	103.144524	491.221893	-567.151001	-233.369064	508.656647	-613.091187	156.006546	85.089912	-583.094727	-259.972504	93.900040	-594.588928	124.184723	1343.989868	-509.246094	-204.715683	1384.155029	-525.574890	-17.009022	1388.031128	-547.852661	22.688572	1656.098389	-634.451660	208.759384	1098.541626	-495.559296	-326.137543	1159.077637	-523.796875	242.948334	853.215637	-292.368713	-258.323181	1017.872314	-489.914673	-61.052452	963.585999	541.443237	-32.364738	936.392639	568.162354	120.939316
-533.378113	7.119761	865.946594	-506.324127	-155.899353	871.040344	-601.210388	100.004555	490.737823	-569.641052	-236.995361	509.953644	-613.031372	155.184097	85.374603	-583.364380	-261.323273	94.091492	-591.330994	118.553162	1345.146240	-508.205444	-211.202332	1383.620605	-523.615356	-23.490047	1388.420898	-544.788574	15.521921	1656.805176	-629.512817	202.090668	1099.419800	-495.674438	-331.711823	1157.998291	-515.492493	233.725861	855.262756	-294.001404	-263.067078	1014.818298	-490.329681	-66.515327	963.711487	541.527588	-32.384174	936.417297	568.226868	120.914093
-533.443115	2.750331	866.396606	-506.874695	-160.867218	871.456299	-600.079407	96.910431	490.376129	-571.789795	-240.474609	510.910217	-612.894104	154.122253	85.641090	-583.584778	-262.733063	94.082207	-587.971008	113.009621	1346.552734	-507.420410	-217.517365	1383.085083	-521.601196	-29.757986	1388.879883	-541.793640	8.274090	1657.510498	-624.812134	195.450729	1100.491577	-496.011414	-337.007965	1156.866455	-507.163605	224.280060	857.704773	-295.701263	-268.182251	1011.588196	-490.548157	-71.306244	964.126831	541.609009	-32.434631	936.445068	568.344482	120.913254
-535.051758	-3.257697	866.315125	-507.874390	-166.540009	872.078003	-598.922852	94.050789	489.839233	-574.399780	-244.206329	511.794586	-612.719055	153.018051	86.026688	-583.979614	-263.940735	93.968666	-584.628357	107.569611	1348.160156	-506.455658	-223.613937	1382.633301	-519.508179	-35.919083	1389.360596	-538.712402	1.087110	1658.276978	-620.315613	188.885071	1101.834351	-496.511200	-342.304016	1155.872681	-498.946777	214.776230	860.739502	-297.687592	-273.522247	1008.311768	-491.537048	-76.563103	964.248901	541.655212	-32.475887	936.457092	568.407898	120.893379
-535.804443	-8.155738	866.470093	-508.749054	-171.357666	872.556335	-597.383789	91.251434	489.460297	-576.716431	-247.859924	512.090393	-612.509644	151.920120	86.489014	-584.012817	-265.009888	93.836914	-581.342773	102.203575	1349.862549	-505.293335	-229.612106	1382.164795	-517.314941	-41.930912	1389.831665	-535.711487	-6.115578	1658.977783	-616.188660	182.433075	1103.391235	-497.163910	-347.502594	1154.861450	-490.925079	205.035416	864.294006	-299.788696	-279.156921	1004.940063	-492.053955	-81.205856	964.452515	541.669250	-32.571720	936.479126	568.473633	120.825356
-536.745667	-12.690789	866.778076	-509.614166	-175.925034	872.944031	-595.572449	88.439301	489.193237	-579.138123	-251.530594	512.111572	-612.316589	150.645554	87.085342	-584.108582	-265.881195	93.615341	-578.075317	96.985657	1351.694702	-504.213593	-235.369003	1381.520630	-515.067322	-47.823685	1390.272095	-532.738892	-13.300274	1659.630981	-612.694336	177.444626	1105.499756	-498.018677	-352.633636	1153.839355	-483.013550	195.053314	868.403992	-301.963196	-284.908356	1001.659668	-492.628082	-85.647964	964.685059	541.700806	-32.664898	936.505188	568.563232	120.677750
-537.480164	-16.314507	867.092468	-510.495056	-180.126144	873.046875	-593.773987	85.802719	489.182373	-581.327881	-254.993835	511.884155	-612.151428	149.244034	87.766052	-584.191833	-266.679504	93.444084	-574.956970	91.724236	1353.529053	-503.079102	-241.036560	1380.864258	-512.822632	-53.607452	1390.675415	-529.792725	-20.454613	1660.223511	-609.378052	170.908737	1107.162109	-499.121521	-357.823730	1152.754883	-475.394470	185.083649	872.939331	-304.299377	-290.838257	998.393311	-493.104065	-89.689529	964.797852	541.730469	-32.757072	936.505432	568.651917	120.616920
-538.856079	-20.910593	866.980774	-511.490967	-184.678162	873.033203	-591.365601	83.016945	489.038055	-583.386414	-258.337006	511.721191	-611.776672	147.735092	88.513458	-584.465210	-267.317139	93.310638	-571.833801	86.511520	1355.335693	-501.870605	-246.614349	1380.065796	-510.639343	-59.226139	1390.999878	-526.884644	-27.535835	1660.731445	-606.825562	166.108658	1109.299927	-500.433594	-363.055359	1151.734497	-467.950775	174.846909	877.948547	-306.910217	-297.020660	995.018066	-493.849396	-94.065308	964.572327	541.783813	-32.857727	936.527710	568.770874	120.545403
-539.824707	-24.968338	867.075806	-512.319214	-188.742233	873.140747	-588.811157	80.203499	489.019440	-585.142761	-261.314392	511.611633	-611.332397	146.120621	89.582260	-584.561218	-267.791626	93.247986	-568.784119	81.440697	1357.105469	-500.637054	-252.092697	1379.235107	-508.472870	-64.763481	1391.258423	-523.860168	-34.431488	1661.296875	-604.801331	161.732254	1111.518799	-501.889648	-368.324524	1150.596680	-461.156342	164.682724	883.289063	-309.641754	-303.281281	991.641235	-494.487457	-98.052208	964.580078	541.899109	-32.987400	936.556763	568.882324	120.797806
-540.831482	-28.601152	867.251648	-513.260193	-192.567993	872.955994	-586.223511	77.451065	489.149292	-586.698120	-263.837891	511.582489	-610.777283	144.234207	90.508736	-585.125427	-268.195251	93.203247	-565.726501	76.476624	1358.838867	-499.397156	-257.445740	1378.329956	-506.383331	-70.064972	1391.535645	-520.876465	-41.252399	1661.769287	-602.782471	157.696899	1113.553467	-503.497131	-373.616455	1149.558228	-454.812561	154.627960	889.057861	-312.500092	-309.543335	988.298096	-495.168365	-101.940628	964.491882	542.007080	-32.997547	936.603455	569.056091	120.344353
-541.307068	-31.852211	867.432312	-513.565063	-195.926056	872.720642	-583.234009	74.382347	489.422485	-588.060669	-265.818146	511.570435	-610.160461	142.292725	91.509140	-585.745361	-268.480621	93.093315	-562.912598	71.585548	1360.426025	-498.108459	-262.753326	1377.376587	-504.258881	-75.389778	1391.881104	-517.809692	-47.925339	1662.272949	-601.235779	154.129181	1115.824951	-505.161957	-378.839020	1148.469971	-448.859467	144.768661	895.356445	-315.537109	-315.843140	984.975464	-495.434875	-105.436813	964.440002	542.110840	-32.996861	936.620911	569.188965	120.310371
-542.018127	-35.948395	867.644348	-513.600769	-199.230194	872.558960	-580.261658	71.352989	489.610229	-589.366638	-267.545807	511.544434	-609.393799	139.933624	92.538727	-585.892151	-268.638702	92.971207	-560.252930	66.722473	1361.898560	-496.816467	-268.000824	1376.396240	-502.352173	-80.519295	1392.049438	-514.613892	-54.385735	1662.793457	-600.013367	151.271637	1118.309448	-506.963531	-384.065826	1147.378052	-443.131653	134.918991	902.134521	-318.736176	-322.211426	981.578064	-495.782837	-109.175354	964.460022	542.084839	-33.105457	936.535645	568.696350	121.805923
-542.703613	-39.874756	867.488586	-514.014893	-202.408737	872.594238	-577.411621	68.419449	490.004761	-590.883484	-269.572662	511.558990	-608.627808	136.913635	93.475639	-586.164856	-268.769073	92.817032	-557.769226	61.987019	1363.235474	-495.579376	-273.093292	1375.340454	-500.519073	-85.566010	1392.177979	-511.543030	-60.703564	1663.168945	-598.921082	148.474884	1120.573486	-508.818359	-389.185272	1146.214600	-437.681854	125.356422	909.113647	-322.077728	-328.567841	978.158447	-496.330383	-112.524864	964.380676	542.102295	-33.211990	936.495422	568.957520	121.309158
-543.487915	-42.428658	867.683167	-514.746643	-205.614868	871.842041	-574.828308	65.661537	490.612915	-592.412720	-271.535065	511.494568	-607.859680	132.991470	94.312202	-586.493103	-268.892914	92.652267	-555.571411	57.213997	1364.527100	-494.317688	-278.102722	1374.304932	-498.627136	-90.521149	1392.308228	-508.338623	-66.850952	1663.494751	-597.956970	145.934586	1122.743408	-510.662781	-394.083405	1145.029785	-433.123810	116.454735	916.056885	-325.519043	-334.887115	974.690430	-496.836731	-115.933037	964.062866	542.168091	-33.344860	936.460815	569.340088	120.646049
-544.286438	-45.482456	867.960815	-515.119690	-208.548065	871.272461	-572.234253	62.947803	491.106018	-593.605835	-273.394104	511.380646	-607.132202	128.739746	95.284126	-586.720825	-269.032501	92.498299	-553.377563	52.599125	1365.632813	-493.060852	-283.007324	1373.352661	-496.815704	-95.309891	1392.344604	-505.160858	-72.703743	1663.776245	-597.241455	143.430420	1124.949341	-512.585754	-398.891846	1143.950317	-428.958344	107.806206	923.242126	-329.069458	-341.180511	971.317932	-497.234009	-119.293243	963.882935	542.196777	-33.479412	936.393066	569.564697	120.322479
-544.984253	-48.480412	868.479736	-515.390015	-211.171082	870.939697	-569.796692	60.470139	491.647888	-594.500610	-275.333099	511.316376	-606.150635	124.011826	96.156425	-586.631958	-269.255829	92.493439	-551.419861	48.008224	1366.832642	-491.786957	-287.781799	1372.429810	-495.011658	-99.957481	1392.338867	-502.017120	-78.466187	1663.953857	-596.619080	141.274292	1127.184692	-514.573914	-403.597198	1143.055054	-425.370422	99.788307	930.306152	-332.795502	-347.446503	967.941345	-497.573425	-122.468117	963.955200	541.881775	-34.047035	936.338684	569.751709	120.089035
-545.922974	-50.946461	869.006409	-515.825806	-213.790436	870.738892	-567.469360	57.911045	492.281891	-595.310730	-277.169952	511.405273	-605.372620	119.189590	97.087685	-586.724304	-269.506836	92.559448	-549.458496	43.551151	1368.018799	-490.368835	-292.335510	1371.683716	-493.182190	-104.456360	1392.378296	-498.805634	-83.940880	1664.164673	-595.909180	138.710495	1129.318481	-516.579712	-407.944275	1142.285278	-422.360474	92.899719	937.424011	-336.592468	-353.190369	964.749756	-498.004944	-125.291489	964.050720	541.940491	-34.208038	936.387695	570.138245	119.626419
[truncated: 40 more columns]
