# Supplementary material for: A dyadic stimulus set of audiovisual affective displays for the study of multisensory, emotional, social interactions
Source: Behav Res Methods. 2015 Nov 5;48(4):1285–95. doi: 10.3758/s13428-015-0654-4 (PMC5101291; doi:10.3758/s13428-015-0654-4)
Supplement: Supplementary file 1 — (ZIP 270 MB) [file 13428_2015_654_MOESM1_ESM.zip › supplementary_material_2_stimuli_set_files/F/F13.txt]

-520.818420	109.538338	877.613281	-490.077545	-51.752842	872.727417	-597.084778	134.266983	502.096405	-554.735596	-115.980217	505.265259	-591.083252	129.893005	88.432220	-547.196167	-120.106163	89.535255	-533.011963	189.297165	1379.298950	-477.888733	-151.753128	1373.378540	-476.306549	32.062565	1398.250854	-505.842712	17.611502	1676.541016	-584.858459	279.304230	1138.498901	-500.670654	-251.966110	1136.488647	-468.109863	296.303223	892.947510	-383.873230	-212.116501	897.917175	-468.228210	33.177959	967.886719	644.778564	-98.528549	935.231140	636.792908	56.096958
-520.247375	109.536522	877.574585	-489.589325	-51.769188	872.731018	-596.860718	134.309006	502.153534	-554.501709	-115.927116	505.318237	-591.097107	129.861694	88.478340	-547.167664	-120.068764	89.534721	-532.748352	189.303482	1379.234619	-477.792999	-151.779739	1373.353394	-476.118408	32.049873	1398.220703	-505.763458	17.606018	1676.501953	-584.462036	279.282806	1138.414673	-500.433533	-251.915573	1136.402954	-467.566345	295.992188	892.845032	-383.339813	-211.990555	897.999634	-467.728546	33.167671	967.881226	644.290894	-97.969734	935.221008	636.388794	56.688721
-519.641113	109.521584	877.577576	-489.113678	-51.762760	872.733154	-596.548645	134.331558	502.191223	-554.250305	-115.916626	505.357208	-591.045166	129.858231	88.490906	-547.108459	-120.079559	89.568848	-532.378418	189.267899	1379.179077	-477.590729	-151.837692	1373.312988	-475.866425	31.998123	1398.220703	-505.684509	17.584526	1676.473511	-583.997803	279.212677	1138.275513	-500.185944	-251.850952	1136.358887	-466.954407	295.637390	892.752869	-382.812958	-211.870773	898.091431	-467.216522	33.127464	967.897034	643.835144	-97.362335	935.199646	636.047119	57.303082
-519.080017	109.522385	877.549683	-488.642242	-51.762035	872.720154	-596.221069	134.289063	502.197510	-554.022583	-115.924873	505.407166	-591.031555	129.867966	88.505104	-547.139099	-120.073814	89.606018	-532.119385	189.259827	1379.131226	-477.507629	-151.884064	1373.285034	-475.688538	31.968519	1398.212036	-505.616364	17.553173	1676.447754	-583.528564	279.026215	1138.146606	-499.948822	-251.811295	1136.273438	-465.984985	295.195740	892.821777	-382.281433	-211.764282	898.170837	-466.735718	33.108982	967.891724	643.267029	-96.827835	935.194336	635.614807	57.875450
-518.485352	109.576607	877.545349	-488.129974	-51.827202	872.716125	-595.623108	134.026474	502.049957	-553.727661	-115.916527	505.457703	-590.737244	129.569473	88.241379	-547.143860	-120.066727	89.635628	-531.918335	189.288940	1379.044678	-477.511139	-151.881409	1373.240967	-475.565521	31.966980	1398.161377	-505.556793	17.523220	1676.425049	-583.130920	278.842590	1138.017700	-499.709564	-251.758072	1136.171631	-465.347717	294.781250	892.737854	-381.737671	-211.630981	898.240723	-466.234833	33.071091	967.910034	642.794434	-96.227051	935.197693	635.219788	58.481071
-517.841736	109.650414	877.544189	-487.644226	-51.838520	872.743835	-595.538391	134.297897	502.307007	-553.402771	-115.891579	505.510681	-590.799622	129.569717	88.307663	-547.130798	-120.071335	89.670273	-531.650574	189.291336	1378.995972	-477.417358	-151.899612	1373.216309	-475.369751	31.931145	1398.159424	-505.504395	17.463808	1676.398071	-582.720093	278.695801	1137.876343	-499.469238	-251.699829	1136.073242	-464.630188	294.091248	892.648621	-381.143219	-211.458801	898.339417	-465.729706	33.068542	967.948547	642.279724	-95.672707	935.195740	634.774414	59.095627
-516.874207	109.859390	877.482727	-487.076813	-51.697376	872.764771	-595.111572	134.296722	502.411957	-553.051819	-115.877197	505.560272	-590.846863	129.862930	88.560440	-547.169006	-120.071136	89.723717	-531.388550	189.302032	1378.960449	-477.324188	-151.926453	1373.219482	-475.186768	31.894352	1398.127808	-505.457947	17.411484	1676.376709	-582.310303	278.543762	1137.759888	-499.210968	-251.676529	1136.030762	-463.881622	293.484802	892.566772	-380.596954	-211.284103	898.444702	-465.051056	33.180016	967.966492	641.745178	-95.095200	935.150330	634.341614	59.641106
-516.479431	109.671310	877.568726	-486.667572	-51.798943	872.842041	-594.841553	134.380646	502.484772	-552.739929	-115.862648	505.645386	-590.818604	129.920456	88.619965	-547.189697	-120.039673	89.764687	-531.119812	189.320145	1378.920532	-477.243286	-151.973846	1373.213745	-475.016144	31.856657	1398.127197	-505.402252	17.329510	1676.373535	-581.928345	278.491302	1137.701782	-498.940094	-251.655472	1135.981812	-463.243469	293.198761	892.574890	-380.039337	-211.123947	898.527771	-464.725403	33.020695	968.079163	641.225708	-94.531090	935.119995	633.944397	60.225601
-515.789673	109.745445	877.584900	-486.130005	-51.838570	872.915039	-594.501465	134.327499	502.555267	-552.308533	-115.827621	505.768372	-590.790771	129.964722	88.624504	-547.083557	-120.027344	89.831345	-530.753845	189.282990	1378.927124	-477.057617	-152.059402	1373.235107	-474.839752	31.881729	1398.262573	-505.364899	17.237988	1676.366821	-581.469360	278.254486	1137.632324	-498.689056	-251.569260	1135.957642	-462.653076	293.168915	892.588684	-379.430267	-210.967834	898.631775	-464.228119	33.010300	968.171021	640.699524	-94.012962	935.102600	633.562134	60.785233
-515.060059	109.788147	877.617310	-485.565918	-51.922092	873.041565	-594.143250	134.329361	502.675262	-551.807007	-115.775551	505.911469	-590.713196	130.024582	88.630653	-546.950928	-119.999756	89.936127	-530.532166	189.288010	1378.931274	-477.003784	-152.090714	1373.243652	-474.654816	31.764542	1398.213501	-505.364136	17.125380	1676.350342	-581.063599	278.093323	1137.574951	-498.394867	-251.506775	1135.915771	-461.783691	292.512604	892.572876	-378.847046	-210.855515	898.758179	-463.721161	32.976097	968.306274	640.185242	-93.420929	935.110107	633.175049	61.375950
-514.269897	109.763405	877.628784	-485.053833	-51.972202	873.121643	-593.718079	134.352509	502.764313	-551.319946	-115.707985	506.047546	-590.593384	130.115814	88.698318	-546.903625	-119.972412	90.017532	-530.376648	189.298080	1378.951904	-477.079834	-152.130356	1373.229492	-474.617981	31.810661	1398.334106	-505.340851	16.986042	1676.400024	-580.612183	277.953156	1137.486084	-498.135956	-251.446228	1135.848999	-461.058472	292.259064	892.656494	-378.251556	-210.741913	898.844910	-463.211334	32.887432	968.409729	639.728882	-92.847435	935.114319	632.766785	61.969460
-513.485840	109.689453	877.643127	-484.545532	-52.027237	873.219116	-593.393677	134.378571	502.878418	-550.760315	-115.619133	506.180176	-590.488220	130.172455	88.699341	-546.869446	-119.925217	90.115219	-530.180298	189.272659	1378.932251	-477.036713	-152.182480	1373.233521	-474.511414	31.759489	1398.373169	-505.322113	16.800928	1676.405762	-580.210754	277.879333	1137.443848	-497.847260	-251.540054	1135.938110	-460.299713	291.869873	892.721069	-377.634705	-210.628036	898.965088	-462.728516	32.778053	968.531433	639.147400	-92.298019	935.072449	632.354248	62.501007
-512.691956	109.702278	877.663086	-484.002228	-52.154755	873.373779	-593.162231	134.317841	503.008331	-550.147095	-115.474846	506.304321	-590.411743	130.239990	88.706261	-546.809265	-119.904083	90.213425	-529.996155	189.281967	1378.944702	-477.044464	-152.217239	1373.214478	-474.384094	31.611992	1398.288574	-505.355408	16.594082	1676.379395	-579.748474	277.897919	1137.489136	-497.587311	-251.285599	1135.740723	-459.653137	291.705994	892.773315	-377.064453	-210.530258	899.039551	-462.262970	32.700478	968.698425	638.587463	-91.785103	935.031433	631.952759	63.056831
-511.902740	109.663109	877.670898	-483.487701	-52.242081	873.508850	-592.918274	134.151932	503.113129	-549.423706	-115.339188	506.495117	-590.363220	130.271118	88.705139	-546.674500	-119.855392	90.334785	-529.824768	189.278183	1378.958740	-477.091125	-152.274750	1373.229126	-474.299011	31.562517	1398.335571	-505.379242	16.350224	1676.393433	-579.420898	277.739899	1137.368042	-497.316315	-251.271500	1135.677124	-458.944946	291.504456	892.828979	-376.535217	-210.422989	899.114990	-461.815918	32.610107	968.850098	638.074829	-91.231537	935.012756	631.555603	63.648232
-511.000854	109.559631	877.705139	-482.914215	-52.399517	873.675598	-592.472656	133.833344	503.161469	-548.805664	-115.636612	506.685913	-590.222534	130.387390	88.702812	-546.673767	-119.781670	90.486076	-529.664429	189.264633	1379.017700	-477.148865	-152.305862	1373.227173	-474.276611	31.591375	1398.515625	-505.399170	16.024944	1676.454590	-579.060547	277.565186	1137.309204	-497.072174	-251.207703	1135.633911	-458.202545	291.277039	892.902954	-376.037445	-210.255844	899.196777	-461.323944	32.436848	969.046509	637.607971	-90.700211	935.045959	631.185120	64.179405
-510.147614	109.572266	877.737061	-482.406525	-52.482067	873.835144	-592.330933	133.708252	503.361176	-547.989136	-115.139908	506.837311	-590.149597	130.418884	88.746307	-546.467590	-119.718834	90.585976	-529.523132	189.257019	1379.101318	-477.270996	-152.348602	1373.233887	-474.207092	31.512419	1398.590454	-505.469055	15.657869	1676.467041	-578.623169	277.468781	1137.337402	-496.809143	-251.320572	1135.719604	-457.463898	291.113312	893.009216	-375.529541	-210.140152	899.313232	-460.883820	32.353809	969.235657	637.051514	-90.157547	935.034363	630.777100	64.753151
-509.361725	109.480743	877.717224	-481.888550	-52.656681	873.992310	-592.003540	133.531097	503.460297	-547.215088	-115.441406	506.988068	-590.020630	130.640457	88.753433	-546.344849	-119.619743	90.822327	-529.370728	189.262482	1379.178223	-477.413727	-152.383698	1373.294678	-474.165283	31.378613	1398.580078	-505.562134	15.233276	1676.510254	-578.149292	277.435028	1137.357788	-496.605011	-251.290543	1135.698853	-456.691223	290.940216	893.119995	-375.024719	-210.009079	899.451172	-460.496552	32.215172	969.404358	636.536804	-89.578972	935.019165	630.373657	65.302612
-508.559723	109.280403	877.706055	-481.400299	-52.846550	874.167847	-591.626526	133.350418	503.586090	-546.427612	-115.021790	507.179565	-589.908691	130.640869	88.774712	-546.110229	-119.531204	90.978432	-529.248474	189.229996	1379.270508	-477.594757	-152.439606	1373.315918	-474.203094	31.399988	1398.790527	-505.687378	14.710051	1676.534058	-577.700928	277.437408	1137.363525	-496.444519	-251.218277	1135.690308	-455.988647	290.791626	893.204285	-374.560089	-209.891708	899.583923	-460.130005	32.011112	969.591003	636.035034	-89.064758	934.996948	630.004944	65.837105
-507.726135	109.126244	877.711853	-480.920563	-53.031334	874.354980	-591.215149	133.300690	503.701538	-545.626221	-114.799156	507.368683	-589.822632	130.631180	88.815453	-545.905457	-119.441872	91.127792	-529.148071	189.232376	1379.341919	-477.836456	-152.462555	1373.358887	-474.263550	31.369463	1398.905273	-505.823639	14.164226	1676.588013	-577.255920	277.440643	1137.403320	-496.330109	-251.158569	1135.695435	-455.319366	290.802826	893.312012	-374.148804	-209.750244	899.728394	-459.780762	31.816422	969.802307	635.569397	-88.549660	935.031494	629.638672	66.381828
-507.050842	109.020683	877.719727	-480.512512	-53.256336	874.533997	-590.636902	133.204712	503.764832	-544.806580	-114.785324	507.615417	-589.798523	130.595230	88.831665	-545.843262	-119.341286	91.289909	-529.059021	189.241196	1379.408447	-478.125366	-152.497040	1373.416992	-474.334412	31.316027	1398.998779	-505.994843	13.552247	1676.589844	-576.856506	277.546112	1137.431396	-496.253296	-251.103546	1135.687500	-454.624969	290.622253	893.384033	-373.767426	-209.657974	899.880127	-459.533112	31.640146	970.004028	635.139709	-88.015373	935.081482	629.280090	66.910927
-506.288788	108.899635	877.721375	-480.061768	-53.504761	874.759033	-589.707214	132.948380	503.730133	-543.944885	-114.794197	507.750275	-589.593018	130.637299	88.817276	-545.807800	-119.253685	91.458374	-528.983765	189.252274	1379.484985	-478.451019	-152.546173	1373.453979	-474.447235	31.270142	1399.081909	-506.180847	12.928388	1676.575928	-576.403931	277.609039	1137.465210	-496.234070	-251.047531	1135.724365	-453.973938	290.607086	893.446777	-373.461700	-209.624725	900.049805	-459.233429	31.464390	970.228333	634.624939	-87.503365	935.101074	628.908997	67.421661
-505.534943	108.756630	877.694519	-479.652985	-53.698406	874.932800	-588.887207	132.814392	503.710297	-543.030090	-114.870064	507.926758	-589.433411	130.639587	88.824806	-545.744568	-119.143188	91.647461	-528.905212	189.262970	1379.543579	-478.813263	-152.621704	1373.530762	-474.567749	31.204998	1399.180298	-506.370209	12.228002	1676.618042	-575.993591	277.790161	1137.544678	-496.300293	-250.930359	1135.746216	-453.421082	290.527313	893.478638	-373.153046	-209.580292	900.249756	-458.945801	31.290293	970.407532	634.177612	-87.021271	935.098816	628.588501	67.942543
-504.887177	108.626297	877.686829	-479.287231	-53.898785	875.067749	-587.855103	132.558945	503.616791	-542.106934	-114.887573	508.058289	-589.224915	130.660553	88.798996	-545.612854	-119.082474	91.849075	-528.826538	189.272919	1379.610352	-479.233215	-152.691895	1373.601318	-474.673676	31.013510	1399.139038	-506.612244	11.522671	1676.626221	-575.632202	277.904694	1137.597534	-496.426971	-250.657791	1135.630737	-452.935486	290.506805	893.496460	-372.850555	-209.620895	900.436646	-458.712616	31.102837	970.569397	633.703491	-86.572456	935.073853	628.268860	68.401192
-504.250305	108.542915	877.724304	-478.927399	-54.106087	875.256287	-587.040466	132.526932	503.650238	-541.098083	-114.955872	508.203979	-589.061218	130.663147	88.852142	-545.510925	-118.978523	92.021988	-528.756226	189.293732	1379.693848	-479.696991	-152.769287	1373.674683	-474.822479	30.899895	1399.210815	-506.864349	10.750326	1676.625977	-575.233215	278.109680	1137.656738	-496.611725	-250.544815	1135.637573	-452.499939	290.397980	893.478088	-372.556122	-209.703461	900.627502	-458.495758	30.939926	970.782410	633.230957	-86.067299	935.116638	627.918152	68.892532
-503.618439	108.368752	877.765869	-478.571991	-54.351475	875.466309	-586.289734	132.574814	503.723114	-540.094971	-115.058098	508.311401	-589.031067	130.631195	88.879494	-545.476929	-118.921219	92.208908	-528.651428	189.300110	1379.758301	-480.209412	-152.833710	1373.709106	-474.998322	30.795263	1399.298828	-507.124847	9.982546	1676.622803	-574.839111	278.407898	1137.706421	-496.845306	-250.448196	1135.623901	-452.209747	290.452332	893.433289	-372.292999	-209.766541	900.859253	-458.259583	30.729002	970.998169	632.823181	-85.608078	935.154236	627.637207	69.381325
-502.979828	108.155899	877.792664	-478.214478	-54.539364	875.642090	-585.296387	132.382584	503.618958	-539.113037	-115.154190	508.418518	-588.923645	130.615662	88.868904	-545.371643	-118.865234	92.419357	-528.579346	189.285965	1379.822632	-480.763336	-152.969940	1373.748901	-475.180481	30.664316	1399.387085	-507.407684	9.225049	1676.604736	-574.504456	278.635864	1137.741577	-497.100220	-250.395325	1135.617798	-451.950012	290.440125	893.366577	-372.123291	-209.824341	901.091553	-458.025055	30.517593	971.191162	632.382629	-85.126205	935.163696	627.313660	69.898064
-502.296967	108.143120	877.848511	-477.844666	-54.688347	875.806335	-584.446350	132.336380	503.644958	-538.136475	-115.259109	508.553345	-588.757202	130.627762	88.901390	-545.312073	-118.800011	92.584831	-528.458679	189.274094	1379.888550	-481.373932	-153.095947	1373.755737	-475.366760	30.514147	1399.468262	-507.719177	8.436399	1676.614990	-574.151184	278.902252	1137.873657	-497.395172	-250.562027	1135.739624	-451.829346	290.552551	893.328125	-372.036255	-209.911621	901.324951	-457.755707	30.394148	971.391113	631.879883	-84.615875	935.147278	626.993774	70.379486
-501.859619	107.810913	877.826904	-477.545349	-55.003094	875.957397	-583.633301	132.357422	503.623993	-537.173828	-115.416092	508.639954	-588.671204	130.630020	88.925346	-545.196106	-118.754303	92.738487	-528.360535	189.230133	1379.959717	-481.967102	-153.271362	1373.780273	-475.572723	30.349390	1399.549805	-508.047546	7.712264	1676.599487	-573.813904	279.121338	1137.905518	-497.759369	-250.580750	1135.703613	-451.753754	290.604431	893.248352	-371.983734	-209.989899	901.558411	-457.602875	30.110971	971.527649	631.424194	-84.127991	935.143982	626.730408	70.922386
-501.335724	107.681099	877.861328	-477.211243	-55.222080	876.103760	-582.932251	132.319733	503.614380	-536.296326	-115.574646	508.700531	-588.692139	130.549774	88.947754	-545.172668	-118.746674	92.888077	-528.251099	189.190659	1380.041748	-482.556030	-153.419205	1373.801514	-475.780273	30.189327	1399.643555	-508.387817	6.960489	1676.603516	-573.489990	279.354218	1137.986450	-498.198486	-250.591003	1135.637573	-451.701447	290.635010	893.167480	-372.006012	-210.092148	901.759827	-457.397491	29.928223	971.693909	630.998108	-83.624481	935.168518	626.451843	71.464409
-500.798309	107.547409	877.925171	-476.914215	-55.398830	876.239990	-582.190735	132.428772	503.603699	-535.478210	-115.766190	508.752594	-588.505981	130.577042	88.981194	-545.166138	-118.756462	92.989586	-528.136719	189.118454	1380.128174	-483.180359	-153.603683	1373.777100	-475.997681	29.994825	1399.744141	-508.742432	6.231644	1676.601440	-573.218567	279.594574	1138.137817	-498.702850	-250.596176	1135.563232	-451.572815	290.324554	893.057922	-372.046997	-210.223663	901.998108	-457.168579	29.738792	971.858398	630.535400	-83.110115	935.205078	626.182129	71.947159
-500.350433	107.372269	877.974731	-476.642212	-55.588871	876.350159	-581.516113	132.411041	503.577454	-534.669617	-116.025665	508.755585	-588.432739	130.546631	89.033539	-545.185425	-118.754944	93.101402	-528.020508	189.025208	1380.211548	-483.857422	-153.817307	1373.721680	-476.212524	29.762491	1399.815430	-509.108459	5.578379	1676.575562	-572.967224	279.745605	1138.256226	-499.275513	-250.663757	1135.501831	-451.573975	290.240173	893.015808	-372.135284	-210.340027	902.186340	-456.968323	29.533136	971.992432	630.061401	-82.610634	935.211548	625.937500	72.463371
-499.888733	107.216370	878.034119	-476.396606	-55.747536	876.437500	-581.085022	132.494400	503.626373	-533.860840	-116.166626	508.714264	-588.472595	130.501053	89.080307	-545.087036	-118.770576	93.190399	-527.917908	188.915146	1380.296387	-484.556183	-153.995239	1373.701538	-476.434082	29.510706	1399.879150	-509.505768	4.911920	1676.556396	-572.677673	279.939362	1138.390991	-499.892639	-250.502136	1135.284424	-451.588287	290.195343	892.979858	-372.191406	-210.520950	902.376221	-456.753418	29.329784	972.113525	629.559143	-82.060425	935.197815	625.658020	72.992577
-499.535583	107.059258	878.076782	-476.190735	-55.922283	876.505798	-580.435425	132.223221	503.562347	-533.164551	-116.348793	508.683105	-588.477600	130.479431	89.108322	-545.030823	-118.787399	93.239754	-527.808777	188.800079	1380.387451	-485.210205	-154.220001	1373.669556	-476.669983	29.262039	1399.958374	-509.902588	4.298761	1676.539551	-572.412476	280.106415	1138.558716	-500.527985	-250.778168	1135.310425	-451.706116	290.212738	892.943298	-372.319519	-210.712692	902.622559	-456.589142	29.133144	972.208252	629.124084	-81.540596	935.212585	625.426941	73.507759
-499.188385	106.872307	878.088013	-475.993622	-56.129745	876.526367	-579.886658	132.181763	503.492401	-532.590149	-116.562271	508.595673	-588.461121	130.454269	89.097549	-545.078186	-118.829887	93.280624	-527.707703	188.650421	1380.464722	-485.902008	-154.462463	1373.610474	-476.940216	29.010500	1400.019775	-510.320038	3.745349	1676.506470	-572.248657	280.190643	1138.715820	-501.285522	-250.741028	1135.062622	-451.741577	289.983704	892.902161	-372.481079	-210.933929	902.856445	-456.422577	28.896763	972.260376	628.681335	-80.957901	935.246582	625.183105	74.053253
-498.817047	106.645027	878.089478	-475.771179	-56.370987	876.531433	-579.459229	132.209732	503.465332	-532.042603	-116.701683	508.486572	-588.458740	130.440872	89.114876	-545.130188	-118.852592	93.272209	-527.621765	188.505890	1380.538940	-486.599060	-154.746902	1373.531494	-477.218750	28.745708	1400.046143	-510.756592	3.187561	1676.467285	-572.081726	280.253113	1138.840210	-502.012970	-251.031296	1135.128540	-451.860413	289.914001	892.842529	-372.713715	-211.154053	903.064392	-456.234467	28.620108	972.300781	628.214417	-80.368797	935.253784	625.004883	74.647972
-498.479034	106.373474	878.083130	-475.568085	-56.606331	876.535645	-579.138428	132.267029	503.444000	-531.711365	-116.820534	508.372986	-588.482422	130.237259	89.068726	-545.227905	-118.901031	93.205582	-527.526306	188.321930	1380.597290	-487.281616	-155.040817	1373.451050	-477.478088	28.426743	1400.106689	-511.188477	2.753623	1676.393433	-571.947571	280.298035	1138.996704	-502.862732	-251.161636	1134.998047	-452.365356	290.266449	892.658386	-372.979584	-211.397232	903.227966	-456.059753	28.334108	972.332214	627.722961	-79.881172	935.276062	624.855347	75.183777
-498.211273	106.135040	878.079895	-475.427460	-56.785728	876.492676	-578.927917	132.302582	503.430359	-531.538818	-116.947800	508.235992	-588.569336	130.177444	89.065887	-545.267151	-118.925819	93.127785	-527.442139	188.100891	1380.619141	-488.047394	-155.367218	1373.327759	-477.747040	28.090084	1400.129028	-511.665466	2.253048	1676.310791	-571.804199	280.260132	1139.083374	-503.738556	-251.121933	1134.673096	-452.459198	290.279907	892.606445	-373.338837	-211.691360	903.374695	-455.907440	28.071669	972.327942	627.354675	-79.320580	935.283997	624.797302	75.722443
-497.961548	105.901421	878.088379	-475.286865	-56.988728	876.452087	-578.824463	132.266815	503.431671	-531.557922	-117.068680	508.156128	-588.668152	130.132568	89.059273	-545.304871	-118.956413	93.048378	-527.362549	187.866898	1380.627686	-488.764282	-155.679184	1373.208008	-477.991821	27.748642	1400.130615	-512.114380	1.868478	1676.248291	-571.689392	280.214050	1139.112671	-504.522644	-251.428116	1134.572388	-452.526093	290.281860	892.547607	-373.756317	-211.982605	903.517639	-455.765015	27.797117	972.330994	626.926880	-78.749077	935.294128	624.742126	76.251488
-497.792725	105.665695	878.076111	-475.195068	-57.226986	876.392395	-578.592590	132.203201	503.364044	-531.719666	-117.161400	508.098938	-588.659790	130.115219	89.048576	-545.401367	-118.998093	92.936378	-527.288574	187.578690	1380.582397	-489.460693	-156.056458	1373.124512	-478.257385	27.386284	1400.102051	-512.546509	1.563920	1676.171143	-571.575012	280.111969	1139.136719	-505.409241	-251.752518	1134.421509	-452.550171	290.253479	892.480774	-374.217743	-212.259552	903.592468	-455.649445	27.515665	972.301331	626.512451	-78.176018	935.273987	624.736511	76.854050
-497.571808	105.422508	878.050049	-475.048859	-57.455494	876.311768	-578.385681	132.100296	503.287628	-532.009399	-117.216202	508.024261	-588.686890	130.075058	89.027321	-545.360352	-119.033569	92.798553	-527.222534	187.311951	1380.524902	-490.151031	-156.473129	1372.965088	-478.516724	26.999325	1400.058228	-513.067261	1.165764	1676.079468	-571.429504	279.943329	1139.097168	-506.263245	-252.109238	1134.304932	-452.219971	290.101593	892.528015	-374.785065	-212.537384	903.650696	-455.469208	27.233644	972.250671	626.073792	-77.621071	935.265198	624.764954	77.410934
-497.374969	105.181358	878.027222	-474.940918	-57.677361	876.220703	-578.257996	132.031555	503.250702	-532.380676	-117.242615	507.946198	-588.718079	130.020935	89.011383	-545.318848	-119.071152	92.686333	-527.162048	187.036011	1380.419312	-490.787781	-156.896622	1372.830200	-478.756805	26.589476	1400.004028	-513.545654	0.860283	1675.978149	-571.351074	279.820984	1138.997681	-507.175110	-252.226181	1134.017578	-452.204071	290.068604	892.404968	-375.400208	-212.833694	903.620544	-455.322815	26.944979	972.197571	625.662964	-77.043854	935.290344	624.810120	78.026726
-497.186096	104.930504	878.001038	-474.798859	-57.942627	876.096680	-578.158264	131.956406	503.204407	-532.819641	-117.218697	507.874115	-588.723206	129.995239	88.948967	-545.264221	-119.102898	92.541245	-527.123657	186.708099	1380.285400	-491.449890	-157.321564	1372.692627	-479.003326	26.208694	1399.934082	-514.010315	0.636755	1675.902222	-571.279846	279.670807	1138.895508	-508.068665	-252.503891	1133.808472	-452.145203	289.948792	892.250549	-376.059021	-213.123489	903.551636	-455.150909	26.621534	972.122559	625.225647	-76.400856	935.251892	624.846558	78.627258
-496.981842	104.852104	878.046509	-474.640167	-58.121513	875.940308	-578.128052	131.922302	503.180176	-533.313782	-117.193169	507.852081	-588.740723	129.961105	88.934288	-545.273438	-119.148041	92.389847	-527.098145	186.379440	1380.098633	-492.102173	-157.743103	1372.538574	-479.238861	25.815510	1399.890625	-514.482788	0.433770	1675.749146	-571.200073	279.467987	1138.723877	-508.924683	-252.873672	1133.601318	-452.096222	289.882263	892.056274	-376.772430	-213.462051	903.446655	-454.963348	26.365416	972.069275	624.778076	-75.745445	935.169556	624.870728	79.297585
-496.925049	104.633202	878.067993	-474.569427	-58.302116	875.817627	-578.146790	131.871704	503.194580	-533.914551	-117.165840	507.839966	-588.774658	129.943436	88.933205	-545.282471	-119.200958	92.242981	-527.096619	186.055420	1379.909546	-492.675171	-158.137924	1372.426514	-479.485596	25.358343	1399.797729	-514.995667	0.148145	1675.686646	-571.097595	279.247040	1138.542603	-509.840118	-253.226349	1133.369507	-452.026276	289.824127	891.865051	-377.528839	-213.818756	903.336670	-454.864227	26.089857	972.009583	624.371765	-75.098572	935.136230	624.971130	79.980537
-496.917206	104.409203	878.122925	-474.522949	-58.520287	875.704163	-578.207458	131.827438	503.213593	-534.669250	-117.164856	507.842346	-588.869263	129.902603	88.946625	-545.278015	-119.262367	92.118507	-527.070801	185.672836	1379.726074	-493.223999	-158.653809	1372.306030	-479.675293	24.911386	1399.748657	-515.480042	-0.032244	1675.609253	-571.009155	278.998352	1138.325317	-510.662537	-253.571655	1133.244141	-451.885040	289.778625	891.672180	-378.331848	-214.142838	903.227112	-454.787109	25.785017	971.966614	623.969177	-74.453140	935.101135	625.058289	80.605141
-496.933929	104.238335	878.208191	-474.516479	-58.705826	875.610962	-578.248474	131.800217	503.185669	-535.441223	-117.176735	507.864044	-588.921570	129.889145	88.938797	-545.243225	-119.333443	91.986755	-527.040588	185.294312	1379.506104	-493.706299	-159.119934	1372.216797	-479.859009	24.511021	1399.715942	-515.976257	-0.193363	1675.519043	-570.882080	278.734467	1138.096924	-511.565338	-253.843781	1133.084961	-451.749023	289.726685	891.472473	-379.212067	-214.534775	903.090881	-454.742432	25.513914	971.949097	623.558533	-73.802673	935.026306	625.197937	81.208199
-496.981201	104.137680	878.310669	-474.545349	-58.832474	875.517334	-578.319641	131.778061	503.203217	-536.259705	-117.186050	507.879669	-588.989075	129.864609	88.918427	-545.149170	-119.391548	91.861641	-526.978271	184.964340	1379.260620	-494.157257	-159.569717	1372.151123	-480.039978	24.070173	1399.667969	-516.434387	-0.302700	1675.474243	-570.597778	278.187469	1137.617432	-512.386169	-254.161224	1133.001831	-451.571808	289.702850	891.202820	-380.154846	-214.840714	902.894592	-454.715454	25.298229	971.935242	623.166077	-73.168617	934.994568	625.275085	81.837349
-496.896423	104.325020	878.479187	-474.568695	-58.834316	875.408813	-578.306519	131.796204	503.249908	-537.127075	-117.193275	507.923492	-588.988098	129.863602	88.889687	-545.201965	-119.470345	91.736115	-526.961975	184.577545	1378.989990	-494.543152	-159.982544	1372.151367	-480.195404	23.645769	1399.629150	-516.924500	-0.425208	1675.407959	-570.564209	278.084290	1137.602661	-513.187744	-254.703766	1133.107300	-451.370209	289.650757	890.982666	-381.178986	-215.254364	902.750732	-454.630249	25.213705	971.952148	622.845276	-72.512230	934.935608	625.360291	82.515152
-496.954712	104.280067	878.601990	-474.631683	-58.945251	875.306091	-578.285889	131.785889	503.241974	-537.946045	-117.097427	507.920746	-589.050903	129.844650	88.882896	-545.114624	-119.544579	91.644745	-526.952148	184.200562	1378.768188	-494.933716	-160.454681	1372.185669	-480.352478	23.228397	1399.595459	-517.381165	-0.515278	1675.376709	-570.263428	277.546295	1137.118530	-514.003784	-254.910126	1132.998901	-451.108826	289.521667	890.722534	-382.224457	-215.650589	902.567017	-454.636780	25.010292	971.947693	622.438721	-71.889450	934.879639	625.445129	83.105370
-497.127289	104.178116	878.690796	-474.799835	-59.039436	875.202637	-578.296814	131.846466	503.263733	-538.840271	-117.157890	507.943237	-589.115906	129.822632	88.891243	-545.104553	-119.618523	91.553856	-526.928650	183.822144	1378.550293	-495.294159	-160.940384	1372.256226	-480.481842	22.807251	1399.575684	-517.837341	-0.581866	1675.360229	-570.180054	277.310211	1137.018799	-514.786072	-255.261230	1133.083130	-450.827393	289.389496	890.512695	-383.340668	-216.097702	902.396667	-454.733765	24.811789	971.918640	622.108765	-71.300552	934.819153	625.564331	83.685555
-497.243835	104.234940	878.821533	-474.956604	-59.076153	875.108093	-578.225159	131.874893	503.256744	-539.751770	-117.231392	507.926483	-589.151978	129.825226	88.885193	-545.024658	-119.698296	91.431984	-526.938354	183.451187	1378.321411	-495.566101	-161.352615	1372.354858	-480.611145	22.421337	1399.583008	-518.264893	-0.633453	1675.360840	-569.867126	276.706421	1136.558472	-515.510864	-255.549072	1133.212158	-450.523865	289.214569	890.297546	-384.500580	-216.587723	902.219666	-454.826141	24.688133	971.925232	621.826416	-70.678665	934.788757	625.684509	84.303322
-497.401733	104.171455	878.922180	-475.149323	-59.180801	875.033813	-578.149841	131.907898	503.282135	-540.572388	-117.250252	507.929138	-589.240662	129.819260	88.909088	-544.969482	-119.775612	91.353531	-527.016785	182.913376	1378.047363	-495.836914	-161.757523	1372.489136	-480.719910	22.005617	1399.578369	-518.680786	-0.681252	1675.365967	-569.752441	276.464142	1136.410889	-516.264709	-255.915146	1133.354004	-450.243683	289.002594	890.115112	-385.658905	-217.076248	902.088684	-454.955658	24.501703	971.925537	621.568542	-70.104744	934.770386	625.845825	84.899101
-497.598694	104.044830	878.977600	-475.386841	-59.301888	874.979980	-578.007019	131.948105	503.274475	-541.633118	-117.319839	507.991394	-589.267151	129.807938	88.928116	-545.217651	-119.856461	91.298759	-527.073364	182.586655	1377.920288	-496.057404	-162.179626	1372.648438	-480.856842	21.620005	1399.596924	-519.095276	-0.696179	1675.405762	-569.402222	275.843567	1136.036499	-516.981506	-256.296570	1133.550415	-449.903564	288.815063	889.943481	-386.853607	-217.639633	901.949097	-455.142548	24.310984	971.917725	621.324768	-69.484680	934.657715	626.023376	85.514236
-497.788116	103.891411	879.030212	-475.594879	-59.455093	874.946594	-577.772705	131.945923	503.200714	-542.427917	-117.343880	508.049316	-589.324890	129.769211	88.902962	-545.224365	-119.926483	91.235306	-527.032288	182.266876	1377.691895	-496.255280	-162.575012	1372.809570	-480.993256	21.246252	1399.605225	-519.511292	-0.734732	1675.439209	-569.113159	275.346893	1135.818970	-517.656128	-256.685822	1133.803345	-449.516846	288.569519	889.782288	-388.018860	-218.212189	901.853638	-455.334839	24.105061	971.926270	621.117615	-68.911049	934.617920	626.219116	86.135834
-498.024872	103.727646	879.075745	-475.831451	-59.630142	874.916077	-577.493713	131.975937	503.152740	-542.917175	-117.382828	508.064453	-589.308044	129.767090	88.918732	-545.068176	-119.981071	91.175911	-527.066040	181.905212	1377.503906	-496.405579	-162.947479	1372.987671	-481.118591	20.906284	1399.641479	-519.881287	-0.700120	1675.456909	-568.820557	274.844299	1135.600586	-518.326721	-257.088379	1134.048950	-449.155853	288.294586	889.632080	-389.210022	-218.837006	901.726929	-455.575531	23.890755	971.935974	620.954468	-68.282715	934.578979	626.442566	86.744286
-498.227966	103.499413	879.125305	-476.015717	-59.871407	875.005859	-577.123779	131.974884	503.064331	-543.200256	-117.451324	508.102173	-589.256592	129.765884	88.942390	-544.962891	-119.995415	91.112816	-526.990662	181.543823	1377.397217	-496.363068	-163.318054	1373.230591	-481.127014	20.520206	1399.692871	-520.210327	-0.733675	1675.608643	-568.600708	274.326569	1135.437866	-518.961243	-257.451050	1134.365479	-448.788971	287.927094	889.510254	-390.452759	-219.473190	901.601257	-455.820190	23.675484	972.022095	620.846741	-67.713470	934.557312	626.696167	87.303772
-498.466095	103.259453	879.160828	-476.236420	-60.137745	875.108887	-576.727722	131.936478	502.957916	-543.346802	-117.504936	508.156006	-589.224304	129.748245	88.933029	-544.823181	-120.049347	91.103493	-527.210693	181.249420	1377.296509	-496.580322	-163.587234	1373.397339	-481.332031	20.285803	1399.842163	-520.566589	-0.759960	1675.704102	-568.362366	273.827118	1135.287109	-519.571167	-257.880798	1134.603882	-448.422150	287.492737	889.440979	-391.598450	-220.202988	901.512085	-456.115082	23.455193	972.112305	620.825500	-67.073662	934.523499	627.059082	87.916534
-498.730408	103.081833	879.218628	-476.546387	-60.305176	875.127441	-576.348022	131.880203	502.875153	-543.256042	-117.524422	508.112885	-589.214722	129.718414	88.944801	-544.546875	-120.061302	91.107895	-527.319641	180.987534	1377.250854	-496.631348	-163.872284	1373.575317	-481.404755	19.938179	1399.807251	-520.876343	-0.753449	1675.832520	-568.184204	273.421997	1135.234741	-520.128601	-258.375275	1134.929565	-448.053925	287.008362	889.424683	-392.802490	-220.959290	901.364563	-456.443085	23.245308	972.164612	620.817017	-66.493141	934.501099	627.433167	88.470924
-499.340271	102.385880	879.103088	-476.983063	-60.724239	875.140625	-575.958679	131.847153	502.702332	-543.523987	-117.806862	508.245453	-589.126953	129.708435	88.953865	-544.749146	-120.102928	91.090225	-527.356079	180.671326	1377.265503	-496.566254	-164.174911	1373.784546	-481.423309	19.694777	1399.879639	-521.180969	-0.764584	1675.941162	-567.911743	272.885956	1135.086060	-520.661316	-258.896729	1135.256104	-447.681458	286.494049	889.452759	-393.937836	-221.709915	901.249878	-456.985901	22.796280	972.117676	620.822327	-65.958839	934.485413	627.815369	89.007164
-499.284119	102.819160	879.262024	-477.193207	-60.705399	875.142090	-575.531067	131.795013	502.727112	-543.154541	-117.829857	508.135834	-589.088074	129.645172	88.974243	-544.524536	-120.126373	91.086258	-527.595703	180.450394	1377.288452	-496.712616	-164.396973	1373.911011	-481.573486	19.457273	1399.933960	-521.452209	-0.763886	1676.069458	-567.736877	272.394073	1135.067383	-521.148987	-259.403564	1135.500610	-447.325409	285.889099	889.512329	-395.086212	-222.577332	901.090576	-457.173676	22.859156	972.237427	620.878723	-65.431816	934.478882	628.225952	89.583107
-499.617523	102.676781	879.294373	-477.561371	-60.882126	875.181458	-575.200317	131.816193	502.651611	-543.069336	-117.944420	508.087372	-589.125549	129.535828	88.991119	-544.571411	-120.120262	91.086876	-527.756653	180.221909	1377.337402	-496.728516	-164.590271	1374.055542	-481.640961	19.231993	1400.015991	-521.699036	-0.768172	1676.184570	-567.605530	271.941895	1135.049927	-521.598877	-259.945587	1135.796265	-446.980713	285.210541	889.628296	-396.159515	-223.357971	900.976257	-457.592896	22.686895	972.295898	620.933411	-64.956100	934.487549	628.623291	90.084190
-499.988464	102.426567	879.291016	-477.926758	-61.142353	875.216003	-574.989746	131.848831	502.602844	-543.098206	-118.095741	507.979523	-589.336853	129.337448	89.025406	-544.784180	-120.182823	91.070534	-527.992859	179.908554	1377.421875	-496.758301	-164.742203	1374.160278	-481.730103	19.016743	1400.086060	-521.936768	-0.771845	1676.304688	-567.506531	271.517487	1135.076538	-521.973511	-260.516937	1136.082886	-446.580505	284.408722	889.775208	-397.232880	-224.268936	900.831238	-458.036224	22.443890	972.335693	621.092468	-64.434784	934.478577	629.116028	90.565842
-500.364319	102.213448	879.298828	-478.305267	-61.371822	875.262817	-574.611328	131.765137	502.492462	-543.049805	-118.192566	507.866547	-589.486084	129.083954	89.021255	-544.891907	-120.190010	91.072716	-527.995789	179.797989	1377.527344	-496.809479	-164.895157	1374.264771	-481.795288	18.808214	1400.158325	-522.134766	-0.772479	1676.422119	-567.408936	271.011475	1135.119873	-522.342712	-261.059448	1136.376099	-446.204559	283.532532	889.959473	-398.270355	-225.159103	900.685913	-458.483002	22.234648	972.385376	621.281006	-63.900551	934.487427	629.551941	91.049492
-500.706909	102.047462	879.331238	-478.682007	-61.564053	875.326965	-574.128052	131.594177	502.329956	-542.906677	-118.432510	507.863739	-589.583008	128.856705	89.023506	-544.694519	-119.938423	90.862534	-528.098755	179.612579	1377.621704	-496.869598	-165.034210	1374.370850	-481.867218	18.615019	1400.232422	-522.305603	-0.780599	1676.538574	-567.385620	270.564453	1135.148438	-522.677979	-261.584839	1136.661743	-445.892853	282.666382	890.110718	-399.246704	-226.118835	900.517944	-458.931702	22.054583	972.462524	621.561035	-63.626217	934.529053	630.312195	90.923668
-501.096405	101.827187	879.319031	-479.047211	-61.758057	875.345398	-573.606201	131.473999	502.214691	-542.637878	-118.662567	507.805695	-589.814758	128.647385	89.031609	-545.175049	-120.201469	91.114670	-528.228821	179.438538	1377.726685	-496.988586	-165.189621	1374.446533	-481.942291	18.454187	1400.310791	-522.453796	-0.786367	1676.656494	-567.398682	270.154572	1135.197876	-522.991150	-262.266144	1137.012695	-445.586243	281.643158	890.345032	-400.206421	-227.074814	900.371948	-459.389404	21.858685	972.491333	621.669556	-62.988491	934.553406	630.514404	91.882515
-501.495209	101.657722	879.341309	-479.441254	-61.952534	875.392151	-573.154236	131.456650	502.114655	-542.265869	-118.880936	507.743896	-590.124756	128.416962	89.076408	-544.859009	-119.961311	90.894119	-528.307373	179.281723	1377.828857	-497.130371	-165.329315	1374.509644	-482.029510	18.281549	1400.387085	-522.574768	-0.794085	1676.782715	-567.429382	269.735596	1135.254272	-523.317566	-262.784943	1137.250854	-445.341980	280.690308	890.523376	-401.042877	-228.072113	900.210632	-459.871735	21.679314	972.553467	621.973511	-62.769146	934.594604	631.248047	91.727150
-501.856689	101.516151	879.334900	-479.834869	-62.098942	875.437317	-572.730835	131.405548	502.050476	-542.093201	-119.175873	507.708984	-590.329346	128.268448	89.111168	-545.500671	-120.234299	91.137505	-528.380066	179.134857	1377.953369	-497.283081	-165.463562	1374.560547	-482.107147	18.143349	1400.458862	-522.675476	-0.801557	1676.897827	-567.487549	269.322296	1135.250977	-523.634827	-263.220764	1137.425293	-445.092957	279.651886	890.739868	-401.882050	-229.107483	900.040894	-460.341370	21.546150	972.602234	622.152710	-62.068398	934.590820	631.466370	92.710670
-502.180542	101.391785	879.330566	-480.207550	-62.266747	875.517395	-572.282166	131.348740	501.994690	-541.686035	-119.357399	507.640564	-590.506653	128.149887	89.124496	-545.548035	-120.256378	91.175034	-528.424622	179.027603	1378.063599	-497.458923	-165.601883	1374.615234	-482.175568	17.994284	1400.525269	-522.757202	-0.809547	1677.026245	-567.596436	268.905273	1135.307861	-523.910522	-263.576996	1137.587646	-444.738800	278.407288	890.971924	-402.609528	-230.130157	899.891174	-460.789917	21.425396	972.671631	622.453369	-61.625103	934.588013	631.972534	93.161263
-502.461517	101.315674	879.335327	-480.518616	-62.461121	875.540222	-571.885071	131.251556	501.926331	-541.256226	-119.486229	507.569122	-590.645813	128.050415	89.176353	-545.529663	-120.274773	91.208282	-528.488037	178.905731	1378.182495	-497.646362	-165.725601	1374.651855	-482.218536	17.869225	1400.593750	-522.808960	-0.824864	1677.130371	-567.696838	268.437317	1135.333374	-524.221558	-263.920807	1137.712524	-444.572479	277.537933	891.236572	-403.318207	-231.171127	899.742859	-461.194519	21.278357	972.720276	622.728333	-61.256176	934.616516	632.477844	93.525200
-502.757324	101.176735	879.311157	-480.883118	-62.638050	875.568665	-571.472595	131.162094	501.859161	-540.962219	-119.680260	507.536102	-590.784973	128.040726	89.200706	-545.656860	-120.250244	91.217590	-528.559814	178.799072	1378.316284	-497.824310	-165.853165	1374.697388	-482.277008	17.732754	1400.652466	-522.834045	-0.848108	1677.240112	-567.868713	268.004974	1135.374634	-524.504578	-264.357544	1137.930176	-444.288086	276.185089	891.433899	-403.956573	-232.165146	899.608948	-461.618622	21.124680	972.752136	623.113831	-61.143112	934.674133	633.223511	93.286224
-503.024414	100.990250	879.281067	-481.208374	-62.872410	875.621460	-570.973389	131.047028	501.815430	-540.729187	-119.873047	507.494110	-590.794373	128.040939	89.189888	-545.723022	-120.241539	91.272766	-528.603760	178.721359	1378.437134	-498.019379	-165.952957	1374.759766	-482.322266	17.614506	1400.683960	-522.833923	-0.876130	1677.337891	-568.071289	267.671539	1135.448853	-524.841187	-264.676636	1138.083252	-444.040375	274.795563	891.643555	-404.615265	-233.208969	899.477661	-462.019348	20.936556	972.796082	623.455505	-60.755653	934.712585	633.704041	93.655495
-503.306091	100.817924	879.290283	-481.536652	-63.071316	875.664124	-570.735291	131.059509	501.799896	-540.475464	-120.019150	507.449463	-590.944153	128.010147	89.210541	-545.717651	-120.230965	91.296707	-528.675659	178.639008	1378.559326	-498.220062	-166.067474	1374.784546	-482.377136	17.482290	1400.743530	-522.826538	-0.903017	1677.427490	-568.255554	267.275482	1135.456665	-525.164612	-265.012817	1138.251099	-443.871124	273.595093	891.906921	-405.216583	-234.152863	899.357300	-462.417267	20.748529	972.851379	623.786255	-60.418922	934.736389	634.172119	94.084206
-503.610168	100.610390	879.312317	-481.856018	-63.295952	875.709351	-571.105469	131.223480	501.888184	-540.318970	-120.171585	507.446289	-591.372620	127.916550	89.265633	-545.345276	-119.939568	91.040741	-528.723755	178.531631	1378.669312	-498.401917	-166.203110	1374.832520	-482.441772	17.359144	1400.804688	-522.808350	-0.938238	1677.512573	-568.503296	266.867035	1135.492798	-525.497070	-265.214111	1138.384521	-443.812866	272.466400	892.057007	-405.798676	-235.152420	899.220276	-462.811981	20.531361	972.911072	624.130005	-60.058723	934.776245	634.627563	94.408432
-503.895081	100.490097	879.317566	-482.190247	-63.443478	875.726563	-571.064453	131.258102	501.874054	-540.152893	-120.298096	507.364105	-591.571289	127.899834	89.285110	-545.778625	-120.155548	91.281891	-528.778259	178.456406	1378.742065	-498.586273	-166.348984	1374.844604	-482.511566	17.309500	1400.902588	-522.786987	-0.989176	1677.551636	-568.793945	266.541626	1135.543579	-525.822998	-265.386963	1138.492065	-444.158844	271.574524	892.113770	-406.287781	-236.096695	899.102966	-463.190948	20.385454	972.944275	624.394592	-59.523743	934.784729	634.857605	95.397530
-504.238586	100.287941	879.299744	-482.522797	-63.651100	875.751465	-570.956848	131.225433	501.830811	-540.052734	-120.423637	507.329651	-591.731323	127.880508	89.326599	-545.876770	-120.100250	91.296181	-528.818665	178.376999	1378.831787	-498.768158	-166.446640	1374.860107	-482.557220	17.182737	1400.907715	-522.729248	-1.006733	1677.626221	-569.044373	266.203613	1135.567993	-526.175110	-265.540741	1138.585938	-444.093170	270.397949	892.233582	-406.792389	-237.030762	899.006592	-463.585449	20.199505	972.965149	624.715454	-59.234589	934.816223	635.320618	95.838463
-504.548767	100.119942	879.309937	-482.846008	-63.785435	875.753235	-570.896240	131.238937	501.823730	-540.027771	-120.548676	507.253113	-591.841064	127.908340	89.309189	-545.894531	-120.023827	91.266441	-528.861633	178.291565	1378.890625	-498.940521	-166.543823	1374.880371	-482.604004	17.048353	1400.921021	-522.684448	-1.048721	1677.685059	-569.261414	265.874481	1135.571655	-526.525696	-265.662659	1138.624634	-444.034485	269.437988	892.401001	-407.202393	-237.864075	898.952881	-463.948181	20.035017	972.985779	625.100952	-58.976994	934.857483	635.797424	96.091148
-504.831421	99.999733	879.310181	-483.145508	-63.915039	875.742493	-570.853760	131.189774	501.801788	-540.010620	-120.628029	507.206726	-591.957397	127.921135	89.299873	-545.456482	-119.999847	91.018349	-528.888977	178.225555	1378.943237	-499.106018	-166.663116	1374.905029	-482.653229	16.978918	1400.939941	-522.638611	-1.074039	1677.743164	-569.489807	265.461975	1135.526245	-526.999695	-266.101410	1138.717651	-444.097931	268.395142	892.485779	-407.654144	-238.755798	898.904297	-464.274902	19.895590	972.991882	625.602295	-58.883190	934.895386	636.522827	95.817055
-505.095795	99.904327	879.312744	-483.431122	-64.044403	875.744751	-570.849060	131.174286	501.764801	-540.065247	-120.714981	507.137421	-592.045410	127.971161	89.289566	-545.913574	-119.957748	91.192314	-528.928589	178.159424	1378.979248	-499.248627	-166.756699	1374.941772	-482.687073	16.868216	1400.954590	-522.584229	-1.118279	1677.801147	-569.714233	265.094543	1135.494995	-527.377869	-266.101349	1138.686523	-444.145874	267.497559	892.572083	-407.993378	-239.475769	898.860474	-464.584778	19.773943	973.005371	625.832947	-58.417374	934.913391	636.622192	96.603935
-505.377106	99.785774	879.279602	-483.734650	-64.153786	875.716553	-570.901550	131.145508	501.754761	-540.166748	-120.823921	507.125031	-592.099121	128.007874	89.285896	-545.985657	-119.956490	91.143364	-528.971008	178.059525	1378.998291	-499.372498	-166.865860	1374.954102	-482.723022	16.748732	1400.946289	-522.544983	-1.149418	1677.853638	-569.940552	264.765839	1135.456299	-527.742126	-266.205627	1138.795532	-444.144043	266.471375	892.580322	-408.342987	-240.267120	898.857361	-464.873932	19.659376	972.973633	626.201355	-58.103893	934.958130	636.983276	96.909294
-505.656647	99.695343	879.244751	-484.036652	-64.312401	875.699585	-570.960693	131.119766	501.732941	-540.593079	-121.092575	507.177582	-592.151794	128.068573	89.256287	-546.083374	-119.984009	91.125595	-528.991577	177.980240	1379.010742	-499.509857	-166.953568	1374.993286	-482.759979	16.701139	1401.005981	-522.515015	-1.200061	1677.880981	-570.132874	264.496338	1135.422241	-528.115051	-266.556915	1138.988647	-444.278656	265.619080	892.587463	-408.653625	-240.933502	898.871033	-465.172760	19.539324	972.950134	626.517090	-57.636036	934.979980	637.181763	97.713104
-505.931763	99.577477	879.221741	-484.337341	-64.425064	875.681885	-571.061279	131.104294	501.723450	-540.509338	-121.000702	507.059937	-592.189514	128.139587	89.259972	-545.842224	-119.980042	91.044838	-529.050720	177.921265	1378.995117	-499.601105	-167.058411	1375.064453	-482.807007	16.615070	1401.008423	-522.471191	-1.207505	1677.949341	-570.289368	264.201569	1135.392700	-528.452576	-266.659119	1139.078979	-444.402649	264.875397	892.606567	-408.890747	-241.597000	898.900696	-465.466309	19.421829	972.931580	627.035461	-57.661274	935.070740	637.886719	97.077744
-506.169373	99.425400	879.191528	-484.573120	-64.575233	875.671936	-571.154480	131.070923	501.671478	-540.680115	-121.080406	507.056519	-592.238220	128.202301	89.230568	-545.567566	-120.079681	90.889648	-529.073181	177.847977	1378.987671	-499.704590	-167.145477	1375.104004	-482.849243	16.566891	1401.041748	-522.450745	-1.237399	1677.994873	-570.435730	263.901794	1135.316162	-528.806885	-266.820923	1139.154785	-444.477722	264.081085	892.558167	-409.146027	-242.320587	898.943115	-465.712402	19.281538	972.914185	627.497925	-57.540359	935.117065	638.469910	97.172104
-506.461548	99.266998	879.169922	-484.875397	-64.717735	875.677246	-571.271301	131.047958	501.663788	-540.893494	-121.176498	507.043457	-592.245850	128.263672	89.192795	-545.589050	-120.135597	90.851349	-529.132446	177.798096	1378.975464	-499.820557	-167.219803	1375.157104	-482.898834	16.504196	1401.083374	-522.432556	-1.268790	1678.040283	-570.572937	263.590820	1135.235718	-529.128418	-266.932617	1139.236328	-444.640472	263.537170	892.489258	-409.361115	-242.975845	899.003540	-465.993347	19.147385	972.900696	627.855530	-57.280209	935.175781	638.939331	97.656807
-506.699158	99.135063	879.200562	-485.169464	-64.841621	875.692444	-571.356567	131.003525	501.640350	-541.169006	-121.276047	507.038147	-592.274963	128.320389	89.171028	-545.627991	-120.173111	90.835571	-529.202881	177.754669	1378.965698	-499.912476	-167.280838	1375.221802	-482.946411	16.439417	1401.137207	-522.432922	-1.290380	1678.102417	-570.718811	263.341888	1135.193359	-529.451965	-267.105408	1139.324341	-444.820374	262.801819	892.341125	-409.599609	-243.562195	899.082581	-466.243378	19.002508	972.919067	628.200623	-56.996811	935.211670	639.296265	97.975365
-506.954956	99.000595	879.218384	-485.447632	-65.000244	875.711914	-571.452515	130.966019	501.635193	-541.376038	-121.313736	507.018921	-592.295227	128.390091	89.154778	-545.558228	-120.205414	90.823479	-529.254456	177.697327	1378.981445	-500.003387	-167.360779	1375.293335	-482.979065	16.389578	1401.191284	-522.436829	-1.321568	1678.154785	-570.816589	263.065002	1135.139526	-529.727417	-267.294220	1139.441406	-445.104950	262.351837	892.255188	-409.864471	-244.163589	899.187988	-466.484924	18.856108	972.929749	628.523438	-56.732056	935.237854	639.638977	98.255096
-507.154205	98.886559	879.244995	-485.708252	-65.143661	875.746826	-571.589905	130.965714	501.616852	-541.750793	-121.473763	507.014923	-592.337585	128.441132	89.149300	-545.743103	-120.245979	90.784119	-529.294739	177.644302	1378.986206	-500.088196	-167.425690	1375.347046	-483.013824	16.241779	1401.145508	-522.441711	-1.350365	1678.209473	-570.897400	262.823700	1135.096436	-529.926392	-267.528900	1139.580200	-445.368622	261.919281	892.127258	-410.079620	-244.673553	899.281616	-466.703400	18.722345	972.957031	628.968811	-56.376785	935.201965	640.050720	98.582916
-507.371765	98.719978	879.251892	-485.981567	-65.255959	875.752441	-571.635925	130.907394	501.574341	-541.890198	-121.501862	506.972656	-592.396851	128.477539	89.131851	-545.761169	-120.269028	90.730682	-529.353027	177.589600	1378.968018	-500.155884	-167.521805	1375.431885	-483.033813	16.195606	1401.180054	-522.444702	-1.363380	1678.270996	-570.972839	262.633026	1135.061279	-530.082947	-267.568634	1139.588989	-445.605713	261.400604	891.949036	-410.254578	-245.143951	899.354736	-466.924286	18.576019	972.955811	629.157715	-56.238735	935.276245	640.322998	98.768471
-507.556488	98.596176	879.263672	-486.231323	-65.395821	875.778748	-571.737610	130.898712	501.571136	-542.064331	-121.480003	506.925964	-592.454468	128.501785	89.103973	-545.677307	-120.322762	90.708168	-529.371399	177.534256	1378.955933	-500.217041	-167.588058	1375.498169	-483.080292	16.122347	1401.211548	-522.470947	-1.385924	1678.306274	-571.034241	262.431030	1135.047119	-530.189148	-267.782867	1139.706177	-445.987335	261.076599	891.770874	-410.388824	-245.580933	899.455933	-467.114105	18.444429	972.966309	629.450928	-56.006374	935.300293	640.644226	98.942909
-507.756531	98.525482	879.312500	-486.493073	-65.514122	875.775024	-571.811707	130.885025	501.553986	-542.253601	-121.519760	506.918488	-592.499878	128.522888	89.103165	-545.679260	-120.330986	90.653648	-529.400757	177.482025	1378.964600	-500.254547	-167.644562	1375.574585	-483.084595	16.039722	1401.247437	-522.496338	-1.397212	1678.360229	-571.082397	262.258698	1135.021484	-530.266296	-267.966217	1139.828247	-446.381592	260.816223	891.573792	-410.520386	-246.023056	899.542786	-467.311249	18.312180	972.979065	629.740784	-55.756645	935.296753	640.959290	99.189522
-507.989288	98.521492	879.339478	-486.806519	-65.589348	875.679443	-571.895508	130.854340	501.568542	-542.498413	-121.597221	506.874969	-592.541504	128.527100	89.052574	-545.704468	-120.392891	90.647652	-529.400146	177.409836	1378.961914	-500.305817	-167.715530	1375.637329	-483.095551	15.972657	1401.283325	-522.519104	-1.409396	1678.399536	-571.102539	262.061310	1135.018921	-530.300171	-268.325836	1140.071167	-446.739349	260.713287	891.414246	-410.637268	-246.393280	899.636475	-467.516876	18.195015	972.925049	630.009766	-55.496174	935.306091	641.241882	99.428375
-508.217072	98.453117	879.367554	-487.105804	-65.684952	875.612976	-572.013977	130.857697	501.562531	-542.787109	-121.715469	506.888885	-592.616943	128.547577	89.073875	-545.704529	-120.432274	90.599762	-529.395447	177.337311	1378.957520	-500.339661	-167.791794	1375.703125	-483.094482	15.893516	1401.311035	-522.557617	-1.417578	1678.447266	-571.147888	261.894165	1135.038330	-530.324890	-268.545410	1140.216675	-447.085480	260.517822	891.224121	-410.718018	-246.736633	899.752747	-467.716125	18.053459	972.886780	630.303040	-55.217319	935.309143	641.534973	99.723557
-508.433716	98.352264	879.381714	-487.365234	-65.801102	875.578613	-572.072083	130.838547	501.554199	-543.086060	-121.818558	506.877472	-592.632874	128.564438	89.071655	-545.688721	-120.452309	90.614067	-529.362549	177.261902	1378.955811	-500.365448	-167.858551	1375.792969	-483.081512	15.791151	1401.338135	-522.580994	-1.413864	1678.497803	-571.183044	261.741577	1135.031738	-530.328125	-268.631134	1140.265869	-447.419281	260.402252	891.037720	-410.758087	-247.012985	899.856995	-467.902863	17.915756	972.861023	630.662048	-54.538338	934.985657	641.618347	100.636543
-508.613129	98.208244	879.396362	-487.577728	-65.955986	875.583435	-572.116272	130.824768	501.529541	-543.356750	-121.919327	506.893799	-592.684326	128.548645	89.042778	-545.739197	-120.489799	90.596489	-529.314819	177.180786	1378.961182	-500.417816	-167.920807	1375.862915	-483.061981	15.717260	1401.365234	-522.602356	-1.413506	1678.556274	-571.226074	261.657013	1135.087158	-530.307251	-268.980438	1140.479248	-447.831055	260.301544	890.834595	-410.755768	-247.248184	900.011719	-468.076385	17.757471	972.863892	630.846375	-54.293591	934.950317	641.818665	100.922523
-508.794830	98.104385	879.398804	-487.807220	-66.087486	875.580200	-572.178711	130.776215	501.521393	-543.611755	-121.958221	506.912872	-592.704773	128.542297	89.032135	-545.749512	-120.511711	90.573692	-529.272400	177.091583	1378.956787	-500.443268	-167.970947	1375.919434	-483.041168	15.630042	1401.380615	-522.628418	-1.405048	1678.595703	-571.267517	261.576080	1135.103149	-530.252869	-269.164185	1140.602783	-448.278534	260.355957	890.647339	-410.725159	-247.410034	900.124756	-468.260681	17.630358	972.856934	630.817566	-54.079815	935.259216	641.755554	101.184258
-508.971375	97.990250	879.422424	-487.987885	-66.232697	875.581177	-572.192627	130.763870	501.490875	-543.824585	-121.993454	506.917786	-592.736572	128.534073	89.032951	-545.733521	-120.521606	90.565216	-529.185181	177.026428	1378.961060	-500.480469	-168.028122	1375.998779	-483.020813	15.560573	1401.381714	-522.648315	-1.391041	1678.635986	-571.304749	261.511292	1135.144165	-530.215759	-269.315582	1140.680176	-448.749939	260.514557	890.465271	-410.662567	-247.490295	900.256592	-468.422638	17.488739	972.864197	630.975037	-53.731113	935.259216	641.825928	101.548515
-509.142731	97.827438	879.403381	-488.177856	-66.397072	875.599243	-572.146118	130.696075	501.460846	-544.022400	-122.054337	506.912445	-592.753113	128.516922	89.034462	-545.701538	-120.564445	90.535027	-529.135498	176.954468	1378.975830	-500.539368	-168.090439	1376.044189	-482.982361	15.463664	1401.403687	-522.651062	-1.370286	1678.680908	-571.355225	261.473297	1135.196167	-530.153992	-269.459076	1140.777100	-449.213501	260.673035	890.324341	-410.544952	-247.530151	900.396423	-468.603577	17.343241	972.863464	631.198914	-53.442665	935.250244	642.033264	101.770073
-509.278473	97.690926	879.378906	-488.325317	-66.549904	875.594177	-572.113525	130.658981	501.419525	-544.182861	-122.084236	506.916840	-592.781555	128.505051	89.027359	-545.692993	-120.597527	90.530731	-529.034729	176.868073	1378.974243	-500.565399	-168.149246	1376.077759	-482.955902	15.375552	1401.407593	-522.651367	-1.368732	1678.728760	-571.434082	261.478760	1135.245483	-530.102661	-269.579407	1140.840088	-449.614319	260.698700	890.162292	-410.405243	-247.519928	900.526062	-468.747101	17.207251	972.849182	631.478027	-53.677486	935.071899	642.833252	101.253105
-509.414886	97.561310	879.365173	-488.473206	-66.689789	875.588135	-572.036804	130.618256	501.387726	-544.328186	-122.165283	506.911682	-592.753357	128.472183	89.033806	-545.710449	-120.599777	90.500427	-528.954895	176.781601	1378.973511	-500.597412	-168.231583	1376.120117	-482.909515	15.290688	1401.409668	-522.632019	-1.344914	1678.761719	-571.484802	261.456238	1135.287720	-530.027100	-269.666931	1140.898804	-449.981628	260.906281	890.050903	-410.224792	-247.471283	900.658386	-468.887329	17.075014	972.838623	631.583374	-53.431156	935.076965	642.890503	101.548477
-509.543304	97.410622	879.340210	-488.613953	-66.818962	875.591736	-571.922546	130.589813	501.351532	-544.424072	-122.213104	506.893127	-592.766541	128.472855	89.017151	-545.714111	-120.635788	90.509575	-528.875549	176.675339	1378.966187	-500.668823	-168.300415	1376.132813	-482.868958	15.196442	1401.409668	-522.608276	-1.337707	1678.804321	-571.555481	261.498505	1135.335205	-529.979980	-269.706757	1140.903442	-450.395081	261.155304	889.931030	-410.029724	-247.394577	900.772400	-469.029510	16.948633	972.830139	631.641602	-53.105820	935.092896	642.822693	101.966164
-509.648193	97.283897	879.329956	-488.739899	-66.958321	875.592102	-571.765198	130.580032	501.318726	-544.525330	-122.269653	506.885681	-592.725525	128.478027	89.019905	-545.696289	-120.662361	90.471443	-528.782410	176.604233	1378.967529	-500.682709	-168.371780	1376.172607	-482.831116	15.098715	1401.417969	-522.582458	-1.315596	1678.834351	-571.620483	261.523926	1135.398071	-529.911804	-269.731659	1140.926758	-450.851074	261.504181	889.835205	-409.790131	-247.221695	900.903931	-469.156372	16.816212	972.828796	631.719482	-52.789051	935.113159	642.774048	102.351410
-509.765900	97.177238	879.305725	-488.896942	-67.080231	875.593811	-571.652649	130.586197	501.281860	-544.605774	-122.345970	506.893707	-592.740295	128.464203	89.012711	-545.708008	-120.662407	90.478500	-528.717407	176.523132	1378.979492	-500.724182	-168.462738	1376.190308	-482.777802	15.032578	1401.407104	-522.525879	-1.296895	1678.865356	-571.706360	261.594940	1135.463013	-529.850342	-269.734741	1140.931152	-451.278412	261.910461	889.749878	-409.501221	-247.027573	901.041809	-469.299194	16.708960	972.819092	631.832031	-52.480797	935.163208	642.781982	102.642036
-509.869934	97.067734	879.255920	-489.038879	-67.243118	875.585571	-571.398132	130.556854	501.239349	-544.714905	-122.450783	506.905884	-592.679565	128.469101	89.017776	-545.777405	-120.685417	90.497452	-528.659668	176.432281	1378.979858	-500.752075	-168.549667	1376.198364	-482.705109	14.942598	1401.401733	-522.457947	-1.274226	1678.890625	-571.789490	261.678192	1135.535889	-529.782898	-269.687439	1140.915405	-451.692474	262.283051	889.676270	-409.212006	-246.797043	901.168213	-469.431335	16.588152	972.792664	631.854919	-52.185627	935.187317	642.670837	102.967209
-509.964447	96.996834	879.226929	-489.202972	-67.344856	875.565125	-571.201843	130.535156	501.169739	-544.627747	-122.436501	506.849365	-592.612183	128.479828	88.999603	-545.685913	-120.705391	90.487206	-528.564148	176.367569	1379.015137	-500.771912	-168.639557	1376.235352	-482.637970	14.862441	1401.375610	-522.385803	-1.269686	1678.907593	-571.888794	261.756622	1135.639404	-529.720764	-269.609192	1140.887695	-452.123871	262.694489	889.591858	-408.899292	-246.540649	901.292908	-469.558441	16.494102	972.767456	631.796326	-51.721458	935.187988	642.286987	103.782593
-510.020569	96.930153	879.195190	-489.312897	-67.461914	875.547058	-570.977905	130.532074	501.124817	-544.662292	-122.493385	506.830322	-592.613953	128.436920	89.007820	-545.627380	-120.714066	90.490906	-528.484009	176.288101	1379.042969	-500.777893	-168.733139	1376.234619	-482.568359	14.771717	1401.366211	-522.279602	-1.254552	1678.933472	-571.988586	261.860718	1135.757568	-529.632690	-269.534515	1140.828369	-452.574585	263.153107	889.549255	-408.570251	-246.230698	901.401184	-469.659271	16.397425	972.748230	631.828857	-51.482162	935.237671	642.187256	104.013733
-510.105438	96.860107	879.152893	-489.437653	-67.610992	875.526978	-570.782532	130.509460	501.085144	-544.747437	-122.599785	506.844452	-592.573120	128.461136	88.986160	-545.682739	-120.722572	90.464867	-528.417358	176.215225	1379.090088	-500.765656	-168.796539	1376.225464	-482.505432	14.693239	1401.349121	-522.160522	-1.254935	1678.952759	-572.102600	262.018707	1135.880127	-529.537903	-269.412445	1140.746582	-453.039337	263.590759	889.534973	-408.220703	-245.918793	901.520325	-469.772430	16.291567	972.719543	631.864441	-51.218445	935.250671	642.074280	104.267387
-510.128448	96.729584	879.086853	-489.526428	-67.728165	875.495728	-570.532837	130.495361	500.989227	-544.747620	-122.665161	506.826965	-592.510010	128.432602	89.004234	-545.661438	-120.712067	90.454887	-528.315308	176.150574	1379.135864	-500.735107	-168.863297	1376.211548	-482.448547	14.612136	1401.337036	-522.046875	-1.265169	1678.946411	-572.225342	262.160614	1136.021973	-529.435486	-269.282227	1140.660156	-453.448914	264.003113	889.486694	-407.827087	-245.542343	901.627441	-469.841888	16.174253	972.675049	631.991882	-51.087112	935.296204	642.186218	104.157196
-510.176086	96.618843	879.023071	-489.636475	-67.862213	875.482422	-570.217163	130.453857	500.920288	-544.777039	-122.712685	506.824860	-592.445190	128.442551	88.989021	-545.686096	-120.709534	90.452408	-528.238525	176.064758	1379.175537	-500.691833	-168.934784	1376.208984	-482.393799	14.533433	1401.321533	-521.888672	-1.270729	1678.958862	-572.357178	262.350555	1136.189331	-529.315430	-269.141846	1140.565186	-453.851227	264.426025	889.502258	-407.439148	-245.146439	901.713379	-469.925690	16.068895	972.637756	631.917725	-50.658142	935.297485	641.798035	104.811325
-510.195160	96.496742	878.966919	-489.700897	-68.020409	875.464417	-569.981750	130.491058	500.893677	-544.770081	-122.775070	506.836426	-592.398254	128.407791	89.003815	-545.676880	-120.754227	90.462631	-528.162476	175.984894	1379.232666	-500.656830	-168.989319	1376.198608	-482.323029	14.451563	1401.300293	-521.712463	-1.273908	1678.982666	-572.482056	262.521210	1136.352173	-529.187561	-269.011536	1140.510986	-454.308197	264.888336	889.490601	-407.052032	-244.738525	901.804016	-469.980591	15.940489	972.604614	631.917664	-50.352894	935.319824	641.611694	105.118500
-510.211548	96.409882	878.927551	-489.802765	-68.129898	875.444824	-569.483032	130.451141	500.802032	-544.803711	-122.836975	506.822693	-592.269714	128.411804	88.957146	-545.687683	-120.755142	90.469513	-528.060120	175.910095	1379.281982	-500.615784	-169.054764	1376.174316	-482.262024	14.403336	1401.287231	-521.545776	-1.292122	1678.966675	-572.627319	262.712769	1136.518433	-529.048462	-268.895416	1140.443726	-454.796783	265.379395	889.473755	-406.629059	-244.351227	901.896790	-470.039917	15.837941	972.575256	631.899231	-50.101780	935.356567	641.420044	105.341248
-510.180664	96.249886	878.853455	-489.826111	-68.264580	875.430420	-569.050049	130.379257	500.720032	-544.760010	-122.852127	506.829315	-592.101074	128.415436	88.955162	-545.648865	-120.754715	90.473831	-527.988037	175.825012	1379.325073	-500.570831	-169.095566	1376.153076	-482.203796	14.325830	1401.252930	-521.355408	-1.306081	1678.969727	-572.749207	262.856537	1136.678345	-528.901611	-268.820557	1140.389893	-455.262817	265.852722	889.484436	-406.187469	-243.913803	902.013611	-470.055481	15.713062	972.536682	631.937866	-49.939152	935.385925	641.393372	105.262970
-510.190552	96.151039	878.791626	-489.926544	-68.373817	875.393555	-568.584839	130.332733	500.624878	-544.761536	-122.924881	506.801880	-591.989807	128.408569	88.908035	-545.640320	-120.761383	90.445175	-527.900757	175.773422	1379.391602	-500.540192	-169.132416	1376.111328	-482.142212	14.261563	1401.238770	-521.133362	-1.334679	1678.974121	-572.884888	263.010040	1136.831665	-528.718323	-268.559753	1140.188232	-455.697968	266.334137	889.497559	-405.749084	-243.494873	902.076477	-470.110016	15.607005	972.487244	631.885681	-49.668800	935.419250	641.145081	105.558022
-510.163269	96.036598	878.724548	-489.962219	-68.473854	875.364746	-568.113342	130.242401	500.519470	-544.707031	-122.976028	506.794342	-591.845520	128.415466	88.909729	-545.669312	-120.775108	90.450310	-527.831970	175.708511	1379.457764	-500.498474	-169.206802	1376.056763	-482.074493	14.183599	1401.218018	-520.898865	-1.360728	1678.961670	-573.027832	263.173950	1136.960449	-528.502991	-268.460449	1140.084595	-456.185211	266.890625	889.525513	-405.280914	-243.028625	902.175842	-470.116241	15.510383	972.439697	631.734924	-49.266010	935.426208	640.694214	106.157700
-510.087341	95.942062	878.682434	-489.974976	-68.569595	875.332214	-567.513611	130.135590	500.421875	-544.690674	-123.009613	506.789124	-591.649658	128.434952	88.864746	-545.673645	-120.817070	90.431213	-527.764648	175.616852	1379.497681	-500.420258	-169.246399	1376.007080	-482.004211	14.137766	1401.185425	-520.642151	-1.382977	1678.973145	-573.164795	263.295532	1137.071899	-528.285767	-268.358582	1139.968628	-456.764038	267.811920	889.582458	-404.843628	-242.582916	902.235413	-470.096344	15.403136	972.406311	631.632202	-48.978321	935.439209	640.418579	106.469246
-510.040741	95.813667	878.602600	-489.993561	-68.710754	875.311646	-566.945984	130.063065	500.304535	-544.640747	-123.096870	506.775543	-591.414001	128.455795	88.849594	-545.665894	-120.817825	90.439140	-527.684509	175.571777	1379.539185	-500.367828	-169.288895	1375.954468	-481.947662	14.078377	1401.136475	-520.377563	-1.404188	1678.958252	-573.337524	263.468689	1137.218628	-528.054077	-268.274841	1139.849976	-457.165436	268.222443	889.566223	-404.420013	-242.159897	902.257813	-470.081970	15.290805	972.355591	631.508667	-48.675720	935.462891	640.126404	106.815262
-509.991638	95.700104	878.547241	-490.001343	-68.838974	875.301697	-566.340393	129.937408	500.173645	-544.631348	-123.191734	506.777100	-591.169312	128.445755	88.795006	-545.643921	-120.821503	90.432480	-527.633423	175.534454	1379.605713	-500.278290	-169.320755	1375.898682	-481.887360	14.011600	1401.098267	-520.099365	-1.440167	1678.947144	-573.531921	263.620148	1137.356201	-527.801025	-268.209045	1139.745361	-457.620544	268.749664	889.575317	-404.002136	-241.736832	902.314453	-470.068207	15.184846	972.324768	631.333252	-48.348473	935.474915	639.804382	107.113014
-509.902649	95.635872	878.495789	-490.011658	-68.896965	875.270935	-565.872192	129.874039	500.078583	-544.520630	-123.203705	506.749023	-590.996582	128.444458	88.751106	-545.635498	-120.821785	90.435287	-527.585144	175.474686	1379.653564	-500.203400	-169.376495	1375.842407	-481.834503	13.968352	1401.103271	-519.813416	-1.462757	1678.942017	-573.737122	263.820282	1137.516968	-527.558289	-268.141144	1139.620117	-458.116058	269.234314	889.599304	-403.574982	-241.238480	902.362244	-470.028900	15.117753	972.283813	631.211731	-48.140186	935.510315	639.676941	107.100304
-509.795410	95.537643	878.434998	-489.981567	-69.013191	875.261902	-565.677551	129.890671	500.051910	-544.530457	-123.315979	506.756104	-590.938110	128.445877	88.764389	-545.623352	-120.844627	90.454811	-527.544434	175.430542	1379.710815	-500.107178	-169.422440	1375.802856	-481.781860	13.910603	1401.083862	-519.513428	-1.487138	1678.946167	-573.907837	263.995056	1137.666138	-527.292358	-268.199982	1139.626709	-458.518921	269.596375	889.599182	-403.148529	-240.769653	902.419067	-469.967163	15.025438	972.250793	631.029663	-47.765057	935.511047	639.328674	107.447052
-509.675049	95.455330	878.394287	-489.965820	-69.103401	875.252930	-567.263550	130.545441	500.392609	-544.460693	-123.384674	506.758911	-591.857117	128.151382	88.954384	-545.647827	-120.845131	90.462318	-527.616333	175.287720	1379.772339	-500.016357	-169.462357	1375.743652	-481.742157	13.848613	1401.063232	-519.200623	-1.525322	1678.932617	-574.093811	264.169434	1137.802002	-527.032043	-268.134979	1139.532227	-458.978302	270.165894	889.632629	-402.741669	-240.369812	902.423706	-469.891663	14.939390	972.223572	630.847595	-47.413651	935.525513	639.003418	107.808853
-509.544952	95.416878	878.343201	-489.924500	-69.166191	875.233521	-567.373535	130.691986	500.441345	-544.371094	-123.459656	506.779175	-592.004150	128.049179	88.968033	-545.552490	-120.891251	90.468491	-527.425842	175.338623	1379.823608	-499.903442	-169.495941	1375.696167	-481.687408	13.804491	1401.051514	-518.881531	-1.541149	1678.923584	-574.228577	264.289612	1137.952271	-526.740356	-267.948029	1139.426025	-459.389954	270.613220	889.696411	-402.359741	-239.898773	902.453796	-469.803711	14.891008	972.187622	630.637207	-46.881950	935.504333	638.525879	108.436752
-509.437225	95.324745	878.283630	-489.874237	-69.280060	875.229797	-566.931641	130.619354	500.358887	-544.295349	-123.495483	506.786499	-591.889648	128.072571	88.959862	-545.569275	-120.898079	90.465630	-527.376526	175.290787	1379.888184	-499.785095	-169.542419	1375.648071	-481.633972	13.758181	1401.036499	-518.556702	-1.562615	1678.907471	-574.398376	264.481537	1138.107178	-526.458740	-267.886505	1139.328369	-459.766388	271.035614	889.728027	-401.970673	-239.448853	902.501282	-469.721619	14.810105	972.154602	630.502808	-46.442135	935.469177	638.237488	108.775101
-509.333527	95.272911	878.231445	-489.827026	-69.376640	875.204285	-566.572632	130.587936	500.285522	-544.219604	-123.548180	506.774506	-591.799011	128.064575	88.946548	-545.602783	-120.928093	90.483276	-527.329102	175.250259	1379.942749	-499.640167	-169.587311	1375.612915	-481.578949	13.713127	1401.001953	-518.223145	-1.580934	1678.900146	-574.545410	264.653259	1138.265259	-526.134399	-267.743408	1139.260498	-460.056488	271.329773	889.761292	-401.594360	-239.031082	902.514160	-469.630157	14.742574	972.110596	630.443359	-45.897865	935.403992	637.959595	109.230202
-509.205017	95.189194	878.183594	-489.743896	-69.482849	875.182800	-566.357178	130.555984	500.216034	-544.096863	-123.610001	506.764587	-591.783752	128.001266	88.902969	-545.586731	-120.922829	90.448280	-527.281311	175.181702	1379.970703	-499.507782	-169.633713	1375.564941	-481.526703	13.691072	1400.968140	-517.901672	-1.586620	1678.892700	-574.677063	264.790558	1138.393677	-525.835022	-267.650421	1139.157104	-460.417999	271.842224	889.841675	-401.197662	-238.639359	902.524292	-469.520508	14.654856	972.074585	630.092896	-45.660358	935.596069	637.516907	109.412361
-509.099457	95.131973	878.121399	-489.681458	-69.553619	875.136719	-566.089844	130.572281	500.160614	-544.006348	-123.641769	506.763000	-591.764160	128.006561	88.916359	-545.577209	-120.915909	90.457825	-527.238525	175.148041	1380.034546	-499.360260	-169.643768	1375.511475	-481.446838	13.643130	1400.949951	-517.593201	-1.612555	1678.867065	-574.796692	264.913422	1138.550293	-525.542480	-267.536530	1139.065674	-460.715607	272.288513	889.917725	-400.837616	-238.246109	902.504944	-469.421753	14.594024	972.015747	629.891602	-45.469082	935.574097	637.319336	109.420715
-508.964600	95.059143	878.085754	-489.588348	-69.602783	875.106873	-565.844482	130.609772	500.128662	-543.903870	-123.709496	506.767029	-591.714966	127.996185	88.952446	-545.562683	-120.916748	90.438957	-527.212646	175.090408	1380.095703	-499.199738	-169.668793	1375.458252	-481.377014	13.617947	1400.959351	-517.255737	-1.587239	1678.875732	-574.951843	265.135559	1138.763062	-525.259521	-267.425385	1138.955322	-460.964600	272.601898	889.975403	-400.454437	-237.833466	902.500549	-469.298889	14.530167	971.980286	629.603149	-45.171028	935.534241	636.957153	109.677925
-508.817108	94.996262	878.010620	-489.488861	-69.649033	875.069702	-565.576660	130.662109	500.084717	-543.773926	-123.739952	506.760193	-591.673828	127.971863	88.945145	-545.534180	-120.905121	90.447647	-527.193481	175.109146	1380.215454	-499.034424	-169.679291	1375.408203	-481.290466	13.584682	1400.944214	-516.933228	-1.581832	1678.866943	-575.056396	265.286865	1138.950684	-524.992981	-267.391876	1138.855957	-461.143890	272.779633	890.031128	-400.090546	-237.434341	902.487671	-469.167725	14.489988	971.921448	629.242065	-44.753048	935.480774	636.444214	110.294060
-508.695099	94.927788	877.964966	-489.381104	-69.706635	875.036987	-565.332397	130.727859	500.056488	-543.650574	-123.771904	506.760803	-591.627258	127.952332	88.946381	-545.575867	-120.928909	90.465683	-527.170288	175.074646	1380.281616	-498.863556	-169.692764	1375.351318	-481.223114	13.548900	1400.926147	-516.604004	-1.586637	1678.854492	-575.147156	265.411957	1139.099365	-524.714417	-267.333618	1138.761963	-461.446167	273.278412	890.105469	-399.748688	-237.076767	902.428711	-469.042542	14.433205	971.878906	628.925598	-44.514442	935.461121	636.087402	110.552216
-508.536102	94.861176	877.909546	-489.241760	-69.766418	875.019104	-565.021301	130.762924	499.985596	-543.577515	-123.831955	506.757782	-591.546265	127.963448	88.913940	-545.634277	-120.912102	90.490982	-527.233337	174.986191	1380.399414	-498.666290	-169.719696	1375.285034	-481.137054	13.531370	1400.926758	-516.280396	-1.577869	1678.852051	-575.164490	265.461548	1139.093018	-524.470398	-267.314301	1138.680298	-461.670471	273.764313	890.202087	-399.446381	-236.745255	902.395691	-468.893829	14.388224	971.842041	628.609192	-44.194836	935.435730	635.698425	110.872238
-508.392792	94.833702	877.879639	-489.137756	-69.748642	874.980774	-564.679993	130.822174	499.903229	-543.449890	-123.863815	506.743164	-591.393433	127.976196	88.933556	-545.619202	-120.907135	90.458275	-527.218445	174.943665	1380.458252	-498.477203	-169.738571	1375.229126	-481.047424	13.484779	1400.914551	-515.953735	-1.570125	1678.837891	-575.233154	265.587921	1139.225220	-524.193176	-267.273254	1138.571167	-461.798065	274.110260	890.297607	-399.149750	-236.429443	902.346313	-468.765778	14.372370	971.806702	628.261047	-43.920929	935.428223	635.283691	111.208817
-508.251617	94.818138	877.832153	-489.006378	-69.784790	874.948425	-564.329895	130.900742	499.875061	-543.295288	-123.861710	506.718414	-591.324097	127.963791	88.946655	-545.589417	-120.899162	90.461151	-527.061340	174.898453	1380.422607	-498.229004	-169.767532	1375.142090	-480.964661	13.451995	1400.891968	-515.633423	-1.578416	1678.800049	-575.255493	265.701355	1139.362549	-523.924316	-267.236694	1138.438354	-461.945496	274.485260	890.369507	-398.863312	-236.117371	902.285156	-468.618683	14.354572	971.763245	627.944031	-43.778908	935.466614	635.042419	111.108681
-508.077637	94.795532	877.807739	-488.852936	-69.778114	874.928101	-563.917236	130.888733	499.824310	-543.189087	-123.891907	506.720428	-591.218933	127.959366	88.953171	-545.606506	-120.912178	90.488396	-527.036072	174.875214	1380.504272	-498.017395	-169.797577	1375.071655	-480.869110	13.407166	1400.890137	-515.301086	-1.554180	1678.798950	-575.289185	265.803589	1139.479614	-523.656860	-267.174866	1138.303101	-462.083740	274.868317	890.456482	-398.556305	-235.751953	902.210266	-468.456696	14.345365	971.741455	627.571228	-43.452484	935.495117	634.615417	111.403534
-507.925293	94.802452	877.760864	-488.704071	-69.773033	874.890015	-563.559326	130.887817	499.748169	-543.037720	-123.905533	506.728363	-591.132996	127.923569	88.957169	-545.635559	-120.912804	90.490463	-527.011841	174.828445	1380.589478	-497.778229	-169.809799	1375.005493	-480.774536	13.388218	1400.889771	-514.984009	-1.535298	1678.782471	-575.355469	265.976135	1139.672241	-523.370544	-267.135895	1138.182007	-462.131348	275.188660	890.586731	-398.306091	-235.475494	902.122742	-468.308899	14.355465	971.699768	627.071838	-43.251556	935.347412	634.133362	111.776970
-507.765411	94.820488	877.752319	-488.534241	-69.746880	874.870056	-563.190918	130.899490	499.710144	-542.856140	-123.896973	506.705200	-591.030579	127.917519	88.976021	-545.647461	-120.912560	90.487495	-527.004089	174.878342	1380.732056	-497.536652	-169.848434	1374.949585	-480.688812	13.366795	1400.902710	-514.678223	-1.544144	1678.753052	-575.358765	266.057343	1139.816284	-523.099426	-267.098022	1138.095093	-462.124756	275.476959	890.714966	-398.077850	-235.242081	902.012390	-468.146942	14.372480	971.686523	626.204712	-43.078918	935.444702	633.197449	112.392426
-507.605804	94.830040	877.738464	-488.344849	-69.740936	874.841125	-562.795593	130.952011	499.641266	-542.694214	-123.924088	506.708923	-590.818848	127.939583	89.001350	-545.554382	-120.907928	90.496574	-526.991272	174.869797	1380.829834	-497.281799	-169.866867	1374.874146	-480.606934	13.349104	1400.889038	-514.349609	-1.524735	1678.730103	-575.362244	266.157532	1139.955078	-522.805237	-267.077728	1138.013916	-462.108582	275.753876	890.840332	-397.854553	-235.007507	901.883057	-467.966919	14.377576	971.663452	625.575623	-42.776672	935.506592	632.475830	112.787003
-507.490417	94.824974	877.701172	-488.176086	-69.722839	874.812805	-562.595703	131.034546	499.626129	-542.478760	-123.923470	506.702057	-590.736023	127.916924	89.034676	-545.653015	-120.902229	90.504379	-526.978577	174.842606	1380.896240	-497.028809	-169.860703	1374.807251	-480.502258	13.333526	1400.862305	-514.005859	-1.502556	1678.723022	-575.224182	266.085236	1139.919800	-522.544617	-266.864838	1137.797363	-461.754669	275.998810	891.100830	-397.652008	-234.807571	901.734131	-467.826355	14.399088	971.630798	625.106934	-42.631237	935.608032	632.161011	112.650528
-507.347351	94.833382	877.646790	-488.016571	-69.709999	874.777954	-562.291382	131.096100	499.587769	-542.284973	-123.948593	506.679108	-590.630371	127.901054	89.047539	-545.565125	-120.906265	90.518631	-526.968872	174.822220	1380.978760	-496.752991	-169.857254	1374.705322	-480.403473	13.328595	1400.846313	-513.678040	-1.505928	1678.697510	-575.231079	266.166565	1140.016479	-522.242310	-267.022491	1137.831909	-461.706604	276.262787	891.235596	-397.441803	-234.592026	901.608704	-467.664703	14.425345	971.582642	624.681641	-42.502922	935.704956	631.924744	112.776443
-507.211945	94.854370	877.627319	-487.845367	-69.659538	874.736450	-562.026184	131.171799	499.560516	-542.048767	-123.964836	506.675323	-590.480591	127.911049	89.063225	-545.599731	-120.895370	90.495453	-526.999756	174.787628	1381.077026	-496.484833	-169.837372	1374.630127	-480.306824	13.327582	1400.806396	-513.349976	-1.521235	1678.670410	-575.217834	266.253906	1140.126587	-521.946655	-266.799896	1137.584229	-461.599915	276.510345	891.395447	-397.236969	-234.437729	901.450073	-467.503418	14.456128	971.549744	624.194946	-42.255905	935.804382	631.462524	112.979713
-507.060211	94.860703	877.578796	-487.635864	-69.648430	874.699158	-561.723022	131.240234	499.501953	-541.889404	-123.991425	506.667480	-590.371277	127.899101	89.096764	-545.701111	-120.888237	90.529579	-526.946228	174.776031	1381.144775	-496.212830	-169.824173	1374.539673	-480.190979	13.327733	1400.795776	-513.019531	-1.533910	1678.651123	-575.184448	266.310486	1140.206543	-521.625488	-266.932404	1137.616699	-461.480164	276.759766	891.527283	-397.066956	-234.271561	901.315369	-467.308136	14.483803	971.501831	623.715149	-41.985939	935.906616	630.973511	113.289940
-506.918671	94.861137	877.522644	-487.445679	-69.602890	874.652710	-561.369324	131.281464	499.431793	-541.658447	-123.994980	506.648773	-590.241577	127.933609	89.124428	-545.722351	-120.882385	90.527756	-526.898987	174.767578	1381.184692	-495.937317	-169.783386	1374.462158	-480.080109	13.347530	1400.763062	-512.677917	-1.538137	1678.629517	-575.141541	266.374969	1140.266113	-521.319092	-266.882690	1137.486450	-461.357788	277.025024	891.678101	-396.887909	-234.153778	901.184814	-467.128448	14.523539	971.445862	623.278625	-41.891651	936.028625	630.779175	113.096916
-506.773926	94.885300	877.492126	-487.256927	-69.557823	874.617920	-561.038635	131.346878	499.385315	-541.419800	-124.027061	506.632080	-590.162842	127.896706	89.104637	-545.661438	-120.871872	90.547714	-526.894043	174.764801	1381.256836	-495.701385	-169.792557	1374.390869	-479.953827	13.379464	1400.772583	-512.358276	-1.559660	1678.615723	-575.116089	266.471710	1140.337280	-521.012451	-266.828461	1137.359497	-461.186035	277.178864	891.808716	-396.713623	-234.040939	901.026611	-466.953552	14.564982	971.410461	622.744934	-41.665333	936.149841	630.301331	113.273018
-506.657410	94.926399	877.434387	-487.084259	-69.494652	874.564026	-560.712036	131.390366	499.322906	-541.214844	-124.031258	506.630249	-590.121643	127.870995	89.122810	-545.800476	-120.865379	90.556145	-526.857483	174.760895	1381.312378	-495.437103	-169.771484	1374.346069	-479.859467	13.391106	1400.765625	-512.030640	-1.579169	1678.603516	-575.087158	266.549438	1140.436279	-520.710938	-266.799194	1137.266724	-461.021332	277.372253	891.946899	-396.574585	-233.920761	900.865967	-466.780609	14.633396	971.345398	622.065063	-41.221020	936.189087	629.490845	113.978912
-506.516144	94.995369	877.414612	-486.872437	-69.412804	874.539185	-560.442993	131.457550	499.301880	-540.947205	-124.032745	506.576233	-590.076477	127.874084	89.151100	-545.798950	-120.840622	90.599762	-526.844177	174.749054	1381.363525	-495.169617	-169.735596	1374.294312	-479.753082	13.432790	1400.766968	-511.690399	-1.592003	1678.598389	-575.120239	266.753448	1140.633057	-520.416809	-266.801270	1137.212402	-460.818115	277.541840	892.101318	-396.435883	-233.834900	900.712524	-466.585205	14.721332	971.316895	621.516907	-41.000351	936.266907	629.031799	114.195442
-506.357208	95.041145	877.402527	-486.643982	-69.329224	874.511047	-560.164551	131.498337	499.246857	-540.682800	-124.068466	506.578430	-590.150085	127.936546	89.226799	-545.900085	-120.850296	90.596924	-526.817871	174.769653	1381.438599	-494.899078	-169.680725	1374.251831	-479.648438	13.467374	1400.798462	-511.366333	-1.615887	1678.596436	-575.055542	266.839233	1140.726318	-520.129395	-266.817444	1137.187500	-460.557648	277.668457	892.273621	-396.326782	-233.761688	900.565857	-466.382813	14.790946	971.293945	620.925659	-40.769753	936.330261	628.591125	114.399391
-506.238434	95.085983	877.411316	-486.450867	-69.220276	874.489685	-559.940125	131.545410	499.251099	-540.466309	-124.122406	506.567719	-590.120117	127.948357	89.244850	-545.881653	-120.846863	90.607117	-526.824402	174.793686	1381.526367	-494.644073	-169.640335	1374.224243	-479.540497	13.515375	1400.827759	-511.062408	-1.639886	1678.591553	-575.001404	266.915588	1140.812012	-519.820679	-266.810883	1137.193115	-460.297791	277.832947	892.448975	-396.196869	-233.705948	900.436340	-466.206299	14.867300	971.281189	620.320923	-40.546326	936.386780	628.104065	114.588272
-506.114532	95.127434	877.427246	-486.236755	-69.141167	874.478088	-559.795166	131.602875	499.265015	-540.201172	-124.089333	506.554565	-590.131409	127.958908	89.268562	-545.942871	-120.817780	90.630692	-526.811401	174.811829	1381.613159	-494.392853	-169.588684	1374.236816	-479.436218	13.553072	1400.860352	-510.755127	-1.649796	1678.606567	-574.812622	266.821289	1140.743042	-519.529663	-266.800903	1137.209106	-459.991486	277.985260	892.617065	-396.099457	-233.661682	900.304321	-466.025452	14.930140	971.279541	619.827515	-40.499844	936.450012	627.889954	114.334869
-505.998199	95.180618	877.449463	-486.049286	-69.085197	874.486023	-559.638000	131.627289	499.273041	-539.958191	-124.126144	506.574188	-589.986694	127.966736	89.266998	-545.918030	-120.822060	90.689011	-526.808167	174.833862	1381.700439	-494.133392	-169.545395	1374.236084	-479.344910	13.593378	1400.900757	-510.451294	-1.660601	1678.603149	-574.721130	266.854065	1140.814331	-519.236023	-266.742645	1137.195923	-459.705170	278.142517	892.793579	-395.989716	-233.655762	900.199951	-465.851257	14.992345	971.287415	619.272583	-40.386841	936.507996	627.500000	114.288292
-505.864624	95.221169	877.468323	-485.827179	-69.002930	874.486755	-559.550842	131.662445	499.257599	-539.703369	-124.115440	506.575195	-589.828430	127.910645	89.239021	-545.932495	-120.799309	90.705536	-526.786011	174.852829	1381.778320	-493.882507	-169.498520	1374.243774	-479.243164	13.629982	1400.934326	-510.149292	-1.677912	1678.608398	-574.639465	266.887726	1140.883301	-518.972778	-266.701385	1137.205811	-459.409821	278.255310	892.986572	-395.881714	-233.658325	900.114075	-465.657654	15.061995	971.292053	618.715271	-40.240784	936.526855	627.052979	114.532555
-505.744781	95.246956	877.475769	-485.620941	-68.950508	874.493652	-559.557861	131.694702	499.306213	-539.426086	-124.113548	506.582123	-589.811523	127.925125	89.241104	-545.954834	-120.823975	90.728485	-526.793274	174.861176	1381.857422	-493.627502	-169.449005	1374.260132	-479.147095	13.672102	1400.975098	-509.840576	-1.695029	1678.620728	-574.530396	266.911865	1140.947388	-518.703674	-266.633911	1137.224243	-459.070160	278.337952	893.181519	-395.765869	-233.659393	900.039673	-465.479950	15.118865	971.294189	617.993286	-39.726997	936.519348	626.155945	115.329010
-505.617035	95.254837	877.491333	-485.384979	-68.901596	874.520935	-559.536987	131.686615	499.311523	-539.149719	-124.097321	506.597290	-589.760925	127.939873	89.284576	-545.889465	-120.795921	90.763176	-526.768799	174.904297	1381.938110	-493.346436	-169.393951	1374.292236	-479.057098	13.716497	1401.011230	-509.540741	-1.713200	1678.616577	-574.403564	266.932220	1141.029663	-518.413635	-266.596405	1137.228149	-458.764984	278.502106	893.372192	-395.619659	-233.667526	899.978638	-465.289734	15.175557	971.312378	617.300171	-39.453922	936.532349	625.488708	115.691139
-505.510193	95.242188	877.491272	-485.165649	-68.873932	874.532349	-559.622131	131.699646	499.345062	-538.857117	-124.026878	506.615570	-589.789063	127.937065	89.303078	-545.888794	-120.781036	90.786629	-526.774475	174.918808	1381.998779	-493.103851	-169.349274	1374.293945	-478.942291	13.752175	1401.037354	-509.255127	-1.731681	1678.612793	-574.278992	266.974426	1141.064941	-518.135559	-266.554047	1137.260864	-458.430267	278.602661	893.538452	-395.486389	-233.671188	899.907959	-465.108612	15.213257	971.311707	616.771240	-39.341923	936.555664	625.163513	115.542854
-505.401154	95.311569	877.522644	-484.975739	-68.785736	874.561218	-559.629150	131.698639	499.377441	-538.653992	-124.010002	506.618927	-589.745117	127.940620	89.300568	-545.868286	-120.762352	90.812462	-526.750244	174.953766	1382.079346	-492.871277	-169.307236	1374.315186	-478.833557	13.842916	1401.057617	-508.964905	-1.741516	1678.615479	-574.230652	267.148071	1141.266846	-517.868042	-266.567444	1137.288574	-458.051636	278.677795	893.700562	-395.343170	-233.699707	899.863953	-464.941315	15.308072	971.335876	616.327881	-39.065620	936.539001	624.668396	115.814445
-505.289215	95.324936	877.544861	-484.776520	-68.746773	874.590698	-559.711182	131.651123	499.411102	-538.478333	-124.038429	506.631836	-589.757690	127.944687	89.298012	-545.876343	-120.721779	90.816170	-526.748962	174.986664	1382.152466	-492.609619	-169.226257	1374.328003	-478.750519	13.901471	1401.105835	-508.684265	-1.750164	1678.622803	-574.012085	267.031158	1141.204224	-517.587952	-266.607422	1137.346436	-457.676178	278.784302	893.863098	-395.206604	-233.708450	899.840637	-464.763458	15.357780	971.354126	615.523865	-38.903641	936.575439	623.906189	116.201088
-505.215271	95.356697	877.563110	-484.583221	-68.709213	874.613892	-559.695557	131.608444	499.416229	-538.281189	-124.021675	506.642242	-589.686462	127.963020	89.287903	-545.924194	-120.716446	90.846390	-526.736694	175.022858	1382.218262	-492.364594	-169.163071	1374.351074	-478.648102	13.948980	1401.135864	-508.399597	-1.764725	1678.630493	-573.959290	267.216888	1141.395142	-517.301208	-266.615234	1137.404175	-457.283752	278.933167	894.084717	-395.036133	-233.739609	899.842957	-464.607971	15.420305	971.367249	615.039490	-38.720333	936.574097	623.407227	116.363289
-505.126099	95.474945	877.583313	-484.432434	-68.596947	874.615723	-559.839722	131.624405	499.467621	-538.058838	-123.960930	506.612396	-589.704834	127.961861	89.318924	-545.831482	-120.705521	90.899704	-526.732544	175.074585	1382.282837	-492.107086	-169.094009	1374.369995	-478.547821	14.033599	1401.144775	-508.126404	-1.784764	1678.626709	-573.833313	267.278717	1141.440674	-517.032410	-266.576141	1137.471558	-456.914307	279.015839	894.247498	-394.839966	-233.803070	899.820068	-464.464233	15.539313	971.370667	614.570129	-38.524273	936.603943	622.889221	116.539383
-505.062408	95.513397	877.586731	-484.261475	-68.548325	874.622314	-559.926880	131.582016	499.486969	-537.860046	-123.944290	506.624542	-589.696167	127.960777	89.292175	-545.797180	-120.672768	90.906601	-526.720642	175.108124	1382.335938	-491.872925	-169.008316	1374.419312	-478.451538	14.118202	1401.185059	-507.847168	-1.780109	1678.634766	-573.734375	267.349792	1141.521118	-516.770447	-266.557922	1137.505737	-456.527191	279.093018	894.425781	-394.640350	-233.837082	899.821533	-464.316650	15.608687	971.365479	614.198975	-38.365726	936.673096	622.498474	116.429604
-505.014587	95.584488	877.613464	-484.108643	-68.456726	874.625732	-560.077332	131.563309	499.522522	-537.722656	-123.943275	506.631317	-589.679565	127.964645	89.292358	-545.875366	-120.650528	90.934166	-526.714966	175.143158	1382.378662	-491.653473	-168.930573	1374.452148	-478.360321	14.173569	1401.209839	-507.610413	-1.799125	1678.608154	-573.629700	267.406738	1141.551880	-516.485535	-266.581451	1137.557739	-456.141022	279.184601	894.589722	-394.431213	-233.865936	899.846802	-464.187531	15.699993	971.371094	613.364075	-38.494789	936.762451	621.830872	116.393173
-504.945740	95.669586	877.646362	-483.934204	-68.343361	874.620239	-560.191711	131.520004	499.546173	-537.544983	-123.886780	506.595428	-589.631775	128.012024	89.299965	-545.750732	-120.642578	90.935417	-526.689880	175.180786	1382.442993	-491.444519	-168.883148	1374.490479	-478.271912	14.246519	1401.247437	-507.312134	-1.764104	1678.632202	-573.513855	267.450378	1141.578247	-516.201416	-266.634674	1137.588135	-455.756012	279.253510	894.725098	-394.198883	-233.915054	899.873047	-464.033356	15.801232	971.374451	613.135254	-37.986938	936.771484	621.181519	116.933891
-504.924133	95.770554	877.698120	-483.811493	-68.203072	874.630310	-560.374512	131.512238	499.589050	-537.402771	-123.854378	506.569336	-589.583496	128.024948	89.301170	-545.815186	-120.664192	90.946701	-526.679932	175.219788	1382.472900	-491.247101	-168.814041	1374.527344	-478.184204	14.301816	1401.282593	-507.045258	-1.741068	1678.636841	-573.398193	267.498260	1141.612183	-515.945068	-266.478760	1137.515991	-455.346497	279.242065	894.881165	-393.957520	-233.968887	899.884949	-463.923889	15.921947	971.393372	612.611633	-37.822170	936.821167	620.556396	117.060646
-504.919495	95.831848	877.717896	-483.676971	-68.109001	874.646790	-560.645020	131.531967	499.657043	-537.269470	-123.854752	506.570496	-589.648132	127.996422	89.306610	-545.807617	-120.657570	90.974464	-526.681885	175.217926	1382.530151	-491.075531	-168.762543	1374.558472	-478.089844	14.371221	1401.346802	-506.772064	-1.739233	1678.635498	-573.271912	267.542419	1141.626953	-515.656738	-266.533386	1137.582764	-454.946960	279.307312	895.037048	-393.672974	-234.005463	899.944641	-463.818054	16.027178	971.399292	612.070679	-37.762154	936.856384	619.954773	117.114326
-504.904236	95.906937	877.759705	-483.557159	-67.991173	874.647522	-561.170410	131.631439	499.755768	-537.156799	-123.860100	506.551178	-589.752930	128.035599	89.329720	-545.870300	-120.645782	90.979019	-526.655518	175.264114	1382.571533	-490.917450	-168.697678	1374.596069	-478.017303	14.420516	1401.371094	-506.541199	-1.741789	1678.610840	-573.156860	267.576813	1141.652466	-515.404297	-266.588104	1137.636841	-454.595032	279.394318	895.213989	-393.400208	-234.061752	900.010010	-463.715149	16.124580	971.409180	611.508484	-37.691940	936.898865	619.192017	116.876122
-504.923492	95.954346	877.803711	-483.463379	-67.906944	874.663879	-561.230469	131.536255	499.778595	-537.042236	-123.845711	506.559570	-589.641602	128.069321	89.285858	-545.868469	-120.654808	91.016968	-526.645447	175.294586	1382.619141	-490.774078	-168.663208	1374.634766	-477.933563	14.454413	1401.414307	-506.271423	-1.710061	1678.604858	-573.019531	267.619171	1141.671143	-515.139099	-266.612762	1137.655273	-454.209198	279.386078	895.375549	-393.095886	-234.115051	900.087402	-463.636902	16.201502	971.426025	610.992737	-37.658981	936.959045	618.677063	117.177238
-504.955597	96.004288	877.834473	-483.367554	-67.831451	874.678711	-561.445007	131.460373	499.823029	-536.945251	-123.830444	506.564514	-589.634766	128.080688	89.287155	-545.879944	-120.598724	91.014778	-526.623169	175.330856	1382.659058	-490.630493	-168.603226	1374.667114	-477.857666	14.532173	1401.451660	-505.982971	-1.665449	1678.643555	-572.887939	267.681000	1141.684448	-514.864746	-266.834381	1137.846069	-453.870972	279.485138	895.524780	-392.775299	-234.174377	900.197510	-463.571136	16.283884	971.437439	610.451355	-37.569683	936.992615	617.881104	117.002701
-505.010620	96.052200	877.871582	-483.323151	-67.745651	874.693481	-561.797852	131.418594	499.869080	-536.913940	-123.806068	506.545013	-589.649597	128.093826	89.259102	-545.933533	-120.595764	91.026016	-526.584778	175.373505	1382.716553	-490.483612	-168.553085	1374.693848	-477.797180	14.587407	1401.481079	-505.714417	-1.632471	1678.648438	-572.753357	267.709900	1141.747314	-514.606323	-266.890747	1137.922119	-453.541809	279.586853	895.672668	-392.442902	-234.211304	900.297546	-463.529877	16.363255	971.448120	610.062561	-37.615532	937.063904	617.460999	116.635841
-505.051239	96.077820	877.918579	-483.263428	-67.695915	874.724243	-562.102600	131.368408	499.930786	-536.821960	-123.774780	506.555756	-589.641907	128.096176	89.253113	-546.003174	-120.609749	91.041115	-526.593201	175.420715	1382.749146	-490.339478	-168.492401	1374.729126	-477.735657	14.637666	1401.512817	-505.449097	-1.610681	1678.653320	-572.623230	267.741455	1141.764282	-514.386841	-266.691833	1137.810059	-453.229218	279.628510	895.803894	-392.064606	-234.222397	900.379333	-463.482269	16.415955	971.474426	609.545654	-37.498859	937.119141	616.746582	117.216286
-505.099640	96.114777	877.940979	-483.207947	-67.606827	874.723694	-562.462585	131.311142	499.975067	-536.735718	-123.721733	506.526001	-589.682251	128.094650	89.239601	-545.962463	-120.594925	91.037254	-526.563599	175.449707	1382.804810	-490.214172	-168.415131	1374.745850	-477.667358	14.694941	1401.534058	-505.177643	-1.580630	1678.652832	-572.507446	267.781036	1141.811768	-514.115479	-266.879242	1137.978882	-452.916748	279.622864	895.915283	-391.700989	-234.229614	900.466064	-463.432739	16.492237	971.470215	608.752380	-37.602077	937.153015	615.915649	116.991486
-505.140808	96.164185	877.966187	-483.165802	-67.510132	874.733704	-563.143921	131.363800	500.097290	-536.713440	-123.700325	506.516846	-589.871094	128.059814	89.255539	-545.889343	-120.595512	91.026566	-526.534058	175.480728	1382.838135	-490.094147	-168.354553	1374.760498	-477.614807	14.755442	1401.557129	-504.932495	-1.562090	1678.612549	-572.385803	267.797241	1141.821655	-513.847778	-266.876678	1138.023438	-452.618378	279.666077	896.032104	-391.293976	-234.254105	900.584778	-463.390656	16.578608	971.473999	608.557556	-37.414967	937.144592	615.393188	117.120789
-505.200806	96.183075	877.990173	-483.152252	-67.414284	874.737793	-563.474731	131.362106	500.158539	-536.689758	-123.672966	506.506927	-589.843750	128.065598	89.235855	-545.898560	-120.586784	91.027420	-526.535156	175.506241	1382.893311	-489.964233	-168.280365	1374.780640	-477.559326	14.804327	1401.583618	-504.623962	-1.501016	1678.626709	-572.170044	267.630524	1141.657471	-513.597595	-266.830902	1138.045654	-452.361237	279.703064	896.113708	-390.892914	-234.259018	900.693115	-463.369537	16.645554	971.473511	607.849487	-37.560570	937.195190	614.691711	116.989662
-505.298737	96.232338	878.013733	-483.162292	-67.334534	874.743103	-563.253845	131.115326	500.098633	-536.704102	-123.617226	506.515259	-589.544373	128.174118	89.190308	-545.945557	-120.591423	91.032440	-526.506042	175.565414	1382.938477	-489.861145	-168.230621	1374.798950	-477.504669	14.862032	1401.594971	-504.360443	-1.446692	1678.628174	-572.057617	267.624878	1141.672119	-513.321045	-266.835266	1138.089355	-452.114685	279.750671	896.242004	-390.494843	-234.281479	900.815857	-463.380798	16.722473	971.473755	607.529053	-37.419926	937.180664	614.021667	117.007195
-505.378784	96.286850	878.032959	-483.170471	-67.247719	874.743408	-564.028992	131.291473	500.243134	-536.720581	-123.573906	506.481720	-589.753357	128.135406	89.185707	-545.909058	-120.570114	91.022537	-526.480042	175.589767	1382.991943	-489.749786	-168.131195	1374.826294	-477.449158	14.916674	1401.597900	-504.080383	-1.388437	1678.627686	-571.983337	267.656982	1141.704102	-513.067017	-266.849579	1138.135132	-451.855438	279.777802	896.353516	-390.101318	-234.295212	900.935974	-463.385284	16.801781	971.470459	607.005554	-37.415260	937.187439	613.371704	116.963120
-505.501373	96.322182	878.052673	-483.209930	-67.161850	874.750732	-564.423584	131.272293	500.296936	-536.752197	-123.556381	506.468628	-589.783264	128.122665	89.168304	-545.933167	-120.553345	91.015831	-526.466675	175.630188	1383.037720	-489.640625	-168.077805	1374.875977	-477.399994	14.989264	1401.624268	-503.809143	-1.323309	1678.625488	-572.050171	267.892761	1141.944580	-512.794922	-266.821045	1138.165649	-451.629822	279.755188	896.484009	-389.706116	-234.321289	901.026123	-463.429688	16.876829	971.471741	606.575317	-37.372982	937.169922	612.798645	116.945374
-505.637695	96.353729	878.080139	-483.240906	-67.083900	874.756348	-564.640991	131.179153	500.300507	-536.795105	-123.522202	506.456909	-589.786377	128.161346	89.154266	-546.240356	-120.580788	91.128860	-526.471802	175.661163	1383.075806	-489.557465	-167.992798	1374.901245	-477.364349	15.030108	1401.645630	-503.545776	-1.273434	1678.630493	-571.990356	267.910339	1142.005249	-512.563538	-266.604919	1138.062378	-451.392670	279.744385	896.591125	-389.301147	-234.302536	901.122681	-463.478363	16.944466	971.476563	606.227783	-37.281254	937.155334	612.296692	117.249733
-505.733246	96.436134	878.114685	-483.267456	-67.000099	874.754578	-564.606567	130.991837	500.264008	-536.793457	-123.456711	506.451508	-589.683533	128.210114	89.082115	-546.287964	-120.573822	91.174889	-526.480408	175.708923	1383.117065	-489.475891	-167.916992	1374.922607	-477.327972	15.084615	1401.655640	-503.270935	-1.210262	1678.611328	-571.944946	267.960968	1142.023926	-512.317444	-266.620605	1138.095825	-451.197754	279.746307	896.671814	-388.902344	-234.267471	901.225586	-463.503479	17.024738	971.481323	605.794678	-37.256138	937.127258	611.677063	117.244720
-506.198547	95.944626	878.012146	-483.407135	-67.136612	874.759155	-562.985657	130.313950	499.849579	-536.888428	-123.468155	506.458282	-588.699341	128.501633	88.905762	-546.002991	-120.508278	90.986740	-526.468506	175.723297	1383.140991	-489.375946	-167.872482	1374.944946	-477.289856	15.136414	1401.661499	-503.034912	-1.185458	1678.573120	-571.898926	267.989410	1142.049438	-512.041443	-266.758362	1138.241089	-451.022675	279.772308	896.748840	-388.481018	-234.221191	901.346802	-463.725067	16.851973	971.402405	605.472961	-37.314583	937.096069	611.082336	116.722672
-506.355988	95.981056	878.025574	-483.486420	-67.093544	874.780579	-564.765503	130.768066	500.156738	-536.907410	-123.432182	506.454681	-589.507629	128.255264	89.026688	-545.931885	-120.503746	91.002853	-526.464722	175.787399	1383.165405	-489.306458	-167.800034	1374.969360	-477.244537	15.189179	1401.680786	-502.737305	-1.073019	1678.589478	-571.861267	268.024719	1142.075195	-511.794434	-266.729218	1138.232056	-450.905975	279.850983	896.821655	-388.069916	-234.181931	901.461792	-463.808716	16.916468	971.407837	605.214539	-37.151009	937.035400	610.478577	117.181763
-506.525879	96.057938	878.040588	-483.565216	-66.986488	874.770691	-563.830078	130.300171	499.936676	-536.925842	-123.364799	506.437805	-588.860474	128.447525	88.860031	-546.478882	-120.588631	91.233902	-526.477356	175.839172	1383.186646	-489.209412	-167.747681	1374.996460	-477.213287	15.227957	1401.685669	-502.484192	-1.007351	1678.577637	-571.833252	268.056335	1142.063110	-511.581451	-266.665039	1138.226807	-450.776123	279.892456	896.902527	-387.674744	-234.107254	901.559448	-463.895294	17.017342	971.397766	604.801880	-37.161373	937.020691	609.886292	117.236229
-506.670776	96.114326	878.058228	-483.622437	-66.928383	874.764587	-563.625427	130.148422	499.907410	-536.934265	-123.356247	506.426697	-588.613281	128.556168	88.845917	-546.475647	-120.595497	91.250664	-526.466431	175.885254	1383.203247	-489.145233	-167.673645	1375.027466	-477.179810	15.302346	1401.672974	-502.237671	-0.925186	1678.563721	-571.826904	268.124908	1142.090820	-511.342529	-266.655548	1138.235718	-450.662933	279.856537	896.970947	-387.306549	-234.019684	901.669067	-463.958069	17.083233	971.390747	604.347961	-37.243275	936.994263	609.337769	117.183189
-506.540222	96.618782	878.194153	-483.635101	-66.642654	874.766724	-564.319214	130.290756	500.105835	-536.904846	-123.296928	506.366058	-588.816711	128.494293	88.843697	-546.548828	-120.607018	91.271866	-526.453613	175.932968	1383.240845	-489.089661	-167.625076	1375.054077	-477.149750	15.362741	1401.688232	-501.987671	-0.845613	1678.552002	-571.803589	268.143463	1142.088501	-511.125977	-266.622589	1138.242798	-450.618225	279.929230	896.998535	-386.959412	-233.919128	901.775513	-463.893555	17.370548	971.460693	604.014709	-37.234657	936.940857	608.819824	117.196617
-506.666748	96.734047	878.213806	-483.713837	-66.576988	874.762634	-567.107666	131.198074	500.642242	-536.905090	-123.221977	506.369873	-590.162720	128.126846	89.092278	-546.597290	-120.629768	91.278229	-526.456482	175.964661	1383.242798	-489.007141	-167.555939	1375.079956	-477.125092	15.406491	1401.698853	-501.741302	-0.757585	1678.545532	-571.836548	268.194275	1142.101196	-510.918671	-266.571625	1138.265991	-450.595154	279.927277	897.039673	-386.629364	-233.848923	901.867859	-463.964569	17.460264	971.458130	603.696350	-37.192806	936.882813	608.331238	117.241272
-506.854370	96.748688	878.226868	-483.848083	-66.503166	874.752808	-567.662476	131.307526	500.732056	-536.960571	-123.238464	506.337067	-590.334106	128.080063	89.090874	-546.601624	-120.629166	91.288322	-526.455139	176.002213	1383.259521	-488.948212	-167.515320	1375.098145	-477.107422	15.454613	1401.718018	-501.507233	-0.663634	1678.540039	-571.841919	268.229401	1142.130981	-510.713989	-266.501648	1138.268799	-450.589874	279.980438	897.057983	-386.299713	-233.761597	901.955078	-464.075958	17.509607	971.443298	603.380493	-37.203697	936.852173	607.847229	117.288528
-507.059174	96.758713	878.224854	-483.956573	-66.483849	874.757507	-565.516968	130.396973	500.300964	-536.962769	-123.194366	506.311646	-589.082825	128.434006	88.856239	-546.648804	-120.661354	91.283875	-526.451843	176.047775	1383.268066	-488.880768	-167.442261	1375.120117	-477.060089	15.505507	1401.723389	-501.276154	-0.559236	1678.544434	-571.892151	268.244446	1142.149902	-510.526306	-266.466003	1138.289063	-450.590973	279.949249	897.069580	-386.013489	-233.673965	902.044128	-464.186798	17.553568	971.428833	603.067627	-37.165634	936.791260	607.375061	117.289268
-507.181610	96.809677	878.236450	-484.079315	-66.386101	874.764771	-565.584961	130.327271	500.298065	-536.997620	-123.180847	506.275269	-589.015076	128.479706	88.845703	-546.648682	-120.677727	91.271027	-526.447815	176.088562	1383.287720	-488.836151	-167.389755	1375.152588	-477.037964	15.590450	1401.733765	-501.059357	-0.464336	1678.537842	-571.917969	268.283661	1142.152100	-510.350708	-266.419006	1138.297974	-450.660522	279.998932	897.094238	-385.730896	-233.571625	902.116577	-464.269562	17.631994	971.424988	602.745544	-37.191555	936.745422	606.934753	117.352158
-507.589020	96.415192	878.155518	-484.252289	-66.520470	874.784119	-566.540039	130.532272	500.345612	-537.116333	-123.199806	506.288452	-589.446472	128.377853	88.889374	-546.739746	-120.686218	91.275421	-526.447632	176.145645	1383.297729	-488.786835	-167.314423	1375.154419	-476.976837	15.657218	1401.732544	-500.851929	-0.364670	1678.532104	-571.989136	268.300232	1142.188232	-510.180847	-266.353607	1138.326904	-450.748657	279.998688	897.103821	-385.462646	-233.419373	902.201538	-464.497772	17.484291	971.370667	602.470947	-37.138988	936.703369	606.493103	117.431114
-507.757965	96.437035	878.186340	-484.375793	-66.442047	874.797058	-566.845337	130.536850	500.358459	-537.138916	-123.188034	506.272827	-589.503296	128.378799	88.905052	-546.735413	-120.689133	91.275185	-526.465759	176.192139	1383.334351	-488.714722	-167.229050	1375.190674	-476.939606	15.724560	1401.733765	-500.665405	-0.275804	1678.535645	-572.064026	268.317932	1142.210083	-510.047821	-266.280365	1138.361084	-450.849854	279.961090	897.132141	-385.211395	-233.283630	902.276245	-464.609436	17.538857	971.380920	602.172607	-37.119625	936.668274	606.048035	117.491455
-507.710052	96.843842	878.290039	-484.417236	-66.263954	874.795654	-566.838623	130.443375	500.404388	-537.143188	-123.142693	506.244202	-589.366943	128.415588	88.839722	-546.714294	-120.699944	91.264549	-526.472656	176.288834	1383.384399	-488.659119	-167.166290	1375.218140	-476.894562	15.797812	1401.730469	-500.482574	-0.177845	1678.536011	-571.989136	268.125153	1142.010620	-509.906799	-266.255280	1138.390503	-450.980988	279.981903	897.128845	-384.995026	-233.140335	902.348694	-464.609558	17.748842	971.435364	601.882813	-37.125462	936.641296	605.649109	117.525009
-508.107697	96.479874	878.224548	-484.604156	-66.392227	874.816589	-566.635864	130.319092	500.263306	-537.242676	-123.182014	506.254517	-589.167358	128.498001	88.809929	-546.722717	-120.713600	91.257172	-526.480042	176.365845	1383.493164	-488.603516	-167.087418	1375.235229	-476.876129	15.879287	1401.761353	-500.302246	-0.088123	1678.528076	-572.082947	268.112457	1142.052124	-509.777527	-266.180847	1138.393555	-451.188507	280.024200	897.126160	-384.778046	-233.014603	902.420410	-464.850128	17.605164	971.393250	601.625977	-37.122082	936.617493	605.289246	117.543671
-508.251190	96.515617	878.257141	-484.705536	-66.338661	874.821533	-567.277649	130.476120	500.349518	-537.304199	-123.176567	506.245667	-589.401306	128.425079	88.860916	-546.646606	-120.703079	91.248421	-526.519836	176.417984	1383.460205	-488.552521	-167.017487	1375.252441	-476.836212	15.963411	1401.769531	-500.145935	0.005873	1678.524048	-572.324829	268.354279	1142.311890	-509.654358	-266.161102	1138.438965	-451.438507	280.004700	897.148193	-384.617065	-232.862381	902.498230	-464.958221	17.644348	971.407410	601.314636	-37.100285	936.598877	604.896362	117.590080
-508.415741	96.518120	878.262390	-484.800659	-66.329193	874.835938	-567.523743	130.490250	500.353943	-537.367432	-123.130699	506.236786	-589.428650	128.415207	88.845436	-546.679382	-120.720375	91.236771	-526.531006	176.498138	1383.510132	-488.500916	-166.946808	1375.279541	-476.823730	16.041906	1401.795898	-499.999329	0.091601	1678.520752	-572.441956	268.354431	1142.335571	-509.566406	-266.070282	1138.431396	-451.645355	279.935730	897.122681	-384.466431	-232.719528	902.583069	-465.080475	17.670376	971.414124	601.056580	-37.066307	936.574768	604.534912	117.630478
-508.380005	96.868759	878.342224	-484.863953	-66.171303	874.840576	-567.114502	130.307343	500.321014	-537.416992	-123.093361	506.216583	-589.171875	128.510513	88.788132	-546.594543	-120.715218	91.211151	-526.532288	176.579147	1383.536133	-488.449615	-166.891373	1375.310547	-476.810028	16.132061	1401.819702	-499.856628	0.182977	1678.524048	-572.545837	268.353546	1142.354126	-509.485413	-265.850830	1138.338013	-451.937164	279.961487	897.072998	-384.376923	-232.593628	902.628479	-465.099335	17.857872	971.459900	600.806213	-37.027023	936.566528	604.189392	117.682587
-508.542389	96.846397	878.354187	-484.991669	-66.143410	874.834106	-567.180969	130.265579	500.306335	-537.482849	-123.050644	506.187500	-589.110535	128.553787	88.789421	-546.607300	-120.711235	91.220810	-526.570679	176.641266	1383.566895	-488.429871	-166.799072	1375.358276	-476.797699	16.196081	1401.814697	-499.724548	0.280099	1678.535522	-572.686218	268.368134	1142.377441	-509.418396	-265.790405	1138.367310	-452.241364	279.917023	897.010376	-384.299957	-232.435684	902.686768	-465.227631	17.859936	971.457092	600.511475	-37.018490	936.539612	603.834106	117.684540
-508.705566	96.852646	878.362122	-485.104462	-66.131599	874.838074	-567.255127	130.264542	500.288025	-537.592712	-123.036957	506.197571	-589.075623	128.540985	88.775459	-546.653564	-120.704102	91.200562	-526.555420	176.739716	1383.642578	-488.371643	-166.738174	1375.387207	-476.807953	16.280943	1401.818726	-499.613831	0.376108	1678.533569	-572.834412	268.331238	1142.402344	-509.352234	-265.724213	1138.425781	-452.543213	279.813751	896.924866	-384.239777	-232.248230	902.742859	-465.345215	17.879595	971.455994	600.270569	-36.980713	936.516113	603.516174	117.707474
-508.845367	96.896751	878.346252	-485.223175	-66.091377	874.830139	-567.330872	130.230835	500.293304	-537.713623	-123.041191	506.195343	-589.049255	128.549011	88.770012	-546.725891	-120.698120	91.190384	-526.593506	176.774841	1383.583740	-488.351624	-166.665298	1375.417725	-476.789215	16.361225	1401.839844	-499.507324	0.463664	1678.533691	-573.027161	268.360840	1142.419067	-509.295837	-265.829498	1138.606567	-452.874176	279.671692	896.834167	-384.221313	-232.089844	902.815674	-465.456207	17.933195	971.437683	600.000610	-36.976673	936.498291	603.184082	117.714912
-509.004822	96.888275	878.352173	-485.343140	-66.088631	874.838562	-567.425293	130.190811	500.295563	-537.798706	-123.003517	506.187164	-589.055786	128.553314	88.770706	-546.713379	-120.708755	91.166458	-526.619446	176.847580	1383.588745	-488.316925	-166.574570	1375.476685	-476.767029	16.418325	1401.827026	-499.410553	0.559396	1678.541870	-573.212158	268.400055	1142.444702	-509.269165	-265.589172	1138.494507	-453.274536	279.612396	896.721375	-384.207947	-231.924316	902.848938	-465.574738	17.942858	971.437439	599.760193	-36.975056	936.486450	602.848755	117.741264
-509.141510	96.890602	878.333679	-485.469299	-66.036720	874.826538	-567.526550	130.225800	500.308624	-537.892517	-123.002167	506.161560	-589.008606	128.564987	88.751404	-546.692627	-120.696373	91.173347	-526.643066	176.910934	1383.591431	-488.313812	-166.529236	1375.521118	-476.778442	16.503540	1401.836182	-499.322083	0.650435	1678.534668	-573.392212	268.389771	1142.422852	-509.238068	-265.676514	1138.669067	-453.685120	279.596466	896.590820	-384.223206	-231.755157	902.892090	-465.678558	17.980749	971.412720	599.535034	-36.943825	936.481934	602.518799	117.769020
-509.293884	96.882263	878.343689	-485.567932	-66.032372	874.828918	-567.593384	130.195679	500.264099	-538.044617	-123.011803	506.166046	-588.995483	128.570068	88.741585	-546.719604	-120.691002	91.171432	-526.673523	176.973740	1383.583252	-488.266571	-166.438980	1375.566406	-476.796692	16.571770	1401.846558	-499.243835	0.745791	1678.531494	-573.573669	268.384888	1142.415894	-509.234009	-265.629822	1138.765747	-454.079437	279.486053	896.486694	-384.254364	-231.564484	902.927612	-465.786041	17.987717	971.412659	599.265686	-36.935234	936.469910	602.156921	117.779091
-509.437134	96.867653	878.332336	-485.686829	-66.040794	874.844543	-569.071960	130.667313	500.543488	-538.154846	-122.988640	506.167908	-589.712830	128.376587	88.874977	-546.647461	-120.681007	91.161522	-526.701233	177.063629	1383.575073	-488.260681	-166.359650	1375.594727	-476.817505	16.639278	1401.850952	-499.174896	0.838768	1678.521729	-573.762939	268.393311	1142.457764	-509.255890	-265.539612	1138.783203	-454.482269	279.390228	896.364014	-384.323914	-231.419968	902.947021	-465.899078	17.999521	971.408142	599.030579	-36.942387	936.445007	601.839844	117.776428
-509.610443	96.836548	878.322144	-485.817657	-66.027229	874.845825	-567.874939	130.199356	500.300690	-538.305359	-123.001404	506.165588	-589.054688	128.560562	88.735458	-546.771912	-120.663620	91.150620	-526.758728	177.135162	1383.568237	-488.229462	-166.294388	1375.642212	-476.852570	16.711878	1401.833496	-499.099182	0.940742	1678.514526	-573.949097	268.373199	1142.454834	-509.255798	-265.467926	1138.818481	-454.979950	279.444244	896.236511	-384.390259	-231.271011	902.954712	-466.015747	18.011806	971.391235	598.774536	-36.939487	936.441956	601.468689	117.797340
-509.743469	96.856598	878.329590	-485.910095	-66.013184	874.846191	-567.776855	130.101624	500.261566	-538.476257	-122.998390	506.160736	-588.927429	128.618118	88.714905	-546.763184	-120.648712	91.107605	-526.820679	177.213120	1383.559937	-488.226837	-166.210312	1375.667725	-476.879364	16.791239	1401.834229	-499.040039	1.034361	1678.519287	-574.166931	268.351837	1142.446411	-509.287720	-265.400757	1138.876465	-455.490143	279.424377	896.098511	-384.497467	-231.131485	902.977295	-466.108551	18.035587	971.388306	598.491882	-36.929760	936.404236	601.099182	117.815460
-509.930054	96.779335	878.324768	-486.046021	-66.014229	874.853760	-567.841125	130.094757	500.246094	-538.649902	-123.013817	506.192352	-588.913818	128.616699	88.694962	-546.748596	-120.633583	91.093948	-526.913391	177.272919	1383.547852	-488.238922	-166.128952	1375.698853	-476.906647	16.850700	1401.833862	-498.983521	1.132892	1678.514160	-574.414063	268.344849	1142.459717	-509.348846	-265.358734	1138.914917	-455.980835	279.447571	895.933594	-384.646454	-231.038879	902.960693	-466.244751	18.018629	971.380676	598.220398	-36.909180	936.360352	600.742676	117.811928
-510.069733	96.762245	878.312012	-486.144470	-65.994690	874.841919	-569.631470	130.618042	500.535675	-538.846191	-123.026672	506.187012	-589.772156	128.377716	88.848625	-546.794556	-120.626480	91.083855	-526.998047	177.339401	1383.504517	-488.227417	-166.032318	1375.723633	-476.966339	16.929214	1401.845947	-498.928955	1.238173	1678.499146	-574.669312	268.329285	1142.444458	-509.395050	-265.265594	1138.939087	-456.451019	279.452759	895.744385	-384.769714	-230.918198	902.962646	-466.342926	18.032259	971.361023	597.923889	-36.907185	936.324280	600.355896	117.810928
-510.223480	96.730232	878.304626	-486.250458	-66.014320	874.838440	-570.151917	130.762772	500.601471	-539.067932	-123.020355	506.184326	-589.974976	128.320129	88.871956	-546.680908	-120.597061	91.035759	-527.112122	177.391907	1383.489380	-488.254883	-165.991837	1375.744019	-477.030090	17.014633	1401.824707	-498.875366	1.337931	1678.489136	-574.897766	268.341309	1142.424927	-509.459442	-265.254181	1138.973511	-456.947571	279.552948	895.563538	-384.932739	-230.788406	902.957275	-466.450562	18.021643	971.347778	597.730652	-36.969124	936.304504	600.154297	117.642265
-510.365723	96.696075	878.289551	-486.354858	-66.000931	874.836243	-570.250793	130.702164	500.575684	-539.268494	-123.028030	506.205627	-589.954712	128.318314	88.830780	-546.659546	-120.578743	90.993477	-527.232361	177.441101	1383.466797	-488.292511	-165.932983	1375.762939	-477.102356	17.080927	1401.815063	-498.825378	1.435262	1678.469849	-575.126038	268.337769	1142.403198	-509.540283	-265.186401	1138.986084	-457.441986	279.756622	895.415771	-385.101410	-230.678909	902.928467	-466.552948	18.030199	971.331543	597.628052	-37.253239	936.291687	600.193176	117.140602
-510.468597	96.705536	878.284912	-486.433014	-65.978745	874.807556	-570.290283	130.607635	500.560394	-539.430542	-122.958939	506.188324	-589.907593	128.336578	88.827446	-546.135620	-120.506516	90.758705	-527.345276	177.507782	1383.431519	-488.299713	-165.875671	1375.767822	-477.181671	17.158287	1401.795044	-498.775085	1.545918	1678.458618	-575.347534	268.298309	1142.343872	-509.604492	-265.169983	1139.017334	-457.912598	279.912231	895.276062	-385.276398	-230.570068	902.903870	-466.620758	18.040598	971.307434	597.182007	-37.103554	936.239685	599.516663	117.514946
-510.583435	96.707039	878.284607	-486.511658	-65.952003	874.799805	-570.497742	130.555984	500.563904	-539.656982	-122.951088	506.182404	-589.902588	128.338882	88.820084	-546.201721	-120.503929	90.704247	-527.477600	177.552414	1383.386597	-488.340485	-165.837006	1375.783081	-477.236359	17.234274	1401.784790	-498.727539	1.641682	1678.424072	-575.607605	268.296509	1142.308228	-509.709015	-265.125885	1139.030151	-458.323425	280.048950	895.123169	-385.452118	-230.479401	902.885376	-466.697021	18.061050	971.296326	596.775452	-37.026382	936.181824	599.025757	117.656624
-510.718597	96.649605	878.263855	-486.600922	-65.948441	874.788574	-570.685974	130.543106	500.574310	-539.852539	-122.942383	506.170410	-589.923523	128.368240	88.831520	-546.401489	-120.564445	90.810127	-527.608887	177.599472	1383.355591	-488.388641	-165.799530	1375.800781	-477.305725	17.308720	1401.779175	-498.680786	1.758728	1678.398438	-575.822021	268.292603	1142.255127	-509.806641	-265.053864	1139.050415	-458.695038	280.224060	894.980286	-385.621613	-230.400360	902.866821	-466.773926	18.055149	971.267883	596.375427	-36.989498	936.132141	598.609741	117.670921
-510.825928	96.675812	878.272156	-486.672150	-65.967125	874.774292	-570.886475	130.492538	500.600983	-540.122864	-122.916321	506.179840	-589.895264	128.368134	88.806686	-546.103210	-120.501305	90.661972	-527.740723	177.644440	1383.331543	-488.429626	-165.749283	1375.791382	-477.395172	17.374632	1401.758789	-498.640350	1.881219	1678.376953	-576.044189	268.321045	1142.197754	-509.935974	-265.005951	1139.073853	-459.072632	280.419739	894.848389	-385.817139	-230.295761	902.843994	-466.831299	18.057074	971.254150	595.968445	-36.955761	936.066711	598.171936	117.705208
-510.914337	96.674263	878.261719	-486.752045	-65.925522	874.756714	-570.024597	130.061310	500.415894	-540.408386	-122.891464	506.155731	-589.320068	128.543213	88.697052	-546.126099	-120.531433	90.642456	-527.864563	177.702896	1383.290405	-488.487213	-165.705185	1375.844238	-477.479370	17.433731	1401.751831	-498.587280	2.001388	1678.347534	-576.238892	268.353088	1142.155151	-510.056152	-264.973083	1139.084839	-459.432343	280.573303	894.723328	-386.024261	-230.219559	902.809509	-466.883148	18.080370	971.229187	595.533020	-36.918743	936.020386	597.703430	117.744804
-511.024048	96.657120	878.262878	-486.820282	-65.924362	874.734924	-569.153320	129.651077	500.209351	-540.718506	-122.866226	506.189026	-588.707031	128.734909	88.588989	-546.169373	-120.524300	90.600494	-528.011292	177.753448	1383.280396	-488.573303	-165.650879	1375.847290	-477.563538	17.501663	1401.747192	-498.549896	2.115384	1678.324951	-576.429077	268.363098	1142.098633	-510.187927	-264.931549	1139.120117	-459.766693	280.780396	894.624939	-386.220978	-230.168976	902.793579	-466.932037	18.073738	971.205322	595.085571	-36.876617	935.968262	597.224548	117.827911
-511.123810	96.669174	878.270325	-486.885895	-65.917755	874.716797	-570.104675	129.848511	500.371979	-541.064758	-122.865639	506.202728	-589.045776	128.682373	88.647766	-546.152649	-120.514290	90.601707	-528.117554	177.811539	1383.256836	-488.638763	-165.601501	1375.881226	-477.682129	17.554590	1401.725830	-498.511536	2.224054	1678.298706	-576.640564	268.369720	1142.062866	-510.329712	-264.884888	1139.162964	-460.129730	281.023621	894.539612	-386.437378	-230.105759	902.778015	-466.971161	18.081581	971.185242	595.176575	-36.149059	935.714844	596.963684	118.189568
-511.242035	96.650162	878.267029	-486.960724	-65.916885	874.708313	-571.915894	130.317902	500.703278	-541.433289	-122.833549	506.255829	-589.831055	128.453094	88.773979	-546.183533	-120.541916	90.567711	-528.237732	177.836670	1383.213501	-488.714630	-165.550888	1375.916382	-477.783661	17.614548	1401.733643	-498.482758	2.338592	1678.277832	-576.863647	268.409790	1142.034912	-510.478058	-264.876251	1139.196411	-460.448486	281.172241	894.450623	-386.660126	-230.080261	902.755981	-467.021729	18.085575	971.163452	594.329773	-36.431587	935.944885	596.284058	118.034271
-511.344360	96.648544	878.299316	-487.021362	-65.913094	874.704651	-572.440857	130.328873	500.748108	-541.802063	-122.848534	506.300873	-589.962585	128.426834	88.791992	-546.214478	-120.545959	90.557648	-528.357422	177.880096	1383.191040	-488.787598	-165.515472	1375.947998	-477.890411	17.667717	1401.761230	-498.468933	2.444756	1678.254395	-577.097229	268.424500	1142.043335	-510.617981	-264.852814	1139.260742	-460.813782	281.418427	894.352295	-386.888947	-230.041992	902.752930	-467.057312	18.081251	971.162354	593.747620	-36.390842	935.931152	595.739624	118.048592
-511.436920	96.678925	878.326111	-487.088043	-65.879883	874.693298	-572.724670	130.251556	500.782440	-542.158813	-122.837791	506.312469	-589.921387	128.461563	88.759552	-546.224548	-120.537895	90.532578	-528.489563	177.917618	1383.167725	-488.864319	-165.485062	1375.964844	-477.996735	17.713318	1401.776611	-498.451416	2.548203	1678.219971	-577.461548	268.504364	1141.943848	-510.764160	-264.843292	1139.308838	-461.196167	281.692657	894.259888	-387.128845	-230.012543	902.749695	-467.083527	18.104404	971.152161	593.073425	-36.300117	935.864258	595.159607	118.107979
-511.531281	96.673248	878.339355	-487.153259	-65.863503	874.688538	-573.068787	130.146393	500.799591	-542.526794	-122.789574	506.326324	-589.901062	128.484100	88.765793	-546.271912	-120.560013	90.502151	-528.621277	177.969116	1383.133179	-488.956268	-165.424698	1375.989380	-478.114624	17.765896	1401.748535	-498.437439	2.658265	1678.189453	-577.478333	268.804932	1142.135010	-510.905670	-264.818359	1139.330322	-461.557343	282.004944	894.219727	-387.341156	-230.015121	902.737610	-467.101532	18.115139	971.135254	592.217346	-36.128021	935.786621	594.308777	118.396446
-511.628845	96.705605	878.366577	-487.223816	-65.816391	874.671265	-573.442505	130.040192	500.801910	-542.932739	-122.790634	506.316772	-589.852356	128.493454	88.758041	-546.229492	-120.574432	90.474884	-528.740417	178.010605	1383.089478	-489.034821	-165.388809	1376.017212	-478.238464	17.825554	1401.740723	-498.439240	2.766188	1678.156006	-577.631409	268.833405	1142.102905	-511.030518	-264.804626	1139.389282	-461.849121	282.342590	894.150818	-387.551971	-230.010956	902.738037	-467.117371	18.145351	971.117188	591.397827	-36.039440	935.772949	593.571960	118.599785
-511.725189	96.735863	878.390381	-487.277863	-65.801651	874.666870	-573.943481	129.998734	500.884277	-543.368103	-122.738174	506.344910	-589.888123	128.521973	88.724510	-546.237183	-120.577347	90.457741	-528.863220	178.052155	1383.075928	-489.133362	-165.347275	1376.055176	-478.363220	17.873220	1401.737183	-498.438232	2.879992	1678.130615	-577.793274	268.823273	1142.084473	-511.186401	-264.811798	1139.450439	-462.094940	282.659515	894.076843	-387.727905	-230.045013	902.748352	-467.129517	18.169542	971.105286	590.654419	-36.115646	935.750488	593.170471	118.424828
-511.833527	96.753334	878.422607	-487.353577	-65.770058	874.656006	-574.497559	129.985336	500.975861	-543.792297	-122.686516	506.365723	-589.921509	128.519638	88.736084	-546.220947	-120.612854	90.464035	-528.982239	178.106567	1383.061157	-489.246765	-165.299927	1376.082520	-478.481110	17.926224	1401.756226	-498.460968	2.990387	1678.106201	-577.950378	268.871948	1142.066650	-511.315094	-264.797028	1139.513550	-462.319733	282.989777	894.038757	-387.930237	-230.083298	902.735352	-467.145630	18.187815	971.090149	589.803894	-36.050983	935.743835	592.542969	118.486496
-511.926392	96.761665	878.453552	-487.382446	-65.750435	874.648254	-575.021118	129.916580	501.038452	-544.302124	-122.682281	506.412750	-589.957825	128.526382	88.749847	-546.249451	-120.602081	90.422478	-529.120850	178.166794	1383.041992	-489.339539	-165.244049	1376.119629	-478.615875	17.975807	1401.748169	-498.490936	3.099266	1678.088623	-578.112061	268.888306	1142.052002	-511.463562	-264.594299	1139.425659	-462.503418	283.360504	894.045105	-388.143860	-230.151901	902.707275	-467.125977	18.205059	971.073975	589.097900	-35.811035	935.861389	591.928040	118.618851
-512.033264	96.774628	878.478760	-487.432892	-65.744553	874.637390	-575.547180	129.823441	501.112854	-544.769714	-122.653702	506.432587	-589.975586	128.532684	88.725143	-546.216248	-120.620918	90.393845	-529.254883	178.210663	1383.024414	-489.462372	-165.205627	1376.147949	-478.749207	18.048655	1401.765747	-498.539856	3.208054	1678.068604	-578.292664	268.946747	1142.029175	-511.580261	-264.774933	1139.598145	-462.625305	283.696014	894.079468	-388.364655	-230.245972	902.718872	-467.126587	18.217087	971.054199	587.786011	-35.929253	935.997314	591.178101	118.655922
-512.148804	96.779289	878.518127	-487.467346	-65.717201	874.629639	-576.084961	129.708389	501.138916	-545.309753	-122.618164	506.462189	-589.964233	128.576569	88.697853	-546.244812	-120.644508	90.384178	-529.419250	178.231674	1382.998413	-489.563873	-165.163376	1376.170532	-478.901978	18.127907	1401.818726	-498.604462	3.328370	1678.040527	-578.459229	269.009460	1141.975342	-511.713684	-264.818115	1139.689209	-462.732758	284.075775	894.076660	-388.589111	-230.347717	902.706665	-467.117523	18.235806	971.040833	587.247742	-35.292252	936.054810	590.722229	119.149818
-512.224182	96.844803	878.556824	-487.524994	-65.645798	874.605103	-576.700500	129.633972	501.195099	-545.843628	-122.571815	506.473724	-589.981873	128.627853	88.690315	-546.212341	-120.673660	90.358337	-529.572632	178.272583	1382.963745	-489.688446	-165.123856	1376.183350	-479.036743	18.214264	1401.859985	-498.688843	3.442198	1678.001465	-578.616882	269.113464	1141.941895	-511.834991	-264.821350	1139.737549	-462.800720	284.430145	894.119446	-388.777496	-230.425049	902.688416	-467.104340	18.283960	971.020935	586.399109	-34.638775	936.177979	590.187439	119.710655
-512.347351	96.857414	878.571167	-487.534027	-65.625000	874.590515	-577.297302	129.608017	501.279205	-546.436584	-122.544952	506.516754	-590.003906	128.652542	88.707741	-546.214844	-120.690361	90.312340	-529.722107	178.340332	1382.957031	-489.800507	-165.048508	1376.180664	-479.150909	18.225098	1401.774536	-498.786621	3.553731	1677.962036	-578.734192	269.170929	1141.888794	-511.970734	-264.835480	1139.768555	-462.832672	284.781311	894.142273	-388.956818	-230.522568	902.683716	-467.079651	18.321653	970.988647	585.483459	-34.171455	936.090332	589.675415	120.421288
-512.455994	96.889908	878.609680	-487.583252	-65.570229	874.562256	-577.922485	129.513107	501.370544	-547.067993	-122.497505	506.551514	-590.001770	128.676178	88.689674	-546.182007	-120.701263	90.307747	-529.868835	178.389572	1382.957886	-489.915375	-164.996872	1376.207153	-479.291229	18.299395	1401.780640	-498.900909	3.671666	1677.933716	-578.827576	269.306030	1141.890747	-512.102478	-264.853088	1139.830078	-462.854523	285.133728	894.175110	-389.106140	-230.625946	902.706726	-467.057556	18.355188	970.958862	584.699524	-33.920784	936.028137	589.417175	120.679268
-512.577515	96.963158	878.662720	-487.653931	-65.487602	874.553833	-578.569580	129.428162	501.423431	-547.656006	-122.476807	506.605347	-590.068726	128.738815	88.683342	-546.181458	-120.718002	90.258652	-530.010925	178.442261	1382.945313	-490.015076	-164.912201	1376.218750	-479.408905	18.348545	1401.793579	-499.052399	3.781086	1677.900024	-578.903259	269.449493	1141.859497	-512.231628	-264.821533	1139.864990	-462.879364	285.482056	894.210022	-389.234528	-230.760162	902.727661	-467.047424	18.425171	970.944153	584.024536	-33.709698	935.999939	589.130676	120.859497
-512.675293	96.985641	878.688904	-487.679291	-65.439270	874.544739	-579.114258	129.264038	501.480682	-548.253906	-122.421326	506.628510	-590.042786	128.781250	88.635422	-546.188171	-120.751938	90.243225	-530.156738	178.489258	1382.912231	-490.119934	-164.822891	1376.229736	-479.530670	18.434599	1401.780151	-499.233521	3.888237	1677.878662	-579.047363	269.743896	1141.817871	-512.386658	-264.604340	1139.735596	-462.916809	285.914734	894.227783	-389.344513	-230.883606	902.724182	-467.013519	18.470812	970.918945	583.571899	-33.542183	935.998169	588.815674	121.033531
-512.829834	97.034782	878.723328	-487.745972	-65.386055	874.518738	-579.784851	129.222580	501.561981	-548.859619	-122.318069	506.665558	-590.052307	128.788574	88.643814	-546.174255	-120.764854	90.212563	-530.277222	178.543945	1382.866821	-490.216278	-164.748718	1376.254883	-479.648041	18.494343	1401.773804	-499.417603	3.997926	1677.857422	-578.994873	269.798584	1141.794556	-512.500610	-264.787445	1139.913696	-462.872406	286.266876	894.277527	-389.441132	-231.023911	902.755493	-467.014221	18.522865	970.884399	583.175659	-33.437202	936.031250	588.515320	121.110611
-512.967651	97.087547	878.730408	-487.823273	-65.267693	874.474304	-580.513428	129.194351	501.631561	-549.516113	-122.236366	506.712433	-590.117004	128.843765	88.645943	-546.164734	-120.811623	90.173508	-530.388794	178.617615	1382.838501	-490.306824	-164.658234	1376.239624	-479.758789	18.570784	1401.785645	-499.649414	4.104128	1677.833862	-579.013184	269.940918	1141.764404	-512.627563	-264.759521	1139.956543	-462.818481	286.588257	894.305298	-389.506927	-231.168015	902.794067	-467.007660	18.610735	970.825256	582.549988	-33.404999	935.937622	588.135315	121.192886
-513.096436	97.157524	878.746399	-487.892273	-65.207199	874.444885	-581.190308	129.145294	501.699188	-550.122498	-122.149727	506.713287	-590.192017	128.870499	88.633705	-546.127014	-120.810020	90.173042	-530.476929	178.692169	1382.784790	-490.393402	-164.610657	1376.250122	-479.872528	18.720716	1401.878418	-499.886963	4.216161	1677.802612	-578.992004	270.053497	1141.706421	-512.739502	-264.757782	1139.979980	-462.703064	286.863983	894.352783	-389.565216	-231.309540	902.816162	-467.009796	18.677713	970.784180	582.057190	-33.341087	935.968994	587.851501	121.243538
-513.246826	97.193840	878.743835	-487.953430	-65.150551	874.404846	-581.836609	129.062469	501.731415	-550.737671	-122.107704	506.741486	-590.197815	128.913452	88.616776	-546.044739	-120.823242	90.144417	-530.576599	178.771683	1382.720215	-490.473297	-164.530457	1376.244995	-479.974945	18.799555	1401.858398	-500.155426	4.346958	1677.771973	-579.220459	270.761414	1141.676392	-512.809265	-264.770874	1140.021973	-462.591248	287.145599	894.389343	-389.577759	-231.476624	902.856628	-467.005585	18.739363	970.723267	581.584961	-33.258980	935.972229	587.550110	121.279686
-513.370422	97.251221	878.745300	-488.004639	-65.079727	874.362671	-582.943481	129.114243	501.884277	-551.366028	-122.025955	506.744659	-590.472900	128.871307	88.626633	-546.001343	-120.846710	90.079369	-530.636353	178.870117	1382.678223	-490.554657	-164.454330	1376.256836	-480.072083	18.893898	1401.845215	-500.426666	4.476678	1677.740112	-579.165344	270.914276	1141.651123	-512.879883	-264.758148	1140.020020	-462.370941	287.365021	894.423950	-389.576080	-231.623367	902.914551	-467.003571	18.808224	970.670837	581.097961	-33.162647	935.897827	587.188354	121.358795
-513.501404	97.315758	878.754456	-488.048523	-65.022720	874.333923	-583.183228	128.974258	501.877441	-552.014343	-121.971031	506.808960	-590.299622	129.002609	88.616920	-545.996826	-120.849823	90.065514	-530.710815	178.957047	1382.607910	-490.633881	-164.352371	1376.263428	-480.162201	18.897219	1401.706787	-500.726318	4.607605	1677.722656	-579.082520	271.117493	1141.594604	-512.963318	-264.501678	1139.899780	-462.133911	287.523438	894.434570	-389.538574	-231.787857	902.950012	-466.979523	18.883545	970.620605	580.555542	-33.093319	935.780762	586.745605	121.378036
-513.641785	97.377998	878.778015	-488.121307	-64.894234	874.298096	-583.666382	128.876175	501.907440	-552.718384	-121.910583	506.866302	-590.250061	129.042511	88.566353	-546.024170	-120.887550	90.053810	-530.792053	179.046768	1382.549072	-490.728699	-164.248047	1376.262085	-480.268860	19.001905	1401.687622	-501.039246	4.721974	1677.689209	-578.781921	270.508087	1141.416626	-512.970520	-264.719238	1140.078369	-461.842499	287.708435	894.426453	-389.497406	-231.955078	903.031250	-466.981293	18.977177	970.576843	580.034729	-33.083748	935.640015	586.287903	121.378418
-513.772888	97.448273	878.782715	-488.187286	-64.801857	874.271912	-583.306091	128.518585	501.743408	-553.318176	-121.864212	506.906433	-589.804749	129.227478	88.483353	-546.069153	-120.896744	89.994621	-530.863037	179.130692	1382.470093	-490.831116	-164.141449	1376.247437	-480.347260	19.097210	1401.664185	-501.356445	4.836693	1677.653809	-578.701843	270.604340	1141.328247	-513.017212	-264.493469	1139.948486	-461.546936	287.845703	894.433228	-389.406830	-232.132828	903.057617	-466.975403	19.072126	970.527954	579.509521	-33.107147	935.469604	585.792175	121.394196
-513.953979	97.531570	878.793945	-488.300079	-64.696754	874.223694	-583.774597	128.394302	501.762421	-553.897827	-121.816040	506.893494	-589.824768	129.253860	88.425842	-546.026245	-120.932533	89.992180	-530.937744	179.210571	1382.402588	-490.939941	-164.030823	1376.252930	-480.464081	19.201077	1401.618408	-501.683380	4.956367	1677.646851	-578.618103	270.714661	1141.223511	-513.015564	-264.649200	1140.105469	-461.274567	287.929718	894.421692	-389.318237	-232.278000	903.140625	-467.004364	19.166430	970.466736	579.002258	-33.186008	935.338440	585.300049	121.449425
-514.108398	97.626099	878.829834	-488.420013	-64.567444	874.176025	-585.328857	128.674988	502.004120	-554.488892	-121.745331	506.874298	-590.284912	129.157547	88.490097	-546.141052	-120.950211	89.935448	-531.023926	179.311783	1382.341431	-491.069427	-163.918106	1376.250000	-480.543884	19.333773	1401.604492	-502.029480	5.088728	1677.630493	-578.520264	270.812592	1141.131348	-513.029907	-264.675171	1140.136230	-460.974457	287.969727	894.390259	-389.224060	-232.440811	903.204712	-467.038330	19.255190	970.423950	578.547424	-33.308533	935.250916	584.881531	121.395416
-514.266663	97.739693	878.842468	-488.528320	-64.440498	874.131531	-586.143616	128.820816	502.132721	-554.990540	-121.691467	506.881683	-590.444092	129.135941	88.491409	-546.117981	-120.962891	89.855255	-531.112305	179.442825	1382.281250	-491.178528	-163.798492	1376.247925	-480.631500	19.429285	1401.584595	-502.381104	5.241970	1677.618408	-578.414490	270.903839	1141.048340	-513.014893	-264.625183	1140.158203	-460.669739	287.987335	894.366394	-389.073212	-232.588531	903.264343	-467.075897	19.369318	970.373291	578.096802	-33.311371	935.141541	584.422302	121.520569
-514.447510	97.843529	878.838684	-488.665070	-64.300148	874.069763	-586.634521	128.815521	502.146484	-555.399475	-121.574936	506.857300	-590.465088	129.171005	88.492622	-546.095947	-120.994888	89.836250	-531.192932	179.568604	1382.241211	-491.263031	-163.661835	1376.254028	-480.718109	19.533651	1401.543823	-502.735657	5.386689	1677.604736	-578.288513	270.990936	1140.934448	-512.980286	-264.605530	1140.160034	-460.290497	288.017883	894.380554	-388.876831	-232.737320	903.330261	-467.140625	19.483788	970.306274	577.592224	-33.266079	935.043518	583.904907	121.824905
-514.585449	97.918716	878.825195	-488.765198	-64.194054	874.046997	-587.048401	128.794189	502.136139	-555.810852	-121.500320	506.824951	-590.464111	129.174591	88.459282	-546.081299	-121.050331	89.826820	-531.272461	179.676437	1382.139526	-491.351227	-163.525299	1376.249146	-480.797424	19.647957	1401.513428	-503.079895	5.521719	1677.601807	-578.152771	271.056427	1140.786011	-512.931885	-264.528259	1140.157349	-459.938660	287.995514	894.350647	-388.695251	-232.882355	903.385498	-467.184601	19.590353	970.260132	577.121582	-33.330891	934.989441	583.660278	121.603645
-514.735718	98.057404	878.829529	-488.902618	-64.037888	874.004395	-587.434082	128.758713	502.140961	-556.127075	-121.409317	506.811737	-590.471313	129.201004	88.442596	-546.100830	-121.056236	89.777817	-531.333679	179.799744	1382.077148	-491.436981	-163.395920	1376.248413	-480.889587	19.792082	1401.484741	-503.416016	5.657435	1677.583252	-577.988037	271.102234	1140.624268	-512.869995	-264.531311	1140.190308	-459.517395	287.940979	894.340149	-388.475128	-232.998825	903.466614	-467.249023	19.727184	970.212036	576.610229	-33.339615	934.910767	583.273376	121.670258
-514.725098	98.426620	878.867554	-488.968414	-63.815197	873.975098	-587.763794	128.703491	502.174042	-556.333008	-121.277641	506.770203	-590.437988	129.262711	88.395836	-546.045105	-121.047104	89.729454	-531.408508	179.956451	1381.977905	-491.499023	-163.249283	1376.229492	-480.961212	19.904577	1401.454224	-503.758087	5.785291	1677.566895	-577.785461	271.131989	1140.475220	-512.794800	-264.471466	1140.207520	-459.077576	287.815796	894.332275	-388.277344	-233.075424	903.528503	-467.232361	19.972950	970.201538	576.663940	-32.961975	934.727966	583.113647	121.999466
-514.844055	98.523453	878.852173	-489.068878	-63.679699	873.951111	-588.956055	129.008408	502.377228	-556.552734	-121.195221	506.715790	-590.832642	129.145798	88.444054	-546.111694	-121.081360	89.718651	-531.501465	180.084045	1381.906860	-491.602814	-163.139160	1376.226807	-481.031433	20.045624	1401.422485	-504.071869	5.927606	1677.558838	-577.630005	271.164703	1140.308350	-512.718201	-264.409851	1140.192261	-458.609009	287.698792	894.344238	-388.054688	-233.172531	903.576050	-467.286224	20.098238	970.160950	576.315918	-32.979401	934.690491	582.875122	121.958832
-515.062256	98.539856	878.816833	-489.239014	-63.589207	873.932556	-589.365417	129.106995	502.431610	-556.724976	-121.108032	506.697845	-590.856812	129.158981	88.437149	-546.026794	-121.073204	89.697090	-531.576782	180.223434	1381.817871	-491.683624	-162.992325	1376.222534	-481.093170	20.176798	1401.398926	-504.377441	6.081799	1677.571655	-577.472717	271.129089	1140.127075	-512.636658	-264.333588	1140.215210	-458.062988	287.503571	894.376709	-387.825500	-233.214691	903.659241	-467.416687	20.183790	970.109497	575.936340	-32.966610	934.703674	582.561279	121.995613
-515.232727	98.546516	878.769165	-489.379761	-63.495171	873.914917	-589.592712	129.142395	502.454041	-556.888062	-121.069092	506.702087	-590.795410	129.182755	88.452469	-545.995361	-121.100060	89.684402	-531.653015	180.372696	1381.745850	-491.752838	-162.835983	1376.215698	-481.165466	20.320892	1401.373779	-504.671234	6.247323	1677.569458	-577.314453	271.089142	1139.997070	-512.528259	-264.237732	1140.207642	-457.492706	287.337494	894.421387	-387.562042	-233.307541	903.743774	-467.522003	20.267916	970.057251	575.610474	-32.949257	934.704163	582.243896	122.101379
-515.387939	98.688622	878.757019	-489.539215	-63.390869	873.906555	-589.829712	129.129257	502.425476	-557.026428	-121.021294	506.680786	-590.789978	129.232132	88.390884	-545.993774	-121.084442	89.664787	-531.715942	180.531372	1381.684692	-491.859863	-162.670105	1376.218872	-481.253876	20.461309	1401.351074	-504.954437	6.431642	1677.575928	-577.200867	271.064575	1139.857056	-512.433533	-264.148102	1140.229248	-456.943817	287.061371	894.430115	-387.273438	-233.355286	903.830933	-467.640472	20.398397	970.032288	575.255310	-32.907055	934.696411	581.827026	122.347565
-515.546753	98.762024	878.714294	-489.687012	-63.308517	873.917969	-589.828552	129.030487	502.352478	-557.081421	-120.960968	506.677582	-590.677307	129.265579	88.376762	-546.035217	-121.077370	89.664192	-531.793762	180.681290	1381.611450	-491.940796	-162.507156	1376.221313	-481.332947	20.606050	1401.331421	-505.219604	6.603993	1677.582153	-577.039001	271.054993	1139.715454	-512.323425	-264.026245	1140.240601	-456.507507	287.132294	894.451233	-386.987457	-233.374588	903.924377	-467.763611	20.515305	970.004272	575.011169	-32.979828	934.686768	581.625366	122.230553
-515.642212	98.885086	878.706848	-489.793976	-63.182442	873.916443	-590.297546	129.131943	502.400696	-557.108765	-120.867416	506.640747	-590.804871	129.264297	88.354057	-546.028870	-121.060051	89.636955	-531.876587	180.834900	1381.588623	-492.048492	-162.335999	1376.230713	-481.414948	20.764805	1401.315063	-505.459473	6.763317	1677.594238	-576.896118	271.082092	1139.596436	-512.220276	-263.900818	1140.252930	-456.002960	287.025848	894.499329	-386.698303	-233.368027	904.025513	-467.846161	20.644041	969.992737	574.869629	-33.057476	934.632935	581.569092	122.018951
-515.780701	98.947418	878.674622	-489.937805	-63.066391	873.924744	-590.606323	129.218506	502.438385	-557.133362	-120.813789	506.642975	-590.838684	129.264526	88.356659	-546.069336	-121.039001	89.637848	-531.969543	180.975174	1381.535278	-492.132538	-162.169357	1376.231567	-481.491913	20.902609	1401.285278	-505.672363	6.928002	1677.608398	-576.770142	271.052582	1139.470703	-512.105652	-263.769714	1140.264282	-455.452301	286.719391	894.559998	-386.431427	-233.347687	904.129944	-467.970551	20.759293	969.973755	574.631897	-33.064419	934.558289	581.321045	122.022530
-515.885010	99.058289	878.660889	-490.053833	-62.948147	873.936401	-590.793884	129.251465	502.409454	-557.050171	-120.699623	506.612122	-590.843933	129.281769	88.326950	-546.051758	-121.001762	89.630669	-532.025269	181.109314	1381.517822	-492.212341	-162.022736	1376.255615	-481.560272	21.039728	1401.267578	-505.855103	7.102249	1677.621338	-576.644104	271.091400	1139.366821	-512.006653	-263.657288	1140.293945	-454.937866	286.464447	894.643127	-386.172729	-233.308090	904.225220	-468.078796	20.886480	969.971619	574.451416	-33.023232	934.442322	581.080322	122.084747
-515.980225	99.193718	878.645325	-490.173431	-62.811024	873.946533	-591.006836	129.309677	502.420319	-557.012451	-120.676033	506.591339	-590.858704	129.300903	88.343544	-546.028442	-120.966728	89.625153	-532.111633	181.267426	1381.482666	-492.314178	-161.855316	1376.258301	-481.626740	21.187332	1401.259644	-506.025696	7.284626	1677.625732	-576.481873	271.092529	1139.272827	-511.906158	-263.519135	1140.291992	-454.450287	286.282623	894.734070	-385.907623	-233.217194	904.326599	-468.184540	21.032703	969.967957	574.247131	-33.054916	934.405823	580.869629	122.092850
-516.131042	99.329582	878.633179	-490.317261	-62.664593	873.941528	-591.197083	129.415359	502.428497	-556.960632	-120.624252	506.580139	-590.893433	129.290161	88.360603	-546.083252	-120.948158	89.626900	-532.192688	181.407608	1381.464233	-492.395081	-161.730438	1376.299194	-481.749664	21.423418	1401.360107	-506.173401	7.462039	1677.628540	-576.341309	271.131683	1139.200073	-511.853912	-263.367798	1140.302734	-453.984375	285.990692	894.831177	-385.649536	-233.146927	904.425171	-468.324524	21.180929	969.956421	574.104675	-33.026855	934.371155	580.695313	122.105087
-516.225281	99.447899	878.623840	-490.410095	-62.540688	873.975159	-591.302002	129.468918	502.441650	-556.890747	-120.559288	506.548065	-590.876282	129.319427	88.374985	-546.027283	-120.929642	89.612885	-532.251038	181.573273	1381.436768	-492.504028	-161.573349	1376.321533	-481.838013	21.572367	1401.381714	-506.313507	7.642841	1677.632935	-576.218201	271.139984	1139.109985	-511.773926	-263.253723	1140.328491	-453.545471	285.688049	894.869995	-385.394653	-233.037430	904.553040	-468.434387	21.324541	969.973999	573.941223	-33.023479	934.347351	580.517944	122.140900
-516.362183	99.540520	878.592285	-490.499420	-62.419121	873.992493	-591.374329	129.547180	502.447845	-556.830078	-120.517487	506.548706	-590.845154	129.353104	88.382118	-546.117554	-120.896790	89.635666	-532.310181	181.725082	1381.432373	-492.622803	-161.436722	1376.327637	-481.908325	21.736143	1401.401123	-506.439758	7.813276	1677.647461	-576.086548	271.152802	1139.033813	-511.730804	-263.137848	1140.370361	-453.130127	285.377472	894.931213	-385.153320	-232.888763	904.696777	-468.557861	21.468895	969.969604	573.792725	-33.020187	934.334961	580.346375	122.134399
-516.486389	99.635872	878.573914	-490.605225	-62.279640	873.994873	-591.314819	129.567078	502.403442	-556.722900	-120.445412	506.527618	-590.771667	129.372940	88.334908	-546.096497	-120.876549	89.624657	-532.366516	181.853638	1381.395752	-492.718628	-161.293121	1376.370483	-481.971405	21.872858	1401.417480	-506.549133	7.989031	1677.650635	-575.965881	271.153992	1138.953125	-511.671814	-263.007935	1140.369263	-452.649597	284.881989	895.072021	-384.905518	-232.746384	904.806763	-468.683197	21.601349	969.964966	573.669861	-33.011032	934.339600	580.183411	122.137131
-516.550171	99.787689	878.559082	-490.649475	-62.123920	873.989685	-591.409363	129.677292	502.424011	-556.638733	-120.410873	506.496643	-590.767151	129.417572	88.336670	-546.095642	-120.849480	89.629250	-532.441467	182.002548	1381.374390	-492.810211	-161.165375	1376.386353	-482.025299	22.027685	1401.439697	-506.632935	8.159589	1677.668823	-575.855286	271.159241	1138.868896	-511.663177	-262.844727	1140.375977	-452.186615	284.525177	895.176270	-384.698975	-232.570663	904.933960	-468.756653	21.761681	969.962036	573.512878	-33.106834	934.339355	580.032227	122.040497
-516.628052	99.949730	878.567078	-490.714813	-61.941959	874.005188	-591.437500	129.750381	502.422180	-556.544067	-120.364784	506.491058	-590.768250	129.423477	88.340218	-546.119873	-120.845627	89.614479	-532.491699	182.147095	1381.331665	-492.895294	-161.052307	1376.408569	-482.099640	22.189398	1401.424194	-506.709961	8.330785	1677.667114	-575.787537	271.194031	1138.768921	-511.639374	-262.689240	1140.372559	-451.745789	284.106201	895.266357	-384.518463	-232.354477	905.051575	-468.842133	21.938713	969.978760	573.394470	-33.214409	934.351196	579.901917	121.962807
-516.729309	100.093521	878.517700	-490.757385	-61.835976	873.985840	-591.428528	129.826813	502.400085	-556.404907	-120.305046	506.462036	-590.753113	129.461090	88.326332	-546.122742	-120.798035	89.622849	-532.563843	182.298065	1381.313965	-493.014465	-160.901932	1376.433350	-482.153900	22.321987	1401.403687	-506.768829	8.492453	1677.662354	-575.713623	271.197266	1138.678589	-511.640656	-262.531952	1140.366821	-451.368195	283.806335	895.309448	-384.366974	-232.122559	905.114624	-468.928101	22.090553	969.948792	573.314941	-33.316513	934.360596	579.773743	121.902596
-516.812622	100.280594	878.500183	-490.805115	-61.695385	873.980713	-591.364258	129.879150	502.402039	-556.274902	-120.254524	506.437805	-590.710327	129.505753	88.351677	-546.076477	-120.790199	89.606163	-532.606018	182.435303	1381.294189	-493.102875	-160.751144	1376.444702	-482.206177	22.479805	1401.397461	-506.810577	8.649442	1677.654053	-575.646545	271.268311	1138.626587	-511.646484	-262.358337	1140.348022	-451.042480	283.553162	895.388245	-384.241516	-231.861862	905.182068	-469.001404	22.267021	969.939941	573.230286	-33.426590	934.395081	579.672363	121.801445
-516.880615	100.403488	878.501648	-490.849243	-61.545467	873.993286	-591.383728	129.979782	502.387421	-556.169556	-120.190903	506.425659	-590.727417	129.550980	88.361046	-546.091492	-120.780617	89.609573	-532.687500	182.586182	1381.308105	-493.194153	-160.591797	1376.474731	-482.262787	22.628225	1401.412720	-506.855469	8.786593	1677.652222	-575.620911	271.315704	1138.576294	-511.675262	-262.170654	1140.337158	-450.661194	283.040070	895.450989	-384.119354	-231.555145	905.270508	-469.072845	22.412851	969.952393	573.178772	-33.509998	934.408081	579.588074	121.714447
-516.932922	100.548981	878.513367	-490.867279	-61.431053	873.998718	-591.306702	130.028641	502.391205	-555.995544	-120.108864	506.404419	-590.767334	129.585953	88.365707	-546.068726	-120.744370	89.595459	-532.754028	182.744568	1381.324829	-493.266388	-160.434998	1376.491577	-482.272095	22.633093	1401.308838	-506.897949	8.931525	1677.666992	-575.565674	271.381836	1138.570923	-511.709015	-261.956573	1140.333130	-450.342651	282.673187	895.530823	-384.025879	-231.260773	905.397156	-469.135040	22.541348	969.971008	573.117371	-33.595097	934.419250	579.495056	121.659584
-516.990967	100.699471	878.541748	-490.898163	-61.272564	874.022827	-591.200928	130.066833	502.380585	-555.849243	-120.031639	506.376831	-590.766296	129.629974	88.334633	-546.080872	-120.733231	89.617531	-532.823059	182.867447	1381.339233	-493.322479	-160.306961	1376.532959	-482.363159	22.897127	1401.485596	-506.922394	9.067114	1677.684326	-575.530701	271.414520	1138.536377	-511.737793	-261.771515	1140.350952	-450.091919	282.323578	895.558167	-383.961548	-230.975235	905.475159	-469.199158	22.695948	970.004517	573.065674	-33.629982	934.429077	579.410767	121.597099
-517.047546	100.880516	878.554688	-490.927032	-61.096806	874.029785	-591.103577	130.146149	502.381866	-555.731567	-119.978584	506.363800	-590.851807	129.632828	88.342148	-546.098572	-120.737892	89.634262	-532.881226	183.031326	1381.326294	-493.352783	-160.136475	1376.570313	-482.375854	22.926392	1401.355835	-506.933533	9.203749	1677.686890	-575.541138	271.327850	1138.426758	-511.799622	-261.557281	1140.343506	-449.877899	282.022369	895.560486	-383.944153	-230.647873	905.528625	-469.258331	22.873911	970.020630	573.031006	-33.676151	934.448547	579.339233	121.589455
-517.131653	101.000969	878.548828	-490.953461	-60.983871	874.031860	-591.021179	130.298340	502.344147	-555.548157	-119.897324	506.313385	-590.920898	129.635635	88.345627	-546.054016	-120.700333	89.611641	-532.948120	183.197052	1381.312744	-493.411102	-160.007492	1376.585693	-482.415192	23.084589	1401.354370	-506.979370	9.348191	1677.681519	-575.523376	271.431183	1138.374756	-511.841583	-261.424225	1140.359009	-449.727417	281.742310	895.544189	-383.968719	-230.301788	905.562805	-469.323578	23.005726	970.021912	573.036194	-33.692474	934.429504	579.314453	121.584579
-517.181702	101.126350	878.544800	-490.964691	-60.824249	874.023743	-590.870239	130.390503	502.288361	-555.517517	-119.880447	506.279541	-591.003662	129.690155	88.351776	-546.171204	-120.690071	89.593979	-533.000610	183.340683	1381.323120	-493.428284	-159.888641	1376.612793	-482.450256	23.264612	1401.356934	-506.999115	9.483397	1677.667603	-575.517334	271.456512	1138.343384	-511.909668	-261.114624	1140.263794	-449.608429	281.505096	895.521973	-384.022888	-229.935730	905.571106	-469.372559	23.151651	970.022522	573.032166	-33.687099	934.445740	579.261475	121.622810
-517.210632	101.219467	878.557739	-490.988586	-60.676262	874.034668	-590.704102	130.511475	502.262512	-555.372192	-119.818039	506.268707	-591.032593	129.836884	88.534554	-546.074951	-120.685623	89.593887	-533.052612	183.463882	1381.284912	-493.409363	-159.780197	1376.627686	-482.472229	23.401617	1401.359985	-507.018677	9.611847	1677.671997	-575.572083	271.581268	1138.350342	-511.959930	-261.111267	1140.385742	-449.830170	281.307190	895.355103	-384.111237	-229.591995	905.567078	-469.411652	23.270964	970.039246	573.048645	-33.660366	934.444946	579.220947	121.638992
-517.238098	101.349602	878.581360	-491.007233	-60.505566	874.031616	-590.539124	130.605438	502.252380	-555.274475	-119.751068	506.225281	-591.080994	129.747894	88.324760	-546.101013	-120.661568	89.601990	-533.069641	183.600601	1381.315918	-493.393890	-159.652847	1376.667847	-482.496124	23.535145	1401.391602	-507.042664	9.738503	1677.678833	-575.544861	271.612762	1138.337402	-512.002319	-260.937653	1140.405640	-449.754517	281.080841	895.369812	-384.191223	-229.279755	905.578674	-469.442719	23.407183	970.052917	573.098511	-33.641373	934.473083	579.206787	121.666847
-517.252930	101.461899	878.618103	-491.004303	-60.356079	874.046936	-590.370361	130.712128	502.254028	-555.165344	-119.715065	506.220673	-591.147949	129.869690	88.483429	-546.129639	-120.655083	89.605019	-533.075439	183.722549	1381.340088	-493.363953	-159.529465	1376.707886	-482.484009	23.661789	1401.437622	-507.070801	9.862910	1677.699707	-575.546021	271.613983	1138.350952	-512.024536	-260.743927	1140.426514	-449.657593	280.864502	895.388000	-384.291656	-228.920792	905.591919	-469.472748	23.525982	970.088196	573.128906	-33.575829	934.483643	579.177246	121.708366
-517.249878	101.590164	878.657349	-491.003754	-60.225677	874.083435	-590.231873	130.845505	502.253326	-555.038635	-119.614952	506.206482	-591.232666	129.794022	88.354492	-546.163208	-120.634346	89.599976	-533.084717	183.852722	1381.357056	-493.311798	-159.407501	1376.739502	-482.468903	23.786160	1401.485840	-507.084137	9.977093	1677.730469	-575.553162	271.635254	1138.358154	-512.067139	-260.553589	1140.452026	-449.619476	280.739624	895.403320	-384.421661	-228.588791	905.595032	-469.500732	23.648087	970.137329	573.157043	-33.572426	934.522766	579.166565	121.712128
-517.228394	101.719345	878.656250	-490.986115	-60.084400	874.089172	-590.036072	130.935455	502.224243	-554.890564	-119.549164	506.183929	-591.289368	129.824921	88.323853	-546.032043	-120.596313	89.625015	-533.069092	183.970734	1381.367798	-493.269409	-159.278152	1376.777222	-482.443390	23.915413	1401.486084	-507.085754	10.099489	1677.736816	-575.571655	271.645355	1138.333374	-512.105713	-260.348969	1140.443237	-449.558350	280.643372	895.416992	-384.595001	-228.220047	905.543213	-469.496765	23.783987	970.145386	573.223083	-33.549576	934.548401	579.166077	121.781166
-517.235107	101.851295	878.664917	-490.972321	-59.971802	874.093506	-590.049866	131.264343	502.265289	-554.778137	-119.508263	506.155823	-591.421448	129.857819	88.369049	-546.035095	-120.595505	89.617706	-533.043945	184.106155	1381.357178	-493.196686	-159.156891	1376.774658	-482.409119	24.055418	1401.479248	-507.091248	10.226888	1677.734131	-575.605286	271.705322	1138.320313	-512.144287	-260.148041	1140.450806	-449.540833	280.581543	895.382874	-384.784729	-227.865265	905.472168	-469.501740	23.906298	970.155029	573.269653	-33.575180	934.569702	579.145325	121.789360
-517.208191	101.969048	878.656616	-490.945007	-59.861969	874.092102	-589.693115	131.200089	502.152252	-554.616150	-119.426170	506.154053	-591.419617	129.910889	88.326271	-546.022278	-120.582092	89.604950	-533.003906	184.235764	1381.352783	-493.108459	-159.059784	1376.787964	-482.353790	24.167860	1401.485962	-507.116882	10.338697	1677.742188	-575.629822	271.750275	1138.302856	-512.182983	-259.996216	1140.478516	-449.551392	280.567963	895.361938	-384.971283	-227.507202	905.421448	-469.498260	24.019938	970.158936	573.332031	-33.556526	934.591980	579.154358	121.829460
-517.198486	102.086426	878.682739	-490.935028	-59.767620	874.085266	-589.524780	131.345230	502.146759	-554.459534	-119.338684	506.135834	-591.475037	129.922699	88.323982	-546.011230	-120.559608	89.588295	-532.968140	184.364441	1381.384888	-493.033234	-158.943802	1376.785400	-482.290924	24.285053	1401.488525	-507.109985	10.467032	1677.751831	-575.702148	271.832001	1138.311646	-512.229309	-259.831268	1140.463745	-449.557922	280.551147	895.353882	-385.175598	-227.151840	905.349609	-469.495605	24.105076	970.171875	573.374817	-33.574669	934.605957	579.146545	121.834778
-517.148682	102.171814	878.690369	-490.882385	-59.645088	874.089478	-589.286682	131.396408	502.112885	-554.314392	-119.244659	506.126312	-591.496704	129.979294	88.323738	-546.035583	-120.557037	89.604744	-532.914368	184.471741	1381.393066	-492.923004	-158.837372	1376.793213	-482.204590	24.371548	1401.510620	-507.102020	10.571560	1677.785034	-575.753113	271.912506	1138.318481	-512.257751	-259.675110	1140.439819	-449.582886	280.582947	895.325745	-385.341278	-226.810806	905.286377	-469.457336	24.206125	970.182617	573.470581	-33.553123	934.636536	579.149170	121.867165
-517.084229	102.270248	878.710693	-490.864441	-59.531914	874.096130	-589.134277	131.502243	502.134583	-554.201172	-119.193130	506.125336	-591.548645	130.018158	88.338768	-546.080688	-120.547318	89.619156	-532.825378	184.540100	1381.429688	-492.805023	-158.758743	1376.792969	-482.133301	24.576159	1401.668457	-507.078491	10.676180	1677.813232	-575.782166	272.042267	1138.351807	-512.290405	-259.500305	1140.425171	-449.637115	280.652466	895.300659	-385.527740	-226.494186	905.203796	-469.425537	24.292669	970.200195	573.515686	-33.545498	934.646118	579.112732	121.879242
-517.023865	102.346024	878.726685	-490.778625	-59.447422	874.111023	-588.938904	131.563629	502.116028	-554.065552	-119.084236	506.114838	-591.509033	130.057129	88.338783	-545.998169	-120.506340	89.610565	-532.756104	184.667328	1381.437134	-492.676788	-158.644760	1376.796387	-482.000397	24.575663	1401.541992	-507.048859	10.793545	1677.847168	-575.822998	272.147705	1138.395874	-512.305725	-259.166229	1140.303833	-449.708801	280.756470	895.251587	-385.740875	-226.199661	905.108276	-469.376587	24.373627	970.224487	573.595032	-33.525051	934.644775	579.093262	121.925133
-516.975891	102.448318	878.725220	-490.732391	-59.363831	874.127197	-588.819397	131.655167	502.093170	-553.984619	-118.985458	506.124725	-591.548218	130.067978	88.340080	-546.035156	-120.494514	89.626167	-532.667114	184.750565	1381.454346	-492.538391	-158.545914	1376.789795	-481.876373	24.687548	1401.552002	-506.994263	10.900938	1677.861816	-575.837402	272.308472	1138.402344	-512.336548	-258.963501	1140.259033	-449.818329	280.920746	895.193848	-385.980408	-225.895981	904.989197	-469.324615	24.476904	970.229736	573.664551	-33.534451	934.640869	579.096863	121.900162
-516.879089	102.562424	878.723633	-490.637360	-59.259060	874.124695	-588.677307	131.762726	502.079437	-553.902161	-118.912941	506.138977	-591.527588	130.098328	88.328217	-546.036133	-120.475876	89.643433	-532.561279	184.847351	1381.455566	-492.363373	-158.441177	1376.781616	-481.771240	24.818314	1401.551270	-506.936279	11.011342	1677.867676	-575.851685	272.505737	1138.427368	-512.366333	-258.809723	1140.240967	-449.990326	281.168091	895.110779	-386.227448	-225.603836	904.837097	-469.237671	24.583723	970.231079	573.704346	-33.506218	934.644409	579.048767	121.959618
-516.788025	102.650986	878.708740	-490.544922	-59.158234	874.124878	-588.492004	131.821854	502.063354	-553.807068	-118.831047	506.145050	-591.395325	129.731033	87.999176	-546.027161	-120.439285	89.623474	-532.452576	184.953247	1381.436279	-492.216095	-158.350723	1376.754395	-481.632080	24.934093	1401.515625	-506.862793	11.116896	1677.869385	-575.863647	272.698242	1138.454590	-512.366882	-258.656525	1140.213257	-450.198059	281.463593	895.041321	-386.453705	-225.294708	904.690369	-469.147461	24.687422	970.223999	573.756653	-33.492828	934.624268	579.025513	122.004181
-516.669128	102.734711	878.683472	-490.434631	-59.075523	874.109314	-588.367920	131.875900	502.044373	-553.779419	-118.761002	506.153259	-591.480896	130.094772	88.288879	-546.045898	-120.420868	89.637367	-532.317993	185.022568	1381.455933	-492.033142	-158.255142	1376.720703	-481.487976	25.036753	1401.518921	-506.776337	11.212126	1677.870117	-575.882874	272.867523	1138.498047	-512.339905	-258.693329	1140.318481	-450.463928	281.816376	894.970947	-386.664917	-225.051529	904.547180	-469.039551	24.773262	970.205933	573.791077	-33.441570	934.602478	578.976563	122.052170
-516.534668	102.844170	878.696533	-490.347168	-58.957508	874.100098	-588.245361	131.904327	502.041901	-553.734253	-118.673996	506.128906	-591.465637	130.084015	88.333527	-546.041321	-120.427170	89.621971	-532.199585	185.100861	1381.449463	-491.862122	-158.196594	1376.702881	-481.366730	25.244606	1401.666260	-506.670380	11.308666	1677.872314	-575.875793	273.067261	1138.551880	-512.322693	-258.534027	1140.267700	-450.765228	282.177673	894.907532	-386.840271	-224.788651	904.421326	-468.919769	24.865717	970.205322	573.851379	-33.386261	934.577087	578.950867	122.114487
-516.384827	102.941566	878.707581	-490.209229	-58.844002	874.092041	-588.097595	131.919312	502.055206	-553.680786	-118.592995	506.143341	-591.395752	130.084366	88.329849	-545.962524	-120.408630	89.629433	-532.055054	185.171738	1381.457764	-491.687042	-158.116028	1376.672852	-481.203705	25.321253	1401.644531	-506.542664	11.391701	1677.863037	-575.877563	273.274078	1138.642822	-512.293152	-258.395355	1140.228271	-451.145294	282.559204	894.805054	-387.034729	-224.543060	904.264282	-468.773163	24.958303	970.206177	573.884460	-33.306293	934.574951	578.911499	122.183899
-516.206970	103.019142	878.679016	-490.048096	-58.768803	874.086609	-587.940491	131.948288	502.067596	-553.662231	-118.518860	506.179230	-591.320435	130.073013	88.352776	-545.969116	-120.393166	89.621994	-531.896667	185.268143	1381.444824	-491.513092	-157.989304	1376.626953	-480.984314	25.309052	1401.498535	-506.410309	11.487927	1677.856445	-575.876160	273.520538	1138.697021	-512.301575	-258.090118	1140.042480	-451.554321	283.031097	894.676636	-387.201904	-224.330185	904.119934	-468.598236	25.045454	970.186829	573.894348	-33.228413	934.558411	578.860291	122.278320
-516.055481	103.138573	878.662354	-489.914185	-58.627522	874.063782	-587.851318	131.992249	502.068939	-553.671997	-118.464989	506.211945	-591.270386	130.048920	88.366768	-546.028503	-120.391167	89.660698	-531.716858	185.330902	1381.449585	-491.328674	-157.915604	1376.587769	-480.839417	25.537172	1401.624756	-506.266510	11.573116	1677.833374	-575.877747	273.734863	1138.749634	-512.258057	-258.147797	1140.143555	-451.945679	283.520569	894.546875	-387.392944	-224.133865	903.971252	-468.436615	25.172113	970.160278	573.938293	-33.117741	934.538574	578.810669	122.393402
-515.866943	103.257034	878.636902	-489.713776	-58.536121	874.040466	-587.735107	132.063629	502.039703	-553.628174	-118.384796	506.221954	-591.166443	130.026321	88.333076	-545.995667	-120.388596	89.670631	-531.526306	185.419632	1381.417847	-491.142181	-157.825287	1376.528687	-480.672424	25.651415	1401.579834	-506.106781	11.666069	1677.800415	-575.854980	273.929047	1138.739868	-512.232727	-258.022064	1140.099365	-452.046387	283.941711	894.524963	-387.582123	-223.952560	903.774292	-468.230164	25.282352	970.131287	573.959534	-33.074959	934.527832	578.776001	122.483612
-515.685364	103.360458	878.604431	-489.512146	-58.453045	874.008667	-587.630615	132.098740	502.026520	-553.592529	-118.310265	506.240692	-591.097900	129.972214	88.327820	-545.946838	-120.394119	89.656860	-531.306580	185.515823	1381.404907	-490.935913	-157.760757	1376.473145	-480.501312	25.744421	1401.517822	-505.941345	11.754528	1677.760132	-575.928284	274.234161	1138.805786	-512.212891	-257.873291	1140.031860	-452.923553	284.680664	894.207275	-387.750732	-223.769775	903.576416	-468.029663	25.381466	970.095703	574.020386	-32.955456	934.517700	578.771057	122.591873
-515.501953	103.460899	878.571716	-489.320892	-58.406494	873.971191	-587.604187	132.119812	502.073517	-553.577942	-118.265823	506.267670	-591.046509	129.931351	88.357750	-545.947754	-120.394165	89.651985	-531.089478	185.637482	1381.374023	-490.741882	-157.662949	1376.408569	-480.243439	25.700079	1401.315918	-505.765015	11.832182	1677.736450	-575.948303	274.472412	1138.874268	-512.181030	-257.728912	1139.963623	-453.336884	285.116943	894.104614	-387.884552	-223.602936	903.406189	-467.822388	25.456327	970.053223	574.083984	-32.865524	934.513062	578.737732	122.695930
-515.279785	103.536270	878.563171	-489.090424	-58.315887	873.942078	-587.513855	132.126617	502.080139	-553.498535	-118.183250	506.259888	-590.933838	129.901367	88.393433	-545.909302	-120.389908	89.660774	-530.863098	185.695709	1381.358154	-490.545197	-157.614197	1376.315796	-480.045624	25.910761	1401.433838	-505.585724	11.890097	1677.712280	-575.970947	274.702484	1138.942749	-512.162964	-257.597626	1139.865356	-453.767059	285.540344	893.975525	-388.032623	-223.455780	903.237915	-467.579498	25.532293	970.028503	574.108765	-32.809818	934.528137	578.686829	122.783104
-515.029785	103.616837	878.542236	-488.865570	-58.215313	873.908142	-587.444519	132.106415	502.102783	-553.440430	-118.121429	506.272369	-590.885803	129.875305	88.403610	-545.870911	-120.389771	89.655350	-530.633423	185.815094	1381.335571	-490.367676	-157.504318	1376.236816	-479.765259	25.887323	1401.233154	-505.388550	11.948792	1677.693604	-575.926025	274.896881	1138.985107	-512.138672	-257.282898	1139.609497	-453.940826	286.054565	893.982971	-388.115051	-223.309433	903.053223	-467.316803	25.614653	969.992004	574.178101	-32.687695	934.513245	578.657715	122.897110
-514.758423	103.723938	878.528625	-488.655304	-58.115429	873.883484	-587.397583	132.082657	502.112000	-553.434448	-118.078819	506.266602	-590.821228	129.828674	88.404358	-545.923645	-120.388763	89.679993	-530.420776	185.898056	1381.295410	-490.196594	-157.397583	1376.143799	-479.516571	25.975517	1401.164795	-505.182129	12.017513	1677.656494	-575.957214	275.115509	1139.002197	-512.081482	-257.304169	1139.644043	-454.518005	286.630402	893.783630	-388.206726	-223.166870	902.887817	-467.051178	25.702822	969.964172	574.215759	-32.657227	934.517822	578.605347	122.970894
-514.475708	103.796486	878.484802	-488.419281	-58.047001	873.856995	-587.406799	132.085419	502.139374	-553.408508	-118.020844	506.315369	-590.793457	129.825363	88.422852	-545.895752	-120.379189	89.670914	-530.184326	185.966415	1381.260620	-489.985443	-157.330643	1376.059814	-479.249207	26.075542	1401.091309	-504.975525	12.086672	1677.623291	-575.980591	275.338104	1139.040771	-512.038269	-257.172119	1139.564575	-454.982452	287.111420	893.588867	-388.267761	-223.056931	902.733704	-466.768372	25.777304	969.920227	574.241821	-32.590828	934.505310	578.558594	123.044670
-514.226074	103.895363	878.452332	-488.189575	-58.004791	873.850159	-587.802124	132.261780	502.252563	-553.419006	-117.981010	506.362152	-590.986145	129.735794	88.426453	-545.934814	-120.349205	89.695442	-529.946533	186.033463	1381.197021	-489.791260	-157.258911	1375.985596	-479.002350	26.325443	1401.163086	-504.761810	12.151337	1677.587646	-576.001770	275.584564	1139.045898	-511.999634	-256.852600	1139.327148	-455.491089	287.602661	893.408875	-388.315582	-222.971207	902.563416	-466.491180	25.863852	969.886169	574.290771	-32.544472	934.500427	578.533142	123.089859
-513.960022	103.932983	878.403503	-487.938538	-57.940308	873.831055	-587.863953	132.319519	502.239899	-553.365051	-117.917175	506.379395	-590.955139	129.691620	88.428375	-545.897461	-120.348808	89.689911	-529.658325	186.161499	1381.158936	-489.591339	-157.131332	1375.872681	-478.705963	26.338045	1400.948242	-504.553192	12.213076	1677.545898	-576.030640	275.826538	1139.086060	-511.938263	-256.908569	1139.354004	-456.047699	288.093170	893.184570	-388.349762	-222.884949	902.416199	-466.193604	25.936087	969.837097	574.345459	-32.503716	934.497437	578.477295	123.155106
-513.711670	103.988869	878.379639	-487.707886	-57.876209	873.796753	-587.912903	132.319656	502.259460	-553.313293	-117.844070	506.397003	-590.967346	129.695572	88.442772	-545.849854	-120.333252	89.724159	-529.391541	186.263657	1381.114746	-489.348755	-157.060135	1375.768433	-478.443176	26.555874	1401.031616	-504.370361	12.262594	1677.514893	-576.042175	276.088440	1139.138916	-511.868622	-256.784882	1139.260376	-456.591705	288.475006	892.970215	-388.351074	-222.826431	902.255981	-465.910187	25.993891	969.791748	574.411621	-32.441139	934.472351	578.418335	123.219658
-513.476990	104.063049	878.376465	-487.494019	-57.775997	873.788574	-587.931641	132.330322	502.300568	-553.293213	-117.805359	506.413177	-590.965576	129.676453	88.434090	-545.880981	-120.322571	89.701294	-529.094666	186.351074	1381.092529	-489.123535	-156.969406	1375.660278	-478.163513	26.656805	1400.988281	-504.182404	12.298159	1677.492676	-576.052551	276.285004	1139.187622	-511.776642	-256.678314	1139.160522	-457.116760	288.942993	892.781738	-388.337494	-222.765167	902.112976	-465.654266	26.079590	969.774414	574.488525	-32.405361	934.453613	578.376709	123.270966
-513.255737	104.144264	878.387817	-487.282837	-57.701614	873.772217	-587.938171	132.340851	502.316681	-553.221252	-117.742348	506.405304	-590.968018	129.642258	88.463692	-545.822754	-120.342239	89.716606	-528.801086	186.449738	1381.064209	-488.875427	-156.887360	1375.564087	-477.843353	26.755522	1400.948975	-504.004639	12.333261	1677.480469	-576.035950	276.484009	1139.240601	-511.685425	-256.556091	1139.049316	-457.581635	289.351776	892.618042	-388.322357	-222.696030	901.949341	-465.393982	26.146593	969.755798	574.537659	-32.385376	934.442566	578.320435	123.277069
-512.995117	104.245338	878.377686	-487.049438	-57.626408	873.753540	-587.927795	132.343704	502.376190	-553.125122	-117.726791	506.409058	-590.914734	129.659607	88.476242	-545.899109	-120.343163	89.716713	-528.463745	186.559311	1381.033081	-488.630127	-156.793381	1375.471069	-477.550354	26.868261	1400.876099	-503.834412	12.375820	1677.465210	-576.013611	276.691467	1139.291870	-511.602844	-256.443054	1138.954224	-458.023254	289.623413	892.425537	-388.304993	-222.640457	901.796631	-465.107391	26.230217	969.726868	574.602661	-32.381680	934.454346	578.276917	123.315216
-512.709534	104.364655	878.365051	-486.787140	-57.536427	873.732117	-587.883850	132.374588	502.390381	-552.992920	-117.629158	506.413666	-590.909790	129.639709	88.466003	-545.747803	-120.335075	89.706451	-528.144592	186.649918	1380.966553	-488.363770	-156.683289	1375.377930	-477.216492	26.984951	1400.815186	-503.677917	12.413773	1677.444824	-576.003174	276.928101	1139.299561	-511.496704	-256.310944	1138.862061	-458.558350	290.005493	892.173096	-388.294128	-222.616211	901.635803	-464.809204	26.328369	969.700989	574.694031	-32.382458	934.447937	578.238159	123.325966
-512.489197	104.385185	878.312378	-486.558258	-57.483807	873.706238	-587.822937	132.409805	502.362610	-552.908630	-117.585999	506.446350	-590.891296	129.639389	88.471985	-545.771606	-120.341301	89.743187	-527.838074	186.754715	1380.892212	-488.103210	-156.593155	1375.306763	-476.852600	27.109222	1400.723999	-503.567200	12.444846	1677.428345	-575.987610	277.106995	1139.289429	-511.383514	-256.177124	1138.792969	-459.037872	290.364960	891.920776	-388.241791	-222.583969	901.507751	-464.551300	26.388594	969.648499	574.747437	-32.405251	934.462585	578.193970	123.324455
-512.253479	104.484184	878.284912	-486.312744	-57.363316	873.681152	-587.689270	132.408249	502.358093	-552.771362	-117.554459	506.445984	-590.838623	129.656006	88.467308	-545.728638	-120.324867	89.727448	-527.475830	186.894882	1380.821777	-487.798004	-156.483292	1375.229492	-476.465485	27.132702	1400.543579	-503.450012	12.521315	1677.391968	-575.952942	277.290985	1139.273804	-511.253876	-256.039551	1138.710571	-459.429016	290.658051	891.679993	-388.192047	-222.552750	901.350281	-464.284973	26.506618	969.612366	574.806946	-32.402111	934.456360	578.137573	123.324600
-512.004211	104.558395	878.264526	-486.091095	-57.278538	873.641113	-587.609863	132.433182	502.351593	-552.604126	-117.517822	506.444794	-590.806274	129.666229	88.466972	-545.743713	-120.293098	89.752151	-527.131287	186.999161	1380.734497	-487.492065	-156.404068	1375.159302	-476.078796	27.230595	1400.457764	-503.403168	12.513704	1677.421631	-575.912354	277.429443	1139.262939	-511.113464	-255.877167	1138.635254	-459.808167	290.928345	891.460022	-388.119812	-222.530548	901.219666	-464.006683	26.576260	969.566406	574.921387	-32.432240	934.470459	578.100159	123.320992
-511.742493	104.619774	878.239990	-485.846436	-57.160862	873.599243	-587.450134	132.445923	502.339905	-552.458374	-117.486664	506.426788	-590.703552	129.703568	88.470581	-545.700867	-120.307411	89.743614	-526.757324	187.089386	1380.698486	-487.164703	-156.344833	1375.086304	-475.706177	27.430128	1400.531616	-503.387756	12.523634	1677.430176	-575.856934	277.546143	1139.239746	-510.956512	-255.547577	1138.416260	-460.187439	291.202271	891.247498	-388.031860	-222.485535	901.072632	-463.726166	26.657719	969.523254	575.014893	-32.429367	934.483582	578.017883	123.313065
-511.522736	104.695030	878.207520	-485.631134	-57.062393	873.575562	-587.330933	132.477951	502.371735	-552.307556	-117.454941	506.442505	-590.721619	129.721710	88.491165	-545.638550	-120.279678	89.736000	-526.374146	187.174866	1380.579346	-486.815826	-156.252258	1375.023560	-475.293915	27.532616	1400.511597	-503.397430	12.555802	1677.446777	-575.797119	277.625763	1139.216064	-510.797974	-255.374420	1138.357178	-460.509827	291.443878	891.054932	-387.947815	-222.452118	900.942749	-463.480316	26.753958	969.484253	575.131531	-32.456757	934.496765	577.964539	123.276451
-511.276276	104.788811	878.168152	-485.388672	-56.981667	873.536255	-587.114441	132.483032	502.354492	-552.152771	-117.392891	506.411774	-590.664063	129.722046	88.504715	-545.665527	-120.278732	89.725449	-525.999817	187.287460	1380.513062	-486.426971	-156.111740	1374.935303	-474.869598	27.669914	1400.448120	-503.467712	12.578313	1677.460571	-575.709778	277.721985	1139.184814	-510.578400	-255.433334	1138.444702	-460.835541	291.761688	890.838196	-387.858612	-222.398758	900.853210	-463.210297	26.844538	969.435242	575.201965	-32.529610	934.514282	577.886902	123.256256
-511.065765	104.876793	878.103333	-485.184143	-56.881840	873.493591	-586.887512	132.523346	502.342255	-551.974854	-117.355888	506.402008	-590.603027	129.764603	88.517822	-545.690125	-120.279030	89.721283	-525.602722	187.391327	1380.420288	-486.014740	-156.002396	1374.890503	-474.413696	27.786427	1400.341187	-503.564331	12.621600	1677.483276	-575.589539	277.773438	1139.129028	-510.340546	-255.323502	1138.391113	-461.046143	291.988586	890.660645	-387.760956	-222.374832	900.714478	-462.962128	26.957140	969.365601	575.301147	-32.602997	934.528748	577.851990	123.214790
-510.863525	104.935555	878.044006	-484.981689	-56.803642	873.471008	-586.834717	132.613113	502.334991	-551.832214	-117.309341	506.402496	-590.634888	129.762161	88.507164	-545.669495	-120.287071	89.759171	-525.209412	187.535614	1380.294556	-485.547394	-155.887131	1374.831299	-473.949615	27.911083	1400.267944	-503.719666	12.653635	1677.519043	-575.470520	277.882996	1139.088379	-510.081696	-255.185257	1138.350952	-461.244293	292.207458	890.470520	-387.663361	-222.359192	900.580261	-462.728577	27.052629	969.312134	575.381836	-32.661259	934.535645	577.796143	123.205307
-510.637787	105.048729	878.002563	-484.750702	-56.721951	873.454163	-586.665283	132.643387	502.341919	-551.671387	-117.264824	506.406860	-590.599487	129.787689	88.503021	-545.673950	-120.241859	89.740601	-524.763306	187.686584	1380.203125	-485.055176	-155.770462	1374.760864	-473.451813	27.952314	1400.114014	-503.936157	12.698029	1677.547485	-575.334045	277.960266	1139.040161	-509.802399	-255.110611	1138.341431	-461.441223	292.365265	890.280457	-387.550262	-222.305435	900.442688	-462.474823	27.169165	969.272766	575.468140	-32.699242	934.531250	577.729004	123.193909
-510.425842	105.145630	877.956238	-484.532806	-56.630085	873.406433	-586.530396	132.735718	502.355255	-551.547729	-117.207520	506.405487	-590.609009	129.784897	88.510490	-545.621399	-120.242493	89.785927	-524.340210	187.789642	1380.165771	-484.518158	-155.654541	1374.723022	-472.995178	28.153273	1400.146606	-504.214508	12.732703	1677.560059	-575.172791	278.018799	1139.012207	-509.471039	-254.990738	1138.335327	-461.585541	292.546753	890.125977	-387.424561	-222.283066	900.335449	-462.235535	27.268105	969.216431	575.567322	-32.740406	934.541931	577.698486	123.150459
-510.200104	105.274841	877.963989	-484.312134	-56.540253	873.387573	-586.334595	132.771500	502.420380	-551.396240	-117.181969	506.382965	-590.582458	129.790802	88.513657	-545.587341	-120.233719	89.763855	-523.906677	187.919449	1380.119019	-483.990723	-155.518524	1374.659912	-472.480347	28.264328	1400.109253	-504.465088	12.817668	1677.647461	-575.011108	278.125885	1139.046143	-509.147308	-254.662582	1138.166382	-461.722961	292.691071	889.996460	-387.268341	-222.257904	900.195129	-461.984131	27.365231	969.200623	575.641113	-32.796101	934.558105	577.645020	123.113297
-509.970062	105.380737	877.959167	-484.081177	-56.469135	873.377319	-586.167664	132.825287	502.451202	-551.263916	-117.150421	506.413452	-590.519165	129.814056	88.512062	-545.561401	-120.235832	89.767014	-523.401428	188.041031	1380.085205	-483.425140	-155.343231	1374.614380	-471.982513	28.320894	1400.037964	-504.792297	12.883871	1677.706055	-574.816284	278.198456	1139.064087	-508.757751	-254.787506	1138.308350	-461.815796	292.813843	889.882568	-387.125793	-222.234207	900.103149	-461.722870	27.455423	969.181458	575.716980	-32.856754	934.567078	577.592957	123.090355
-509.766205	105.468750	877.946411	-483.842010	-56.386238	873.337524	-586.069397	132.918335	502.471405	-551.163147	-117.115631	506.413147	-590.562927	129.787811	88.519501	-545.525269	-120.236038	89.764214	-522.917847	188.138199	1380.045410	-482.840912	-155.210953	1374.558838	-471.468628	28.389074	1399.992676	-505.116180	12.944109	1677.748413	-574.595825	278.284821	1139.064575	-508.392029	-254.533157	1138.156372	-461.859344	292.915741	889.762085	-386.925842	-222.237091	899.957642	-461.460907	27.539768	969.139893	575.776001	-32.956409	934.577576	577.588257	123.030838
-509.549500	105.557198	877.919250	-483.618591	-56.295986	873.320435	-585.921021	132.972809	502.472168	-551.045227	-117.053490	506.438934	-590.548462	129.789719	88.527245	-545.507813	-120.236069	89.757919	-522.434631	188.229691	1379.979614	-482.266998	-155.093582	1374.488403	-470.921265	28.492565	1399.967651	-505.468811	13.038338	1677.783447	-574.349487	278.368652	1139.040771	-507.881531	-254.698654	1138.325439	-461.890747	293.025604	889.633911	-386.731293	-222.261566	899.846924	-461.190430	27.645046	969.098206	575.842712	-33.009186	934.578308	577.582458	122.968185
-509.309570	105.668419	877.897583	-483.355286	-56.211975	873.302368	-585.778259	133.034775	502.465607	-550.886414	-117.013008	506.415894	-590.536743	129.802368	88.531662	-545.456238	-120.235832	89.753006	-521.909241	188.361008	1379.965210	-481.654144	-154.928421	1374.417969	-470.382050	28.578600	1399.901855	-505.798828	13.140562	1677.822754	-574.041077	278.475739	1139.046265	-507.336029	-254.711533	1138.359009	-461.856628	293.171570	889.525635	-386.485382	-222.281952	899.721619	-460.891571	27.757429	969.059937	575.908264	-33.057007	934.586121	577.567383	122.935074
-509.043610	105.768097	877.885193	-483.093231	-56.137970	873.295044	-585.676025	133.094986	502.477753	-550.747375	-116.961182	506.422974	-590.575623	129.808258	88.536873	-545.440979	-120.225418	89.775719	-521.415405	188.473465	1379.949707	-481.034546	-154.741516	1374.396240	-469.814423	28.685036	1399.863892	-506.095154	13.241671	1677.851929	-573.724365	278.575073	1139.040771	-506.796478	-254.435669	1138.240601	-461.742981	293.227173	889.424011	-386.180878	-222.341644	899.589722	-460.578888	27.854240	969.031311	575.946777	-33.095203	934.594238	577.534302	122.891998
-508.777252	105.852325	877.879395	-482.831299	-56.070457	873.282104	-585.537476	133.083893	502.480408	-550.581604	-116.894539	506.432495	-590.578064	129.825272	88.556847	-545.406372	-120.225906	89.773018	-520.887817	188.606781	1379.948975	-480.428070	-154.578552	1374.350098	-469.282379	28.723866	1399.841675	-506.350311	13.351446	1677.897705	-573.396240	278.650543	1139.090210	-506.161865	-254.583786	1138.432129	-461.594238	293.291992	889.355957	-385.814575	-222.398560	899.495361	-460.256348	27.934666	968.999573	576.007996	-33.116924	934.590332	577.520264	122.881935
-508.474274	105.897873	877.864197	-482.532990	-55.994820	873.251770	-585.409058	133.069336	502.485168	-550.449463	-116.827461	506.417847	-590.566284	129.811417	88.549843	-545.397034	-120.221695	89.778687	-520.396179	188.700867	1379.957397	-479.853851	-154.403702	1374.308472	-468.796631	28.723242	1399.844482	-506.548309	13.449364	1677.924316	-573.056946	278.732941	1139.117188	-505.533325	-254.549377	1138.454834	-461.359253	293.308319	889.302368	-385.355530	-222.529572	899.416992	-459.892365	27.996904	968.952637	576.030029	-33.171505	934.595520	577.541504	122.821144
-508.157288	105.939186	877.835876	-482.238098	-55.894741	873.203491	-585.271240	133.070770	502.505066	-550.324890	-116.802895	506.434387	-590.531555	129.817749	88.539063	-545.378357	-120.244629	89.783684	-519.916138	188.805679	1379.957764	-479.346558	-154.243134	1374.266479	-468.296936	28.672873	1399.828003	-506.643524	13.570187	1677.952637	-572.682495	278.841217	1139.125000	-504.936340	-254.293716	1138.283936	-461.117035	293.325836	889.228027	-384.870300	-222.677383	899.321777	-459.516724	28.064260	968.887878	576.056274	-33.205704	934.581116	577.558289	122.816200
-507.877563	105.933945	877.806519	-481.919006	-55.874653	873.196411	-585.134216	133.088287	502.483215	-550.157898	-116.737976	506.433807	-590.551636	129.829468	88.555473	-545.368835	-120.245613	89.780388	-519.456360	188.913940	1379.932739	-478.826233	-154.082657	1374.259277	-467.858154	28.631670	1399.811768	-506.619324	13.699130	1677.988770	-572.275940	278.958832	1139.148560	-504.222809	-254.247330	1138.295044	-460.817383	293.346222	889.169556	-384.385010	-222.806168	899.246765	-459.154816	28.104435	968.844666	576.090881	-33.257027	934.567139	577.581238	122.771988
-507.544952	106.005569	877.780579	-481.587311	-55.814762	873.170898	-584.985168	133.095520	502.449493	-550.040161	-116.725662	506.472534	-590.506958	129.844086	88.551186	-545.328857	-120.271416	89.796997	-519.038818	189.041656	1379.918213	-478.343811	-153.903610	1374.221680	-467.438354	28.544687	1399.764038	-506.465088	13.851147	1677.978394	-571.885437	279.044830	1139.137817	-503.447266	-254.393005	1138.485596	-460.453705	293.421600	889.111206	-383.731567	-222.923187	899.198425	-458.773804	28.178392	968.799927	576.113892	-33.289028	934.541138	577.622681	122.754440
-507.184448	106.033630	877.775208	-481.218872	-55.783810	873.187256	-584.839783	133.122467	502.436035	-549.927734	-116.661880	506.508118	-590.495422	129.833633	88.563316	-545.284851	-120.282600	89.807167	-518.667114	189.110291	1379.871582	-477.892670	-153.743073	1374.195557	-467.090668	28.485905	1399.716919	-506.159729	13.991888	1677.942505	-571.465149	279.126526	1139.095093	-502.713287	-254.272903	1138.476929	-460.096710	293.474915	889.056396	-382.965759	-223.066132	899.168274	-458.366730	28.229549	968.788391	576.135620	-33.343269	934.534485	577.682434	122.719406
-506.736847	106.100746	877.783325	-480.783112	-55.709522	873.169067	-584.651367	133.139236	502.461151	-549.762329	-116.573517	506.504608	-590.404053	129.871338	88.532669	-545.271179	-120.278191	89.817253	-518.332092	189.195984	1379.857666	-477.471252	-153.577087	1374.195801	-466.784546	28.468506	1399.686768	-505.645813	14.172582	1677.941406	-570.970459	279.195984	1139.002563	-502.025970	-253.950333	1138.303345	-459.579498	293.458466	888.980591	-382.198761	-223.231247	899.135071	-457.878998	28.290464	968.765930	576.134766	-33.380165	934.509521	577.736450	122.665695
-506.265930	106.171837	877.776733	-480.332916	-55.612770	873.130737	-584.452698	133.111115	502.461151	-549.606079	-116.531250	506.524231	-590.385315	129.873871	88.518753	-545.240967	-120.289238	89.834061	-518.055664	189.250122	1379.801514	-477.130890	-153.448151	1374.166138	-466.471313	28.468260	1399.666016	-505.020416	14.336168	1677.871826	-570.515442	279.312531	1138.952026	-501.242188	-253.837570	1138.289795	-458.979645	293.498413	888.915344	-381.303680	-223.403793	899.175354	-457.376465	28.359171	968.727844	576.154724	-33.401379	934.511108	577.802002	122.652557
-505.831451	106.190948	877.802795	-479.829712	-55.580475	873.122742	-584.369385	133.107193	502.486603	-549.470154	-116.481483	506.586273	-590.426697	129.860703	88.547592	-545.231445	-120.289665	89.829193	-517.826782	189.325439	1379.793457	-476.871979	-153.329971	1374.158447	-466.195862	28.439140	1399.588989	-504.186920	14.527393	1677.799072	-570.069519	279.348358	1138.872559	-500.454834	-253.924042	1138.410278	-458.380280	293.490295	888.858215	-380.337006	-223.580124	899.229004	-456.866302	28.387877	968.720825	576.188477	-33.449051	934.512695	577.887878	122.611725
-505.370880	106.225914	877.789856	-479.368652	-55.541191	873.103149	-584.262573	133.170929	502.526520	-549.293091	-116.460472	506.603241	-590.434387	129.852310	88.539879	-545.164917	-120.292496	89.836327	-517.645325	189.391983	1379.700195	-476.697052	-153.260666	1374.133423	-465.960938	28.402763	1399.512939	-503.082275	14.741085	1677.710938	-569.545166	279.367981	1138.731812	-499.738098	-253.809372	1138.298828	-457.664368	293.472137	888.785950	-379.326141	-223.780609	899.299133	-456.371216	28.427231	968.691284	576.230530	-33.483086	934.499939	577.983521	122.549690
-504.788849	106.321587	877.804199	-478.781891	-55.473026	873.129211	-584.048645	133.223618	502.530487	-549.067383	-116.382965	506.646820	-590.430359	129.919235	88.610710	-545.115356	-120.289284	89.844872	-517.511902	189.450409	1379.550903	-476.562073	-153.190384	1374.097534	-465.759186	28.367929	1399.402100	-501.838135	14.967810	1677.562744	-568.997498	279.411804	1138.520630	-498.990479	-253.737915	1138.250732	-456.868317	293.539337	888.739563	-378.214417	-223.975952	899.381958	-455.783081	28.517078	968.709778	576.254761	-33.525650	934.490662	578.058350	122.531296
-504.240814	106.401802	877.799744	-478.227753	-55.391277	873.103760	-583.802063	133.311371	502.529205	-548.848389	-116.353455	506.660065	-590.379944	129.936554	88.596008	-545.109985	-120.283958	89.858086	-517.427063	189.489243	1379.390259	-476.475128	-153.164658	1374.037598	-465.597473	28.361061	1399.260132	-500.373047	15.205680	1677.372314	-568.524231	279.417725	1138.326538	-498.307068	-253.652664	1138.168457	-456.011322	293.493774	888.650513	-376.989136	-224.111282	899.481689	-455.220551	28.589329	968.690674	576.308350	-33.601135	934.497620	578.172852	122.473907
-503.717804	106.456947	877.794434	-477.658905	-55.324051	873.087097	-583.472839	133.360001	502.508423	-548.558289	-116.243065	506.680786	-590.348633	129.990417	88.599640	-545.033142	-120.295059	89.863045	-517.372742	189.532257	1379.225220	-476.435669	-153.132584	1373.975952	-465.459503	28.366240	1399.102173	-498.703674	15.468632	1677.148193	-567.977539	279.397156	1138.094971	-497.627289	-253.569382	1138.028931	-455.066101	293.554443	888.609497	-375.730164	-224.254303	899.662903	-454.673035	28.654690	968.678955	576.355164	-33.677155	934.485901	578.288757	122.401566
-503.118561	106.512192	877.791870	-477.056366	-55.273102	873.085754	-583.072266	133.488342	502.509491	-548.382751	-115.993080	506.572113	-590.312317	130.062561	88.605873	-545.010986	-120.240417	89.839111	-517.365601	189.538910	1379.027344	-476.416748	-153.125168	1373.899780	-465.358734	28.400568	1398.906128	-496.830200	15.729561	1676.866577	-567.269470	279.176666	1137.588379	-496.952759	-253.433838	1137.830688	-454.141693	293.587769	888.524780	-374.436279	-224.438065	899.808655	-454.076660	28.708351	968.678772	576.422119	-33.729599	934.501465	578.383301	122.369499
-502.464447	106.511833	877.768372	-476.362061	-55.250904	873.062317	-582.616638	133.600632	502.496918	-548.024475	-115.773087	506.509735	-590.237549	130.085861	88.608253	-545.002625	-120.241119	89.862915	-517.377930	189.571182	1378.835449	-476.426758	-153.116425	1373.780640	-465.237213	28.424952	1398.707886	-494.760864	16.017813	1676.532715	-566.780823	279.133209	1137.258423	-496.304718	-253.358688	1137.671753	-453.040985	293.455200	888.430725	-373.028595	-224.503418	900.053528	-453.443665	28.721586	968.671082	576.471558	-33.785526	934.511353	578.465942	122.311218
-501.839294	106.557495	877.731323	-475.706604	-55.133560	873.007874	-582.055847	133.707809	502.491791	-547.436340	-115.597488	506.457275	-590.177246	130.141556	88.652435	-544.825317	-120.215431	89.878731	-517.381714	189.576080	1378.600220	-476.455963	-153.146759	1373.681152	-465.142059	28.480402	1398.493408	-492.515442	16.318665	1676.159546	-566.376709	279.236603	1137.121338	-495.687286	-253.335419	1137.522583	-452.003845	293.461212	888.403564	-371.597443	-224.607132	900.299622	-452.830597	28.796436	968.636047	576.502014	-33.832314	934.513794	578.543152	122.251198
-501.183014	106.720459	877.688965	-475.055420	-55.027672	872.950256	-581.185242	133.734940	502.424164	-546.692871	-115.451981	506.400452	-590.012146	130.195602	88.650902	-544.617126	-120.203270	89.882332	-517.414185	189.570023	1378.380737	-476.502167	-153.182312	1373.545776	-465.058044	28.558838	1398.241699	-490.060944	16.622131	1675.711914	-565.740234	279.021393	1136.623779	-495.101135	-253.437881	1137.398071	-450.887756	293.364136	888.383301	-370.180878	-224.725342	900.546753	-452.217682	28.912781	968.602356	576.558838	-33.889877	934.522888	578.624146	122.200508
-500.513519	106.864075	877.649658	-474.402069	-54.907867	872.900391	-580.454468	133.933624	502.379425	-545.934875	-115.448242	506.387665	-590.063782	130.208694	88.679939	-544.554199	-120.212631	89.889740	-517.497192	189.554214	1378.117676	-476.548187	-153.209900	1373.407593	-465.004242	28.656801	1397.980225	-487.437897	16.912159	1675.200073	-565.269043	278.993622	1136.242920	-494.545746	-253.492508	1137.219116	-449.664551	293.207794	888.358215	-368.729034	-224.773468	900.839722	-451.611572	29.024780	968.579712	576.624268	-33.964146	934.537903	578.690979	122.157097
-499.859589	106.982849	877.587158	-473.738312	-54.882893	872.854919	-579.498230	134.180786	502.350494	-545.099304	-115.461029	506.408691	-590.022827	130.188171	88.717369	-544.449829	-120.180603	89.940140	-517.422180	189.513016	1377.854736	-476.452728	-153.266571	1373.280762	-464.844269	28.767811	1397.727295	-484.642120	17.261646	1674.610352	-564.791626	278.905487	1135.860229	-494.012054	-253.474976	1137.027344	-448.527588	293.205414	888.327698	-367.239563	-224.764572	901.167664	-451.017151	29.095785	968.550476	576.689270	-34.013309	934.547974	578.779236	122.128128
-499.141449	107.045410	877.482788	-473.062561	-54.808136	872.781921	-578.471680	134.425659	502.254303	-544.107422	-115.450157	506.362274	-590.024902	130.197845	88.796310	-544.293518	-120.162987	89.965080	-517.602295	189.515976	1377.567017	-476.623016	-153.281448	1373.165527	-464.904480	28.897074	1397.460327	-481.668884	17.609179	1673.979248	-564.399048	278.925110	1135.562744	-493.539429	-253.331787	1136.654785	-447.355957	293.130920	888.303772	-365.852570	-224.839798	901.449280	-450.407501	29.158356	968.495422	576.780701	-34.065830	934.557983	578.891724	122.106689
-498.367096	107.139885	877.425720	-472.353485	-54.704597	872.718689	-577.207703	134.667801	502.175781	-542.903381	-115.391693	506.316315	-589.959656	130.191299	88.826065	-544.066833	-120.146950	89.960396	-517.694214	189.506058	1377.299072	-476.641174	-153.326538	1373.070068	-464.911743	29.023245	1397.212524	-478.534302	17.943291	1673.238159	-563.865845	278.713074	1135.054688	-493.028198	-253.542801	1136.630615	-446.085876	292.908661	888.370789	-364.361328	-224.797958	901.859314	-449.765717	29.222361	968.474548	576.813416	-34.108845	934.574036	578.947021	122.072464
-497.731628	107.179993	877.396912	-471.674072	-54.675922	872.692078	-575.675964	134.947815	502.047119	-541.614685	-115.402428	506.286835	-589.888184	130.208511	88.892342	-543.930725	-120.134117	89.987366	-517.742615	189.488281	1377.065796	-476.645691	-153.352875	1372.990845	-464.915924	29.151882	1397.037476	-475.275421	18.282606	1672.543701	-563.506653	278.653687	1134.788330	-492.579285	-253.595352	1136.475952	-444.921173	292.718384	888.414673	-362.981995	-224.772858	902.278381	-449.226379	29.247143	968.492065	576.890503	-34.132282	934.584106	579.035156	122.065102
-497.044556	107.241188	877.353516	-470.994598	-54.633923	872.667480	-574.271667	135.301331	501.963531	-540.262329	-115.434601	506.268555	-589.907898	130.194473	88.974899	-543.959473	-120.104576	90.018089	-517.839478	189.468506	1376.864868	-476.638519	-153.380692	1372.925049	-464.935364	29.273350	1396.873657	-471.878174	18.627066	1671.745972	-563.053223	278.440216	1134.424194	-492.189148	-253.557053	1136.333252	-443.702393	292.452606	888.478821	-361.596832	-224.748520	902.685486	-448.681885	29.283718	968.511108	576.965332	-34.188290	934.596558	579.112061	122.032616
-496.322479	107.252075	877.308777	-470.313965	-54.586540	872.655518	-572.507446	135.675858	501.775696	-538.740051	-115.580414	506.180725	-589.879700	130.115631	89.046165	-543.919128	-120.113853	90.094292	-517.800354	189.408646	1376.693359	-476.524689	-153.453430	1372.882568	-464.874939	29.428940	1396.737549	-468.367645	18.968760	1670.874634	-562.653137	278.311707	1134.166626	-491.841583	-253.454163	1136.205322	-442.566315	292.188019	888.608887	-360.224274	-224.662521	903.128723	-448.137665	29.296398	968.542542	577.036377	-34.224072	934.599854	579.185608	121.996162
-495.605652	107.228676	877.251831	-469.639832	-54.583752	872.654236	-570.580750	136.070450	501.519379	-537.075195	-115.608871	506.159241	-589.835571	130.070160	89.139091	-543.964539	-120.078247	90.152008	-517.882996	189.397675	1376.516235	-476.516266	-153.509491	1372.856689	-464.884583	29.572084	1396.600342	-464.755829	19.313288	1669.925903	-562.337830	278.278503	1133.954712	-491.542145	-253.378082	1136.081177	-441.390564	291.934631	888.790466	-358.973145	-224.575851	903.557739	-447.610016	29.280756	968.576477	577.121460	-34.282375	934.612000	579.262390	121.980537
-494.829620	107.228035	877.230042	-468.940643	-54.538139	872.628723	-568.325989	136.405457	501.193726	-535.375244	-115.742989	506.065277	-589.693726	130.023407	89.221794	-543.945557	-120.065819	90.233086	-517.997009	189.365372	1376.372437	-476.508545	-153.542572	1372.841187	-464.853271	29.704390	1396.485962	-461.077118	19.696018	1668.921875	-562.013916	278.158569	1133.699707	-491.249908	-253.307007	1135.977173	-440.379272	291.691681	888.939453	-357.724335	-224.514786	904.039917	-447.058197	29.253578	968.623718	577.169128	-34.338425	934.601746	579.327637	121.930016
-494.089508	107.316818	877.250244	-468.298004	-54.500843	872.658813	-565.902283	136.854813	500.856537	-533.477478	-115.938454	505.918335	-589.687561	129.914322	89.278015	-544.031738	-120.047653	90.331451	-518.088257	189.328354	1376.263428	-476.500092	-153.605682	1372.821533	-464.790680	29.834446	1396.389038	-457.374023	20.082613	1667.813110	-561.692322	277.977203	1133.472900	-490.994141	-253.252319	1135.924805	-439.314606	291.380005	889.184692	-356.586304	-224.391739	904.513123	-446.562195	29.267181	968.722778	577.257202	-34.365524	934.606262	579.416260	121.928001
-493.419617	107.330124	877.223389	-467.653656	-54.518929	872.700867	-563.282227	137.351807	500.496552	-531.380798	-116.028511	505.796936	-589.605530	129.832260	89.363945	-544.210815	-119.993187	90.417076	-518.287537	189.326096	1376.192261	-476.627747	-153.643112	1372.811401	-464.770630	29.953838	1396.269775	-453.676483	20.415630	1666.714355	-561.413574	277.759155	1133.269653	-490.761627	-253.055237	1135.715332	-438.263458	290.927795	889.449768	-355.554016	-224.277222	904.942627	-446.113373	29.263405	968.807068	577.339172	-34.388855	934.604431	579.501343	121.874763
-492.750397	107.291039	877.188416	-467.027557	-54.565014	872.732361	-560.348328	137.894012	500.098969	-528.466431	-115.740776	505.189514	-589.499573	129.699631	89.370247	-543.853638	-119.921692	90.464386	-518.308594	189.257248	1376.141724	-476.576874	-153.689529	1372.810547	-464.577271	30.059416	1396.194336	-450.020416	20.775476	1665.548706	-561.133484	277.513000	1133.115845	-490.535675	-253.123138	1135.808716	-437.332092	290.631989	889.759644	-354.539764	-224.112854	905.441711	-445.677917	29.214195	968.883057	577.406799	-34.426117	934.616943	579.550598	121.856506
-492.091858	107.185524	877.085144	-466.447205	-54.628769	872.771667	-557.158325	138.473495	499.559326	-525.734802	-115.922531	504.898956	-589.340637	129.639862	89.449707	-543.917236	-119.822327	90.568703	-518.247925	189.236832	1376.130371	-476.479034	-153.741196	1372.761475	-464.251953	30.134003	1396.101807	-446.431061	21.162943	1664.349731	-560.889954	277.284180	1133.056519	-490.357330	-253.019012	1135.768188	-436.325073	290.031555	890.098633	-353.639618	-223.993103	905.824829	-445.263947	29.162003	968.924683	577.481384	-34.451443	934.620605	579.617615	121.829308
-491.411041	107.101082	876.950195	-465.858612	-54.684952	872.790466	-553.606384	139.158569	498.888458	-522.626526	-116.135025	504.566681	-589.029419	129.569656	89.495247	-544.024475	-119.774956	90.702568	-518.090149	189.237320	1376.122681	-476.323608	-153.773514	1372.724854	-463.799286	30.193480	1395.924194	-442.998047	21.581091	1663.127686	-560.681091	277.044250	1133.050415	-490.181519	-252.920258	1135.706055	-435.314697	289.372009	890.469421	-352.861755	-223.855743	906.173706	-444.849579	29.125303	968.945007	577.552734	-34.513824	934.635620	579.669983	121.797867
-490.808380	107.049675	876.778809	-465.347809	-54.780281	872.759949	-549.850098	139.852325	498.238312	-519.144531	-116.401657	504.134491	-588.827759	129.525604	89.603447	-544.168152	-119.708679	90.830681	-517.826233	189.216568	1376.081299	-476.071411	-153.776398	1372.606934	-463.232727	30.235111	1395.687866	-439.725006	21.915401	1662.011841	-560.468994	276.789246	1132.976440	-490.075439	-252.813034	1135.603149	-434.541992	288.965179	890.781189	-352.108612	-223.715271	906.469971	-444.511749	29.077530	968.921570	577.611694	-34.562050	934.639771	579.730652	121.751564
-490.305481	106.976196	876.531982	-464.896210	-54.885853	872.686707	-546.076538	140.804565	497.450531	-515.339294	-116.680527	503.614044	-588.642883	129.466278	89.741806	-544.177795	-119.708046	91.027122	-517.432129	189.233200	1376.038696	-475.684357	-153.799179	1372.426636	-462.593750	30.291817	1395.512451	-436.662964	22.265722	1660.938232	-560.291809	276.559082	1132.961670	-490.030304	-252.773178	1135.435913	-433.813904	288.490997	891.085022	-351.431885	-223.556351	906.732178	-444.264374	29.039724	968.841553	577.712219	-34.559338	934.619019	579.812988	121.743958
-489.813385	106.858429	876.211853	-464.497314	-54.997147	872.550842	-541.989990	141.802643	496.575836	-511.206970	-117.041664	503.018433	-588.437073	129.490555	89.941696	-543.873840	-119.652687	91.118416	-516.884521	189.238083	1375.975220	-475.179871	-153.764206	1372.214233	-461.914825	30.328943	1395.371582	-433.866638	22.625593	1659.934937	-560.113464	276.322571	1132.912842	-490.030487	-252.774216	1135.232666	-433.149475	288.035187	891.374390	-350.883301	-223.380280	906.882751	-444.056152	28.974415	968.695618	577.786865	-34.603104	934.621216	579.885742	121.748482
-489.294250	106.772354	875.751404	-464.132080	-55.072674	872.294495	-537.887146	142.953827	495.706848	-507.076660	-117.608795	502.362946	-588.270691	129.452255	90.182503	-543.832825	-119.570259	91.280830	-516.186829	189.230530	1375.854492	-474.561768	-153.786682	1371.984863	-461.004730	30.381155	1394.996582	-431.344238	23.064632	1659.007446	-559.974670	276.125946	1132.861450	-489.975433	-252.682190	1134.991943	-432.628876	287.537872	891.609253	-350.442230	-223.206970	906.941223	-443.876434	28.938581	968.427429	577.859009	-34.626331	934.614868	579.952087	121.715935
-488.867920	106.558990	875.140015	-463.846222	-55.234974	871.964966	-533.257141	143.919556	494.573761	-502.874084	-118.326324	501.600098	-587.900085	129.449585	90.284721	-543.838562	-119.492561	91.489784	-515.365662	189.237289	1375.661987	-473.878174	-153.771454	1371.749878	-460.035400	30.459524	1394.547974	-429.120850	23.363411	1658.171875	-559.844360	275.931824	1132.796265	-489.938873	-252.555679	1134.696777	-432.133636	287.045074	891.821533	-350.041870	-223.036362	906.897156	-443.762634	28.848597	968.037659	577.929077	-34.637691	934.615417	580.018188	121.710327
-488.482208	106.293159	874.350220	-463.533386	-55.438374	871.465271	-528.844238	145.240143	493.385895	-498.702515	-119.165085	500.685944	-587.516235	129.407745	90.492813	-543.829407	-119.368759	91.672928	-514.320740	189.247559	1375.358521	-473.013519	-153.742661	1371.299927	-458.971283	30.500561	1393.991089	-427.191589	23.645533	1657.408691	-559.709656	275.774597	1132.680664	-489.887238	-252.488708	1134.307251	-431.721130	286.554718	891.967407	-349.730377	-222.832794	906.742188	-443.707550	28.722908	967.490173	578.000122	-34.662659	934.607544	580.069275	121.705757
-488.117432	106.102730	873.448425	-463.317017	-55.611172	870.819519	-524.406738	146.381500	492.160156	-494.710419	-120.122917	499.665588	-587.104126	129.408951	90.733383	-544.049500	-119.321609	92.004654	-513.203918	189.270950	1374.990234	-471.980286	-153.624268	1370.662109	-457.817902	30.497406	1393.308716	-425.613861	23.954987	1656.635986	-559.590576	275.675720	1132.513306	-489.858673	-252.368439	1133.800293	-431.320343	285.923859	891.924194	-349.468231	-222.626816	906.445313	-443.681641	28.619734	966.803589	578.057678	-34.668098	934.608398	580.131836	121.658493
-487.751770	105.899422	872.438416	-463.083405	-55.758549	869.964417	-520.361511	147.678223	490.864655	-490.741791	-121.019096	498.549774	-586.795898	129.405640	91.094353	-544.254272	-119.282951	92.343559	-511.898315	189.292221	1374.456787	-470.913605	-153.506363	1369.981567	-456.622955	30.523882	1392.462280	-424.311707	24.112396	1655.984985	-559.452026	275.608673	1132.237183	-489.802765	-252.314117	1133.154297	-431.007629	285.399200	891.788147	-349.310852	-222.400284	905.976990	-443.656128	28.466911	965.962524	578.111816	-34.715950	934.613953	580.179810	121.664932
-487.432953	105.579109	871.144531	-462.869537	-55.986752	868.976013	-516.403625	149.060608	489.520050	-486.946320	-121.956734	497.456787	-586.564819	129.313477	91.395821	-544.447083	-119.274765	92.684464	-510.500519	189.333527	1373.854126	-469.739594	-153.369308	1369.053833	-455.381622	30.561369	1391.509644	-423.383850	24.324467	1655.365234	-559.307739	275.606964	1131.859863	-489.705475	-252.358597	1132.467896	-430.814575	284.932037	891.494629	-349.222137	-222.219788	905.359009	-443.660919	28.310713	964.907532	578.176025	-34.731941	934.604004	580.245239	121.672966
-487.018738	105.427254	869.823853	-462.622192	-56.136375	867.873779	-512.380981	150.098022	488.162964	-483.144012	-122.694672	496.262756	-586.147034	129.203171	91.694427	-544.619629	-119.305771	93.016685	-509.044037	189.368134	1373.052002	-468.475830	-153.275970	1368.062378	-454.038574	30.563452	1390.404785	-422.736267	24.415489	1654.783813	-559.157776	275.613220	1131.299438	-489.588135	-252.449280	1131.662476	-430.627167	284.420746	891.033264	-349.214905	-222.020111	904.521362	-443.628967	28.209461	963.792969	578.251831	-34.716045	934.580566	580.303162	121.656570
-486.617554	105.220093	868.346130	-462.307007	-56.316799	866.628845	-508.464844	151.228271	486.825989	-479.530853	-123.442078	495.070740	-585.615967	129.236298	92.022423	-544.572388	-119.359016	93.322632	-507.491852	189.431686	1372.133789	-467.174927	-153.128265	1366.879517	-452.714722	30.602200	1389.185181	-422.398010	24.530212	1654.221069	-558.952026	275.799377	1130.631958	-489.424103	-252.544571	1130.622559	-430.504913	283.956909	890.396606	-349.264435	-221.806458	903.471802	-443.569733	28.090508	962.526489	578.316833	-34.720486	934.569580	580.351501	121.685143
-486.204651	104.958321	866.805908	-461.920990	-56.465878	865.314697	-504.983643	152.312958	485.545654	-476.007629	-124.132927	493.867584	-585.185852	129.104950	92.346771	-544.339478	-119.340630	93.618843	-505.885040	189.460342	1371.102783	-465.878906	-153.006271	1365.590820	-451.398834	30.597818	1387.913330	-422.310883	24.751055	1653.759521	-558.680420	276.000275	1129.869141	-489.249298	-252.716309	1129.542236	-430.475342	283.538818	889.571594	-349.376892	-221.664764	902.268311	-443.442902	27.973768	961.184021	578.354492	-34.732384	934.570862	580.437744	121.655510
-485.669586	104.691719	865.286133	-461.487030	-56.621529	864.029297	-501.670227	153.350815	484.354675	-472.792877	-124.696747	492.753906	-584.710083	128.975723	92.551712	-544.273438	-119.326477	93.934769	-504.296204	189.519089	1370.018921	-464.578369	-152.990219	1364.312744	-449.984436	30.577120	1386.477417	-422.495728	24.761221	1653.374023	-558.355835	276.262268	1128.973389	-488.942932	-252.890427	1128.309814	-430.498260	283.205688	888.574707	-349.559601	-221.485672	900.829956	-443.231262	27.842630	959.865723	578.418152	-34.734154	934.555725	580.507263	121.657043
-485.102600	104.571342	863.811035	-460.961151	-56.668171	862.679443	-498.766479	154.236633	483.269348	-469.802460	-125.218193	491.727203	-584.370361	128.988541	92.896622	-544.005981	-119.270889	94.142036	-502.705719	189.576294	1368.802368	-463.290863	-153.005142	1363.025269	-448.855804	30.552662	1385.304688	-422.827850	24.894543	1653.112183	-557.938049	276.604370	1127.941772	-488.587860	-253.097534	1126.998169	-430.541016	282.848938	887.334167	-349.823120	-221.331024	899.203369	-442.900757	27.794302	958.520386	578.464539	-34.717594	934.546631	580.556396	121.667206
-484.465240	104.352943	862.455627	-460.436768	-56.661694	861.482056	-496.142639	154.966888	482.242645	-467.159760	-125.630028	490.738373	-583.960083	129.079742	93.221436	-543.786804	-119.284912	94.355881	-501.118073	189.662140	1367.590820	-462.016998	-153.036118	1361.723389	-447.764587	30.456875	1384.260742	-423.388031	24.953938	1652.911743	-557.419617	276.923584	1126.797485	-488.142212	-253.321518	1125.617920	-430.647247	282.556885	885.921814	-350.171814	-221.187607	897.426758	-442.496826	27.739325	957.297668	578.516479	-34.722431	934.529785	580.626526	121.673065
-483.851959	104.247673	861.216736	-459.887726	-56.612556	860.366699	-494.187866	155.558258	481.474304	-464.919312	-126.084091	489.873596	-583.739441	129.064514	93.435890	-543.517090	-119.290771	94.483955	-499.612579	189.750824	1366.295410	-460.734833	-153.115173	1360.436768	-446.966187	30.446947	1383.005493	-424.114197	25.025850	1652.812012	-556.868164	277.357361	1125.650269	-487.621948	-253.534286	1124.250000	-431.117920	282.414886	884.203491	-350.610565	-221.046906	895.488098	-442.015503	27.761209	956.149841	578.553894	-34.713158	934.516541	580.698425	121.663788
-483.039185	104.417465	860.322327	-459.215698	-56.418282	859.438660	-492.611633	156.034958	480.941406	-463.190704	-126.651733	489.226868	-583.491211	129.101776	93.575302	-543.528015	-119.414009	94.654869	-498.267700	189.844666	1365.107666	-459.538055	-153.193695	1359.255493	-445.983704	30.413025	1382.080811	-424.970642	25.003105	1652.875366	-556.096863	277.777405	1124.483032	-487.002197	-253.758469	1122.873047	-431.366150	282.202850	882.470276	-351.172272	-220.913437	893.438477	-441.318604	27.890966	955.254944	578.614746	-34.749840	934.518555	580.799683	121.644150
-482.400177	104.224190	859.526550	-458.602173	-56.390541	858.740479	-491.567841	156.471542	480.548584	-461.793884	-127.076317	488.706604	-583.330811	129.140274	93.746017	-543.553101	-119.588005	94.815765	-497.144806	189.933105	1363.989990	-458.507355	-153.296600	1358.222046	-444.786560	30.313456	1381.497314	-425.917542	25.018995	1653.041870	-555.202637	278.134369	1123.313843	-486.280182	-253.891937	1121.601074	-431.623138	282.123077	880.655273	-351.816620	-220.817291	891.345886	-440.632996	27.875690	954.486633	578.683594	-34.744659	934.496277	580.897278	121.658653
-481.719086	104.128242	859.015259	-457.885498	-56.418098	858.258728	-490.849182	156.769409	480.395721	-460.666656	-127.490845	488.349548	-583.506287	129.097534	93.816193	-543.548157	-119.695648	94.972366	-496.090607	190.018265	1363.040161	-457.437103	-153.455826	1357.349121	-443.826385	30.275045	1380.952881	-426.953064	25.006268	1653.371826	-554.167603	278.434601	1122.171143	-485.443237	-253.984863	1120.527222	-431.986053	282.074493	878.809692	-352.582397	-220.762924	889.219482	-439.832245	27.855038	953.956421	578.717957	-34.775352	934.498352	580.985901	121.664413
-480.935608	103.999268	858.837891	-457.077850	-56.503361	858.057556	-490.155548	156.832382	480.360168	-459.863312	-127.867165	488.224670	-583.442139	129.243973	94.151215	-543.465088	-119.778946	95.082947	-495.068024	190.048798	1362.336792	-456.349274	-153.651245	1356.763428	-443.203857	30.237404	1380.496460	-428.054047	24.932688	1653.865723	-553.007568	278.663025	1121.304443	-484.501953	-253.919510	1119.719604	-432.463715	282.089569	877.003601	-353.494324	-220.731674	887.212891	-438.876923	27.763380	953.716125	578.773315	-34.744995	934.509583	581.063171	121.670311
-479.938293	103.810570	858.895020	-456.160217	-56.527618	858.072754	-489.560486	156.871613	480.507172	-459.122345	-128.113358	488.157562	-583.598206	129.261459	94.319725	-543.495422	-119.898338	95.273849	-494.285034	190.153336	1361.878906	-455.464447	-153.828644	1356.434448	-442.231171	30.202065	1380.697876	-429.228149	24.864449	1654.486084	-551.665771	278.710938	1120.567627	-483.471680	-253.728256	1119.154419	-432.984467	282.310974	875.289795	-354.504272	-220.738892	885.368469	-437.758911	27.645199	953.701904	578.848755	-34.751110	934.505798	581.163940	121.665169
-479.237640	103.835762	859.266541	-455.224030	-56.768143	858.275818	-489.093903	156.789581	480.753326	-458.433960	-128.177368	488.278564	-583.626465	129.322266	94.588844	-543.443481	-119.952850	95.496674	-493.569885	190.212845	1361.694702	-454.528870	-153.969391	1356.457642	-441.466980	30.186300	1380.973267	-430.413330	24.787996	1655.252686	-550.265686	278.689880	1120.140137	-482.394135	-253.271942	1118.845825	-433.534790	282.370636	873.723450	-355.700195	-220.817322	883.664063	-436.755524	27.503458	953.931580	578.900330	-34.750519	934.496033	581.262573	121.651199
-478.095154	103.556053	859.766907	-454.171509	-56.895317	858.628296	-488.505005	156.563950	481.119873	-457.865997	-128.101059	488.492493	-583.422607	129.562363	95.104858	-543.215393	-119.972023	95.712250	-492.925415	190.276184	1361.784790	-453.575653	-154.076065	1356.830933	-440.789673	30.191154	1381.474121	-431.625031	24.710262	1656.162109	-548.632385	278.258057	1119.931763	-481.234406	-252.876984	1119.128296	-434.124756	282.531586	872.332214	-356.965729	-220.872208	882.293762	-435.479645	27.225973	954.303711	578.961792	-34.737625	934.492554	581.349487	121.689049
-477.188934	103.374840	860.406799	-453.128845	-57.250603	859.146606	-488.323059	156.386597	481.586639	-457.626984	-128.009979	488.850189	-583.487732	129.574448	95.325844	-543.076172	-119.979782	95.972160	-492.329041	190.331528	1362.160645	-452.672607	-154.123276	1357.479126	-440.141998	30.240545	1382.199951	-432.861176	24.633236	1657.187012	-547.002014	277.858185	1120.112183	-480.063477	-252.247513	1119.697632	-434.761902	282.812256	871.277283	-358.354156	-221.001648	881.186462	-434.324463	26.935099	954.825256	578.995300	-34.775986	934.508850	581.439636	121.662636
-476.212738	103.222717	861.237000	-452.037079	-57.548992	859.764038	-488.251404	156.076019	482.166718	-457.515411	-127.839989	489.371063	-583.283508	129.756195	95.741394	-542.848267	-119.934326	96.226295	-491.769196	190.321838	1362.703369	-451.712372	-154.117722	1358.411499	-439.536560	30.298861	1383.097168	-434.111511	24.558807	1658.315674	-545.478333	277.436157	1120.565063	-478.807526	-251.326263	1120.607666	-435.487061	283.193848	870.527771	-359.772034	-221.126984	880.513489	-433.130402	26.627239	955.500366	579.074829	-34.780235	934.507385	581.525146	121.676460
-475.221863	103.070847	862.165955	-450.952698	-57.931530	860.505859	-488.480499	155.745911	482.955078	-457.596313	-127.659698	490.068359	-583.313354	129.745728	95.920044	-542.588440	-119.919106	96.525940	-491.191132	190.315918	1363.520142	-450.693542	-154.093765	1359.557983	-438.912842	30.345209	1384.159058	-435.338104	24.478668	1659.580811	-543.954956	276.876587	1121.324707	-477.647278	-250.300827	1121.826294	-436.171478	283.678711	870.114807	-361.193115	-221.314392	880.145935	-431.937958	26.286005	956.288025	579.121826	-34.769882	934.530823	581.596680	121.672997
-474.206146	102.982277	863.257202	-449.909088	-58.280525	861.429688	-488.867157	155.364014	483.812622	-457.918335	-127.415039	490.856750	-583.252747	129.927750	96.399574	-542.392700	-119.918266	96.860085	-490.673279	190.271912	1364.514404	-449.659821	-154.080185	1360.936646	-438.290344	30.384966	1385.380981	-436.565399	24.430988	1660.930420	-542.573059	276.252502	1122.251709	-476.669281	-249.416229	1123.254028	-436.814484	283.950897	870.004272	-362.639496	-221.508148	880.165833	-430.785858	25.986893	957.258423	579.208862	-34.766041	934.541809	581.697021	121.671608
-473.217468	102.721092	864.306335	-448.955078	-58.646080	862.496033	-489.526611	154.998611	484.825745	-458.634216	-127.330299	491.805908	-583.174805	130.210785	97.139305	-542.248535	-119.907379	97.201729	-490.093811	190.222397	1365.625244	-448.669891	-154.031967	1362.423828	-437.661469	30.416363	1386.624878	-437.771149	24.386972	1662.351929	-541.201721	275.526917	1123.360718	-475.864868	-248.248856	1124.671997	-436.915649	284.068390	870.303711	-363.929108	-221.632263	880.478638	-429.672241	25.696497	958.268311	579.279053	-34.765747	934.575562	581.770752	121.672516
-472.076996	102.526466	865.474121	-447.875336	-58.989025	863.796204	-490.139587	154.435608	485.802948	-459.462708	-127.265121	492.829620	-583.140625	130.386444	97.371201	-542.129272	-119.950401	97.555084	-489.553162	190.158463	1366.787231	-447.630249	-153.987320	1363.985229	-437.074707	30.433559	1388.010986	-438.918518	24.343708	1663.779663	-540.056946	274.893127	1124.517944	-475.124573	-247.468399	1126.420410	-437.160980	284.033936	870.733948	-365.185303	-221.728775	881.136780	-428.523041	25.496319	959.486694	579.367371	-34.773991	934.573303	581.859131	121.690659
-471.041595	102.203712	866.555481	-446.801331	-59.474678	865.142883	-490.940155	154.054916	486.878357	-460.467010	-127.211449	493.963593	-583.238647	130.649063	97.815636	-541.997131	-119.987114	97.910477	-488.940399	190.076553	1368.045532	-446.667297	-153.981369	1365.629028	-436.474030	30.447721	1389.350708	-440.052887	24.356236	1665.206177	-539.031616	274.370636	1125.790649	-474.494263	-246.953461	1128.315674	-437.277100	283.942474	871.362122	-366.266815	-221.782440	881.991089	-427.417755	25.259295	960.677185	579.427551	-34.799587	934.601257	581.959839	121.660645
-470.046600	101.975731	867.690369	-445.816315	-59.857872	866.357178	-491.859131	153.655472	487.912140	-461.590271	-127.192398	495.053741	-583.204834	130.915070	98.154259	-542.041992	-120.147804	98.297951	-488.307281	190.015244	1369.278687	-445.719879	-153.939270	1367.238647	-435.881897	30.399452	1390.711914	-441.111969	24.379908	1666.602417	-538.171814	273.862701	1127.002930	-474.002350	-246.211349	1130.009766	-437.232147	283.825165	872.116638	-367.176910	-221.788940	883.060059	-426.336884	25.008444	961.819214	579.521973	-34.804440	934.589661	582.063110	121.653488
-469.172913	101.795609	868.891785	-444.979126	-60.175602	867.552124	-492.953888	153.313278	488.991089	-462.815491	-127.181129	496.210327	-583.267639	131.191254	98.556038	-541.900635	-120.298080	98.635612	-487.698151	189.885788	1370.475586	-444.813782	-153.969254	1368.861328	-435.247925	30.370886	1392.034180	-442.124939	24.412594	1667.956299	-537.430786	273.413147	1128.184937	-473.606720	-246.008011	1131.872803	-437.028503	283.647156	872.992615	-367.869995	-221.710403	884.321106	-425.364075	24.763098	962.978088	579.613586	-34.787750	934.592896	582.140015	121.670128
-468.436798	101.465683	869.957642	-444.182678	-60.633469	868.675903	-493.910675	152.791779	489.988983	-464.090515	-127.158371	497.321472	-583.247070	131.417206	98.874100	-541.796875	-120.494141	98.958138	-487.000275	189.827087	1371.658691	-443.953033	-153.994873	1370.434326	-434.621033	30.283875	1393.312500	-443.041992	24.466366	1669.236206	-536.849304	272.997437	1129.333252	-473.315033	-245.878769	1133.659424	-436.729004	283.462280	873.974304	-368.331757	-221.626266	885.663452	-424.463593	24.432215	964.025269	579.726379	-34.762722	934.577759	582.249023	121.694206
-467.632874	101.175392	871.077637	-443.412781	-60.838688	869.722351	-495.051971	152.389389	490.981903	-465.382141	-127.159622	498.343079	-583.312439	131.753906	99.217026	-542.040955	-120.811516	99.316681	-486.254791	189.710129	1372.765381	-443.150452	-154.040527	1371.908813	-434.008026	30.162512	1394.468140	-443.872498	24.516304	1670.442139	-536.432312	272.729675	1130.414185	-473.184875	-245.793564	1135.288086	-436.380310	283.304413	874.913452	-368.509155	-221.508530	887.125366	-423.566589	24.153673	965.072693	579.819275	-34.769638	934.592468	582.328125	121.683319
-466.948425	101.004700	872.064941	-442.717407	-61.114056	870.686523	-496.066620	151.995010	491.902649	-466.698486	-127.189133	499.325745	-583.284546	132.035751	99.421196	-542.178955	-121.194344	99.688095	-485.477509	189.581146	1373.756470	-442.391235	-154.091248	1373.301392	-433.398743	30.063269	1395.579346	-444.592133	24.587606	1671.545288	-536.035583	272.533966	1131.449341	-473.120361	-245.653717	1136.673828	-435.973328	283.239502	875.958862	-368.419128	-221.483078	888.566040	-422.738281	23.937775	966.001282	579.917114	-34.773655	934.595947	582.424988	121.683174
-466.452789	100.637993	872.967224	-442.155945	-61.366180	871.511780	-497.142609	151.543732	492.665131	-468.038513	-127.161812	500.237732	-583.435059	132.245056	99.621201	-542.601929	-121.657639	100.067787	-484.649048	189.463074	1374.643188	-441.721466	-154.150940	1374.584717	-432.787048	29.926359	1396.570313	-445.180878	24.705864	1672.481934	-535.764038	272.334320	1132.285767	-473.143463	-245.905609	1138.069824	-435.575928	283.233490	876.901489	-368.064514	-221.463989	890.138611	-422.058350	23.622416	966.813782	580.000977	-34.785824	934.595215	582.525513	121.664413
-465.987762	100.405174	873.704834	-441.588898	-61.707306	872.258423	-498.258392	151.208420	493.399231	-469.337799	-127.206001	501.045898	-583.495239	132.481216	99.804245	-542.809021	-121.968567	100.262321	-483.879852	189.334915	1375.363892	-441.130920	-154.194687	1375.660156	-432.010010	29.725410	1397.510864	-445.683258	24.778456	1673.361206	-535.523071	272.334045	1133.126221	-473.136139	-246.569931	1139.497681	-435.080200	283.238922	877.818848	-367.472321	-221.564072	891.685303	-421.362518	23.385952	967.492310	580.130737	-34.812908	934.610840	582.646484	121.646477
-465.511230	100.396278	874.392517	-441.114807	-61.871254	872.864075	-499.248444	150.734680	494.063446	-470.587402	-127.176880	501.705841	-583.592224	132.606842	99.859009	-542.791687	-122.130684	100.298523	-483.053375	189.175995	1375.977661	-440.581726	-154.306686	1376.609619	-431.377777	29.601269	1398.169189	-446.004211	24.895241	1674.012817	-535.367065	272.270233	1133.766968	-473.317902	-246.760696	1140.425537	-434.464722	283.337189	878.689026	-366.594849	-221.746658	893.190918	-420.703064	23.275661	968.076599	580.255249	-34.820030	934.600098	582.755493	121.629433
-465.232208	99.958778	874.923706	-440.657440	-62.204468	873.384521	-500.097595	150.261444	494.479858	-471.837311	-127.200996	502.276337	-583.633484	132.643570	99.861389	-542.851807	-122.307053	100.261505	-482.249298	189.034744	1376.461426	-440.121490	-154.432220	1377.405151	-430.768616	29.448078	1398.692261	-446.206818	25.012154	1674.560303	-535.278137	272.284760	1134.337524	-473.420258	-247.471237	1141.480591	-433.843781	283.469482	879.519775	-365.503754	-221.994812	894.690308	-420.175659	22.947189	968.544861	580.390625	-34.838905	934.601440	582.883057	121.647545
-464.910248	99.778961	875.388855	-440.323364	-62.352680	873.789429	-500.958984	149.776932	494.861328	-473.033051	-127.230881	502.695618	-583.687378	132.618515	99.821960	-543.008057	-122.420891	100.168869	-481.521820	188.859039	1376.762939	-439.747681	-154.571533	1378.002563	-430.189789	29.328442	1399.048462	-446.298218	25.110415	1674.988770	-535.261047	272.294800	1134.778687	-473.619110	-248.228806	1142.271973	-433.125397	283.608032	880.326111	-364.307373	-222.379730	896.106079	-419.673157	22.778372	968.919373	580.524353	-34.880226	934.593140	583.012268	121.585701
-464.651917	99.603683	875.642151	-440.015167	-62.529850	874.000122	-501.823883	149.331741	495.123444	-474.058990	-127.139633	502.988861	-583.724121	132.499313	99.652344	-543.077881	-122.481407	100.006775	-480.781006	188.681564	1376.952881	-439.415039	-154.718689	1378.454346	-429.585236	29.172316	1399.290771	-446.271210	25.197613	1675.285034	-535.247314	272.249603	1135.014038	-473.841003	-248.678879	1142.649536	-432.312897	283.778687	880.973755	-362.865540	-222.784348	897.479065	-419.228424	22.612562	969.094360	580.643372	-34.868355	934.582153	583.124878	121.563553
-464.488739	99.390709	875.773071	-439.735504	-62.757118	874.096619	-502.579163	148.767761	495.216217	-475.165405	-127.160431	503.179291	-583.722534	132.357651	99.592056	-543.162964	-122.435310	99.765564	-480.069946	188.499008	1376.993164	-439.164124	-154.884979	1378.721802	-429.000336	28.984255	1399.378906	-446.081665	25.262823	1675.441406	-535.188049	272.238678	1135.081421	-473.956604	-249.558167	1143.140869	-431.267395	283.908173	881.605164	-361.332001	-223.319733	898.713989	-418.849182	22.420538	969.151245	580.765259	-34.917950	934.578491	583.236816	121.526642
-464.457733	99.331383	875.756592	-439.679260	-62.843079	873.842773	-503.367188	148.314087	495.252838	-476.181854	-127.146912	503.219269	-583.843750	132.018311	99.256187	-543.350769	-122.351059	99.458961	-479.449249	188.317978	1376.874268	-438.957642	-155.046143	1378.832275	-428.438324	28.828823	1399.317993	-445.782959	25.324203	1675.478394	-535.176697	272.262482	1135.020020	-474.116486	-250.399643	1143.402710	-430.236206	284.011597	882.107544	-359.691711	-223.887436	899.893982	-418.569427	22.251509	968.936584	580.903503	-34.941246	934.576355	583.334595	121.493263
-464.322052	99.088562	875.598633	-439.434052	-63.114620	873.662537	-504.041595	147.747955	495.100433	-477.172638	-127.137245	503.171936	-583.960571	131.612808	98.807053	-543.481384	-122.233734	99.124840	-478.877716	188.164810	1376.623657	-438.788208	-155.224594	1378.791260	-427.914276	28.678469	1399.128418	-445.362396	25.330881	1675.358643	-535.190552	272.237183	1134.756104	-474.247650	-251.316360	1143.403076	-428.988922	284.179260	882.529236	-357.958496	-224.486145	900.929688	-418.266907	22.021049	968.726379	581.054626	-34.962517	934.558350	583.468750	121.469711
-464.150970	98.761375	875.245178	-439.153564	-63.468288	873.446899	-504.515686	147.218903	494.811584	-478.016632	-127.091446	503.129150	-584.023132	131.137634	98.243546	-543.594788	-122.044609	98.751610	-478.331177	188.039673	1376.241943	-438.658447	-155.409134	1378.602783	-427.406036	28.528490	1398.839478	-444.826416	25.326220	1675.117188	-535.176025	272.172821	1134.393188	-474.409943	-252.323334	1143.213867	-427.803497	284.392487	882.806946	-356.146881	-225.205460	901.858154	-417.986420	21.791218	968.417480	581.205627	-35.059494	934.568726	583.615845	121.403633
-464.015167	98.411301	874.777771	-438.932495	-63.867859	873.115601	-504.970245	146.751709	494.443756	-478.869751	-127.076591	502.985840	-583.990723	130.679855	97.636269	-543.756287	-121.891502	98.369110	-477.895538	187.884171	1375.749023	-438.579132	-155.593399	1378.297241	-426.942627	28.406822	1398.428345	-444.203857	25.305065	1674.792480	-535.070313	272.090210	1133.928833	-474.428345	-253.434006	1143.091431	-426.437653	284.528381	883.035950	-354.269623	-225.922928	902.669617	-417.754028	21.520342	967.994141	581.382019	-35.078712	934.577209	583.729370	121.378036
-463.885895	98.171394	874.229248	-438.755219	-64.177185	872.698181	-505.206970	146.261093	493.999939	-479.692535	-127.047546	502.803040	-583.911926	130.346603	97.162987	-543.962463	-121.758957	97.970413	-477.525970	187.764099	1375.243530	-438.517395	-155.779892	1377.848022	-426.519623	28.280474	1397.936523	-443.487823	25.243210	1674.387329	-534.948914	272.019531	1133.323975	-474.338745	-254.140228	1142.598389	-425.049896	284.624237	883.171936	-352.333405	-226.692398	903.348206	-417.592072	21.331242	967.504150	581.581726	-35.125202	934.581177	583.875000	121.332428
-463.812561	97.944756	873.647522	-438.705536	-64.428741	872.193787	-505.475037	145.743744	493.554138	-480.461426	-127.093803	502.569794	-584.027527	129.979889	96.679893	-544.123108	-121.615181	97.548363	-477.184021	187.625565	1374.636597	-438.456848	-155.942337	1377.345459	-426.152252	28.130959	1397.388794	-442.693848	25.142756	1673.940430	-534.763367	271.950104	1132.613525	-474.157074	-254.958817	1142.117310	-423.573120	284.799530	883.209778	-350.434509	-227.528137	903.879028	-417.527527	21.131815	966.958191	581.776550	-35.193443	934.590820	584.002563	121.282120
-463.832062	97.656349	872.928345	-438.746307	-64.732941	871.624451	-505.668518	145.289597	493.080109	-481.221924	-127.170013	502.333710	-584.111389	129.679260	96.247604	-544.407043	-121.498314	97.152046	-476.957092	187.513153	1373.940918	-438.395386	-156.129562	1376.750122	-425.832916	28.017654	1396.787842	-441.822083	25.023273	1673.444092	-534.515686	271.877502	1131.934692	-473.834564	-255.818192	1141.549683	-422.101959	284.918854	883.089905	-348.477234	-228.470993	904.216431	-417.540009	20.920258	966.303650	581.955261	-35.283024	934.608215	584.155396	121.193161
-463.781708	97.346390	872.258240	-438.796600	-64.958374	871.094849	-505.697174	144.929825	492.653381	-481.911377	-127.214905	502.153656	-584.168213	129.480988	95.874786	-544.733398	-121.414734	96.818947	-476.769287	187.412598	1373.284302	-438.309174	-156.271637	1376.155151	-425.572723	27.916246	1396.198853	-440.903503	24.877539	1672.980103	-534.102905	271.842834	1131.152832	-473.401184	-256.515564	1140.923950	-420.579010	285.091858	882.942810	-346.575287	-229.386230	904.492432	-417.557251	20.712662	965.707092	582.145813	-35.385117	934.621948	584.304016	121.107605
-463.766052	97.015800	871.609619	-438.877747	-65.212646	870.585449	-505.533875	144.553436	492.226196	-482.325897	-127.059608	501.931763	-584.192261	129.375443	95.562355	-544.778687	-121.313065	96.482613	-476.650482	187.305283	1372.618530	-438.279175	-156.425980	1375.528931	-425.368713	27.798502	1395.616577	-439.938232	24.684502	1672.533325	-533.601318	271.712860	1130.341553	-472.870026	-257.365448	1140.325806	-419.001251	285.274200	882.633789	-344.673370	-230.334839	904.602844	-417.625946	20.477383	965.138184	582.319702	-35.440067	934.616577	584.424561	121.054344
-463.810944	96.698776	871.083130	-439.037323	-65.451866	870.162415	-505.320099	144.218323	491.902008	-482.678894	-126.892265	501.808807	-584.212646	129.274033	95.299080	-544.705139	-121.258713	96.207993	-476.660217	187.201248	1371.974731	-438.274902	-156.561478	1374.913818	-425.229584	27.691511	1395.139160	-438.977295	24.474400	1672.156494	-532.993164	271.653717	1129.596313	-472.172546	-257.959290	1139.634277	-417.445526	285.455353	882.443176	-342.845062	-231.348770	904.623596	-417.749390	20.234335	964.669312	582.534119	-35.557617	934.651123	584.598145	120.959465
-463.900085	96.423447	870.677368	-439.218414	-65.700630	869.821411	-505.144165	144.031097	491.703979	-483.307404	-126.863037	501.779785	-584.279663	129.273331	95.200729	-544.621826	-121.167107	95.964073	-476.740295	187.094879	1371.441772	-438.312042	-156.735016	1374.392456	-425.142059	27.589478	1394.698975	-437.999847	24.271770	1671.829224	-532.275330	271.567657	1128.890503	-471.376648	-258.558777	1139.019287	-415.910095	285.587463	882.137329	-341.029816	-232.337051	904.544678	-417.902313	19.988754	964.301514	582.768005	-35.634899	934.627991	584.777832	120.850288
-463.992188	96.128113	870.446411	-439.396881	-65.941994	869.630737	-504.902252	143.872437	491.623535	-483.992584	-126.930023	501.834808	-584.311768	129.274307	95.174721	-544.756653	-121.169258	95.825279	-476.884979	186.942902	1371.004395	-438.354828	-156.910446	1373.953857	-425.082092	27.454092	1394.371704	-437.048401	24.018467	1671.588257	-531.438171	271.467804	1128.319336	-470.413910	-258.858093	1138.292358	-414.519440	285.781494	881.920410	-339.296417	-233.363708	904.405212	-418.063446	19.723400	964.099792	582.972961	-35.707500	934.628723	584.920837	120.785126
-464.167084	95.778725	870.344543	-439.645996	-66.227692	869.578247	-504.784302	143.764938	491.625977	-484.778564	-127.061455	501.995697	-584.317749	129.252991	95.136162	-544.801208	-121.160088	95.745018	-477.072479	186.810211	1370.728638	-438.372040	-157.045670	1373.637573	-425.067108	27.346855	1394.153931	-436.170105	23.723248	1671.402588	-530.537842	271.348236	1127.783936	-469.335968	-259.328796	1137.882324	-413.156433	286.010681	881.731873	-337.623962	-234.404877	904.256531	-418.257111	19.423780	964.015137	583.165100	-35.816414	934.624512	585.056519	120.698471
-464.298706	95.467278	870.395630	-439.848236	-66.488991	869.670654	-504.758972	143.662811	491.651093	-485.585815	-127.214119	502.265625	-584.303772	129.315765	95.204559	-544.888672	-121.208076	95.734337	-477.285858	186.658188	1370.564941	-438.405670	-157.225159	1373.422607	-425.098633	27.224573	1394.072998	-435.355774	23.418051	1671.348267	-529.557617	271.226532	1127.456177	-468.161407	-259.665253	1137.575928	-411.738953	286.056366	881.667053	-335.976227	-235.432114	904.133301	-418.408173	19.150585	964.080566	583.421326	-35.911972	934.618530	585.228271	120.582153
-464.443024	95.180023	870.608704	-440.071899	-66.736778	869.906982	-504.942841	143.551117	491.756836	-486.462738	-127.272545	502.548676	-584.296814	129.335999	95.222099	-544.844543	-121.242188	95.792137	-477.502838	186.512878	1370.518311	-438.392242	-157.374008	1373.358765	-425.163055	27.085621	1394.096802	-434.614929	23.094843	1671.373779	-528.513000	271.037476	1127.252197	-466.891418	-259.649811	1137.277588	-410.521271	286.304932	881.584167	-334.393097	-236.453262	904.016418	-418.553589	18.887070	964.291260	583.646729	-36.012436	934.624573	585.382690	120.520798
-464.630127	94.901810	870.925476	-440.293030	-67.018654	870.235535	-505.331940	143.447601	491.944885	-487.447388	-127.424232	503.003754	-584.250610	129.462769	95.473602	-544.842468	-121.292419	95.857567	-477.680969	186.364273	1370.648438	-438.376740	-157.522781	1373.432739	-425.248657	26.979156	1394.284058	-433.966217	22.772690	1671.490479	-527.487427	270.828583	1127.275269	-465.553558	-259.744110	1137.307251	-409.309113	286.332001	881.677246	-332.907043	-237.470276	904.016785	-418.684906	18.617741	964.587280	583.885010	-36.095837	934.631104	585.530884	120.409927
-464.782288	94.674561	871.337219	-440.505524	-67.270348	870.638550	-505.785950	143.273346	492.223053	-488.599731	-127.623245	503.464600	-584.296143	129.428543	95.411095	-544.786011	-121.343628	95.933098	-477.842346	186.200119	1370.919556	-438.351929	-157.652451	1373.690063	-425.342346	26.868340	1394.611816	-433.442566	22.378040	1671.680786	-526.415771	270.654633	1127.439331	-464.190643	-259.686096	1137.508911	-408.130859	286.362946	881.921570	-331.422089	-238.455841	904.138000	-418.810730	18.368483	964.974792	584.156799	-36.188877	934.657532	585.696045	120.342331
-464.977448	94.430939	871.836853	-440.765045	-67.584038	871.142517	-506.424255	143.019516	492.574005	-489.848694	-127.721657	504.008942	-584.354492	129.463287	95.572052	-544.803040	-121.446106	96.100182	-477.986755	185.995987	1371.404175	-438.309174	-157.776138	1374.050049	-425.421051	26.729849	1395.016724	-433.007935	22.000345	1671.968262	-525.342407	270.343597	1127.761475	-462.827271	-259.475800	1137.848999	-406.982056	286.303558	882.315002	-329.975311	-239.439560	904.401001	-418.956543	18.089163	965.447266	584.416077	-36.279369	934.675049	585.854614	120.239220
-465.272705	94.193962	872.353149	-441.074188	-67.912590	871.663635	-507.269867	142.701736	492.974396	-491.157745	-127.893890	504.556854	-584.320129	129.473526	95.690788	-544.792786	-121.525932	96.254929	-478.087646	185.794342	1371.904419	-438.231689	-157.847870	1374.535278	-425.446716	26.569588	1395.471313	-432.716614	21.594357	1672.305420	-524.366638	270.132416	1128.310669	-461.486053	-259.277283	1138.320313	-405.951202	286.255890	882.787659	-328.519775	-239.923538	904.625916	-419.146851	17.820530	965.924805	584.704956	-36.326874	934.675964	586.031677	120.184082
-465.518768	93.953773	872.889221	-441.337738	-68.218452	872.207642	-508.319489	142.511124	493.485687	-492.564178	-127.948265	505.216736	-584.434387	129.456970	95.813942	-544.632385	-121.556900	96.397743	-478.129211	185.559662	1372.603027	-438.127869	-157.902969	1375.166748	-425.479797	26.416088	1395.980713	-432.525879	21.171099	1672.729614	-523.403992	269.822113	1128.927856	-460.144897	-259.043762	1138.936890	-404.913391	286.103241	883.457581	-327.288269	-241.287308	905.186340	-419.310913	17.560213	966.431274	584.925964	-36.431831	934.711792	586.175903	120.065491
-465.756836	93.688370	873.478760	-441.620422	-68.518669	872.845459	-509.346008	142.216934	493.931610	-494.176147	-128.176193	505.826416	-584.356445	129.532425	95.929062	-544.561523	-121.625015	96.570747	-478.160828	185.351563	1373.368652	-438.035858	-157.950150	1375.834961	-425.510376	26.225424	1396.575806	-432.444183	20.765535	1673.150635	-522.558533	269.542145	1129.677612	-458.882202	-258.805023	1139.696533	-403.843231	285.886414	884.185242	-326.051941	-242.121796	905.772400	-419.466888	17.310688	967.005249	585.132507	-36.548565	934.728271	586.315369	119.948753
-466.003632	93.404037	873.998230	-441.909760	-68.787674	873.423279	-510.551361	141.919876	494.409088	-495.793152	-128.186920	506.497437	-584.465027	129.556229	96.025497	-544.630920	-121.701538	96.741737	-478.149719	185.124725	1374.114258	-437.963745	-157.997665	1376.523926	-425.529694	25.981245	1397.152466	-432.458496	20.295893	1673.687012	-521.768738	269.294220	1130.416138	-457.671417	-258.433533	1140.369629	-402.953369	285.686676	885.017456	-324.801361	-242.900269	906.411682	-419.643768	17.072870	967.518677	585.364929	-36.616879	934.724548	586.465149	119.872421
-466.286072	93.156921	874.501587	-442.239532	-69.079979	873.991943	-511.854492	141.655457	494.971466	-497.497559	-128.242889	507.145691	-584.426514	129.568436	96.095581	-544.554016	-121.725044	96.849365	-478.073090	184.890121	1374.905151	-437.872620	-158.017303	1377.255127	-425.493683	25.706596	1397.676514	-432.577850	19.856644	1674.181396	-521.113281	268.972473	1131.190430	-456.518341	-258.445892	1141.273560	-402.102661	285.511902	885.872559	-323.599915	-243.575989	907.140808	-419.820953	16.848869	968.005066	585.578613	-36.718636	934.730103	586.628723	119.788658
-466.670380	92.961678	875.012207	-442.746979	-69.419846	874.487427	-512.648010	141.069977	495.334869	-499.413910	-128.306992	507.774017	-584.138245	129.734177	96.145828	-544.521667	-121.775246	96.958122	-477.977478	184.634689	1375.666748	-437.829468	-158.065506	1377.952271	-425.446838	25.444300	1398.181763	-432.740295	19.429489	1674.681396	-520.496155	268.697021	1132.016479	-455.405731	-258.270081	1141.956055	-401.216583	285.269928	886.838684	-322.391724	-244.219696	907.950745	-420.080933	16.569761	968.440186	585.785767	-36.785915	934.728210	586.760437	119.734375
-467.164490	92.830109	875.559265	-443.532288	-69.741234	874.872375	-514.487427	140.965134	495.925201	-501.404846	-128.353500	508.361908	-584.487671	129.663239	96.074570	-544.579956	-121.815994	97.038780	-477.869232	184.354492	1376.448853	-437.774872	-158.129471	1378.572632	-425.377594	25.207737	1398.644531	-432.964264	18.980618	1675.171143	-519.965393	268.396057	1132.779175	-454.381409	-258.525024	1142.889404	-400.308868	284.994934	887.762695	-321.258362	-244.779068	908.697815	-420.502533	16.214272	968.831848	586.016541	-36.868526	934.742371	586.918884	119.641701
-467.529663	92.559441	876.054810	-444.015137	-70.005280	875.293335	-515.923950	140.655807	496.296112	-503.313202	-128.373627	508.895386	-584.526978	129.717407	96.151703	-544.508545	-121.818558	97.056679	-477.725342	184.092438	1377.087280	-437.757355	-158.215897	1379.151855	-425.257935	24.934135	1399.093262	-433.206970	18.556770	1675.605347	-519.573242	268.107605	1133.437988	-453.423645	-258.726624	1143.635742	-399.506042	284.743927	888.709839	-320.101898	-245.289413	909.530212	-420.750641	15.904678	969.226563	586.238159	-36.961823	934.755920	587.080627	119.569664
-467.980377	92.228004	876.387207	-444.519897	-70.339653	875.624390	-517.340698	140.323395	496.723816	-505.326416	-128.363480	509.370453	-584.792114	129.621140	95.926376	-544.527100	-121.802742	96.955070	-477.550903	183.814896	1377.678223	-437.759491	-158.295563	1379.649292	-425.111816	24.643181	1399.453125	-433.474365	18.159489	1675.947754	-519.222534	267.858704	1134.080078	-452.496338	-258.936218	1144.154419	-398.690033	284.501953	889.566711	-319.006104	-245.811813	910.273010	-421.038757	15.586969	969.486328	586.455322	-37.049065	934.789368	587.233826	119.480988
-468.490143	91.959587	876.679504	-445.092163	-70.684929	875.886719	-518.547913	139.888824	497.019318	-507.281860	-128.254639	509.772247	-584.868835	129.683472	95.870781	-544.488953	-121.844788	96.881706	-477.329224	183.540802	1378.180176	-437.742584	-158.432556	1380.049805	-424.945251	24.340870	1399.696411	-433.760223	17.730801	1676.303101	-518.857117	267.567413	1134.636108	-451.689026	-259.501373	1144.863770	-397.851044	284.223663	890.375916	-317.923615	-246.173828	911.072083	-421.360260	15.279176	969.680664	586.667786	-37.116364	934.799561	587.385437	119.456482
-469.039673	91.624527	876.902161	-445.676727	-71.021996	876.073608	-519.658081	139.486847	497.193085	-509.257538	-128.130020	510.120544	-584.896484	129.792053	95.838303	-544.414490	-121.830246	96.758812	-477.111115	183.269836	1378.527954	-437.755157	-158.603119	1380.334473	-424.769836	24.018358	1399.841309	-434.025269	17.320457	1676.538452	-518.626709	267.319183	1134.993896	-450.973663	-259.999176	1145.347900	-397.033997	283.894104	891.119507	-316.874176	-246.562668	911.774536	-421.693176	14.948952	969.796021	586.872620	-37.192623	934.834290	587.569641	119.353607
-469.583679	91.338318	877.027405	-446.262054	-71.341621	876.130310	-520.820496	139.164749	497.328033	-511.300568	-128.050034	510.362671	-585.118591	129.714066	95.501137	-544.331482	-121.782570	96.523178	-476.855011	182.959015	1378.738159	-437.745209	-158.772934	1380.499146	-424.598419	23.632648	1399.918213	-434.251129	16.923971	1676.686768	-518.474792	267.016327	1135.228882	-450.400757	-260.604401	1145.672485	-396.222900	283.537781	891.726257	-315.911469	-246.934570	912.380737	-422.030487	14.629773	969.800598	587.060791	-37.247986	934.844910	587.713440	119.315025
-470.116516	91.024796	877.117249	-446.875885	-71.627960	876.099854	-521.803528	138.737839	497.325806	-513.256409	-127.922363	510.526367	-585.282959	129.692719	95.199516	-544.329834	-121.712837	96.280983	-476.611969	182.635040	1378.829712	-437.714508	-158.996811	1380.560669	-424.415710	23.226563	1399.891235	-434.411499	16.559856	1676.729492	-518.328796	266.742920	1135.317749	-449.881592	-261.293671	1145.909546	-395.424561	283.188019	892.260437	-314.880249	-247.217987	912.975708	-422.367798	14.278066	969.741577	587.204956	-37.296925	934.855774	587.850220	119.269402
-470.697357	90.669746	877.115967	-447.534058	-71.918274	875.976074	-522.634460	138.301804	497.208954	-515.355530	-127.826912	510.627716	-585.300171	129.679688	94.846779	-544.495667	-121.635620	95.940475	-476.369171	182.272766	1378.770630	-437.699493	-159.246674	1380.469727	-424.244995	22.785372	1399.747803	-434.493073	16.205278	1676.678955	-518.236084	266.447754	1135.286133	-449.502258	-261.741333	1145.818604	-394.594269	282.895020	892.672363	-313.933167	-247.493240	913.429199	-422.747833	13.904633	969.588318	587.365967	-37.350056	934.868286	588.005493	119.213097
-471.250580	90.411346	877.010437	-448.152435	-72.223007	875.773560	-523.387207	137.894852	497.073853	-517.413391	-127.761703	510.622864	-585.399719	129.648605	94.502678	-544.414001	-121.511589	95.541992	-476.122559	181.947983	1378.606934	-437.669312	-159.529312	1380.279907	-424.077209	22.392479	1399.488525	-434.497803	15.864313	1676.509521	-518.181091	266.167358	1135.159424	-449.244568	-262.534912	1145.799194	-393.818787	282.515503	892.954346	-313.005981	-247.763962	913.860596	-423.105255	13.584777	969.346558	587.531982	-37.408554	934.847229	588.176392	119.195755
-471.904572	89.987061	876.755981	-448.812683	-72.641197	875.471985	-524.101685	137.585785	496.832031	-519.527344	-127.765633	510.577728	-585.630432	129.571625	94.010307	-544.481934	-121.414635	95.173981	-475.908539	181.580658	1378.327026	-437.640106	-159.842972	1379.938965	-423.941376	21.997705	1399.135864	-434.396362	15.536505	1676.250732	-518.160706	265.873199	1134.882080	-449.103180	-263.112488	1145.435791	-393.111725	282.176483	893.129028	-312.070160	-247.912720	914.187622	-423.533386	13.168605	968.977783	587.655762	-37.461380	934.847412	588.327759	119.123795
-472.537384	89.612617	876.419739	-449.484253	-73.101967	875.082642	-524.700806	137.238373	496.527008	-521.655579	-127.717377	510.487518	-585.720215	129.620789	93.724449	-544.516785	-121.332062	94.714783	-475.716797	181.155594	1377.930786	-437.687653	-160.235657	1379.487183	-423.880524	21.567823	1398.718018	-434.193848	15.203557	1675.863525	-518.342346	265.525970	1134.325684	-449.100403	-263.775879	1145.024536	-392.427094	281.922150	893.155090	-311.151886	-248.045181	914.425232	-423.968628	12.741011	968.529175	587.798035	-37.479630	934.838501	588.480347	119.112785
-473.106659	89.242088	876.086548	-450.117249	-73.412766	874.619812	-525.168396	136.914551	496.136078	-523.768494	-127.772171	510.285248	-585.869202	129.649490	93.296486	-544.515198	-121.243202	94.159317	-475.607513	180.751297	1377.457275	-437.795044	-160.660751	1378.978027	-423.841309	21.124468	1398.142456	-433.862671	14.880974	1675.396851	-518.338318	265.151947	1133.788208	-449.209991	-264.484619	1144.613281	-391.712463	281.596436	893.039307	-310.328094	-248.144455	914.616394	-424.393219	12.339093	968.063416	587.902405	-37.493839	934.830261	588.611389	119.054512
-473.666168	88.899490	875.617310	-450.800385	-73.839806	874.047119	-525.554932	136.617859	495.803467	-525.830811	-127.783112	510.016113	-586.177856	129.560715	92.734917	-544.487854	-121.144897	93.621552	-475.517090	180.299423	1376.860107	-437.928009	-161.108200	1378.408081	-423.803558	20.670425	1397.524658	-433.414398	14.556629	1674.868652	-518.324707	264.748199	1133.187256	-449.449677	-265.127838	1143.963013	-391.040253	281.192749	892.835876	-309.545563	-248.139343	914.706482	-424.850494	11.888412	967.479553	588.020508	-37.527039	934.831909	588.765320	119.013489
-474.187714	88.500977	875.123535	-451.408539	-74.300156	873.414368	-525.826416	136.384201	495.477448	-527.867188	-127.819496	509.700531	-586.296875	129.711716	92.498085	-544.614624	-121.059578	93.128510	-475.505310	179.815735	1376.171021	-438.098541	-161.621933	1377.735718	-423.844788	20.197472	1396.895874	-432.843262	14.233028	1674.277100	-518.286865	264.349854	1132.524414	-449.758423	-265.482117	1143.065063	-390.545593	280.906128	892.496948	-308.808777	-248.140900	914.683289	-425.266937	11.379744	966.859985	588.106750	-37.534248	934.829285	588.873962	118.990204
-474.729309	87.984947	874.574829	-452.061432	-74.746506	872.754333	-525.753418	136.099762	495.153564	-529.774597	-127.878281	509.448242	-586.277405	129.805130	92.203239	-544.637085	-121.032692	92.727776	-475.503693	179.315140	1375.461670	-438.305267	-162.253601	1377.051636	-423.942505	19.673626	1396.188232	-432.189178	13.903991	1673.677734	-518.247559	263.930389	1131.752808	-450.195709	-266.113037	1142.378052	-390.084930	280.525787	892.056458	-308.204620	-248.045486	914.612305	-425.718384	10.832273	966.199402	588.179138	-37.512669	934.836060	588.964966	118.971329
-475.169403	87.513840	874.083679	-452.673401	-75.247574	872.097900	-525.847595	135.950546	494.961761	-531.615784	-127.849731	509.190765	-586.385986	129.888519	91.960205	-544.713745	-120.988029	92.312302	-475.586975	178.765503	1374.742065	-438.563110	-162.884445	1376.417480	-424.044128	19.172243	1395.556152	-431.427979	13.580914	1673.106079	-518.151184	263.688904	1131.123047	-450.664612	-266.395630	1141.362793	-389.697845	280.151001	891.504456	-307.720947	-247.879181	914.435242	-426.141205	10.226383	965.588867	588.271606	-37.526306	934.841736	589.058899	118.970642
-475.622955	86.942078	873.656494	-453.289551	-75.785164	871.519714	-526.002502	135.795853	494.819672	-533.246033	-127.791916	509.060791	-586.513428	130.006302	91.816513	-544.665161	-120.981201	92.008652	-475.709473	178.252350	1373.990112	-438.917603	-163.570099	1375.775391	-424.196045	18.589100	1394.955200	-430.596802	13.215001	1672.583740	-518.131958	263.079498	1130.274780	-451.235931	-266.854614	1140.579468	-389.414276	279.873352	890.912720	-307.381073	-247.639557	914.221069	-426.600861	9.559628	965.060364	588.356506	-37.545555	934.843994	589.167664	118.942184
-476.061157	86.320595	873.313416	-453.890442	-76.362267	871.046021	-526.137817	135.663116	494.710175	-534.916199	-127.894585	509.049225	-586.583008	130.132797	91.699600	-544.555969	-121.097748	91.860985	-475.860229	177.524612	1373.127319	-439.275024	-164.332214	1375.256592	-424.399933	17.954473	1394.431519	-429.748505	12.838717	1672.087402	-518.109009	262.672058	1129.464600	-451.834412	-267.195679	1139.737915	-389.178467	279.534363	890.260010	-307.207214	-247.359360	913.951355	-427.057343	8.858205	964.630493	588.439453	-37.578331	934.856567	589.270630	118.969841
-476.551575	85.620827	873.141968	-454.541321	-77.068016	870.703674	-526.368469	135.485947	494.654999	-536.384277	-128.083221	509.130646	-586.710083	130.255798	91.607346	-544.488159	-121.317947	91.756058	-476.058746	177.032761	1372.585449	-439.654877	-165.166809	1374.801392	-424.578888	17.363054	1393.993042	-428.925293	12.358837	1671.629395	-518.054871	262.073517	1128.627319	-452.468628	-267.326874	1138.915161	-389.001068	279.100922	889.634521	-307.171722	-247.054062	913.613037	-427.536224	8.033702	964.340942	588.483093	-37.614353	934.862061	589.352417	118.948456
-476.999512	84.796875	873.102722	-455.183441	-77.770340	870.512451	-526.650818	135.270554	494.660187	-537.810486	-128.403381	509.205963	-586.820374	130.339615	91.531837	-544.402893	-121.571136	91.718567	-476.280029	176.375671	1371.985596	-440.040131	-166.035538	1374.496094	-424.769440	16.681341	1393.615601	-428.093658	11.943743	1671.294434	-518.003174	261.517029	1127.993286	-453.127106	-267.416229	1138.218872	-388.892914	278.643036	889.065674	-307.335297	-246.717377	913.302979	-427.995819	7.153539	964.195129	588.566589	-37.653439	934.872742	589.490967	118.907425
-477.426331	83.889275	873.116272	-455.869446	-78.590836	870.436890	-526.964600	134.982132	494.681824	-539.393066	-129.962799	509.492706	-586.892090	130.435501	91.502655	-544.677979	-121.788246	91.756775	-476.474396	175.686676	1371.494507	-440.439941	-166.915939	1374.280640	-424.927155	15.989344	1393.377197	-427.392090	11.442192	1671.041626	-517.989502	260.826477	1127.435425	-453.858856	-267.435272	1137.663696	-388.845032	278.112823	888.560303	-307.682129	-246.301697	913.000122	-428.452179	6.193902	964.126587	588.672729	-37.717163	934.885681	589.695862	118.809761
-477.834900	83.019753	873.208557	-456.573700	-79.470985	870.509705	-527.303589	134.665939	494.762207	-540.039307	-129.547928	509.399323	-586.939880	130.462280	91.485252	-544.445374	-122.058968	91.590378	-476.655457	174.932358	1371.122070	-440.860199	-167.804352	1374.180908	-425.045563	15.222420	1393.239502	-426.785217	10.864124	1670.842163	-517.940369	260.075165	1127.023315	-454.557404	-267.252167	1137.127197	-388.874756	277.545288	888.122498	-308.153046	-245.846832	912.775330	-428.898193	5.253393	964.165894	588.809204	-37.854893	934.893372	590.008667	118.611168
-478.240417	82.069221	873.421570	-457.320435	-80.462891	870.680969	-527.971497	134.414703	494.874939	-540.994141	-131.044754	509.598389	-587.102600	130.458984	91.511971	-544.513184	-122.335655	91.676239	-476.772369	174.161667	1370.904419	-441.217621	-168.702469	1374.225952	-425.162842	14.436190	1393.210938	-426.344421	10.240351	1670.756714	-517.896118	259.186493	1126.786987	-455.374634	-267.273590	1137.002930	-389.039368	276.959412	887.817566	-308.942963	-245.482346	912.537476	-429.366913	4.191718	964.316711	588.926086	-38.014473	934.936035	590.323914	118.363243
-478.609436	81.062057	873.613586	-458.047638	-81.542740	870.939331	-528.541565	133.947769	495.064178	-541.105164	-130.661591	509.459869	-587.183167	130.428345	91.513641	-544.334778	-122.588692	91.596710	-476.856873	173.372330	1370.835815	-441.569122	-169.624680	1374.433472	-425.299591	13.595321	1393.276245	-426.046417	9.583199	1670.770996	-517.917297	258.307953	1126.680420	-456.179749	-267.095428	1136.888672	-389.279602	276.274597	887.628967	-309.866119	-245.053497	912.419922	-429.844391	3.109112	964.513977	589.008301	-38.067478	934.952942	590.491272	118.264832
-478.920624	79.956276	873.905151	-458.817657	-82.705399	871.261292	-528.819031	133.241089	495.218506	-541.338318	-131.270050	509.468842	-587.009155	130.478897	91.559319	-544.385986	-122.761444	91.612144	-476.878601	172.504257	1370.863770	-441.902100	-170.537354	1374.717529	-425.436737	12.778022	1393.416504	-425.913574	8.839899	1670.866455	-517.969116	257.366089	1126.721924	-457.005402	-266.911163	1136.951050	-389.666229	275.587036	887.515625	-310.859558	-244.651733	912.377869	-430.314758	1.891521	964.794373	589.058777	-38.109066	934.966797	590.601440	118.254219
-479.226746	78.855911	874.159119	-459.559692	-83.958420	871.604919	-529.661011	132.763168	495.446259	-541.310974	-131.780533	509.430389	-587.110107	130.434448	91.635582	-544.319458	-122.932671	91.651512	-476.831757	171.625687	1371.006226	-442.228333	-171.496246	1375.110718	-425.583893	11.851569	1393.651245	-425.924561	8.091095	1671.007324	-518.064148	256.349152	1126.936157	-457.965424	-266.760162	1137.183472	-390.227722	274.921265	887.420593	-311.991089	-243.668549	912.196472	-430.771149	0.667871	965.066467	589.151062	-38.147453	934.986450	590.748413	118.213150
-479.526276	77.491264	874.375793	-460.335052	-85.325233	871.972900	-530.411499	132.176575	495.673920	-541.599121	-133.603851	509.623260	-587.213135	130.425125	91.764359	-544.534607	-123.056412	91.837921	-476.744385	170.664383	1371.243652	-442.532379	-172.459671	1375.580933	-425.709900	10.869052	1393.950073	-426.109619	7.230968	1671.287842	-518.210327	255.333755	1127.222900	-458.800598	-266.537354	1137.420044	-390.786896	274.073883	887.473999	-313.388428	-243.834015	912.342285	-431.265045	-0.719680	965.341309	589.208557	-38.180180	934.999451	590.857544	118.183372
-479.754364	76.093536	874.519714	-461.066895	-86.800766	872.325562	-531.101563	131.405121	495.972382	-541.582336	-134.431366	509.674652	-587.279602	130.430054	91.827003	-544.596680	-123.107048	91.905052	-476.584747	169.703247	1371.543579	-442.880859	-173.408066	1376.099121	-425.867798	9.849936	1394.280762	-426.413086	6.352159	1671.552612	-518.394348	254.302048	1127.630127	-459.663208	-266.441742	1137.888672	-391.446899	273.133331	887.536926	-314.830261	-243.509949	912.404663	-431.733459	-2.157897	965.584778	589.277710	-38.196144	934.980896	590.977417	118.158669
-479.972595	74.714874	874.720642	-461.792297	-88.255898	872.661743	-531.859619	130.616760	496.212769	-541.506531	-135.160294	509.699890	-587.288818	130.427765	91.900734	-544.612427	-123.190613	91.955933	-476.336853	168.642212	1371.868408	-443.276825	-174.440063	1376.621948	-426.061554	8.790351	1394.574707	-426.848999	5.416942	1671.832764	-518.592773	253.274399	1128.019043	-460.453003	-266.356934	1138.399292	-392.218811	272.084259	887.624512	-316.305756	-243.209076	912.514648	-432.212219	-3.621026	965.857849	589.309387	-38.249493	934.981628	591.065063	118.135674
-480.035919	73.168129	874.864990	-462.373718	-89.767387	872.948059	-532.653870	129.826630	496.431580	-541.430115	-135.854874	509.719452	-587.374207	130.372711	91.965195	-544.615479	-123.248550	92.052307	-476.044525	167.555038	1372.166748	-443.683899	-175.486832	1377.147705	-426.254730	7.600320	1394.878784	-427.359772	4.464727	1672.104736	-518.759277	252.136124	1128.437988	-461.409790	-266.596222	1138.913208	-393.018036	271.022369	887.696594	-317.866974	-242.973221	912.609131	-432.589905	-5.198390	966.098022	589.370789	-38.307648	934.974609	591.190552	118.049431
-480.104065	71.707741	874.949341	-462.968201	-91.397301	873.227356	-533.344055	128.930023	496.696533	-541.383301	-136.674042	509.799377	-587.461365	130.327835	91.964577	-544.708801	-123.286888	92.102501	-475.707092	166.345123	1372.392212	-444.166718	-176.578354	1377.624390	-426.464722	6.364747	1395.168579	-427.972687	3.395293	1672.411621	-519.041382	251.152817	1128.849487	-462.351685	-267.119507	1139.381958	-393.919006	269.831360	887.733093	-319.500946	-242.821655	912.682495	-432.960480	-6.765500	966.296997	589.392883	-38.318027	934.963623	591.249512	118.035637
-480.102234	70.138237	875.026001	-463.449158	-93.021622	873.429871	-534.062073	128.010666	496.812744	-541.407104	-137.559708	509.875854	-587.585327	130.258606	91.985687	-544.703369	-123.364700	92.209312	-475.317535	165.161621	1372.667847	-444.697998	-177.779358	1378.118652	-426.713562	5.080933	1395.438477	-428.682343	2.294807	1672.623535	-519.258057	250.171753	1129.273193	-463.313751	-267.758881	1139.872559	-394.783264	268.652374	887.716797	-321.156982	-242.720398	912.743896	-433.270081	-8.413928	966.467590	589.407715	-38.301441	934.948792	591.241638	118.136665
-480.217468	68.320045	874.984985	-463.907104	-94.810425	873.562012	-534.605896	126.961777	496.929657	-541.443115	-138.367767	509.952759	-587.562134	130.169495	91.946793	-544.753784	-123.478775	92.266068	-474.937225	163.885254	1372.877197	-445.310303	-179.029419	1378.524048	-426.966278	3.724873	1395.611816	-429.419342	1.176324	1672.851685	-519.477356	249.147949	1129.573853	-464.240082	-268.491913	1140.334839	-395.766052	267.435333	887.620605	-322.859497	-242.798889	912.789795	-433.588867	-10.203219	966.526123	589.433167	-38.302769	934.959778	591.260254	118.163818
-480.320557	66.580498	874.950745	-464.338928	-96.539856	873.718079	-535.270508	125.935699	497.007019	-541.489136	-139.149429	509.995667	-587.665222	130.043503	91.922279	-544.762817	-123.611465	92.283981	-474.554077	162.610397	1373.008667	-445.978668	-180.319138	1378.809814	-427.213196	2.297389	1395.731445	-430.186066	0.008579	1673.016357	-519.692383	248.231384	1129.891846	-465.285889	-269.576355	1140.677246	-396.769318	266.211792	887.502319	-324.455658	-242.494339	912.639648	-433.907013	-11.912507	966.607300	589.465515	-38.305717	934.945129	591.326782	118.144363
-480.412476	64.751122	874.879089	-464.691528	-98.351463	873.781006	-535.978210	124.808853	497.049744	-541.672974	-140.178848	510.054077	-587.748596	129.945724	91.894447	-544.837219	-123.745216	92.307556	-474.155701	161.247620	1373.044434	-446.680695	-181.716095	1379.039795	-427.539642	0.880379	1395.835938	-430.971649	-1.209663	1673.142090	-519.910522	247.397522	1130.081787	-466.297974	-270.540833	1140.943359	-397.746216	264.941467	887.215454	-326.217957	-243.300995	912.661255	-434.167542	-13.721739	966.618469	589.508911	-38.334766	934.968201	591.402710	118.098686
-480.247894	63.235184	874.906372	-464.831146	-100.024521	873.808655	-536.518372	123.682373	497.121979	-541.737915	-141.038300	510.032562	-587.769653	129.748520	91.755600	-544.798096	-123.903404	92.271965	-473.807739	159.891541	1373.019775	-447.424988	-183.139450	1379.183716	-427.866302	-0.632074	1395.882080	-431.767395	-2.446382	1673.177979	-520.074524	246.430542	1130.264771	-467.418915	-271.765320	1141.051758	-398.793427	263.669312	886.829590	-327.866638	-243.892288	912.562988	-434.239929	-15.398785	966.683899	589.644958	-38.425159	934.974548	591.643250	117.945984
-480.196533	61.450607	874.764648	-465.061310	-101.696388	873.752319	-537.066895	122.431129	497.147034	-541.656128	-141.908737	509.705048	-587.664429	129.529037	91.623535	-544.619263	-124.069611	92.201668	-473.450043	158.447845	1372.918701	-448.248932	-184.705078	1379.187622	-428.206207	-2.155236	1395.849731	-432.534180	-3.777436	1673.222656	-520.313171	245.668137	1130.324219	-468.571808	-273.076447	1141.056152	-399.804626	262.362549	886.393005	-329.353119	-244.491486	912.426392	-434.358154	-17.145451	966.597473	589.662476	-38.439743	934.977112	591.717834	117.903275
-480.073212	59.720058	874.634277	-465.153412	-103.494453	873.639038	-537.671875	121.180794	497.150574	-542.114746	-142.855911	509.832947	-587.737000	129.295593	91.446510	-544.797119	-124.231133	92.115150	-473.186981	157.007965	1372.696899	-449.051544	-186.258392	1379.135254	-428.603241	-3.751124	1395.701294	-433.285797	-5.128888	1673.175903	-520.428223	244.790573	1130.240845	-469.803833	-274.456451	1140.914795	-400.770233	261.016022	885.846497	-330.834991	-245.326157	912.191284	-434.380157	-18.955399	966.492676	589.650513	-38.368450	934.957886	591.628540	118.037720
-480.047668	58.045429	874.437317	-465.282166	-105.166321	873.509277	-538.237732	119.979607	497.056091	-542.503174	-143.822250	509.796448	-587.889709	129.051376	91.291283	-544.883179	-124.420166	92.038849	-472.980927	155.584229	1372.469116	-449.949493	-187.877136	1378.937622	-428.963959	-5.387864	1395.549805	-433.998901	-6.504874	1673.060913	-520.538391	243.950500	1130.107056	-471.139465	-275.888641	1140.633667	-401.851196	259.876984	885.099426	-332.212128	-246.306473	911.971741	-434.459381	-20.629251	966.340759	589.747131	-38.455288	934.946533	591.826294	117.895699
-479.926880	56.206032	874.228149	-465.245605	-106.955292	873.296021	-538.665649	118.673470	496.976837	-542.901733	-144.847641	509.762085	-587.937134	128.847000	91.089828	-544.899780	-124.628693	91.959648	-472.803070	153.999283	1372.059204	-450.885681	-189.524323	1378.712646	-429.553101	-6.964061	1395.157593	-434.676697	-7.906354	1672.891479	-520.658386	242.984238	1129.846802	-472.531525	-277.449005	1140.285767	-402.846039	258.436554	884.219971	-333.546143	-247.432022	911.645264	-434.421875	-22.468386	966.147339	589.790405	-38.455730	934.949219	591.883789	117.903778
-479.844177	54.549911	874.033325	-465.264160	-108.639580	873.088196	-539.117615	117.431816	496.852264	-543.307129	-145.864716	509.654053	-588.047363	128.617722	90.905533	-545.074097	-124.837662	91.857262	-472.737762	152.478745	1371.677612	-451.854980	-191.222198	1378.397339	-429.790894	-8.683574	1395.093994	-435.278198	-9.349646	1672.699951	-520.683960	241.837189	1129.493286	-473.941284	-279.034088	1139.825195	-403.727264	257.212067	883.594177	-334.806366	-248.704712	911.375122	-434.415070	-24.172482	965.957520	589.824585	-38.461945	934.940674	591.914673	117.949501
-479.802551	52.737488	873.789795	-465.204163	-110.444229	872.829407	-539.373352	116.094612	496.715576	-543.834900	-146.832321	509.558746	-588.051575	128.396591	90.644791	-545.341614	-125.030113	91.732491	-472.774597	150.899979	1371.243164	-452.785217	-192.982986	1378.024170	-430.159515	-10.390865	1394.822388	-435.829041	-10.841702	1672.458374	-520.438843	240.114304	1128.804688	-475.467682	-280.605164	1139.310669	-404.602631	255.795944	882.673218	-336.092346	-250.143234	911.026306	-434.384003	-25.987013	965.714661	589.889526	-38.434895	934.951233	591.983765	117.921249
-479.685974	51.025433	873.530823	-465.134949	-112.103462	872.556152	-539.540527	114.823296	496.512024	-544.331238	-147.927734	509.466125	-588.044312	128.206406	90.416069	-545.471252	-125.253471	91.613823	-472.801422	149.297272	1370.825806	-453.700897	-194.775665	1377.639771	-430.607819	-12.055423	1394.517822	-436.318176	-12.327876	1672.206787	-520.621277	239.187592	1128.552002	-477.026978	-282.170990	1138.816040	-405.541687	254.187286	881.728149	-337.315674	-251.778214	910.695557	-434.338043	-27.695217	965.468628	589.919983	-38.420895	934.956726	592.025879	117.945282
-479.650513	49.242905	873.283081	-465.038269	-113.937180	872.262146	-539.784546	113.583641	496.321747	-544.857849	-148.644287	509.373688	-588.107788	127.927849	90.120140	-545.492310	-125.430458	91.439217	-473.005676	147.708862	1370.366943	-454.613403	-196.553223	1377.252319	-430.990387	-13.818717	1394.241943	-436.731140	-13.853780	1671.911865	-520.563354	237.540833	1127.994385	-478.654755	-283.683624	1138.274658	-406.357483	252.649872	880.814880	-338.514709	-253.578247	910.372253	-434.324036	-29.520939	965.219666	589.961548	-38.415569	934.966858	592.067322	117.927353
-479.629913	47.438118	872.942078	-464.979462	-115.651772	871.967590	-539.937866	112.290230	496.122284	-545.353760	-149.516022	509.253845	-588.099121	127.658401	89.860352	-545.763000	-125.634590	91.306107	-473.191742	146.091690	1369.875366	-455.537720	-198.381180	1376.851196	-431.406769	-15.500956	1393.936157	-437.090240	-15.394970	1671.581299	-520.576233	235.998611	1127.557617	-480.311188	-285.208282	1137.715942	-407.191132	251.146164	879.987549	-339.761688	-255.554230	910.043823	-434.331207	-31.248138	964.920166	590.024841	-38.354992	934.959167	592.112793	117.956955
-479.640442	45.647915	872.656311	-464.877625	-117.441071	871.643738	-540.112427	111.101852	495.844757	-545.983521	-150.605988	509.191467	-588.124146	127.397308	89.648613	-546.200623	-125.807594	91.195389	-473.446503	144.441971	1369.399414	-456.368774	-200.211929	1376.445801	-432.025635	-17.147997	1393.401489	-437.328796	-16.920654	1671.229248	-520.596375	234.450424	1127.026367	-481.981567	-286.725342	1137.197388	-407.890259	249.410965	879.044617	-341.027740	-257.679688	909.669312	-434.327728	-33.037239	964.632629	590.074890	-38.348877	934.953613	592.143982	118.016808
-479.574738	43.731789	872.290161	-464.638275	-119.177963	871.389832	-540.113037	109.852348	495.572449	-546.136719	-151.594849	508.891388	-588.047668	127.166023	89.387360	-545.985718	-125.993614	91.065742	-473.789978	142.829041	1368.964844	-457.198181	-202.056763	1376.041870	-432.271179	-18.943727	1393.246338	-437.502716	-18.497524	1670.847900	-520.618652	232.540680	1126.519409	-483.639557	-288.207855	1136.699829	-408.677795	247.821609	878.225220	-342.302185	-259.962799	909.315613	-434.272247	-34.765568	964.359314	590.134949	-38.323483	934.947876	592.201904	118.035881
-479.635895	42.006641	872.016235	-464.645996	-120.991409	871.042969	-540.244873	108.681862	495.361725	-546.864380	-152.731430	509.008698	-588.036865	126.963943	89.218811	-546.237793	-126.236290	90.988968	-474.209290	141.167328	1368.535400	-457.961884	-203.851578	1375.707520	-432.708832	-20.584120	1392.985352	-437.600006	-20.078133	1670.448730	-520.632874	230.581116	1125.940063	-485.244446	-289.657959	1136.257935	-409.417175	246.110550	877.421265	-343.611359	-262.311218	908.948059	-434.342194	-36.568794	964.064453	590.190063	-38.322964	934.928345	592.254150	118.073669
-479.689056	40.135921	871.726379	-464.536652	-122.815125	870.798584	-540.327698	107.644768	495.170685	-547.145325	-153.883560	508.893158	-587.939819	126.796768	89.110458	-546.275085	-126.453079	90.938377	-474.592041	139.522598	1368.148560	-458.708038	-205.692200	1375.402954	-433.139343	-22.287340	1392.704834	-437.564087	-21.603367	1670.124268	-520.729919	228.540588	1125.488892	-486.873169	-291.164856	1135.918579	-410.243439	244.377197	876.769409	-345.112671	-264.892456	908.479248	-434.373962	-38.357361	963.819946	590.212646	-38.288349	934.936401	592.285645	118.084625
-479.470947	38.086315	871.442627	-464.070190	-124.452118	870.654968	-540.199341	106.472816	495.034515	-547.303894	-155.169525	508.780182	-587.771057	126.694450	89.016602	-546.188782	-126.671547	90.905479	-474.987549	137.862961	1367.787842	-459.373596	-207.504990	1375.190674	-433.579834	-23.948372	1392.494873	-437.465637	-23.168465	1669.783691	-520.889832	226.486694	1125.098145	-488.409760	-292.719940	1135.671509	-410.820557	242.383896	876.061951	-346.663025	-267.603210	908.071533	-434.171631	-40.069122	963.658875	590.287842	-38.208019	934.935425	592.327759	118.161797
-479.581940	36.185669	871.262085	-464.001770	-126.252213	870.480652	-540.200562	105.422417	494.879730	-547.569092	-156.434540	508.782532	-587.651733	126.569038	88.970131	-546.247253	-126.900581	90.912453	-475.428009	136.193634	1367.502686	-460.028778	-209.292297	1375.037842	-434.213928	-25.568972	1392.161377	-437.322144	-24.689896	1669.484497	-521.186890	224.298431	1124.738403	-489.923676	-294.252228	1135.517578	-411.484436	240.444412	875.510071	-348.287445	-270.396881	907.598206	-434.249207	-41.878006	963.502869	590.307739	-38.077473	934.941101	592.258057	118.331505
-479.972473	34.490116	871.277161	-464.164764	-128.068756	870.330200	-540.383606	104.412796	494.818848	-547.887024	-157.696457	508.797882	-587.588379	126.482834	88.968658	-546.461670	-127.072395	90.912994	-475.883270	134.575302	1367.242065	-460.670013	-211.055527	1374.946533	-434.662750	-27.231045	1392.045288	-437.138153	-26.219032	1669.195190	-521.530579	221.998184	1124.339233	-491.367920	-295.904877	1135.463379	-411.908051	238.236282	874.989563	-350.029785	-273.348450	907.192383	-434.562592	-43.681828	963.451599	590.329346	-37.970505	934.946716	592.185303	118.505501
-480.178345	32.622551	871.207642	-464.239532	-129.933060	870.255859	-540.487793	103.362885	494.801361	-548.035706	-158.930679	508.770782	-587.460693	126.362167	88.960144	-546.514343	-127.279762	90.850731	-476.388977	132.892197	1367.007080	-461.259827	-212.843338	1374.889526	-434.941925	-28.966267	1392.115967	-436.932831	-27.690298	1668.890869	-521.880493	219.583817	1123.929810	-492.764923	-297.641022	1135.523560	-412.360046	236.078751	874.559692	-351.682220	-275.851501	906.615845	-434.761047	-45.526016	963.402466	590.366150	-37.855915	934.953491	592.136047	118.685631
-480.522034	30.783485	871.118469	-464.338837	-131.808395	870.190002	-540.659302	102.451294	494.662476	-548.033325	-160.096451	508.751038	-587.354614	126.220345	88.970917	-546.557129	-127.452988	90.841324	-476.870605	131.243927	1366.790405	-461.799225	-214.598343	1374.938599	-435.309265	-30.628233	1391.988892	-436.782928	-29.189743	1668.679443	-522.305054	217.034058	1123.598511	-494.034180	-299.310760	1135.611084	-412.741241	233.842346	874.226440	-353.498108	-279.042023	906.177734	-435.023560	-47.318535	963.339294	590.427429	-37.759441	934.969238	592.139282	118.818558
-480.724182	28.932955	871.081360	-464.322815	-133.612411	870.157532	-540.675110	101.396172	494.556793	-548.173584	-161.308990	508.697144	-587.179260	126.035728	88.949921	-546.686584	-127.643074	90.836205	-477.293335	129.552002	1366.591797	-462.297516	-216.397369	1374.977051	-435.624176	-32.317074	1391.894653	-436.663116	-30.659716	1668.442871	-522.786987	214.307983	1123.200073	-495.251740	-301.142242	1135.810547	-413.098450	231.629211	873.938721	-355.407715	-282.385162	905.735596	-435.183929	-49.098984	963.330017	590.475952	-37.690186	934.965393	592.141907	118.909927
-480.898956	27.099901	870.921692	-464.365265	-135.417526	870.106262	-540.634827	100.276779	494.442627	-548.077698	-162.445496	508.614197	-586.999756	125.849548	88.884109	-546.672791	-127.799721	90.813934	-477.770599	127.909607	1366.418579	-462.646729	-218.163818	1375.080933	-435.901184	-33.972313	1391.817139	-436.632324	-32.102554	1668.278564	-523.339294	211.602234	1122.909180	-496.321960	-302.946075	1136.061279	-413.345947	229.210342	873.798523	-357.261749	-285.826233	905.347046	-435.344879	-50.830662	963.242554	590.544189	-37.638519	934.955750	592.214172	118.951241
-481.395294	25.315466	870.956970	-464.453827	-137.244232	870.116882	-540.772034	99.245270	494.342773	-548.088806	-163.593506	508.569061	-586.883911	125.623634	88.844154	-546.878662	-127.951973	90.828163	-478.198822	126.242065	1366.262817	-462.887268	-219.900986	1375.216187	-436.113983	-35.635860	1391.747559	-436.680481	-33.497562	1668.157715	-523.945129	208.697678	1122.594116	-497.361176	-304.975006	1136.312500	-413.605804	226.829773	873.657104	-359.303558	-290.010040	905.070801	-435.705841	-52.564892	963.290405	590.659790	-37.568691	934.944824	592.305969	119.005203
-481.461090	23.585785	870.853760	-464.452850	-138.856125	870.030151	-540.641357	98.188988	494.267487	-548.039490	-164.715546	508.483887	-586.639343	125.451134	88.843987	-546.919678	-128.096313	90.849533	-478.585114	124.593552	1366.097290	-463.016968	-221.667557	1375.365967	-436.325195	-37.270287	1391.775879	-436.848145	-34.869225	1668.095825	-524.562988	205.753036	1122.245972	-498.333405	-307.028656	1136.713867	-413.787537	224.499283	873.602112	-361.171509	-293.719177	904.765930	-435.820587	-54.217297	963.227783	590.721741	-37.545589	934.966309	592.376587	119.020233
-481.809082	21.887138	870.803833	-464.483887	-140.538467	869.972290	-539.853271	96.886719	493.963501	-548.025208	-165.796188	508.474365	-586.042908	125.338737	88.719627	-546.977234	-128.247971	90.863487	-479.004059	122.916275	1365.979614	-463.053040	-223.388824	1375.552246	-436.536133	-38.882572	1391.755005	-437.143311	-36.197899	1668.056519	-525.282898	202.713486	1121.901489	-499.258545	-309.237183	1137.115112	-413.897552	222.022232	873.492737	-363.020203	-297.541534	904.485474	-436.106995	-55.850033	963.210449	590.819580	-37.498692	934.976257	592.463501	119.029953
-482.260345	20.323490	870.802734	-464.471863	-142.219360	869.923523	-540.420105	96.087166	493.946869	-548.007019	-166.738937	508.450348	-586.203369	124.977539	88.801613	-547.070557	-128.352310	90.879356	-479.453278	121.245110	1365.811157	-462.961487	-225.110123	1375.767944	-436.746826	-40.474495	1391.800171	-437.546753	-37.467907	1668.085449	-525.987793	199.645020	1121.475586	-500.020050	-311.427734	1137.614746	-413.912994	219.752686	873.509033	-364.846161	-301.469604	904.248108	-436.439667	-57.409069	963.228210	590.920654	-37.489666	934.992493	592.543091	119.039513
-482.438904	18.635300	870.631287	-464.442291	-143.773956	869.795288	-539.787537	94.911041	493.632355	-548.069824	-167.872604	508.406494	-585.662842	124.829254	88.728539	-547.136963	-128.472244	90.880447	-479.916626	119.623146	1365.669312	-462.762604	-226.734833	1375.956055	-436.973572	-42.021126	1391.771240	-438.085144	-38.734352	1668.126953	-526.741577	196.516220	1121.153442	-500.724823	-313.750305	1138.229736	-413.847961	217.346771	873.518250	-366.490112	-304.954773	903.900574	-436.590942	-58.964153	963.106262	591.022278	-37.464874	934.997620	592.597961	119.058441
-482.843384	16.978392	870.442749	-464.429138	-145.349854	869.682312	-539.745972	93.843307	493.431854	-548.171143	-168.767471	508.366974	-585.525696	124.551704	88.826447	-547.126282	-128.565125	90.841103	-480.492615	117.973694	1365.521851	-462.526947	-228.374084	1376.174927	-437.174500	-43.544289	1391.787964	-438.752197	-39.911903	1668.186035	-527.468079	193.450867	1120.703979	-501.239746	-316.117523	1138.753296	-413.747955	214.901627	873.732239	-368.379547	-309.611542	903.832947	-436.839203	-60.446781	962.971069	591.109375	-37.444153	934.994202	592.644043	119.082741
-483.339783	15.539760	870.410767	-464.385406	-146.878067	869.505432	-539.778992	92.936646	493.323242	-548.278931	-169.674362	508.326538	-585.481812	124.238808	88.905411	-547.188782	-128.687378	90.811478	-481.115417	116.318527	1365.317871	-462.151154	-229.951721	1376.369873	-437.393738	-45.064365	1391.772217	-439.515350	-41.058159	1668.232422	-528.253906	190.449005	1120.329834	-501.695618	-318.560883	1139.345215	-413.608246	212.512054	873.844849	-370.051910	-313.828552	903.675171	-437.131348	-61.900574	962.891479	591.150879	-37.398201	934.983093	592.619934	119.121155
-483.580933	14.139152	870.221558	-464.275940	-148.266891	869.316223	-539.716309	92.059792	493.234161	-548.353149	-170.594345	508.252075	-585.384094	124.008919	88.993301	-547.215820	-128.781586	90.755775	-481.814117	114.708168	1365.117188	-461.716949	-231.493958	1376.535034	-437.604492	-46.556744	1391.760498	-440.379883	-42.189724	1668.329834	-528.959595	187.528915	1119.897949	-502.054077	-321.139679	1139.947876	-413.444946	210.214523	873.909912	-371.652100	-318.119568	903.519592	-437.242126	-63.221153	962.716980	591.214478	-37.380714	934.964050	592.617554	119.154716
-483.831177	12.674335	870.038879	-464.092926	-149.608597	869.123291	-539.622437	91.110687	493.116241	-548.264282	-171.343964	508.124664	-585.342834	123.775223	89.032005	-547.213562	-128.879852	90.695656	-482.578186	113.106186	1364.888184	-461.166229	-233.020111	1376.701538	-437.854645	-47.976307	1391.739502	-441.384094	-43.233299	1668.414673	-529.645386	184.815491	1119.465332	-502.315277	-323.850037	1140.578491	-413.329773	207.911713	873.906738	-373.030060	-321.881653	903.232239	-437.294220	-64.531731	962.532593	591.244690	-37.348370	934.940979	592.589172	119.164642
-484.251007	11.421607	869.998962	-463.994507	-150.877838	868.917725	-539.525696	90.240143	492.990662	-548.705566	-172.377090	508.137360	-585.270996	123.589531	89.051041	-547.559814	-128.980698	90.692009	-483.420166	111.508545	1364.619751	-460.586487	-234.475372	1376.823486	-438.093811	-49.360882	1391.701172	-442.394348	-44.246304	1668.490112	-530.314270	182.150467	1118.992432	-502.384674	-326.553711	1141.196289	-413.212982	205.685410	873.967773	-374.685577	-326.791992	903.213135	-437.436493	-65.768532	962.401550	591.303101	-37.310371	934.936340	592.586670	119.183884
-484.528748	10.131176	869.884521	-463.733246	-152.151764	868.753967	-539.336670	89.397354	492.835419	-548.859619	-173.158142	508.052399	-585.251648	123.383987	89.055229	-547.656372	-129.061539	90.684212	-484.368011	109.960442	1364.364380	-459.990204	-235.865601	1376.975098	-438.348846	-50.718929	1391.661865	-443.495331	-45.210716	1668.551880	-530.962097	179.561707	1118.560669	-502.392700	-329.416046	1141.875977	-413.093475	203.541885	873.933411	-376.145905	-331.219208	903.103821	-437.453522	-66.957817	962.261902	591.376770	-37.293526	934.927856	592.592468	119.201042
-484.821716	8.848457	869.826660	-463.486359	-153.334885	868.589905	-539.101379	88.590843	492.694580	-548.899597	-173.900055	508.011383	-585.197510	123.117699	89.038017	-547.722107	-129.163361	90.633018	-485.414276	108.461639	1364.085938	-459.279114	-237.241028	1377.101685	-438.632141	-52.027283	1391.605835	-444.674011	-46.130035	1668.612061	-531.581116	176.997910	1118.038818	-502.264282	-332.341614	1142.580200	-413.021332	201.494614	873.867981	-377.552856	-335.685455	902.998413	-437.446503	-68.122971	962.136108	591.425842	-37.249203	934.930664	592.570801	119.239029
-485.127716	7.691942	869.839783	-463.312347	-154.376617	868.429626	-538.854919	87.780479	492.552551	-549.127014	-174.744400	507.977875	-585.166931	122.887619	89.071045	-547.755737	-129.265976	90.658142	-486.517395	106.931488	1363.806519	-458.608978	-238.536392	1377.191284	-438.923370	-53.289246	1391.584229	-445.875702	-47.001682	1668.709229	-532.212708	174.587585	1117.593262	-502.029755	-335.397705	1143.273315	-412.984283	199.628601	873.951477	-378.869446	-340.148743	902.914978	-437.471863	-69.204208	962.045654	591.497925	-37.236443	934.940369	592.584290	119.231880
-485.259796	6.842370	869.893372	-462.965759	-155.455368	868.261414	-538.536438	87.039383	492.414093	-549.253418	-175.468079	507.901031	-585.042480	122.656479	89.111031	-547.793457	-129.366638	90.622322	-487.727875	105.468536	1363.514648	-457.846741	-239.835632	1377.300903	-439.234863	-54.537773	1391.557617	-447.084106	-47.840370	1668.733765	-532.846252	172.360306	1117.107056	-501.651245	-338.432007	1143.986938	-412.798981	197.698669	873.878479	-379.984619	-344.634064	902.889038	-437.351013	-70.190903	961.983948	591.566223	-37.245293	934.933716	592.583679	119.249672
-485.602844	5.463874	869.833557	-462.698212	-156.574753	868.135559	-538.238220	86.354622	492.272278	-549.425537	-176.271576	507.856873	-584.955200	122.409637	89.143448	-547.829468	-129.450638	90.586998	-489.014679	103.986061	1363.174805	-457.095886	-241.039108	1377.402588	-439.531525	-55.768230	1391.501099	-448.307312	-48.617504	1668.801270	-533.437866	170.177368	1116.631836	-501.148041	-341.418823	1144.686279	-412.576630	195.962265	873.880371	-381.086060	-349.080658	902.839722	-437.341766	-71.325737	961.867371	591.649658	-37.232517	934.929626	592.575745	119.235596
-485.838989	4.274919	869.804993	-462.349426	-157.582886	867.987305	-537.921021	85.655502	492.166718	-549.557800	-177.064224	507.780365	-584.929932	122.168549	89.226547	-547.879089	-129.567642	90.550125	-490.341919	102.502983	1362.814453	-456.310913	-242.272217	1377.540039	-439.856506	-56.906898	1391.461792	-449.534241	-49.351322	1668.823730	-534.107727	168.242981	1116.145264	-500.558716	-344.473175	1145.378662	-412.465820	194.301743	873.796082	-382.185669	-353.596924	902.777527	-437.249725	-72.349838	961.761414	591.731567	-37.195030	934.922913	592.574463	119.272194
-486.043213	3.179104	869.780640	-461.976105	-158.591095	867.841003	-537.533325	84.927788	491.992554	-549.454041	-177.741959	507.697296	-584.798157	121.977753	89.308800	-547.865906	-129.654999	90.544456	-491.721558	100.999344	1362.443604	-455.485382	-243.483917	1377.640503	-440.178436	-57.992245	1391.418213	-450.785706	-50.013088	1668.771240	-534.864746	166.550812	1115.724609	-499.873932	-347.484283	1146.161011	-412.356720	192.706360	873.685303	-383.141479	-357.997711	902.778687	-437.138885	-73.333900	961.662476	591.806641	-37.195782	934.907532	592.589355	119.253189
-486.258728	2.131572	869.774048	-461.633698	-159.523026	867.726685	-537.234863	84.369621	491.877472	-549.338257	-178.469971	507.642120	-584.720947	121.767479	89.407394	-547.938660	-129.753311	90.524612	-493.128967	99.501144	1362.087524	-454.647614	-244.573471	1377.808838	-440.527100	-59.068020	1391.393433	-451.963806	-50.543449	1668.802734	-535.580994	164.914261	1115.210083	-499.066711	-350.388580	1146.952148	-412.273804	191.154144	873.646912	-383.991821	-362.370056	902.838684	-437.077820	-74.255463	961.599731	591.857544	-37.211216	934.916565	592.596313	119.239563
-486.402985	1.161197	869.803467	-461.219299	-160.418213	867.583191	-536.936279	83.848808	491.769073	-549.304565	-179.303436	507.593994	-584.618591	121.580566	89.449486	-548.116394	-129.853226	90.561035	-494.676544	98.121086	1361.810791	-453.754059	-245.690109	1378.026245	-440.863617	-60.069057	1391.436157	-453.211945	-51.042168	1668.742920	-536.363586	163.290604	1114.732300	-498.173981	-353.315308	1147.793091	-412.236053	189.745453	873.657837	-384.716156	-366.527710	903.007813	-436.957916	-75.160522	961.547363	591.958313	-37.200966	934.910583	592.616699	119.258293
-486.559143	0.172059	869.811707	-460.773651	-161.336075	867.488586	-536.685425	83.248138	491.683105	-549.029785	-180.020599	507.489960	-584.540222	121.431679	89.492271	-548.121399	-129.954437	90.551582	-496.202240	96.604355	1361.459473	-452.917358	-246.753021	1378.243286	-441.191223	-61.044510	1391.468994	-454.458130	-51.331635	1668.787720	-537.059143	161.909973	1114.382446	-497.188324	-356.161011	1148.671265	-412.033508	188.550919	873.884521	-385.326813	-370.629272	903.207764	-436.869171	-76.043045	961.522949	592.044800	-37.180771	934.905212	592.619324	119.253830
-486.747955	-0.771687	869.791077	-460.440948	-162.184723	867.397461	-536.447876	82.668877	491.634033	-548.765381	-180.747238	507.419891	-584.473755	121.292778	89.502975	-548.235046	-130.015350	90.579987	-497.780914	95.076790	1361.066284	-452.009552	-247.828323	1378.527344	-441.490326	-61.968708	1391.504761	-455.836243	-51.596596	1668.802856	-537.955811	160.457108	1114.031616	-496.089355	-358.881592	1149.546387	-411.787994	187.542252	874.256470	-385.841248	-374.587189	903.525269	-436.841217	-76.865608	961.480896	592.141052	-37.227196	934.915100	592.649780	119.226509
-486.854462	-1.729493	869.767212	-460.045410	-162.934692	867.256470	-536.177673	82.112236	491.519989	-548.453308	-181.494583	507.311523	-584.378784	121.182838	89.492020	-548.312561	-130.064957	90.555984	-499.364136	93.513313	1360.679810	-451.085632	-248.860062	1378.888794	-441.745209	-62.785927	1391.560547	-457.134857	-51.698101	1668.796265	-538.837952	159.198807	1113.633301	-494.992798	-361.580292	1150.508179	-411.470032	186.442490	874.471252	-386.167633	-378.326111	903.956604	-436.764984	-77.678291	961.423401	592.261169	-37.220093	934.903442	592.676331	119.231850
-486.984528	-2.602874	869.764099	-459.624634	-163.749023	867.147827	-536.010742	81.634995	491.440399	-548.049622	-182.199341	507.212006	-584.282776	121.059441	89.491096	-548.334900	-130.085495	90.571426	-500.936218	91.901894	1360.220825	-449.947754	-249.785782	1379.322266	-441.959534	-63.524052	1391.625977	-458.618835	-51.649906	1668.817993	-539.846008	158.270767	1113.241821	-493.803986	-364.088776	1151.564331	-411.360291	185.424103	874.638306	-386.456390	-381.969391	904.458801	-436.701935	-78.470367	961.397339	592.363953	-37.286362	934.909302	592.707581	119.199425
-487.127411	-3.553074	869.724426	-459.253571	-164.525604	867.062317	-535.869812	81.209488	491.341187	-547.867737	-182.936462	507.074371	-584.213501	120.963501	89.506950	-548.377686	-130.077713	90.573303	-502.597778	90.325401	1359.773560	-448.820984	-250.714493	1379.791870	-442.270416	-64.228386	1391.728394	-460.264496	-51.472607	1668.846680	-540.823303	157.402863	1112.750244	-492.582703	-366.472687	1152.641235	-411.301544	184.518906	874.694397	-386.588226	-385.435089	905.054871	-436.661896	-79.251549	961.359680	592.485229	-37.324200	934.906860	592.723389	119.158554
-487.148376	-4.322815	869.675598	-458.820648	-165.249359	866.938049	-535.785217	80.701294	491.277679	-547.297546	-183.393005	506.963104	-584.134033	120.875900	89.544243	-548.325256	-130.072159	90.569389	-504.360046	88.771591	1359.302002	-447.761414	-251.494431	1380.315308	-442.676422	-64.839783	1391.827271	-462.073914	-51.163494	1668.851807	-541.885193	156.338440	1112.211914	-491.335297	-368.895477	1153.852417	-411.265015	183.648712	874.712280	-386.579437	-388.617096	905.757324	-436.535950	-79.952026	961.302185	592.509033	-37.252720	934.891541	592.547058	119.381607
-487.169708	-5.099449	869.635376	-458.399750	-165.997269	866.833923	-535.702881	80.161095	491.245178	-546.930115	-184.013641	506.868317	-584.017334	120.774651	89.554626	-548.365173	-130.008408	90.565300	-506.099945	87.244598	1358.790771	-446.491791	-252.268768	1380.943115	-443.062683	-65.446915	1391.952393	-463.959106	-50.810257	1668.890015	-542.958435	155.180237	1111.681885	-490.025024	-371.012421	1155.013672	-411.393829	182.922028	874.756653	-386.330688	-391.538696	906.586914	-436.425415	-80.666725	961.262451	592.599792	-37.198414	934.892029	592.470215	119.488068
-487.078430	-6.025348	869.591797	-457.962799	-166.754623	866.745544	-535.604858	79.622383	491.226471	-546.582031	-184.384567	506.815216	-583.796082	120.667625	89.605850	-548.334290	-130.009552	90.564766	-507.788879	85.801888	1358.267944	-445.233246	-252.949097	1381.645264	-443.459778	-65.966522	1392.114624	-466.052948	-50.347286	1668.916748	-544.056824	153.781067	1111.092896	-488.687042	-373.004974	1156.260376	-411.669830	182.391571	874.846741	-385.995972	-394.253082	907.424377	-436.276184	-81.472534	961.239380	592.702332	-37.252331	934.891479	592.492126	119.428146
-486.930298	-6.803414	869.585938	-457.479431	-167.494827	866.693542	-535.616943	79.082130	491.288147	-546.201477	-184.837006	506.756042	-583.653503	120.476624	89.704430	-548.356689	-130.020935	90.585075	-509.432526	84.413383	1357.722412	-443.900482	-253.526016	1382.358032	-443.859680	-66.420830	1392.255249	-468.281860	-49.780930	1668.887939	-545.190308	152.360199	1110.499023	-487.303711	-374.792572	1157.459229	-411.886444	181.886703	874.914063	-385.422821	-396.717468	908.434448	-436.057526	-82.200066	961.246582	592.830383	-37.301456	934.886841	592.526611	119.354927
-486.780273	-7.564695	869.603699	-456.982880	-168.238220	866.639893	-535.700256	78.576141	491.325958	-545.865173	-185.325974	506.719818	-583.533142	120.306587	89.829445	-548.266602	-130.003967	90.603119	-511.118439	83.066139	1357.118286	-442.534790	-254.024200	1383.170410	-444.300201	-66.838516	1392.399170	-470.611633	-49.205444	1668.878540	-546.308228	150.853745	1109.802979	-485.854004	-376.634064	1158.822754	-412.025421	181.371277	874.939514	-384.825775	-399.009033	909.426514	-435.841187	-82.935867	961.269165	593.010193	-37.336788	934.893311	592.610168	119.245956
-486.689240	-8.365211	869.640869	-456.528961	-168.976074	866.626831	-535.777466	78.067329	491.364899	-545.577393	-185.805725	506.704224	-583.373901	120.104858	89.915611	-548.395935	-130.069138	90.660629	-512.845459	81.710144	1356.444702	-441.151611	-254.440933	1384.026001	-444.808746	-67.206192	1392.530518	-473.028717	-48.476269	1668.813721	-547.493774	149.326859	1109.110962	-484.316101	-378.291351	1160.220825	-412.271576	180.894974	874.926086	-383.942902	-400.986603	910.603638	-435.640411	-83.664757	961.306763	593.161926	-37.423222	934.893494	592.653381	119.186043
-486.480316	-9.133499	869.682007	-455.984741	-169.745255	866.660828	-535.858887	77.448547	491.419861	-545.313049	-186.214478	506.716064	-583.235413	119.869720	89.989983	-548.280640	-130.092865	90.679886	-514.395508	80.555756	1355.716064	-439.789886	-254.709473	1384.855591	-445.309937	-67.499985	1392.635132	-475.566101	-47.816662	1668.711670	-548.606934	147.711105	1108.331543	-482.715210	-379.917847	1161.634155	-412.619293	180.408447	874.868225	-382.876190	-402.775696	911.779297	-435.345642	-84.378647	961.372925	593.270569	-37.492905	934.885315	592.673157	119.078751
-486.243378	-9.970846	869.714600	-455.468170	-170.437027	866.679749	-535.931519	76.814346	491.473633	-544.995117	-186.621277	506.718384	-583.111450	119.681686	90.080498	-548.283264	-130.116013	90.701218	-515.964172	79.397903	1355.051880	-438.296234	-254.943604	1385.730713	-445.787140	-67.802132	1392.734619	-478.008484	-47.313091	1668.591309	-549.872192	145.945023	1107.455200	-480.995270	-381.564880	1163.189453	-412.863098	179.846863	874.713135	-381.648041	-404.362000	913.006409	-435.032135	-85.096581	961.420471	593.392273	-37.608948	934.886353	592.693665	118.995285
-486.021210	-10.740706	869.765381	-454.974731	-171.104202	866.752197	-536.000427	76.268204	491.535461	-544.651917	-187.123322	506.721344	-582.937866	119.475960	90.141258	-548.218872	-130.119629	90.753067	-517.526917	78.316757	1354.348999	-436.807190	-255.037064	1386.608887	-446.284912	-68.038353	1392.822510	-480.610840	-46.586735	1668.435303	-551.144409	144.293335	1106.608765	-479.194031	-382.893860	1164.576538	-413.212433	179.303574	874.548584	-380.147827	-405.768372	914.272644	-434.724335	-85.748604	961.497620	593.493958	-37.686531	934.862183	592.680908	118.923180
-485.753052	-11.475637	869.845032	-454.377106	-171.779968	866.807800	-536.033081	75.643379	491.549622	-544.322449	-187.564209	506.688385	-582.872253	119.290054	90.174133	-548.213135	-130.126801	90.765831	-519.128784	77.267860	1353.655151	-435.423767	-255.113678	1387.422119	-446.822998	-68.234024	1392.884644	-483.005157	-46.134037	1668.239258	-552.433594	142.583420	1105.719727	-477.367859	-384.032745	1165.824585	-413.711060	178.696991	874.313782	-378.511810	-407.079010	915.485962	-434.369568	-86.408310	961.592590	593.623535	-37.773617	934.839722	592.699341	118.827385
-485.456940	-12.302238	869.916260	-453.768097	-172.476242	866.872375	-536.087158	75.086075	491.592468	-543.929626	-187.998840	506.641663	-582.810486	119.073700	90.221680	-548.305176	-130.160370	90.772278	-520.753174	76.321426	1352.936157	-434.046417	-255.113892	1388.216309	-447.356964	-68.408539	1392.891479	-485.417603	-45.559090	1668.058350	-553.798462	140.809387	1104.742676	-475.345215	-385.331024	1167.233765	-414.229187	178.157928	874.039185	-376.418121	-407.929565	916.928406	-433.983978	-87.113327	961.682983	593.748596	-37.860603	934.841553	592.724365	118.735748
-485.217529	-12.945399	869.946655	-453.185913	-173.140244	866.953064	-536.005188	74.474556	491.610931	-543.452820	-188.427322	506.591919	-582.754395	118.901054	90.255234	-548.256836	-130.193268	90.785088	-522.349243	75.414848	1352.236938	-432.711884	-255.055923	1388.979370	-447.925507	-68.523933	1392.879761	-487.653625	-45.127731	1667.768188	-555.130371	139.015045	1103.734253	-473.234558	-386.398987	1168.455566	-414.710571	177.700272	873.854736	-374.128632	-408.722382	918.201965	-433.647705	-87.677406	961.761841	593.857300	-37.976215	934.831116	592.738220	118.676460
-484.822144	-13.628419	869.990784	-452.495117	-173.805878	867.036011	-535.822083	73.794876	491.556702	-543.001465	-188.871231	506.598053	-582.673035	118.742668	90.241997	-548.308472	-130.231888	90.821426	-524.004272	74.550507	1351.476074	-431.499176	-254.951065	1389.684204	-448.540619	-68.581703	1392.826660	-489.736847	-44.753246	1667.520508	-556.583313	137.326172	1102.723022	-471.111969	-387.413177	1169.599487	-415.301483	177.159439	873.604736	-371.918549	-409.564087	919.163269	-433.214630	-88.285835	961.863403	594.002197	-38.039379	934.818726	592.777893	118.642311
-484.428680	-14.352509	870.007751	-451.776276	-174.383850	867.077820	-535.542419	73.260658	491.525848	-542.504333	-189.307846	506.551208	-582.523071	118.608162	90.262482	-548.411804	-130.298843	90.817345	-525.619934	73.743919	1350.774170	-430.355377	-254.850693	1390.268799	-448.919128	-68.549644	1392.864624	-491.826813	-44.301865	1667.143066	-558.091797	135.652771	1101.747559	-468.932617	-388.350159	1170.621338	-416.117249	176.667267	873.211182	-369.323914	-410.130707	920.204529	-432.775208	-88.869957	961.933105	594.153748	-38.089218	934.824890	592.845459	118.544899
-484.156128	-15.013139	870.004517	-451.128265	-174.892212	867.077820	-535.336060	72.764297	491.515930	-541.960205	-189.789978	506.518463	-582.523254	118.473763	90.279434	-548.402710	-130.351578	90.875076	-527.246277	73.009888	1350.061279	-429.350250	-254.670517	1390.801880	-449.510468	-68.583519	1392.747070	-493.672394	-44.011898	1666.802856	-559.558044	134.009064	1100.768188	-466.632385	-389.184784	1171.465820	-417.004150	176.171921	872.765259	-366.360107	-410.422913	921.310608	-432.424042	-89.387581	961.968750	594.265930	-38.195194	934.814331	592.879883	118.478767
-483.868805	-15.615253	869.955566	-450.342407	-175.491409	867.038147	-535.077759	72.302254	491.485443	-541.422363	-190.300125	506.551483	-582.463989	118.389198	90.293350	-548.404541	-130.373795	90.947891	-528.740967	72.301682	1349.420044	-428.436890	-254.472961	1391.203125	-450.327026	-68.745018	1392.460571	-495.375824	-43.686699	1666.417480	-561.028931	132.295593	1099.825439	-464.299225	-389.873383	1172.101196	-418.099915	175.605850	872.275757	-363.217133	-410.577393	922.221558	-432.031799	-89.904045	961.973633	594.434265	-38.252563	934.799500	592.991028	118.383713
-483.595337	-16.294962	869.830811	-449.555756	-176.048203	866.971558	-534.746277	71.816063	491.406555	-540.839050	-190.791077	506.506958	-582.401184	118.308388	90.263451	-548.448120	-130.419083	90.976135	-530.429321	71.604965	1348.712524	-427.678589	-254.328384	1391.496094	-450.995361	-68.755081	1392.218384	-496.855164	-43.428898	1666.046143	-562.611328	130.763367	1098.885376	-461.915314	-390.463501	1172.606445	-419.184875	174.910110	871.679871	-359.854675	-410.588898	923.067383	-431.648956	-90.403473	961.925842	594.549194	-38.376080	934.809204	593.073608	118.209671
-483.350220	-16.944988	869.694397	-448.767609	-176.551788	866.897461	-534.410339	71.302086	491.255341	-540.150330	-191.283859	506.427094	-582.342773	118.246742	90.178535	-548.372009	-130.452286	91.013535	-532.042786	71.023979	1348.108765	-427.055908	-254.201492	1391.695435	-451.672272	-68.775604	1391.933472	-498.237122	-43.118557	1665.570557	-564.161499	129.224335	1098.015869	-459.489532	-390.903473	1172.879883	-420.537140	174.404037	871.148987	-356.206543	-410.331726	923.824890	-431.304901	-90.858025	961.877258	594.759033	-38.570633	934.808105	593.348450	117.854675
-483.125580	-17.657784	869.476013	-447.948578	-177.095139	866.802002	-534.100586	70.899124	491.117096	-539.466125	-191.744965	506.367188	-582.334656	118.254410	90.097893	-548.251953	-130.444595	91.052994	-533.682007	70.347755	1347.420166	-426.609161	-254.099899	1391.756592	-452.227081	-68.639687	1391.708496	-499.348114	-42.871056	1665.138306	-565.767334	127.830727	1097.227417	-457.049866	-391.290100	1172.943481	-422.159882	173.979797	870.586853	-352.437164	-409.939148	924.421204	-430.977844	-91.322121	961.781921	594.909302	-38.643738	934.796204	593.419861	117.776802
-482.884064	-18.249855	869.237427	-447.080688	-177.596237	866.640320	-533.705078	70.591698	490.943237	-538.542786	-192.207199	506.300354	-582.290039	118.282997	89.990685	-548.135315	-130.464447	91.096748	-535.163757	69.845528	1346.876465	-426.234955	-253.974075	1391.687866	-453.133636	-68.790039	1391.191528	-500.317749	-42.621346	1664.625977	-567.342346	126.496834	1096.469238	-454.576599	-391.549011	1172.880127	-423.636322	173.385880	869.916931	-348.445404	-409.392487	924.934204	-430.647919	-91.735947	961.655823	595.061890	-38.707973	934.778137	593.512329	117.728188
-482.667938	-18.769310	868.965637	-446.256897	-178.051987	866.497498	-533.283386	70.290909	490.753967	-537.739319	-192.749786	506.293365	-582.247803	118.305481	89.831146	-548.344910	-130.516037	91.142418	-536.707642	69.310745	1346.353394	-426.012695	-253.944351	1391.502930	-453.734406	-68.717278	1390.878662	-501.038940	-42.360783	1664.136230	-568.977722	125.254997	1095.731445	-452.104004	-391.677673	1172.564331	-425.264801	172.696823	869.246155	-344.318268	-408.677917	925.299988	-430.363281	-92.069145	961.524109	595.235413	-38.776600	934.775208	593.606201	117.630745
-482.464661	-19.301350	868.673401	-445.378998	-178.453079	866.275879	-532.835510	69.967354	490.510437	-536.576355	-193.076019	506.101349	-582.218262	118.377235	89.656433	-548.261353	-130.544785	91.128136	-538.077026	68.762993	1345.848022	-425.845367	-253.950211	1391.207642	-454.585632	-68.859741	1390.339355	-501.608673	-42.173073	1663.504150	-570.627380	124.194611	1095.086670	-449.587830	-391.708099	1172.099976	-427.267426	172.383224	868.626221	-339.986053	-407.707703	925.623779	-430.063629	-92.401665	961.345215	595.410095	-38.865475	934.780823	593.707458	117.567680
-481.769135	-19.509600	868.494690	-444.248444	-178.522049	866.064087	-532.230042	69.617775	490.322784	-535.931030	-193.876480	506.110748	-582.072510	118.529015	89.489822	-548.649963	-130.605820	91.209961	-539.399841	68.333984	1345.401123	-425.804169	-253.996292	1390.774048	-455.148376	-68.845100	1390.011841	-502.025360	-41.935654	1662.991943	-572.380371	123.232178	1094.548706	-447.063202	-391.642120	1171.421143	-429.165802	171.722305	867.871704	-335.565979	-406.574493	925.758728	-429.503296	-92.546684	961.276917	595.545044	-38.940517	934.771301	593.791260	117.499313
-481.485291	-20.049135	868.151855	-443.254974	-178.829834	865.865967	-531.847107	69.369858	490.065948	-534.588196	-194.106735	505.853760	-582.068298	118.642250	89.304184	-548.508484	-130.599579	91.200607	-540.611511	67.895271	1345.016479	-425.743103	-254.084763	1390.268555	-455.928314	-69.019783	1389.439575	-502.243164	-41.656384	1662.459106	-574.065857	122.319412	1094.056274	-444.532074	-391.435913	1170.600586	-431.518738	171.456818	867.237488	-331.060242	-405.295135	925.788635	-429.186523	-92.804428	961.108948	595.696594	-39.035290	934.758301	593.884827	117.426620
-481.741394	-20.473967	867.741516	-443.124725	-179.070770	865.521179	-531.737610	69.234161	489.873901	-533.734558	-194.717285	505.710297	-582.111694	118.747070	89.140266	-548.916809	-130.721893	91.249229	-541.819702	67.378456	1344.617432	-425.761566	-254.195435	1389.683350	-456.506165	-69.163086	1388.999512	-502.363495	-41.527451	1661.924927	-575.889893	121.575294	1093.544678	-441.965118	-391.150879	1169.588867	-433.659668	170.810699	866.442322	-326.464722	-403.752716	925.774658	-429.401215	-93.047508	960.778442	595.827698	-39.131195	934.759033	593.960693	117.326134
-481.906830	-21.129719	867.299744	-442.379669	-179.774963	865.099670	-531.583801	69.114876	489.661102	-532.726563	-195.334793	505.669189	-582.089722	118.892471	88.953743	-548.859192	-130.753815	91.279724	-542.802490	67.006897	1344.314331	-425.823029	-254.383652	1389.030151	-456.981384	-69.244484	1388.680542	-502.371033	-41.346596	1661.424927	-577.676270	120.999710	1093.199097	-439.417358	-390.746460	1168.437256	-436.166687	170.407761	865.671082	-321.853302	-402.126282	925.615906	-429.322021	-93.581284	960.409851	595.993958	-39.213478	934.736877	594.074219	117.265549
-482.004852	-21.766455	866.903809	-441.510010	-180.300766	864.831177	-531.455383	68.957642	489.462494	-531.753601	-195.924927	505.556793	-582.019714	119.093124	88.753319	-548.864380	-130.841446	91.322876	-543.698608	66.608635	1344.067993	-425.877197	-254.603333	1388.303833	-457.482086	-69.429008	1388.295410	-502.242554	-41.202637	1661.026367	-579.478027	120.352036	1092.860474	-436.850922	-390.280243	1167.260864	-438.754456	169.981812	864.883057	-317.272949	-400.285004	925.420837	-429.222046	-93.955757	960.161438	596.102112	-39.294865	934.739868	594.129578	117.189583
-482.092896	-22.394310	866.556519	-440.620514	-180.713852	864.638489	-531.410950	68.823029	489.322754	-530.727051	-196.408493	505.512177	-582.019470	119.289795	88.516701	-549.066772	-130.952545	91.367470	-544.435730	66.207352	1343.900879	-425.885559	-254.884476	1387.628052	-458.088226	-69.741959	1387.855225	-502.137787	-41.133804	1660.532227	-581.373840	120.038445	1092.683838	-434.277222	-389.760529	1166.003784	-441.601624	169.566986	864.098511	-312.652069	-398.244629	925.228638	-429.144897	-94.259560	959.986023	596.260559	-39.384735	934.730347	594.248169	117.092873
-482.143799	-22.932787	866.273682	-439.824921	-180.963440	864.459473	-531.325623	68.642838	489.177460	-529.716309	-196.889420	505.373871	-581.954834	119.497337	88.328461	-549.153076	-131.068085	91.379997	-545.142883	65.787987	1343.793335	-425.975891	-255.251892	1386.963379	-458.348969	-69.902893	1387.708862	-501.983521	-41.050240	1660.166504	-583.230896	119.623207	1092.512451	-431.706604	-389.065186	1164.698608	-444.576294	169.160751	863.295288	-307.952789	-395.952545	925.075500	-429.072296	-94.487022	959.843811	596.396362	-39.436234	934.720581	594.349365	117.008621
-482.420502	-23.302710	866.063721	-439.463165	-180.927933	864.285950	-531.401123	68.523590	489.130676	-528.798645	-197.311279	505.122284	-581.991760	119.609299	88.226799	-549.241455	-131.143463	91.403442	-545.757141	65.311745	1343.754883	-425.987366	-255.630341	1386.315063	-458.752716	-70.211449	1387.473267	-501.683411	-41.083477	1659.917603	-585.199097	119.323914	1092.591064	-429.119873	-388.297516	1163.397217	-447.496918	168.524078	862.564087	-303.296936	-393.456177	924.941040	-429.292816	-94.556534	959.732788	596.557861	-39.523922	934.729553	594.460754	116.899826
-482.939209	-23.615185	865.948303	-439.659424	-180.582092	864.137268	-531.545227	68.405487	489.081329	-528.004028	-197.804413	504.878479	-581.953186	119.759155	88.140587	-549.411072	-131.238266	91.417854	-546.291382	64.871201	1343.783203	-425.956512	-256.017731	1385.773315	-459.079651	-70.596291	1387.291626	-501.515717	-41.228073	1659.570801	-586.977539	118.999222	1092.676025	-426.521454	-387.265747	1162.119019	-450.934113	168.507370	861.953308	-298.776794	-390.806030	924.817993	-429.798401	-94.504547	959.647339	596.728333	-39.598431	934.746582	594.568298	116.829338
-483.292358	-23.970335	865.812134	-439.378754	-180.669952	863.990112	-531.601013	68.266846	489.054535	-527.246582	-198.199249	504.713531	-581.924744	119.887177	88.138329	-549.508850	-131.295914	91.426132	-546.823364	64.239220	1343.796997	-425.866119	-256.503967	1385.284424	-459.376190	-71.004257	1387.163574	-501.334412	-41.385471	1659.339233	-588.952393	118.762222	1092.882202	-423.927856	-385.981049	1160.889771	-454.039337	167.886902	861.234802	-294.354889	-387.938477	924.786865	-430.003235	-94.640106	959.554688	596.870667	-39.665443	934.766357	594.644714	116.736305
-483.748627	-24.343279	865.742126	-439.107300	-180.833267	863.908020	-531.666687	68.164261	489.042267	-526.276672	-198.297485	504.510071	-581.934021	119.951057	88.159775	-549.466309	-131.358276	91.391891	-547.234375	63.652523	1344.000610	-425.673279	-256.987640	1384.880615	-459.614349	-71.451515	1387.090210	-501.113556	-41.649422	1659.202881	-590.847351	118.521790	1093.159424	-421.475647	-384.878754	1159.744019	-457.451233	167.513901	860.577087	-290.011200	-384.830292	924.870728	-430.245239	-94.802727	959.519470	596.993530	-39.734520	934.774658	594.693909	116.701958
-484.264130	-24.629076	865.701782	-438.914978	-180.914993	863.823792	-531.668823	68.061089	489.057465	-525.882385	-198.796692	504.432617	-581.941406	119.956978	88.170616	-549.725525	-131.487778	91.414597	-547.641541	62.916302	1344.204834	-425.354645	-257.452118	1384.599731	-459.812531	-71.919479	1387.073364	-500.998169	-41.998310	1659.078857	-592.726074	118.339432	1093.574585	-419.154755	-383.772614	1158.739014	-461.200623	167.421112	860.090393	-285.857849	-381.522766	925.026489	-430.518402	-94.894440	959.486206	597.151489	-39.802608	934.783997	594.782166	116.618462
-484.865570	-24.836437	865.718201	-438.796539	-181.011993	863.807739	-531.598999	68.000847	489.067291	-525.526611	-199.175964	504.374146	-581.899963	119.971062	88.273758	-549.755127	-131.575546	91.413345	-548.071716	62.140793	1344.478882	-424.966248	-257.987488	1384.430664	-459.969727	-72.513687	1387.134033	-500.897430	-42.459747	1659.038574	-594.702332	117.939323	1094.133179	-416.869507	-382.656525	1157.875122	-465.430420	166.837021	859.228149	-281.781281	-378.014526	925.285522	-430.835266	-94.939911	959.502136	597.277283	-39.863323	934.793701	594.839539	116.580711
-485.502533	-25.015480	865.815918	-438.822540	-181.022888	863.820129	-531.400330	68.038025	489.123322	-525.301208	-199.503922	504.296875	-581.843750	119.927208	88.441956	-549.800659	-131.660522	91.449142	-548.479797	61.273838	1344.848022	-424.408234	-258.457520	1384.358521	-460.066193	-73.106918	1387.265137	-500.898590	-43.034569	1658.998535	-596.647644	117.654640	1094.760742	-414.654297	-381.494049	1157.129150	-469.071899	166.252838	858.601013	-277.836273	-374.293488	925.631531	-431.210297	-94.969894	959.565918	597.421143	-39.935947	934.798462	594.929932	116.508408
-486.285370	-25.169340	865.953735	-438.976074	-180.996490	863.849060	-531.232483	68.191719	489.240784	-525.186829	-199.745193	504.208405	-581.808777	119.908501	88.705864	-549.881531	-131.755829	91.429611	-548.901611	60.362301	1345.283325	-423.710388	-258.922882	1384.412964	-460.153442	-73.732094	1387.406982	-500.807190	-43.641697	1659.125488	-598.520935	117.167320	1095.478149	-412.534302	-380.253967	1156.386963	-473.074249	165.894730	858.085815	-274.091553	-370.349609	926.094971	-431.678925	-94.965538	959.643677	597.555481	-40.001190	934.807678	594.982361	116.470688
-487.043213	-25.159487	866.159851	-439.192474	-180.846375	863.872498	-530.737122	68.411652	489.353394	-525.227051	-200.004715	504.165985	-581.666748	119.918015	89.025108	-549.859009	-131.781281	91.413803	-549.316162	59.403545	1345.699951	-422.927338	-259.378540	1384.487793	-460.171265	-74.405701	1387.608521	-500.793579	-44.393917	1659.242676	-600.282104	116.507133	1096.215698	-410.444733	-379.110199	1155.854736	-477.318878	165.795944	857.714294	-270.491425	-366.208130	926.598938	-432.138977	-94.873337	959.748535	597.685547	-40.044308	934.800781	595.055176	116.428802
-487.923279	-25.128836	866.398071	-439.501770	-180.684219	863.909302	-530.100769	68.805237	489.524780	-525.342590	-200.125275	504.095978	-581.514648	119.997292	89.455261	-549.935486	-131.873627	91.402328	-549.812866	58.381420	1346.209961	-421.983307	-259.851288	1384.648682	-460.176361	-75.077942	1387.884155	-500.761597	-45.220814	1659.426392	-602.127563	115.857170	1097.034424	-408.374725	-377.916962	1155.317505	-481.432983	165.429581	857.282715	-267.013000	-361.863159	927.247803	-432.678101	-94.761421	959.866516	597.758545	-40.103985	934.791809	595.096313	116.340660
-488.780945	-25.065521	866.642029	-439.812683	-180.463806	863.952393	-529.473938	69.232849	489.702911	-525.608337	-200.211700	504.062317	-581.421387	120.043190	89.936798	-550.093628	-131.906525	91.362953	-550.290405	57.349304	1346.702271	-420.919464	-260.283142	1384.855835	-460.132477	-75.820763	1388.148682	-500.756531	-46.111755	1659.591064	-603.933655	115.034164	1097.870850	-406.365845	-376.600494	1154.714966	-485.389099	164.942200	856.975525	-263.680389	-357.414520	927.876770	-433.186737	-94.600258	959.983582	597.832214	-40.169998	934.788025	595.127319	116.279655
-489.025879	-24.678223	866.965881	-439.656769	-180.018921	864.283752	-528.328369	69.763565	489.997040	-525.775208	-200.040054	504.033661	-581.079956	120.242874	90.501343	-549.930969	-131.854523	91.348412	-550.808105	56.269428	1347.267578	-419.735046	-260.674377	1385.122314	-460.037048	-76.527756	1388.453491	-500.693787	-47.094990	1659.881470	-605.751404	114.167305	1098.787842	-404.262085	-375.606415	1154.380859	-489.736267	164.800766	856.709961	-260.433838	-352.702820	928.776306	-433.352173	-94.135323	960.346558	597.924622	-40.242531	934.776245	595.169678	116.203781
-490.133575	-24.770809	867.315369	-440.115112	-179.792267	864.379578	-527.300232	70.304810	490.225189	-526.209412	-200.039688	504.072876	-580.777344	120.440025	91.111626	-549.731445	-131.750168	91.358025	-551.348877	55.125504	1347.856689	-418.509033	-261.090027	1385.364990	-459.979095	-77.353302	1388.761353	-500.581360	-48.129364	1660.182007	-607.484253	113.069534	1099.684448	-402.163452	-374.513641	1153.952148	-493.563171	164.227722	856.465271	-257.455139	-348.064697	929.453552	-434.048462	-94.048019	960.539063	597.980286	-40.319645	934.776550	595.184265	116.148506
-491.353577	-24.845684	867.639893	-440.698425	-179.529709	864.389099	-526.034119	70.884293	490.463623	-526.697937	-199.942581	504.081055	-580.363464	120.655243	91.821770	-549.824829	-131.733444	91.304886	-551.944763	53.913727	1348.454224	-417.122589	-261.500854	1385.591064	-459.848206	-78.113518	1389.119263	-500.368103	-49.145229	1660.579712	-609.265991	111.933342	1100.572021	-400.015198	-373.627319	1153.664185	-497.571136	163.797195	856.359131	-254.697098	-343.332489	930.112000	-434.809998	-93.954269	960.660034	598.057678	-40.330654	934.753723	595.206421	116.106422
-492.454224	-24.830809	868.060791	-441.193970	-179.220276	864.497253	-524.537170	71.623863	490.730988	-527.232727	-199.873093	504.113495	-579.833130	120.926376	92.430168	-550.004639	-131.727310	91.280998	-552.570251	52.710701	1349.101685	-415.720520	-261.862701	1385.839600	-459.678558	-78.920029	1389.473511	-500.169373	-50.307861	1660.894409	-611.032654	110.689087	1101.572754	-397.740326	-372.734222	1153.338257	-501.792267	163.647614	856.511658	-252.056839	-338.574127	930.751587	-435.512573	-93.813377	960.894836	598.109863	-40.404510	934.781921	595.195557	116.081955
-493.531708	-24.504229	868.579712	-441.754456	-178.797821	864.579651	-523.224670	72.294586	491.102539	-527.779785	-199.753754	504.152679	-579.373413	121.195908	93.053398	-549.918579	-131.660141	91.228806	-553.270264	51.446247	1349.750488	-414.219147	-262.187897	1386.026489	-459.499420	-79.721573	1389.827759	-499.813141	-51.439342	1661.332764	-612.795410	109.258629	1102.517090	-395.466278	-371.891907	1152.965942	-505.676056	163.117401	856.606018	-249.633377	-333.804352	931.101563	-436.218018	-93.557732	961.168091	598.176514	-40.446285	934.783142	595.230408	115.992203
-494.585815	-24.306917	869.119385	-442.364166	-178.345139	864.737671	0	0	0	-528.358093	-199.611374	504.179749	0	0	0	-549.635437	-131.446426	91.247017	-553.948181	50.133175	1350.435303	-412.713074	-262.574921	1386.142090	-459.335358	-80.539085	1390.169800	-499.387207	-52.617653	1661.724365	-614.525635	107.641258	1103.438843	-393.125702	-371.237701	1152.703003	-509.500885	162.657547	856.923218	-247.450699	-329.115387	931.540161	-436.957275	-93.330986	961.494446	598.228760	-40.499184	934.783997	595.218811	115.979782
-495.842896	-23.976486	869.693054	-443.185394	-177.841461	864.816711	0	0	0	-528.955139	-199.437622	504.133728	0	0	0	-549.536743	-131.341507	91.222092	-554.675110	48.835819	1351.132935	-411.147858	-262.907379	1386.222168	-459.143921	-81.356094	1390.500244	-498.856262	-53.832886	1662.111816	-616.343628	106.043724	1104.431030	-390.568604	-371.113525	1152.666260	-512.859131	162.005310	857.268616	-245.471771	-324.375641	932.026489	-437.843048	-93.065903	961.782288	598.301086	-40.524605	934.786987	595.225525	115.944885
-497.041473	-23.739214	870.242371	-443.882324	-177.432816	864.941650	0	0	0	-529.471558	-199.196976	504.160645	0	0	0	-549.724915	-131.348663	91.173286	-555.370178	47.498936	1351.844604	-409.579407	-263.221680	1386.237183	-458.949005	-82.200783	1390.833984	-498.279968	-55.035202	1662.456421	-618.253479	104.359367	1105.406860	-388.083008	-370.594879	1152.318848	-516.530579	161.301971	857.568909	-243.579834	-319.791656	932.364319	-438.674561	-92.850578	962.089233	598.379700	-40.530556	934.773376	595.224243	115.928032
-498.149841	-23.497355	870.755188	-444.462769	-176.799026	865.059692	0	0	0	-529.883057	-198.834808	504.094788	0	0	0	-549.670776	-131.293030	91.133034	-556.142395	46.170364	1352.576782	-408.002289	-263.562622	1386.160156	-458.724640	-83.032196	1391.141357	-497.512909	-56.281940	1662.827393	-620.118408	102.504173	1106.398682	-385.560059	-370.158936	1151.939819	-519.788757	160.572311	858.073547	-241.717606	-315.179138	932.641663	-439.470154	-92.509483	962.396118	598.417114	-40.559872	934.756409	595.210938	115.905212
-499.054291	-23.489214	871.266113	-444.553558	-176.099518	865.280334	0	0	0	-530.192932	-198.440430	504.098511	0	0	0	-549.636963	-131.202805	91.033661	-556.914490	44.818962	1353.346191	-406.406586	-263.884186	1385.989990	-458.528748	-83.860085	1391.410278	-496.619415	-57.489014	1663.246338	-622.059875	100.668159	1107.414063	-383.132385	-369.210175	1151.180054	-522.982605	159.876129	858.784180	-239.847794	-310.586609	932.819397	-440.055573	-92.163567	962.792053	598.451294	-40.600784	934.767517	595.169800	115.889755
-500.600555	-22.820675	871.845825	-445.925873	-175.725601	865.020142	0	0	0	-530.809631	-198.373779	504.057953	0	0	0	-549.850342	-131.233200	91.020721	-557.650024	43.520130	1354.165527	-404.812958	-264.226624	1385.769897	-458.298584	-84.752548	1391.655884	-495.620117	-58.720058	1663.588013	-623.962036	98.804558	1108.439209	-380.577179	-368.763580	1150.704224	-526.101501	159.209808	859.595215	-237.988358	-305.994904	933.017883	-441.233490	-92.036652	962.887878	598.489319	-40.566975	934.746094	595.134277	115.891640
-501.859924	-22.532139	872.363831	-446.778778	-175.253433	865.084229	0	0	0	-531.322998	-198.326202	504.059357	0	0	0	-550.030457	-131.205826	90.984055	-558.399536	42.174736	1355.003174	-403.274323	-264.516846	1385.459106	-458.057098	-85.568993	1391.870483	-494.579651	-59.984608	1663.836426	-625.875000	96.841454	1109.443359	-377.878479	-368.439911	1150.160645	-529.084106	158.545242	860.529907	-236.254089	-301.535614	933.119385	-442.234497	-91.822929	963.172852	598.530029	-40.569862	934.746948	595.117859	115.865501
-503.094421	-22.259556	872.846497	-447.524292	-174.760910	865.156006	0	0	0	-531.623169	-198.059555	503.976990	0	0	0	-549.963074	-131.138260	90.953583	-559.153198	40.885471	1355.825684	-401.807953	-264.850708	1385.022583	-457.778656	-86.381538	1392.090820	-493.345276	-61.224037	1664.158936	-627.786072	94.854774	1110.515747	-375.427521	-367.638672	1149.323120	-532.040894	157.979828	861.488525	-234.517441	-297.147003	933.133301	-443.216980	-91.579430	963.457825	598.572083	-40.585602	934.746887	595.088196	115.879845
-504.226563	-22.104530	873.228760	-448.193939	-174.304199	865.196655	0	0	0	-531.896057	-197.818893	503.928314	0	0	0	-549.944275	-131.102386	90.903618	-559.878906	39.554100	1356.694580	-400.307220	-265.152252	1384.574585	-457.443878	-87.143944	1392.258423	-492.066254	-62.520473	1664.423462	-629.639038	92.908043	1111.540283	-372.968933	-366.942261	1148.510254	-534.639160	157.581223	862.672180	-232.867310	-292.773254	933.082947	-444.122162	-91.376343	963.678223	598.593018	-40.602737	934.742859	595.054199	115.874359
-505.478485	-21.783991	873.621948	-449.189148	-173.777023	865.091797	0	0	0	-532.353943	-197.759399	503.877716	0	0	0	-550.057617	-131.099518	90.871307	-560.349060	38.487251	1357.629517	-398.628693	-265.277740	1384.004883	-457.027496	-87.814613	1392.356201	-490.763153	-63.785015	1664.633667	-631.693604	91.222458	1112.739014	-370.615570	-366.049255	1147.552490	-537.173523	157.027039	863.930481	-231.312119	-288.486206	932.898254	-445.183197	-91.175095	963.816956	598.629822	-40.577450	934.745483	595.033203	115.885765
-506.726929	-21.427515	873.964783	-450.063843	-173.297348	864.997681	0	0	0	-532.686462	-197.555313	503.808655	0	0	0	-550.110718	-131.067032	90.838509	-560.989807	37.271103	1358.513428	-397.259064	-265.562012	1383.351685	-456.645264	-88.518196	1392.458252	-489.345032	-65.073105	1664.871338	-633.625305	89.431450	1113.894287	-368.207031	-365.304169	1146.562256	-540.108032	156.767776	865.105469	-229.842316	-284.228027	932.655029	-446.232910	-90.940369	963.949951	598.669678	-40.575695	934.732239	595.022278	115.874237
-507.753326	-21.061859	874.235474	-450.817841	-172.760651	864.869568	0	0	0	-533.046265	-197.411789	503.759186	0	0	0	-550.221924	-131.043442	90.761902	-561.637878	36.045139	1359.396973	-395.912964	-265.837891	1382.618164	-456.276642	-89.228218	1392.484863	-487.988159	-66.355453	1665.083496	-635.589661	87.791664	1115.135620	-366.079529	-364.183868	1145.257202	-542.902161	156.459412	866.391479	-228.462555	-280.039459	932.250244	-447.158600	-90.687447	964.046570	598.680359	-40.568035	934.733948	594.991394	115.889168
-508.757843	-20.732468	874.475647	-451.427734	-172.254471	864.764832	0	0	0	-533.265259	-197.237106	503.726868	0	0	0	-550.142151	-130.971466	90.704102	-562.173035	34.925781	1360.357178	-394.590515	-266.117096	1381.827881	-455.988953	-89.922028	1392.473755	-486.541992	-67.650162	1665.294189	-637.482239	86.207466	1116.322021	-364.076874	-362.869598	1143.884521	-545.622986	156.263794	867.679138	-227.145950	-275.917175	931.747986	-448.033295	-90.421478	964.147095	598.693298	-40.559311	934.717834	594.979858	115.900307
-509.761780	-20.438116	874.690491	-452.079529	-171.768799	864.676575	0	0	0	-533.589417	-197.048157	503.685425	0	0	0	-550.240479	-130.931732	90.662811	-562.648315	33.851444	1361.279541	-393.340424	-266.332672	1380.946655	-455.575958	-90.562508	1392.466797	-485.122284	-69.052856	1665.449951	-639.444336	84.826210	1117.617432	-361.841766	-362.042572	1142.683960	-548.291992	156.041077	869.023682	-226.001938	-271.849976	931.172546	-448.924103	-90.164467	964.240112	598.696167	-40.546928	934.713074	594.956787	115.920189
-510.758301	-20.146000	874.859741	-452.711792	-171.330124	864.584229	0	0	0	-533.982239	-196.892120	503.622620	0	0	0	-550.337830	-130.889984	90.624695	-563.091736	32.890026	1362.166992	-392.137695	-266.505646	1380.024902	-455.134796	-91.121727	1392.431763	-483.807068	-70.351067	1665.666138	-641.305603	83.525826	1118.884155	-360.078705	-360.514648	1141.126099	-551.108826	156.018555	870.352722	-224.903275	-267.941284	930.421265	-449.807465	-89.908379	964.308716	598.708130	-40.516510	934.696899	594.950500	115.944931
-511.728668	-19.776682	874.975403	-453.471954	-170.773117	864.432739	0	0	0	-534.326233	-196.707642	503.565674	0	0	0	-550.393066	-130.850754	90.579193	-563.378235	32.017967	1363.117676	-390.960236	-266.679199	1379.074951	-454.739197	-91.652473	1392.385010	-482.495300	-71.793633	1665.890381	-642.998657	82.213753	1120.150391	-358.123932	-359.545410	1139.868408	-553.854797	155.984909	871.646973	-224.247604	-264.560791	929.363464	-450.706787	-89.575348	964.310181	598.723328	-40.502556	934.694336	594.948364	115.930351
-512.743225	-19.382982	875.110657	-454.240387	-170.274338	864.264282	0	0	0	-534.742126	-196.580475	503.519592	0	0	0	-550.403809	-130.809677	90.575821	-563.628113	31.267479	1364.031494	-389.858093	-266.787292	1378.077759	-454.296783	-92.059715	1392.386230	-481.315613	-73.205482	1666.076538	-645.029724	81.521523	1121.769409	-356.585052	-357.953308	1138.367065	-556.569458	155.987549	872.987610	-223.223190	-260.576294	928.644470	-451.595062	-89.262794	964.300476	598.720642	-40.485126	934.686523	594.947693	115.955063
-513.699158	-19.032032	875.198730	-454.964966	-169.797379	864.070923	0	0	0	-535.114563	-196.431335	503.493134	0	0	0	-550.370300	-130.739334	90.520897	-563.753052	30.567438	1364.955688	-388.812012	-266.873901	1377.094116	-453.795624	-92.440933	1392.400391	-480.219849	-74.752350	1666.292236	-646.661682	80.607895	1123.156494	-354.830505	-356.868103	1137.032593	-559.262817	156.074646	874.284363	-222.725861	-257.420349	927.390686	-452.405273	-88.959885	964.244141	598.698364	-40.447701	934.679626	594.937439	115.999001
-514.610413	-18.561800	875.339294	-455.635376	-169.277466	863.954956	0	0	0	-535.482056	-196.258224	503.421509	0	0	0	-550.439514	-130.739792	90.514565	-563.810059	29.959494	1365.898315	-387.836609	-266.900696	1376.065308	-453.363190	-92.815292	1392.420044	-479.191254	-76.220352	1666.551514	-648.232849	79.838341	1124.532349	-353.437805	-355.287170	1135.488159	-561.954102	156.244797	875.561768	-222.185669	-253.976898	926.230530	-453.174866	-88.564583	964.255005	598.695313	-40.399017	934.666748	594.927490	116.057426
-515.421387	-18.307476	875.512756	-456.158051	-168.853577	863.942444	0	0	0	-535.894165	-196.099976	503.413635	0	0	0	-550.505371	-130.738449	90.445152	-563.802551	29.478758	1366.818848	-386.891846	-266.928467	1375.091919	-452.973572	-93.137047	1392.484375	-478.296692	-77.620667	1666.876587	-649.660706	79.186462	1125.870728	-352.352966	-353.244446	1133.803711	-564.557373	156.416885	876.827515	-221.731812	-250.678253	924.905701	-453.835663	-88.272820	964.336121	598.682251	-40.379253	934.668640	594.921387	116.074181
-516.291565	-17.989376	875.713989	-456.696106	-168.354034	863.907166	0	0	0	-536.306641	-195.927948	503.384796	0	0	0	-550.553833	-130.746582	90.411087	-563.901245	28.882971	1367.770142	-386.250946	-267.157837	1374.178345	-452.697144	-93.527687	1392.589722	-477.367310	-79.144417	1667.222656	-651.126343	78.823601	1127.322144	-351.001007	-351.954712	1132.493164	-567.253784	156.570175	878.049011	-221.642014	-247.894196	923.320740	-454.481689	-87.911453	964.402039	598.657227	-40.350502	934.653687	594.942627	116.103714
-517.059204	-17.668734	875.932312	-457.304321	-167.809845	863.876465	0	0	0	-536.718750	-195.737320	503.343414	0	0	0	-550.618042	-130.731750	90.366692	-563.741699	28.556868	1368.728149	-385.455322	-267.141449	1373.280396	-452.288025	-93.787872	1392.734131	-476.628723	-80.536255	1667.580811	-652.534302	78.611168	1128.789185	-350.054352	-350.091187	1131.001709	-569.979065	156.722275	879.162048	-221.755264	-244.799164	921.729187	-455.051483	-87.544182	964.459473	598.620544	-40.306995	934.652466	594.921082	116.141624
-517.918579	-17.179026	876.246216	-457.905090	-167.307541	863.898193	0	0	0	-537.179382	-195.530945	503.336243	0	0	0	-550.724121	-130.717819	90.335754	-563.541077	28.286865	1369.724487	-384.729584	-267.098358	1372.513062	-451.900452	-93.986595	1392.944458	-475.962372	-82.061920	1668.027100	-653.746521	78.451431	1130.295532	-349.219055	-348.389069	1129.796265	-572.527161	156.965759	880.332336	-221.847198	-242.010468	920.178955	-455.624146	-87.109375	964.576965	598.608276	-40.274399	934.644958	594.941467	116.185585
-518.787598	-16.533525	876.655151	-458.502930	-166.670776	863.937988	0	0	0	-537.604736	-195.278549	503.330902	0	0	0	-550.687866	-130.704910	90.314018	-563.299561	28.098770	1370.701538	-384.037781	-267.038391	1371.841431	-451.527100	-94.135033	1393.225708	-475.363312	-83.543602	1668.328613	-654.905029	78.428253	1131.751709	-348.540588	-346.482880	1128.583862	-575.059326	157.290390	881.461975	-222.186356	-239.322311	918.643433	-456.173706	-86.563820	964.743469	598.575012	-40.228493	934.645935	594.942261	116.217476
-519.552490	-15.950145	877.059814	-458.930573	-166.076630	864.020081	0	0	0	-538.014343	-194.997345	503.359039	0	0	0	-550.776123	-130.690796	90.295357	-563.055786	27.942894	1371.723877	-383.461731	-266.967560	1371.264893	-451.158325	-94.269592	1393.596191	-474.903931	-84.840088	1668.900391	-655.917847	78.490494	1133.211792	-348.045044	-344.572754	1127.505615	-577.890259	157.608215	882.395813	-222.699783	-236.927765	917.010010	-456.582184	-86.023453	964.924622	598.539429	-40.173252	934.633545	594.957275	116.308052
-520.072021	-15.703814	877.486450	-459.371368	-165.348785	864.187256	0	0	0	-538.387085	-194.593842	503.356262	0	0	0	-550.756470	-130.725708	90.295723	-562.756714	27.898516	1372.722412	-382.929535	-266.892395	1370.787598	-450.770691	-94.342293	1394.023193	-474.562866	-86.176575	1669.434814	-656.869873	78.747009	1134.761597	-347.914581	-342.457947	1126.451904	-580.249817	157.961746	883.417480	-223.429596	-234.670547	915.382324	-456.876648	-85.585960	965.159668	598.531494	-40.113926	934.633179	594.987976	116.332100
-520.720764	-15.025736	878.036804	-459.785950	-164.622284	864.370605	0	0	0	-538.689331	-194.124146	503.385956	0	0	0	-550.764954	-130.636673	90.275978	-562.437317	27.824081	1373.722168	-382.406036	-266.831299	1370.389648	-450.539032	-94.484306	1394.317383	-474.227783	-87.424202	1669.857178	-657.654114	79.034462	1136.176025	-347.542297	-340.876282	1125.808228	-582.641052	158.513290	884.456238	-224.253632	-232.824554	913.826233	-457.198151	-84.970131	965.457581	598.511963	-40.035927	934.632507	594.990051	116.403015
-522.158264	-13.714926	878.736755	-461.631287	-164.031677	864.165283	0	0	0	-539.369873	-194.041748	503.383362	0	0	0	-551.031067	-130.647339	90.290329	-562.139404	27.833633	1374.717041	-381.965637	-266.730133	1370.088623	-450.187378	-94.528618	1394.902954	-473.950531	-88.635986	1670.396729	-658.319092	79.463470	1137.606445	-347.529938	-339.016144	1125.120483	-584.437683	159.109314	885.580017	-225.178741	-231.072098	912.309143	-458.226135	-84.433929	965.507996	598.456787	-39.994965	934.630920	594.973022	116.438293
-522.786438	-13.071054	879.261597	-462.199280	-163.293747	864.320740	0	0	0	-539.726624	-193.654556	503.415802	0	0	0	-551.098022	-130.638138	90.299324	-561.789429	27.852926	1375.697388	-381.551178	-266.610474	1369.842529	-449.901550	-94.581375	1395.397461	-473.755798	-89.784065	1670.846558	-658.873352	79.879684	1138.976929	-347.726471	-337.178192	1124.542236	-586.590271	159.765503	886.544983	-226.218430	-229.446335	910.908508	-458.554718	-83.840141	965.755737	598.444519	-39.930378	934.617615	595.002991	116.508202
-523.299194	-12.289501	879.832703	-462.510651	-162.485352	864.558411	0	0	0	-540.022949	-193.125641	503.481934	0	0	0	-551.167358	-130.559250	90.258308	-561.433044	28.011160	1376.679932	-381.135559	-266.459106	1369.658325	-449.715790	-94.723381	1395.689453	-473.639923	-90.827324	1671.292725	-659.363220	80.510010	1140.405884	-348.049896	-335.351257	1124.121460	-588.497742	160.393600	887.456787	-227.252487	-228.266052	909.581055	-458.749237	-83.111748	966.084351	598.452393	-39.878628	934.616516	595.037048	116.557877
-523.735107	-11.656934	880.333313	-462.777832	-161.646729	864.750305	0	0	0	-540.269409	-192.653549	503.572296	0	0	0	-551.228943	-130.496628	90.274483	-561.077515	28.083311	1377.612183	-380.834869	-266.323730	1369.532471	-449.453033	-94.730995	1396.166382	-473.430389	-91.789223	1671.811279	-659.775085	81.213280	1141.723267	-348.529175	-333.562897	1123.645752	-590.267639	161.130737	888.350647	-228.342834	-227.134064	908.376526	-458.891724	-82.432457	966.356873	598.422791	-39.832012	934.621338	595.053894	116.601456
-524.219299	-10.801436	880.842529	-463.067413	-160.752426	865.024597	0	0	0	-540.495300	-192.153992	503.620605	0	0	0	-551.272766	-130.432617	90.308861	-560.750916	28.294937	1378.529663	-380.537048	-266.167938	1369.448853	-449.202911	-94.659668	1396.647217	-473.315125	-92.616531	1672.201416	-660.001953	81.907112	1143.045532	-349.251465	-331.598755	1123.212036	-591.927856	161.971664	889.235291	-229.290054	-226.241562	907.320679	-459.094849	-81.576897	966.681946	598.427673	-39.791977	934.631226	595.107727	116.641136
-524.446289	-10.220496	881.206055	-462.926575	-159.945770	865.349060	0	0	0	-540.535278	-191.496307	503.737823	0	0	0	-551.178589	-130.343170	90.351791	-560.407410	28.467234	1379.374390	-380.350159	-266.027832	1369.379395	-448.790558	-94.430695	1397.334839	-473.184357	-93.371658	1672.594604	-660.278870	82.710632	1144.276978	-349.684174	-330.519104	1123.141357	-593.585205	162.642624	889.876221	-230.443008	-225.525101	906.326477	-459.057434	-80.779610	966.991577	598.372437	-39.700157	934.630737	595.024048	116.789627
-524.816101	-9.387643	881.599121	-463.113281	-159.114151	865.619385	0	0	0	-540.639343	-190.852097	503.781677	0	0	0	-551.149353	-130.219910	90.343605	-560.095825	28.757904	1380.190552	-380.193573	-265.818756	1369.316162	-448.521240	-94.268066	1397.729980	-473.068237	-94.025200	1672.922119	-660.397400	83.592346	1145.446533	-350.524811	-329.092346	1122.795044	-594.697876	163.584122	890.679260	-231.790329	-224.800934	905.325562	-459.200684	-79.920784	967.271973	598.438293	-39.676468	934.643860	595.160400	116.749893
-525.267212	-8.328202	881.856628	-463.786530	-158.207245	865.799072	0	0	0	-540.940918	-190.558960	503.815643	0	0	0	-551.289429	-130.212265	90.401215	-559.696655	29.130962	1380.938599	-380.050964	-265.575378	1369.253174	-448.451691	-94.178490	1397.867798	-472.852783	-94.584251	1673.269897	-660.366577	84.408249	1146.489502	-350.972137	-328.268311	1122.733276	-595.922363	164.783386	891.455688	-232.624069	-224.216599	904.799500	-459.531525	-78.938042	967.404480	598.416870	-39.633595	934.661865	595.162415	116.788300
-525.642517	-7.513155	882.163513	-463.983002	-157.264481	866.039307	0	0	0	-541.095520	-190.034668	503.912384	0	0	0	-551.421143	-130.169617	90.422318	-559.330200	29.557734	1381.605713	-380.023773	-265.337494	1369.155884	-448.264282	-93.915352	1398.131348	-472.641937	-95.004623	1673.514648	-660.325684	85.373360	1147.468140	-351.620819	-327.653381	1122.611572	-596.775452	165.984512	892.245117	-234.191483	-224.243088	903.738220	-459.706757	-78.005051	967.634033	598.409424	-39.589333	934.657349	595.179932	116.828331
-525.310425	-6.994034	882.186951	-462.834747	-156.367996	866.443665	0	0	0	-540.976868	-189.287323	504.018250	0	0	0	-551.299622	-130.049149	90.438492	-559.002136	30.058626	1382.176025	-380.055664	-265.055664	1369.040405	-448.060822	-93.595039	1398.377441	-472.457123	-95.323616	1673.739136	-660.252319	86.419830	1148.295654	-352.503571	-326.753845	1122.305176	-597.355957	167.248672	892.923218	-235.341537	-224.270950	902.950928	-459.173706	-76.948792	967.908447	598.375122	-39.565311	934.650574	595.190491	116.837959
-524.934998	-6.372204	882.110107	-461.764740	-155.298431	866.811035	0	0	0	-540.762939	-188.414230	504.079468	0	0	0	-551.171814	-129.920959	90.410217	-558.570007	30.700781	1382.692139	-380.136963	-264.708923	1368.892822	-447.882324	-93.228539	1398.571655	-472.174500	-95.530800	1673.886230	-660.033447	87.443054	1148.998413	-352.995026	-326.775116	1122.235596	-597.753357	168.662231	893.571777	-236.595657	-224.484467	902.229431	-458.673981	-75.748146	968.117920	598.361816	-39.502602	934.664368	595.194458	116.896126
-525.411987	-5.120296	882.205017	-462.472565	-154.302902	866.842590	0	0	0	-540.939697	-187.883102	504.089172	0	0	0	-551.209900	-129.834000	90.375412	-558.205872	31.349300	1383.147095	-380.272980	-264.353638	1368.708496	-447.702301	-92.800301	1398.685913	-471.765656	-95.609772	1673.954468	-659.784424	88.543053	1149.615234	-353.657043	-326.723114	1122.037354	-597.832764	170.088730	894.158752	-237.823151	-224.834213	901.567688	-459.070313	-74.636452	968.109009	598.379761	-39.444557	934.648315	595.232788	116.969162
-525.594055	-4.091458	882.169739	-462.560303	-153.354187	866.862183	0	0	0	-541.027039	-187.347244	504.169617	0	0	0	-551.261780	-129.722977	90.385773	-557.807800	32.091949	1383.503052	-380.469849	-263.996094	1368.487305	-447.539001	-92.269440	1398.771118	-471.343842	-95.606003	1674.029541	-659.541199	89.692368	1150.117310	-354.584381	-326.419952	1121.704712	-597.817810	171.657318	894.696716	-238.962433	-225.425598	900.885193	-459.147705	-73.567017	968.075317	598.383789	-39.377831	934.644653	595.273682	116.992546
-525.403259	-3.132844	882.019531	-461.847168	-152.293640	866.887146	0	0	0	-540.932800	-186.627136	504.267120	0	0	0	-551.036621	-129.581650	90.368362	-557.403870	32.933193	1383.766479	-380.721680	-263.538422	1368.186890	-447.394867	-91.695389	1398.772217	-470.996948	-95.555710	1673.954834	-659.292542	91.049095	1150.595459	-355.380768	-326.548645	1121.400757	-597.546448	173.238663	895.146606	-240.116241	-225.919724	900.356567	-458.787415	-72.363121	968.035950	598.362305	-39.334194	934.655701	595.261292	117.019478
-525.519897	-1.885111	881.893799	-461.883209	-151.190781	866.865784	0	0	0	-541.006287	-186.077866	504.359436	0	0	0	-551.119568	-129.502625	90.374420	-557.030945	33.829609	1383.953125	-381.019226	-262.962463	1367.822021	-447.260376	-91.073570	1398.720459	-470.500732	-95.183876	1673.973755	-658.830505	92.267754	1150.806030	-356.014404	-327.254700	1121.243042	-597.058594	174.919113	895.564026	-241.393738	-227.109711	899.585083	-458.845398	-71.099770	967.950500	598.368286	-39.303280	934.652527	595.295959	117.065674
-525.595398	-0.721119	881.727295	-461.990692	-150.073425	866.781738	0	0	0	-541.003723	-185.437531	504.408447	0	0	0	-551.074829	-129.398148	90.378441	-556.659607	34.849270	1384.080566	-381.337280	-262.419006	1367.434692	-447.141632	-90.315880	1398.621460	-469.864227	-94.866249	1673.863403	-658.394287	93.727951	1150.995361	-356.929443	-327.635651	1120.909668	-596.428101	176.636673	895.895142	-242.648560	-228.292953	898.869995	-458.904297	-69.901192	967.809692	598.381104	-39.270134	934.651184	595.325073	117.101517
-525.611389	0.406635	881.506775	-461.890350	-148.990326	866.734802	0	0	0	-540.947510	-184.776337	504.405670	0	0	0	-550.970276	-129.302200	90.370705	-556.278442	35.902943	1384.126465	-381.675446	-261.756470	1367.041748	-447.042145	-89.502441	1398.457886	-469.348053	-94.414894	1673.717163	-657.885315	95.145111	1151.045776	-357.915833	-328.189514	1120.632935	-595.653076	178.374161	896.163574	-243.958954	-229.574432	898.193665	-458.898682	-68.677750	967.682556	598.399536	-39.222710	934.634949	595.353699	117.121056
-525.612244	1.554112	881.226868	-461.836670	-147.872971	866.620361	0	0	0	-540.932983	-184.207214	504.472839	0	0	0	-550.954895	-129.163040	90.379730	-555.867737	37.049252	1384.134033	-382.106079	-261.032837	1366.561279	-446.922516	-88.590630	1398.234741	-468.616241	-93.924660	1673.522827	-657.316772	96.703720	1151.058105	-359.009521	-328.655548	1120.247925	-594.683044	180.134476	896.352722	-244.984406	-231.269516	897.570129	-458.898560	-67.441742	967.488892	598.377197	-39.220661	934.626526	595.343811	117.151848
-525.558289	2.549318	880.874634	-461.699738	-146.839767	866.535767	0	0	0	-540.904846	-183.715942	504.590576	0	0	0	-551.412048	-129.281158	90.364197	-555.484009	38.287632	1384.070923	-382.531128	-260.270416	1366.032227	-446.776398	-87.670235	1397.986328	-468.013672	-93.272972	1673.307739	-656.792908	98.482071	1150.976807	-360.263550	-329.169556	1119.876099	-593.716858	181.957153	896.568237	-246.221756	-232.748886	896.872009	-458.886108	-66.276611	967.291992	598.403137	-39.183788	934.610718	595.376038	117.190796
-525.488281	3.603876	880.528809	-461.442261	-145.845795	866.483276	0	0	0	-540.768860	-183.117706	504.703827	0	0	0	-551.596069	-129.301880	90.338753	-555.082031	39.629707	1384.023682	-382.983887	-259.459167	1365.509033	-446.639099	-86.581490	1397.728271	-467.258392	-92.592560	1673.014160	-655.979065	100.083817	1150.895386	-361.678558	-329.659668	1119.425903	-592.522339	183.755844	896.644348	-247.548538	-234.333054	896.212891	-458.849030	-65.085175	967.129150	598.405762	-39.164417	934.609680	595.398621	117.223305
-525.698975	4.960965	880.260559	-462.152985	-144.781006	866.344788	0	0	0	-540.802368	-182.706100	504.752899	0	0	0	-551.872620	-129.309601	90.333031	-554.660217	41.012138	1383.929077	-383.450867	-258.526733	1364.985596	-446.504089	-85.445419	1397.432007	-466.589691	-91.830322	1672.767212	-655.417236	102.134918	1150.792603	-363.311188	-330.069885	1119.052246	-591.187317	185.536224	896.698975	-248.875381	-236.013687	895.523560	-459.277466	-63.905910	966.915894	598.418823	-39.132694	934.615173	595.425537	117.246643
-525.214905	5.923230	879.737549	-461.215179	-143.760284	866.394653	0	0	0	-540.518311	-181.980484	504.823517	0	0	0	-551.885986	-129.265549	90.275482	-554.235657	42.461403	1383.776733	-383.925690	-257.647369	1364.462036	-446.368835	-84.271454	1397.115601	-465.902161	-90.988884	1672.477051	-654.626526	104.025047	1150.602905	-365.105011	-330.495270	1118.707520	-589.669556	187.340836	896.747192	-250.452591	-237.559219	894.806458	-458.900177	-62.600510	966.781494	598.452942	-39.084759	934.612183	595.466125	117.268898
-525.373474	7.347557	879.346191	-461.809753	-142.698868	866.259338	0	0	0	-540.480408	-181.580353	504.823120	0	0	0	-552.231079	-129.308670	90.274384	-553.810181	44.014183	1383.566528	-384.416779	-256.632080	1363.918945	-446.211609	-82.982178	1396.770020	-465.229401	-90.097137	1672.221069	-653.840149	106.088036	1150.408447	-367.347717	-330.399445	1118.117065	-587.909851	189.014542	896.674988	-251.772232	-239.443451	894.062500	-459.324860	-61.334480	966.534180	598.475342	-39.095695	934.621399	595.501587	117.296356
-525.108276	8.600966	878.758484	-461.835327	-141.583405	866.195618	0	0	0	-540.334229	-180.944885	504.911316	0	0	0	-552.373474	-129.264221	90.248436	-553.331787	45.626236	1383.373291	-384.852600	-255.562286	1363.382813	-446.006805	-81.631859	1396.453491	-464.609192	-89.160263	1671.963135	-652.920959	108.087082	1150.076660	-369.514465	-330.481934	1117.723633	-586.060059	190.730225	896.562561	-253.031769	-241.512451	893.383972	-459.399292	-59.981976	966.267761	598.491577	-39.049908	934.622742	595.544189	117.310387
-524.754150	9.392704	878.290527	-460.874603	-140.519623	866.267639	0	0	0	-539.898499	-180.074310	505.050385	0	0	0	-552.239807	-129.133179	90.267838	-552.872070	47.316326	1383.146240	-385.303131	-254.472122	1362.865356	-445.804901	-80.211121	1396.201050	-464.063599	-88.182228	1671.770020	-651.944458	110.137978	1149.763184	-371.695099	-330.736145	1117.398438	-584.287598	192.726349	896.502991	-254.317505	-243.725204	892.707886	-459.151978	-58.751633	966.196289	598.536377	-39.028179	934.612122	595.583435	117.343857
-524.576355	10.613981	877.824158	-460.892303	-139.162964	866.323792	0	0	0	-539.727844	-179.393127	505.059326	0	0	0	-552.307373	-129.073837	90.258072	-552.352112	49.066597	1382.948242	-385.787903	-253.349487	1362.451172	-445.640167	-78.763992	1395.944702	-463.674988	-87.118027	1671.552002	-651.027283	112.461838	1149.502808	-374.138763	-330.630859	1117.067261	-582.275574	194.528046	896.454895	-255.538986	-246.086182	892.051331	-459.351563	-57.298370	966.078918	598.547363	-39.023739	934.606384	595.629944	117.346489
-524.989197	12.117900	877.444641	-461.816986	-138.177612	866.028992	0	0	0	-539.796570	-178.950500	505.099335	0	0	0	-552.484680	-128.994431	90.283577	-551.835327	50.900772	1382.774536	-386.285919	-252.182739	1362.023438	-445.457825	-77.253181	1395.705688	-463.236755	-86.073288	1671.465210	-649.959351	114.699562	1149.251831	-376.975861	-329.713470	1116.475220	-579.980896	196.239288	896.330994	-256.568207	-248.686356	891.386230	-459.966736	-56.114880	965.727234	598.557800	-39.037704	934.608276	595.679260	117.348808
-525.079834	13.488291	877.030884	-462.078125	-136.961624	865.890442	0	0	0	-539.783020	-178.147369	505.158447	0	0	0	-552.450317	-128.867310	90.279747	-551.284058	52.814507	1382.678101	-386.810364	-250.962616	1361.671265	-445.296997	-75.755936	1395.541138	-462.970673	-84.928116	1671.383301	-648.624878	116.877319	1148.894653	-379.752838	-328.726593	1115.980225	-577.596436	198.252396	896.375793	-257.418488	-250.588333	891.130859	-460.275543	-54.753551	965.493164	598.577087	-39.012161	934.605957	595.735046	117.383362
-524.900452	14.940392	876.646912	-461.963226	-135.614639	865.955383	0	0	0	-539.716003	-177.207657	505.247528	0	0	0	-552.467041	-128.780243	90.311485	-550.747925	54.754128	1382.605347	-387.391937	-249.736572	1361.439331	-445.194794	-74.191528	1395.504883	-462.693970	-83.787308	1671.457520	-647.388855	119.261993	1148.677368	-382.297791	-328.311493	1115.860596	-575.175964	200.133530	896.428894	-258.701599	-253.303757	890.523743	-460.332306	-53.182201	965.392761	598.598083	-38.985928	934.599731	595.795715	117.392181
-525.248352	16.513182	876.468933	-462.836121	-134.265564	865.930725	0	0	0	-539.861267	-176.517807	505.312592	0	0	0	-552.564392	-128.677261	90.386604	-550.201050	56.700645	1382.650879	-388.043060	-248.521225	1361.339722	-445.098083	-72.614601	1395.548096	-462.599731	-82.543541	1671.569092	-646.095459	121.705994	1148.538330	-384.879395	-327.860077	1115.928955	-572.684204	201.855942	896.426208	-260.053345	-256.079254	889.985107	-460.907776	-51.736179	965.280273	598.639404	-38.974113	934.612488	595.877686	117.402069
-525.244507	18.056425	876.309265	-462.931549	-132.732651	866.073730	0	0	0	-539.899475	-175.532913	505.338226	0	0	0	-552.511780	-128.555649	90.367424	-549.670227	58.637333	1382.735352	-388.789276	-247.281174	1361.342163	-445.011353	-71.010933	1395.658813	-462.555908	-81.268593	1671.795654	-644.780945	124.265198	1148.448364	-387.519836	-326.977814	1115.927612	-570.211731	203.546204	896.476807	-261.468567	-258.950378	889.409058	-461.030334	-50.064476	965.288696	598.686890	-38.924335	934.599182	595.978088	117.456268
-525.315125	19.531555	876.333618	-463.081299	-131.204208	866.128479	0	0	0	-540.000183	-174.465134	505.419952	0	0	0	-552.463440	-128.371445	90.372482	-549.142395	60.619640	1382.895874	-389.572144	-246.062332	1361.523804	-444.977203	-69.379860	1395.895386	-462.497314	-79.959900	1672.129883	-643.550720	126.947708	1148.599243	-390.146576	-325.761444	1115.953735	-567.962158	204.950790	896.403870	-262.980988	-261.882477	888.929749	-461.072021	-48.528378	965.301514	598.703125	-38.936329	934.595703	596.046326	117.462433
-525.828491	21.388138	876.581726	-464.042969	-129.848907	866.064392	0	0	0	-540.386414	-173.717453	505.526703	0	0	0	-552.569458	-128.273926	90.436386	-548.637207	62.608845	1383.131104	-390.405792	-244.812241	1361.762207	-444.971375	-67.747826	1396.166382	-462.652405	-78.541939	1672.461182	-641.841248	129.409409	1148.468262	-392.639801	-324.708954	1116.278564	-564.960388	206.804245	896.776672	-264.496552	-264.834686	888.610718	-461.453949	-47.085915	965.280090	598.731995	-38.924515	934.597412	596.126099	117.495148
-526.164429	23.043997	876.945862	-464.809967	-128.401611	866.266235	0	0	0	-540.704712	-172.767548	505.569702	0	0	0	-552.567627	-128.116089	90.447746	-548.068665	64.602921	1383.442871	-391.258728	-243.513885	1362.169312	-444.996765	-66.135300	1396.506470	-462.776428	-77.079254	1672.785400	-640.427246	132.291580	1148.831543	-394.876648	-323.717499	1116.829956	-562.474121	208.590286	897.071228	-266.016815	-267.727539	888.370422	-461.702362	-45.610138	965.460266	598.787292	-38.891876	934.592529	596.215759	117.500481
-526.385986	24.579876	877.410156	-465.214325	-126.931816	866.608582	0	0	0	-540.965759	-171.652344	505.670288	0	0	0	-552.430237	-127.919472	90.460587	-547.479309	66.595207	1383.825195	-392.110291	-242.216324	1362.659180	-445.041138	-64.488235	1396.917969	-463.222778	-75.516884	1673.151855	-638.836182	135.090286	1149.116943	-397.017670	-322.566162	1117.418213	-559.740784	210.303772	897.404236	-267.549774	-270.654602	888.277283	-461.771851	-44.122154	965.776733	598.808044	-38.875053	934.598572	596.277161	117.525810
-526.500061	26.213486	877.965393	-465.556671	-125.407951	866.963440	0	0	0	-540.872253	-169.601776	505.413513	0	0	0	-551.934753	-127.585442	90.369820	-546.944519	68.593315	1384.228638	-393.010071	-240.892456	1363.198730	-445.116302	-62.900482	1397.335938	-463.608765	-73.872887	1673.473022	-637.298218	138.039795	1149.514648	-398.966644	-321.568237	1118.222168	-557.013489	212.004898	897.771851	-269.276978	-273.638397	888.259155	-461.707062	-42.598465	966.129028	598.856018	-38.836891	934.613586	596.371338	117.547684
-526.520264	27.783045	878.542297	-465.686707	-123.955559	867.371765	0	0	0	-541.613464	-168.949051	505.793732	0	0	0	-552.186768	-127.491562	90.407600	-546.357483	70.592209	1384.681885	-393.919006	-239.520218	1363.821899	-445.219482	-61.278400	1397.785034	-464.099243	-72.171738	1673.839233	-635.646057	140.982574	1149.892578	-400.751831	-320.724182	1119.141602	-553.988831	213.732071	898.234192	-271.226440	-276.761749	888.236267	-461.536163	-41.116669	966.533386	598.906128	-38.783337	934.649170	596.466797	117.573669
-526.434692	29.861618	879.126343	-466.199493	-122.142632	867.701599	0	0	0	-542.148743	-168.270325	506.029846	0	0	0	-552.308594	-127.334839	90.417328	-545.817993	72.550331	1385.112305	-394.884796	-238.146912	1364.494019	-445.400635	-59.677448	1398.220825	-464.732086	-70.358528	1674.210938	-633.902832	143.893448	1150.227661	-402.355621	-320.097260	1120.316895	-550.914856	215.508896	898.711731	-273.100037	-279.688629	888.318237	-461.430450	-39.341148	966.884277	598.950745	-38.755886	934.656921	596.545105	117.608147
-526.300903	31.871658	879.790405	-466.444244	-120.377686	868.087891	0	0	0	-542.604126	-167.147949	506.141052	0	0	0	-552.158875	-127.118011	90.437149	-545.263733	74.546143	1385.491943	-395.795227	-236.710449	1365.145142	-445.533356	-58.059765	1398.642212	-465.327606	-68.513069	1674.439209	-632.134399	146.761734	1150.541748	-403.820923	-319.500488	1121.436401	-547.927673	217.478226	899.264893	-275.017609	-282.620056	888.482727	-461.235291	-37.617035	967.327271	599.012024	-38.719444	934.668823	596.660645	117.631828
-526.600952	33.152557	880.460938	-466.831635	-118.889656	868.415894	0	0	0	-543.153381	-165.957626	506.294098	0	0	0	-552.198669	-126.949135	90.406158	-544.668823	76.553848	1385.826172	-396.656158	-235.252808	1365.820435	-445.660400	-56.411423	1399.017212	-466.014343	-66.508705	1674.779297	-630.314514	149.605316	1150.750366	-405.165314	-318.958405	1122.552490	-544.713989	219.366989	899.768738	-276.931427	-285.476379	888.663696	-461.309357	-36.340633	967.732239	599.073792	-38.680031	934.682678	596.749695	117.681412
-526.534607	34.883560	880.879395	-467.078705	-117.229149	868.732483	0	0	0	-543.686646	-164.786316	506.381531	0	0	0	-552.079712	-126.734924	90.419037	-544.105774	78.578590	1386.119873	-397.547272	-233.740570	1366.490479	-445.827484	-54.779442	1399.356812	-466.692200	-64.471588	1675.011230	-628.601685	152.583923	1150.968506	-406.376801	-318.564331	1123.678101	-541.371399	221.265854	900.237244	-278.831787	-288.320099	888.892700	-461.202789	-34.700691	968.028687	599.128784	-38.646648	934.694214	596.827515	117.728180
-526.415222	36.731750	881.245117	-467.360596	-115.508148	868.971741	0	0	0	-544.174988	-163.527420	506.491150	0	0	0	-552.023071	-126.541527	90.369789	-543.526428	80.654694	1386.353638	-398.411011	-232.226715	1367.061401	-446.018646	-53.072834	1399.703125	-467.351776	-62.400143	1675.173340	-626.834961	155.391861	1151.036133	-407.527924	-318.241577	1124.722046	-537.851563	223.048172	900.541138	-280.537201	-290.587585	889.064392	-461.090668	-33.012344	968.263733	599.187012	-38.567020	934.692688	596.916382	117.767670
-526.120422	38.724522	881.452637	-467.567169	-113.678291	869.174072	0	0	0	-544.637573	-162.211517	506.522766	0	0	0	-551.898621	-126.326225	90.299454	-542.990479	82.764275	1386.491333	-399.284302	-230.589722	1367.567139	-446.150452	-51.274467	1400.101929	-468.110199	-60.239532	1675.254150	-625.083801	158.248459	1151.007080	-408.508698	-318.028870	1125.747070	-534.267639	224.883224	900.891113	-282.115845	-293.512238	889.714355	-460.923248	-31.177967	968.426392	599.239502	-38.534019	934.698975	597.016846	117.835930
-525.840332	40.654442	881.582581	-467.588470	-111.986237	869.288757	0	0	0	-545.068970	-160.961899	506.652039	0	0	0	-551.770081	-126.132339	90.272774	-542.543213	84.928192	1386.516357	-400.195862	-228.959045	1368.014526	-446.444794	-49.593994	1400.197510	-468.746796	-57.976341	1675.383545	-623.238647	160.888275	1150.788208	-409.552765	-317.952698	1126.693115	-531.050476	227.282181	901.331543	-283.908051	-296.138580	890.017517	-460.712311	-29.423733	968.521057	599.294067	-38.451855	934.686340	597.083313	117.883125
-525.548157	42.679874	881.600586	-467.783081	-110.143410	869.368347	0	0	0	-545.489258	-159.646072	506.631348	0	0	0	-551.612915	-125.895699	90.232536	-542.185974	87.107559	1386.425049	-401.163818	-227.268753	1368.379883	-446.641418	-47.706848	1400.374756	-469.460266	-55.693302	1675.350830	-621.535828	163.681900	1150.466431	-410.546631	-317.912628	1127.544312	-527.137939	228.946854	901.358154	-285.496490	-298.599121	890.359192	-460.600922	-27.548903	968.549500	599.350647	-38.399639	934.678711	597.184326	117.923386
-525.225403	44.837025	881.454163	-468.103241	-108.270042	869.349915	0	0	0	-545.880371	-158.366318	506.685120	0	0	0	-551.583130	-125.736740	90.212212	-541.871948	89.337456	1386.275269	-402.160736	-225.516418	1368.628418	-446.898834	-45.790871	1400.510864	-470.028717	-53.302094	1675.370605	-619.718384	166.336823	1149.963989	-411.522278	-318.082550	1128.394653	-523.606323	231.228302	901.670776	-287.075134	-300.992615	890.713989	-460.529694	-25.590792	968.443726	599.413086	-38.360855	934.666260	597.296753	118.012886
-524.919739	47.093258	881.315002	-468.354675	-106.359993	869.334534	0	0	0	-546.225525	-156.955002	506.711700	0	0	0	-551.463928	-125.510811	90.156105	-541.631775	91.598923	1386.089722	-403.196136	-223.763229	1368.839722	-447.258057	-43.869576	1400.565552	-470.631653	-50.849648	1675.291504	-617.959290	168.988831	1149.429443	-412.534485	-318.121368	1129.130981	-519.861389	233.307465	901.786255	-288.553680	-303.243225	891.111389	-460.473206	-23.566206	968.358948	599.485229	-38.285385	934.683350	597.391907	118.073799
-524.572266	49.347584	881.184998	-468.801910	-104.330872	869.327698	0	0	0	-546.550964	-155.665222	506.695160	0	0	0	-551.277893	-125.282738	90.167381	-541.457825	93.938675	1385.830444	-404.241211	-221.911148	1369.010986	-447.632507	-41.903938	1400.614746	-471.068359	-48.321281	1675.265381	-616.199646	171.619217	1148.824219	-413.558685	-318.135986	1129.829712	-516.111206	235.373367	901.849243	-289.872681	-305.411682	891.540100	-460.496094	-21.535749	968.287170	599.560608	-38.193737	934.659851	597.501221	118.180649
-524.094604	51.774006	881.031860	-468.914185	-102.291962	869.335144	0	0	0	-546.762634	-154.152985	506.740570	0	0	0	-551.148315	-125.058922	90.118614	-541.319946	96.296326	1385.558105	-405.322174	-220.080414	1369.145386	-447.975067	-39.906910	1400.620728	-471.468842	-45.736008	1675.182373	-614.507141	174.377090	1148.255127	-414.664734	-317.903748	1130.351074	-512.333008	237.422073	901.950195	-291.037354	-307.548767	892.072571	-460.380676	-19.386164	968.245789	599.606201	-38.101891	934.654053	597.594788	118.238930
-523.574402	54.291855	880.884399	-469.151459	-100.119194	869.294922	0	0	0	-546.918579	-152.659897	506.762604	0	0	0	-550.921570	-124.832245	90.114777	-541.162109	98.770279	1385.233521	-406.422241	-218.220795	1369.235596	-448.400787	-37.851555	1400.623657	-471.856018	-43.130730	1675.024780	-612.772217	177.024521	1147.606323	-415.846771	-317.611145	1130.901733	-508.508057	239.478149	902.112488	-292.070038	-309.539032	892.718445	-460.284546	-17.184568	968.178467	599.663757	-38.043941	934.651062	597.676331	118.329224
-523.016174	56.870831	880.769104	-469.304260	-97.878029	869.295410	0	0	0	-547.003723	-151.180069	506.781006	0	0	0	-550.780334	-124.608772	90.079544	-541.076416	101.173798	1384.902832	-407.590332	-216.307098	1369.290405	-448.750305	-35.765976	1400.582153	-472.034851	-40.393414	1674.955078	-610.997803	179.624557	1146.878052	-417.182037	-316.956879	1131.266724	-504.674591	241.544800	902.234375	-292.983521	-311.520142	893.392883	-460.140533	-14.905735	968.151794	599.729370	-37.956795	934.650818	597.774353	118.402176
-522.576416	59.324726	880.726746	-469.494171	-95.699562	869.320618	0	0	0	-547.023315	-149.579056	506.801941	0	0	0	-550.601807	-124.376724	90.059608	-540.993225	103.650024	1384.597290	-408.781403	-214.391556	1369.331665	-449.172363	-33.667351	1400.516602	-472.220612	-37.658569	1674.787109	-609.290771	182.278992	1146.220581	-418.660217	-316.146423	1131.600952	-500.745789	243.435120	902.248596	-293.778564	-313.241150	894.126404	-460.085724	-12.731853	968.178711	599.793213	-37.888035	934.609802	597.872314	118.476654
-522.656982	60.991196	880.635193	-469.734863	-93.852623	869.412537	0	0	0	-547.055664	-148.143997	506.892639	0	0	0	-550.594299	-124.177681	90.096695	-540.936584	106.174286	1384.286377	-410.022308	-212.506470	1369.345581	-449.506744	-31.463413	1400.526001	-472.283417	-34.915054	1674.617676	-607.567993	185.013535	1145.586792	-420.263000	-315.006805	1131.825562	-496.968872	245.512665	902.436401	-294.479218	-314.738281	894.950806	-460.303497	-10.916477	968.197510	599.831238	-37.827499	934.605652	597.942444	118.548561
-522.191589	63.676071	880.770386	-469.916840	-91.529106	869.581482	0	0	0	-546.865845	-146.508881	506.917358	0	0	0	-550.315430	-123.882378	90.142754	-540.886047	108.673340	1384.069824	-411.253510	-210.592316	1369.399292	-449.961060	-29.296185	1400.468384	-472.285034	-31.944033	1674.569824	-605.807312	187.656494	1144.997681	-421.935272	-313.699127	1132.122803	-493.491302	247.793274	902.760620	-295.153198	-316.073914	895.743103	-460.245819	-8.585931	968.392029	599.909912	-37.716049	934.583984	598.044922	118.665924
-522.021912	65.846825	880.910522	-470.127991	-89.383965	869.760376	0	0	0	-546.659302	-144.934265	506.964264	0	0	0	-550.074280	-123.600632	90.236511	-540.765137	111.241974	1383.911865	-412.554596	-208.702393	1369.524780	-450.333221	-27.097775	1400.510376	-472.169281	-28.986916	1674.552734	-604.165405	190.402344	1144.579834	-423.735321	-312.116669	1132.358521	-489.749054	249.616577	903.021790	-295.799866	-317.155396	896.709961	-460.353882	-6.525453	968.590576	599.950989	-37.634769	934.595154	598.099854	118.726135
-521.687805	68.137360	881.129944	-470.146210	-87.256157	870.023804	0	0	0	-546.223999	-143.296249	507.028290	0	0	0	-549.663513	-123.252312	90.311760	-540.625000	113.835777	1383.838867	-413.929443	-206.778152	1369.728394	-450.634094	-24.822872	1400.624146	-472.038086	-25.993675	1674.507202	-602.445618	193.001923	1144.193970	-425.653564	-310.438507	1132.592651	-486.404388	251.785553	903.539368	-296.522736	-318.039368	897.675598	-460.354950	-4.433856	968.899292	600.005737	-37.537739	934.592529	598.179626	118.824104
-521.394897	70.520401	881.413025	-470.301239	-85.086266	870.265320	0	0	0	-545.725647	-141.659531	507.054871	0	0	0	-549.406372	-122.924065	90.429649	-540.406921	116.457008	1383.798706	-415.338654	-204.791748	1369.936401	-450.933777	-22.570265	1400.726563	-471.910614	-22.950991	1674.462524	-600.740417	195.691895	1143.908936	-427.789429	-308.738892	1132.759033	-482.983612	253.788452	904.014832	-297.349701	-318.801086	898.673889	-460.430115	-2.343691	969.226379	600.067810	-37.426231	934.593567	598.256775	118.908508
-521.035767	72.760620	881.619690	-470.360352	-82.926025	870.550049	0	0	0	-545.008484	-140.103592	507.093048	0	0	0	-549.172119	-122.593689	90.517868	-540.115234	119.085327	1383.826294	-416.810364	-202.844757	1370.230347	-451.234497	-20.260031	1400.834961	-471.606567	-19.824701	1674.518555	-599.165100	198.477600	1143.777588	-429.801666	-306.633606	1133.066284	-479.707489	255.697998	904.568665	-298.313568	-319.346039	899.649475	-460.500366	-0.272425	969.562073	600.105896	-37.340149	934.604248	598.315186	118.978432
-520.656067	75.047646	881.843506	-470.289551	-80.980286	870.791687	0	0	0	-544.442078	-138.713623	507.238220	0	0	0	-548.770325	-122.289284	90.609474	-539.787170	121.817986	1383.890259	-418.364502	-200.845718	1370.597168	-451.508759	-17.944263	1400.968628	-471.327637	-16.765430	1674.512817	-597.565796	201.183716	1143.622559	-431.804657	-304.375458	1133.386719	-476.475952	257.635376	905.087341	-299.243561	-319.507751	900.758911	-460.546814	1.678967	969.904968	600.159851	-37.242573	934.599243	598.403442	119.065063
-520.276917	77.218269	881.990662	-470.378143	-79.013565	871.093323	0	0	0	-543.718140	-137.345566	507.347260	0	0	0	-548.440491	-122.002960	90.786995	-539.425903	124.467056	1383.947510	-419.915222	-198.889740	1370.991211	-451.759827	-15.514760	1401.140991	-471.041504	-13.511425	1674.617188	-596.028870	203.930481	1143.516968	-433.795868	-301.901184	1133.650269	-473.401306	259.573334	905.701233	-300.226257	-319.419617	901.825500	-460.714142	3.621185	970.251587	600.219360	-37.181988	934.604675	598.459839	119.129936
-519.824341	79.332405	882.145203	-470.313324	-77.133408	871.397522	0	0	0	-542.673706	-135.933441	507.473022	0	0	0	-548.229919	-121.765144	90.909630	-538.929626	127.203835	1384.092285	-421.502075	-196.921951	1371.460938	-452.009277	-13.145345	1401.329956	-470.772125	-10.362438	1674.570435	-594.512573	206.761154	1143.502686	-435.783569	-299.531860	1134.068237	-470.370331	261.389984	906.313965	-301.334991	-319.103729	902.937378	-460.829865	5.487041	970.624695	600.252686	-37.086559	934.578552	598.544556	119.220192
-519.395142	81.278862	882.224609	-470.285309	-75.443253	871.696472	0	0	0	-541.485962	-134.488937	507.544556	0	0	0	-547.982117	-121.461716	91.054352	-538.540344	129.825912	1384.140137	-423.079132	-194.889832	1371.970947	-452.215607	-10.731892	1401.526001	-470.454102	-7.028034	1674.702637	-593.060242	209.561005	1143.440918	-437.763367	-297.141388	1134.570557	-467.474457	263.275299	906.957947	-302.436432	-318.495697	904.095581	-460.986786	7.211529	970.957947	600.304321	-37.015274	934.593262	598.617188	119.303169
-518.967163	83.185593	882.265503	-470.290344	-73.735023	872.020630	0	0	0	-540.096680	-133.158813	507.583405	0	0	0	-547.948730	-121.153015	91.179344	-537.914307	132.613464	1384.242798	-424.617096	-192.825912	1372.517700	-452.438507	-8.382847	1401.708618	-470.100830	-3.795580	1674.736816	-591.769653	212.611359	1143.574585	-439.674957	-294.706604	1135.123779	-464.785065	265.087769	907.516235	-303.444580	-317.437805	905.105896	-461.199799	8.948041	971.295471	600.349976	-36.920116	934.579773	598.679321	119.364006
-518.606201	85.079803	882.267456	-470.428284	-72.083450	872.272888	0	0	0	-538.544617	-131.910278	507.601074	0	0	0	-547.914307	-120.879829	91.331390	-537.224304	135.425644	1384.391479	-426.117615	-190.721909	1373.112427	-452.617401	-5.981677	1401.892944	-469.746979	-0.426228	1674.836792	-590.329285	215.469193	1143.569336	-441.464355	-292.293121	1135.755005	-462.038177	266.904785	908.099487	-304.790436	-316.639435	906.337585	-461.491119	10.625431	971.568848	600.375488	-36.874538	934.601624	598.740723	119.417213
-518.338135	86.967110	882.209045	-470.772827	-70.352737	872.556824	0	0	0	-536.845642	-130.800613	507.492737	0	0	0	-547.884827	-120.611877	91.483643	-536.531250	138.195526	1384.372437	-427.507690	-188.636307	1373.662720	-452.820068	-3.511727	1402.037964	-469.381348	2.942015	1674.885986	-588.910522	218.309097	1143.436157	-443.232483	-289.457336	1136.282104	-459.553955	268.690338	908.560059	-305.814758	-315.131470	907.353210	-461.919495	12.380502	971.819702	600.408081	-36.802547	934.613159	598.813904	119.478844
-518.105591	88.714867	882.029114	-471.062836	-68.871696	872.792725	0	0	0	-534.983765	-129.765198	507.391663	0	0	0	-548.051758	-120.408051	91.667900	-535.812134	141.025162	1384.417236	-428.868866	-186.449646	1374.189819	-453.009644	-1.108394	1402.113892	-468.939514	6.319310	1674.963013	-587.546387	221.260651	1143.357178	-445.031586	-286.878937	1136.806152	-457.218231	270.494141	908.911499	-307.140198	-313.950439	908.502808	-462.326111	14.008624	971.976807	600.451416	-36.750252	934.609741	598.873474	119.555283
-517.958984	90.509346	881.865540	-471.585785	-67.298103	873.014343	0	0	0	-532.952881	-128.785675	507.163696	0	0	0	-547.988831	-120.203690	91.810844	-535.102783	143.888596	1384.304688	-430.122437	-184.235977	1374.677368	-453.214417	1.375602	1402.171875	-468.559906	9.650309	1674.919067	-586.374451	224.570007	1143.393921	-446.834564	-284.248810	1137.289429	-454.953949	272.345856	909.202209	-308.326202	-312.341064	909.555908	-462.856293	15.673849	972.122620	600.486877	-36.697655	934.630798	598.938232	119.611588
-517.873962	92.184937	881.604614	-472.107147	-65.897224	873.145874	0	0	0	-530.741821	-127.732697	506.879303	0	0	0	-548.085144	-120.072556	91.983978	-534.370422	146.701935	1384.189819	-431.329651	-181.999527	1375.158569	-453.429443	3.856863	1402.184082	-468.254181	13.036116	1674.881958	-585.146912	227.743073	1143.297485	-448.554230	-281.621887	1137.787354	-452.781189	274.173248	909.417786	-309.219482	-310.288544	910.494507	-463.351044	17.232679	972.149841	600.507446	-36.662159	934.634827	599.004883	119.674316
-517.788452	93.757462	881.357605	-472.646423	-64.592514	873.303284	0	0	0	-528.413452	-126.766304	506.527527	0	0	0	-548.327515	-119.983887	92.170364	-533.583862	149.558456	1384.035278	-432.511932	-179.679535	1375.631104	-453.666748	6.340949	1402.185547	-467.888824	16.392811	1674.807251	-583.877625	230.910965	1143.150269	-450.247589	-278.875397	1138.234497	-450.682465	276.000702	909.585693	-310.277710	-308.448853	911.464600	-463.842316	18.701805	972.191528	600.527832	-36.616333	934.643127	599.051941	119.731369
-517.736572	95.291496	881.133362	-473.287994	-63.278950	873.435669	0	0	0	-526.045288	-125.932327	506.208801	0	0	0	-548.182678	-119.833015	92.354248	-532.852295	152.363556	1383.906128	-433.626343	-177.356033	1376.063965	-453.870941	8.816090	1402.201172	-467.613647	19.860542	1674.785522	-582.715271	234.602661	1143.135620	-451.905914	-276.222565	1138.627563	-448.717834	277.876648	909.688049	-311.336060	-306.509399	912.407837	-464.330170	20.138859	972.208679	600.554626	-36.525131	934.645874	599.110352	119.785011
-517.789856	96.915909	880.857971	-474.254333	-61.880306	873.587708	0	0	0	-523.607727	-125.085281	505.760284	0	0	0	-548.264587	-119.756645	92.538811	-532.140076	155.188446	1383.623413	-435.032928	-175.036697	1376.426758	-454.078918	11.307190	1402.172607	-467.275452	23.266460	1674.786987	-581.348755	237.666168	1142.875854	-453.576660	-273.680634	1139.074585	-446.844635	279.803436	909.634644	-312.429779	-304.462250	913.327698	-464.971832	21.682634	972.188843	600.583252	-36.475445	934.641296	599.159912	119.813553
-517.854431	98.402588	880.614685	-475.058289	-60.714005	873.677917	0	0	0	-521.184021	-124.317734	505.430786	0	0	0	-548.207764	-119.702118	92.784500	-531.470337	158.029831	1383.359131	-436.292297	-172.685333	1376.782471	-454.317261	13.805703	1402.112549	-467.108398	26.638752	1674.670532	-580.053223	240.772354	1142.501953	-455.175293	-271.140106	1139.449219	-445.083984	281.772491	909.424683	-313.588104	-302.405060	914.179138	-465.487396	23.032549	972.137817	600.583557	-36.438660	934.662292	599.197815	119.890442
-517.819397	99.709183	880.363098	-475.629913	-59.786995	873.811951	0	0	0	-518.610474	-123.483047	505.035004	0	0	0	-547.849121	-119.597275	93.005669	-530.838318	160.797638	1382.965698	-437.543762	-170.374161	1377.147461	-454.715088	16.397856	1401.855713	-466.952057	30.001688	1674.532349	-578.736572	243.793121	1142.031250	-456.715149	-268.705719	1139.854370	-443.416840	283.763855	909.119507	-314.698090	-300.203400	914.982666	-465.825104	24.232096	972.097961	600.601440	-36.363434	934.652771	599.251343	119.976524
-517.919678	101.164177	880.199036	-476.650818	-58.505737	873.920044	0	0	0	-516.135254	-122.617271	504.533417	0	0	0	-547.497559	-119.523209	93.155922	-530.267151	163.584656	1382.576782	-438.785889	-168.055878	1377.549805	-454.959442	18.875441	1401.750488	-466.849182	33.391060	1674.388550	-577.388062	246.855087	1141.570435	-458.206512	-266.214508	1140.217407	-441.837402	285.852661	908.733826	-315.762878	-297.903809	915.750916	-466.339935	25.591766	972.055420	600.593201	-36.337784	934.658386	599.279846	119.995743
-518.026733	102.526405	879.952271	-477.499512	-57.471146	874.003296	0	0	0	-513.770081	-121.763939	504.019897	0	0	0	-547.353455	-119.488152	93.259331	-529.741577	166.273636	1382.143799	-439.905426	-165.785980	1377.932495	-455.212646	21.369883	1401.611572	-466.713257	36.763062	1674.279785	-576.036560	249.887695	1141.023438	-459.655090	-263.714508	1140.622925	-440.398346	287.994354	908.235596	-316.849487	-295.565338	916.453125	-466.754608	26.850826	971.950317	600.596985	-36.313679	934.665466	599.322754	120.023529
-517.983582	103.739586	879.753967	-478.083160	-56.534775	874.057068	0	0	0	-511.716431	-120.998665	503.529205	0	0	0	-547.137390	-119.412903	93.290382	-529.249146	168.982956	1381.656372	-441.199921	-163.514999	1378.201050	-455.435089	23.848492	1401.466553	-466.833252	40.078598	1674.017090	-574.723633	252.778152	1140.458130	-461.141724	-261.345703	1140.985596	-438.986023	290.094818	907.675537	-317.988342	-293.150360	917.073486	-466.964233	27.962097	971.856567	600.618896	-36.272583	934.651245	599.377136	120.076576
[truncated: 40 more columns]
