# Supplementary material for: A dyadic stimulus set of audiovisual affective displays for the study of multisensory, emotional, social interactions
Source: Behav Res Methods. 2015 Nov 5;48(4):1285–95. doi: 10.3758/s13428-015-0654-4 (PMC5101291; doi:10.3758/s13428-015-0654-4)
Supplement: Supplementary file 1 — (ZIP 270 MB) [file 13428_2015_654_MOESM1_ESM.zip › supplementary_material_2_stimuli_set_files/F/F14.txt]

-563.728394	123.345917	875.796570	-543.456116	-38.699467	870.733093	-627.741272	151.771027	500.440033	-601.512329	-101.709625	504.734863	-609.117432	146.925125	87.156898	-587.654724	-105.676346	89.817917	-540.785583	205.921448	1375.379883	-511.470367	-138.784180	1368.057861	-491.466736	44.338161	1388.882080	-428.124939	29.747898	1645.712891	-609.763428	291.072174	1138.348389	-560.360535	-234.401962	1134.713867	-508.824432	312.415405	885.523621	-453.606781	-209.199631	888.593384	-514.137329	44.388630	965.129089	690.228699	-68.568642	930.595764	677.652039	87.373436
-564.184082	123.369087	875.782776	-543.807373	-38.659435	870.726868	-628.027954	152.061172	500.395752	-601.706848	-101.770363	504.686371	-609.128357	146.997986	87.139359	-587.744141	-105.678871	89.824478	-540.274597	206.028488	1375.301880	-510.765991	-138.615692	1367.927856	-490.804260	44.557484	1388.678467	-426.431732	29.973648	1645.045166	-609.914612	291.087616	1138.430054	-560.215332	-234.304550	1134.734375	-509.339539	312.557373	885.517334	-453.913483	-209.020645	888.420471	-514.444519	44.463608	965.076721	688.674072	-67.357574	930.587463	676.079468	88.545036
-564.624390	123.395569	875.781860	-544.194214	-38.568825	870.727539	-628.443420	152.074875	500.410187	-601.926147	-101.838158	504.659149	-609.145691	147.086258	87.094604	-587.723206	-105.731087	89.809479	-539.756104	206.114838	1375.252686	-510.084137	-138.498901	1367.816040	-490.161682	44.699371	1388.496216	-424.672363	30.143560	1644.400269	-610.052246	291.062988	1138.517578	-560.061768	-234.193588	1134.727417	-509.837433	312.686401	885.505615	-454.204193	-208.831802	888.228943	-514.750427	44.551960	965.029419	687.046509	-66.210052	930.548584	674.480103	89.746834
-565.064941	123.411224	875.735352	-544.563538	-38.544502	870.714600	-628.878662	151.752701	500.451630	-602.117798	-101.895142	504.652771	-609.129272	147.207962	87.025177	-587.742554	-105.774994	89.838272	-539.221375	206.226883	1375.179565	-509.349823	-138.360550	1367.629150	-489.500000	44.821335	1388.293945	-422.873535	30.278828	1643.832031	-610.166199	291.112640	1138.616211	-559.875793	-234.093903	1134.715820	-510.298370	312.831879	885.484131	-454.490112	-208.658234	888.015442	-515.036926	44.625175	964.947144	685.285889	-65.042519	930.531860	672.791748	90.955826
-565.514587	123.467010	875.701660	-544.963074	-38.473686	870.701965	-629.310791	151.681534	500.436646	-602.340027	-101.948372	504.641785	-609.024170	147.397369	86.966042	-587.870728	-105.841957	89.823242	-538.631287	206.356979	1375.120483	-508.619263	-138.207947	1367.505371	-488.818207	44.961399	1388.073853	-421.114990	30.453527	1643.202515	-610.269653	291.133881	1138.730713	-559.647949	-234.016708	1134.730591	-510.784821	313.029022	885.514160	-454.748444	-208.419434	887.812317	-515.339294	44.730080	964.869873	683.620300	-63.701519	930.450562	671.147705	92.263535
-565.961365	123.490219	875.680725	-545.333069	-38.400600	870.712646	-629.743408	151.694397	500.465088	-602.542297	-101.966400	504.603424	-609.132385	147.615799	86.960304	-587.872803	-105.867210	89.828514	-538.080811	206.487183	1375.063232	-507.875458	-138.052109	1367.367920	-488.108032	45.111458	1387.856445	-419.383545	30.683554	1642.526001	-610.369446	291.205048	1138.861572	-559.429443	-233.775421	1134.627319	-511.245819	313.223633	885.524719	-454.978577	-208.229477	887.634399	-515.628052	44.832634	964.811279	681.775330	-62.400936	930.362915	669.433777	93.552025
-566.475281	123.478172	875.664917	-545.711365	-38.378700	870.729065	-630.269653	151.698212	500.490448	-602.769775	-102.024826	504.587952	-609.143066	147.928375	86.939690	-587.882568	-105.925232	89.835815	-537.522400	206.617203	1375.013672	-507.114166	-137.880157	1367.235352	-487.354736	45.065540	1387.506714	-417.610809	30.833017	1641.879395	-610.436646	291.281708	1139.005005	-559.188660	-233.647873	1134.625244	-511.661469	313.436646	885.565063	-455.171082	-208.038132	887.501160	-515.948669	44.907646	964.754883	679.933228	-61.098396	930.233582	667.708496	94.915565
-566.972656	123.521400	875.690491	-546.100098	-38.339607	870.750732	-630.870361	151.722488	500.542938	-603.015320	-102.092934	504.582489	-609.210693	148.519485	87.000214	-587.917480	-105.993767	89.849121	-536.901306	206.684250	1374.970581	-506.348999	-137.781113	1367.079590	-486.719116	45.381241	1387.429688	-415.776031	30.967758	1641.280396	-610.490051	291.338867	1139.161499	-558.926758	-233.522446	1134.653931	-512.060486	313.661957	885.593079	-455.399048	-207.904541	887.334839	-516.257202	44.992641	964.718262	677.906128	-59.781460	930.150452	665.865295	96.238029
-567.445984	123.593437	875.739502	-546.495667	-38.261925	870.762451	-631.377686	151.745956	500.549927	-603.257202	-102.154495	504.567719	-609.577332	148.667709	86.906525	-587.958801	-106.046898	89.833672	-536.334351	206.783188	1374.943970	-505.550171	-137.626663	1366.938110	-486.040588	45.529217	1387.202759	-413.973358	31.153152	1640.638550	-610.520874	291.424377	1139.326172	-558.684814	-233.371078	1134.690063	-512.499207	313.916992	885.635986	-455.637512	-207.748672	887.185120	-516.556274	45.085251	964.688477	675.969788	-58.332531	929.998291	664.022217	97.735641
-567.877991	123.591873	875.754211	-546.855896	-38.216618	870.775208	-631.906860	151.702225	500.578217	-603.519226	-102.230324	504.560059	-609.700500	149.022430	86.848816	-588.017761	-106.138344	89.831863	-535.766785	206.865829	1374.955322	-504.764008	-137.453766	1366.872070	-485.295258	45.612541	1386.975098	-412.177917	31.306204	1639.963379	-610.562073	291.526978	1139.507935	-558.387024	-233.364029	1134.834473	-512.982056	314.173462	885.689758	-455.820038	-207.596268	887.050232	-516.814880	45.144428	964.640259	673.874023	-56.855465	929.870239	662.093628	99.194511
-568.366150	123.594788	875.796387	-547.224670	-38.186878	870.776062	-632.544189	152.097443	500.785431	-603.749329	-102.297066	504.535767	-610.169861	149.317917	86.773834	-588.115295	-106.241196	89.854660	-535.184875	206.965439	1374.949341	-503.973022	-137.314072	1366.748901	-484.566132	45.737904	1386.786743	-410.371216	31.517256	1639.254028	-610.538635	291.552246	1139.656616	-558.082581	-233.257584	1134.910156	-513.385742	314.443329	885.700317	-456.013885	-207.461456	886.915771	-517.109558	45.187107	964.601624	671.677124	-55.477230	929.741455	660.098816	100.582283
-568.860962	123.575012	875.837158	-547.577698	-38.172211	870.784790	-633.218018	152.058014	500.788879	-603.927673	-102.388695	504.519806	-610.552612	149.771759	86.693115	-588.170959	-106.342911	89.837875	-534.625488	207.048172	1374.920288	-503.157593	-137.195740	1366.639526	-483.811737	45.764599	1386.560913	-408.517517	31.705339	1638.568848	-610.505859	291.625153	1139.832275	-557.755005	-233.109985	1134.973999	-513.722900	314.711609	885.776306	-456.188995	-207.347488	886.776855	-517.394409	45.222931	964.563171	669.458069	-53.990265	929.598206	658.049194	102.079926
-569.340088	123.601715	875.911804	-547.937805	-38.145790	870.799561	-633.325012	152.123627	500.761871	-604.115051	-102.538757	504.509094	-610.923645	150.258652	86.606194	-588.237671	-106.489777	89.855759	-534.034851	207.121170	1374.932495	-502.328552	-137.018860	1366.581177	-483.085327	45.884480	1386.373047	-406.624756	31.885485	1637.867798	-610.483032	291.735565	1140.003174	-557.442017	-232.969620	1135.049805	-514.152344	315.007690	885.826233	-456.334259	-207.227753	886.659180	-517.670349	45.266804	964.542969	667.187683	-52.483051	929.442505	655.973083	103.606148
-569.824951	123.601807	875.995667	-548.291626	-38.116093	870.822998	-633.667664	152.401474	500.848969	-604.260986	-102.689072	504.488953	-611.516541	150.635849	86.491051	-588.414246	-106.664795	89.904793	-533.442139	207.216309	1374.980347	-501.493011	-136.905441	1366.509766	-482.386536	46.051868	1386.230225	-404.688446	32.041801	1637.132568	-610.452515	291.819275	1140.207031	-557.125122	-232.826157	1135.114624	-514.609314	315.314789	885.887939	-456.486389	-207.131607	886.577576	-517.943237	45.302914	964.530090	664.785950	-51.042126	929.262756	653.836487	105.117554
-570.278809	123.612732	876.141663	-548.617493	-38.104263	870.880188	-633.998901	152.817276	500.999176	-604.417664	-102.899498	504.522095	-612.106445	151.023727	86.445679	-588.612488	-106.894295	89.929832	-532.853210	207.272675	1375.010986	-500.671387	-136.833313	1366.478882	-481.674408	46.169693	1386.122314	-402.677673	32.171814	1636.434082	-610.408325	291.894806	1140.384399	-556.781494	-232.708572	1135.225220	-514.979431	315.590118	885.951538	-456.627228	-207.023407	886.505188	-518.208679	45.315331	964.575439	662.375183	-49.450130	929.070618	651.602173	106.685791
-570.747437	123.566002	876.280762	-548.941467	-38.080414	870.928528	-634.166870	153.276169	501.145386	-604.539612	-103.136131	504.522736	-612.760010	151.444748	86.415657	-588.812927	-107.130531	89.982086	-532.256104	207.351074	1375.050903	-499.877136	-136.691376	1366.455566	-480.948334	46.285248	1386.018921	-400.669037	32.332493	1635.644653	-610.354065	291.980164	1140.598755	-556.441589	-232.466949	1135.250244	-515.365906	315.867126	886.012390	-456.745483	-206.942520	886.413086	-518.463196	45.312016	964.604614	659.879761	-47.945129	928.911499	649.273438	108.220345
-571.158569	123.533585	876.441284	-549.216309	-38.034721	870.976318	-634.093567	153.687500	501.208984	-604.608765	-103.397652	504.540497	-613.353577	151.810532	86.334015	-588.974548	-107.393837	90.025719	-531.698181	207.413788	1375.074463	-499.041595	-136.616959	1366.464233	-480.212158	46.424110	1385.915527	-398.687866	32.544510	1634.766724	-610.294800	292.016357	1140.806152	-556.049561	-232.367889	1135.390869	-515.759094	316.151154	886.095459	-456.876892	-206.856644	886.350403	-518.680237	45.310322	964.651611	657.332275	-46.405300	928.709656	646.934448	109.843643
-571.530273	123.478485	876.614624	-549.454224	-38.042690	871.069458	-633.888184	154.052383	501.309662	-604.663025	-103.668472	504.568848	-613.828552	152.043457	86.244797	-589.266846	-107.665619	90.036255	-531.129089	207.445847	1375.126099	-498.234436	-136.534897	1366.414307	-479.506989	46.523556	1385.788696	-396.542694	32.672211	1633.924683	-610.235962	292.061646	1141.006714	-555.697205	-232.276581	1135.555786	-516.178528	316.379028	886.189758	-456.996582	-206.790283	886.290527	-518.870789	45.286209	964.732422	654.814880	-44.904743	928.470276	644.721863	111.304932
-571.845398	123.470482	876.796570	-549.653931	-37.990917	871.155640	-633.595154	154.455307	501.388763	-604.633118	-103.937126	504.620453	-614.315369	152.211395	86.234642	-589.521240	-107.944366	90.076477	-530.560669	207.505402	1375.159790	-497.406525	-136.388000	1366.416016	-478.774384	46.650566	1385.697754	-394.443848	32.854393	1632.963867	-610.174744	292.073792	1141.212280	-555.291504	-232.231140	1135.707764	-516.584229	316.571503	886.256104	-457.067383	-206.755417	886.263855	-519.015137	45.302208	964.814758	652.352661	-43.627480	928.242554	642.761963	112.491455
-572.140808	123.466034	876.973022	-549.831360	-37.972061	871.253174	-633.102722	154.795425	501.417725	-604.597778	-104.182533	504.662476	-614.636292	152.321945	86.246819	-589.703857	-108.220230	90.082970	-530.000244	207.517227	1375.191895	-496.526093	-136.305618	1366.454224	-478.051361	46.792809	1385.613037	-392.270905	33.019096	1631.965820	-610.111389	292.078278	1141.426025	-554.875916	-232.159775	1135.901123	-516.955933	316.741730	886.340637	-457.124237	-206.709824	886.246704	-519.146606	45.312119	964.903381	649.781250	-42.085102	927.973328	640.373352	114.070053
-572.423218	123.471306	877.148743	-549.983154	-37.967075	871.368469	-632.541748	154.975525	501.441742	-604.549866	-104.421440	504.719421	-615.012573	152.289566	86.284485	-590.009949	-108.536537	90.065903	-529.413086	207.572495	1375.258057	-495.724457	-136.217529	1366.438721	-477.280334	46.877655	1385.475098	-390.027679	33.162590	1630.926025	-610.034058	292.073792	1141.632202	-554.459473	-232.094986	1136.058105	-517.310730	316.861115	886.446472	-457.189880	-206.698456	886.264587	-519.256653	45.333763	964.999023	647.080322	-40.670948	927.747437	637.975281	115.587219
-572.679443	123.465294	877.310791	-550.094482	-37.988262	871.471985	-631.898987	155.187241	501.440521	-604.451843	-104.644501	504.785583	-615.302734	152.153076	86.331734	-590.228149	-108.802185	90.078056	-528.866638	207.618103	1375.328369	-494.848145	-136.125870	1366.488159	-476.565582	46.989357	1385.356201	-387.746460	33.297310	1629.794556	-609.983887	292.042725	1141.850342	-553.999939	-232.223511	1136.357178	-517.691467	317.000946	886.530151	-457.214417	-206.713303	886.292480	-519.350037	45.338837	965.089417	644.583740	-39.069176	927.454773	635.635864	117.194450
-572.851563	123.467293	877.475220	-550.165894	-37.952034	871.585022	-631.096191	155.254211	501.449219	-604.329163	-104.804138	504.878021	-615.477478	151.947571	86.390602	-590.395569	-109.032669	90.058250	-528.284668	207.656708	1375.382080	-493.983154	-136.033249	1366.539185	-475.860229	47.099331	1385.267334	-385.391418	33.433174	1628.602539	-609.917297	292.012421	1142.066650	-553.554626	-232.192581	1136.565918	-518.060852	317.102173	886.602112	-457.200043	-206.738556	886.334717	-519.384644	45.369606	965.187378	641.903503	-37.581665	927.205139	633.202332	118.756241
-572.981934	123.401627	877.582153	-550.205994	-37.967281	871.688843	-630.224243	155.217163	501.428619	-604.120605	-104.943382	504.923676	-615.524658	151.792664	86.497864	-590.440063	-109.182037	90.043549	-527.701782	207.715714	1375.452026	-493.148529	-135.940125	1366.564575	-475.133881	47.196163	1385.203125	-382.977081	33.548538	1627.307007	-609.852722	291.940399	1142.257080	-553.122437	-232.190231	1136.753174	-518.405212	317.150055	886.669983	-457.192444	-206.783234	886.387451	-519.391907	45.364170	965.255493	639.261169	-35.971577	926.931213	630.804382	120.359642
-573.029114	123.413948	877.702820	-550.171570	-37.952579	871.774963	-629.433777	155.241653	501.472748	-603.852417	-105.072212	504.981476	-615.550659	151.573196	86.629539	-590.531494	-109.286255	90.015862	-527.165833	207.732208	1375.472534	-492.293182	-135.852936	1366.578369	-474.381653	47.319324	1385.086548	-380.514709	33.675407	1625.937866	-609.806091	291.877991	1142.447266	-552.640076	-232.198853	1136.937500	-518.745178	317.217102	886.763306	-457.117920	-206.844223	886.445862	-519.343750	45.388321	965.333130	636.600403	-34.271877	926.635010	628.252136	122.088516
-573.013611	123.384071	877.792236	-550.101624	-37.964672	871.853516	-628.457275	155.148804	501.457123	-603.503540	-105.122124	505.005157	-615.520203	151.384750	86.759361	-590.582947	-109.361076	90.016876	-526.679993	207.811234	1375.512817	-491.484924	-135.709595	1366.611328	-473.664154	47.451221	1384.950317	-377.964569	33.774143	1624.475952	-609.762695	291.822174	1142.638916	-552.211487	-232.077255	1137.019043	-519.053650	317.242340	886.830139	-457.031219	-206.906082	886.480713	-519.251282	45.383732	965.393433	633.940674	-32.882313	926.397583	625.946960	123.515251
-572.937988	123.370842	877.876465	-549.993469	-37.974087	871.923401	-627.529053	155.083008	501.451294	-603.009766	-105.157455	505.025146	-615.651855	151.094543	86.890800	-590.549744	-109.410316	90.032143	-526.152527	207.847870	1375.509766	-490.644104	-135.616364	1366.597656	-472.908722	47.548389	1384.823853	-375.372253	33.896194	1622.886963	-609.706848	291.722595	1142.785400	-551.747620	-232.145309	1137.169800	-519.347717	317.278961	886.861267	-456.923309	-206.956039	886.511169	-519.117920	45.379597	965.450867	631.374329	-31.222601	926.068298	623.558716	125.151329
-572.750488	123.360870	877.946228	-549.796265	-37.967365	871.972595	-626.600708	155.094925	501.516754	-602.553711	-105.196472	505.050415	-615.459412	150.939316	86.985992	-590.604614	-109.469604	90.031105	-525.611450	207.923843	1375.516968	-489.840424	-135.486267	1366.557739	-472.156189	47.688251	1384.619507	-372.713501	33.977951	1621.204102	-609.657471	291.631348	1142.918457	-551.255005	-232.364136	1137.423950	-519.642761	317.323273	886.904480	-456.787628	-207.054199	886.554871	-518.908203	45.371979	965.502441	628.733948	-29.683262	925.797607	621.068787	126.662720
-572.523193	123.257248	878.014038	-549.546204	-37.988571	872.018494	-625.487122	155.018814	501.509186	-602.042480	-105.221077	505.071411	-615.462341	150.725967	87.070137	-590.600403	-109.486084	90.066780	-525.143433	207.994995	1375.499878	-489.018219	-135.360306	1366.533325	-471.383240	47.827103	1384.381958	-370.013214	34.066856	1619.433594	-609.614624	291.535614	1143.033936	-550.766418	-232.443619	1137.558960	-519.918823	317.361877	886.936829	-456.579468	-207.175934	886.596130	-518.667847	45.304852	965.558655	626.226868	-28.058842	925.544983	618.636536	128.232239
-572.254639	123.170509	878.070862	-549.240112	-38.063763	872.075989	-624.422119	154.956482	501.525452	-601.482544	-105.295250	505.112549	-615.491943	150.537598	87.133797	-590.588135	-109.486679	90.078720	-524.639404	208.070602	1375.496338	-488.208496	-135.245132	1366.478760	-470.616180	47.948208	1384.157593	-367.295685	34.141651	1617.580566	-609.570251	291.413666	1143.172119	-550.249146	-232.511337	1137.682739	-520.176941	317.368805	886.979675	-456.353760	-207.288071	886.633972	-518.391663	45.232563	965.620728	623.641052	-26.487917	925.267883	616.093384	129.610565
-571.936707	123.002342	878.104187	-548.868835	-38.185837	872.137085	-623.304260	154.859390	501.427826	-600.917603	-105.335426	505.141510	-615.553589	150.399750	87.178749	-590.646973	-109.505295	90.093971	-524.142883	208.137436	1375.462402	-487.369812	-135.154938	1366.420532	-469.793640	47.970932	1383.891113	-364.497528	34.215179	1615.633301	-609.517334	291.314514	1143.290039	-549.715149	-232.607605	1137.800781	-520.402527	317.385284	887.020630	-456.078674	-207.478195	886.654724	-518.073242	45.113640	965.679382	621.029846	-24.787741	924.983398	613.502563	131.250565
-571.555298	122.843765	878.151245	-548.452454	-38.282650	872.189148	-622.247620	154.811081	501.356354	-600.245667	-105.410248	505.131348	-615.534058	150.316132	87.207291	-590.666870	-109.507828	90.126305	-523.611816	208.243103	1375.437378	-486.470703	-135.005783	1366.334961	-468.998199	48.005791	1383.583984	-361.706635	34.283726	1613.614258	-609.465271	291.210724	1143.401001	-549.221252	-232.489075	1137.760376	-520.637268	317.397675	887.059570	-455.767914	-207.688629	886.659363	-517.713745	44.992687	965.747192	618.569275	-23.281586	924.674927	611.165283	132.597595
-571.058472	122.721100	878.157104	-547.964050	-38.431358	872.256165	-621.125977	154.619064	501.272980	-599.502930	-105.465103	505.135437	-615.243103	150.352081	87.191093	-590.542114	-109.510384	90.151382	-523.046814	208.296539	1375.412109	-485.627228	-134.893585	1366.221802	-468.174408	48.093277	1383.298584	-358.892944	34.315964	1611.501587	-609.378235	291.101624	1143.492920	-548.628662	-232.720093	1137.954468	-520.803345	317.440887	887.083313	-455.441986	-207.884430	886.697388	-517.287415	44.878117	965.813843	616.045410	-21.847664	924.452942	608.756714	134.098038
-570.480591	122.635574	878.195923	-547.392029	-38.563255	872.312561	-620.530579	154.815033	501.281006	-598.696655	-105.488647	505.131958	-615.101013	150.322968	87.205933	-590.419250	-109.496613	90.152191	-522.451111	208.381531	1375.358032	-484.752350	-134.790451	1366.122559	-467.372162	48.181118	1382.960205	-356.089722	34.382828	1609.345459	-609.308472	291.021912	1143.597290	-548.096741	-232.794708	1138.024292	-520.977783	317.477203	887.142395	-455.099945	-208.069244	886.701294	-516.794983	44.763733	965.900085	613.644104	-20.214975	924.139893	606.337402	135.562256
-569.903015	122.479042	878.166382	-546.806641	-38.676868	872.326050	-619.678772	154.617172	501.104950	-597.875427	-105.544640	505.138977	-614.664978	150.416046	87.209167	-590.405457	-109.497902	90.173950	-521.835693	208.425034	1375.301025	-483.889038	-134.642441	1365.988647	-466.537628	48.266403	1382.650757	-353.298615	34.445496	1607.125366	-609.239319	290.962646	1143.707031	-547.555237	-232.898346	1138.086670	-521.138733	317.507721	887.203796	-454.687531	-208.300232	886.742554	-516.300171	44.641762	965.931946	611.282776	-18.806376	923.865906	604.159119	137.296310
-569.152527	122.379456	878.134705	-546.159485	-38.730282	872.329712	-619.035645	154.536697	500.998077	-596.856323	-105.628845	505.072998	-614.113281	150.469315	87.178062	-590.250793	-109.476570	90.172668	-521.208374	208.444107	1375.263916	-483.019287	-134.595291	1365.873047	-465.604187	48.562378	1382.472412	-350.444580	34.490322	1604.833252	-609.151794	290.848694	1143.780029	-547.012390	-233.019211	1138.192139	-521.303040	317.559845	887.268616	-454.264252	-208.557724	886.787659	-515.722900	44.539558	965.974976	608.891296	-17.198368	923.596558	601.620056	138.532013
-568.382080	122.352013	878.085205	-545.480286	-38.831146	872.326721	-618.450745	154.445786	500.967560	-595.757019	-105.662369	505.001709	-613.623657	150.498566	87.196678	-590.172363	-109.505959	90.232056	-520.533386	208.533463	1375.198975	-482.134003	-134.416794	1365.747559	-464.784485	48.442089	1382.038940	-347.709137	34.536545	1602.499146	-609.065369	290.785583	1143.906250	-546.515991	-232.934921	1138.132324	-521.462402	317.589905	887.332031	-453.846191	-208.837189	886.785950	-515.140015	44.454071	966.014771	606.546936	-15.689291	923.356140	599.287109	140.041000
-567.621704	122.292770	878.024902	-544.776794	-38.933807	872.315979	-617.827820	154.216827	500.849915	-594.522583	-105.700066	504.890900	-613.115295	150.508331	87.166992	-590.005432	-109.492210	90.252480	-519.815369	208.527039	1375.110596	-481.310364	-134.347412	1365.570313	-463.834412	48.705444	1381.800659	-344.995605	34.504467	1600.101929	-608.967163	290.711060	1144.003296	-545.955750	-233.162582	1138.274048	-521.603638	317.610809	887.371521	-453.392548	-209.137543	886.807007	-514.561584	44.361332	966.050110	604.074280	-14.075981	923.114380	596.751831	142.028061
-566.673157	122.143242	877.879517	-543.982849	-39.010151	872.307007	-617.202759	153.908096	500.735535	-593.049622	-105.643707	504.754822	-612.623108	150.494583	87.157555	-589.766296	-109.446663	90.275040	-519.086487	208.561783	1374.980469	-480.480804	-134.288437	1365.412354	-462.885162	48.794346	1381.406250	-342.256012	34.528252	1597.763916	-608.846008	290.662872	1144.097656	-545.383789	-233.239487	1138.287109	-521.718994	317.649780	887.401245	-452.862000	-209.455399	886.791321	-513.865662	44.259151	966.052734	601.789001	-12.480605	922.827515	594.235413	143.379089
-565.738647	122.088669	877.722961	-543.220947	-39.116669	872.290161	-616.778931	153.837219	500.762177	-591.521912	-105.571548	504.603058	-612.228577	150.433029	87.143448	-589.605286	-109.307945	90.365341	-518.282104	208.607681	1374.854370	-479.634094	-134.158524	1365.209839	-461.909271	48.819729	1380.994873	-339.521973	34.555046	1595.456787	-608.705261	290.626343	1144.184082	-544.822693	-233.342331	1138.266602	-521.827820	317.694122	887.425476	-452.331390	-209.738113	886.741943	-513.185547	44.186115	966.042297	599.513245	-10.996703	922.594299	591.945190	144.863464
-564.882019	122.015366	877.628235	-542.507141	-39.211403	872.279419	-616.335022	153.675018	500.781464	-589.870422	-105.460083	504.463562	-611.810120	150.384415	87.176254	-589.568237	-109.158920	90.447983	-517.442993	208.684967	1374.734985	-478.778595	-134.105469	1365.017456	-460.868744	48.853489	1380.509155	-336.838837	34.543770	1593.221436	-608.518860	290.590576	1144.250244	-544.244812	-233.466782	1138.245972	-521.936340	317.742310	887.433228	-451.803619	-210.104187	886.711060	-512.571899	44.086174	966.067627	597.304260	-9.666647	922.376953	589.786377	146.272232
-563.934937	121.862900	877.549866	-541.773560	-39.326870	872.355408	-615.785767	153.470901	500.737335	-588.155701	-105.371964	504.387695	-611.384521	150.349182	87.146255	-589.593567	-108.999023	90.604553	-516.489258	208.740921	1374.569824	-477.899994	-134.090591	1364.859741	-459.881470	48.927902	1380.145264	-334.190521	34.523933	1591.113647	-608.326721	290.547882	1144.320557	-543.706726	-233.520340	1138.213623	-522.041138	317.773895	887.445435	-451.240723	-210.457550	886.702026	-511.913361	43.958008	966.148071	595.173157	-8.247914	922.202454	587.616272	147.667328
-563.041565	121.671860	877.478760	-541.089478	-39.466103	872.445007	-615.219971	153.366287	500.732513	-586.346985	-105.251068	504.322845	-611.016418	150.337524	87.105522	-589.458313	-108.843330	90.823364	-515.449585	208.842133	1374.445190	-477.014191	-134.042252	1364.645630	-458.810364	48.874912	1379.817627	-331.560120	34.523277	1589.130005	-608.087585	290.510254	1144.455933	-543.186035	-233.438568	1138.075317	-522.156128	317.811188	887.467590	-450.637421	-210.811356	886.673584	-511.292084	43.806351	966.231873	593.070679	-6.849894	921.999512	585.470886	149.123825
-562.147827	121.550667	877.458191	-540.473816	-39.586559	872.586365	-614.551514	153.252792	500.791656	-584.612305	-105.254250	504.347198	-610.666382	150.426987	87.107292	-589.198914	-108.689896	91.036758	-514.337708	208.897369	1374.317383	-476.051819	-134.050781	1364.510742	-457.739838	48.821465	1379.578613	-329.018738	34.460114	1587.237061	-607.821289	290.442108	1144.597778	-542.614624	-233.527588	1138.052246	-522.263184	317.795441	887.507751	-450.070068	-211.182175	886.685913	-510.702911	43.682362	966.366211	590.900879	-5.480360	921.832153	583.291870	150.488113
-561.278320	121.274513	877.494995	-539.830750	-39.758739	872.822693	-613.576111	153.098831	500.823822	-582.909912	-105.286110	504.392181	-610.223633	150.547287	87.104607	-588.919128	-108.590569	91.273331	-513.154358	208.976028	1374.220703	-475.107391	-134.021271	1364.330811	-456.671570	48.797215	1379.318848	-326.539276	34.385910	1585.473999	-607.523926	290.419708	1144.801514	-542.059448	-233.717880	1138.118286	-522.406555	317.768463	887.576477	-449.492645	-211.531784	886.675720	-510.108765	43.492401	966.573608	588.884277	-4.047259	921.643616	581.142578	151.844131
-560.371643	121.134560	877.568054	-539.220947	-39.904785	873.069946	-613.736389	153.461105	500.977814	-581.334717	-105.458900	504.539215	-610.490295	150.501266	87.153229	-588.880615	-108.536461	91.502304	-511.873688	209.015091	1374.094360	-474.115112	-134.042908	1364.199341	-455.536743	48.726051	1379.048950	-324.112244	34.294235	1583.816406	-607.153870	290.383453	1145.041382	-541.518250	-233.589569	1137.969238	-522.535095	317.705994	887.672241	-448.877411	-211.854584	886.664246	-509.504517	43.351486	966.801697	586.826294	-2.706235	921.507690	579.016968	153.198898
-559.608521	120.926094	877.626770	-538.682678	-40.145309	873.391052	-613.270264	153.609680	501.022339	-579.637695	-105.517883	504.630463	-610.511108	150.527756	87.188423	-588.659485	-108.489388	91.758476	-510.557037	209.051193	1374.041748	-473.150604	-134.034210	1364.073975	-454.367920	48.662971	1378.771362	-321.766876	34.187260	1582.241699	-606.775452	290.366058	1145.301392	-540.952698	-233.853424	1138.126099	-522.721924	317.672577	887.774475	-448.356781	-212.252869	886.719727	-508.961182	43.204105	967.036499	584.836731	-1.391493	921.378479	576.921997	154.516174
-558.788330	120.755402	877.707703	-538.195190	-40.291897	873.728882	-612.516968	153.740143	501.019196	-577.964233	-105.751244	504.731567	-610.471619	150.624405	87.223465	-588.496399	-108.469330	92.011726	-509.145447	209.089493	1373.952026	-472.089325	-134.062592	1363.993408	-453.384399	48.531506	1378.463867	-319.470642	34.072350	1580.773193	-606.327820	290.314209	1145.631348	-540.377502	-233.883575	1138.184937	-522.885437	317.615356	887.927795	-447.835999	-212.651459	886.789063	-508.401459	43.095860	967.285522	582.849426	-0.062815	921.293762	574.773987	155.841797
-558.064026	120.636703	877.856567	-537.727051	-40.451359	874.097839	-611.792175	153.928101	501.031525	-576.270813	-105.996017	504.819214	-610.348572	150.689362	87.246552	-588.430115	-108.506752	92.296059	-507.795715	209.055557	1373.996582	-471.175018	-134.079941	1363.965942	-451.976379	48.453793	1378.277954	-317.269379	33.945911	1579.393188	-605.832275	290.322662	1146.022339	-539.868225	-233.903885	1138.277832	-523.089722	317.542053	888.126465	-447.312317	-213.016922	886.880188	-507.883972	43.006699	967.577332	580.892456	1.213153	921.214417	572.686340	157.106934
-557.355103	120.554665	878.023621	-537.278320	-40.637810	874.450073	-610.916199	154.020630	501.012085	-574.390503	-106.167221	504.890442	-610.237549	150.765396	87.249207	-588.322266	-108.546196	92.595947	-506.332245	208.968643	1374.102661	-470.185852	-134.133072	1363.912476	-450.767059	48.346275	1378.133911	-315.134979	33.788288	1578.156250	-605.283447	290.252502	1146.488037	-539.331421	-233.979752	1138.458374	-523.287842	317.498383	888.329956	-446.824432	-213.366394	886.996033	-507.351379	42.905014	967.856140	578.936462	2.413081	921.166382	570.595032	158.344452
-556.572937	120.432076	878.202026	-536.803345	-40.776146	874.794739	-611.111389	154.584137	501.202545	-572.546936	-106.383888	504.961151	-610.806335	150.679947	87.390068	-588.129883	-108.589371	92.911720	-504.858459	208.920532	1374.268799	-469.210388	-134.170395	1363.867554	-449.523010	48.169319	1378.015503	-313.049011	33.630356	1577.012817	-604.633179	290.228210	1146.997925	-538.782715	-234.029312	1138.625977	-523.502502	317.471405	888.606201	-446.364044	-213.766434	887.085938	-506.754517	42.788467	968.131042	577.144226	3.727606	921.152283	568.518677	159.570938
-555.819641	120.352768	878.390747	-536.297363	-40.936913	875.109863	-609.446045	154.420486	501.084717	-570.628418	-106.497673	504.972168	-610.325562	150.874878	87.392418	-587.876465	-108.648331	93.180145	-503.372223	208.823715	1374.421509	-468.220856	-134.248993	1363.827148	-448.276794	48.047314	1377.876099	-311.032288	33.458977	1575.952759	-603.939453	290.219238	1147.496948	-538.241699	-233.893890	1138.602417	-523.683044	317.470032	888.840820	-445.833801	-214.174973	887.156250	-506.164429	42.672348	968.400024	575.294861	4.921067	921.194641	566.414368	160.757172
-555.072693	120.187035	878.511536	-535.806396	-41.073738	875.385986	-608.235962	154.414413	500.921265	-568.831665	-106.718056	504.996918	-610.100525	151.005554	87.430756	-587.634094	-108.678833	93.413643	-501.850128	208.769836	1374.534546	-467.225739	-134.290375	1363.717529	-446.985382	47.798893	1377.726685	-309.076935	33.249199	1575.017822	-603.164917	290.185883	1147.999146	-537.671509	-233.911652	1138.671753	-523.811584	317.486359	889.050232	-445.335693	-214.537689	887.217957	-505.561462	42.544521	968.604675	573.458801	6.063656	921.206116	564.347290	161.933899
-554.358215	119.976326	878.575623	-535.307312	-41.251961	875.612976	-608.387512	154.972046	501.035675	-567.151855	-106.867729	505.022247	-610.572693	150.851700	87.519562	-587.457520	-108.709709	93.688866	-500.304779	208.682541	1374.668457	-466.204132	-134.403717	1363.661865	-445.843079	47.763729	1377.674194	-307.164581	33.024780	1574.165405	-602.360657	290.300385	1148.525513	-537.083130	-234.088501	1138.836426	-523.920288	317.520020	889.267822	-444.833405	-214.926193	887.256287	-504.972107	42.387844	968.756592	571.680420	7.133123	921.355957	562.219116	163.073990
-553.585083	119.932999	878.611084	-534.821594	-41.316360	875.788147	-607.343323	155.057922	500.924164	-565.738281	-107.231918	505.078979	-610.434631	150.916122	87.527512	-587.371521	-108.712532	94.012421	-498.799622	208.647720	1374.879761	-465.229309	-134.477859	1363.536133	-444.473755	47.417191	1377.404663	-305.320221	32.815449	1573.386963	-601.470947	290.420715	1148.987549	-536.495667	-234.142807	1138.819336	-523.997559	317.593384	889.451172	-444.300018	-215.323044	887.239258	-504.356018	42.340279	968.867432	569.953796	8.327453	921.450500	560.173157	164.174332
-552.892090	119.795334	878.652710	-534.323608	-41.456722	875.992920	-606.375793	155.214233	500.852386	-564.375732	-107.496758	505.123474	-610.247864	150.969238	87.552704	-587.158447	-108.716553	94.289764	-497.198608	208.529480	1374.920166	-464.194031	-134.623444	1363.420288	-443.306152	47.344402	1377.351807	-303.518799	32.571419	1572.704712	-600.510254	290.563812	1149.493286	-535.878418	-234.268250	1138.814331	-524.023254	317.716827	889.636841	-443.751709	-215.675430	887.211304	-503.780426	42.243366	968.997925	568.348877	9.400929	921.632263	558.156616	165.337219
-552.116577	119.672966	878.667908	-533.788696	-41.576332	876.164673	-605.322021	155.257965	500.746429	-563.143311	-107.831215	505.205688	-610.149353	151.030884	87.559853	-586.940186	-108.739021	94.601227	-495.720734	208.436859	1375.131470	-463.193817	-134.714844	1363.274292	-442.043976	47.062508	1377.239136	-301.804443	32.310226	1572.081909	-599.536865	290.767242	1150.017212	-535.324890	-234.184265	1138.631714	-524.006409	317.838959	889.843872	-443.275391	-216.058319	887.093140	-503.153015	42.148674	969.102539	566.651794	10.461057	921.841309	556.067566	166.388275
-551.382263	119.630302	878.712463	-533.258179	-41.639999	876.320496	-604.383423	155.333023	500.689362	-562.377197	-108.299591	505.344452	-610.046021	151.063828	87.591850	-587.071655	-108.765228	94.910995	-494.136810	208.302551	1375.264893	-462.151306	-134.863541	1363.026123	-440.790039	46.896702	1377.173096	-300.136658	32.069275	1571.511719	-598.505127	290.985046	1150.528320	-534.689392	-234.282959	1138.545044	-523.925781	317.982147	890.031677	-442.759918	-216.365723	886.957703	-502.551025	42.104469	969.215637	565.113586	11.535876	922.045776	554.062561	167.480148
-550.558105	119.778099	878.787781	-532.703125	-41.601295	876.471619	-603.417419	155.463928	500.676971	-561.073120	-108.512970	505.371429	-609.944641	151.121582	87.602165	-586.862549	-108.779648	95.127617	-492.576904	208.221451	1375.414673	-461.175354	-134.944199	1362.785156	-439.434479	46.544037	1376.911011	-298.498505	31.782925	1570.971680	-597.383362	291.242462	1150.948364	-534.007813	-234.539383	1138.464478	-523.736267	318.172974	890.187622	-442.220886	-216.757568	886.766052	-501.894226	42.168507	969.344055	563.539063	12.569152	922.262634	552.068481	168.485733
-549.804993	119.702957	878.769592	-532.165588	-41.668156	876.609924	-602.418213	155.613907	500.595215	-559.956421	-108.707504	505.419006	-609.807495	151.156708	87.627129	-586.655029	-108.813828	95.364685	-491.068329	208.089340	1375.514893	-460.131866	-135.118011	1362.519409	-438.259552	46.446587	1376.868652	-296.884491	31.477501	1570.433228	-596.248413	291.483643	1151.350098	-533.332703	-234.619858	1138.310913	-523.497131	318.426697	890.318054	-441.688690	-217.119034	886.512573	-501.259735	42.132301	969.407715	562.122314	13.654380	922.416931	550.164001	169.550735
-549.273438	119.458488	878.722778	-531.721191	-41.827164	876.732666	-601.470764	155.687378	500.445129	-558.900330	-108.987083	505.441376	-609.691711	151.192078	87.651451	-586.493530	-108.854332	95.604294	-489.580750	207.948242	1375.602661	-459.145172	-135.220154	1362.293823	-436.998749	46.201740	1376.655518	-295.358887	31.172611	1569.955811	-595.064270	291.774475	1151.759277	-532.673035	-234.637726	1138.102539	-523.178772	318.762268	890.463135	-441.211304	-217.431610	886.244385	-500.739136	42.010933	969.428772	560.654663	14.587526	922.696350	548.208252	170.513275
-548.565674	119.433914	878.727417	-531.187561	-41.887112	876.836853	-600.547852	155.806168	500.386414	-557.948425	-109.283188	505.508850	-609.662842	151.174606	87.666626	-586.315063	-108.901642	95.802376	-488.083862	207.833054	1375.762085	-458.188080	-135.333344	1362.043457	-435.776489	46.000294	1376.480225	-293.865082	30.888300	1569.482056	-593.822693	292.070038	1152.145386	-532.015381	-234.524551	1137.799438	-522.839539	319.097778	890.629761	-440.727325	-217.783066	885.933350	-500.101685	41.983540	969.475403	559.195740	15.577974	922.862976	546.331482	171.483398
-547.844299	119.343643	878.727295	-530.627991	-41.945118	876.934265	-599.652832	155.970947	500.313080	-557.074463	-109.458359	505.563995	-609.588989	151.164047	87.688164	-586.167786	-108.968102	95.981445	-486.670532	207.730011	1375.892334	-457.232941	-135.451370	1361.756348	-434.546906	45.645603	1376.249268	-292.421112	30.567070	1569.029663	-592.595459	292.360046	1152.479980	-531.286499	-234.675034	1137.691406	-522.350037	319.424316	890.748230	-440.215820	-218.108810	885.656250	-499.440796	41.927849	969.514526	557.819885	16.470537	923.075989	544.449707	172.416428
-547.071899	119.344162	878.754456	-530.032837	-41.997959	877.026672	-598.639343	155.957581	500.179535	-556.279419	-109.662178	505.614288	-609.522705	151.118179	87.704491	-585.951111	-108.990280	96.149803	-485.286346	207.582779	1375.998291	-456.292267	-135.570023	1361.476929	-433.376770	45.469658	1376.115112	-290.981903	30.224468	1568.596069	-591.301147	292.674377	1152.850586	-530.563110	-234.617966	1137.424927	-521.769287	319.689178	890.879272	-439.724030	-218.393845	885.303467	-498.724030	41.897636	969.560120	556.482971	17.504930	923.241272	542.626953	173.371689
-546.353027	119.347313	878.792969	-529.417847	-42.097855	877.117493	-597.654602	156.047668	500.182434	-555.545105	-109.845108	505.695099	-609.413086	151.101883	87.759026	-585.899170	-109.047760	96.348289	-483.898193	207.457306	1376.118652	-455.381470	-135.668182	1361.176636	-432.269073	45.255669	1376.043457	-289.596588	29.893099	1568.211914	-589.999268	292.967590	1153.212158	-529.855652	-234.421799	1137.077637	-521.158936	320.086700	891.014160	-439.210388	-218.681122	884.935547	-498.034882	41.853703	969.614929	555.098633	18.369282	923.417908	540.796387	174.252182
-545.511292	119.272324	878.841431	-528.725830	-42.113869	877.193604	-596.766052	156.202011	500.204376	-554.692993	-109.843384	505.726563	-609.362671	151.050400	87.834373	-585.626404	-109.062225	96.466187	-482.539001	207.296234	1376.230713	-454.426361	-135.802368	1360.908569	-431.161285	45.166065	1375.961060	-288.231110	29.601957	1567.814331	-588.692078	293.237213	1153.485718	-529.120911	-234.339523	1136.834595	-520.437195	320.475372	891.162048	-438.711945	-218.906342	884.564209	-497.261688	41.788788	969.675171	553.806458	19.302319	923.573425	539.051331	175.188324
-544.673096	119.226738	878.852417	-528.027344	-42.147915	877.264465	-595.811584	156.323120	500.128326	-554.159729	-110.030785	505.846252	-609.303101	151.014130	87.916534	-585.615356	-109.115921	96.631592	-481.213379	207.161774	1376.347168	-453.557587	-135.898010	1360.634644	-430.037506	44.830826	1375.763916	-286.853821	29.265543	1567.406494	-587.366150	293.508392	1153.703613	-528.312195	-234.395248	1136.658936	-519.580078	320.821503	891.234863	-438.193024	-219.124756	884.197266	-496.484375	41.749660	969.712158	552.367432	20.061485	923.749451	537.256104	176.032516
-543.824768	119.188454	878.834961	-527.251770	-42.237999	877.316528	-594.680664	156.344620	500.065216	-553.554688	-110.139786	505.948212	-609.105103	151.004059	87.951698	-585.400391	-109.134109	96.805420	-479.906433	207.006851	1376.451416	-452.635040	-136.017426	1360.407959	-428.984741	44.668621	1375.693115	-285.601379	28.891567	1567.025757	-586.059021	293.798492	1153.951050	-527.569580	-234.239853	1136.398682	-518.741394	321.217377	891.340332	-437.704620	-219.281082	883.857178	-495.671295	41.706100	969.728271	550.677185	20.715300	923.927185	535.432068	176.669006
-542.967651	119.127579	878.863770	-526.502808	-42.289276	877.401489	-593.731934	156.503082	500.048004	-553.061035	-110.259636	506.074402	-608.936401	150.664948	87.835472	-585.270691	-109.122963	96.959473	-478.629303	206.883682	1376.543579	-451.796448	-136.148621	1360.255981	-427.929260	44.436600	1375.589844	-284.292694	28.626041	1566.675537	-584.722351	294.045471	1154.184326	-526.855042	-233.981796	1136.095581	-517.862793	321.628326	891.457092	-437.242920	-219.420135	883.458923	-494.864014	41.655842	969.783081	549.488281	21.741890	924.027100	533.795837	177.567886
-542.087463	119.122932	878.900452	-525.741272	-42.307880	877.471802	-592.857605	156.714935	500.069611	-552.607666	-110.355843	506.185883	-608.990540	150.555206	87.907867	-585.199158	-109.133377	97.118484	-477.358826	206.743591	1376.615601	-450.960693	-136.261032	1360.056030	-426.956024	44.062840	1375.387207	-283.029510	28.253979	1566.335205	-583.399597	294.298920	1154.401123	-526.101990	-233.972809	1135.977661	-516.794739	322.012634	891.580261	-436.805389	-219.537811	883.109253	-494.033905	41.634705	969.832886	548.327515	22.728390	924.092102	532.168335	178.524353
-541.186096	119.011932	878.959656	-524.915894	-42.301754	877.739929	-592.658081	157.261475	500.206665	-552.140564	-110.482307	506.319000	-609.575073	150.701736	88.325279	-585.203003	-109.161324	97.247780	-476.157654	206.605316	1376.753296	-450.138397	-136.417465	1359.935181	-425.941681	43.937225	1375.460083	-281.869965	27.994017	1566.010010	-582.059875	294.513245	1154.601685	-525.375854	-233.795135	1135.816040	-515.646057	322.384735	891.713440	-436.370789	-219.630341	882.785706	-493.222046	41.679165	970.015503	547.184631	23.702843	924.039734	530.620789	179.459015
-540.334961	119.079849	878.971985	-524.118958	-42.324581	877.576233	-590.285950	156.857635	499.820770	-551.732544	-110.586792	506.428131	-608.897888	150.830658	88.309311	-585.090393	-109.166695	97.397308	-474.924469	206.446106	1376.851685	-449.372314	-136.584473	1359.830811	-424.954163	43.696995	1375.432251	-280.700378	27.649397	1565.696899	-580.738098	294.718414	1154.800293	-524.663086	-233.597046	1135.672119	-514.444946	322.750763	891.900757	-435.910339	-219.644180	882.542053	-492.327545	41.593815	969.913025	545.929077	24.659313	924.073669	529.027893	180.346405
-539.353943	118.920235	878.988892	-523.232117	-42.331123	877.878967	-589.064453	157.181992	499.845978	-551.269165	-110.707993	506.541351	-608.869934	150.747284	88.427620	-585.111084	-109.175674	97.559906	-473.799835	206.298172	1376.976685	-448.574677	-136.732391	1359.750244	-424.028351	43.545185	1375.400269	-279.650665	27.288414	1565.404297	-579.446106	294.927826	1154.929932	-523.996399	-233.414963	1135.552368	-513.204651	323.155060	892.107422	-435.471100	-219.624512	882.306274	-491.478271	41.644207	970.104858	544.555908	25.636883	924.020508	527.221680	181.579514
-538.417419	118.826202	878.973206	-522.327271	-42.424492	877.935242	-587.575317	157.333023	499.721680	-550.679993	-110.854797	506.664093	-608.757446	150.723022	88.590057	-585.045410	-109.218094	97.706215	-472.662476	206.171722	1377.012939	-447.837860	-136.814850	1359.781494	-423.082275	43.292984	1375.361694	-278.579834	26.992399	1565.131836	-578.118164	295.102509	1155.070190	-523.281494	-233.250305	1135.427856	-511.836670	323.474823	892.259216	-434.988098	-219.564011	882.092712	-490.577942	41.581535	970.132874	543.305725	26.527582	923.968628	525.596619	182.504074
-537.466309	118.758064	878.941650	-521.412964	-42.474998	877.960388	-586.279236	157.649963	499.585602	-550.085815	-110.918060	506.734802	-608.866943	150.615509	88.755920	-584.973450	-109.222244	97.857605	-471.559601	206.032455	1377.125000	-447.044189	-136.997620	1359.651733	-422.175018	43.058975	1375.331665	-277.486328	26.734877	1564.905762	-576.835327	295.276428	1155.236816	-522.601318	-233.086044	1135.343384	-510.375458	323.847137	892.446289	-434.527252	-219.515533	881.912231	-489.653168	41.544926	970.132324	541.978271	27.540207	923.871033	524.000793	183.711304
-536.622620	118.884827	878.961182	-520.742371	-42.330173	877.732971	-584.185120	157.590164	499.337982	-549.380615	-110.933372	506.774811	-608.503601	150.652634	88.852875	-584.862671	-109.224655	98.002274	-470.492004	205.941299	1377.259399	-446.343506	-137.088684	1359.647705	-421.055603	42.700035	1375.550903	-276.499725	26.463179	1564.708252	-575.552856	295.415863	1155.329712	-521.964661	-232.890976	1135.271240	-508.788300	324.105469	892.667847	-434.080353	-219.471481	881.746826	-488.807159	41.506962	969.995972	540.723999	28.445711	923.821777	522.564941	184.584671
-535.534973	118.573471	878.997070	-519.524231	-42.634018	878.100098	-582.341431	157.736771	499.185944	-548.540710	-110.912399	506.940399	-608.125549	150.342377	88.712692	-584.766052	-109.257980	98.190186	-469.467743	205.815109	1377.391235	-445.610443	-137.250977	1359.653198	-420.161926	42.565571	1375.670044	-275.550201	26.209904	1564.548096	-574.305359	295.555389	1155.448975	-521.328857	-232.739670	1135.210083	-507.210846	324.411011	892.889771	-433.604523	-219.439621	881.654968	-487.812836	41.404026	970.258911	539.391357	29.346064	923.701782	521.109924	185.519989
-534.499939	118.565964	879.023804	-518.627136	-42.631588	878.139648	-580.382141	157.682373	498.911255	-547.748779	-110.947502	507.017853	-608.039368	150.693039	89.111290	-584.633850	-109.258987	98.369400	-468.482635	205.684860	1377.514160	-444.902130	-137.426880	1359.669922	-419.306335	42.495621	1375.811035	-274.630859	25.937962	1564.419556	-573.043274	295.697296	1155.519897	-520.709106	-232.618317	1135.186890	-505.555939	324.696472	893.167175	-433.089600	-219.335129	881.588318	-486.871826	41.372486	970.304016	538.150574	30.249300	923.649109	519.745972	186.438919
-533.549255	118.555374	879.099365	-517.719727	-42.638069	878.206177	-578.865906	157.854492	498.812164	-547.035339	-111.037277	507.132324	-607.991028	150.647842	89.329109	-584.589539	-109.255386	98.603729	-467.558441	205.567703	1377.627930	-444.134735	-137.561920	1359.696899	-418.517334	42.387264	1375.904053	-273.779175	25.692257	1564.301270	-571.816406	295.834717	1155.599365	-520.107788	-232.508606	1135.192383	-503.836731	324.950989	893.391357	-432.614105	-219.242157	881.517578	-485.976440	41.344856	970.390259	536.771179	31.134233	923.568176	518.354797	187.341980
-532.501770	118.493187	879.163818	-516.782104	-42.668125	878.280151	-577.943237	158.444473	498.910675	-546.301392	-111.055565	507.236420	-608.230286	150.542160	89.611092	-584.418579	-109.217552	98.823189	-466.640076	205.449478	1377.752319	-443.479218	-137.707443	1359.723022	-417.727783	42.300392	1376.014648	-272.960999	25.397564	1564.232910	-570.578369	295.938232	1155.672241	-519.539124	-232.379044	1135.144531	-502.063293	325.209961	893.652954	-432.090027	-219.137955	881.478210	-485.019684	41.274170	970.475891	535.567139	32.098705	923.477478	517.043335	188.304199
-531.546814	118.395515	879.195801	-515.842285	-42.783020	878.356628	-576.757080	158.877350	498.906830	-545.634888	-111.164574	507.376923	-608.107971	150.155609	89.583542	-584.462280	-109.204536	99.065269	-465.723602	205.377258	1377.926758	-442.749207	-137.796478	1359.764648	-416.993103	42.200386	1376.113159	-272.267914	25.165764	1564.211792	-569.296143	295.997101	1155.729248	-518.960388	-232.372009	1135.209961	-500.154419	325.430817	893.888062	-431.541351	-218.976654	881.465210	-484.115967	41.184784	970.548340	534.200439	32.961823	923.392822	515.688049	189.241974
-530.545288	118.343102	879.259094	-514.911865	-42.814266	878.446045	-574.153748	158.638687	498.713470	-544.976501	-111.252434	507.482880	-607.540466	150.639877	90.030212	-584.395386	-109.155998	99.287842	-464.872009	205.232468	1378.051758	-442.072815	-137.896011	1359.819946	-416.249176	42.128963	1376.263550	-271.482025	25.016840	1564.233887	-568.049194	296.056030	1155.750488	-518.357178	-232.318542	1135.196655	-498.200531	325.609894	894.162720	-430.904144	-218.840088	881.474243	-483.189728	41.136887	970.642029	532.920166	33.836437	923.327515	514.393311	190.227829
-529.533081	118.240211	879.325378	-513.993347	-42.906559	878.534668	-572.485352	158.803741	498.713837	-544.211609	-111.244934	507.592407	-607.320740	150.672897	90.306213	-584.313232	-109.094315	99.500687	-464.074554	205.146545	1378.244019	-441.389313	-137.976852	1359.860474	-415.556641	42.038082	1376.396973	-270.815399	24.830624	1564.305420	-566.820190	296.126465	1155.796509	-517.746765	-232.353943	1135.219238	-496.205933	325.798645	894.400635	-430.296326	-218.719345	881.523315	-482.276825	41.024097	970.742615	531.589417	34.675072	923.236023	513.109314	191.213058
-528.468018	118.176270	879.379639	-512.974426	-42.994396	878.628601	-571.097473	159.079056	498.767914	-543.444641	-111.158829	507.735992	-607.341553	150.560654	90.713997	-584.204346	-109.007736	99.740891	-463.277618	205.043015	1378.431274	-440.740967	-138.038834	1359.914063	-414.806763	41.944618	1376.555420	-270.202667	24.665432	1564.439453	-565.542175	296.200928	1155.769409	-517.163147	-232.351700	1135.280884	-494.147400	325.896027	894.683899	-429.720093	-218.619522	881.589539	-481.314545	40.951157	970.850830	530.283386	35.539814	923.152466	511.864166	192.216217
-527.473389	118.174759	879.505432	-512.043579	-43.024479	878.750671	-569.578064	159.282898	498.847168	-542.732971	-111.176964	507.885773	-607.155823	150.562057	91.053299	-584.163452	-108.957619	100.024223	-462.540955	204.957047	1378.595947	-440.131134	-138.148468	1360.045410	-414.129974	41.902966	1376.777588	-269.695160	24.540472	1564.621826	-564.269409	296.271362	1155.817017	-516.557922	-232.377213	1135.355957	-492.050171	326.051910	895.097839	-429.102783	-218.453247	881.695496	-480.429077	40.909504	971.008850	529.050232	36.467716	923.048523	510.673798	193.276459
-526.422302	118.098717	879.609924	-511.088593	-43.065014	878.868225	-568.190308	159.517593	498.919861	-542.040222	-111.231598	508.068054	-606.980286	150.565811	91.399208	-584.076355	-108.861893	100.280258	-461.830872	204.883057	1378.784912	-439.607666	-138.142029	1360.288330	-413.492828	41.852989	1377.019775	-269.164215	24.361158	1564.846802	-563.004883	296.291931	1155.815674	-515.989441	-232.432541	1135.437866	-489.859680	326.223694	895.435852	-428.466705	-218.313904	881.832336	-479.511536	40.827637	971.157288	527.874390	37.420376	922.882202	509.535645	194.348633
-525.475891	118.070236	879.758850	-510.135132	-43.133579	878.993347	-566.789856	159.795700	498.986786	-541.289490	-111.267540	508.238312	-606.917603	150.590958	91.727066	-583.985718	-108.808434	100.507347	-461.173920	204.790924	1379.014648	-438.986206	-138.282700	1360.344971	-412.872955	41.739513	1377.237671	-268.706635	24.225901	1565.132568	-561.736084	296.348633	1155.877808	-515.398804	-232.370712	1135.509521	-487.720673	326.174072	895.633057	-427.785126	-218.130066	881.999268	-478.641541	40.758667	971.329102	526.779846	38.311249	922.743530	508.527557	195.304962
-524.500366	117.977486	879.872314	-509.209778	-43.176201	879.090271	-565.615295	160.030792	499.049835	-540.566711	-111.278732	508.376495	-606.872620	150.537567	91.975906	-583.890625	-108.786095	100.774910	-460.557953	204.721893	1379.263306	-438.497040	-138.369949	1360.527710	-412.323639	41.638336	1377.416138	-268.397705	24.059650	1565.429199	-560.464661	296.369690	1155.870605	-514.796997	-232.484253	1135.671631	-485.434906	326.297455	896.076477	-427.052704	-217.969955	882.182739	-477.770996	40.662601	971.469299	525.714478	39.282883	922.567322	507.523560	196.374771
-523.548401	117.856178	879.980286	-508.289825	-43.211994	879.163086	-564.297119	160.155518	499.086273	-539.898682	-111.381767	508.523682	-606.638306	150.514008	92.217873	-583.805542	-108.796867	101.025475	-459.935516	204.597855	1379.493408	-438.038971	-138.461838	1360.728271	-411.790100	41.579075	1377.638184	-268.030304	23.981819	1565.800537	-559.209534	296.371979	1155.848389	-514.166016	-232.530136	1135.839600	-483.298859	326.293549	896.318420	-426.296478	-217.861801	882.366089	-476.900970	40.551563	971.588806	524.773438	40.155445	922.354980	506.664795	197.411606
-522.600037	117.775162	880.084167	-507.328430	-43.296005	879.270630	-563.199646	160.532486	499.215454	-539.144531	-111.475540	508.646667	-606.544556	150.486526	92.606262	-583.783081	-108.815674	101.242844	-459.373505	204.492599	1379.717407	-437.610626	-138.535370	1360.950562	-411.255646	41.517353	1377.952271	-267.768097	23.884789	1566.201538	-557.936157	296.389648	1155.863892	-513.566223	-232.500107	1135.936401	-480.994659	326.289459	896.657776	-425.504303	-217.735519	882.584167	-476.026337	40.466465	971.728638	523.889526	41.152966	922.201294	505.900208	198.406281
-521.733459	117.605659	880.222290	-506.379395	-43.419193	879.402100	-562.175110	160.771255	499.281738	-538.406067	-111.569290	508.798187	-606.427002	150.462051	93.009804	-583.690613	-108.859383	101.484169	-458.852173	204.394226	1379.964355	-437.171997	-138.660202	1361.187012	-410.773865	41.401737	1378.260620	-267.594391	23.811665	1566.637573	-556.655334	296.429291	1155.841431	-512.947876	-232.476440	1136.051270	-478.711182	326.260345	896.968689	-424.644379	-217.558441	882.834534	-475.195648	40.329655	971.895691	523.069214	42.108562	922.019409	505.211151	199.531296
-520.728394	117.431122	880.307068	-505.461945	-43.411804	879.501038	-561.135864	160.947968	499.348633	-537.628052	-111.615677	508.904907	-606.376099	150.374435	93.414642	-583.655457	-108.898994	101.764961	-458.341492	204.322617	1380.218140	-436.746948	-138.743332	1361.466553	-410.378876	41.299141	1378.580566	-267.452637	23.760107	1567.160645	-555.392151	296.410645	1155.828979	-512.340515	-232.517853	1136.190918	-476.372925	326.200012	897.309998	-423.800629	-217.440048	883.032776	-474.315857	40.228771	972.022461	522.447693	43.082283	921.857788	504.667145	200.559265
-519.870178	117.408867	880.442261	-504.607819	-43.449001	879.537231	-560.445251	161.332291	499.523560	-536.786133	-111.683121	509.040161	-606.441162	150.251923	93.792786	-583.782654	-108.996178	102.055603	-457.888123	204.249725	1380.486450	-436.419250	-138.842575	1361.731079	-409.980286	41.211189	1378.845459	-267.381195	23.704998	1567.701416	-554.148254	296.458374	1155.819580	-511.729553	-232.568619	1136.337769	-474.011475	326.203247	897.690186	-422.887787	-217.334747	883.297241	-473.525787	40.134624	972.138184	521.859619	44.083920	921.750244	504.267761	201.543045
-518.894470	117.300293	880.514832	-503.630127	-43.537853	879.685852	-559.549133	161.492233	499.601105	-535.976379	-111.731163	509.164948	-606.404968	150.107880	94.135300	-583.824219	-109.065536	102.334984	-457.443970	204.159592	1380.754028	-436.120819	-138.920227	1362.001465	-409.605804	41.166557	1379.178589	-267.414093	23.591669	1568.257202	-552.831848	296.446503	1155.739746	-511.124634	-232.596664	1136.477417	-471.645416	326.142151	898.016052	-421.934113	-217.188385	883.561707	-472.648651	40.070683	972.289307	521.322571	45.024105	921.594299	503.921631	202.599701
-517.916199	117.190277	880.522034	-502.694214	-43.551880	879.746826	-557.095032	160.935593	499.419373	-535.078064	-111.708763	509.265167	-605.480103	150.174225	94.240067	-583.489075	-109.037643	102.603897	-457.065277	204.071243	1380.998901	-435.811737	-139.005157	1362.277954	-409.236938	41.062428	1379.536499	-267.418671	23.545921	1568.880737	-551.566223	296.466400	1155.681396	-510.488434	-232.645508	1136.639282	-469.245148	326.060120	898.356201	-420.935516	-217.086685	883.871765	-471.764618	40.024193	972.353455	521.068848	46.203232	921.483643	503.770142	203.730057
-516.699768	117.497192	880.473145	-501.690582	-43.487839	879.794434	-555.693420	160.773300	499.452118	-534.213867	-111.651901	509.347351	-605.256042	150.076752	94.503990	-583.387024	-109.027626	102.845184	-456.714417	203.975632	1381.184570	-435.530243	-139.086761	1362.546143	-408.947266	40.926300	1379.857178	-267.546936	23.515377	1569.534424	-550.340576	296.475708	1155.631470	-509.866089	-232.647110	1136.726807	-466.912140	325.962524	898.664795	-419.862366	-217.006836	884.125977	-470.735199	40.201492	972.386719	520.873352	47.280182	921.345825	503.642914	204.818436
-515.785950	117.440262	880.497925	-500.718506	-43.572205	879.885559	-554.655090	160.711319	499.488007	-533.452454	-111.679428	509.458954	-605.185730	149.944443	94.760933	-583.276001	-108.998802	103.038551	-456.383484	203.873032	1381.406982	-435.307526	-139.173187	1362.821289	-408.610107	40.868000	1380.183228	-267.710205	23.511410	1570.209595	-549.072632	296.501831	1155.560425	-509.240753	-232.725372	1136.845947	-464.456543	325.796570	898.962402	-418.829285	-216.938431	884.352234	-469.885864	40.173298	972.482178	520.761108	48.309471	921.269470	503.770447	205.787415
-514.820313	117.383965	880.511902	-499.784332	-43.626629	879.966064	-553.707764	160.686081	499.570587	-532.712646	-111.745026	509.520752	-605.043945	149.772034	94.982338	-583.523987	-109.023895	103.195625	-456.059479	203.792862	1381.631226	-435.098755	-139.203888	1363.089233	-408.332794	40.816135	1380.455078	-267.955597	23.497498	1570.931641	-547.822205	296.531708	1155.480469	-508.645172	-232.743256	1136.905273	-462.029053	325.668793	899.286438	-417.688171	-216.857513	884.625244	-469.023865	40.140312	972.565186	520.637024	49.439041	921.190002	503.738647	206.857513
-513.893250	117.322037	880.529968	-498.857239	-43.650818	879.988831	-552.667175	160.530701	499.508057	-532.051819	-111.750992	509.560974	-604.846191	149.625381	95.125656	-583.479126	-109.007996	103.401695	-455.810059	203.721680	1381.854126	-434.899811	-139.268250	1363.350464	-408.126068	40.741486	1380.788696	-268.244019	23.469254	1571.635132	-546.604187	296.553497	1155.387207	-508.015778	-232.782104	1136.960938	-459.712097	325.561737	899.556580	-416.536957	-216.835922	884.885681	-468.189728	40.091904	972.624268	520.715942	50.572659	921.121704	503.867981	207.932999
-512.980042	117.382156	880.553650	-497.939667	-43.660030	879.991211	-552.007446	160.536301	499.511627	-531.444580	-111.804443	509.674225	-604.768921	149.459213	95.296066	-583.516113	-108.953995	103.576614	-455.599518	203.647278	1382.043457	-434.732666	-139.331573	1363.592285	-407.946320	40.659935	1381.094849	-268.579895	23.422291	1572.369019	-545.419678	296.581024	1155.246460	-507.383514	-232.856949	1137.008179	-457.328217	325.422577	899.863464	-415.332092	-216.783356	885.151611	-467.362671	40.096416	972.674500	520.778870	51.664986	921.092651	503.978363	208.914368
-512.036987	117.291954	880.503784	-497.014771	-43.723209	880.007507	-551.427795	160.577835	499.485260	-530.824219	-111.765648	509.714386	-604.688354	149.283539	95.413979	-583.474731	-108.889404	103.758553	-455.418243	203.570404	1382.206909	-434.566406	-139.394165	1363.793945	-407.754059	40.677128	1381.380127	-269.033020	23.369833	1573.106812	-544.246033	296.610809	1155.058960	-506.769165	-232.947983	1137.041382	-454.957550	325.217621	900.071899	-414.140717	-216.734344	885.325989	-466.536133	40.043766	972.701050	520.953796	52.728542	921.049377	504.147949	209.915771
-511.166626	117.276802	880.458557	-496.144165	-43.768719	879.960327	-550.851196	160.491592	499.444855	-530.254517	-111.824059	509.767700	-604.611206	149.159332	95.547638	-583.325562	-108.759514	103.932251	-455.232452	203.528381	1382.340576	-434.453339	-139.470551	1363.961182	-407.566132	40.664310	1381.666138	-269.469299	23.390394	1573.896851	-543.052307	296.593536	1154.857666	-506.118011	-232.996414	1137.054810	-452.618073	325.112915	900.323120	-412.898743	-216.784515	885.548401	-465.752716	40.003513	972.690979	521.201050	53.769928	920.992981	504.347931	210.935532
-510.272156	117.239784	880.392029	-495.257416	-43.869148	879.916992	-550.274658	160.420380	499.419678	-529.568420	-111.756821	509.761078	-604.541321	149.010864	95.631279	-583.360046	-108.654922	104.061401	-455.103363	203.480789	1382.463623	-434.330902	-139.489777	1364.096924	-407.456390	40.585541	1381.906128	-269.898346	23.407383	1574.662354	-541.863892	296.612061	1154.647339	-505.439270	-233.176575	1137.099243	-450.333832	324.948212	900.536255	-411.570221	-216.755463	885.775940	-464.954681	39.936291	972.673889	521.452332	54.791573	920.923706	504.550995	211.841934
-509.480988	117.019112	880.298157	-494.424072	-43.977200	879.868591	-549.769470	160.390945	499.398529	-528.894287	-111.694443	509.759216	-604.435181	148.862640	95.708664	-583.576355	-108.657272	104.160538	-455.007416	203.452515	1382.586182	-434.263763	-139.510651	1364.244141	-407.380524	40.492271	1382.103027	-270.400818	23.370296	1575.448486	-540.711182	296.602081	1154.449219	-504.819794	-233.226807	1136.967407	-447.986298	324.707428	900.728516	-410.237762	-216.794418	885.962646	-464.217499	39.803127	972.632263	521.861877	55.739967	920.850891	504.797760	212.774689
-508.900421	116.472099	880.018799	-493.664154	-44.230915	879.766357	-549.386169	160.338333	499.284149	-528.292236	-111.603615	509.770996	-604.323120	148.693954	95.730957	-583.534119	-108.552856	104.256851	-454.882355	203.453247	1382.621704	-434.143372	-139.517288	1364.349121	-407.257507	40.474445	1382.360474	-270.951569	23.399826	1576.224976	-539.541016	296.569580	1154.188965	-504.146301	-233.304367	1136.875854	-445.691956	324.520477	900.898682	-408.897919	-216.898758	886.111389	-463.562256	39.551441	972.442139	522.270386	56.635696	920.771118	505.054779	213.591919
-507.960754	116.952324	880.098206	-492.797516	-44.083794	879.655945	-549.012939	160.215881	499.354462	-527.584290	-111.514511	509.702515	-604.276733	148.513184	95.707802	-583.425537	-108.453987	104.298492	-454.832031	203.415314	1382.691895	-434.129608	-139.540115	1364.501587	-407.172791	40.435032	1382.589478	-271.534576	23.394241	1576.998535	-538.488647	296.534302	1153.938965	-503.486267	-233.384613	1136.797729	-443.453552	324.313385	901.069458	-407.530670	-216.975510	886.297729	-462.770813	39.721142	972.477356	522.671326	57.491817	920.624146	505.244263	214.446335
-507.242920	116.950409	879.999146	-492.005157	-44.150368	879.567993	-548.646606	160.049789	499.281921	-526.895325	-111.436478	509.679047	-604.234985	148.371429	95.701134	-583.111328	-108.292572	104.374100	-454.807434	203.386276	1382.775879	-434.112183	-139.561325	1364.618530	-407.134827	40.414101	1382.815186	-272.127838	23.384531	1577.762817	-537.399109	296.502899	1153.626343	-502.826904	-233.493179	1136.741943	-441.234772	324.131714	901.256836	-406.167480	-217.069885	886.497070	-462.089386	39.702339	972.413208	523.083313	58.102783	920.426025	505.634888	214.927444
-506.447021	116.880058	879.827759	-491.257629	-44.156658	879.493591	-548.224609	159.785400	499.193665	-526.326599	-111.362534	509.600525	-604.130981	148.196442	95.623825	-583.109924	-108.211159	104.431023	-454.803406	203.361115	1382.833496	-434.124359	-139.564911	1364.736206	-407.133636	40.388905	1382.990845	-272.767395	23.397087	1578.541626	-536.376160	296.506317	1153.385986	-502.155701	-233.555313	1136.661499	-439.039307	323.936127	901.394043	-404.736053	-217.179184	886.706726	-461.378784	39.704048	972.313599	523.577026	58.700790	920.207336	506.115540	215.328140
-506.440491	115.643700	879.253479	-490.756042	-44.691616	879.400269	-547.905334	159.619034	498.913605	-525.918762	-111.381866	509.630127	-604.005615	148.086838	95.591644	-583.164795	-108.166580	104.472481	-454.788208	203.340103	1382.866455	-434.163696	-139.583847	1364.850464	-407.126892	40.367561	1383.165771	-273.407990	23.398907	1579.296631	-535.426208	296.475067	1153.110718	-501.502808	-233.621017	1136.597778	-436.900299	323.701447	901.574585	-403.339081	-217.352936	886.973694	-461.042694	39.234619	971.930603	523.949097	59.312859	919.990784	506.326599	215.915100
-505.313538	117.024368	879.560303	-490.062042	-44.052608	878.980225	-547.713989	159.454666	499.070709	-525.355591	-111.327026	509.449707	-603.967346	147.913651	95.539513	-583.123901	-108.106194	104.495216	-454.782410	203.312286	1382.888916	-434.185913	-139.592865	1364.968384	-407.122437	40.390064	1383.355347	-274.049591	23.384899	1580.025879	-534.485718	296.439240	1152.862793	-500.873291	-233.705154	1136.566284	-434.795746	323.484009	901.789917	-401.963440	-217.459167	887.136414	-460.222168	39.699581	971.930908	524.324219	59.833385	919.770081	506.576599	216.485214
-504.638885	117.148132	879.430847	-489.332123	-44.050175	878.844238	-547.528564	159.262009	499.020081	-524.939148	-111.274704	509.386780	-603.936707	147.793045	95.508148	-583.183167	-108.073669	104.501648	-454.835144	203.289932	1382.886719	-434.219604	-139.590408	1365.079102	-407.137878	40.376308	1383.510986	-274.729889	23.406115	1580.773071	-533.596924	296.382935	1152.593628	-500.263916	-233.784317	1136.511230	-432.770660	323.241516	901.976135	-400.569275	-217.562057	887.414734	-459.577332	39.763832	971.821350	524.660461	60.341843	919.565063	506.740326	217.018204
-504.343231	116.259613	879.007324	-488.603485	-44.487675	879.004700	-547.320313	159.088745	498.801819	-524.632263	-111.291130	509.383759	-603.863708	147.670486	95.418777	-583.332336	-108.064148	104.535461	-454.903076	203.261322	1382.858521	-434.280487	-139.601456	1365.187988	-407.162323	40.394245	1383.659424	-275.404785	23.422920	1581.472656	-532.772095	296.317139	1152.258789	-499.687317	-233.847946	1136.432495	-430.733215	323.036804	902.153931	-399.214294	-217.644699	887.653870	-459.146271	39.539368	971.706299	524.891174	60.747089	919.393311	506.891266	217.401001
-503.742035	116.507637	878.882690	-488.002258	-44.386673	878.611755	-547.214966	158.967621	498.766876	-523.944946	-111.076523	509.214996	-603.943237	147.602112	95.353851	-583.119019	-107.959526	104.482262	-454.980530	203.236160	1382.815796	-434.323608	-139.621201	1365.296509	-407.192688	40.401089	1383.790283	-276.110840	23.373812	1582.154663	-532.027161	296.266998	1152.026245	-499.125031	-233.895218	1136.346924	-428.799652	322.759399	902.284668	-397.879547	-217.749481	887.878723	-458.535645	39.556896	971.449707	525.045898	61.081959	919.272644	506.990204	217.704330
-503.085938	116.695091	878.769653	-487.344849	-44.367172	878.469666	-547.042603	158.837006	498.757263	-523.362671	-110.881508	509.083160	-603.840210	147.602325	95.261063	-582.966492	-107.894188	104.414017	-455.058228	203.258118	1382.756104	-434.390717	-139.619598	1365.413330	-407.238678	40.378353	1383.862061	-276.764252	23.451948	1582.882446	-531.278442	296.171326	1151.693848	-498.592407	-234.001862	1136.295410	-426.929169	322.559906	902.535583	-396.593140	-217.757462	888.147827	-457.946686	39.633644	971.350464	525.086426	61.346111	919.222961	507.072144	217.921173
-502.435852	116.784424	878.659607	-486.635925	-44.386261	878.347595	-546.848328	158.691162	498.738007	-522.961121	-110.755798	509.003265	-603.806091	147.660599	95.209030	-582.895020	-107.822578	104.388420	-455.109436	203.269226	1382.713135	-434.454468	-139.611496	1365.496460	-407.341095	40.389133	1384.006836	-277.439392	23.463646	1583.593628	-530.666321	296.027405	1151.379272	-498.093201	-234.050110	1136.243652	-425.223083	322.339478	902.771301	-395.335144	-217.794830	888.429749	-457.346893	39.665253	971.266541	525.035828	61.475632	919.216980	507.130371	218.063538
-501.891083	116.905899	878.582886	-486.014282	-44.390049	878.245056	-546.760376	158.640076	498.752411	-522.597229	-110.677483	508.930176	-603.858154	147.739365	95.187218	-582.804810	-107.800774	104.373825	-455.198303	203.280121	1382.680786	-434.535522	-139.620438	1365.606689	-407.359222	40.425793	1384.180176	-278.134033	23.475462	1584.310303	-530.101685	295.950348	1151.130249	-497.607147	-234.200897	1136.232666	-423.491638	322.056793	902.994141	-394.174927	-217.829727	888.694214	-456.840973	39.716557	971.208130	524.887695	61.533779	919.302124	507.135681	218.168076
-501.478302	116.993401	878.539490	-485.495087	-44.404072	878.157166	-546.636475	158.636429	498.788879	-522.354797	-110.630066	508.871918	-603.897888	147.842026	95.187225	-582.819763	-107.747078	104.357834	-455.274994	203.312195	1382.663940	-434.614227	-139.609390	1365.714844	-407.408112	40.450287	1384.372681	-278.835327	23.498720	1585.128540	-529.585205	295.827515	1150.920044	-497.162903	-234.367035	1136.242432	-421.901276	321.775208	903.306396	-393.106476	-217.743179	888.957092	-456.418060	39.745720	971.159973	524.612427	61.557018	919.448486	507.171539	218.138138
-501.092987	117.053406	878.520142	-485.052582	-44.392590	878.089783	-546.516357	158.631012	498.818878	-522.097595	-110.591194	508.848694	-603.943237	147.942307	95.187286	-582.786987	-107.718857	104.330147	-455.395630	203.360519	1382.677734	-434.717682	-139.607651	1365.822998	-407.425049	40.404129	1384.494629	-279.581482	23.451193	1585.937378	-529.206970	295.649872	1150.707520	-496.757813	-234.440689	1136.237671	-420.445404	321.480560	903.639343	-392.018188	-217.657394	889.227600	-456.036804	39.762665	971.130371	524.204285	61.547916	919.662842	507.152740	218.032471
-500.720490	117.125015	878.515564	-484.611816	-44.367619	878.043823	-546.306274	158.714798	498.877411	-521.957397	-110.617134	508.824768	-603.904602	148.054932	95.159325	-582.872192	-107.707787	104.354782	-455.458160	203.412308	1382.697144	-434.757111	-139.559631	1365.960571	-407.492554	40.404415	1384.669067	-280.293671	23.518219	1586.932373	-528.930420	295.468781	1150.528442	-496.389893	-234.407822	1136.223633	-419.024475	321.165558	904.009460	-391.084351	-217.574524	889.534241	-455.665192	39.798290	971.119507	523.742065	61.512833	919.933228	507.123901	217.922607
-500.489838	116.860123	878.510376	-484.258606	-44.415661	878.011841	-546.101379	158.779861	498.879639	-521.832825	-110.598969	508.834381	-603.897888	148.178452	95.168495	-582.895081	-107.728455	104.365768	-455.520294	203.468231	1382.752319	-434.796875	-139.558502	1366.083984	-407.507935	40.434944	1384.814575	-281.076141	23.512781	1588.015869	-528.752502	295.227692	1150.385254	-496.026947	-234.487808	1136.281250	-417.868988	321.015900	904.455627	-390.219910	-217.452667	889.862122	-455.379272	39.658539	971.102722	523.176453	61.308342	920.247803	507.097229	217.733109
-500.246338	117.163460	878.548218	-483.946777	-44.422401	878.013611	-545.894714	158.818237	498.927460	-521.753662	-110.639732	508.859711	-603.895752	148.274475	95.170280	-582.802551	-107.693466	104.376663	-455.532532	203.580124	1382.807373	-434.844513	-139.544617	1366.247925	-407.440491	40.453327	1384.970337	-281.947998	23.486401	1589.256348	-528.701782	294.990234	1150.291748	-495.692352	-234.586685	1136.381958	-416.779358	320.749603	904.924255	-389.463165	-217.270691	890.140442	-455.096191	39.795704	971.120789	522.540955	61.079742	920.596863	507.018951	217.507919
-500.085846	117.174797	878.586731	-483.706024	-44.421108	878.037476	-545.723022	158.894394	498.966492	-521.734558	-110.708511	508.882935	-603.875244	148.352615	95.157631	-582.840210	-107.675560	104.403870	-455.481537	203.669067	1382.873901	-434.806580	-139.563065	1366.397461	-407.429962	40.669121	1385.218018	-282.944580	23.403191	1590.721191	-528.807556	294.640778	1150.211426	-495.378784	-234.758881	1136.571899	-415.797668	320.440369	905.515015	-388.796936	-217.143173	890.461487	-454.884125	39.812893	971.147034	521.894470	60.844707	920.958069	506.956116	217.229218
-500.026825	117.157555	878.644470	-483.584900	-44.444351	878.071960	-545.553223	158.915451	498.972443	-521.783752	-110.804031	508.934845	-603.850586	148.453186	95.187790	-582.843567	-107.646988	104.400879	-455.375793	203.792877	1382.980103	-434.765228	-139.559204	1366.544800	-407.362030	40.726181	1385.327637	-283.976898	23.357990	1592.483154	-529.069946	294.275146	1150.197021	-495.120819	-234.704712	1136.589478	-414.982239	320.101654	906.184509	-388.243958	-216.941391	890.717102	-454.757172	39.797211	971.178223	521.243958	60.513466	921.278564	506.887451	216.923950
-500.035767	117.067398	878.699280	-483.496979	-44.467121	878.105957	-545.461975	158.969101	499.009033	-521.834351	-110.848206	508.915710	-603.839783	148.482010	95.192787	-582.843201	-107.582161	104.405701	-455.193604	203.960464	1383.103027	-434.691803	-139.483719	1366.697388	-407.140900	40.717384	1385.332642	-285.208252	23.236103	1594.443848	-529.438721	293.835632	1150.286011	-494.845490	-234.858398	1136.773071	-414.335480	319.753601	906.913025	-387.774414	-216.724808	891.010681	-454.680725	39.756310	971.207336	520.520142	60.131981	921.556946	506.799316	216.580185
-500.093567	117.039749	878.747070	-483.471771	-44.464138	878.127197	-545.379700	158.989075	499.022736	-521.964111	-110.933174	508.951019	-603.825073	148.535660	95.243950	-582.769409	-107.459473	104.400185	-454.876068	204.128220	1383.205688	-434.573578	-139.423141	1366.853638	-406.971405	40.776852	1385.454712	-286.598022	23.039440	1596.619995	-530.043701	293.378784	1150.426270	-494.597260	-234.948090	1136.928711	-413.894501	319.348633	907.747803	-387.464722	-216.494217	891.221741	-454.629761	39.755417	971.214478	519.850220	59.772903	921.803650	506.685516	216.214569
-500.211670	116.978020	878.782898	-483.503601	-44.503601	878.132019	-545.317383	159.018875	499.003754	-522.155762	-111.004089	508.957977	-603.787170	148.538681	95.267036	-582.775085	-107.273300	104.388313	-454.463867	204.295105	1383.332520	-434.429474	-139.348679	1366.985596	-406.760010	40.931416	1385.586060	-288.147491	22.807596	1599.019165	-530.804871	293.064606	1150.695923	-494.330536	-235.131516	1137.138550	-413.646667	318.974854	908.688599	-387.279510	-216.234299	891.392151	-454.630707	39.715141	971.204712	519.116699	59.327633	921.986450	506.500275	215.837982
-500.367706	116.933846	878.793945	-483.612762	-44.484360	878.143127	-545.280762	159.018173	498.966827	-522.436646	-111.059761	508.968567	-603.762268	148.509415	95.250229	-582.801697	-107.033432	104.396111	-453.986542	204.474945	1383.462524	-434.252838	-139.269241	1367.141357	-406.578796	41.061348	1385.694458	-289.838074	22.530228	1601.570679	-531.718872	292.598938	1150.973755	-494.076935	-235.343979	1137.364746	-413.627991	318.537170	909.654785	-387.224823	-216.006927	891.551636	-454.675262	39.724190	971.179626	518.481750	58.870182	922.089600	506.440460	215.445328
-500.530396	116.905930	878.820801	-483.696991	-44.501057	878.154724	-545.316833	159.004852	498.968872	-522.782471	-111.148705	508.999786	-603.732422	148.475647	95.275299	-582.907227	-106.744583	104.367271	-453.388947	204.657974	1383.576172	-434.061768	-139.174927	1367.250122	-406.327911	41.242825	1385.832031	-291.710175	22.208838	1604.278809	-532.730652	292.080566	1151.257813	-493.808350	-235.557159	1137.619019	-413.783417	318.090698	910.692139	-387.226807	-215.782593	891.634033	-454.713959	39.720470	971.164001	517.951355	58.313927	922.215088	506.500061	214.877808
-500.755188	116.859108	878.826233	-483.872833	-44.476971	878.151123	-545.293030	158.910156	498.929718	-523.230652	-111.233261	509.008209	-603.613281	148.455826	95.238937	-582.962341	-106.475098	104.328369	-452.744293	204.820221	1383.667603	-433.843079	-139.075668	1367.335449	-406.106506	41.378666	1385.920044	-293.782288	21.830297	1607.069702	-533.943787	291.693085	1151.684082	-493.499512	-235.580566	1137.673706	-414.099091	317.422516	911.759460	-387.282867	-215.604919	891.691040	-454.803894	39.728546	971.119507	517.524597	57.665703	922.299011	506.813477	214.088257
-501.005707	116.815010	878.808960	-484.072998	-44.448547	878.131653	-545.477661	158.902786	498.898132	-523.732361	-111.232231	509.033905	-603.598999	148.404449	95.207008	-582.999207	-106.182587	104.253128	-452.141907	204.955582	1383.757080	-433.629883	-138.972351	1367.361084	-405.851959	41.519764	1386.007202	-295.938263	21.516018	1610.024048	-535.504700	291.541321	1151.989624	-493.095367	-235.747330	1137.824219	-414.674744	316.886475	912.806030	-387.352081	-215.479584	891.696960	-454.909210	39.745579	971.051514	517.009705	57.152866	922.308960	506.825012	213.526993
-501.274414	116.710434	878.743164	-484.253998	-44.473640	878.124329	-545.900330	158.913330	498.888977	-524.226074	-111.174202	509.094147	-603.699585	148.309357	95.198601	-582.829163	-105.915527	104.142418	-451.470825	205.136841	1383.836426	-433.366547	-138.854294	1367.361084	-405.705383	41.469719	1385.988403	-298.310364	21.151648	1613.021118	-536.840088	291.401581	1152.564819	-492.683075	-236.053955	1138.026733	-415.560242	316.317200	913.787598	-387.548920	-215.473480	891.637634	-454.994324	39.751553	970.955322	516.563293	56.627396	922.364075	506.812195	212.951324
-501.550934	116.617508	878.664307	-484.453796	-44.506775	878.104675	-546.284119	158.841110	498.846008	-524.762451	-111.092888	509.136475	-603.771606	148.252563	95.174141	-582.922729	-105.796028	104.018791	-450.887329	205.247360	1383.903442	-433.066742	-138.770691	1367.329712	-405.476685	41.487221	1386.142334	-300.827667	20.766064	1616.038208	-538.185974	291.371460	1153.140137	-492.238251	-236.175705	1138.100952	-416.561798	315.781158	914.656677	-387.644653	-215.432236	891.538147	-455.084503	39.757736	970.842773	516.104980	56.107185	922.364868	506.783356	212.409012
-501.805084	116.555168	878.588623	-484.632568	-44.503971	878.074463	-546.496399	158.695892	498.762604	-525.363464	-111.006546	509.177704	-603.706970	148.202103	95.092979	-582.821289	-105.668671	103.924782	-450.327820	205.348816	1383.993164	-432.749420	-138.707779	1367.256958	-405.233673	41.527985	1386.365112	-303.481689	20.364054	1619.032715	-539.540833	291.427338	1153.735962	-491.759308	-236.334381	1138.156982	-417.713043	315.199036	915.463684	-387.826263	-215.427826	891.350647	-455.145752	39.790062	970.723511	515.750122	55.603493	922.325806	506.789185	211.890213
-502.082458	116.432808	878.523804	-484.798431	-44.554970	878.043396	-546.852173	158.587326	498.770355	-525.973083	-110.939522	509.211121	-603.679016	148.119705	94.976067	-582.793396	-105.602318	103.768295	-449.871094	205.436111	1384.070068	-432.373291	-138.657425	1367.176636	-405.035217	41.582745	1386.646484	-306.305206	20.005301	1622.014282	-540.883118	291.464844	1154.362671	-491.246338	-236.425278	1138.145264	-419.042267	314.657684	916.150757	-387.883087	-215.362045	891.153381	-455.209534	39.767979	970.607666	515.467346	55.073505	922.351074	506.835266	211.326065
-502.303101	116.293121	878.480652	-484.913055	-44.613148	878.024048	-547.434631	158.541397	498.790222	-526.644531	-110.914948	509.277527	-603.806396	148.054688	94.947983	-582.579346	-105.579674	103.617805	-449.507050	205.487457	1384.194458	-432.004303	-138.599808	1367.071411	-404.867432	41.642971	1386.925293	-309.198517	19.600239	1624.931396	-542.176270	291.545990	1155.004272	-490.769073	-236.492874	1138.143555	-420.577087	314.203217	916.685852	-387.955322	-215.224289	890.956299	-455.229034	39.726028	970.512573	515.190552	54.578186	922.335693	506.866974	210.743973
-502.614868	116.117889	878.436829	-485.073914	-44.645630	877.987671	-547.849670	158.397888	498.799225	-527.370300	-110.847404	509.313019	-603.797546	148.009308	94.842888	-582.721436	-105.647552	103.480255	-449.220398	205.540070	1384.376343	-431.615173	-138.557205	1366.990112	-404.740051	41.719372	1387.182739	-312.235199	19.271708	1627.758301	-543.359070	291.741028	1155.664185	-490.276245	-236.565536	1138.087036	-422.244843	313.908112	917.151184	-388.026001	-215.043137	890.719849	-455.299194	39.684261	970.400513	514.935059	54.031315	922.304260	506.925537	210.195465
-502.851746	115.862045	878.384888	-485.110870	-44.758190	877.970520	-548.314636	158.291931	498.815491	-528.041809	-110.756546	509.374542	-603.766846	147.947845	94.768982	-582.650391	-105.634743	103.295868	-449.056152	205.563431	1384.599976	-431.278076	-138.494461	1366.904297	-404.716705	41.757824	1387.432739	-315.343811	18.938797	1630.508057	-544.450012	291.872101	1156.230225	-489.846832	-236.690063	1138.009644	-424.042725	313.821228	917.410278	-388.067719	-214.797623	890.438110	-455.288788	39.587940	970.300415	514.656799	53.492710	922.309998	506.953583	209.650040
-503.047272	115.605171	878.310425	-485.176758	-44.830780	877.965942	-548.868347	158.154266	498.844910	-528.795593	-110.685280	509.451141	-603.795166	147.902435	94.638481	-582.788208	-105.684311	103.131561	-448.984192	205.547760	1384.843384	-430.964294	-138.446289	1366.844360	-404.753510	41.756897	1387.693115	-318.547241	18.654816	1633.157715	-545.432373	292.044098	1156.862427	-489.416504	-236.696747	1137.886841	-425.944214	313.772949	917.567810	-388.056976	-214.504669	890.172302	-455.260101	39.517139	970.189636	514.387329	52.943676	922.350037	506.950226	209.091064
-502.636230	116.583084	878.701782	-484.990082	-44.380791	877.915771	-549.426453	158.006958	499.061523	-529.471497	-110.526779	509.474487	-603.848267	147.874054	94.525948	-582.762207	-105.685562	102.917831	-448.995422	205.543625	1385.124390	-430.676056	-138.378952	1366.794434	-404.821381	41.710327	1388.028564	-321.834625	18.385818	1635.721191	-546.277222	292.153656	1157.362183	-489.038239	-236.537430	1137.659668	-428.005402	314.133453	917.487427	-387.974457	-214.157272	889.899902	-454.944153	39.912746	970.366760	514.171509	52.478317	922.380859	506.938782	208.561874
-502.630798	116.656967	878.720520	-484.916962	-44.321514	877.878357	-549.923157	157.849152	499.107483	-530.218445	-110.286057	509.503510	-603.849365	147.834564	94.398201	-582.730347	-105.652657	102.682663	-449.089783	205.522263	1385.385498	-430.392334	-138.367065	1366.772217	-404.943970	41.677982	1388.367432	-325.191895	18.114861	1638.208008	-547.078186	292.316040	1157.941162	-488.628540	-236.599396	1137.624878	-430.005341	314.356445	917.299133	-387.854614	-213.737061	889.658997	-454.795959	39.975426	970.311523	514.005493	51.948124	922.412964	507.008392	207.978256
-502.661102	116.743668	878.724487	-484.879883	-44.244041	877.848877	-550.017151	157.445602	499.050293	-531.051025	-110.149216	509.573761	-603.577454	147.842407	94.163383	-582.752869	-105.597008	102.483490	-449.266846	205.473602	1385.661743	-430.186462	-138.349976	1366.769043	-405.115448	41.619102	1388.685303	-328.624512	17.904871	1640.613892	-547.699829	292.444397	1158.395020	-488.227386	-236.493835	1137.508301	-432.000519	314.729889	916.999573	-387.672516	-213.281967	889.385132	-454.674255	40.067852	970.248108	513.865051	51.404671	922.447571	507.050446	207.452972
-502.642670	116.841919	878.729492	-484.775146	-44.183098	877.811829	-550.049438	157.028244	498.992828	-531.918396	-109.996796	509.665680	-603.285706	147.871613	93.952393	-582.803833	-105.517952	102.295753	-449.501984	205.423355	1385.895264	-430.009460	-138.371643	1366.796875	-405.312775	41.551872	1388.984375	-332.132965	17.730511	1642.943359	-548.311768	292.542816	1158.808716	-487.833862	-236.342529	1137.364990	-434.129852	315.171234	916.486084	-387.445343	-212.846375	889.112122	-454.510620	40.155075	970.188293	513.744812	50.896706	922.465088	507.066315	206.888290
-502.841034	116.557060	878.542236	-484.770416	-44.269943	877.758728	-550.027222	156.552917	498.851044	-532.888245	-109.822861	509.774200	-602.940308	147.892609	93.711784	-582.888489	-105.415161	102.089188	-449.788727	205.343567	1386.127930	-429.870209	-138.426056	1366.830200	-405.560028	41.518513	1389.270386	-335.719208	17.579735	1645.194824	-548.807861	292.607330	1159.131958	-487.429199	-236.144363	1137.203857	-436.224274	315.717590	915.905518	-387.089325	-212.388214	888.837524	-454.455048	40.117569	969.996765	513.613159	50.315895	922.488037	507.048309	206.379578
-502.570221	117.181084	878.631592	-484.524689	-43.987583	877.621582	-552.957153	157.283813	499.395203	-533.671814	-109.523941	509.778992	-604.328369	147.480423	93.914192	-582.779846	-105.251953	101.854805	-450.179138	205.247314	1386.334595	-429.788116	-138.493362	1366.867310	-405.885803	41.466637	1389.561157	-339.388245	17.475704	1647.365234	-549.209961	292.696228	1159.398682	-486.997864	-235.897049	1137.003540	-438.399139	316.328674	915.148865	-386.728394	-211.921768	888.587585	-454.141968	40.433372	969.955139	513.526062	49.743519	922.471191	507.007935	205.899734
-502.536804	117.416069	878.575928	-484.374207	-43.876713	877.480164	-553.376221	157.018753	499.467133	-534.489502	-109.188164	509.817383	-604.208557	147.435120	93.774117	-582.581787	-105.002144	101.627411	-450.583710	205.114182	1386.535034	-429.767426	-138.584564	1366.930176	-406.251190	41.402889	1389.900757	-343.127869	17.400606	1649.495239	-549.544189	292.832520	1159.601074	-486.544647	-235.596420	1136.828491	-440.565887	316.983765	914.301147	-386.282257	-211.395432	888.356750	-453.950256	40.594677	969.814270	513.438843	49.174995	922.457275	506.928680	205.348984
-502.457977	117.597153	878.489990	-484.185638	-43.752003	877.313477	-553.897034	156.758331	499.491943	-535.421265	-108.822281	509.812836	-604.014587	147.376465	93.619392	-582.905396	-104.835739	101.334099	-451.057556	204.975189	1386.694092	-429.801941	-138.692993	1366.963379	-406.655334	41.272919	1390.260864	-346.928192	17.425983	1651.567383	-549.811951	292.961914	1159.716553	-486.093262	-235.294022	1136.647217	-442.796631	317.668549	913.222473	-385.719055	-210.889359	888.120300	-453.723816	40.737946	969.648315	513.321472	48.584309	922.427124	506.764221	204.762711
-502.392609	117.836273	878.421326	-483.998688	-43.614632	877.125061	-554.635498	156.594559	499.650879	-536.244690	-108.473534	509.762054	-604.019836	147.332687	93.526718	-582.989624	-104.588837	101.059540	-451.606873	204.849503	1386.813232	-429.888245	-138.813950	1367.024780	-407.111115	41.118885	1390.622925	-350.772949	17.434292	1653.527466	-549.982483	293.177795	1159.723999	-485.664581	-234.856323	1136.304565	-445.055756	318.433960	912.084412	-385.152863	-210.375946	887.897888	-453.508942	40.895950	969.482727	513.175415	47.924641	922.414734	506.629028	204.133774
-502.203491	118.400032	878.425232	-483.754456	-43.356598	876.888000	-555.486938	156.411667	499.824646	-537.059509	-108.064781	509.717194	-604.057129	147.227005	93.381020	-582.978516	-104.343742	100.772415	-452.216675	204.657959	1386.870728	-430.020569	-138.959808	1367.128662	-407.648193	40.932705	1390.967041	-354.668640	17.395523	1655.440430	-550.074463	293.405762	1159.673828	-485.200745	-234.774521	1136.176025	-447.305359	319.264435	910.831909	-384.528748	-209.852982	887.663635	-453.224640	41.184540	969.341797	513.044189	47.174141	922.422974	506.507629	203.444305
-502.277069	118.329788	878.333618	-483.610382	-43.232109	876.676147	-556.294189	156.346069	499.921051	-537.955017	-107.713547	509.720367	-604.015686	147.219696	93.289047	-583.066956	-104.095711	100.516937	-452.860291	204.502823	1386.872070	-430.163116	-139.128143	1367.214722	-408.251526	40.773388	1391.262451	-358.591614	17.398041	1657.194336	-550.115540	293.712097	1159.553223	-484.767151	-234.527527	1135.976074	-449.580261	320.091461	909.423035	-383.870636	-209.398865	887.471069	-453.090820	41.213215	969.147217	512.825989	46.411743	922.408264	506.282806	202.741333
-502.235840	118.530556	878.292542	-483.389679	-43.023106	876.470642	-557.120789	156.271378	500.062347	-538.804199	-107.350136	509.716858	-604.096497	147.197342	93.160217	-583.164246	-103.857048	100.262756	-453.609955	204.275711	1386.845215	-430.390442	-139.330429	1367.342163	-408.909180	40.627541	1391.548584	-362.579376	17.488686	1658.794678	-550.123413	293.981018	1159.276001	-484.343597	-234.232376	1135.775024	-451.820648	320.962433	907.977600	-383.210052	-208.979050	887.299561	-452.890198	41.377769	968.995239	512.757385	45.690372	922.388916	506.162598	202.022690
-502.218658	118.801735	878.267639	-483.206543	-42.778557	876.255493	-557.859375	156.091629	500.168762	-539.591553	-106.878761	509.653870	-604.098328	147.225479	93.018997	-582.814758	-103.603485	100.018776	-454.337311	204.059814	1386.784424	-430.630341	-139.569702	1367.484375	-409.571289	40.450783	1391.817871	-366.535522	17.278423	1660.429077	-550.047241	294.248322	1158.950806	-483.930573	-234.025253	1135.597900	-454.117096	321.875214	906.494446	-382.543549	-208.626129	887.147522	-452.722260	41.576462	968.847961	512.991028	45.130257	922.332642	506.139221	201.456635
-502.206940	119.029961	878.231201	-482.986938	-42.540249	876.019836	-558.639587	155.987854	500.287201	-540.414368	-106.498802	509.615692	-604.123840	147.221268	92.915588	-583.121521	-103.446754	99.673714	-455.177826	203.861832	1386.693359	-430.917389	-139.758118	1367.636475	-410.296936	40.291561	1392.066162	-370.504272	17.321400	1661.870361	-549.894592	294.456665	1158.602539	-483.548035	-233.851105	1135.423218	-456.312012	322.787048	905.050903	-381.848053	-208.335617	887.021057	-452.535065	41.757423	968.682617	512.943359	44.599953	922.356995	505.896057	200.808792
-502.182800	119.255714	878.196838	-482.759308	-42.260899	875.749023	-559.421875	155.932922	500.409271	-541.204102	-106.094765	509.503632	-604.198853	147.199448	92.761429	-583.214783	-103.304337	99.344727	-456.046997	203.607773	1386.511475	-431.276825	-139.978348	1367.743408	-410.878479	40.239059	1392.190063	-374.425446	17.375935	1663.181519	-549.775513	294.748901	1158.242798	-483.210938	-233.599625	1135.142456	-458.519745	323.703125	903.547729	-381.176331	-208.152527	886.923279	-452.350067	41.935013	968.507019	512.782288	43.983910	922.375305	505.484863	200.348236
-502.140289	119.522179	878.130371	-482.500702	-42.034122	875.461182	-560.226318	155.798172	500.519501	-542.046204	-105.678429	509.412598	-604.245483	147.218613	92.615692	-583.316589	-103.193314	98.998924	-456.942810	203.449905	1386.280396	-431.650665	-140.126678	1367.847778	-411.698944	40.013222	1392.506836	-378.299835	17.504913	1664.322876	-549.648254	294.974915	1157.756348	-482.895538	-233.513458	1134.962280	-460.644989	324.642059	902.041504	-380.473236	-207.988876	886.844177	-452.153717	42.114910	968.312256	512.656677	43.285103	922.391785	505.264923	199.625412
-502.121674	119.818245	878.035645	-482.251892	-41.791325	875.140808	-561.084595	155.695419	500.606628	-542.908875	-105.234886	509.303070	-604.331482	147.230133	92.440742	-583.177002	-103.069260	98.608376	-457.864044	203.290787	1386.070068	-432.077911	-140.300003	1368.015747	-412.505981	39.810715	1392.714355	-382.079102	17.493832	1665.431519	-549.504517	295.156342	1157.248779	-482.579620	-233.470993	1134.819092	-462.751709	325.592407	900.628052	-379.797089	-207.874084	886.820068	-451.962677	42.320110	968.081909	512.563232	42.477139	922.389893	505.079193	198.899567
-502.051270	120.151321	877.936218	-481.901001	-41.597813	874.805664	-563.116638	156.172134	500.893951	-543.836548	-104.869240	509.220520	-605.067139	147.141251	92.463730	-583.175781	-102.974663	98.260971	-458.797913	203.125397	1385.797974	-432.522644	-140.529312	1368.133301	-413.399170	39.692673	1392.912354	-385.771973	17.556480	1666.386475	-549.397156	295.468719	1156.778687	-482.249786	-233.666077	1134.815308	-464.756683	326.571198	899.294250	-379.136841	-207.812134	886.880493	-451.712769	42.522163	967.849487	512.567139	41.762653	922.357605	505.044769	198.050034
-501.963898	120.449821	877.820007	-481.586182	-41.402664	874.482117	-563.359985	155.800369	500.827423	-544.977234	-104.537651	509.192291	-604.759216	147.275406	92.179176	-583.277527	-102.903679	97.906952	-459.733948	203.005447	1385.546143	-433.035767	-140.668472	1368.325928	-414.226288	39.565170	1393.109131	-389.364227	17.616482	1667.253296	-549.298401	295.689423	1156.328857	-481.951263	-233.762741	1134.771362	-466.697235	327.491638	898.021057	-378.500854	-207.728317	886.961975	-451.491547	42.708958	967.622864	512.586975	40.892166	922.327026	505.059235	197.222366
-501.892395	120.600693	877.694824	-481.248016	-41.218170	874.175903	-563.671814	155.446442	500.763092	-546.193726	-104.252266	509.175385	-604.468567	147.406174	91.928581	-583.312988	-102.772209	97.535133	-460.774109	202.893448	1385.283813	-433.643585	-140.795670	1368.557861	-415.051849	39.400444	1393.290894	-392.804535	17.672852	1668.025513	-549.298767	295.894592	1155.924683	-481.717743	-233.936890	1134.768677	-468.528992	328.382904	896.851685	-377.880432	-207.653687	887.116882	-451.278076	42.842503	967.404602	512.639648	40.122406	922.278503	505.097260	196.377640
-501.767029	120.866028	877.576355	-480.892273	-40.950233	873.800171	-564.632813	155.298157	500.884521	-547.528015	-103.897621	509.171600	-604.536682	147.433350	91.726288	-583.435425	-102.677536	97.189369	-461.763275	202.773529	1385.006226	-434.112213	-140.913025	1368.609985	-415.949646	39.291824	1393.456421	-396.103210	17.726498	1668.714355	-549.357117	296.122528	1155.528076	-481.460419	-234.117493	1134.796753	-470.323883	329.246246	895.816162	-377.258270	-207.588898	887.357849	-451.035797	43.021305	967.159668	512.642578	39.225498	922.242188	505.113098	195.510483
-501.594452	121.115532	877.442871	-480.509674	-40.736664	873.430115	-565.448303	155.096100	500.940002	-548.834534	-103.548729	509.181885	-604.490967	147.473892	91.492424	-583.513367	-102.557693	96.826248	-462.718506	202.691101	1384.809082	-434.816284	-140.970749	1368.765259	-416.856995	39.192890	1393.614624	-399.241943	17.833876	1669.240601	-549.437622	296.251465	1155.103271	-481.247284	-234.421341	1134.842651	-471.962952	329.987030	894.883301	-376.625275	-207.465652	887.647522	-450.773682	43.168499	966.917480	512.644409	38.447254	922.136902	505.122772	194.681549
-501.443695	121.265350	877.276428	-480.158966	-40.558964	873.085876	-566.316589	154.799927	500.979523	-550.267883	-103.169189	509.204712	-604.463562	147.533890	91.244545	-583.530884	-102.451149	96.481140	-463.763916	202.584213	1384.521362	-435.591309	-141.073715	1368.987793	-417.732635	39.095432	1393.719971	-402.236115	17.841013	1669.753540	-549.622009	296.428619	1154.734253	-481.056122	-234.802811	1134.893677	-473.327057	330.612000	893.992737	-376.031219	-207.376724	887.930298	-450.543396	43.279060	966.672913	512.685730	37.640778	922.010376	505.138580	193.895966
-501.265167	121.533157	877.102112	-479.739960	-40.350559	872.716248	-567.639648	154.711075	501.073608	-551.702271	-102.814865	509.196472	-604.633789	147.562790	91.039536	-583.589172	-102.316154	96.117981	-464.777008	202.531799	1384.210571	-436.344177	-141.154785	1369.178101	-418.655853	39.035606	1393.807739	-405.053436	17.966520	1670.077393	-549.893738	296.637512	1154.348633	-480.879578	-235.220612	1134.962158	-474.575317	331.227142	893.259277	-375.423401	-207.301727	888.255493	-450.285278	43.459583	966.420654	512.689941	36.766232	921.852783	505.167816	193.000671
-501.064697	121.782066	876.936157	-479.339722	-40.146385	872.331055	-568.725586	154.461258	501.151489	-553.145325	-102.321777	509.196533	-604.695374	147.600113	90.802063	-583.519531	-102.215195	95.728210	-465.762543	202.469391	1383.954102	-437.139679	-141.179718	1369.368896	-419.589569	38.997417	1393.856934	-407.704376	18.013281	1670.408325	-550.282288	296.792450	1153.887695	-480.740448	-235.634766	1135.026489	-475.767029	331.817291	892.594727	-374.743378	-207.186600	888.594543	-450.018433	43.606060	966.162231	512.686035	35.855862	921.711365	505.140350	192.181458
-500.876160	122.002556	876.761841	-478.937225	-39.927677	871.947510	-569.739624	154.100113	501.185669	-554.616272	-101.912849	509.159729	-604.630859	147.679535	90.582695	-583.341797	-102.125771	95.361229	-466.769592	202.418579	1383.670776	-437.963562	-141.291336	1369.543701	-420.507629	38.958591	1393.924316	-410.193573	18.123882	1670.632690	-550.710754	296.887848	1153.486572	-480.677124	-236.075531	1135.059448	-476.655792	332.302917	891.995300	-374.063843	-207.107971	889.007446	-449.739868	43.757881	965.892761	512.724121	35.067379	921.584229	505.083130	191.321350
-500.651459	122.206772	876.610474	-478.513184	-39.749207	871.606445	-570.971619	153.839905	501.359344	-556.188477	-101.554100	509.250397	-604.697327	147.699570	90.382263	-583.362854	-102.013832	95.061356	-467.794159	202.361618	1383.398193	-438.809174	-141.354660	1369.668823	-421.415344	38.944504	1393.937500	-412.529755	18.243774	1670.807129	-551.178101	297.021240	1153.162109	-480.657471	-236.378235	1135.076050	-477.396515	332.733826	891.559082	-373.332367	-207.022293	889.460144	-449.443054	43.886829	965.660461	512.813049	34.228172	921.455078	505.076324	190.485382
-500.427460	122.381950	876.479919	-478.126801	-39.563858	871.272583	-572.163391	153.420059	501.477417	-557.794067	-101.141083	509.308868	-604.649353	147.751038	90.179085	-583.371582	-101.921066	94.771317	-468.772491	202.312759	1383.153320	-439.616119	-141.420456	1369.836914	-422.369873	38.933071	1394.021973	-414.713318	18.358582	1670.930664	-551.776306	297.056458	1152.799438	-480.607483	-236.965347	1135.291748	-477.992584	333.061340	891.215759	-372.610107	-206.973953	889.974121	-449.160126	43.989124	965.440308	512.807617	33.287956	921.395447	504.964172	189.527191
-500.174042	122.557953	876.362671	-477.732208	-39.401291	870.946350	-573.661011	153.180313	501.746613	-559.413513	-100.764702	509.388275	-604.887329	147.749634	89.948067	-583.305908	-101.832726	94.496048	-469.752594	202.257492	1382.932739	-440.495392	-141.444397	1369.974609	-423.239105	38.884235	1394.061035	-416.745331	18.520805	1670.931152	-552.400757	297.163635	1152.490112	-480.671082	-237.374557	1135.352051	-478.380615	333.313324	890.927795	-371.880432	-206.986954	890.455505	-448.856018	44.071892	965.229675	512.931824	32.468269	921.297241	504.880157	188.604401
-499.890076	122.769730	876.225403	-477.334839	-39.249794	870.608887	-575.000000	152.877472	501.915741	-561.051941	-100.382668	509.440369	-604.827332	147.819901	89.750069	-583.176147	-101.734795	94.191643	-470.732269	202.203781	1382.672119	-441.310303	-141.573090	1370.012329	-424.152649	38.874527	1394.063232	-418.632507	18.650476	1670.923096	-553.103821	297.189636	1152.070557	-480.764374	-237.798447	1135.384277	-478.560547	333.539307	890.664368	-371.029602	-206.990585	891.012695	-448.521606	44.166451	964.997375	513.017761	31.541468	921.270325	504.787170	187.664978
-499.608887	122.930031	876.036621	-476.975739	-39.118938	870.241333	-576.776062	152.821548	502.173859	-562.734924	-100.012718	509.503235	-605.081299	147.773911	89.607628	-583.145386	-101.644562	93.898491	-471.704163	202.166336	1382.321167	-442.139679	-141.606171	1370.045532	-425.054901	38.919590	1393.933716	-420.418518	18.742409	1670.887695	-553.791626	297.247894	1151.611084	-480.887482	-238.225998	1135.363281	-478.607391	333.755341	890.426697	-370.165833	-207.020630	891.498718	-448.198669	44.230190	964.720093	513.066040	30.491402	921.242249	504.656158	186.611099
-499.334900	123.071587	875.858765	-476.628235	-39.023396	869.878174	-577.096069	152.183975	502.045654	-564.313843	-99.759995	509.530182	-604.581909	148.002716	89.307083	-583.169189	-101.575264	93.595581	-472.638153	202.129807	1382.003418	-442.907379	-141.629364	1370.020874	-426.082336	39.054161	1393.614014	-422.090302	18.877968	1670.747437	-554.530945	297.225861	1151.124756	-481.064819	-238.589096	1135.291016	-478.509003	333.891876	890.205688	-369.309021	-207.100830	891.922241	-447.885345	44.261894	964.450623	513.129639	29.497351	921.232971	504.507935	185.615784
-499.015320	123.210228	875.667358	-476.299652	-38.881824	869.520569	-579.727295	152.832077	502.558655	-565.685486	-99.354858	509.496643	-605.291382	147.864899	89.294258	-583.085144	-101.544510	93.318611	-473.600708	202.106277	1381.659668	-443.659576	-141.730408	1369.918213	-426.922577	39.101200	1393.456787	-423.648529	19.010794	1670.581665	-555.261230	297.153412	1150.624756	-481.250580	-238.649460	1135.027344	-478.191284	333.934814	890.037842	-368.323151	-207.142624	892.373352	-447.547211	44.312500	964.172058	513.230469	28.486061	921.185913	504.367798	184.610016
-498.769196	123.313805	875.502808	-476.052246	-38.781300	869.162231	-580.984131	152.412170	502.651031	-567.002319	-99.152649	509.502197	-605.367432	147.905365	89.105087	-583.030273	-101.540077	93.070274	-474.559174	202.052460	1381.286499	-444.384705	-141.753662	1369.822144	-427.721619	39.149830	1393.302002	-425.104919	19.140125	1670.414063	-556.031067	297.062347	1150.052002	-481.436066	-239.122467	1135.011719	-477.744751	333.925415	889.901184	-367.386108	-207.213638	892.859131	-447.264954	44.310829	963.897461	513.211914	27.434317	921.219360	504.158417	183.537720
-498.531219	123.388443	875.369568	-475.821960	-38.666317	868.842468	-582.650330	152.693954	502.963257	-568.112366	-98.885864	509.467712	-605.518372	147.777252	88.904793	-583.055237	-101.535889	92.912209	-475.487122	202.052704	1380.961182	-445.088226	-141.763657	1369.703125	-428.412476	39.157539	1393.211304	-426.491943	19.249802	1670.263062	-556.749878	296.982819	1149.476074	-481.677795	-239.468277	1134.862915	-477.198212	333.843506	889.850830	-366.416443	-207.381363	893.317871	-447.013458	44.301498	963.665588	513.182190	26.320732	921.267700	503.953003	182.406937
-498.355316	123.410210	875.247253	-475.702850	-38.569172	868.605835	-583.772949	152.469040	503.058594	-568.925171	-98.734734	509.424286	-605.697205	148.097031	88.913719	-583.018738	-101.566925	92.744385	-476.390533	202.004715	1380.638428	-445.734619	-141.832611	1369.584717	-429.148895	39.192905	1393.100342	-427.764221	19.413172	1670.091309	-557.487061	296.836639	1148.948364	-481.950684	-239.590881	1134.556274	-476.460724	333.689636	889.770935	-365.494385	-207.504593	893.749146	-446.835724	44.287880	963.474365	513.231201	25.316956	921.320679	503.795807	181.268005
-498.232056	123.416786	875.094055	-475.612762	-38.513062	868.376465	-584.995972	152.578415	503.192688	-569.497925	-98.620872	509.376251	-605.703003	147.990265	88.676147	-582.978760	-101.633583	92.634003	-477.295410	201.992645	1380.322510	-446.360992	-141.873703	1369.467041	-429.872040	39.257900	1392.985718	-428.981201	19.475681	1670.014648	-558.146851	296.765106	1148.418457	-482.174072	-239.814468	1134.356445	-475.674042	333.522430	889.739502	-364.518524	-207.633713	894.140076	-446.685852	44.275249	963.265015	513.201050	24.159061	921.356262	503.574432	180.134033
-498.135498	123.542542	874.939880	-475.590820	-38.397652	868.155334	-585.917542	152.522888	503.253479	-569.806213	-98.504494	509.291565	-605.950195	148.227127	88.642738	-582.558044	-101.496269	92.275093	-478.212616	202.066589	1380.006226	-447.000610	-141.866531	1369.317017	-430.548065	39.321743	1392.903320	-430.117371	19.588457	1669.917603	-558.790222	296.541748	1147.813721	-482.370972	-240.150589	1134.269897	-474.739929	333.245728	889.695557	-363.641083	-207.763443	894.515686	-446.566711	44.348751	963.051941	513.200012	22.997051	921.417542	503.368622	178.988937
-498.135071	123.605423	874.796997	-475.633545	-38.383141	868.016907	-586.716797	152.346466	503.247894	-569.942139	-98.464485	509.193024	-606.018555	148.345718	88.528122	-582.521729	-101.543892	92.182785	-479.062866	202.111099	1379.742310	-447.586761	-141.924820	1369.214844	-431.183990	39.390789	1392.845703	-431.188263	19.701349	1669.869751	-559.342102	296.293213	1147.187256	-482.569977	-240.353531	1134.048828	-473.626068	332.918396	889.686646	-362.772675	-207.961884	894.836670	-446.518890	44.389557	962.880859	513.230103	21.889351	921.455322	503.177368	177.829315
-498.144592	123.604439	874.671692	-475.708832	-38.371246	867.922852	-587.886414	152.856232	503.599762	-569.864624	-98.442741	509.063263	-606.341919	148.398056	88.571831	-582.485718	-101.609581	92.073204	-479.923248	202.166824	1379.528809	-448.129852	-141.937180	1369.157471	-431.686829	39.425037	1392.920044	-432.218445	19.807428	1669.845825	-559.872620	296.009949	1146.682739	-482.736877	-240.494736	1133.824707	-472.465240	332.510132	889.759460	-361.955902	-208.209183	895.145935	-446.486755	44.408123	962.737976	513.154541	20.723234	921.457764	502.908295	176.650894
-498.229523	123.557388	874.616699	-475.810699	-38.377785	867.925232	-588.244873	152.597748	503.445038	-569.663208	-98.490883	508.949951	-606.328247	148.548355	88.491539	-582.492493	-101.663940	92.021027	-480.694366	202.228882	1379.357422	-448.652863	-141.942245	1369.096558	-432.384155	39.541046	1392.823486	-433.196014	19.892958	1669.891113	-560.283508	295.693848	1146.272583	-482.859467	-240.616653	1133.649292	-471.248230	332.019409	889.928406	-361.226166	-208.413101	895.424011	-446.515991	44.420036	962.682495	513.066528	19.503357	921.486877	502.675262	175.391647
-498.328491	123.539711	874.610779	-475.933319	-38.377670	867.986023	-589.122742	152.976715	503.715912	-569.383423	-98.567978	508.858246	-606.411072	148.445419	88.426094	-582.564453	-101.705383	92.033501	-481.452484	202.287048	1379.304932	-449.164734	-141.922531	1369.103516	-432.917999	39.559273	1392.934082	-434.129150	19.989151	1669.959106	-560.650879	295.311798	1145.824951	-482.940582	-240.687622	1133.537720	-469.892883	331.425903	890.130737	-360.513519	-208.670120	895.742798	-446.567871	44.452427	962.682983	513.030212	18.218304	921.513489	502.465088	174.165619
-498.382324	123.510139	874.663635	-475.992432	-38.364876	868.135498	-589.696777	152.915558	503.709808	-569.130737	-98.674553	508.809265	-606.621216	148.456696	88.413574	-582.634766	-101.689636	92.014847	-482.110687	202.328003	1379.285278	-449.639587	-141.894989	1369.143188	-433.429504	39.631744	1393.100830	-435.015259	20.077669	1670.079834	-560.860596	294.860046	1145.523682	-482.971924	-240.716293	1133.514893	-468.487885	330.878876	890.452148	-359.909485	-208.960861	896.035461	-446.603577	44.501045	962.773743	512.903198	16.957071	921.549133	502.196106	172.867691
-498.421814	123.512360	874.765869	-476.039734	-38.348900	868.322571	-589.430420	152.915482	503.758057	-568.686768	-98.663055	508.761597	-606.367981	148.592438	88.348068	-582.637146	-101.717842	92.100311	-482.760529	202.396179	1379.354248	-450.100464	-141.859238	1369.266235	-433.924774	39.684696	1393.235962	-435.853455	20.151083	1670.200684	-561.001404	294.451019	1145.253418	-482.944427	-240.682556	1133.562134	-466.991333	330.181122	890.809814	-359.335480	-209.235062	896.362793	-446.656006	44.554871	962.921448	512.838989	15.731290	921.580444	501.926422	171.622757
-498.498596	123.576729	874.885620	-476.072235	-38.304840	868.512573	-589.379272	152.907135	503.723236	-568.227539	-98.680656	508.757874	-606.328918	148.653900	88.343636	-582.642334	-101.729393	92.151726	-483.285370	202.456436	1379.477905	-450.501862	-141.796326	1369.473633	-434.399719	39.767059	1393.400024	-436.663391	20.263285	1670.354736	-561.015503	293.993683	1145.046143	-482.875275	-240.645584	1133.705688	-465.493042	329.533325	891.230225	-358.794312	-209.587784	896.694458	-446.733917	44.656010	963.085571	512.721619	14.417258	921.645996	501.694061	170.276947
-498.549042	123.603394	874.998779	-476.060883	-38.268547	868.695251	-589.366516	152.984619	503.709106	-567.761597	-98.643295	508.765259	-606.259094	148.675980	88.348396	-582.608032	-101.726662	92.241402	-483.830780	202.509796	1379.669434	-450.891357	-141.732071	1369.665527	-434.794128	39.798668	1393.731079	-437.457153	20.343256	1670.531372	-560.921814	293.547974	1144.938477	-482.778900	-240.624359	1133.892822	-463.971252	328.851532	891.720947	-358.355621	-209.913361	897.022461	-446.792206	44.736324	963.249634	512.660339	13.212418	921.680786	501.460815	168.973251
-498.576263	123.628723	875.156799	-476.003265	-38.205097	868.902893	-589.238953	153.005249	503.684967	-567.255676	-98.551453	508.734406	-606.226196	148.685410	88.368912	-582.559021	-101.713150	92.294846	-484.265930	202.503159	1379.897583	-451.225311	-141.656723	1369.872192	-435.328644	39.871731	1393.861328	-438.219940	20.465364	1670.669556	-560.736328	293.044342	1144.887085	-482.696045	-240.559402	1134.143188	-462.308197	328.068726	892.218750	-357.992401	-210.210480	897.351990	-446.859802	44.817535	963.468262	512.488892	11.797424	921.715881	501.194855	167.685669
-498.584320	123.671379	875.314575	-475.918121	-38.137135	869.067444	-589.057678	153.040588	503.678040	-566.766968	-98.495750	508.742126	-606.201416	148.677185	88.380569	-582.427979	-101.684776	92.316658	-484.661560	202.527710	1380.218872	-451.565186	-141.571762	1370.101807	-435.727173	39.883823	1394.125488	-438.970947	20.499409	1670.912964	-560.470825	292.563263	1144.909790	-482.553040	-240.513092	1134.374512	-460.672089	327.291260	892.755859	-357.607452	-210.546585	897.675842	-446.913757	44.885773	963.669983	512.375427	10.478947	921.765137	501.006744	166.326477
-498.561279	123.714478	875.471802	-475.752075	-38.042889	869.208740	-588.764526	153.093231	503.680786	-566.271179	-98.353569	508.733978	-606.167603	148.634308	88.424522	-582.448242	-101.668785	92.349152	-485.040924	202.545059	1380.517822	-451.889587	-141.475449	1370.331665	-436.115845	39.879128	1394.402832	-439.691345	20.543308	1671.103516	-560.124939	292.226257	1144.944458	-482.391907	-240.461990	1134.632324	-459.042938	326.498993	893.317871	-357.272461	-210.866135	897.968262	-446.935181	44.963417	963.870056	512.185303	9.088914	921.823181	500.779694	164.901627
-498.466888	123.823242	875.580261	-475.517334	-37.966106	869.327332	-588.312012	153.098679	503.616913	-565.841675	-98.245003	508.741638	-606.041016	148.604477	88.416641	-582.449280	-101.613068	92.393402	-485.370361	202.563705	1380.799683	-452.174438	-141.407883	1370.543579	-436.428772	39.881401	1394.623779	-440.374329	20.598248	1671.268433	-559.679199	291.889069	1144.991211	-482.201874	-240.457733	1134.866943	-457.325500	325.758606	893.867615	-356.939941	-211.214600	898.261108	-446.912537	45.073895	964.045410	512.023926	7.797865	921.865723	500.543549	163.596985
-498.328705	123.948326	875.691162	-475.259186	-37.849537	869.429871	-587.793091	153.092346	503.559021	-565.420288	-98.163109	508.797516	-606.079041	148.694061	88.521217	-582.500854	-101.552925	92.431854	-485.638275	202.565628	1381.045166	-452.422302	-141.353668	1370.709839	-436.785065	39.924370	1394.806152	-441.070740	20.676010	1671.417969	-559.161865	291.595459	1144.968140	-482.024414	-240.467209	1135.101929	-455.611786	324.983917	894.343933	-356.637787	-211.563232	898.463379	-446.857422	45.196804	964.214539	511.847595	6.423658	921.901550	500.330536	162.243256
-498.126495	124.044327	875.735535	-474.930908	-37.740490	869.490784	-586.898071	152.827560	503.267303	-564.979553	-98.043045	508.830872	-605.904541	148.683655	88.501152	-582.426941	-101.513939	92.515877	-485.880554	202.561371	1381.248169	-452.646301	-141.286850	1370.878418	-437.002502	39.925991	1395.116699	-441.716644	20.717421	1671.533691	-558.571899	291.391266	1144.973511	-481.874634	-240.508469	1135.289917	-453.901825	324.234131	894.797424	-356.394501	-211.888672	898.654419	-446.746918	45.315216	964.334106	511.747589	5.063288	921.942505	500.206329	160.847046
-497.933807	124.165642	875.762390	-474.605530	-37.644791	869.521179	-586.316040	152.913956	503.229492	-564.658508	-98.027298	508.898956	-605.813354	148.602676	88.513084	-582.398438	-101.446350	92.568245	-486.106506	202.554810	1381.446289	-452.867645	-141.221970	1371.002441	-437.317719	39.927837	1395.256348	-442.365417	20.749737	1671.636963	-557.975159	291.296204	1144.954834	-481.739624	-240.599609	1135.451172	-452.132507	323.568665	895.241150	-356.209412	-212.184631	898.773376	-446.629333	45.435280	964.423645	511.579498	3.692878	921.984253	500.033508	159.488541
-497.688019	124.235413	875.798523	-474.238831	-37.558094	869.540466	-585.490295	152.769989	503.133057	-564.343079	-97.941490	508.955109	-605.592163	148.569580	88.498306	-582.361816	-101.405914	92.615486	-486.284607	202.559891	1381.612793	-453.044800	-141.167068	1371.085815	-437.728821	39.955349	1395.222534	-442.988159	20.824364	1671.681030	-557.293945	291.263977	1144.894897	-481.631195	-240.701935	1135.548706	-450.419189	322.928436	895.648193	-356.039124	-212.519165	898.880005	-446.480652	45.508350	964.519409	511.435516	2.331513	922.045898	499.869934	158.123550
-497.376648	124.358467	875.824890	-473.842133	-37.453102	869.534302	-585.015076	153.075546	503.216309	-564.064575	-97.900421	508.981995	-605.549133	148.470871	88.586327	-582.352295	-101.346909	92.674316	-486.491394	202.515274	1381.773071	-453.249481	-141.143600	1371.144775	-437.981262	39.965733	1395.311890	-443.618286	20.815203	1671.802490	-556.632568	291.238953	1144.822754	-481.538666	-240.844482	1135.605225	-448.668854	322.265869	896.013733	-355.884125	-212.812683	898.940735	-446.274872	45.600376	964.593567	511.254913	0.893292	922.105835	499.724182	156.687927
-497.070740	124.479729	875.856384	-473.468353	-37.322613	869.466797	-584.170044	152.864685	503.070068	-563.761597	-97.834595	508.977722	-605.317505	148.254761	88.481239	-582.387817	-101.330254	92.667618	-486.670654	202.509048	1381.870117	-453.449402	-141.114456	1371.133911	-438.222931	39.940720	1395.392944	-444.204437	20.860638	1671.804077	-555.949951	291.338470	1144.759888	-481.467529	-240.990097	1135.603516	-446.930603	321.605286	896.320984	-355.786255	-213.119843	898.941650	-446.065155	45.665443	964.632568	511.067871	-0.531113	922.193115	499.579926	155.282196
-496.705658	124.560753	875.812317	-473.062256	-37.229877	869.397339	-583.504883	152.976425	503.022980	-563.522339	-97.854454	509.000183	-605.255737	148.159485	88.510811	-582.356628	-101.272514	92.659775	-486.836975	202.472229	1381.884644	-453.629547	-141.100464	1371.063354	-438.462860	39.925983	1395.400269	-444.787476	20.819395	1671.857178	-555.249268	291.426788	1144.571289	-481.431091	-241.181137	1135.559204	-445.198486	321.042786	896.544617	-355.722931	-213.389175	898.889771	-445.788361	45.730213	964.622620	510.994141	-1.854210	922.240051	499.483734	153.894318
-496.343475	124.633957	875.747864	-472.661316	-37.169884	869.306763	-582.853699	153.077087	502.959778	-563.272339	-97.842529	508.998322	-605.196472	148.079346	88.566856	-582.326599	-101.247978	92.646080	-487.009399	202.483047	1381.849854	-453.823242	-141.123810	1370.984741	-438.513306	39.868290	1395.539673	-445.337036	20.856115	1671.798340	-554.511719	291.568359	1144.328247	-481.424072	-241.329712	1135.455811	-443.428802	320.480316	896.721802	-355.710693	-213.656555	898.773804	-445.495270	45.776707	964.583069	510.840576	-3.293489	922.337036	499.360443	152.496979
-495.865295	124.725761	875.675293	-472.205292	-37.072914	869.221130	-582.162781	153.149902	502.889038	-563.051941	-97.847984	509.010406	-605.334412	148.189056	88.755661	-582.375122	-101.213425	92.627090	-487.136658	202.460754	1381.756592	-453.989594	-141.132507	1370.870850	-438.696411	39.844719	1395.486084	-445.870117	20.866314	1671.766724	-553.762085	291.675171	1144.046143	-481.431580	-241.504440	1135.362549	-441.668884	320.039154	896.940002	-355.760284	-213.905411	898.631470	-445.111755	45.844700	964.539917	510.769958	-4.627469	922.382629	499.270721	151.131256
-495.350830	124.780540	875.579041	-471.731110	-37.047516	869.136414	-581.590759	153.404556	502.839935	-562.817017	-97.863617	509.018646	-605.352417	148.135498	88.777191	-582.326355	-101.201698	92.596817	-487.233734	202.426987	1381.641235	-454.131165	-141.180435	1370.753662	-439.019836	39.875164	1395.285400	-446.365479	20.810833	1671.762329	-553.044006	291.811310	1143.796631	-481.456055	-241.660645	1135.254639	-439.939056	319.553070	897.041321	-355.821228	-214.100128	898.453796	-444.695221	45.868637	964.482666	510.651337	-6.151642	922.484497	499.242249	149.668732
-494.829346	124.778160	875.520569	-471.255096	-37.051655	869.031189	-579.653992	152.813248	502.368286	-562.601563	-97.886948	509.046570	-604.738098	148.266113	88.663727	-582.271118	-101.274300	92.632172	-487.323944	202.413971	1381.494629	-454.287262	-141.208786	1370.622559	-439.175201	39.825676	1395.218628	-446.807800	20.828289	1671.676514	-552.302246	291.954163	1143.437866	-481.498535	-241.823257	1135.099731	-438.227875	319.144043	897.118347	-355.927856	-214.302368	898.268982	-444.259338	45.817570	964.428284	510.637634	-7.506100	922.577393	499.168182	148.298935
-494.240112	124.729073	875.459656	-470.706879	-37.062252	868.949707	-579.681885	153.058044	502.470032	-562.434692	-97.953957	509.096497	-604.868652	147.921097	88.574249	-582.327881	-101.267586	92.628052	-487.435944	202.377686	1381.321411	-454.475800	-141.242020	1370.524048	-439.106689	39.709751	1395.349121	-447.244202	20.805544	1671.638306	-551.576111	292.109283	1143.155640	-481.564667	-241.932114	1134.956299	-436.586029	318.730957	897.228394	-356.078522	-214.465729	898.075867	-443.756989	45.755821	964.385681	510.558563	-8.993851	922.672180	499.128174	146.902069
-493.580627	124.810440	875.412109	-470.131165	-37.041573	868.850769	-579.261169	153.115997	502.494324	-562.269897	-97.997955	509.118591	-605.066711	148.084732	88.767998	-582.254272	-101.285599	92.637123	-487.494904	202.331711	1381.129639	-454.621948	-141.317947	1370.414429	-439.185303	39.630230	1395.312988	-447.638916	20.727318	1671.635620	-550.828308	292.251190	1142.808350	-481.669128	-242.014191	1134.822021	-434.982239	318.377502	897.281128	-356.274567	-214.586334	897.871216	-443.208923	45.745510	964.342896	510.575775	-10.320597	922.758850	499.102661	145.499908
-492.967834	124.795715	875.336487	-469.614929	-37.050228	868.769775	-578.746094	153.141571	502.418060	-562.093811	-98.015625	509.161591	-605.135925	148.060333	88.809708	-582.297852	-101.327255	92.622589	-487.539856	202.285736	1380.927979	-454.772278	-141.423080	1370.307861	-439.250580	39.570477	1395.258057	-447.999023	20.678976	1671.574341	-550.100769	292.352997	1142.506348	-481.786133	-242.076141	1134.683228	-433.401001	318.027557	897.303467	-356.528564	-214.699463	897.644348	-442.686890	45.700909	964.282959	510.555267	-11.760482	922.860718	499.094086	144.153687
-492.281952	124.664650	875.234436	-469.063568	-37.087112	868.693054	-578.338257	153.198669	502.368622	-561.874207	-98.045479	509.176239	-605.203979	147.998642	88.859116	-582.205994	-101.343971	92.620926	-487.537506	202.209183	1380.720703	-454.926178	-141.520218	1370.203979	-439.309692	39.503220	1395.192017	-448.299469	20.681118	1671.441162	-549.315063	292.624176	1142.279175	-481.937836	-242.047073	1134.520508	-431.882324	317.683105	897.350525	-356.804352	-214.799835	897.381104	-442.101654	45.594963	964.208008	510.544128	-13.122739	922.977661	499.071686	142.751709
-491.470490	124.619324	875.140076	-468.431396	-37.190464	868.613770	-577.848633	153.315826	502.378174	-561.631042	-98.018906	509.199493	-605.220459	147.942627	88.834465	-582.207092	-101.335136	92.622093	-487.569946	202.114395	1380.500366	-455.114563	-141.636993	1370.108154	-439.300629	39.418552	1395.128418	-448.561768	20.640514	1671.357178	-548.571533	292.745972	1141.920410	-482.109802	-242.083054	1134.396851	-430.196075	317.478851	897.426453	-357.127106	-214.849014	897.121765	-441.434204	45.477116	964.144775	510.533417	-14.508339	923.108765	499.064148	141.393158
-490.739624	124.520760	875.038818	-467.819000	-37.368969	868.554932	-577.298889	153.414642	502.348297	-561.371094	-98.037788	509.233521	-605.154968	147.936203	88.842735	-582.127686	-101.357506	92.617241	-487.522766	202.036682	1380.270386	-455.261322	-141.763611	1370.028687	-439.293365	39.322628	1395.045532	-448.793091	20.610256	1671.224121	-547.798889	292.808105	1141.550537	-482.315216	-242.020157	1134.254272	-428.764832	317.235596	897.424011	-357.431335	-214.908646	896.908875	-440.800781	45.327644	964.080872	510.526184	-15.910308	923.249695	499.065887	140.039780
-489.901428	124.384743	874.940552	-467.212891	-37.470665	868.487061	-576.817993	153.447754	502.333771	-560.989319	-97.979591	509.234070	-605.149292	147.890259	88.899925	-582.012512	-101.341568	92.584488	-487.479736	201.960999	1380.066162	-455.402344	-141.840515	1369.953979	-439.238464	39.180264	1394.995117	-448.913818	20.524151	1671.163452	-547.137756	292.984253	1141.267212	-482.549988	-241.937576	1134.127197	-427.411072	316.841400	897.322815	-357.787079	-214.951279	896.690735	-440.119720	45.164856	964.015686	510.616577	-17.167639	923.336548	499.126465	138.746780
-489.134644	124.274384	874.916077	-466.630280	-37.640976	868.462280	-576.275208	153.328568	502.357483	-560.619141	-97.998604	509.193817	-605.183716	147.861343	88.935631	-581.933289	-101.336525	92.591362	-487.379272	201.867859	1379.840332	-455.552917	-141.946121	1369.885864	-439.166779	39.011154	1394.892944	-448.979492	20.414379	1671.109131	-546.345276	293.025635	1140.967407	-482.778412	-241.828201	1133.979004	-426.188019	316.682159	897.145203	-358.140198	-214.954468	896.445984	-439.488586	44.973160	964.010193	510.659241	-18.533630	923.445435	499.198944	137.467789
-488.232239	124.077774	874.837036	-465.993988	-37.793686	868.412048	-575.700684	153.305801	502.353302	-560.202148	-97.995941	509.195862	-605.163086	147.873260	89.013100	-581.889038	-101.328400	92.602921	-487.264008	201.767349	1379.625610	-455.699738	-142.085632	1369.798340	-439.074493	38.879684	1394.791748	-448.949524	20.385500	1670.958984	-545.600830	293.109741	1140.661377	-483.024048	-241.721237	1133.856079	-424.951477	316.419891	897.028320	-358.470062	-214.989044	896.215881	-438.776062	44.743507	963.970093	510.765839	-19.758354	923.547546	499.251678	136.169418
-487.353119	124.013359	874.806396	-465.338440	-37.989998	868.389282	-575.241333	153.435822	502.450043	-559.767273	-98.025871	509.211731	-605.224365	147.810791	89.105453	-581.888550	-101.324310	92.660011	-487.086731	201.648849	1379.398804	-455.827820	-142.202515	1369.709595	-439.013184	38.715435	1394.666016	-448.820007	20.250235	1670.882080	-544.760376	293.049225	1140.359497	-483.266479	-241.584686	1133.723633	-423.697571	316.195923	896.861328	-358.777069	-215.062256	896.017517	-438.064758	44.554825	963.967651	510.873596	-21.034845	923.678223	499.361786	134.889282
-486.405823	123.913368	874.757751	-464.639771	-38.166626	868.370544	-574.517395	153.387711	502.419525	-559.362305	-98.095444	509.272522	-605.143127	147.769119	89.131065	-581.870422	-101.288765	92.737160	-486.902618	201.524628	1379.133545	-455.956055	-142.358276	1369.598389	-438.914398	38.570648	1394.538940	-448.585449	20.176188	1670.733276	-543.877075	292.986633	1139.982178	-483.531860	-241.425232	1133.555420	-422.488983	316.068085	896.683350	-359.058167	-215.107803	895.778931	-437.303711	44.364773	963.960449	510.932465	-22.400209	923.840088	499.466064	133.587891
-485.484619	123.699608	874.691711	-463.971680	-38.368263	868.373535	-573.840881	153.439056	502.331055	-558.888977	-98.150093	509.337067	-605.187439	147.718857	89.237747	-581.863220	-101.256294	92.807678	-486.662903	201.425491	1378.872314	-456.113983	-142.521072	1369.479370	-438.855377	38.413319	1394.408569	-448.239319	20.114897	1670.567505	-542.767761	292.407745	1139.310059	-483.806122	-241.251465	1133.362549	-421.300476	315.950958	896.385010	-359.306885	-215.144089	895.563721	-436.569305	44.127857	963.954285	511.019379	-23.652954	923.967834	499.576385	132.350906
-484.616882	123.577301	874.689087	-463.274536	-38.650478	868.377075	-573.015137	153.562637	502.314301	-558.334412	-98.211952	509.436340	-605.214417	147.686981	89.360916	-581.784180	-101.273346	92.889702	-486.448303	201.297256	1378.615723	-456.290771	-142.671295	1369.348267	-438.751617	38.233765	1394.241821	-447.747498	20.094135	1670.316162	-541.743591	292.235291	1138.912598	-484.083771	-240.947769	1133.050171	-420.166595	315.922882	896.159790	-359.521851	-215.213379	895.314758	-435.850616	43.878113	963.981750	511.096954	-24.864605	924.069641	499.685211	131.151718
-483.763489	123.255943	874.664429	-462.660889	-38.856270	868.383240	-572.071899	153.663483	502.328339	-557.713013	-98.318489	509.463806	-605.170532	147.675781	89.464508	-581.774414	-101.259636	92.981079	-486.178772	201.205963	1378.399414	-456.478485	-142.830780	1369.219849	-438.681305	38.067890	1394.087524	-447.162048	19.985859	1670.176514	-540.853271	292.165588	1138.634033	-484.347412	-240.928482	1132.928101	-419.018005	315.767761	895.890991	-359.761993	-215.310928	895.067261	-435.168152	43.569283	963.994202	511.172455	-26.151840	924.221130	499.836487	129.879532
-482.895355	123.126633	874.664551	-461.967804	-39.072758	868.411865	-570.877075	153.605927	502.304626	-556.909546	-98.415726	509.506989	-605.117004	147.683685	89.647331	-581.740723	-101.306511	93.090317	-485.901642	201.102402	1378.182861	-456.677826	-143.010513	1369.112671	-438.562408	37.869480	1393.966431	-446.405640	19.914438	1669.964478	-540.018494	292.371399	1138.454834	-484.611237	-240.789398	1132.682373	-417.993744	315.739960	895.625061	-359.979980	-215.378098	894.833313	-434.468964	43.359005	964.042603	511.322632	-27.268602	924.318665	499.981873	128.738602
-482.140686	122.887123	874.666809	-461.387146	-39.285835	868.447754	-569.769836	153.836945	502.356140	-556.050415	-98.574623	509.564789	-605.024597	147.577469	89.948700	-581.660034	-101.394928	93.232101	-485.626556	201.006424	1377.948853	-456.897522	-143.240234	1368.992310	-438.463287	37.682583	1393.817261	-445.493835	19.844486	1669.750366	-539.054504	292.246338	1138.147827	-484.887054	-240.508698	1132.362183	-416.903534	315.645081	895.331909	-360.179962	-215.478256	894.587585	-433.856354	43.103497	964.084656	511.451599	-28.493635	924.468079	500.169281	127.566116
-481.320313	122.659271	874.690491	-460.743164	-39.506733	868.537231	-568.575867	153.848343	502.309875	-555.049561	-98.742874	509.651825	-604.929321	147.578568	90.214546	-581.606567	-101.505684	93.376366	-485.344757	200.899689	1377.735962	-457.147705	-143.494995	1368.882690	-438.355072	37.496830	1393.719116	-444.421295	19.782068	1669.548828	-537.954346	291.905151	1137.658813	-485.184387	-240.402084	1132.139038	-415.840424	315.568604	895.034607	-360.393829	-215.561462	894.390869	-433.215363	42.862450	964.178833	511.559021	-29.700502	924.618408	500.404846	126.346802
-480.645569	122.530411	874.816589	-460.160126	-39.744320	868.695068	-567.343567	153.978775	502.413300	-554.010864	-99.031876	509.774933	-604.780334	147.607147	90.540092	-581.593140	-101.652550	93.636803	-485.049011	200.774857	1377.525757	-457.387329	-143.765457	1368.809448	-438.233948	37.339771	1393.641479	-443.187836	19.689501	1669.350098	-537.044434	291.874268	1137.403564	-485.477020	-240.272263	1131.945435	-414.803284	315.461792	894.702454	-360.589142	-215.665085	894.234558	-432.700134	42.659012	964.367371	511.729187	-30.811674	924.749023	500.617981	125.252609
-479.864868	122.327171	874.959839	-459.592468	-39.923843	868.871826	-566.271301	154.241486	502.591064	-552.885010	-99.292877	509.894775	-604.655396	147.567703	90.860947	-581.592163	-101.782669	93.952118	-484.705658	200.657791	1377.392212	-457.595764	-144.025299	1368.807983	-438.097504	37.155712	1393.632813	-441.788727	19.599510	1669.176880	-536.055420	291.781494	1137.083008	-485.787628	-240.157379	1131.783813	-413.851471	315.336517	894.471985	-360.794647	-215.683121	894.107483	-432.138000	42.421715	964.573547	511.930634	-31.946651	924.865784	500.919373	124.132767
-479.149323	122.251129	875.218506	-459.043274	-40.082619	869.129395	-565.062134	154.252197	502.769928	-551.678589	-99.561905	510.007843	-604.477356	147.582718	91.216972	-581.389404	-101.931084	94.250801	-484.336487	200.538116	1377.308716	-457.800232	-144.291611	1368.855835	-437.969818	36.992840	1393.712524	-440.227173	19.488691	1669.035034	-535.198730	291.770386	1136.944580	-486.092529	-240.109299	1131.732666	-413.027832	315.226379	894.259399	-361.050781	-215.715759	894.043945	-431.632965	42.246780	964.883911	512.021851	-33.096188	925.044495	501.165222	122.990654
-478.600861	122.138649	875.516113	-458.572205	-40.266788	869.435486	-564.253357	154.477814	503.077972	-550.651367	-99.880638	510.242462	-604.409546	147.571884	91.735336	-581.431763	-102.080055	94.633598	-483.956177	200.312012	1377.229858	-457.994202	-144.539551	1369.009399	-437.822174	36.787472	1393.898926	-438.504761	19.419514	1668.879272	-534.323181	291.719879	1136.823853	-486.419067	-240.036194	1131.733887	-412.204559	315.081726	894.109497	-361.313049	-215.782135	894.082397	-431.245697	42.067970	965.235596	512.155334	-34.209900	925.200928	501.400085	121.888756
-478.073792	121.877510	875.827576	-458.184418	-40.473419	869.804810	-563.279175	154.592102	503.362946	-549.652649	-100.201546	510.495392	-604.194580	147.518646	92.181793	-581.452148	-102.204681	95.080780	-483.587097	200.201859	1377.357544	-458.189697	-144.760193	1369.229614	-437.654816	36.610523	1394.179810	-436.666443	19.244968	1668.860352	-533.485657	291.686615	1136.885254	-486.779816	-239.998657	1131.877197	-411.547852	314.955261	894.094177	-361.669952	-215.830399	894.216614	-430.891815	41.821228	965.617737	512.286621	-35.328236	925.399719	501.692841	120.780769
-477.280090	121.469109	875.988708	-457.720367	-40.731403	870.246033	-562.168762	154.539581	503.580139	-548.691650	-100.519325	510.819702	-603.880005	147.575134	92.701164	-581.416748	-102.321892	95.566780	-483.207733	200.081436	1377.578735	-458.371490	-144.975830	1369.542358	-437.436798	36.396385	1394.499146	-434.710999	19.099056	1668.834839	-532.702148	291.615723	1137.036133	-487.141144	-239.953247	1132.073364	-410.919891	314.817993	894.178406	-362.055450	-215.879669	894.424438	-430.375336	41.558559	965.963074	512.331787	-36.475006	925.628906	501.957123	119.658386
-477.081482	121.350372	876.640930	-457.470917	-40.934853	870.750916	-561.549316	154.758636	504.021942	-547.899963	-100.830078	511.193481	-603.745056	147.598190	93.349579	-581.353943	-102.460831	96.081955	-482.770508	199.938202	1377.894897	-458.482056	-145.209625	1369.942871	-437.132568	36.225960	1394.842407	-432.673584	19.012266	1668.794800	-531.919006	291.465393	1137.315430	-487.524933	-239.893280	1132.426147	-410.311890	314.566040	894.364685	-362.490784	-215.910477	894.739868	-430.280457	41.306671	966.594299	512.449951	-37.606415	925.882385	502.260315	118.557358
-476.726227	121.099213	877.077332	-457.208832	-41.189037	871.276794	-560.923523	154.873749	504.453613	-547.226746	-101.123672	511.665558	-603.597351	147.652283	93.950500	-581.504211	-102.638580	96.636482	-482.274200	199.841782	1378.324707	-458.475494	-145.432831	1370.429199	-436.753174	36.055458	1395.242188	-430.619324	18.821634	1668.897949	-531.217712	291.331360	1137.770874	-487.939087	-239.803925	1132.908203	-409.812347	314.267303	894.721985	-362.969482	-215.879852	895.190430	-430.055664	41.072704	967.108582	512.555847	-38.668484	926.138062	502.565277	117.412437
-476.473267	120.810356	877.639038	-456.986481	-41.450920	871.881409	-560.353577	154.879730	504.978668	-546.730957	-101.454727	512.223572	-603.335938	147.738541	94.610924	-581.371155	-102.793770	97.300560	-481.706268	199.693970	1378.894653	-458.349182	-145.680435	1371.023560	-436.515900	35.935310	1395.512573	-428.524750	18.685760	1669.010986	-530.606018	291.145721	1138.314941	-488.362701	-239.712479	1133.519775	-409.477142	313.968689	895.166077	-363.455353	-215.900528	895.717590	-429.897156	40.804474	967.723022	512.615906	-39.851646	926.454773	502.857239	116.293999
-476.216949	120.595589	878.263184	-456.813995	-41.663754	872.514160	-559.951538	154.827759	505.585358	-546.304749	-101.819855	512.814026	-603.153809	147.763824	95.264717	-581.035522	-102.876305	97.963921	-481.148956	199.566666	1379.521973	-458.231903	-145.891510	1371.685059	-435.817230	35.752869	1396.273926	-426.455505	18.554247	1669.209351	-530.033325	290.979126	1138.997559	-488.784424	-239.654861	1134.176270	-409.174622	313.642487	895.753113	-363.967682	-215.914169	896.354614	-429.744446	40.568359	968.376160	512.656006	-40.957275	926.751526	503.158234	115.188217
-475.831573	120.240822	878.665771	-456.710480	-41.938129	873.175354	-559.515564	154.787964	506.109253	-545.908203	-102.041252	513.453796	-602.830505	147.831116	95.988930	-581.136536	-103.142418	98.687958	-480.415680	199.401047	1380.282715	-458.146057	-146.027100	1372.480347	-435.447662	35.645229	1396.683960	-424.464172	18.467285	1669.430054	-529.550537	290.783478	1139.843140	-489.261017	-239.614182	1134.886475	-408.914551	313.248291	896.430481	-364.537567	-215.911713	897.025024	-429.505280	40.338028	968.909119	512.768066	-42.036442	927.074768	503.567902	114.037743
-475.782471	119.882874	879.409302	-456.698456	-42.226387	873.949036	-559.262573	154.759064	506.760193	-545.649841	-102.285767	514.195374	-602.505127	147.907242	96.707474	-580.632813	-103.346664	99.442520	-479.673737	199.312881	1381.068726	-457.847534	-146.163956	1373.213867	-434.617310	35.403671	1397.566650	-422.601685	18.314867	1669.828857	-529.123840	290.418488	1140.671997	-489.706512	-239.552338	1135.683838	-408.708893	312.878662	897.219360	-365.115631	-215.871201	897.822632	-429.467163	40.025314	969.664612	512.823914	-43.227264	927.433838	504.018433	112.876183
-476.079437	119.706276	880.317261	-456.819519	-42.574722	874.753479	-559.356628	154.794647	507.451050	-545.488098	-102.524841	514.958984	-602.384277	147.972595	97.282356	-580.839050	-103.640129	100.083252	-478.770172	199.122513	1381.962524	-457.446930	-146.286041	1373.953613	-434.037476	35.263130	1398.045654	-420.908112	18.251987	1670.253052	-528.762939	290.179230	1141.640381	-490.177429	-239.528381	1136.548584	-408.616150	312.442627	898.077637	-365.739044	-215.901077	898.552917	-429.631744	39.748005	970.503418	512.841675	-44.345531	927.773438	504.435181	111.762383
-476.367462	119.239090	881.064026	-457.100128	-42.949249	875.592957	-559.393738	154.730499	508.019409	-545.509827	-102.932243	515.688293	-602.083008	148.095779	97.857643	-580.776245	-103.908882	100.753868	-477.822601	198.974670	1382.807251	-456.807831	-146.551025	1374.715942	-433.202362	35.101063	1398.733154	-419.443604	18.105116	1670.851196	-528.423157	289.992157	1142.671143	-490.613525	-239.540314	1137.414551	-408.596710	311.989014	898.996826	-366.416077	-215.868683	899.354065	-429.776611	39.401138	971.240234	512.995178	-45.371937	928.075439	504.948639	110.671257
-476.527863	118.991333	881.796692	-457.355408	-43.220146	876.367004	-559.517456	154.676453	508.588409	-545.529419	-103.324112	516.387451	-601.839050	148.256012	98.412514	-580.391785	-104.201691	101.383354	-476.821930	198.845322	1383.712280	-456.416565	-146.586227	1375.467773	-432.119171	34.801056	1399.585449	-418.207001	18.080540	1671.495117	-528.173889	289.765869	1143.744751	-491.105255	-239.633591	1138.297363	-408.621490	311.506012	899.951294	-367.041351	-215.897461	900.183655	-429.838257	39.162930	971.934998	513.083618	-46.291168	928.336853	505.418701	109.734695
-476.815002	118.768646	882.545898	-457.742279	-43.488510	877.159302	-559.744385	154.617645	509.144073	-545.482666	-103.662575	517.032288	-601.685425	148.389252	98.904716	-579.925842	-104.502792	101.955078	-475.671509	198.677078	1384.587891	-455.709534	-146.750259	1376.187500	-431.080872	34.610306	1400.310059	-417.247223	18.033276	1672.236328	-527.905457	289.597443	1144.799927	-491.537689	-239.723572	1139.181396	-408.705139	311.066895	900.911987	-367.803406	-215.971802	900.918945	-429.956940	38.947464	972.617798	513.160828	-47.207184	928.591858	505.895966	108.805847
-477.234283	118.376160	883.210632	-458.200195	-43.833427	877.902222	-560.022095	154.479126	509.558655	-545.495789	-103.984177	517.569397	-601.530823	148.514175	99.330666	-579.839417	-104.891968	102.422966	-474.464081	198.508270	1385.439575	-454.856812	-146.864166	1376.906982	-430.064148	34.411278	1400.920898	-416.526367	17.955141	1673.095825	-527.702576	289.359375	1145.865234	-491.937653	-239.890594	1140.079346	-408.786407	310.607086	901.851440	-368.550293	-215.989838	901.670654	-430.153473	38.646610	973.222900	513.276245	-48.087181	928.781677	506.405029	107.973907
-477.744659	117.962029	883.842896	-458.731689	-44.195644	878.610413	-560.312988	154.355270	509.992737	-545.643188	-104.409584	518.073181	-601.399353	148.675919	99.786987	-579.747070	-105.294327	102.878525	-473.146057	198.347092	1386.287720	-453.912903	-146.998016	1377.537354	-429.124664	34.300873	1401.345337	-416.035889	17.995724	1673.879883	-527.489136	289.246429	1146.968506	-492.288727	-240.077927	1140.893555	-408.954590	310.184113	902.770081	-369.236267	-216.063751	902.379883	-430.369293	38.337196	973.767639	513.442566	-48.840137	928.961487	506.907898	107.256844
-478.326935	117.553169	884.388000	-459.324036	-44.586224	879.229431	-560.597595	154.195969	510.346985	-545.811462	-104.807831	518.497375	-601.250305	148.804276	100.088020	-579.509644	-105.665993	103.237534	-471.800964	198.194290	1387.027954	-452.740723	-147.152206	1378.070313	-428.023071	34.135571	1401.844482	-415.787659	17.973335	1674.753418	-527.289490	289.044739	1147.961060	-492.577850	-240.216736	1141.749146	-409.135406	309.755554	903.629395	-370.002655	-216.135498	902.989624	-430.625824	38.020622	974.212280	513.690796	-49.557491	929.090576	507.552216	106.515396
-478.933960	117.223724	884.891724	-459.959106	-44.911518	879.778442	-561.150513	154.152069	510.656677	-546.071472	-105.222404	518.845337	-601.294861	148.883850	100.300430	-579.471069	-106.115616	103.488663	-470.452942	197.995117	1387.711182	-451.805817	-147.157898	1378.642944	-426.881104	33.977020	1402.246582	-415.779785	18.021784	1675.545776	-527.064514	288.946381	1148.951172	-492.896881	-240.510254	1142.464233	-409.392914	309.409668	904.415649	-370.648773	-215.761017	903.398376	-430.890533	37.758926	974.589417	513.910217	-50.293060	929.242432	508.165497	105.816818
-479.505005	116.989258	885.264282	-460.612335	-45.201885	880.186829	-561.618774	154.006943	510.833191	-546.381653	-105.579735	519.003113	-601.252258	148.986420	100.402344	-579.265747	-106.463707	103.619240	-469.109314	197.863510	1388.268433	-450.447937	-147.254669	1378.897827	-425.742462	33.826878	1402.604004	-415.981689	18.090889	1676.288574	-526.857239	288.792786	1149.750977	-493.060211	-240.709183	1143.169312	-409.606079	309.050201	905.109680	-371.493164	-216.384537	903.941650	-431.163452	37.540798	974.836609	514.158569	-50.969742	929.353821	508.764069	105.186935
-480.097076	116.664864	885.489807	-461.249756	-45.485100	880.464050	-562.120239	153.845444	510.872284	-546.813843	-105.980949	519.113037	-601.267395	148.698471	100.076622	-579.502319	-106.887787	103.636658	-467.689240	197.652283	1388.715210	-449.265045	-147.277145	1379.186279	-424.632294	33.695068	1402.800781	-416.372437	18.207829	1676.960693	-526.570801	288.663361	1150.514282	-493.170807	-240.948486	1143.713135	-409.807648	308.716705	905.651550	-372.192657	-216.631348	904.250122	-431.417572	37.302608	974.933716	514.448364	-51.615261	929.485168	509.408966	104.513542
-480.664063	116.340843	885.549377	-461.858795	-45.787777	880.582397	-562.660461	153.626633	510.813263	-547.300354	-106.433113	519.090759	-601.367737	149.080750	100.274887	-579.620911	-107.280472	103.520370	-466.310608	197.494003	1388.981079	-448.049774	-147.338852	1379.328247	-423.549652	33.575596	1402.880005	-416.927917	18.378538	1677.485840	-526.262085	288.640106	1151.125854	-493.197479	-241.250412	1144.134766	-410.035583	308.381592	906.024109	-372.826263	-216.891418	904.393250	-431.666718	37.056423	974.875977	514.764587	-52.242989	929.599731	510.048492	103.937500
-481.189087	116.059319	885.518494	-462.452881	-46.090302	880.530396	-563.176575	153.401489	510.601746	-547.610535	-106.737663	518.919189	-601.483826	149.120636	100.040550	-579.370178	-107.592422	103.251503	-464.956421	197.317978	1389.120117	-446.822876	-147.332886	1379.373047	-422.487396	33.468166	1402.801636	-417.651398	18.503500	1677.971924	-525.917603	288.580750	1151.493408	-493.149384	-241.591797	1144.483765	-410.198639	308.111267	906.204529	-373.487793	-217.206543	904.378296	-431.906128	36.776604	974.695557	515.127502	-52.843178	929.732910	510.681366	103.341820
-481.678680	115.897255	885.369873	-463.043884	-46.383904	880.334106	-563.722351	153.199860	510.362427	-548.053589	-107.075317	518.611389	-601.649902	149.104797	99.671593	-579.219604	-107.815643	102.889793	-463.638397	197.129562	1389.154541	-445.555542	-147.355423	1379.197998	-421.381531	33.326393	1402.608032	-418.515320	18.680620	1678.269897	-525.514893	288.604156	1151.771606	-492.983124	-241.946869	1144.686279	-410.381500	307.954651	906.223633	-374.117340	-217.539276	904.196106	-432.140778	36.534706	974.389709	515.536621	-53.405121	929.859253	511.330292	102.747452
-482.239288	115.495140	884.985474	-463.597076	-46.757034	880.004395	-564.275024	152.997879	509.930054	-548.418945	-107.371040	518.102905	-601.897461	149.055649	99.169205	-579.440674	-108.058907	102.424835	-462.382599	197.014816	1389.060425	-444.326447	-147.316528	1378.971436	-420.359100	33.224102	1402.256958	-419.516571	18.882523	1678.397217	-525.037720	288.644775	1151.917236	-492.738403	-242.275162	1144.743774	-410.515961	307.805786	906.046143	-374.670563	-217.932022	903.864441	-432.399292	36.218464	973.899536	515.955078	-53.964088	930.013733	511.972412	102.220856
-482.640350	115.206528	884.454407	-464.029297	-47.139137	879.501648	-564.786499	152.772766	509.390198	-548.682922	-107.564392	517.491455	-602.072632	148.574265	98.258881	-579.554382	-108.132088	101.763947	-461.132599	196.844803	1388.761963	-443.122650	-147.285233	1378.583252	-419.427643	33.165085	1401.770264	-420.628357	19.094471	1678.340332	-524.505493	288.667786	1151.755371	-492.376343	-242.619003	1144.641968	-410.622375	307.707062	905.671326	-375.105225	-218.374298	903.373352	-432.579712	35.920494	973.276794	516.490051	-54.518341	930.186951	512.657654	101.734550
-483.006927	114.926308	883.753357	-464.486542	-47.407776	878.802673	-565.270386	152.522781	508.731689	-548.995178	-107.708107	516.723755	-602.439758	148.733139	97.778137	-579.743896	-108.155434	101.051880	-460.006287	196.713791	1388.279785	-441.961365	-147.307007	1378.015991	-418.539917	33.091419	1401.161011	-421.826385	19.332457	1678.153931	-523.916138	288.738892	1151.472290	-491.888794	-242.969727	1144.358765	-410.688507	307.667328	905.070190	-375.517181	-218.870758	902.672607	-432.772766	35.652573	972.478577	517.089111	-54.953819	930.348694	513.338684	101.246422
-483.330841	114.566353	882.878418	-464.868469	-47.764553	877.977051	-565.760254	152.225250	507.984070	-549.343018	-107.833153	515.882263	-602.712524	148.567566	97.155998	-580.026428	-108.093857	100.261063	-458.918732	196.576706	1387.627808	-440.920532	-147.251648	1377.368652	-417.740540	32.980434	1400.377319	-423.087891	19.569683	1677.826660	-523.249329	288.914795	1151.015137	-491.311005	-243.343964	1143.951660	-410.671265	307.587585	904.154297	-375.820648	-219.405197	901.804504	-432.933716	35.331757	971.541077	517.641418	-55.406784	930.489746	513.976990	100.770714
-483.564209	114.273674	881.927795	-465.161896	-48.047573	876.963684	-566.371399	151.987549	507.229279	-549.847412	-107.961327	514.984497	-602.976196	148.298157	96.493469	-580.348511	-107.919350	99.450607	-457.929657	196.370453	1386.770752	-439.967499	-147.284912	1376.572266	-417.103394	32.948906	1399.602417	-424.349518	19.851681	1677.380615	-522.558228	289.059845	1150.189819	-490.642700	-243.762283	1143.317749	-410.602020	307.582520	903.069702	-376.025574	-219.973969	900.737732	-433.077942	35.008739	970.505859	518.310059	-55.902443	930.652649	514.705872	100.330101
-483.919922	113.667496	880.704163	-465.448273	-48.530537	875.903503	-567.008118	151.734100	506.554810	-550.459778	-108.047310	514.209534	-603.254028	147.994095	95.803566	-580.607300	-107.658676	98.611504	-457.051727	196.332993	1385.879883	-439.077850	-147.333252	1375.734253	-416.531921	32.897514	1398.726563	-425.646362	20.041531	1677.013184	-521.748962	289.255524	1149.286987	-489.906799	-244.146362	1142.547852	-410.477997	307.637695	901.784485	-376.196930	-220.654587	899.484131	-433.274200	34.590969	969.304504	518.991882	-56.300724	930.781921	515.392273	99.996147
-483.903259	113.773552	879.722046	-465.624420	-48.630882	874.769226	-567.873718	151.440659	506.134979	-551.034302	-107.996140	513.418396	-603.514038	147.630157	95.261269	-580.953247	-107.388268	97.902260	-456.320801	196.221909	1384.785278	-438.374023	-147.404831	1374.889404	-416.055267	32.840855	1397.811523	-426.935760	20.282427	1676.590698	-520.903076	289.561005	1148.185791	-489.057800	-244.594727	1141.656006	-410.348297	307.721405	900.279053	-376.229004	-221.287231	898.119873	-433.342377	34.458237	968.244019	519.487671	-56.775764	930.920166	516.005432	99.585022
-483.817932	113.693558	878.615234	-465.677795	-48.819000	873.661865	-567.778137	150.726410	505.610504	-551.716187	-107.925194	512.826477	-603.216736	147.428497	94.726807	-581.221313	-107.039841	97.262283	-455.722931	196.196274	1383.709595	-437.835938	-147.535019	1373.969604	-415.700836	32.818439	1397.004639	-428.228088	20.550903	1676.233643	-519.976196	289.854309	1146.911499	-488.094879	-245.062515	1140.722290	-410.018280	307.744141	898.600952	-376.226105	-221.999100	896.625183	-433.319763	34.288059	967.134644	520.292480	-56.964069	931.010071	516.632874	99.391052
-483.433105	113.437958	877.390137	-465.716583	-48.905533	872.644226	-568.242981	150.225586	505.322632	-552.331055	-107.784523	512.363953	-603.190979	147.208069	94.308716	-581.371582	-106.697067	96.754555	-455.209534	196.206375	1382.571533	-437.409576	-147.730423	1373.132935	-415.399200	32.734970	1396.281006	-429.484131	20.780638	1675.910400	-518.995850	290.171448	1145.562378	-487.060211	-245.457184	1139.675171	-409.668488	307.781006	896.826782	-376.107391	-222.659378	895.111267	-433.133942	34.128677	966.007202	520.983337	-57.310547	931.128540	517.240662	99.142982
-483.433838	113.223518	876.612366	-465.786469	-49.017078	871.808411	-570.386658	150.448685	505.584625	-552.995667	-107.706451	512.000793	-603.963318	146.865112	94.218712	-581.554504	-106.415390	96.341576	-454.869232	196.294464	1381.515869	-437.142792	-147.930832	1372.383423	-415.267365	32.630066	1395.683594	-430.724335	21.028006	1675.673584	-517.888916	290.536102	1144.163208	-485.918091	-245.889069	1138.652222	-409.303009	307.765717	894.984558	-375.931610	-223.391403	893.539917	-433.177063	33.915630	965.204956	521.655945	-57.541973	931.179688	517.885132	98.957008
-483.405396	112.999214	876.104065	-465.774597	-49.091637	871.190002	-570.137207	149.649033	505.340057	-553.511597	-107.627884	511.770630	-603.480286	146.895660	93.928413	-581.669189	-106.192268	96.074409	-454.564209	196.382309	1380.511475	-436.979523	-148.176895	1371.754761	-415.205078	32.511917	1395.226929	-431.946259	21.292913	1675.504272	-516.701111	290.873322	1142.759521	-484.669891	-246.224976	1137.656738	-408.903809	307.662384	893.021240	-375.721100	-224.080963	892.036804	-433.199249	33.696625	964.662231	522.429077	-57.711052	931.233887	518.576660	98.779785
-483.347168	112.814293	875.800781	-465.701508	-49.201469	870.766479	-571.653870	149.769470	505.662018	-553.915588	-107.514854	511.620239	-604.030457	146.772354	93.976410	-581.765625	-106.072357	95.887283	-454.332031	196.515289	1379.687500	-436.903748	-148.438309	1371.294556	-415.236725	32.403198	1394.924316	-433.106262	21.560326	1675.423096	-515.278564	291.191925	1141.415161	-483.370605	-246.592911	1136.888062	-408.770660	307.513794	891.044983	-375.471405	-224.851852	890.639221	-433.138916	33.485596	964.302490	523.201111	-57.928562	931.259521	519.359924	98.526833
-483.347900	112.598259	875.686768	-465.586212	-49.427818	870.578613	-571.336243	149.276230	505.565430	-554.279968	-107.537338	511.624939	-603.555176	146.989670	93.860252	-581.905518	-106.063766	95.817230	-454.187622	196.635834	1379.026978	-436.914520	-148.738922	1371.017578	-415.376221	32.297005	1394.769897	-434.241455	21.830593	1675.418335	-513.804199	291.489899	1140.299927	-482.028168	-246.645264	1136.161621	-408.695068	307.248047	889.117920	-375.097961	-225.516525	889.438782	-433.064331	33.254627	964.143799	523.960144	-58.130798	931.291260	520.169189	98.357796
-483.429352	112.236870	875.705139	-465.423767	-49.735909	870.619263	-571.529541	149.085861	505.652649	-554.504028	-107.553307	511.756378	-603.403809	147.135986	93.894379	-581.895508	-106.106926	95.816826	-454.116730	196.722153	1378.573120	-437.032867	-149.022552	1370.992310	-415.583740	32.198177	1394.774536	-435.370483	22.106146	1675.513794	-512.405518	292.014587	1139.509277	-480.706268	-246.687607	1135.787720	-408.889801	306.858795	887.299133	-374.761627	-226.242966	888.530457	-432.978516	33.001019	964.151184	524.729797	-58.361507	931.403992	520.974792	98.138382
-483.499268	111.876373	875.935974	-465.213226	-50.044476	870.866028	-571.897339	149.009888	505.875610	-554.762939	-107.689667	512.002014	-603.300598	147.276428	94.045296	-581.901306	-106.215935	95.934471	-454.082336	196.804169	1378.420044	-437.242767	-149.245758	1371.229614	-415.877075	32.102131	1394.998779	-436.499359	22.376656	1675.717529	-510.891510	292.487305	1139.006836	-479.409302	-246.692383	1135.716553	-409.386658	306.406464	885.733826	-374.353485	-226.886124	887.957886	-432.864502	32.753399	964.368347	525.506958	-58.476307	931.472473	521.801453	97.998970
-483.371857	111.970680	876.435974	-464.893311	-50.173397	871.234985	-572.195984	148.984863	506.226105	-554.831848	-107.777740	512.299683	-603.193420	147.375458	94.312111	-581.780029	-106.358826	96.093285	-454.027985	196.719650	1378.391724	-437.479828	-149.402649	1371.707642	-416.213226	31.997904	1395.355835	-437.574127	22.637602	1676.079834	-509.357971	292.791321	1138.833130	-478.158020	-246.628784	1136.044189	-409.902313	305.832916	884.461487	-373.931854	-227.545776	887.791138	-432.643036	32.709000	964.804382	526.256714	-58.588451	931.560608	522.608765	97.913696
-483.495758	112.225243	877.442993	-464.591553	-50.210030	871.752869	-572.518738	148.944412	506.660004	-554.904724	-107.936424	512.659912	-603.108154	147.417160	94.688271	-581.653198	-106.549240	96.343750	-453.946045	196.633255	1378.671387	-437.760101	-149.478699	1372.437500	-416.572906	31.868090	1395.915161	-438.658722	22.901941	1676.524902	-507.628448	292.863251	1138.667480	-476.998596	-246.354080	1136.612549	-410.506012	305.378448	883.583252	-373.384460	-228.107544	887.954834	-432.607361	32.642330	965.594421	527.033691	-58.694427	931.701050	523.410461	97.830078
-483.261047	111.905655	877.861145	-464.297058	-50.299553	872.299805	-572.429688	148.751678	507.002289	-554.949036	-108.110870	513.081848	-602.788940	147.468475	95.042152	-581.648926	-106.759270	96.679131	-453.848053	196.504379	1379.140503	-438.072571	-149.551041	1373.357422	-416.903625	31.740404	1396.618774	-439.713654	23.149336	1677.079590	-506.112366	292.907501	1139.202759	-475.977356	-246.072311	1137.464600	-411.164246	305.006897	883.136414	-372.776123	-228.613525	888.546814	-432.299194	32.533466	966.055359	527.752747	-58.755791	931.792053	524.267456	97.796257
-483.168396	111.814041	878.524536	-463.931976	-50.417660	872.959167	-572.510193	148.596771	507.414703	-554.877258	-108.305664	513.559082	-602.630188	147.523926	95.502480	-581.559021	-106.982559	97.067322	-453.775055	196.353210	1379.736816	-438.476501	-149.518631	1374.402100	-417.272827	31.665991	1397.349365	-440.779724	23.400578	1677.690430	-504.489105	292.688721	1139.894653	-475.106537	-245.669754	1138.472656	-411.594910	304.546570	882.999634	-372.105621	-228.995682	889.374512	-432.112213	32.490135	966.734619	528.445068	-58.817303	931.854736	525.013733	97.770462
-483.199799	111.779541	879.352722	-463.640717	-50.467304	873.625732	-572.620667	148.532959	507.896698	-554.798218	-108.528358	514.013123	-602.411987	147.593063	95.947556	-581.506104	-107.197304	97.486794	-453.689087	196.196198	1380.421997	-438.791229	-149.497284	1375.572632	-417.637756	31.604017	1398.091919	-441.808807	23.653542	1678.337646	-502.966370	292.572174	1140.677246	-474.357117	-245.292084	1139.660645	-411.941376	304.045624	883.122986	-371.215179	-229.269348	890.517456	-432.021881	32.434231	967.500305	529.138428	-58.858223	931.929626	525.809509	97.795082
-483.273682	111.762245	880.053528	-463.403076	-50.526524	874.312866	-572.713867	148.498062	508.399719	-554.640198	-108.756660	514.469604	-602.188538	147.680435	96.418556	-581.567078	-107.469398	97.970619	-453.603821	196.075943	1381.233887	-439.200958	-149.408371	1376.778809	-417.989655	31.562113	1398.958984	-442.828552	23.874214	1679.011353	-501.579254	292.158234	1141.448242	-473.804962	-245.084595	1140.986084	-411.793945	303.353973	883.537354	-370.315216	-229.513077	891.829773	-431.973022	32.462784	968.207947	529.749268	-58.951927	932.041443	526.549622	97.820908
-483.830597	111.561150	880.997375	-463.270599	-50.768749	875.023010	-572.992920	148.525299	508.889587	-554.510010	-109.003578	515.011475	-602.092896	147.732162	96.842651	-581.594543	-107.683464	98.441849	-453.514008	195.917831	1382.083984	-439.607361	-149.350525	1378.062134	-418.345459	31.513481	1399.747925	-443.835480	24.108192	1679.709961	-500.419495	291.829041	1142.364746	-473.394653	-244.861298	1142.302368	-411.484039	302.541931	884.131531	-369.222748	-229.594772	893.386902	-432.222839	32.279934	969.051208	530.283325	-59.021469	932.122681	527.289917	97.834381
-483.768463	111.764961	881.800964	-463.038788	-50.665138	875.704163	-573.085999	148.441360	509.410797	-554.242798	-109.273956	515.509033	-601.906494	147.772507	97.241371	-581.453918	-107.946709	98.941467	-453.392914	195.798126	1382.993164	-440.031433	-149.210129	1379.328125	-418.695740	31.493349	1400.630737	-444.853760	24.334770	1680.425903	-499.533936	291.340637	1143.240112	-473.154175	-244.747009	1143.635132	-410.774506	301.496735	884.938049	-368.095184	-229.635895	895.074280	-432.148193	32.396542	969.827148	530.680847	-59.103409	932.238831	527.957581	97.852127
-483.955139	111.353653	882.388306	-462.918213	-50.747826	876.326538	-573.240845	148.395889	509.828033	-554.070801	-109.569000	516.028137	-601.719177	147.753036	97.738205	-581.408386	-108.272346	99.452705	-453.305115	195.796310	1383.950562	-440.505310	-149.119003	1380.507690	-418.998901	31.531151	1401.439453	-445.859741	24.558819	1681.115234	-498.887512	290.802032	1144.042603	-473.080170	-244.687103	1144.923462	-409.572388	300.144104	885.910645	-366.797150	-229.570526	896.876831	-432.194458	32.249313	970.435913	531.077148	-59.125732	932.339783	528.593872	97.907089
-484.005890	111.317841	882.985718	-462.775024	-50.801735	876.952515	-573.179565	148.220673	510.293610	-553.836182	-109.827553	516.518494	-601.501465	147.755768	98.171883	-581.291260	-108.573021	99.862495	-453.301544	195.658264	1384.731689	-440.985992	-148.961472	1381.655640	-419.273315	31.523489	1402.152222	-446.868256	24.776079	1681.762329	-498.563202	289.921356	1144.668457	-473.150879	-244.801010	1146.145020	-407.845947	298.656586	886.987427	-365.425262	-229.462158	898.679749	-432.190826	32.263351	971.065613	531.461975	-59.130802	932.464050	529.248047	97.908417
-484.081665	111.301666	883.496826	-462.698853	-50.844646	877.477234	-573.156738	148.053253	510.611633	-553.626099	-110.097115	516.955261	-601.339539	147.716721	98.496605	-581.167053	-108.921143	100.298042	-453.338226	195.669434	1385.498657	-441.440399	-148.855774	1382.636597	-419.528809	31.532516	1402.859619	-447.881348	25.009638	1682.318115	-498.460602	289.160187	1145.128662	-473.368744	-245.070999	1147.220093	-406.165222	297.304565	888.010742	-364.048065	-229.412918	900.445435	-432.227661	32.274284	971.599365	531.794800	-59.137146	932.569153	529.869080	97.959541
-484.202148	111.221458	883.821106	-462.647919	-50.942528	877.891296	-573.130798	147.939880	510.829041	-553.360718	-110.340492	517.262207	-601.252502	147.717514	98.682442	-581.068420	-109.251465	100.566307	-453.384644	195.867859	1386.187500	-441.938873	-148.737045	1383.458374	-419.834381	31.592432	1403.367065	-448.922211	25.253618	1682.759766	-498.466888	288.331665	1145.427246	-473.644165	-245.221237	1148.110107	-403.926666	295.748901	889.094055	-362.589935	-229.355148	902.135986	-432.299316	32.273510	971.983154	532.062195	-59.100861	932.584167	530.418884	98.040009
-484.284851	111.177925	884.013672	-462.610077	-51.033257	878.194336	-572.797119	147.706223	510.862610	-553.062378	-110.503860	517.455872	-601.005005	147.732300	98.758476	-580.991577	-109.565529	100.744431	-453.542847	195.932739	1386.640747	-442.386353	-148.642044	1384.095093	-420.176575	31.670486	1403.768555	-449.935211	25.500608	1683.074585	-498.590881	287.586182	1145.578491	-473.990845	-245.550995	1148.864014	-401.446655	294.251770	890.126465	-361.068909	-229.316940	903.810059	-432.350311	32.294189	972.241760	532.368713	-59.102074	932.592224	531.015198	98.139275
-484.994293	109.762558	883.745117	-462.794678	-51.668652	878.450073	-573.045105	147.647400	510.764862	-552.808533	-110.755722	517.670471	-601.079407	147.628586	98.825188	-581.094055	-109.834351	100.868416	-453.777283	196.020905	1386.937988	-442.853333	-148.488098	1384.533569	-420.492340	31.741020	1404.038452	-450.976929	25.732470	1683.303467	-498.845703	286.904846	1145.557983	-474.436646	-246.098129	1149.508911	-399.164124	292.786163	891.047607	-359.565552	-229.319321	905.392029	-432.705261	31.723574	972.181580	532.665894	-58.980629	932.520020	531.583923	98.240921
-484.928802	109.836388	883.869446	-462.717346	-51.697510	878.579285	-573.175720	147.598785	510.822144	-552.422546	-110.921478	517.661926	-601.104248	147.503983	98.820099	-581.127625	-110.037216	100.928108	-454.106506	196.101410	1387.129517	-443.311249	-148.339218	1384.809937	-420.793823	31.805906	1404.250977	-452.005676	25.958773	1683.459961	-499.104401	286.179138	1145.411499	-474.936523	-246.411530	1149.797607	-396.507690	291.354736	892.054993	-357.926147	-229.297958	906.915894	-432.700806	31.739958	972.338684	532.938843	-58.877598	932.447937	532.120361	98.360443
-484.824554	109.962883	883.945679	-462.641205	-51.677082	878.625000	-573.207703	147.508926	510.812561	-551.992249	-111.023941	517.559448	-601.110474	147.360306	98.729866	-581.180298	-110.154266	100.860596	-454.590454	196.196579	1387.174561	-443.738586	-148.189575	1384.945679	-421.097046	31.867508	1404.351929	-453.068085	26.139236	1683.469971	-499.406769	285.330719	1145.027832	-475.476410	-246.939545	1150.117432	-393.649994	289.841766	893.039063	-356.310120	-229.278915	908.321167	-432.686005	31.775764	972.434814	533.246582	-58.764080	932.351746	532.674316	98.506638
-484.700623	110.130730	883.884521	-462.572021	-51.674297	878.569763	-573.178406	147.376358	510.696136	-551.644470	-111.134819	517.355591	-601.156006	147.228210	98.583672	-581.244080	-110.181107	100.770470	-455.116119	196.282318	1387.037720	-444.132568	-148.090088	1384.897583	-421.432953	31.958685	1404.320435	-454.048309	26.388395	1683.460449	-499.684967	284.658569	1144.554932	-476.068298	-247.374039	1150.110718	-390.647888	288.278900	894.010315	-354.710327	-229.288437	909.639282	-432.666168	31.836195	972.411804	533.601196	-58.534435	932.168945	533.243530	98.693230
-484.556946	110.297333	883.667664	-462.526550	-51.669266	878.382324	-573.150452	147.265945	510.421265	-551.291870	-111.201942	517.073425	-601.220825	147.048325	98.333664	-581.313354	-110.139526	100.594246	-455.733704	196.384720	1386.749878	-444.485168	-148.001221	1384.697754	-421.845734	32.118183	1404.140015	-455.068848	26.608757	1683.291748	-499.927307	284.000000	1143.978027	-476.664459	-247.849030	1150.050049	-387.729584	287.240692	894.960876	-353.100464	-229.246674	910.844238	-432.659546	31.897869	972.249817	533.999329	-58.329918	931.979858	533.854492	98.927406
-484.426300	110.477005	883.313293	-462.479340	-51.661068	878.070374	-573.078918	147.105103	510.028900	-550.987366	-111.236221	516.696106	-601.285950	146.872894	97.888077	-581.432129	-109.994041	100.316826	-456.449615	196.504913	1386.310303	-444.946106	-147.897827	1384.316040	-422.261658	32.267159	1403.873779	-456.096191	26.840233	1683.046631	-500.158905	283.338165	1143.192627	-477.348480	-248.314026	1149.697021	-384.666565	286.089081	895.766785	-351.594147	-229.247787	911.875610	-432.675964	31.976109	971.964294	534.467407	-58.034348	931.705933	534.452698	99.244522
-484.319550	110.548500	882.815674	-462.413239	-51.698456	877.638733	-572.998962	146.964600	509.543396	-550.839172	-111.275658	516.306824	-601.410339	146.658859	97.430443	-581.609863	-109.825165	99.983932	-457.246124	196.610184	1385.697388	-445.412476	-147.831741	1383.830933	-422.694672	32.393261	1403.501099	-457.113953	27.059340	1682.679199	-500.301453	282.729889	1142.310547	-477.961334	-248.780563	1149.238647	-381.663116	285.259369	896.578979	-350.048645	-229.178558	912.779175	-432.717163	31.999289	971.556335	535.067322	-57.733253	931.426208	535.118652	99.550713
-484.270508	110.559265	882.262939	-462.375916	-51.724014	877.114929	-572.960754	146.914688	509.091095	-550.765747	-111.213844	515.839478	-601.520447	146.447952	96.953995	-581.662964	-109.589752	99.544006	-458.110168	196.736786	1385.024170	-445.878784	-147.767548	1383.234619	-423.159241	32.484970	1403.042114	-458.154022	27.275818	1682.287476	-500.445282	282.274719	1141.340454	-478.528534	-249.232010	1148.611938	-378.606445	284.333954	897.286499	-348.580231	-229.110992	913.484558	-432.788940	31.987568	971.069275	535.642883	-57.551556	931.201965	535.793213	99.761948
-484.166168	110.599762	881.655029	-462.309143	-51.713554	876.516724	-572.993713	146.778015	508.617249	-550.802612	-111.160072	515.394287	-601.624939	146.199875	96.493790	-581.746033	-109.356026	99.145668	-459.007721	196.806656	1384.234375	-446.358765	-147.771622	1382.575928	-423.669464	32.572304	1402.547974	-459.182556	27.482803	1681.872559	-500.472107	281.869202	1140.291504	-479.067383	-249.666931	1147.893433	-375.288208	283.482483	898.036682	-347.167145	-229.013947	914.074036	-432.846008	31.987398	970.530090	536.326355	-57.285252	930.965210	536.452515	99.997025
-484.108032	110.582466	880.971985	-462.268219	-51.727547	875.869263	-573.067993	146.638779	508.173645	-550.908020	-111.045418	514.939880	-601.753418	145.953720	96.059288	-581.792786	-109.114510	98.723534	-460.001129	196.836594	1383.402222	-446.853210	-147.761154	1381.897217	-424.177002	32.656307	1402.050903	-460.221436	27.657217	1681.453003	-500.432129	281.454712	1139.160889	-479.521179	-250.050537	1147.075317	-372.333832	282.840668	898.642273	-345.802551	-228.868103	914.515076	-432.908844	31.970865	969.914429	537.096985	-57.073349	930.755127	537.205566	100.134865
-484.040924	110.637596	880.270264	-462.216949	-51.656837	875.207031	-573.218872	146.498352	507.814148	-551.069824	-110.858955	514.493958	-601.947998	145.810974	95.623291	-581.883606	-108.879997	98.307510	-461.076355	196.907303	1382.489258	-447.412201	-147.811203	1381.135620	-424.745789	32.731647	1401.500977	-461.253418	27.871590	1681.030762	-500.352112	281.185333	1137.997925	-479.877930	-250.372330	1146.242798	-369.409729	282.212982	899.172485	-344.513794	-228.772278	914.852539	-432.957062	32.036484	969.279541	537.963745	-56.881863	930.610413	537.950256	100.325371
-484.038422	110.727921	879.643494	-462.204834	-51.591991	874.580261	-573.417908	146.366241	507.503479	-551.333252	-110.705788	514.106934	-601.963013	145.285660	94.876534	-582.108704	-108.629440	97.929817	-462.176941	196.946136	1381.615967	-447.979675	-147.839630	1380.450806	-425.297119	32.805664	1401.082397	-462.320068	28.050398	1680.574707	-500.224396	280.945435	1136.803101	-480.161835	-250.539307	1145.372192	-366.765900	281.783417	899.614868	-343.287476	-228.595428	915.055237	-433.044159	32.102058	968.694458	538.862000	-56.764992	930.502686	538.775085	100.422684
-483.970825	110.819160	879.040955	-462.164642	-51.508472	873.994080	-573.634277	146.240479	507.127747	-551.537292	-110.464317	513.759033	-602.198364	145.531555	94.776627	-582.173096	-108.423309	97.596397	-463.347656	196.998245	1380.682983	-448.590454	-147.896790	1379.829468	-425.958740	32.876274	1400.611450	-463.323700	28.295074	1680.218872	-500.040741	280.841858	1135.646484	-480.350250	-250.599960	1144.564819	-364.274048	281.368927	899.917847	-342.122498	-228.414948	915.181152	-433.099457	32.175613	968.148193	539.814941	-56.672771	930.450439	539.594910	100.486237
-483.930054	110.927040	878.518555	-462.139191	-51.403721	873.491638	-573.964722	146.075256	506.792084	-551.704163	-110.118813	513.393982	-602.181824	145.051071	94.151932	-582.114929	-108.221603	97.233864	-464.533691	197.000046	1379.819824	-449.231354	-147.954102	1379.262085	-426.778564	32.982525	1400.114136	-464.361755	28.507219	1679.868408	-499.791046	280.667511	1134.519775	-480.443085	-250.564835	1143.754883	-361.909515	281.035339	900.233215	-341.027924	-228.263748	915.185608	-433.142517	32.278103	967.669128	540.903687	-56.583820	930.478333	540.462830	100.530045
-483.966858	111.075951	878.062988	-462.197937	-51.242119	873.028931	-574.334412	146.043198	506.588257	-551.903625	-109.692627	512.976196	-602.422729	145.302612	94.076187	-582.116638	-108.037918	96.900383	-465.800079	197.036179	1379.040771	-449.983521	-147.984070	1378.729004	-427.409393	33.000656	1399.884888	-465.407349	28.715879	1679.574951	-499.490723	280.517242	1133.466675	-480.414642	-250.416016	1142.998169	-359.738892	280.742493	900.484558	-340.005829	-228.107620	915.094788	-433.228271	32.418503	967.226929	541.848877	-56.616688	930.584412	541.293640	100.440575
-483.997528	111.176041	877.713379	-462.236664	-51.119362	872.635376	-574.672302	145.975189	506.436554	-552.195007	-109.237862	512.674683	-602.503357	145.251755	93.765488	-582.199768	-107.853966	96.571434	-467.111969	197.009918	1378.337036	-450.711609	-148.037277	1378.332642	-428.163300	33.037552	1399.653442	-466.460876	28.912989	1679.296631	-499.140900	280.317871	1132.533936	-480.301147	-250.110077	1142.322144	-357.674164	280.534210	900.764893	-339.056976	-227.940781	915.006958	-433.285614	32.500122	966.865967	542.859314	-56.634327	930.739868	542.113831	100.426453
-483.950348	111.258934	877.472168	-462.255188	-50.917278	872.342529	-574.962646	145.888046	506.342468	-552.475220	-108.787399	512.461304	-602.398743	144.926605	93.301514	-582.099976	-107.751846	96.306358	-468.399078	197.027740	1377.771973	-451.430908	-148.144485	1377.988647	-429.010529	33.082863	1399.473145	-467.527039	29.113302	1679.102051	-498.741608	280.071106	1131.753418	-480.079803	-249.700500	1141.730347	-355.776794	280.338593	900.968079	-338.131226	-227.812576	914.821411	-433.299866	32.594845	966.612610	543.796875	-56.684551	930.934509	542.931885	100.318581
-483.933685	111.369926	877.332031	-462.306274	-50.708607	872.133667	-575.225891	145.869690	506.252167	-552.946411	-108.625687	512.375793	-602.428528	144.938309	93.128487	-582.169312	-107.658829	96.153091	-469.670105	196.974289	1377.257935	-452.120331	-148.180527	1377.775146	-429.819000	33.089073	1399.397461	-468.599915	29.329590	1678.944702	-498.299835	279.901642	1131.118042	-479.742676	-249.114700	1141.245605	-353.911011	280.030396	901.144165	-337.292297	-227.666489	914.611694	-433.339142	32.697304	966.449158	544.711182	-56.711590	931.128601	543.766602	100.195313
-484.232117	111.709236	877.274048	-462.417877	-50.600262	872.047791	-575.635010	145.957413	506.242432	-553.505676	-108.690857	512.392761	-602.719604	145.285156	93.347855	-582.263733	-107.580055	96.038483	-470.947845	196.957764	1376.887939	-452.822510	-148.150787	1377.673340	-430.658356	33.142708	1399.385254	-469.659576	29.538458	1678.862915	-497.852570	279.611786	1130.531738	-479.370697	-248.490433	1140.875488	-352.079620	279.581390	901.294312	-336.515045	-227.527725	914.401245	-433.543915	32.947834	966.376404	545.586182	-56.725498	931.333740	544.580261	100.177933
-484.386292	111.806892	877.330872	-462.472046	-50.426109	872.081909	-575.972839	146.072357	506.189911	-553.989563	-108.688416	512.472412	-602.797424	145.291245	93.248703	-582.299927	-107.535576	96.008575	-472.159729	196.907608	1376.632813	-453.485107	-148.185730	1377.666626	-431.526581	33.257469	1399.422729	-470.722015	29.775270	1678.846802	-497.393585	279.260498	1130.148438	-478.917419	-247.797134	1140.649658	-350.649902	279.567963	901.669922	-335.819336	-227.341629	914.174011	-433.681244	33.091625	966.436035	546.468323	-56.655788	931.504944	545.476990	100.229202
-484.523193	111.901833	877.468079	-462.536926	-50.227577	872.190186	-576.174072	146.047699	506.054199	-554.398987	-108.669373	512.575012	-602.786011	145.327026	93.168076	-582.338440	-107.537613	96.018272	-473.361237	196.891464	1376.515259	-454.127380	-148.175049	1377.833740	-432.397095	33.344776	1399.632568	-471.792419	30.007498	1678.913208	-497.009247	278.810181	1129.902100	-478.365967	-247.015106	1140.559082	-349.328705	279.289398	901.811584	-335.231323	-227.178131	913.990234	-433.822571	33.235134	966.576416	547.271484	-56.587875	931.730164	546.335571	100.231148
-484.714630	111.931160	877.662842	-462.658478	-50.036968	872.378784	-576.557373	146.131561	506.019012	-554.839417	-108.693207	512.719604	-602.860107	145.256012	93.170265	-582.381165	-107.587349	96.066444	-474.543854	196.863159	1376.521606	-454.774231	-148.117035	1378.051270	-433.263031	33.409069	1399.874756	-472.879089	30.250042	1679.043213	-496.635956	278.398865	1129.794800	-477.820740	-246.283661	1140.562500	-348.152710	279.183838	902.223450	-334.717194	-226.983856	913.847473	-434.021790	33.354702	966.786316	547.968628	-56.471996	931.877075	547.184387	100.388039
-484.927490	112.006149	877.915161	-462.848145	-49.831123	872.594543	-576.840759	146.127884	506.020264	-555.235535	-108.742058	512.851135	-602.866394	145.169464	93.179825	-582.359375	-107.627701	96.091446	-475.551147	196.806122	1376.659668	-455.239929	-148.103683	1378.358765	-434.218353	33.553669	1400.025024	-473.978119	30.486235	1679.210205	-496.321350	277.995361	1129.920166	-477.252533	-245.505829	1140.720459	-347.328186	279.122131	902.587036	-334.316101	-226.760345	913.692749	-434.252319	33.477615	967.033508	548.730103	-56.264561	932.043335	548.054199	100.556137
-485.088379	112.171608	878.177124	-463.042694	-49.632816	872.809509	-577.041260	146.059204	506.026794	-555.503479	-108.694199	512.918274	-602.843018	145.075333	93.215004	-582.284668	-107.683922	96.138229	-476.741058	196.793915	1376.894897	-455.872162	-148.028931	1378.712280	-434.976807	33.582745	1400.509766	-475.105652	30.736128	1679.400024	-496.153229	277.515869	1130.094482	-476.689545	-244.875061	1140.876709	-346.665192	279.032349	902.924377	-334.030823	-226.524216	913.522766	-434.464569	33.619854	967.287842	549.394531	-56.065395	932.128723	548.946655	100.698532
-485.627045	112.398125	878.432068	-463.445557	-49.544022	873.023865	-577.458191	146.088028	506.076721	-555.812744	-108.659042	513.031311	-602.938965	144.839462	93.292587	-582.253418	-107.719925	96.147224	-477.829468	196.796570	1377.150635	-456.430023	-147.943237	1379.054077	-435.845856	33.722107	1400.849976	-476.234833	30.986927	1679.589600	-496.026733	277.133759	1130.355713	-476.099640	-244.166153	1141.097656	-346.168243	278.894928	903.333618	-333.854797	-226.236786	913.335449	-434.927490	33.786900	967.518860	549.972473	-55.907166	932.203125	549.805176	100.951950
-486.066528	112.741539	878.693176	-464.166473	-49.323940	873.171448	-577.918274	146.227814	506.139893	-556.098755	-108.618584	513.065613	-603.061157	144.603577	93.392052	-582.324524	-107.776161	96.150764	-478.864288	196.823288	1377.465332	-456.964050	-147.796066	1379.397583	-436.687866	33.842793	1401.159912	-477.379456	31.233444	1679.772339	-495.999786	276.769928	1130.662476	-475.559845	-243.648453	1141.342651	-345.859985	278.799255	903.705566	-333.776062	-225.932205	913.160278	-435.461975	33.940491	967.706665	550.622009	-55.594017	932.235779	550.659973	101.204720
-486.468018	112.909081	878.869385	-464.665894	-49.082058	873.376160	-578.283508	146.365875	506.196960	-556.272949	-108.477562	513.043518	-603.115112	144.375778	93.459679	-582.272217	-107.783646	96.141846	-479.920288	196.825317	1377.785522	-457.431488	-147.656601	1379.698364	-437.504486	34.006203	1401.422607	-478.514771	31.502552	1679.922729	-496.050232	276.453003	1130.972168	-475.002258	-243.144470	1141.613281	-345.729828	278.802216	904.095459	-333.723541	-225.575180	913.005981	-435.918518	34.137520	967.899963	551.183533	-55.336899	932.234863	551.559082	101.466713
-486.934601	113.098488	879.015015	-465.161652	-48.903496	873.537415	-578.690552	146.465302	506.210876	-556.426086	-108.344276	513.038940	-603.180237	144.161179	93.509018	-582.293335	-107.776482	96.096718	-480.913849	196.870071	1378.126953	-457.914825	-147.501175	1379.978516	-438.299072	34.148708	1401.644653	-479.698303	31.756527	1680.044067	-496.239380	276.238007	1131.309204	-474.474792	-242.826019	1141.926758	-345.774719	278.807465	904.468018	-333.818176	-225.169327	912.778992	-436.403687	34.322464	968.055115	551.670532	-55.125561	932.220886	552.370178	101.762604
-487.469025	113.294937	879.173645	-465.703918	-48.729435	873.682617	-579.115173	146.476929	506.198151	-556.617371	-108.156303	512.988159	-603.276062	143.966751	93.479843	-582.235779	-107.772629	96.088272	-481.851074	196.929489	1378.412598	-458.322296	-147.314774	1380.229492	-439.071411	34.279308	1401.818970	-480.844269	32.042973	1680.163818	-496.542816	275.993927	1131.695190	-473.997589	-242.622040	1142.202759	-345.934906	278.834167	904.842651	-333.982605	-224.781143	912.575867	-436.967438	34.494076	968.218323	552.238037	-54.788319	932.208801	553.180786	102.096542
-487.897278	113.435341	879.169495	-466.275391	-48.593754	873.807678	-579.515076	146.425247	506.121155	-556.849426	-108.007446	512.959412	-603.323669	143.821854	93.457024	-582.627869	-107.786957	96.210266	-482.783966	196.997879	1378.730347	-458.668793	-147.103317	1380.384521	-439.932129	34.511963	1401.777954	-482.017120	32.316246	1680.254028	-496.984863	275.788422	1132.001953	-473.489655	-242.524277	1142.437378	-346.175720	278.766815	905.184021	-334.170441	-224.302643	912.388916	-437.494446	34.666252	968.289673	552.820496	-54.420158	932.182495	553.973022	102.414154
-488.372986	113.636917	879.120972	-466.931854	-48.383064	873.864990	-579.944397	146.357880	506.017731	-557.057007	-107.777672	512.850281	-603.155579	143.402512	93.151711	-582.654602	-107.753525	96.212685	-483.650879	197.105072	1378.982300	-458.994019	-146.858337	1380.468872	-440.646851	34.630215	1401.864258	-483.202240	32.574268	1680.299561	-497.531952	275.624420	1132.250488	-473.020966	-242.670227	1142.646973	-346.694641	278.961609	905.544067	-334.461426	-223.815567	912.141785	-438.081360	34.885273	968.302734	553.313171	-54.181709	932.153687	554.775879	102.682838
-488.868988	113.833542	879.012329	-467.561127	-48.275635	873.835754	-580.526306	146.406281	505.945190	-557.353455	-107.543816	512.742493	-603.419739	143.558701	93.244415	-582.772095	-107.640205	96.121033	-484.498383	197.253082	1379.161743	-459.322632	-146.601456	1380.456299	-441.325165	34.799046	1401.866943	-484.376129	32.836380	1680.306274	-498.207214	275.619965	1132.463745	-472.579529	-243.033325	1142.817139	-347.174377	278.909424	905.765930	-334.993073	-223.262589	911.732056	-438.663666	35.045643	968.242065	553.785461	-53.872883	932.091919	555.491333	103.013931
-489.480743	113.955826	878.851746	-468.247711	-48.130905	873.756104	-581.184692	146.533173	505.841339	-557.600586	-107.180084	512.594788	-603.378479	143.138748	92.968330	-582.271912	-107.404694	95.753540	-485.302979	197.388351	1379.275391	-459.624847	-146.305786	1380.378662	-442.019684	34.961243	1401.814453	-485.520325	33.136280	1680.303467	-499.000458	275.621857	1132.553345	-472.113953	-243.573715	1143.040039	-347.960571	279.242340	905.993042	-335.572144	-222.616882	911.349426	-439.336182	35.203678	968.131409	554.335693	-53.554180	932.073364	556.211365	103.354248
-490.051239	114.072937	878.636108	-468.919861	-47.998985	873.633789	-581.866028	146.652725	505.728516	-557.908813	-106.679382	512.427734	-603.500549	143.062607	92.845009	-582.742126	-107.425888	95.841011	-486.113434	197.512115	1379.267456	-459.932831	-146.020630	1380.210327	-442.669006	35.129944	1401.735962	-486.654236	33.426697	1680.244019	-499.881775	275.710510	1132.589600	-471.561249	-244.425781	1143.274170	-348.816040	279.507050	906.118896	-336.304932	-221.889801	910.876709	-439.990845	35.351746	967.976196	554.837769	-53.257462	932.045837	556.925415	103.621925
-490.616638	114.152809	878.407043	-469.606659	-47.829052	873.463562	-582.407104	146.751709	505.639832	-558.673645	-107.169777	512.403137	-603.802856	143.239380	92.884026	-583.065674	-107.321259	95.793396	-486.974701	197.697540	1379.198975	-460.370239	-145.684143	1380.002197	-443.374390	35.279343	1401.557251	-487.759033	33.714314	1680.146729	-500.914581	275.911926	1132.553711	-470.925690	-245.423111	1143.389404	-349.589630	279.561096	906.118652	-337.187714	-221.124191	910.328918	-440.625671	35.480453	967.780151	555.369629	-52.958839	932.009155	557.637451	103.900581
-491.230530	114.325531	878.169861	-470.329376	-47.666752	873.266418	-583.295959	147.214523	505.651489	-559.206787	-106.952286	512.203918	-604.048462	143.130981	92.768135	-583.181824	-107.225502	95.645447	-487.569855	197.812897	1379.115845	-460.643372	-145.410019	1379.755737	-443.900208	35.385902	1401.416382	-488.830536	34.006413	1680.052490	-501.954773	275.961456	1132.388184	-470.276794	-246.565155	1143.613403	-350.851410	280.161957	906.147766	-338.129395	-220.219406	909.786621	-441.313293	35.641205	967.571472	555.866089	-52.654610	931.974548	558.321167	104.164436
-491.950226	114.618690	877.951904	-471.131287	-47.459488	873.087097	-583.654114	146.839035	505.294342	-559.811035	-106.754677	512.005493	-603.845276	142.862518	92.343925	-583.277649	-107.135658	95.456345	-488.371094	198.021133	1378.963989	-461.158142	-145.082977	1379.445801	-444.538666	35.494286	1401.198242	-489.894592	34.320702	1679.896729	-503.147797	276.358154	1132.312988	-469.487335	-247.869888	1143.706299	-352.039642	280.596985	906.128967	-339.207611	-219.253525	909.212463	-442.083771	35.890724	967.377014	556.467346	-52.323662	931.984192	559.034790	104.467911
-492.882599	115.194756	877.914368	-471.933868	-47.304852	872.891235	-584.457214	146.931473	505.218903	-560.524719	-106.581558	511.826050	-604.077087	142.778076	92.123398	-583.309937	-107.067513	95.212593	-489.074615	198.173691	1378.774658	-461.602875	-144.802460	1379.118652	-445.128540	35.567795	1400.920288	-490.922729	34.628036	1679.678589	-504.390198	276.548096	1132.028809	-468.653809	-249.141769	1143.809570	-353.218872	280.939606	905.963257	-340.423126	-218.317123	908.655823	-442.968719	36.189552	967.269470	557.076416	-52.012196	932.023132	559.711670	104.759132
-493.598877	115.386711	877.629089	-472.699951	-47.073387	872.615112	-585.387512	147.465683	505.247589	-561.402466	-106.429237	511.653351	-604.455872	142.940231	92.059608	-583.515015	-107.010246	95.076958	-489.715302	198.378372	1378.586548	-462.078827	-144.533997	1378.760742	-445.643829	35.627831	1400.590820	-491.868378	34.958511	1679.452515	-505.753967	277.024750	1131.944092	-467.743958	-250.785370	1144.130615	-354.622681	281.431885	905.774414	-341.772552	-217.297531	908.099365	-443.666138	36.401115	966.969971	557.656372	-51.744541	932.084167	560.379456	105.067245
-494.205597	115.686928	877.360596	-473.471680	-46.740726	872.363892	-585.720215	147.287842	504.895813	-562.286377	-106.251152	511.458221	-604.152344	142.753174	91.615646	-583.658752	-106.951622	94.848534	-490.352692	198.503006	1378.327271	-462.497009	-144.280396	1378.406738	-446.210571	35.681435	1400.277832	-492.758240	35.318741	1679.240723	-507.116425	277.338562	1131.670166	-466.821442	-252.316727	1144.389160	-356.092926	282.015167	905.554199	-343.260101	-216.261093	907.544617	-444.341461	36.689594	966.704834	558.222656	-51.493042	932.131775	561.069336	105.329506
-495.098633	115.939583	877.105591	-474.289703	-46.567272	872.099609	-586.474609	147.319641	504.672089	-562.839294	-105.854752	510.920685	-604.233643	142.744247	91.357010	-583.474365	-106.873413	94.594505	-491.053223	198.658279	1378.071045	-462.951813	-144.070694	1378.081665	-446.711884	35.726627	1400.114990	-493.590240	35.648808	1678.996826	-508.585022	277.726196	1131.444458	-465.853302	-253.293610	1144.547607	-357.693024	282.575104	905.271545	-344.705231	-215.201447	907.073975	-445.134979	36.923328	966.417969	558.881775	-51.179211	932.252991	561.762329	105.604057
-495.902435	116.226151	876.882813	-475.095490	-46.289654	871.816284	-587.608459	147.688309	504.610260	-564.056335	-105.598106	510.920471	-604.592957	142.900742	91.316933	-583.581177	-106.807045	94.359085	-491.654449	198.769104	1377.834595	-463.401733	-143.834167	1377.710815	-447.355438	35.792919	1399.700806	-494.375519	36.040710	1678.736816	-510.126465	278.204865	1131.323242	-465.005310	-254.956070	1145.001221	-359.447083	283.207581	904.928406	-346.310516	-214.156387	906.622681	-445.856262	37.182411	966.129456	559.460266	-50.884796	932.361572	562.408569	105.855186
-496.769501	116.643761	876.669373	-476.002991	-45.939285	871.524597	-588.649658	147.984360	504.667206	-565.262695	-105.347229	510.836884	-604.728516	142.907898	91.177841	-583.658386	-106.765244	94.117409	-492.268066	198.882294	1377.588745	-463.864471	-143.620026	1377.367310	-447.965088	35.800831	1399.409546	-495.082520	36.415176	1678.461304	-511.682770	278.603485	1131.104980	-464.353271	-256.047058	1145.058716	-361.373840	283.944794	904.524536	-347.803955	-213.018219	906.228760	-446.645630	37.525303	965.835510	560.010742	-50.618855	932.437988	563.073364	106.109390
-497.679962	116.938889	876.462585	-476.848907	-45.675926	871.277527	-589.426208	148.097519	504.593597	-566.485962	-105.102501	510.710724	-604.696411	142.955002	90.963326	-583.840210	-106.734505	93.878265	-492.929779	198.972473	1377.380127	-464.286652	-143.430145	1377.061279	-448.579773	35.834801	1399.111938	-495.731232	36.812077	1678.226074	-513.283752	279.034241	1130.951294	-463.862762	-257.386749	1145.397095	-363.528870	284.555145	903.988770	-349.400635	-211.841492	905.890259	-447.418396	37.812115	965.562683	560.617493	-50.331364	932.536926	563.679749	106.382324
-498.543304	117.173485	876.279968	-477.668304	-45.379112	871.011353	-590.572632	148.315277	504.542053	-567.721313	-104.914299	510.558105	-604.864624	142.921555	90.795586	-583.757446	-106.721802	93.669655	-493.574646	199.058884	1377.179199	-464.690979	-143.287521	1376.784424	-449.217865	35.894287	1398.877441	-496.284973	37.216042	1678.017456	-514.918945	279.542542	1130.872559	-463.470184	-258.623566	1145.675171	-365.804321	285.382874	903.485718	-351.050873	-210.621887	905.626770	-448.150696	38.057827	965.291260	561.273132	-50.032795	932.643433	564.358093	106.661598
-499.477936	117.541451	876.164063	-478.548431	-45.040966	870.803040	-591.319763	148.328491	504.436707	-568.923706	-104.357765	510.433136	-604.791016	142.968781	90.618668	-583.811768	-106.746429	93.413002	-494.260376	199.138611	1376.979126	-465.099915	-143.138153	1376.549561	-449.916748	35.973591	1398.644043	-496.821014	37.636513	1677.794434	-516.510986	279.950165	1130.785522	-463.453308	-259.413971	1145.759155	-368.237671	286.446472	903.164734	-352.685974	-209.339340	905.382446	-448.933624	38.389603	965.075317	561.836121	-49.756443	932.729187	564.984680	106.907280
-500.356873	117.742805	876.121643	-479.401428	-44.710812	870.588989	-592.187195	148.391907	504.368195	-570.197937	-104.650398	510.354736	-604.907410	143.037369	90.465126	-583.898071	-106.731155	93.279945	-495.006317	199.197357	1376.821777	-465.550659	-143.009079	1376.341064	-450.579956	36.020588	1398.460083	-497.236359	38.091194	1677.644287	-518.197876	280.451813	1130.770996	-463.675934	-259.967285	1145.810547	-370.761810	287.417511	902.593567	-354.345184	-207.907578	905.170593	-449.690704	38.582298	964.901062	562.436157	-49.503006	932.792603	565.619019	107.124084
-501.444427	117.983093	876.045776	-480.327332	-44.502975	870.404968	-593.089417	148.475677	504.258942	-571.370544	-104.456474	510.312195	-605.019409	143.175308	90.294434	-583.967407	-106.764160	93.138374	-495.715698	199.236282	1376.682739	-465.964813	-142.855942	1376.190674	-451.281158	36.083782	1398.295898	-497.610229	38.544796	1677.526001	-519.872803	280.876709	1130.755127	-464.114227	-260.349060	1145.803711	-373.547729	288.463593	902.076111	-355.974182	-206.437195	905.039673	-450.549286	38.806507	964.705933	563.121216	-49.204777	932.855103	566.324219	107.409111
-502.501495	118.257484	876.001343	-481.251160	-44.281643	870.304993	-593.996033	148.576218	504.147614	-572.506897	-104.225128	510.262604	-605.146667	143.254318	90.163147	-584.066589	-106.813675	92.972878	-496.386322	199.268234	1376.632813	-466.279083	-142.733780	1376.094116	-451.859894	36.105717	1398.196899	-497.931183	38.957161	1677.429199	-521.546570	281.351318	1130.846436	-464.756500	-260.565094	1145.798462	-376.351593	289.484894	901.564331	-357.585388	-204.920731	904.963135	-451.414276	39.073853	964.577881	563.748047	-48.948299	932.899048	566.977234	107.634956
-503.491180	118.417397	876.001709	-482.203644	-44.023823	870.260193	-594.693420	148.507263	503.999451	-573.516541	-104.067886	510.142212	-605.229553	143.379608	89.983627	-584.109253	-106.840218	92.838791	-497.242249	199.306351	1376.560669	-466.827454	-142.627426	1375.998169	-452.599670	36.218399	1398.109253	-498.214600	39.374542	1677.369507	-523.315186	281.713135	1130.927002	-465.828522	-260.252197	1145.462891	-379.207733	290.600494	901.003723	-359.199860	-203.396133	904.767395	-452.251495	39.287476	964.496155	564.323547	-48.697479	932.909607	567.597229	107.906601
-504.499634	118.676018	876.023865	-483.129272	-43.761349	870.172058	-595.456116	148.523361	503.863312	-574.539063	-103.927910	510.078674	-605.293945	143.473541	89.885506	-584.146423	-106.872765	92.710350	-498.044739	199.354034	1376.507324	-467.195313	-142.590561	1375.930908	-453.262115	36.302383	1398.033569	-498.479858	39.765842	1677.301636	-525.147522	282.190826	1131.071289	-466.936218	-260.006683	1145.216675	-382.154510	291.594391	900.435303	-360.732727	-201.768188	904.659790	-453.075653	39.527794	964.400024	564.942078	-48.368683	932.927185	568.239075	108.184845
-505.545685	118.928635	876.075012	-484.172272	-43.493095	870.145447	-596.226685	148.725113	503.746613	-575.403931	-103.811440	509.983337	-605.425476	143.575546	89.775009	-584.229126	-106.928001	92.585045	-498.867767	199.354614	1376.471313	-467.590027	-142.567017	1375.822510	-453.951019	36.383404	1397.984253	-498.684418	40.157135	1677.276611	-527.113281	282.772583	1131.276855	-468.299194	-259.533569	1144.902344	-385.247620	292.655060	899.882629	-362.402374	-200.399704	904.522278	-453.979187	39.766327	964.349731	565.651001	-48.061115	933.011047	568.934509	108.459129
-506.616730	119.057869	876.088013	-485.198364	-43.356358	870.160583	-596.824585	148.743713	503.572540	-576.134216	-103.704178	509.855927	-605.452820	143.644958	89.563477	-584.226807	-106.996300	92.474281	-499.689880	199.439743	1376.432983	-468.036194	-142.588470	1375.710938	-454.600189	36.447964	1397.947998	-498.925537	40.503525	1677.202271	-529.064880	283.205963	1131.536499	-469.641083	-259.123413	1144.574341	-388.317230	293.698486	899.312317	-363.672211	-198.452408	904.359680	-454.897217	39.931271	964.304504	566.210388	-47.841568	933.067322	569.564575	108.658470
-507.701080	119.325523	876.119385	-486.219604	-43.135483	870.167358	-597.514771	148.821304	503.409729	-576.632507	-103.480309	509.677765	-605.575806	143.712509	89.437912	-584.248718	-107.016518	92.313370	-500.483246	199.467407	1376.447266	-468.436188	-142.593246	1375.573486	-455.239502	36.553867	1397.850464	-499.110535	40.864300	1677.203613	-530.921692	283.580200	1131.725098	-471.325745	-258.294617	1144.014526	-391.394623	294.733002	898.783203	-365.027649	-196.758804	904.121521	-455.825745	40.195583	964.267090	566.939514	-47.569923	933.163757	570.287476	108.889252
-508.742065	119.449028	876.116577	-487.216309	-42.944088	870.203796	-598.043884	148.888504	503.209686	-576.925842	-103.039505	509.365692	-605.638611	143.750854	89.296783	-584.202454	-107.048035	92.162918	-501.267853	199.562073	1376.421143	-468.826691	-142.590149	1375.449341	-455.861725	36.649193	1397.792114	-499.303497	41.158443	1677.187622	-532.858765	283.981110	1131.877075	-473.173370	-257.135742	1143.390137	-394.521851	295.631287	898.260864	-366.303375	-195.145050	903.854248	-456.744049	40.402161	964.237305	567.650879	-47.306789	933.257324	571.003418	109.183762
-509.797272	119.644356	876.143921	-488.215881	-42.809097	870.227905	-598.520874	148.927139	503.069489	-577.218018	-102.725624	509.072174	-605.704041	143.756042	89.162537	-584.106384	-107.088989	92.068947	-502.011902	199.590225	1376.385620	-469.251099	-142.620804	1375.290771	-456.467834	36.725533	1397.766357	-499.509277	41.426441	1677.172363	-534.885986	284.404602	1132.057251	-475.391479	-255.521042	1142.532837	-397.694946	296.559082	897.718201	-367.669464	-193.757935	903.548096	-457.673676	40.593494	964.218079	568.303650	-47.079575	933.342529	571.694397	109.378113
-510.873993	119.742477	876.149841	-489.206024	-42.664623	870.273132	-598.874146	148.917130	502.857483	-577.646362	-102.787361	508.980377	-605.682129	143.825821	89.044754	-584.136963	-107.084473	91.976372	-502.801758	199.688919	1376.350830	-469.708313	-142.652023	1375.111938	-457.052826	36.832054	1397.741821	-499.758209	41.666050	1677.138306	-536.965027	284.857422	1132.250610	-477.555054	-253.957306	1141.708984	-400.963013	297.357910	897.153015	-368.733398	-191.945679	903.176880	-458.615448	40.773258	964.200623	568.968933	-46.810711	933.405334	572.363953	109.601265
-511.947418	119.669151	876.095093	-490.197479	-42.512779	870.292725	-599.230225	148.922653	502.684967	-578.138916	-102.831329	508.898773	-605.607178	143.863876	88.948837	-584.302124	-107.063736	91.919441	-503.528992	199.765701	1376.333252	-470.196503	-142.703537	1374.909668	-457.625244	36.903461	1397.718140	-500.013153	41.887585	1677.190674	-539.074646	285.284058	1132.423096	-479.661469	-252.617447	1141.000610	-404.335968	298.395813	896.639771	-369.959778	-190.437943	902.755127	-459.567322	40.890457	964.144348	569.673584	-46.601433	933.518250	573.079956	109.741455
-513.039368	119.713638	876.040405	-491.081665	-42.544220	870.316406	-599.791870	148.979309	502.661102	-578.622009	-102.867134	508.865479	-605.736755	143.875092	88.912247	-584.479614	-107.068169	91.882416	-504.276062	199.855362	1376.282471	-470.681244	-142.772842	1374.711060	-458.217712	37.005749	1397.689941	-500.323181	42.082203	1677.213013	-541.161804	285.617004	1132.571777	-482.053314	-250.689026	1140.082886	-407.425385	299.157715	896.212219	-371.198669	-188.945145	902.206665	-460.483429	41.003948	964.093201	570.301697	-46.387554	933.598816	573.786926	109.879517
-514.156311	119.545586	875.906006	-492.064514	-42.474728	870.317871	-600.478149	149.048828	502.566284	-579.133606	-102.880585	508.838379	-605.867737	143.869263	88.840294	-584.520996	-107.047356	91.824493	-505.046997	200.003586	1376.293213	-471.210205	-142.847473	1374.518066	-458.809845	37.082279	1397.654785	-500.664398	42.247608	1677.242432	-543.325562	286.033264	1132.708496	-484.516846	-248.706070	1139.147583	-410.743530	299.834473	895.750183	-372.558899	-187.576477	901.635437	-461.452362	41.081310	963.986206	570.923401	-46.190060	933.658203	574.454285	110.052452
-515.193909	119.550072	875.830566	-492.925720	-42.368984	870.341919	-601.077148	149.222961	502.519806	-579.556946	-102.823380	508.796234	-605.944763	143.910782	88.839264	-584.605652	-107.047119	91.786171	-505.641174	200.102814	1376.305420	-471.810242	-142.958389	1374.292236	-459.398285	37.146420	1397.659424	-501.028564	42.403679	1677.263916	-545.536926	286.357208	1132.920898	-487.075684	-246.496078	1138.141724	-413.818207	300.399506	895.423218	-373.911804	-186.216995	900.995117	-462.354187	41.246643	963.935486	571.614441	-46.018642	933.739197	575.177795	110.258499
-515.526733	120.473076	876.186157	-493.440552	-41.871231	870.303345	-601.648682	149.259842	502.625153	-579.870728	-102.749001	508.693512	-606.013672	143.951996	88.796318	-584.665405	-107.062416	91.722084	-506.429077	200.279160	1376.306519	-472.448212	-143.007538	1374.060913	-460.002502	37.211929	1397.651245	-501.451660	42.536163	1677.278320	-547.808655	286.765656	1133.111572	-489.558105	-244.352142	1137.191528	-416.801453	300.812256	895.168945	-375.385315	-184.883255	900.312378	-462.872192	41.668037	964.145142	572.205750	-45.812130	933.786621	575.821716	110.442726
-516.253235	120.573654	876.180481	-493.981689	-41.606133	870.359802	-602.081543	149.219650	502.526764	-580.196716	-102.649467	508.619171	-605.968079	143.990250	88.722649	-584.667542	-107.070175	91.714928	-507.036591	200.458267	1376.322998	-473.090973	-143.033310	1373.857788	-460.580139	37.290241	1397.627808	-501.890137	42.672138	1677.303711	-550.123596	287.165192	1133.437866	-492.010834	-242.286606	1136.379639	-419.825653	301.259644	895.017883	-376.949829	-183.624878	899.609192	-463.533051	41.931591	964.180786	572.774597	-45.658844	933.837341	576.457092	110.589432
-517.109314	120.835579	876.213440	-494.795746	-41.440327	870.302856	-602.684814	149.238297	502.509308	-581.038025	-102.953911	508.967133	-606.059631	144.036484	88.691750	-585.081848	-107.060066	91.721436	-507.654419	200.618057	1376.389160	-473.761200	-143.075821	1373.646484	-461.141602	37.387821	1397.631714	-502.351166	42.791534	1677.333618	-552.375427	287.384369	1133.591919	-494.377777	-240.313629	1135.617554	-422.630768	301.581146	894.993225	-378.514618	-182.358398	898.933472	-464.326263	42.110806	964.150574	573.398926	-45.489498	933.926636	577.175293	110.698593
-517.846130	120.928833	876.197815	-495.339661	-41.308262	870.269958	-603.285278	149.306595	502.491699	-581.289978	-102.804970	508.894867	-606.138916	144.066193	88.628204	-585.083374	-107.063354	91.676208	-508.267731	200.798889	1376.461792	-474.465485	-143.116837	1373.410034	-461.765533	37.468151	1397.626953	-502.871094	42.889374	1677.320923	-554.812134	287.881592	1134.006836	-496.720459	-238.203461	1134.785400	-425.420685	301.756744	894.949890	-380.148743	-181.118515	898.226501	-464.974243	42.262756	964.128723	573.965271	-45.340946	933.991455	577.804626	110.838493
-518.485962	121.059204	876.164856	-495.728516	-41.182926	870.273926	-603.703308	149.348618	502.449310	-581.551147	-102.732658	508.869110	-606.176697	144.127563	88.609856	-585.137939	-107.033775	91.628456	-508.819580	200.974213	1376.554810	-475.100800	-143.115768	1373.230225	-462.334961	37.599453	1397.637573	-503.381317	42.917522	1677.318115	-557.118896	288.177856	1134.323975	-498.890686	-236.403961	1134.239014	-428.066162	301.866791	895.033386	-381.792969	-179.906723	897.554321	-465.523956	42.470112	964.128235	574.425354	-45.134750	934.035095	578.320862	111.000801
-519.010376	121.106071	876.133911	-495.928864	-40.951019	870.349487	-604.077332	149.321594	502.384613	-581.692139	-102.574837	508.807129	-606.213501	144.135468	88.511925	-585.059998	-107.018333	91.599091	-509.359406	201.134857	1376.665894	-475.742645	-143.145920	1373.039795	-462.892303	37.683525	1397.651123	-503.884918	43.050640	1677.349487	-559.322266	288.404114	1134.621216	-500.934021	-234.649750	1133.677856	-430.638611	301.892761	895.198425	-383.479736	-178.675949	896.882019	-465.953369	42.744759	964.177368	574.928589	-44.970345	934.126282	578.897888	111.182739
-519.605835	121.212662	876.116516	-496.288635	-40.728168	870.375610	-604.511292	149.330215	502.317047	-581.889771	-102.493141	508.785980	-606.199768	144.197128	88.465591	-585.122803	-107.017204	91.593781	-509.984528	201.318832	1376.802856	-476.540710	-143.132645	1372.830688	-463.552094	37.836002	1397.631958	-504.442749	43.123013	1677.360474	-561.552612	288.556732	1134.922852	-502.802765	-233.046494	1133.151733	-433.157196	301.825714	895.424133	-385.266235	-177.532730	896.182129	-466.459991	42.991695	964.192505	575.431274	-44.805401	934.221069	579.448669	111.347046
-520.186768	121.419632	876.109375	-496.670105	-40.521999	870.362671	-604.902527	149.325104	502.249146	-582.038574	-102.358650	508.726868	-606.234741	144.189789	88.388931	-585.143311	-106.982124	91.568764	-510.622955	201.525101	1376.952637	-477.309601	-143.102188	1372.647827	-464.233887	37.980789	1397.667725	-505.010925	43.186028	1677.375122	-563.731018	288.817200	1135.247925	-504.475830	-231.576080	1132.602295	-435.461609	301.593872	895.735474	-387.027588	-176.393539	895.573486	-466.960968	43.242947	964.190063	575.943970	-44.658901	934.344177	580.013855	111.461273
-520.773621	121.644089	876.141724	-497.048035	-40.349880	870.356140	-605.246399	149.298874	502.180237	-582.213623	-102.254570	508.685638	-606.171326	144.221024	88.341995	-585.208923	-106.961304	91.550705	-511.247986	201.727036	1377.126221	-478.079041	-143.015076	1372.475586	-464.892700	38.141834	1397.716187	-505.570587	43.224728	1677.396851	-565.949463	289.075073	1135.640747	-505.855713	-230.765488	1132.433472	-437.735535	301.377472	896.151733	-388.846893	-175.218460	894.988220	-467.444672	43.471828	964.202698	576.433838	-44.479225	934.443115	580.573486	111.639267
-521.327271	121.743454	876.137207	-497.456451	-40.141933	870.372131	-605.646484	149.382477	502.129486	-582.386841	-102.251259	508.641083	-606.202637	144.257523	88.332077	-585.277222	-106.921806	91.537605	-511.913422	201.906784	1377.317383	-478.919312	-142.910507	1372.309204	-465.555664	38.307610	1397.777954	-506.144958	43.248135	1677.433472	-568.137268	289.410400	1136.064941	-507.093781	-229.879623	1132.050903	-439.811920	300.993500	896.605347	-390.667816	-174.202148	894.402100	-467.923920	43.676437	964.205994	576.855835	-44.212330	934.500488	581.076782	111.856857
-521.882507	121.981033	876.150818	-497.882935	-39.908634	870.393372	-606.013611	149.423203	502.134308	-582.580994	-102.189354	508.629944	-606.232605	144.265640	88.309402	-585.385376	-106.916260	91.538284	-512.563660	202.113159	1377.542236	-479.696381	-142.807220	1372.213745	-466.263763	38.490883	1397.803223	-506.755859	43.251759	1677.449707	-570.283447	289.744293	1136.496582	-508.061646	-229.595078	1131.991821	-441.713959	300.348419	897.145996	-392.474243	-173.197495	893.908325	-468.411682	43.949669	964.220764	577.133484	-44.175430	934.341370	581.564209	112.101349
-522.449463	122.285294	876.208801	-498.273529	-39.572918	870.405090	-606.250183	149.473251	502.091980	-582.724121	-102.148727	508.564636	-606.231506	144.284744	88.270432	-585.426575	-106.879799	91.509079	-513.269287	202.310516	1377.751465	-480.493469	-142.627396	1372.108276	-466.973572	38.698433	1397.854858	-507.374817	43.261475	1677.442993	-572.368042	290.048828	1136.940552	-508.753815	-229.598480	1131.948120	-443.582275	299.919525	897.698181	-394.315796	-172.252930	893.441528	-468.891205	44.289268	964.255371	577.315857	-44.255890	934.519836	581.939270	112.161804
-522.917480	122.522232	876.214661	-498.609955	-39.303959	870.404724	-606.495850	149.553162	502.025055	-582.841614	-102.074478	508.550659	-606.263916	144.319534	88.265320	-585.464539	-106.861679	91.509468	-514.003113	202.400925	1377.944946	-481.319061	-142.402725	1371.971191	-467.726593	38.953678	1397.947754	-507.921356	43.269611	1677.512817	-574.356873	290.432007	1137.326782	-509.181580	-229.894272	1131.918579	-445.333954	299.419952	898.319580	-396.173096	-171.405624	892.997620	-469.300079	44.571964	964.260193	577.689331	-44.071369	934.572144	582.386475	112.340134
-523.333984	122.807808	876.270081	-498.934235	-38.977997	870.428040	-606.750244	149.697083	501.994934	-582.948120	-102.006218	508.512329	-606.299072	144.333679	88.239334	-585.584839	-106.853096	91.497681	-514.800293	202.671402	1378.183594	-482.084167	-142.109253	1371.910278	-468.457214	39.139305	1397.918701	-508.524780	43.239037	1677.551758	-576.283752	290.766724	1137.772339	-509.320648	-230.585007	1132.097290	-446.932373	298.872955	898.938904	-398.002106	-170.639786	892.642639	-469.679535	44.882557	964.303528	578.049255	-43.917286	934.600769	582.828552	112.488045
-523.882019	123.042053	876.342468	-499.302063	-38.634373	870.462830	-607.078064	149.861771	501.965851	-582.932434	-101.845787	508.384613	-606.371826	144.345398	88.205299	-585.525452	-106.829346	91.509239	-515.428284	202.969055	1378.353760	-482.832306	-141.803314	1371.901367	-469.262756	39.450722	1398.108276	-509.162750	43.169430	1677.545654	-578.105713	291.134583	1138.193604	-509.248260	-231.291336	1132.203369	-448.319763	298.258942	899.564575	-399.801697	-170.112396	892.316406	-470.138641	45.198402	964.356750	578.370850	-43.731388	934.638550	583.231873	112.634583
-524.338257	123.317360	876.402405	-499.616943	-38.306057	870.493408	-607.330811	150.004410	501.960541	-583.158997	-101.795540	508.452087	-606.363220	144.353851	88.223114	-585.665833	-106.795738	91.524040	-516.255371	203.261581	1378.582886	-483.592072	-141.437225	1371.850708	-470.022522	39.603920	1398.052856	-509.790283	43.073315	1677.552002	-579.832153	291.512573	1138.605103	-508.936859	-232.530106	1132.614624	-449.586121	297.505280	900.256531	-401.514648	-169.735306	892.123169	-470.540955	45.518124	964.409058	578.770203	-43.523418	934.677673	583.663574	112.798546
-524.709717	123.653038	876.463684	-499.914032	-37.892342	870.520935	-607.438843	150.070190	501.921783	-582.927368	-101.431358	508.186523	-606.340759	144.417297	88.190559	-585.490112	-106.763084	91.497078	-517.033569	203.492950	1378.745972	-484.309052	-141.109833	1371.840698	-470.827362	39.879757	1398.133423	-510.394226	43.028549	1677.592285	-581.463684	291.962860	1139.001587	-508.490356	-233.659012	1132.925171	-450.727448	296.753418	900.957458	-403.140717	-169.563065	892.009460	-470.894104	45.891079	964.462097	579.128052	-43.270363	934.766846	583.958130	112.963371
-525.104614	123.970612	876.511169	-500.170593	-37.571960	870.552795	-607.697937	150.247406	501.954102	-582.802795	-101.165703	507.959015	-606.373413	144.426834	88.227303	-585.370850	-106.744812	91.489777	-517.935791	203.592941	1378.902588	-485.005829	-140.739120	1371.851196	-471.659271	40.169781	1398.198853	-511.032196	42.876999	1677.620361	-583.028381	292.426910	1139.347168	-507.934906	-234.948868	1133.348633	-451.723541	295.912842	901.645081	-404.656555	-169.521805	891.999146	-471.247528	46.232063	964.513672	579.457031	-43.085609	934.802246	584.250549	113.179405
-525.536987	124.254761	876.543335	-500.406128	-37.286118	870.588074	-607.978455	150.408157	501.944611	-582.976135	-101.033676	508.060272	-606.441040	144.430527	88.194420	-585.464111	-106.698555	91.485497	-518.824341	203.961441	1379.048218	-485.633636	-140.351563	1371.880859	-472.564362	40.597069	1398.377075	-511.679565	42.856636	1677.637329	-584.432068	292.930298	1139.650513	-507.293457	-236.303177	1133.872803	-452.490173	294.997406	902.362732	-406.042786	-169.637161	892.039978	-471.623840	46.562042	964.565125	579.879761	-43.062187	934.870789	584.861938	113.050583
-525.914307	124.498665	876.540649	-500.631714	-36.999851	870.634033	-608.208679	150.544464	501.917236	-583.169373	-100.855713	508.202789	-606.407654	144.453171	88.207863	-585.572693	-106.653328	91.487740	-519.775146	204.139313	1379.150391	-486.217499	-139.981857	1371.944458	-473.448303	40.883698	1398.408691	-512.329346	42.737041	1677.651367	-585.735413	293.408966	1139.858032	-506.439697	-238.069473	1134.589355	-453.076202	293.979492	903.071289	-407.363953	-169.846161	892.193604	-471.973480	46.885956	964.606628	580.251831	-42.994667	934.903442	585.375183	113.000412
-526.233337	124.797043	876.549927	-500.808960	-36.707752	870.660583	-608.354431	150.637833	501.868774	-583.250671	-100.622475	508.196411	-606.409668	144.486099	88.219604	-585.642456	-106.601280	91.457169	-520.692139	204.276031	1379.199341	-486.746643	-139.635406	1371.948975	-474.274536	41.118927	1398.481323	-512.972351	42.683876	1677.643555	-586.918091	293.961121	1140.040405	-505.796600	-239.262329	1135.044434	-453.473907	292.995300	903.806274	-408.490845	-170.108246	892.428345	-472.287109	47.215698	964.653015	580.566589	-42.830681	934.926025	585.641174	113.183136
-526.542847	125.156097	876.577637	-500.941071	-36.386951	870.670654	-608.477478	150.734512	501.834869	-583.278564	-100.370705	508.152466	-606.412354	144.503357	88.194427	-585.637390	-106.559845	91.436302	-521.871277	204.568451	1379.291504	-487.258240	-139.184616	1372.008545	-475.181763	41.398510	1398.445801	-513.671082	42.593369	1677.604248	-588.037292	294.411530	1140.166748	-504.974274	-241.049057	1135.859985	-453.716034	291.937469	904.546692	-409.503021	-170.402618	892.746155	-472.590851	47.575691	964.708740	580.920593	-42.719673	934.958435	586.026733	113.189819
-526.895386	125.454712	876.556641	-501.126160	-36.071609	870.676270	-608.668457	150.895721	501.812897	-583.344604	-100.142601	508.121948	-606.418396	144.507828	88.191139	-585.661560	-106.506592	91.382515	-522.860596	204.660492	1379.286377	-487.684479	-138.756500	1372.097046	-476.029205	41.696430	1398.452271	-514.370667	42.576134	1677.585693	-589.026672	294.904083	1140.289673	-504.567413	-242.050125	1136.298584	-453.728760	290.810822	905.291199	-410.353607	-170.649902	893.066467	-472.921814	47.929798	964.727417	581.297119	-42.577480	934.990662	586.323242	113.321884
-527.210632	125.798912	876.573486	-501.298981	-35.719917	870.668518	-608.835876	151.115051	501.811768	-583.426880	-99.952248	508.100494	-606.432861	144.511124	88.213684	-585.577087	-106.455154	91.378746	-524.107117	204.930817	1379.343018	-488.037262	-138.362808	1372.161499	-476.860321	41.952133	1398.441406	-515.082214	42.545296	1677.568604	-589.915283	295.317688	1140.351318	-504.054718	-243.217072	1136.854248	-453.570587	289.658264	906.078491	-411.179413	-171.078323	893.526855	-473.236786	48.287743	964.763611	581.644226	-42.477970	935.044922	586.583252	113.393837
-527.571838	126.136497	876.612488	-501.479553	-35.384899	870.679565	-608.890564	151.352509	501.755188	-583.456665	-99.730858	508.039215	-606.400085	144.548538	88.207901	-585.637146	-106.404579	91.377274	-525.437256	205.058304	1379.404053	-488.411102	-137.950073	1372.229370	-477.679901	42.222729	1398.415527	-515.777710	42.389931	1677.557861	-590.732483	295.820129	1140.332397	-503.787415	-243.933594	1137.164063	-453.271820	288.458984	906.836975	-411.570740	-170.995331	893.992981	-473.579681	48.641289	964.820374	581.979553	-42.375717	935.097839	586.846924	113.502502
-527.935242	126.405510	876.621704	-501.615814	-35.029499	870.676392	-608.918701	151.597061	501.679993	-583.513733	-99.465256	508.029297	-606.319580	144.556747	88.218018	-585.652405	-106.339653	91.381180	-526.482300	205.134186	1379.264038	-488.728424	-137.584015	1372.335938	-478.513733	42.508839	1398.440796	-516.548218	42.394650	1677.548584	-591.405701	296.236725	1140.286987	-503.351318	-245.257416	1137.888672	-452.847504	287.281372	907.598938	-412.097015	-171.378098	894.494812	-473.899048	48.993439	964.853149	582.283020	-42.230061	935.145996	587.067078	113.590012
-528.334534	126.800545	876.644592	-501.824371	-34.677826	870.681152	-609.102356	151.874710	501.639465	-583.594116	-99.242905	507.988800	-606.392334	144.550476	88.229050	-585.710999	-106.248993	91.384521	-527.952209	205.376328	1379.339111	-489.002716	-137.234985	1372.398926	-479.314484	42.770355	1398.445679	-517.306885	42.436085	1677.575928	-592.021545	296.613098	1140.196655	-503.007782	-246.493973	1138.512939	-452.256012	285.953125	908.354675	-412.793945	-171.562988	894.884888	-474.251343	49.395206	964.887573	582.580444	-42.188232	935.186768	587.291138	113.665131
-528.737000	127.280136	876.685852	-502.032227	-34.215172	870.668091	-609.329224	152.144196	501.617889	-583.678833	-98.976059	507.922455	-606.456970	144.542542	88.203674	-585.795044	-106.175957	91.323868	-529.044128	205.424438	1379.154053	-489.221130	-136.881607	1372.464478	-480.158325	43.058922	1398.422485	-518.152466	42.534317	1677.506226	-592.557312	296.961334	1140.051758	-503.111298	-246.807098	1138.746582	-451.541687	284.602234	909.161743	-412.668915	-171.329758	895.590332	-474.597076	49.877144	964.919434	582.925171	-42.170570	935.236267	587.567322	113.640747
-529.172729	127.630531	876.698303	-502.314240	-33.746212	870.651672	-609.457092	152.364319	501.592560	-583.715576	-98.696327	507.814819	-606.516174	144.541336	88.222885	-585.796082	-106.110435	91.286095	-530.435791	205.707886	1379.252197	-489.417786	-136.536148	1372.536133	-480.944183	43.328190	1398.433472	-518.975769	42.647411	1677.476929	-593.022400	297.317139	1139.918213	-503.165924	-247.412613	1139.102051	-450.706696	283.189575	909.919250	-412.989716	-171.534012	896.044556	-474.980072	50.307434	964.927490	583.413025	-42.257286	935.292419	588.028381	113.384102
-529.636169	128.069199	876.752869	-502.575104	-33.273468	870.658264	-609.543518	152.537689	501.573364	-583.787231	-98.435287	507.722626	-606.509827	144.588959	88.202530	-585.775391	-106.020050	91.239304	-531.739563	205.816345	1379.188599	-489.645050	-136.214417	1372.592285	-481.716431	43.602638	1398.426514	-519.800659	42.785130	1677.461304	-593.366821	297.577271	1139.723877	-503.157104	-248.224442	1139.516846	-449.774719	281.674164	910.788757	-413.104156	-171.195618	896.585083	-475.369110	50.782917	964.969360	583.581482	-41.967640	935.309875	587.879517	113.820869
-530.083679	128.603363	876.838745	-502.760773	-32.830627	870.653198	-609.701294	152.732025	501.587860	-583.838623	-98.199280	507.648560	-606.517639	144.618958	88.212685	-585.821045	-105.964622	91.207069	-532.987305	205.913635	1379.124878	-489.837738	-135.917023	1372.622314	-482.493439	43.869457	1398.425903	-520.672058	42.930309	1677.467651	-593.639404	297.750946	1139.511475	-503.458893	-248.487274	1139.719238	-448.697632	280.128143	911.693726	-412.763062	-170.691940	897.278320	-475.717987	51.278210	965.023926	583.787659	-41.790489	935.312439	587.849426	114.015495
-530.547974	128.915955	876.865173	-502.973724	-32.383835	870.638916	-609.923279	152.981583	501.561249	-583.929932	-97.963280	507.638763	-606.570618	144.669861	88.259056	-585.890076	-105.894165	91.188309	-534.205566	206.049988	1379.038696	-490.009247	-135.629745	1372.645020	-483.219574	44.115139	1398.439331	-521.504395	43.116714	1677.455811	-593.843994	297.879578	1139.305298	-503.934875	-248.688446	1139.891602	-447.509308	278.571777	912.614319	-412.773743	-170.629166	897.821228	-476.060791	51.700359	965.030212	584.012024	-41.680233	935.330200	587.877441	114.194138
-531.101990	129.370758	876.999268	-503.282623	-31.819653	870.669556	-610.222351	153.188721	501.563843	-584.116638	-97.764923	507.611633	-606.617615	144.683929	88.241287	-585.946411	-105.860229	91.170837	-535.400513	206.156403	1378.929932	-490.165070	-135.375946	1372.679321	-483.947144	44.365196	1398.427856	-522.353149	43.346336	1677.424072	-593.992188	297.978638	1139.072754	-504.707306	-248.359726	1139.873169	-446.191254	276.961029	913.624817	-412.269012	-169.917252	898.654846	-476.484283	52.217022	965.108765	584.297729	-41.623306	935.352173	587.947815	114.306473
-531.598999	129.906128	877.105164	-503.532684	-31.319574	870.699707	-610.537231	153.483444	501.581207	-584.255127	-97.502754	507.584839	-606.629578	144.730148	88.255669	-585.971924	-105.794876	91.167770	-536.531738	206.270157	1378.853882	-490.291351	-135.149368	1372.717407	-484.669342	44.597832	1398.453369	-523.236206	43.550587	1677.371216	-594.106201	298.022095	1138.817139	-505.419434	-248.381378	1140.005737	-444.753143	275.268463	914.690491	-411.919067	-169.309143	899.310181	-476.864410	52.752239	965.179077	584.543823	-41.584782	935.379272	588.005066	114.333153
-532.087463	130.301834	877.175537	-503.716370	-30.878305	870.719788	-610.832703	153.642853	501.533844	-584.446411	-97.278618	507.580383	-606.658691	144.805786	88.245018	-586.011536	-105.772758	91.172707	-537.628784	206.403366	1378.760010	-490.471344	-134.882538	1372.739990	-485.344818	44.826950	1398.494263	-524.045959	43.782436	1677.386719	-594.187500	298.014771	1138.573975	-506.064728	-248.762756	1140.212402	-443.223267	273.535889	915.834167	-411.465790	-168.750854	900.076965	-477.196350	53.221054	965.220581	584.803345	-41.557701	935.400208	588.051575	114.369820
-532.663452	130.744995	877.268616	-503.970367	-30.381042	870.712463	-611.150513	153.697891	501.469849	-584.663452	-97.070877	507.519531	-606.587646	144.867371	88.222527	-586.061035	-105.729485	91.178391	-538.683960	206.541946	1378.680176	-490.662292	-134.620499	1372.737549	-486.012482	45.083187	1398.491577	-524.879395	43.975307	1677.342773	-594.262634	297.993011	1138.354370	-506.887421	-248.802277	1140.273682	-441.592529	271.643188	917.073853	-410.831879	-167.929581	901.120972	-477.584900	53.722126	965.250427	585.067688	-41.527958	935.407227	588.093811	114.404617
-533.353638	131.193329	877.261475	-504.279266	-29.960211	870.681458	-611.539429	153.879486	501.438049	-584.874390	-96.846062	507.493896	-606.619202	144.913757	88.215202	-586.100891	-105.683479	91.106377	-539.657288	206.649765	1378.616699	-490.906342	-134.395538	1372.730225	-486.653687	45.342922	1398.468262	-525.754517	44.199013	1677.254395	-594.288513	297.944489	1138.098267	-507.780212	-248.831635	1140.362549	-439.939789	269.847107	918.274292	-410.309906	-166.783981	902.141052	-478.033539	54.249241	965.204956	585.260681	-41.493076	935.417480	588.085022	114.446632
-533.879089	131.573471	877.332825	-504.527802	-29.477966	870.665039	-611.947754	154.062531	501.471222	-585.042419	-96.639511	507.398865	-606.646667	144.963272	88.209831	-586.179565	-105.649002	91.047905	-540.579773	206.779968	1378.514038	-491.200043	-134.170105	1372.719849	-487.294525	45.550476	1398.478271	-526.504517	44.457375	1677.281860	-594.285278	297.828644	1137.852417	-508.777252	-248.364563	1140.127197	-438.148895	267.944550	919.696838	-409.259003	-165.302307	903.466003	-478.407227	54.705837	965.225525	585.490356	-41.458519	935.396362	588.080261	114.495705
-534.447266	131.912521	877.365540	-504.754303	-29.090611	870.622498	-612.193481	154.159683	501.408783	-585.258789	-96.457375	507.355377	-606.615173	145.037247	88.196899	-586.247375	-105.602966	91.029755	-541.458862	206.956268	1378.453491	-491.535736	-133.947113	1372.730103	-487.891571	45.754700	1398.484741	-527.312683	44.653210	1677.174194	-594.253723	297.749115	1137.637573	-509.503906	-248.650146	1140.308960	-436.258911	265.947388	921.100891	-408.350769	-163.860214	904.900696	-478.776825	55.119789	965.206116	585.681641	-41.428616	935.370667	588.059265	114.545906
-535.128418	132.103134	877.267029	-505.051544	-28.804060	870.589417	-612.623291	154.298599	501.315338	-585.446472	-96.289238	507.326660	-606.651611	145.109436	88.193222	-586.254517	-105.563568	91.006950	-542.230957	207.120926	1378.387207	-491.931213	-133.771820	1372.759766	-488.503723	45.974907	1398.462891	-528.031311	44.787457	1677.201782	-594.146423	297.618805	1137.384888	-510.251709	-248.551331	1140.293945	-434.202454	263.874786	922.860046	-407.328339	-162.211334	906.494751	-479.223328	55.504108	965.115173	585.837463	-41.366219	935.341919	587.983948	114.580246
-535.590393	132.201157	877.143738	-505.350952	-28.394390	870.573120	-612.946960	154.393967	501.274414	-585.590576	-96.108032	507.295471	-606.615540	145.184906	88.189598	-586.314941	-105.545387	90.986885	-542.964294	207.325577	1378.334839	-492.438995	-133.533249	1372.793945	-489.088074	46.208973	1398.456787	-528.732910	45.001759	1677.207764	-594.000427	297.514221	1137.136963	-510.888733	-248.509354	1140.302979	-432.310608	261.953308	924.465210	-405.971344	-159.987656	908.432007	-479.566010	55.875641	965.023315	586.001099	-41.330246	935.317261	587.907349	114.618591
-536.269836	132.902756	877.374268	-505.626129	-27.934677	870.591919	-613.366516	154.517014	501.324677	-585.717407	-95.932930	507.301758	-606.648804	145.214615	88.128311	-586.346313	-105.499138	90.992668	-543.613098	207.501129	1378.305176	-492.970184	-133.312729	1372.841919	-489.686523	46.428963	1398.495239	-529.404175	45.138336	1677.191772	-593.861694	297.431763	1136.946777	-511.471741	-248.472336	1140.371948	-430.241364	259.629486	926.026245	-404.683929	-157.838303	910.430908	-480.059784	56.429611	965.156494	586.138428	-41.282017	935.306274	587.793884	114.653847
-537.400391	132.330521	876.960266	-506.095886	-28.096806	870.614197	-613.796448	154.646606	501.188202	-585.969727	-95.872124	507.359589	-606.714783	145.287445	88.114761	-586.433838	-105.472107	91.001190	-544.226074	207.706055	1378.274292	-493.550140	-133.059418	1372.897705	-490.266388	46.599297	1398.535767	-530.093323	45.243515	1677.138184	-593.654358	297.365723	1136.751831	-511.847076	-248.479385	1140.436401	-428.232086	257.504974	927.735596	-403.035828	-155.608337	912.653442	-480.754272	56.512192	964.892578	586.318726	-41.248024	935.288208	587.708008	114.705070
-537.724731	132.574554	877.106262	-506.302704	-27.628626	870.614929	-614.052917	154.606171	501.106750	-586.022644	-95.714226	507.287933	-606.676025	145.346619	88.084694	-586.491211	-105.479034	90.978508	-544.763184	207.890808	1378.243286	-494.185486	-132.869125	1372.940674	-490.817291	46.777641	1398.548828	-530.668518	45.390263	1677.138428	-593.366699	297.328522	1136.566406	-512.016052	-248.638367	1140.553101	-426.226227	255.449966	929.622498	-401.367676	-153.067535	915.031982	-481.044128	56.816589	964.979370	586.447754	-41.227947	935.272095	587.578247	114.752808
-538.173645	133.355698	877.090027	-506.341827	-27.145971	870.774536	-614.394775	154.693359	501.162018	-586.071533	-95.573730	507.199554	-606.678162	145.403488	88.066727	-586.450073	-105.428833	90.926300	-545.274536	208.124985	1378.209106	-494.889587	-132.627747	1372.978516	-491.380127	46.976749	1398.557861	-531.227295	45.480602	1677.160156	-593.004883	297.326874	1136.401611	-512.194519	-248.699814	1140.624146	-424.192535	253.446701	931.521667	-399.590881	-150.341537	917.582397	-481.375977	57.626232	965.081848	586.593933	-41.178944	935.257080	587.455200	114.820526
-538.440186	133.823196	877.227783	-506.571564	-26.582331	870.782166	-614.635437	154.732193	501.154022	-586.090942	-95.416771	507.116516	-606.647278	145.447937	88.029579	-586.493835	-105.429726	90.908958	-545.701111	208.307465	1378.169556	-495.627594	-132.406799	1372.978271	-491.962372	47.171803	1398.587646	-531.775391	45.552547	1677.127075	-592.577820	297.379639	1136.273804	-512.247437	-248.712280	1140.673828	-422.144287	251.526657	933.500671	-397.593414	-147.424789	920.298889	-481.687653	58.066017	965.186707	586.712341	-41.168938	935.235596	587.333923	114.843346
-538.730652	134.111557	877.315857	-506.728760	-26.038708	870.879150	-614.877808	154.809113	501.093842	-586.108948	-95.299194	507.028076	-606.643433	145.507172	88.010086	-586.520386	-105.403603	90.875076	-546.093079	208.510101	1378.140747	-496.370758	-132.204651	1372.982788	-492.499786	47.321411	1398.602295	-532.275635	45.575466	1677.127197	-592.083557	297.529938	1136.188110	-512.324646	-248.478622	1140.641846	-420.076996	249.535034	935.558777	-395.442383	-144.328079	923.198853	-481.994843	58.510071	965.315125	586.816406	-41.120621	935.228699	587.170227	114.892776
-539.184692	134.208572	877.348572	-506.930847	-25.716541	871.075256	-615.126404	154.974716	501.051666	-586.093262	-95.149261	506.956848	-606.625305	145.547043	88.007217	-586.535217	-105.362869	90.832985	-546.469116	208.702759	1378.149780	-497.136139	-131.935272	1372.984497	-493.046997	47.459438	1398.616089	-532.729675	45.688576	1677.135254	-591.601135	297.733398	1136.145020	-512.013977	-248.637680	1140.782471	-418.035095	247.407791	937.655396	-393.212219	-141.080750	926.315125	-482.418304	58.862667	965.464966	586.894714	-41.077225	935.203003	586.995361	114.956032
-539.873108	134.563232	877.490112	-507.822052	-25.593452	870.838318	-615.567688	155.186478	501.127747	-586.389282	-95.230240	506.959442	-606.681030	145.573685	87.993591	-586.701965	-105.325493	90.857117	-546.788879	208.884491	1378.194214	-497.908325	-131.697433	1372.958374	-493.619080	47.655350	1398.643677	-533.143799	45.753975	1677.169434	-591.038269	297.973083	1136.141235	-511.558624	-248.966339	1141.058472	-416.008362	245.236618	939.893860	-390.797089	-137.658829	929.647766	-483.082977	58.854622	965.373596	586.977234	-41.058083	935.203552	586.838562	114.973740
-540.867859	135.260666	877.241272	-508.342743	-25.617331	870.854492	-616.062195	155.333496	501.201233	-586.540955	-95.198997	506.985413	-606.814514	145.559189	87.995407	-586.788452	-105.322243	90.861794	-547.094666	209.044357	1378.279419	-498.705322	-131.453415	1372.946899	-494.142181	47.786209	1398.705200	-533.534973	45.788193	1677.182129	-590.406006	298.259186	1136.144653	-511.405670	-248.271301	1140.822754	-413.974121	243.066437	942.264099	-388.324066	-134.172684	933.165894	-483.791901	59.453419	965.222534	587.066895	-40.977848	935.200073	586.668640	115.027321
-541.277222	135.378036	877.240112	-508.409271	-25.423265	870.716003	-616.218506	155.331543	501.131714	-586.524109	-95.069542	506.952850	-606.831848	145.594208	87.970222	-586.710632	-105.281151	90.871185	-547.379395	209.217590	1378.344116	-499.547089	-131.231674	1372.909912	-494.699463	47.907536	1398.766479	-533.890503	45.836494	1677.213013	-589.789307	298.591797	1136.253662	-510.740173	-248.381897	1140.946289	-411.981689	240.944794	944.660645	-385.829132	-130.584335	936.797974	-484.053711	59.615185	965.163086	587.111816	-40.967403	935.194031	586.477844	114.989815
-541.741333	135.522064	877.261841	-508.812622	-25.303349	870.779053	-616.376526	155.433167	501.105438	-586.607239	-95.006790	506.947113	-606.833679	145.588486	87.951180	-586.871948	-105.240395	90.852531	-547.674561	209.393860	1378.436401	-500.325104	-131.025391	1372.932251	-495.240753	48.015980	1398.812744	-534.219055	45.863522	1677.240723	-589.134766	298.953522	1136.401978	-510.151245	-248.100449	1140.977539	-409.957092	238.821594	947.199768	-383.342346	-126.890640	940.617676	-484.517548	59.778694	965.217285	587.176392	-40.905399	935.187439	586.303223	115.040970
-542.243408	135.709244	877.328674	-509.270386	-25.234264	870.844055	-616.942932	156.053757	501.313751	-586.720215	-94.933372	506.963745	-606.960999	145.573425	88.031540	-586.837341	-105.197342	90.858826	-547.947021	209.531799	1378.559937	-501.147583	-130.806244	1372.939087	-495.789063	48.158409	1398.861328	-534.493652	45.895023	1677.306274	-588.429504	299.381805	1136.552612	-509.265381	-248.195831	1141.142456	-407.867523	236.739609	949.798706	-380.898834	-123.097755	944.598022	-485.028534	59.906654	965.297119	587.227722	-40.866936	935.203552	586.111694	115.116425
-542.578674	135.829529	877.351379	-509.632996	-25.113646	870.923218	-616.820068	155.706055	501.116455	-586.789429	-94.833191	506.921234	-606.941223	145.583038	87.955238	-586.836975	-105.194801	90.864288	-548.246094	209.658676	1378.678345	-501.948395	-130.570053	1372.996094	-496.332428	48.284405	1398.902832	-534.797119	45.910358	1677.270752	-587.686523	299.775482	1136.703369	-508.382660	-248.091431	1141.269043	-405.749969	234.844467	952.574707	-378.588806	-119.242523	948.687439	-485.436554	60.039082	965.373779	587.220703	-40.818817	935.214600	585.894531	115.147911
-542.918213	135.979721	877.381287	-510.088257	-24.957884	870.918152	-617.274170	156.256454	501.276611	-586.852966	-94.740875	506.874664	-607.039185	145.556702	88.021149	-586.878784	-105.146950	90.849945	-548.522217	209.762924	1378.804688	-502.731384	-130.371048	1372.987549	-496.854004	48.403934	1398.924194	-534.985840	45.976894	1677.314697	-586.922668	300.326538	1136.970825	-507.429199	-247.864822	1141.393799	-403.879822	232.709320	955.225525	-376.290161	-115.289063	952.789490	-485.853516	60.138702	965.397644	587.233887	-40.767826	935.225525	585.628784	115.198914
-543.151062	136.054413	877.384399	-510.437561	-24.846962	870.934082	-617.371277	156.359970	501.283173	-586.907043	-94.639053	506.831268	-607.036438	145.582062	88.026749	-586.778259	-105.096970	90.839767	-548.815247	209.883728	1378.938110	-503.464722	-130.127151	1372.994507	-497.365417	48.499546	1398.958008	-535.167053	46.012337	1677.329834	-586.189758	300.744843	1137.166504	-506.375336	-247.628799	1141.530518	-402.044373	230.706406	957.850464	-374.076904	-111.335159	956.998779	-486.200165	60.198036	965.433594	587.229187	-40.670460	935.217163	585.364807	115.255310
-543.420410	136.163147	877.377625	-510.847260	-24.758219	870.988892	-617.471436	156.459106	501.266724	-586.998535	-94.532379	506.798553	-607.085144	145.577316	88.029213	-586.790344	-105.074951	90.811188	-549.100891	209.975220	1379.077881	-504.197083	-129.885803	1373.012573	-497.856323	48.599529	1398.997437	-535.320740	46.057190	1677.354004	-585.426941	301.178009	1137.432983	-505.258026	-247.367096	1141.686523	-400.185883	228.871231	960.653381	-371.920349	-107.314507	961.247925	-486.602325	60.281887	965.486206	587.217834	-40.595154	935.222595	585.080994	115.291885
-543.630676	136.240234	877.386475	-511.192749	-24.734686	871.050110	-617.322449	156.203156	501.093628	-587.050476	-94.392342	506.756317	-607.059448	145.580841	87.974724	-586.792847	-105.056442	90.804688	-549.452454	210.032333	1379.183716	-504.903442	-129.671005	1373.046875	-498.338409	48.712940	1399.070557	-535.421936	46.113941	1677.391602	-584.651184	301.680817	1137.679077	-504.239410	-246.758835	1141.700928	-398.316833	226.973724	963.509827	-369.902710	-103.364159	965.435974	-486.944305	60.312267	965.550659	587.172607	-40.556004	935.214111	584.799927	115.331116
-543.856140	136.318283	877.367004	-511.554230	-24.740051	871.057190	-617.413452	156.302155	501.070007	-587.134949	-94.257133	506.724579	-607.095459	145.575958	87.991470	-586.684509	-105.039680	90.789307	-549.757568	210.115646	1379.282471	-505.559570	-129.453690	1373.073242	-498.858154	48.795784	1399.142456	-535.517090	46.191013	1677.378052	-583.908569	302.195465	1137.941650	-503.037720	-246.270142	1141.799316	-396.474243	225.174103	966.384338	-367.876953	-99.261383	969.861694	-487.289215	60.315830	965.568848	587.143677	-40.486229	935.201843	584.528625	115.389908
-543.884827	136.054962	877.038330	-511.703888	-24.728134	870.931335	-617.405396	156.409042	500.996521	-587.187317	-94.122643	506.706665	-607.080261	145.586624	87.981323	-586.672485	-105.034035	90.772926	-550.098267	210.204971	1379.397949	-506.165955	-129.229401	1373.096802	-499.373077	48.880882	1399.170532	-535.596069	46.237297	1677.325928	-583.176819	302.686890	1138.231079	-501.871460	-245.733459	1141.875610	-394.684143	223.385651	969.327026	-366.061462	-95.225929	974.202515	-487.384521	60.281563	965.339722	587.061523	-40.479439	935.201599	584.225647	115.392845
-544.318665	136.650146	877.340393	-512.297791	-25.306667	870.622253	-617.664368	156.547531	501.069580	-587.434814	-94.083672	506.767548	-607.195679	145.548187	87.989136	-586.668030	-105.011688	90.782326	-550.463745	210.257568	1379.507446	-506.749756	-129.022293	1373.142578	-499.871155	48.947605	1399.208252	-535.581726	46.365253	1677.291748	-582.455688	303.187195	1138.478638	-500.499176	-245.461395	1142.103027	-392.971802	221.732483	972.297607	-364.232819	-91.246880	978.542908	-487.836517	59.884327	965.328430	586.999084	-40.510052	935.172852	584.067871	115.235657
-544.417542	136.761810	877.336487	-512.545593	-25.115408	870.409912	-617.745605	156.733612	501.078583	-587.561340	-93.947899	506.726288	-607.248901	145.541367	87.953865	-586.643188	-104.997406	90.761024	-550.848389	210.299652	1379.598022	-507.352783	-128.811752	1373.194946	-500.379028	49.032825	1399.259399	-535.544617	46.461121	1677.239990	-581.759399	303.682617	1138.749878	-499.125122	-245.173965	1142.278931	-391.293091	220.146622	975.328003	-362.722839	-87.318947	982.744568	-488.011292	59.882397	965.227905	587.006348	-40.678085	935.160217	584.066528	114.881302
-544.455811	137.533539	877.908630	-513.330322	-25.296370	870.361816	-617.936951	156.936005	501.237640	-587.907043	-93.965668	506.746552	-607.336243	145.522659	87.962234	-586.707214	-104.993904	90.753403	-551.254944	210.326096	1379.691284	-507.889038	-128.611938	1373.232056	-500.910400	49.135941	1399.308472	-535.462097	46.586285	1677.176270	-581.111938	304.160736	1139.060059	-497.903717	-244.554443	1142.302734	-389.749329	218.534393	978.219238	-361.207825	-83.430229	986.912964	-488.457275	59.612160	965.528564	586.771606	-40.514397	935.120056	583.595703	115.136513
-544.611938	137.096268	877.611694	-513.729614	-25.284880	870.844238	-617.932312	156.974854	501.139313	-588.190796	-93.929382	506.756775	-607.355408	145.507065	87.983383	-586.654419	-105.020920	90.768051	-551.649719	210.361832	1379.769409	-508.398956	-128.424652	1373.290405	-501.476227	49.207283	1399.334351	-535.347290	46.748108	1677.106934	-580.485840	304.619324	1139.406738	-497.217468	-243.072144	1141.922607	-388.271790	217.003677	981.235718	-359.517670	-79.540848	991.045471	-488.879272	59.757481	965.670654	586.456543	-40.344254	935.094543	583.036072	115.368752
-544.344299	137.017868	877.695129	-513.849487	-25.341011	870.658997	-617.835205	157.035889	501.115295	-588.397339	-93.787544	506.765381	-607.289612	145.535248	87.957367	-586.621460	-105.030556	90.732803	-552.109924	210.398895	1379.867310	-508.888519	-128.247345	1373.306885	-501.984589	49.257908	1399.368408	-535.188904	46.938061	1677.016968	-579.895996	305.102936	1139.699341	-496.116760	-242.198578	1141.846313	-386.817047	215.544739	984.320557	-357.920624	-76.131607	995.097046	-488.825531	59.438698	965.638794	586.182739	-40.236786	935.051208	582.617249	115.513138
-544.432739	137.220505	877.725342	-514.387817	-25.395819	870.557861	-617.923645	157.195648	501.138885	-588.703735	-93.743919	506.748444	-607.361511	145.515366	87.980888	-586.585632	-105.034157	90.723366	-552.601685	210.432999	1379.965210	-509.382629	-128.112427	1373.307373	-502.482635	49.310368	1399.411987	-534.983521	47.172737	1676.911499	-579.367920	305.533234	1140.012695	-494.929016	-241.762314	1141.867310	-385.509888	214.106323	987.369019	-356.757263	-72.631569	998.935242	-489.124146	59.324272	965.604065	585.868286	-40.176014	935.029175	582.190674	115.535400
-544.426025	137.286743	877.713074	-514.601746	-25.439711	870.551208	-617.958618	157.289948	501.158447	-588.863953	-93.634636	506.739044	-607.399780	145.500351	87.973129	-586.585754	-105.030418	90.697128	-553.058228	210.443863	1380.033936	-509.885651	-128.005188	1373.306396	-503.020050	49.390163	1399.410034	-534.744873	47.427837	1676.787109	-578.868225	305.904236	1140.317261	-494.058075	-240.806992	1141.708374	-384.219208	212.721298	990.523193	-355.582214	-69.179253	1002.686035	-489.279999	59.270996	965.619995	585.489014	-40.090420	934.977966	581.754333	115.642319
-544.345520	137.312851	877.697937	-514.700500	-25.483759	870.565369	-617.960510	157.421631	501.158264	-589.065125	-93.529350	506.778442	-607.406738	145.484879	87.984955	-586.424133	-105.028549	90.689148	-553.514221	210.259125	1379.924561	-510.370422	-127.962257	1373.332153	-503.532135	49.481270	1399.433228	-534.471863	47.705231	1676.668091	-578.439758	306.301147	1140.572388	-493.390686	-239.595749	1141.392090	-383.005371	211.596436	993.408264	-354.498474	-65.799347	1006.383972	-489.351379	59.220131	965.648376	585.073669	-39.995300	934.928162	581.292114	115.748787
-544.191650	136.786880	877.616577	-514.798706	-25.634295	870.534546	-617.830017	157.436646	501.049286	-589.226746	-93.384865	506.779114	-607.358643	145.528473	87.996643	-586.335388	-105.019638	90.692108	-554.032837	210.403519	1380.222046	-510.819672	-127.921616	1373.322754	-504.029053	49.553017	1399.469238	-534.187927	48.008816	1676.557129	-578.144958	306.647675	1140.881592	-492.615631	-238.633026	1141.166504	-381.872314	210.403625	996.400574	-353.456787	-62.461300	1009.939453	-489.366516	58.847012	965.612427	584.540222	-39.800102	934.858887	580.661194	116.008064
-544.067505	136.711639	877.591248	-514.971008	-25.492102	870.753174	-618.022522	157.848770	501.200348	-589.383301	-93.236343	506.742371	-607.440247	145.499680	88.037270	-586.274170	-105.033981	90.681129	-554.518982	210.394409	1380.231934	-511.260712	-127.888046	1373.321045	-504.479828	49.607304	1399.506470	-533.895874	48.321091	1676.434814	-577.923035	306.987762	1141.124878	-491.743408	-238.039810	1141.080444	-380.767334	209.267532	999.251587	-352.533417	-59.548317	1013.369263	-489.504486	58.926746	965.757202	584.083191	-39.663853	934.841064	580.250000	116.073471
-543.956421	136.614258	877.581238	-515.103027	-25.270710	870.975098	-617.799377	157.587280	501.011505	-589.508606	-93.068016	506.695496	-607.383179	145.510925	87.995384	-586.192261	-104.993469	90.666214	-555.009399	210.403122	1380.278320	-511.687439	-127.844604	1373.314087	-504.916992	49.641163	1399.519531	-533.612976	48.636761	1676.302246	-577.764587	307.299530	1141.362061	-491.197815	-237.060028	1140.860596	-379.813843	208.117874	1001.907410	-352.119385	-56.120834	1016.563171	-489.633179	59.043308	965.912720	583.355774	-39.291500	934.769897	579.287903	116.599213
-543.887695	136.664398	877.577942	-515.276001	-25.259903	871.101563	-617.803101	157.610535	501.012665	-589.700195	-92.961159	506.668610	-607.421082	145.500092	88.003799	-586.161804	-104.991119	90.674538	-555.463440	210.406265	1380.321899	-512.117981	-127.819344	1373.324707	-505.341980	49.723885	1399.531616	-533.351318	48.926136	1676.164429	-577.565308	307.569458	1141.570679	-490.753021	-236.086990	1140.573120	-378.823425	207.164978	1004.616577	-351.477264	-53.209587	1019.719299	-489.769043	59.070595	966.010864	582.707153	-39.122208	934.697876	578.747070	116.729897
-544.013672	137.222595	877.328064	-515.002930	-25.980873	870.989746	-617.980042	157.746948	501.077087	-589.828796	-92.865242	506.803253	-607.473083	145.499176	88.005005	-586.077820	-104.961121	90.642441	-555.889160	210.474075	1380.339233	-512.541748	-127.783646	1373.281738	-505.725861	49.825119	1399.527832	-533.137268	49.224888	1676.032593	-577.443054	307.859283	1141.794556	-490.539337	-234.692688	1140.196533	-378.130554	206.159027	1006.985901	-350.940765	-50.418732	1022.752197	-489.724335	59.132290	965.837219	582.375977	-38.671783	934.746704	578.385010	116.892204
-544.227356	138.265030	877.040955	-514.970947	-26.206381	870.952942	-618.227661	157.877090	501.271606	-589.897766	-92.799698	506.832733	-607.613525	145.457230	88.009567	-586.069214	-104.950104	90.614365	-556.288208	210.527435	1380.359619	-512.932495	-127.779182	1373.281738	-506.079803	49.912678	1399.537964	-532.958618	49.500008	1675.913086	-577.349670	308.083405	1141.966187	-490.228882	-233.783142	1139.954346	-377.537140	205.181808	1009.206055	-350.620300	-47.749863	1025.590576	-489.833618	59.709274	965.676575	581.699524	-38.484646	934.714722	577.813293	117.161636
-543.958435	137.486801	877.250488	-515.075317	-25.957611	871.003540	-618.065369	157.888077	501.137054	-589.963135	-92.693108	506.786560	-607.532104	145.472031	88.049545	-585.996094	-104.971252	90.589195	-556.673950	210.574203	1380.426147	-513.256287	-127.756607	1373.281372	-506.405212	50.002079	1399.545044	-532.840027	49.910843	1675.840210	-577.297180	308.198883	1142.089722	-489.961517	-232.841721	1139.698364	-377.019440	204.266022	1011.376831	-350.248535	-45.316555	1028.277466	-489.845856	59.269196	965.854431	580.902588	-38.239952	934.622559	577.218262	117.368050
-543.857605	137.424423	877.260010	-515.184265	-25.762156	871.079956	-618.055908	157.886795	501.132111	-590.057556	-92.667717	506.781525	-607.540771	145.484146	88.045143	-585.985046	-104.961494	90.606689	-557.034180	210.638611	1380.402222	-513.575073	-127.733353	1373.304688	-506.688141	50.079563	1399.568115	-532.801514	50.145386	1675.778564	-577.309814	308.335938	1142.227417	-489.573273	-232.239075	1139.553589	-376.581055	203.307571	1013.490845	-350.043823	-43.051636	1030.883301	-489.924622	59.313480	965.930542	580.130798	-37.993454	934.564758	576.636475	117.590050
-543.835693	137.403564	877.280396	-515.280518	-25.604958	871.160706	-618.131531	157.968048	501.150085	-590.154907	-92.644760	506.757599	-607.576660	145.474213	88.059402	-586.037109	-104.955147	90.597176	-557.329529	210.719376	1380.422974	-513.836304	-127.736122	1373.336792	-506.944183	50.164761	1399.598267	-532.825500	50.328079	1675.726440	-577.381531	308.423035	1142.315063	-489.512604	-231.337952	1139.338013	-376.182434	202.319977	1015.535095	-349.918945	-40.946083	1033.269165	-490.029907	59.377689	966.010620	579.228149	-37.813011	934.493347	575.993835	117.806305
-544.020935	137.824799	877.233826	-515.656738	-24.927301	871.094788	-618.304260	158.059647	501.247467	-590.174805	-92.572746	506.632202	-607.619873	145.480896	88.106552	-586.023865	-104.948784	90.588020	-557.570190	210.811279	1380.418701	-514.075439	-127.688652	1373.394165	-507.163696	50.244247	1399.633789	-532.927979	50.496147	1675.709351	-577.474915	308.459961	1142.406006	-489.696716	-230.253769	1139.062256	-375.809143	201.551819	1017.582214	-349.917603	-38.949638	1035.539429	-490.293030	59.878620	965.948608	578.295227	-37.636330	934.434448	575.341064	118.025528
-543.964233	137.670578	877.289978	-515.517456	-25.342648	871.360840	-618.323303	158.076279	501.196289	-590.263916	-92.578842	506.718628	-607.608704	145.505112	88.059731	-586.025696	-104.928169	90.598259	-557.743835	210.946808	1380.444702	-514.253479	-127.644142	1373.441162	-507.378235	50.355824	1399.655151	-533.090515	50.642021	1675.681519	-577.591187	308.424866	1142.431396	-489.726166	-229.444168	1138.873779	-375.399750	200.895432	1019.502502	-349.832947	-37.278931	1037.599121	-490.343781	59.698441	966.169739	577.395569	-37.423286	934.337708	574.742004	118.233452
-543.912292	136.824051	876.920654	-515.461914	-25.673450	871.276062	-618.416748	158.370667	501.170410	-590.286499	-92.525169	506.787933	-607.594238	145.509796	88.091484	-586.041260	-104.938660	90.591667	-557.862732	211.106995	1380.460449	-514.386414	-127.596184	1373.501221	-507.559570	50.482395	1399.676147	-533.300476	50.759686	1675.666870	-577.765686	308.378448	1142.418335	-489.845856	-228.778168	1138.731445	-375.112335	200.196213	1021.407593	-349.894501	-35.857533	1039.523926	-490.266205	59.287457	965.925476	576.554260	-36.995361	934.031616	574.105469	118.824593
-544.129456	137.183105	877.170105	-515.613220	-25.338650	871.293030	-618.632996	158.441010	501.231079	-590.240295	-92.500259	506.724762	-607.670471	145.498993	88.093262	-586.015991	-104.932358	90.575623	-557.964233	211.275803	1380.482422	-514.456787	-127.510941	1373.571777	-507.707825	50.604355	1399.680664	-533.569336	50.855232	1675.680664	-578.038269	308.317261	1142.388428	-489.899170	-228.570877	1138.713745	-374.932312	199.542709	1023.216980	-350.137238	-34.619724	1041.428467	-490.502197	59.508366	966.085815	575.738708	-36.468918	933.775635	573.396423	119.655624
-544.105286	137.196381	877.187134	-515.656616	-25.221546	871.293091	-618.630005	158.420288	501.190552	-590.241028	-92.479019	506.700867	-607.621765	145.511276	88.092194	-586.053284	-104.935051	90.580780	-558.029480	211.418747	1380.519287	-514.546997	-127.427986	1373.668213	-507.823029	50.706074	1399.715088	-533.853516	50.933743	1675.684326	-578.425415	308.223053	1142.322876	-490.395081	-227.727783	1138.557861	-374.856018	198.985138	1024.761841	-350.258911	-33.592316	1043.109863	-490.543365	59.543789	966.109070	574.965332	-35.671440	933.643005	573.007446	120.210632
-544.384216	137.393982	877.320862	-515.754211	-24.710850	871.003113	-618.610901	158.067230	501.059418	-590.114014	-92.433380	506.593048	-607.601929	145.514221	88.040840	-585.973328	-104.939697	90.566505	-558.053833	211.581314	1380.588623	-514.602173	-127.323288	1373.769653	-507.915771	50.812656	1399.738525	-534.171448	51.006023	1675.715576	-578.893677	308.101807	1142.218628	-490.763977	-227.257950	1138.476563	-374.810150	198.544769	1026.284790	-350.482697	-32.711487	1044.741699	-490.662628	59.721775	966.007996	574.171875	-35.051647	933.316162	572.768616	120.712936
-544.363525	137.306503	877.188477	-515.846069	-24.638649	871.078369	-618.830261	158.357407	501.202362	-590.103455	-92.429665	506.572418	-607.583069	145.520248	88.075653	-586.012817	-104.909592	90.548134	-558.066528	211.740219	1380.658569	-514.636414	-127.228729	1373.916138	-508.011597	50.911655	1399.749390	-534.516785	51.078964	1675.728149	-579.400513	307.952820	1142.120483	-491.162964	-226.909805	1138.471069	-374.798645	198.183075	1027.612427	-350.734711	-31.941038	1046.251587	-490.714264	59.804897	965.982971	573.323120	-34.798027	933.001404	572.357849	120.952446
-544.458557	137.357590	877.177307	-515.910522	-24.570625	871.137146	-618.754883	158.059036	501.054962	-590.106689	-92.431091	506.577911	-607.514587	145.534546	88.013603	-586.019165	-104.917755	90.563278	-558.063538	211.935471	1380.718140	-514.678955	-127.109642	1374.051147	-508.047638	51.016411	1399.758179	-534.864746	51.146374	1675.757568	-579.895996	307.795593	1142.062256	-491.574707	-226.713165	1138.535767	-374.829926	198.000931	1028.752075	-351.233978	-31.267021	1047.596191	-490.808258	59.909229	966.011169	572.683655	-34.604633	932.821960	571.824768	121.098526
-544.613281	137.379532	877.159851	-516.002380	-24.205610	871.092041	-618.889587	158.078568	501.055450	-590.048157	-92.430138	506.530640	-607.518799	145.553192	88.025024	-586.045776	-104.920387	90.562119	-558.041565	212.123718	1380.791138	-514.701599	-127.001030	1374.210571	-508.100739	51.109406	1399.760742	-535.221863	51.233910	1675.758789	-580.384888	307.606171	1142.075806	-491.971375	-226.592209	1138.659180	-374.900940	197.912842	1029.803955	-351.643829	-30.850666	1048.831787	-490.903625	60.115196	965.967468	572.134460	-34.589767	932.815552	571.391846	120.913925
-544.765930	137.427933	877.182556	-516.175903	-24.394312	871.357605	-619.119263	158.147675	501.058960	-590.137207	-92.497116	506.585510	-607.565552	145.578629	88.050995	-586.159607	-104.914986	90.576599	-558.030212	212.308167	1380.868164	-514.715698	-126.889580	1374.380981	-508.147797	51.224533	1399.759399	-535.542236	51.323311	1675.769043	-580.824951	307.450592	1142.120850	-492.136932	-226.837952	1138.911499	-375.031952	197.966827	1030.707886	-352.120087	-30.503769	1049.986206	-491.115479	60.163433	966.127808	571.653931	-34.660809	932.939636	570.991211	120.807770
-544.891296	137.419495	877.198914	-516.230225	-24.547642	871.530151	-619.210999	158.041855	501.037933	-590.218262	-92.555733	506.655518	-607.549316	145.594604	88.059387	-586.208740	-104.925903	90.604668	-558.040100	212.474380	1380.930298	-514.724182	-126.772873	1374.555298	-508.208405	51.348885	1399.758545	-535.844727	51.410110	1675.780884	-581.260315	307.283142	1142.184326	-492.508942	-226.825439	1139.095459	-375.082550	198.184937	1031.588257	-352.572693	-30.291746	1051.003174	-491.232544	60.180046	966.230042	571.171631	-34.624939	933.093933	570.534729	120.910431
-545.025208	137.441910	877.191345	-516.182129	-24.408516	871.466614	-619.309753	157.979263	501.001617	-590.142944	-92.517357	506.636078	-607.531616	145.590179	88.026367	-586.190002	-104.946716	90.616570	-558.087891	212.633041	1381.005371	-514.726501	-126.654411	1374.740967	-508.269623	51.462780	1399.763428	-536.113464	51.514294	1675.796631	-581.699463	307.118774	1142.280029	-492.878174	-226.889145	1139.328979	-375.185150	198.338882	1032.385986	-353.082092	-30.140095	1051.916748	-491.259827	60.279003	966.187073	570.640747	-34.589748	933.259338	570.107483	120.985611
-545.183350	137.490448	877.202576	-516.186523	-24.311573	871.434814	-619.401978	157.908691	500.985291	-590.139221	-92.512909	506.625732	-607.486633	145.578629	88.003960	-586.210876	-104.965652	90.612823	-558.171021	212.787857	1381.069824	-514.751892	-126.568649	1374.904907	-508.340454	51.558475	1399.768677	-536.367798	51.622711	1675.814087	-582.138733	307.000519	1142.387207	-493.237854	-227.008057	1139.571533	-375.336304	198.599915	1033.205444	-353.580566	-30.031300	1052.752441	-491.328186	60.368378	966.170593	570.022583	-34.572529	933.435486	569.654602	121.015541
-545.336731	137.560593	877.219604	-516.132874	-24.140036	871.350342	-619.480469	157.850540	500.978363	-590.112488	-92.528931	506.630035	-607.460876	145.617020	88.010643	-586.159668	-104.960350	90.620712	-558.268433	212.895462	1381.106445	-514.738525	-126.483849	1375.066040	-508.427490	51.684464	1399.790161	-536.555481	51.766544	1675.806641	-582.553894	306.979309	1142.498291	-493.524109	-227.228867	1139.848022	-375.502014	198.707474	1034.065430	-354.025208	-30.016407	1053.414673	-491.352783	60.489277	966.126038	569.403320	-34.520199	933.544006	569.223145	121.050476
-545.511230	137.631744	877.249207	-516.143860	-24.051128	871.358582	-619.558777	157.845535	500.998596	-590.115417	-92.506599	506.617035	-607.414001	145.624466	88.033958	-586.235107	-104.950142	90.621223	-558.377502	212.976624	1381.129761	-514.723999	-126.388603	1375.234985	-508.574829	51.836899	1399.754150	-536.709473	51.912098	1675.789673	-582.925781	307.032104	1142.570313	-493.943207	-227.225601	1140.060425	-375.685028	198.806335	1034.909302	-354.734283	-29.702759	1054.209351	-491.450470	60.596489	966.145874	568.737610	-34.410942	933.572388	568.719849	121.165024
-545.700134	137.669724	877.279297	-516.171875	-23.987629	871.357971	-619.622559	157.765274	500.953613	-590.121887	-92.522255	506.617706	-607.419556	145.624725	88.020515	-586.232422	-104.946602	90.637238	-558.485046	212.907471	1380.967285	-514.715088	-126.311317	1375.419312	-508.703156	51.984070	1399.759155	-536.801880	52.064835	1675.761963	-583.341248	307.206055	1142.606079	-493.885010	-227.795609	1140.419189	-375.928406	198.843094	1035.747803	-355.333710	-29.597113	1054.768921	-491.556488	60.670101	966.158691	568.130737	-34.299717	933.557434	568.265503	121.294228
-545.837952	137.691895	877.308777	-516.143005	-23.929634	871.364136	-619.876343	158.123093	501.076935	-590.088013	-92.490150	506.612061	-607.427734	145.632767	88.052185	-586.263123	-104.958069	90.639946	-558.696655	212.978516	1380.942261	-514.712219	-126.234589	1375.558838	-508.834503	52.137791	1399.759521	-536.832092	52.231449	1675.704224	-583.699768	307.485901	1142.662598	-493.950806	-228.099030	1140.732300	-376.211853	198.693542	1036.587769	-355.958893	-29.521229	1055.220947	-491.632141	60.734192	966.184570	567.500183	-34.254444	933.553772	567.749146	121.421715
-545.994873	137.714676	877.339233	-516.161804	-23.845028	871.344849	-619.918579	158.128525	501.094849	-590.098022	-92.522568	506.618256	-607.432556	145.645523	88.054955	-586.251465	-104.960915	90.644569	-558.938232	213.036453	1380.918091	-514.707153	-126.133812	1375.729126	-508.990967	52.281651	1399.756470	-536.813416	52.401508	1675.652832	-584.033386	307.820038	1142.728149	-493.960724	-228.300735	1141.038086	-376.524841	198.533859	1037.379272	-356.429474	-29.538363	1055.454224	-491.725922	60.793598	966.192444	566.959229	-34.196377	933.544128	567.224121	121.617569
-546.115967	137.734863	877.359680	-516.143127	-23.777842	871.330994	-619.963135	158.125504	501.110809	-590.092773	-92.538963	506.623291	-607.407898	145.651672	88.058777	-586.299316	-104.961357	90.627548	-559.249634	213.215317	1381.075073	-514.699768	-126.027382	1375.872314	-509.165009	52.409122	1399.766113	-536.735474	52.561588	1675.597900	-584.322632	308.102112	1142.806396	-493.971558	-228.567093	1141.329468	-376.891937	198.245438	1038.126587	-357.113251	-29.299648	1055.898682	-491.807678	60.846806	966.208435	566.515076	-34.050865	933.481995	566.654785	122.038857
-546.242920	137.725281	877.394104	-516.141541	-23.686584	871.323364	-619.992371	158.087494	501.101044	-590.070251	-92.576996	506.601013	-607.427124	145.640472	88.050545	-586.265930	-104.985924	90.607475	-559.545715	213.236572	1381.048340	-514.683899	-125.924309	1375.998779	-509.341064	52.500248	1399.742188	-536.596069	52.711384	1675.529419	-584.606384	308.429047	1142.864380	-493.893951	-228.813141	1141.601563	-377.325073	197.917847	1038.836304	-357.677856	-29.148962	1056.124756	-491.896545	60.892101	966.232849	566.426025	-33.676228	933.330811	566.280334	122.412605
-546.352478	137.778091	877.420593	-516.154602	-23.588312	871.295532	-620.018677	158.097702	501.100403	-590.035217	-92.583824	506.562012	-607.435425	145.637848	88.034622	-586.317627	-104.978905	90.583939	-559.815430	213.230118	1381.007446	-514.630371	-125.817085	1376.135742	-509.532898	52.614746	1399.715332	-536.379028	52.873932	1675.443848	-584.873840	308.776276	1142.876343	-493.737579	-229.043854	1141.827271	-377.725189	197.566620	1039.482910	-358.180450	-29.034964	1056.269531	-491.994507	60.953827	966.248474	566.104492	-33.718674	933.286987	566.028809	122.224060
-546.450073	137.834793	877.418274	-516.132996	-23.587040	871.299072	-619.989380	158.101959	501.089478	-589.989136	-92.595284	506.537933	-607.383118	145.650635	88.019279	-586.297241	-104.963455	90.565102	-560.151062	213.255859	1380.913330	-514.580078	-125.678314	1376.232422	-509.741852	52.765732	1399.670898	-536.106201	53.044964	1675.312988	-585.114563	309.126617	1142.860596	-493.757019	-228.970840	1141.995605	-378.105560	197.176086	1040.051270	-358.645996	-28.804348	1056.386719	-492.087372	61.002686	966.271606	565.802551	-33.792610	933.231384	565.808655	122.011620
-546.559509	137.910553	877.381897	-516.126526	-23.545216	871.269531	-619.976135	158.145645	501.072815	-589.961304	-92.615944	506.570740	-607.365051	145.656204	88.022781	-586.354309	-104.965790	90.574127	-560.479553	213.294098	1380.839478	-514.549377	-125.564140	1376.326416	-509.956360	52.894260	1399.614014	-535.784180	53.215084	1675.176636	-585.387634	309.429199	1142.843506	-493.330109	-229.456726	1142.304443	-378.577576	196.767288	1040.498047	-359.194275	-28.565685	1056.561157	-492.186493	61.082981	966.258057	565.484802	-33.701874	933.156860	565.391357	122.120583
-546.643921	137.973160	877.385986	-516.109924	-23.494457	871.243652	-619.925964	158.177216	501.060913	-589.936096	-92.656624	506.580688	-607.343994	145.661423	88.026291	-586.357605	-104.968269	90.588280	-560.805908	213.328400	1380.795044	-514.505615	-125.467773	1376.425049	-510.187897	53.038250	1399.573730	-535.398499	53.361721	1675.057617	-585.668884	309.696991	1142.853394	-493.111328	-229.689804	1142.539063	-379.128998	196.351654	1040.715088	-359.800415	-28.262552	1056.749756	-492.277527	61.135086	966.271667	565.220581	-33.656261	933.099670	565.023254	122.118912
-546.716858	138.048294	877.384583	-516.094849	-23.482630	871.224854	-619.891113	158.165009	501.100494	-589.891418	-92.665680	506.581787	-607.332947	145.632355	88.026917	-586.382751	-104.970978	90.598557	-561.162231	213.323013	1380.760132	-514.446777	-125.358879	1376.486328	-510.403961	53.175106	1399.569824	-534.965088	53.499413	1674.950684	-585.877808	309.833191	1142.874146	-493.113495	-229.542068	1142.640259	-379.446289	195.923660	1041.328979	-360.320343	-27.947794	1056.909668	-492.365479	61.176289	966.286743	564.852234	-33.540306	933.037415	564.573975	122.236206
-546.789307	138.057327	877.369446	-516.090820	-23.445282	871.188416	-619.830017	158.126968	501.145966	-589.828247	-92.686363	506.582642	-607.342712	145.624298	88.072617	-586.416687	-104.974739	90.606773	-561.523499	213.349380	1380.723389	-514.423462	-125.270363	1376.545532	-510.621399	53.285183	1399.552002	-534.487732	53.628708	1674.868408	-586.119080	309.967072	1142.878540	-492.653107	-230.033157	1142.882568	-379.913330	195.441025	1041.611694	-360.893738	-27.659679	1057.157471	-492.462280	61.193546	966.287720	564.520569	-33.417435	932.993286	564.167053	122.362190
-546.827271	138.062866	877.362732	-516.070679	-23.397776	871.156189	-619.771973	158.057632	501.168579	-589.752197	-92.752670	506.550232	-607.308472	145.632767	88.072266	-586.388916	-104.976746	90.585548	-561.857422	213.326004	1380.677490	-514.395569	-125.174339	1376.583130	-510.824463	53.401489	1399.513062	-533.979309	53.746902	1674.710449	-586.348694	310.053192	1142.900269	-492.365814	-230.226654	1143.051880	-380.342743	194.958740	1041.879883	-361.417786	-27.235577	1057.412720	-492.534210	61.207546	966.295471	564.153259	-33.325817	932.987732	563.778748	122.434296
-546.880371	138.074127	877.316650	-516.058655	-23.371143	871.128662	-619.722046	158.057144	501.171509	-589.683350	-92.758392	506.503906	-607.320557	145.623047	88.066498	-586.454407	-104.982407	90.584007	-562.197815	213.356812	1380.614746	-514.356628	-125.071419	1376.614136	-511.015503	53.540901	1399.451416	-533.426575	53.853844	1674.540527	-586.575500	310.089325	1142.846802	-492.293945	-229.974579	1143.130249	-380.719696	194.511261	1041.999878	-361.900970	-26.710365	1057.678955	-492.634125	61.236721	966.291748	563.818665	-33.230190	932.978333	563.399902	122.576981
-546.931702	138.066086	877.272217	-516.034485	-23.385294	871.117920	-619.677246	158.040833	501.143585	-589.592224	-92.794800	506.506287	-607.302124	145.565704	88.034775	-586.446472	-104.989517	90.561256	-562.523743	213.414688	1380.549316	-514.323486	-124.954529	1376.671021	-511.224426	53.671394	1399.356323	-532.835876	53.955887	1674.371094	-586.848816	310.116547	1142.759521	-491.799133	-230.314072	1143.365234	-381.276825	194.103683	1041.806519	-362.323730	-26.581520	1057.931763	-492.717407	61.248428	966.292542	563.500183	-33.157196	933.003967	563.038513	122.712158
-546.995728	138.041382	877.232971	-516.060852	-23.360651	871.118042	-619.629700	158.024765	501.114563	-589.518494	-92.826920	506.516907	-607.271851	145.572968	88.030403	-586.440247	-104.966972	90.555191	-562.820068	213.462585	1380.490356	-514.312012	-124.863403	1376.732666	-511.395996	53.818012	1399.289917	-532.252808	54.048763	1674.222168	-587.051819	310.066742	1142.662476	-491.756836	-229.975021	1143.450684	-381.554596	193.662766	1042.095581	-362.643707	-26.149408	1058.255737	-492.822968	61.268566	966.297546	563.253540	-33.043629	933.006775	562.714600	122.843117
-547.068542	138.043015	877.233215	-516.108276	-23.350582	871.140625	-619.573425	157.990646	501.102600	-589.423035	-92.871407	506.516998	-607.254028	145.554504	88.034470	-586.511108	-104.963615	90.599312	-563.121338	213.520599	1380.462646	-514.348328	-124.776390	1376.813965	-511.548462	53.933643	1399.247803	-531.659363	54.117813	1674.093384	-587.309631	309.972961	1142.548706	-491.519409	-229.947113	1143.610840	-381.886292	193.259048	1042.150513	-363.134705	-25.494215	1058.745483	-492.942352	61.281189	966.333496	563.002258	-32.948318	933.025208	562.375061	122.964867
-547.135437	138.015823	877.230225	-516.144043	-23.323849	871.139160	-619.539063	157.920395	501.133331	-589.291809	-92.876045	506.528534	-607.268616	145.540298	88.074577	-586.457520	-104.977180	90.605827	-563.407776	213.551300	1380.442383	-514.404785	-124.735825	1376.891479	-511.695129	54.005547	1399.249023	-531.076538	54.123817	1674.007935	-587.588745	309.821899	1142.469360	-491.013123	-230.250732	1143.902100	-382.210846	192.753616	1042.306274	-363.327911	-25.186464	1059.015015	-493.049377	61.278996	966.354736	562.784180	-32.800720	933.003174	562.048096	123.075508
-547.249084	137.928589	877.228088	-516.203918	-23.319855	871.136658	-619.494202	157.769989	501.157166	-589.182129	-92.911804	506.490875	-607.226807	145.518265	88.061653	-586.556091	-104.948799	90.592644	-563.671326	213.604507	1380.429932	-514.486816	-124.671722	1376.946899	-511.825775	54.088467	1399.253174	-530.528809	54.118240	1673.917358	-587.883484	309.654358	1142.333618	-490.764130	-230.178040	1144.049805	-382.536346	192.265472	1042.461304	-363.595398	-24.692913	1059.386108	-493.182831	61.242588	966.371704	562.599060	-32.602814	932.945313	561.742981	123.201248
-547.326904	137.936111	877.230530	-516.296204	-23.300930	871.143616	-619.522949	157.676346	501.180634	-589.109009	-92.921967	506.445343	-607.190125	145.452988	88.086693	-586.620483	-104.952866	90.573151	-563.908813	213.658875	1380.421143	-514.542358	-124.597710	1376.997803	-511.895844	54.219200	1399.222656	-530.025513	54.106964	1673.828125	-588.190186	309.523529	1142.190674	-490.472382	-230.038223	1144.175171	-382.931671	191.840530	1042.389404	-363.719238	-24.241180	1059.713013	-493.313995	61.245556	966.396118	562.397461	-32.460621	932.916687	561.438782	123.368866
-547.435547	137.938171	877.211365	-516.398193	-23.260317	871.152222	-619.536621	157.590958	501.202698	-589.038147	-92.976563	506.424927	-607.200378	145.405991	88.111832	-586.607300	-104.935181	90.562469	-564.079285	213.759949	1380.320679	-514.570496	-124.521111	1377.042847	-511.982361	54.354046	1399.193604	-529.617615	54.073269	1673.745239	-588.494263	309.343811	1142.034668	-490.214630	-229.872147	1144.313965	-383.219696	191.519379	1042.444824	-363.957428	-23.673452	1060.054688	-493.454895	61.277946	966.405212	562.230408	-32.298790	932.898926	561.181335	123.510674
-547.600342	137.965057	877.192505	-516.544556	-23.285288	871.176453	-619.626099	157.506851	501.198029	-588.996094	-92.995735	506.368347	-607.193420	145.396378	88.120987	-586.583679	-104.927185	90.562546	-564.202332	213.899994	1380.245728	-514.565735	-124.442314	1377.093750	-512.013000	54.492043	1399.156494	-529.332764	54.020752	1673.708984	-588.817993	309.108521	1141.845459	-489.952179	-229.748398	1144.441650	-383.485657	191.250443	1042.481079	-364.119568	-23.197941	1060.352173	-493.628662	61.302937	966.414429	562.075439	-32.155861	932.872375	560.919922	123.723763
-547.742310	138.021927	877.184509	-516.696594	-23.261713	871.192444	-619.686523	157.376785	501.173065	-588.976929	-93.013733	506.358948	-607.162781	145.352875	88.131897	-586.653687	-104.930573	90.542580	-564.267822	214.031281	1380.152954	-514.551208	-124.378380	1377.143433	-511.985107	54.641373	1399.113525	-529.172913	53.935986	1673.735352	-589.134155	308.906769	1141.672241	-489.702911	-229.607788	1144.553833	-383.674774	191.042175	1042.679565	-364.212402	-22.809958	1060.664551	-493.797852	61.349026	966.427490	561.905029	-32.058212	932.884399	560.670044	123.844757
-547.896362	138.028168	877.181152	-516.871704	-23.231022	871.202698	-619.766602	157.209290	501.200714	-588.978088	-93.028168	506.337982	-607.150024	145.336380	88.144806	-586.655640	-104.926849	90.557457	-564.296021	214.149445	1380.110107	-514.469727	-124.278130	1377.210693	-511.907043	54.767345	1399.106689	-529.174072	53.795792	1673.830078	-589.479736	308.641998	1141.538696	-489.508209	-229.577454	1144.714844	-383.899200	190.895905	1042.787354	-364.464783	-22.393667	1060.933228	-493.964417	61.370461	966.431641	561.785217	-31.961857	932.933472	560.425110	123.937767
-548.059998	138.056320	877.223816	-517.106018	-23.174576	871.214722	-619.884338	157.029984	501.267609	-589.000183	-93.072105	506.321808	-607.097839	145.286377	88.168930	-586.708557	-104.923195	90.545837	-564.241150	214.257446	1380.102539	-514.333862	-124.206161	1377.251343	-511.743835	54.887371	1399.134888	-529.365356	53.613846	1674.015869	-589.846130	308.408447	1141.439087	-489.346100	-229.541672	1144.827637	-384.094177	190.810471	1042.964844	-364.527405	-22.209072	1061.240723	-494.152466	61.381317	966.455688	561.665955	-31.897953	932.972290	560.206665	123.995941
-548.257690	138.125214	877.278564	-517.354858	-23.153189	871.240051	-620.011902	156.795074	501.342499	-589.039246	-93.079926	506.292816	-607.082092	145.250778	88.204628	-586.717163	-104.912926	90.561966	-564.093384	214.385132	1380.097656	-514.155457	-124.133705	1377.302979	-511.562164	54.977776	1399.177856	-529.736511	53.404091	1674.254395	-590.219421	308.145172	1141.344116	-489.223419	-229.528488	1144.918335	-384.324280	190.751221	1043.061646	-364.520691	-22.125298	1061.542603	-494.356842	61.400162	966.489014	561.573730	-31.842812	933.020691	559.996643	124.041473
-548.534058	138.165085	877.327454	-517.875488	-23.494341	871.515686	-620.144714	156.579208	501.430939	-589.257690	-93.166702	506.329651	-607.042969	145.213409	88.258316	-586.748901	-104.904991	90.557701	-563.883240	214.514328	1380.084106	-513.887817	-124.033485	1377.353760	-511.298492	55.081684	1399.186035	-530.281311	53.148731	1674.492676	-590.536438	307.889893	1141.238770	-489.127289	-229.529739	1144.981079	-384.469482	190.789719	1043.257813	-364.386688	-21.811365	1061.734375	-494.766144	61.309441	966.653259	561.494263	-31.803730	933.034546	559.781860	124.088165
-548.800537	138.248062	877.340637	-518.227539	-23.460707	871.518250	-620.296387	156.434158	501.472687	-589.365417	-93.180496	506.291046	-606.995605	145.127731	88.288269	-586.755371	-104.904518	90.560600	-563.622070	214.650894	1380.043335	-513.614746	-123.929779	1377.411743	-511.003815	55.217052	1399.160645	-530.989807	52.854851	1674.755737	-590.915405	307.709473	1141.154541	-489.071930	-229.483780	1145.050415	-384.603882	190.893829	1043.485352	-364.322845	-21.722656	1061.921509	-495.015350	61.352364	966.636719	561.422791	-31.801836	933.076477	559.597839	124.142632
-549.092651	138.290375	877.355225	-518.603516	-23.443640	871.506409	-620.453674	156.265137	501.468781	-589.517029	-93.136024	506.246429	-606.933044	145.056595	88.270081	-586.807251	-104.898705	90.517647	-563.273987	214.852722	1380.014160	-513.229736	-123.795624	1377.491577	-510.705994	55.359344	1399.159058	-531.886597	52.500107	1675.023682	-591.248230	307.552734	1141.066772	-488.998108	-229.439484	1145.142578	-384.731812	191.075317	1043.740356	-364.280365	-21.640259	1062.052612	-495.259888	61.364590	966.601379	561.339233	-31.783146	933.074646	559.401428	124.161407
-549.373962	138.279037	877.354736	-518.986877	-23.476799	871.531738	-620.660217	156.148499	501.497253	-589.759949	-93.080116	506.205078	-606.916321	144.993225	88.268356	-586.750000	-104.883621	90.484810	-562.824585	215.003372	1380.017700	-512.801575	-123.667747	1377.581665	-510.367798	55.505283	1399.157959	-532.894897	52.124470	1675.314331	-591.574707	307.453674	1141.061523	-488.893494	-229.421692	1145.269043	-384.870697	191.228653	1044.023926	-364.270447	-21.570473	1062.183716	-495.496094	61.351715	966.573120	561.244324	-31.741306	933.083069	559.198608	124.196358
-549.650635	138.312851	877.364685	-519.410522	-23.414347	871.545349	-620.846069	155.945084	501.546356	-589.967590	-93.024048	506.133789	-606.893127	144.935547	88.301498	-586.752991	-104.885681	90.491013	-562.374939	215.125809	1380.057983	-512.385742	-123.519547	1377.677979	-510.009918	55.655029	1399.173462	-534.010315	51.660393	1675.627930	-591.838684	307.389496	1141.135742	-488.737000	-229.380814	1145.430054	-385.003540	191.320877	1044.332520	-364.291443	-21.481430	1062.182129	-495.732452	61.390499	966.537415	561.113342	-31.686825	933.068298	559.009338	124.220787
-549.902283	138.308350	877.376038	-519.883240	-23.307905	871.555176	-621.014954	155.803131	501.600983	-590.188660	-92.897346	506.044525	-606.810242	144.896744	88.316940	-586.661926	-104.853363	90.440720	-561.859070	215.265182	1380.136475	-511.994843	-123.372902	1377.767090	-509.617340	55.791702	1399.222046	-535.229553	51.127239	1675.939819	-592.055054	307.340149	1141.275513	-488.545532	-229.343338	1145.617065	-385.125153	191.278824	1044.698242	-364.324005	-21.362400	1062.132324	-495.960052	61.417217	966.492249	560.998047	-31.596588	933.068054	558.823730	124.301514
-550.173950	138.337357	877.396179	-520.351440	-23.287863	871.585815	-621.237122	155.710693	501.648834	-590.431091	-92.803398	506.023376	-606.814758	144.857712	88.324142	-586.523743	-104.834404	90.456429	-561.299744	215.391052	1380.249878	-511.571289	-123.204872	1377.862671	-509.232208	55.902512	1399.274414	-536.531921	50.522758	1676.231567	-592.189453	307.334747	1141.434448	-488.274078	-229.279007	1145.814331	-385.222412	191.217911	1045.046387	-364.382446	-21.243246	1062.021606	-496.176270	61.430859	966.452942	560.872070	-31.476116	933.044739	558.652588	124.392723
-550.390503	138.397934	877.436584	-520.825562	-23.234846	871.630127	-621.476624	155.670288	501.666382	-590.659302	-92.678596	505.972778	-606.836914	144.820511	88.361259	-586.464478	-104.843231	90.459221	-560.716858	215.482437	1380.402710	-511.178345	-123.026749	1377.946289	-508.858398	56.045681	1399.308472	-537.897095	49.864174	1676.481689	-592.280579	307.398285	1141.631592	-487.929657	-229.239929	1146.039551	-385.339844	191.177231	1045.310791	-364.498932	-21.043947	1061.823364	-496.362396	61.458912	966.428650	560.728394	-31.355125	933.013733	558.491699	124.537064
-550.586121	138.439880	877.447388	-521.291687	-23.203157	871.657166	-621.709717	155.675247	501.653198	-590.955688	-92.543694	505.939606	-606.872742	144.819763	88.351921	-586.392273	-104.836517	90.461609	-560.172241	215.570663	1380.474243	-510.799469	-122.803810	1378.042847	-508.486450	56.179108	1399.317017	-539.246582	49.133644	1676.705688	-592.268555	307.563690	1141.816528	-487.499878	-229.234283	1146.237427	-385.412231	191.178726	1045.629272	-364.602661	-20.850361	1061.585815	-496.521179	61.472816	966.374878	560.585327	-31.223400	932.986267	558.328003	124.693657
-550.759094	138.510468	877.475037	-521.750305	-23.154011	871.704102	-621.813904	155.529266	501.531982	-591.325623	-92.411667	505.906189	-606.830017	144.857986	88.311134	-586.325073	-104.824860	90.433891	-559.653259	215.663528	1380.612305	-510.475739	-122.646927	1378.090576	-508.154114	56.335747	1399.320923	-540.619995	48.334747	1676.873047	-592.237854	307.797760	1142.025879	-487.103821	-229.225418	1146.403076	-385.609528	191.172318	1045.677612	-364.727448	-20.665085	1061.302612	-496.667480	61.506489	966.340271	560.430725	-31.048576	932.956787	558.165344	124.885658
-550.843933	138.525238	877.484985	-522.166443	-23.099779	871.762573	-622.223267	155.807083	501.611115	-591.684265	-92.281960	505.911926	-606.951111	144.867386	88.329933	-586.332458	-104.839684	90.443855	-559.133667	215.818146	1380.762695	-510.172791	-122.443939	1378.111084	-507.847473	56.456203	1399.319214	-541.980530	47.452606	1677.015869	-592.124451	308.106537	1142.282471	-486.468628	-229.503052	1146.523926	-385.730347	191.129456	1045.888794	-364.869995	-20.582285	1060.966309	-496.765717	61.517616	966.309631	560.284790	-30.868158	932.900452	558.005737	125.090607
-550.893677	138.586136	877.518677	-522.562866	-23.002525	871.794861	-622.500977	155.899872	501.651489	-592.008362	-92.117439	505.837738	-606.979492	144.924271	88.345757	-586.245056	-104.812859	90.395050	-558.650085	215.907883	1380.947266	-509.861633	-122.241959	1378.095093	-507.547882	56.536915	1399.365234	-543.262268	46.549290	1677.164307	-591.919189	308.385315	1142.538208	-486.005432	-229.396500	1146.533081	-385.832031	191.005829	1046.119019	-364.924011	-20.460926	1060.588379	-496.833740	61.541004	966.277588	560.102417	-30.721401	932.871948	557.831726	125.220505
-550.867371	138.585312	877.530823	-522.881531	-22.889763	871.808533	-622.777771	155.958282	501.677185	-592.281250	-91.928093	505.747406	-607.097473	144.963364	88.346237	-586.095520	-104.808739	90.370537	-558.187866	215.989716	1381.134644	-509.614532	-122.058632	1377.996704	-507.328796	56.556057	1399.404297	-544.460754	45.636810	1677.294434	-591.639832	308.744019	1142.803467	-485.754791	-229.008423	1146.342163	-385.901764	190.878479	1046.336792	-364.974152	-20.296085	1060.098267	-496.833588	61.542767	966.228821	559.947754	-30.549044	932.831848	557.677368	125.375053
-550.819702	138.644150	877.539185	-523.113281	-22.741007	871.765503	-623.007446	156.039307	501.702301	-592.600159	-91.826302	505.694824	-607.123230	144.987350	88.349213	-585.712646	-104.622925	90.153061	-557.768860	216.046570	1381.332520	-509.391235	-121.888222	1377.889648	-507.143341	56.556763	1399.440918	-545.559204	44.698681	1677.369385	-591.301208	309.150879	1143.049805	-485.109528	-229.275879	1146.417480	-385.888763	190.752060	1046.532959	-365.032684	-20.225473	1059.545532	-496.786987	61.576008	966.153564	559.766724	-30.400335	932.814575	557.501465	125.512215
-550.706177	138.650146	877.504639	-523.292297	-22.637939	871.703735	-623.232361	156.164764	501.682709	-592.900452	-91.664215	505.659210	-607.175720	145.066086	88.323112	-585.568604	-104.618378	90.136276	-557.419800	216.121643	1381.460938	-509.259979	-121.725784	1377.726685	-507.009369	56.529118	1399.465942	-546.586182	43.738106	1677.372803	-590.931641	309.610352	1143.290649	-484.698334	-229.232040	1146.252808	-385.858551	190.652924	1046.620728	-365.062927	-20.182997	1058.900757	-496.707062	61.565243	966.058411	559.650452	-30.263527	932.802612	557.359436	125.664360
-550.557373	138.660370	877.422974	-523.421082	-22.566008	871.609070	-623.511597	156.384033	501.608490	-593.203247	-91.492851	505.615814	-607.277100	145.076889	88.314087	-585.560730	-104.613480	90.119377	-557.066833	216.159302	1381.640503	-509.146820	-121.586456	1377.525879	-506.942841	56.456154	1399.473022	-547.417480	42.843616	1677.382080	-590.512085	310.077667	1143.547119	-484.326355	-229.205154	1146.042358	-385.734833	190.619995	1046.636719	-365.024658	-20.141691	1058.248169	-496.595367	61.549614	965.927551	559.544922	-30.139484	932.790955	557.229126	125.803551
-550.326782	138.702591	877.330688	-523.481018	-22.470699	871.485229	-623.681396	156.566956	501.554962	-593.424194	-91.310524	505.587585	-607.345886	145.135284	88.272774	-585.448792	-104.637321	90.103630	-556.732117	216.240982	1381.846802	-509.107666	-121.495430	1377.294189	-506.935760	56.364555	1399.471680	-548.115417	41.958542	1677.347046	-589.958801	310.490601	1143.866821	-484.235718	-228.825500	1145.675659	-385.515839	190.627136	1046.723633	-364.866913	-20.076496	1057.593750	-496.426727	61.543941	965.785461	559.422668	-30.034016	932.796143	557.079041	125.943581
-550.059692	138.763596	877.241516	-523.543213	-22.371534	871.384216	-623.833862	156.790741	501.536194	-593.636536	-91.132614	505.556854	-607.415710	145.190094	88.288475	-585.417419	-104.662010	90.083817	-556.520752	216.197998	1382.069092	-509.199432	-121.451759	1377.018921	-506.972778	56.240932	1399.470703	-548.642883	41.107239	1677.327515	-589.393677	310.873810	1144.234131	-484.003937	-228.718872	1145.338013	-385.277191	190.669891	1046.668701	-364.749634	-20.045908	1057.042358	-496.269653	61.545124	965.669067	559.300110	-29.948662	932.793701	556.930359	126.030502
-549.748840	138.861588	877.192444	-523.601807	-22.278864	871.319214	-623.954285	156.958755	501.548828	-593.807129	-90.934082	505.513672	-607.474976	145.245361	88.274574	-585.365356	-104.651405	90.051994	-556.452209	216.066116	1382.338867	-509.375366	-121.465271	1376.666260	-507.037415	56.086452	1399.471436	-549.018738	40.264729	1677.244629	-588.787720	311.332275	1144.639648	-483.569611	-228.939575	1145.059448	-384.993408	190.724731	1046.597900	-364.726410	-19.977325	1056.588013	-496.128845	61.540916	965.609070	559.180298	-29.851545	932.784241	556.757263	126.146492
-549.422668	138.941360	877.168823	-523.663940	-22.250986	871.287598	-624.004089	157.205521	501.582520	-593.969177	-90.802872	505.485413	-607.596741	145.271255	88.293602	-585.232727	-104.663979	90.036980	-556.376892	215.928558	1382.636475	-509.693115	-121.550262	1376.240967	-507.143433	55.895302	1399.464844	-549.185303	39.541267	1677.199463	-588.118347	311.749084	1145.028931	-483.415680	-228.883148	1144.605591	-384.691864	190.882309	1046.359253	-364.738892	-19.836691	1056.160645	-496.003632	61.490128	965.588196	559.066650	-29.726261	932.772339	556.581604	126.218300
-549.129028	139.019669	877.130371	-523.793030	-22.296816	871.303284	-623.989380	157.436157	501.566803	-594.111816	-90.686211	505.466278	-607.663330	145.288315	88.289795	-585.207947	-104.672783	90.015961	-556.311279	215.754730	1382.916016	-510.034424	-121.683487	1375.857422	-507.299042	55.686275	1399.431396	-549.182617	38.851273	1677.114014	-587.387512	312.124207	1145.471924	-483.325500	-228.816833	1144.169556	-384.225189	191.008179	1046.452148	-364.761383	-19.696011	1055.799072	-495.936462	61.425655	965.586243	558.950012	-29.646997	932.765808	556.424500	126.293327
-548.803223	139.112305	877.079041	-523.917603	-22.466242	871.373596	-623.966858	157.708267	501.564758	-594.250549	-90.612740	505.507446	-607.777893	145.324051	88.307617	-585.223511	-104.645012	89.998077	-556.283813	215.543839	1383.200806	-510.556122	-121.917839	1375.410278	-507.501404	55.449226	1399.405762	-549.010498	38.264935	1676.985962	-586.629822	312.502014	1145.900757	-483.309540	-228.752792	1143.705688	-383.791260	191.207886	1046.345215	-364.750061	-19.545311	1055.532593	-495.875000	61.331429	965.614990	558.820740	-29.603554	932.758240	556.279480	126.353027
-548.463013	139.265488	877.027344	-524.011047	-22.677420	871.448303	-623.910095	158.013321	501.577911	-594.359192	-90.497726	505.551880	-607.960205	145.331635	88.325706	-585.306641	-104.618423	90.004349	-556.231750	215.292770	1383.489990	-511.109314	-122.200989	1375.000122	-507.746246	55.140499	1399.341431	-548.617004	37.735771	1676.863037	-585.855530	312.843811	1146.324463	-483.388092	-228.679596	1143.210449	-383.321716	191.426773	1046.227661	-364.751801	-19.374815	1055.368286	-495.820251	61.247120	965.658630	558.657410	-29.531416	932.747803	556.131653	126.404572
-548.113708	139.448593	876.967529	-524.007080	-22.567293	871.407043	-623.709412	158.293030	501.578430	-594.333984	-90.344276	505.534882	-608.007446	145.347916	88.318268	-585.257263	-104.596245	90.021721	-556.075928	214.914917	1383.694580	-511.820496	-122.528442	1374.517212	-508.059021	54.789104	1399.284424	-548.033325	37.265255	1676.734375	-585.095825	313.283112	1146.812256	-483.486176	-228.539215	1142.615601	-382.859497	191.527313	1046.217896	-364.740021	-19.209183	1055.280640	-495.703796	61.306786	965.637451	558.555969	-29.447603	932.728699	556.018005	126.497505
-547.767456	139.621674	876.969666	-523.936462	-22.424501	871.382629	-623.489441	158.607895	501.587433	-594.251099	-90.220871	505.524323	-608.067200	145.381744	88.329819	-585.197021	-104.535057	89.992279	-556.169861	214.695663	1384.033325	-512.566223	-122.906090	1374.084595	-508.389465	54.433620	1399.251221	-547.292236	36.864151	1676.590698	-584.356323	313.708374	1147.288574	-483.652008	-228.424484	1142.054932	-382.400940	191.678177	1046.271118	-364.631378	-18.864756	1055.196411	-495.585968	61.365742	965.669312	558.442932	-29.378109	932.731201	555.900146	126.556580
-547.434021	139.770126	876.965820	-523.859253	-22.314436	871.346680	-623.293518	158.934937	501.633911	-594.184021	-90.106003	505.510071	-608.153748	145.412796	88.370789	-585.247742	-104.527390	89.991653	-556.190430	214.388306	1384.326660	-513.394592	-123.314667	1373.648804	-508.736816	54.048187	1399.240479	-546.346558	36.553902	1676.477295	-583.635376	314.114807	1147.767334	-483.943695	-228.308228	1141.488159	-382.019379	191.774017	1046.246826	-364.669464	-18.868448	1055.287720	-495.475494	61.397205	965.693970	558.343872	-29.286802	932.719727	555.810120	126.610886
-547.079468	139.983810	876.986877	-523.742065	-22.203217	871.338013	-623.092468	159.192871	501.665955	-594.046387	-89.983093	505.507996	-608.320007	145.450363	88.420906	-585.220642	-104.464531	89.978691	-556.205383	213.988007	1384.615356	-514.268188	-123.759308	1373.222290	-509.129181	53.611546	1399.225342	-545.236023	36.255188	1676.329712	-582.928223	314.541168	1148.251953	-484.542389	-227.827820	1140.760986	-381.543335	191.836227	1046.559326	-364.504242	-18.429836	1055.364502	-495.371490	61.461308	965.760742	558.244507	-29.210972	932.715759	555.709656	126.666801
-546.715515	140.150726	877.011047	-523.608704	-22.047064	871.303833	-622.789917	159.466003	501.680908	-593.847290	-89.805725	505.490662	-608.261719	145.503021	88.446815	-585.144531	-104.403313	90.016129	-556.220703	213.565628	1384.924438	-515.172852	-124.286064	1372.784790	-509.550537	53.148743	1399.180420	-543.972351	36.029369	1676.139893	-582.198364	314.874329	1148.722656	-484.772675	-228.035263	1140.343994	-381.028290	191.854904	1047.168091	-364.545349	-18.297667	1055.481445	-495.263763	61.510464	965.820251	558.160522	-29.116350	932.728271	555.641052	126.734604
-546.368774	140.365433	877.048340	-523.485352	-21.841703	871.273743	-622.363037	159.571426	501.606018	-593.619019	-89.635124	505.469757	-608.293945	145.520935	88.443871	-585.200928	-104.331825	90.018013	-556.250916	213.109756	1385.215820	-516.088928	-124.778336	1372.401001	-509.979004	52.684422	1399.128540	-542.557983	35.863590	1675.913818	-581.533569	315.285156	1149.169922	-485.615662	-227.584412	1139.650513	-380.599121	191.917084	1047.551880	-364.591888	-18.113483	1055.574951	-495.165710	61.605766	965.886414	558.060181	-29.086592	932.737000	555.558350	126.791458
-546.003845	140.610168	877.107178	-523.323303	-21.624699	871.234680	-622.074402	159.858566	501.625885	-593.371216	-89.453079	505.447754	-608.334412	145.568909	88.497650	-585.207153	-104.305984	90.028748	-556.344727	212.732941	1385.472412	-517.140259	-125.259682	1371.998901	-510.458801	52.230316	1399.035034	-541.073059	35.735748	1675.610107	-580.903442	315.678345	1149.712524	-486.288391	-227.467560	1139.172241	-380.262421	191.906631	1047.776733	-364.758148	-18.008377	1055.642700	-495.058777	61.706703	965.967224	557.984558	-29.056789	932.746338	555.486511	126.870438
-545.660217	140.763412	877.149780	-523.129333	-21.506048	871.223450	-621.929260	160.329834	501.747406	-593.063171	-89.298523	505.444000	-608.350830	145.599243	88.528931	-585.026001	-104.256660	90.040459	-556.445618	212.261932	1385.753174	-518.083557	-125.699951	1371.650024	-510.935852	51.784409	1398.937134	-539.384583	35.677647	1675.316162	-580.265930	316.011871	1150.189453	-486.797180	-227.646240	1138.725586	-379.825348	191.884109	1048.247559	-364.918060	-17.810982	1055.686035	-494.956482	61.749378	966.056763	557.866516	-28.977596	932.756897	555.392395	126.937141
-545.317322	140.955521	877.184692	-522.926025	-21.293242	871.181335	-621.675293	160.544937	501.829742	-592.821960	-89.201729	505.416870	-608.400818	145.647751	88.561745	-585.106934	-104.182014	90.046951	-556.624084	211.793137	1386.012207	-519.050720	-126.278114	1371.305420	-511.399261	51.299179	1398.855591	-537.606323	35.691711	1674.978516	-579.653137	316.303833	1150.744507	-487.619568	-227.526138	1138.208862	-379.444672	191.821869	1048.705200	-365.368439	-17.923157	1055.771606	-494.861237	61.847130	966.131653	557.792358	-28.938946	932.752869	555.312073	126.999794
-544.989624	141.146286	877.240723	-522.729187	-21.147087	871.142151	-621.310364	160.500610	501.783966	-592.528198	-89.040298	505.386566	-608.342896	145.705811	88.614983	-585.018921	-104.142998	90.077187	-556.753113	211.266785	1386.316040	-520.010681	-126.800926	1370.990356	-511.848816	50.766853	1398.760498	-535.805481	35.749252	1674.571289	-579.009460	316.537964	1151.274414	-488.930115	-226.778137	1137.566284	-379.016235	191.644592	1049.408936	-365.695648	-17.875856	1055.857910	-494.784424	61.900928	966.221497	557.711792	-28.875763	932.757996	555.232117	127.081245
-544.651428	141.328491	877.272949	-522.525269	-20.967297	871.121338	-621.209595	160.918350	501.939636	-592.294800	-88.951408	505.395172	-608.420471	145.711044	88.657898	-585.044678	-104.106476	90.064392	-556.983826	210.788788	1386.602539	-520.953796	-127.318733	1370.706787	-512.326599	50.261665	1398.676514	-533.938477	35.851048	1674.106201	-578.407776	316.720123	1151.805298	-489.422180	-227.300552	1137.359131	-378.604279	191.420670	1049.933960	-366.173889	-17.960470	1055.973511	-494.696289	61.991562	966.306458	557.621399	-28.815378	932.775757	555.137390	127.132881
-544.360840	141.502274	877.308472	-522.330872	-20.803324	871.084290	-620.984192	161.073273	501.998108	-592.065247	-88.916763	505.433105	-608.432678	145.774765	88.707649	-585.088928	-104.050331	90.103104	-557.218811	210.336823	1386.830078	-521.931458	-127.763374	1370.409668	-512.754639	49.789082	1398.582764	-532.024292	36.060070	1673.631714	-577.857544	316.839996	1152.307373	-490.281525	-227.287323	1136.906006	-378.240509	191.215027	1050.462158	-366.726776	-17.965939	1056.061523	-494.627716	62.069603	966.380676	557.488708	-28.700184	932.770203	554.899475	127.387398
-544.031250	141.744995	877.335510	-522.072266	-20.163919	870.942200	-620.776428	161.241028	502.053284	-591.691406	-88.768082	505.348724	-608.435852	145.814331	88.727943	-585.012878	-104.052132	90.130043	-557.413513	209.846649	1387.009277	-522.878052	-128.293091	1370.108032	-513.122375	49.309700	1398.448120	-530.173096	36.298531	1673.076050	-577.281006	316.894867	1152.751587	-491.523193	-226.827789	1136.292847	-377.899841	190.988632	1051.007813	-367.333893	-18.109516	1056.100586	-494.479187	62.379379	966.386475	557.366821	-28.628036	932.760315	554.726135	127.539612
-543.764038	141.937668	877.367310	-521.914001	-19.829851	870.860291	-620.601196	161.422852	502.121796	-591.419983	-88.698959	505.344360	-608.438660	145.815170	88.739464	-585.060791	-103.986374	90.147087	-557.616638	209.367462	1387.163208	-523.751099	-128.777863	1369.791748	-513.477295	48.818348	1398.287964	-528.385803	36.601261	1672.499512	-576.751709	316.898773	1153.153442	-492.488373	-226.750977	1135.799072	-377.524811	190.656357	1051.557495	-367.892426	-18.113411	1056.047607	-494.418121	62.530201	966.426575	557.275391	-28.617037	932.762817	554.614319	127.601189
-543.556274	142.108841	877.375305	-521.839600	-19.870001	870.846680	-620.430847	161.569534	502.149261	-591.228577	-88.660896	505.369324	-608.473022	145.855087	88.756096	-585.101624	-103.994621	90.156715	-557.836914	208.872101	1387.299561	-524.588013	-129.325226	1369.461548	-513.742737	48.356636	1398.145752	-526.713257	36.999714	1671.973755	-576.277161	316.834778	1153.459961	-493.322693	-226.969284	1135.394165	-377.158752	190.311340	1052.149048	-368.531006	-18.142288	1055.942383	-494.425049	62.527485	966.486328	557.187134	-28.630192	932.747986	554.527283	127.599457
-543.421753	142.251129	877.384094	-521.822754	-19.829107	870.778564	-620.308899	161.715027	502.176605	-591.054932	-88.617226	505.361176	-608.504089	145.848389	88.757401	-585.127747	-103.962631	90.143265	-558.019409	208.358673	1387.368774	-525.319031	-129.842545	1369.115234	-513.930969	47.908211	1397.988403	-525.206909	37.392193	1671.447754	-575.877075	316.738556	1153.765259	-494.369659	-226.938004	1134.842285	-376.837158	189.886032	1052.688477	-369.288086	-18.094263	1055.742676	-494.459198	62.530014	966.503418	557.108887	-28.651510	932.753662	554.464111	127.568970
-543.313660	142.437958	877.402161	-521.845581	-19.753929	870.722717	-620.143860	161.861710	502.239288	-590.873413	-88.560547	505.319122	-608.476318	145.895950	88.779266	-585.131653	-103.940613	90.141235	-558.153320	207.916458	1387.431152	-525.945740	-130.359543	1368.771484	-514.091858	47.491646	1397.836182	-523.919373	37.773422	1670.952637	-575.476746	316.539459	1154.019043	-495.662811	-226.586884	1134.182861	-376.617584	189.431595	1053.128296	-370.207916	-17.834015	1055.444092	-494.506256	62.573784	966.522705	557.058411	-28.681118	932.736694	554.401123	127.539444
-543.307068	142.564117	877.416138	-521.988831	-19.904602	870.703491	-620.041382	161.996368	502.253723	-590.773132	-88.574913	505.351257	-608.528015	145.882202	88.764748	-585.183411	-103.904694	90.114983	-558.270691	207.461899	1387.458496	-526.459656	-130.907364	1368.451172	-514.204163	47.091927	1397.688354	-522.858276	38.226788	1670.596558	-575.131531	316.225464	1154.233032	-496.786865	-226.486160	1133.553711	-376.466675	188.956940	1053.439331	-371.022247	-17.833860	1055.109741	-494.634705	62.496449	966.545654	557.017944	-28.716705	932.743164	554.352295	127.490837
-543.337708	142.727356	877.422668	-522.166016	-19.629862	870.627014	-619.965271	162.075165	502.231140	-590.653442	-88.546303	505.308441	-608.543335	145.885437	88.765572	-585.153381	-103.906517	90.136002	-558.337769	207.012253	1387.443848	-526.893738	-131.438705	1368.090942	-514.283691	46.696766	1397.563721	-522.164307	38.693638	1670.260010	-574.847473	315.892426	1154.412109	-497.632019	-226.782410	1133.081665	-376.375977	188.423340	1053.764771	-371.926819	-17.873301	1054.622681	-494.760956	62.631329	966.520874	556.966980	-28.790972	932.734253	554.287476	127.414871
-543.442261	142.905701	877.420776	-522.444153	-19.448601	870.555542	-619.940796	162.180679	502.238953	-590.576599	-88.534988	505.258026	-608.572083	145.876587	88.749779	-585.114868	-103.914131	90.171738	-558.344543	206.598434	1387.416138	-527.138550	-131.984421	1367.785156	-514.354919	46.371353	1397.448120	-521.658020	39.065029	1670.021362	-574.606323	315.563446	1154.567383	-498.750671	-226.656265	1132.428345	-376.385376	187.760330	1053.954102	-372.749908	-17.838787	1054.069092	-494.936554	62.733147	966.478638	556.872986	-28.779039	932.725464	554.143250	127.551537
-543.547363	143.039337	877.433167	-522.677734	-19.233418	870.516052	-619.972900	162.268112	502.210266	-590.535461	-88.529442	505.204651	-608.622314	145.885941	88.725281	-585.096802	-103.904510	90.172188	-558.275024	206.192505	1387.355347	-527.230530	-132.479187	1367.442627	-514.521423	46.059097	1397.177124	-521.501831	39.477203	1669.830322	-574.439026	315.204681	1154.650024	-500.131439	-226.176651	1131.630005	-376.464386	187.052216	1054.094971	-373.590271	-17.783722	1053.330566	-495.088623	62.850880	966.458557	556.881897	-28.988075	932.735657	554.158569	127.240204
-543.631653	143.058441	877.423706	-522.889038	-18.434574	870.588379	-619.956116	162.311981	502.182800	-590.418396	-88.490898	505.037109	-608.635193	145.879013	88.696175	-585.087097	-103.895348	90.155319	-558.222412	205.781631	1387.294678	-527.268066	-132.996765	1367.124268	-514.383606	45.670319	1397.296265	-521.546875	39.779739	1669.726807	-574.285095	314.730957	1154.721924	-501.223022	-225.970749	1130.965698	-376.599182	186.397141	1054.181030	-374.449677	-17.750360	1052.566528	-495.220032	63.283779	966.482971	556.861084	-29.072899	932.692932	554.106873	127.176727
-543.853638	143.263504	877.454590	-523.290833	-18.589626	870.439819	-620.090515	162.375732	502.206085	-590.453247	-88.493378	505.038696	-608.712524	145.868622	88.694786	-585.063232	-103.893181	90.149414	-558.110718	205.365494	1387.266479	-527.148926	-133.493698	1366.795288	-514.560608	45.389221	1397.087891	-521.847717	40.219776	1669.644653	-574.237000	314.191559	1154.806030	-502.372223	-225.802475	1130.349731	-376.824097	185.722366	1054.254761	-375.382996	-17.609026	1051.619263	-495.404510	63.180237	966.372925	556.842651	-29.145195	932.640076	554.045105	127.112900
-543.971924	143.256058	877.459351	-523.466858	-18.172756	870.497803	-620.142212	162.438477	502.184540	-590.373291	-88.431633	504.926086	-608.709290	145.860199	88.672691	-584.994019	-103.906204	90.146461	-558.053528	204.989197	1387.242676	-527.052612	-133.972580	1366.539551	-514.414001	45.114933	1397.286743	-522.431091	40.588692	1669.634155	-574.268677	313.682312	1154.877319	-503.278290	-225.803177	1129.672241	-377.128021	184.944275	1054.312622	-376.033600	-17.662783	1050.628906	-495.483276	63.413914	966.375793	556.870300	-29.211235	932.596375	553.999573	127.084000
-544.190125	143.415253	877.496704	-523.875244	-18.156496	870.402405	-620.256897	162.454544	502.153168	-590.422424	-88.398636	504.879089	-608.727356	145.872620	88.627480	-584.919373	-103.912582	90.148056	-557.938416	204.559555	1387.199707	-526.821472	-134.377426	1366.305298	-514.406189	44.877686	1397.304321	-523.101685	40.773392	1669.659058	-574.370972	313.096588	1154.935181	-504.604492	-225.036118	1128.842773	-377.449921	184.188019	1054.305420	-376.635132	-17.698551	1049.570923	-495.641632	63.402180	966.283325	556.836853	-29.241030	932.548340	553.918579	127.046829
-544.336060	143.467636	877.515198	-524.078735	-18.041763	870.421143	-620.378845	162.531143	502.113892	-590.459656	-88.332253	504.871490	-608.741028	145.859619	88.588234	-584.838379	-103.947685	90.150795	-557.910217	204.187637	1387.182861	-526.533752	-134.844025	1366.092285	-514.402771	44.709576	1397.318481	-523.897644	40.810715	1669.699951	-574.552917	312.539001	1154.964722	-505.860138	-224.361877	1128.052124	-377.822906	183.425003	1054.277954	-377.161163	-17.610846	1048.567017	-495.694122	63.490082	966.251038	556.828857	-29.271315	932.522766	553.898804	127.013962
-544.459351	143.548340	877.521179	-524.294983	-17.962353	870.416382	-620.496155	162.561752	502.054840	-590.531250	-88.281967	504.851318	-608.780334	145.852325	88.595238	-584.724854	-103.949142	90.147179	-557.887817	203.799454	1387.140503	-526.170471	-135.272110	1365.881226	-514.387573	44.566170	1397.326172	-524.971680	40.976803	1669.722290	-574.798950	312.009888	1154.990234	-506.430084	-224.482468	1127.563110	-378.262756	182.679916	1054.189941	-377.666199	-17.639484	1047.388062	-495.729279	63.561134	966.195435	556.795227	-29.343201	932.540466	553.929016	126.906616
-544.570007	143.666275	877.557495	-524.539551	-18.068325	870.440308	-620.651978	162.593735	502.057068	-590.660583	-88.226204	504.860107	-608.805847	145.844589	88.566208	-584.599182	-103.982727	90.184479	-557.965881	203.381485	1387.140625	-525.827576	-135.657455	1365.670044	-514.365417	44.395020	1397.354126	-526.046814	41.006351	1669.778320	-575.122559	311.410706	1155.014771	-507.784271	-223.486481	1126.651123	-378.752045	181.915756	1054.074585	-378.019592	-17.492466	1046.169189	-495.771667	63.546188	966.168945	556.783264	-29.439428	932.557251	554.039612	126.693901
-544.668701	143.813660	877.620117	-524.963501	-18.630556	870.648376	-620.819031	162.651764	502.065277	-590.987305	-88.231926	504.954559	-608.872131	145.809845	88.569977	-584.674377	-103.971840	90.152260	-558.090637	202.974991	1387.135010	-525.458618	-136.072800	1365.401978	-514.373718	44.189835	1397.371094	-527.100830	40.854538	1669.843262	-575.500916	310.904877	1155.084351	-508.218109	-223.639267	1126.115723	-379.341858	181.136398	1053.945923	-378.575592	-16.961243	1045.215576	-495.926270	63.355267	966.259155	556.811523	-29.443213	932.574402	554.135376	126.633072
-544.688965	143.845139	877.658020	-525.127930	-18.549410	870.647705	-620.939087	162.687042	502.087067	-591.156799	-88.086838	504.956482	-608.907776	145.790848	88.532928	-584.445068	-104.021416	90.170853	-558.278809	202.568283	1387.194092	-525.062927	-136.459747	1365.154541	-514.416199	43.937080	1397.429688	-528.247070	40.748417	1669.887451	-575.919739	310.384796	1155.158569	-509.080994	-222.906982	1125.307739	-379.939453	180.408035	1053.740112	-378.654968	-17.021286	1043.966064	-495.900879	63.371727	966.228271	556.754089	-29.450754	932.616882	554.124084	126.609879
-544.631592	143.940994	877.693054	-525.230652	-18.468090	870.648926	-621.042419	162.702393	502.084137	-591.328979	-87.944946	504.891174	-608.908264	145.826340	88.557304	-584.428711	-104.016640	90.148071	-558.524963	202.159698	1387.264648	-524.668884	-136.840057	1364.902832	-514.518921	43.711796	1397.525024	-529.326538	40.484299	1669.966309	-576.416321	309.791626	1155.259521	-509.798248	-222.272690	1124.597900	-380.605469	179.655655	1053.606079	-378.919800	-16.874329	1042.911011	-495.831299	63.415314	966.207642	556.764771	-29.417692	932.622559	554.166199	126.637344
-544.494690	144.040985	877.713379	-525.274475	-18.381960	870.639160	-621.131775	162.806351	502.122131	-591.534607	-87.762627	504.862640	-608.961548	145.840332	88.531670	-584.321411	-104.049385	90.113380	-558.875427	201.716187	1387.359009	-524.301575	-137.238770	1364.612427	-514.641357	43.491062	1397.582397	-530.438538	40.235184	1669.981445	-576.932068	309.347473	1155.368286	-510.246857	-222.019760	1123.899658	-381.298584	179.002396	1053.447876	-379.304321	-16.510166	1042.066650	-495.708649	63.458172	966.180908	556.780151	-29.419647	932.636353	554.193176	126.640869
-544.382019	144.215668	877.751892	-525.330688	-18.223648	870.603027	-621.193665	162.896591	502.123932	-591.778442	-87.633095	504.833160	-608.965881	145.856155	88.521614	-584.303711	-104.039391	90.078293	-559.255676	201.294861	1387.450806	-523.896545	-137.684601	1364.309204	-514.768799	43.265938	1397.615845	-531.545410	39.991592	1669.903076	-577.555664	308.832458	1155.445068	-510.399872	-221.893524	1123.277832	-382.063171	178.429031	1053.171509	-379.409668	-16.411865	1041.156860	-495.610321	63.551128	966.152710	556.818359	-29.387041	932.642761	554.236328	126.676880
-544.209167	144.370773	877.770813	-525.283813	-18.101332	870.563599	-621.188232	163.048203	502.100677	-592.042114	-87.462341	504.845215	-609.008972	145.828949	88.518082	-584.191162	-104.062378	90.072189	-559.649841	200.785797	1387.590820	-523.541321	-138.055679	1364.008423	-515.116211	43.038132	1397.432861	-532.553528	39.623329	1669.860596	-578.195618	308.315857	1155.593140	-510.589233	-221.734695	1122.636841	-382.837189	177.870682	1052.907104	-379.378967	-16.488571	1039.911987	-495.467438	63.630707	966.128662	556.842834	-29.378948	932.653748	554.216370	126.746124
-543.996216	144.571304	877.792603	-525.212402	-17.920782	870.505920	-621.178589	163.222427	502.104004	-592.306335	-87.300682	504.831085	-609.075134	145.863022	88.510284	-584.220337	-104.033272	90.050941	-560.186646	200.298630	1387.691895	-523.259888	-138.485779	1363.673218	-515.183411	42.702477	1397.634888	-533.474243	39.181908	1669.825684	-578.925964	307.839691	1155.708984	-510.698486	-221.605682	1122.010986	-383.550751	177.490219	1052.649536	-379.394531	-16.268200	1039.533936	-495.310974	63.743896	966.104980	556.881409	-29.402676	932.654541	554.257813	126.741287
-543.775574	144.751923	877.824768	-525.083557	-17.746859	870.432739	-621.111816	163.398254	502.169403	-592.468384	-87.159027	504.764587	-609.129150	145.894775	88.544418	-584.105957	-104.062904	90.033127	-560.744873	199.755524	1387.871704	-522.983154	-138.904388	1363.312500	-515.431702	42.381248	1397.665161	-534.394897	38.830093	1669.703125	-579.675354	307.425964	1155.897339	-510.674652	-221.464783	1121.429932	-384.354889	177.121002	1052.379028	-379.238586	-16.242609	1038.839844	-495.143677	63.838306	966.088013	556.966370	-29.379299	932.636353	554.299622	126.755325
-543.566772	144.883896	877.848267	-524.917664	-17.614880	870.358398	-620.878174	163.321655	502.087982	-592.636108	-87.049576	504.776123	-609.127197	145.908432	88.493011	-584.117004	-104.047653	90.014801	-561.260864	199.199478	1388.034302	-522.753723	-139.333771	1362.918701	-515.691895	42.024109	1397.685425	-535.282410	38.476868	1669.590088	-580.484741	306.898865	1156.104126	-510.594147	-221.390915	1120.866333	-385.126587	176.888748	1052.068481	-379.034821	-16.254271	1038.232422	-494.984558	63.900745	966.074890	557.024597	-29.361557	932.617188	554.318726	126.777847
-543.319824	145.033875	877.882263	-524.692017	-17.438404	870.263123	-620.798157	163.701233	502.207642	-592.659729	-86.895264	504.749664	-609.151306	145.940353	88.504097	-584.023376	-104.055252	90.004074	-561.856689	198.585220	1388.225220	-522.612793	-139.774384	1362.462769	-515.995728	41.609875	1397.678467	-536.021851	38.068840	1669.446899	-581.359497	306.401367	1156.266113	-510.279083	-221.455734	1120.195557	-385.919647	176.745392	1051.765015	-378.800354	-16.256083	1037.772583	-494.801849	63.978477	966.067322	557.038574	-29.375462	932.581604	554.285706	126.757126
-543.082458	145.129990	877.905029	-524.445435	-17.288359	870.175659	-620.560120	163.878204	502.221283	-592.700623	-86.797264	504.722748	-609.191406	145.976013	88.533653	-584.155457	-104.020241	89.952187	-562.436096	197.998535	1388.427856	-522.439087	-140.273712	1362.048462	-516.353516	41.187523	1397.661011	-536.700562	37.682888	1669.281250	-582.292786	305.952209	1156.458618	-509.939606	-221.577240	1119.651978	-386.645844	176.702850	1051.558350	-378.518433	-16.248390	1037.340332	-494.625549	64.032555	966.062988	557.086914	-29.380573	932.562012	554.302917	126.773590
-542.786072	145.344513	877.956238	-524.120789	-17.125174	870.085205	-620.054138	163.611160	502.043335	-592.591370	-86.681335	504.692261	-609.129333	146.006302	88.522438	-584.117676	-103.993919	89.956657	-563.025452	197.338562	1388.602661	-522.331482	-140.793610	1361.638550	-516.711060	40.744423	1397.639282	-537.334473	37.324730	1669.071045	-583.253906	305.572998	1156.715332	-509.404968	-221.697418	1119.112061	-387.473419	176.751877	1051.349365	-378.034454	-16.405678	1036.883911	-494.402588	64.136055	966.080627	557.105408	-29.374817	932.569336	554.275208	126.780190
-542.508118	145.551682	877.988770	-523.780029	-16.967352	870.008606	-619.686707	163.691315	502.009705	-592.462891	-86.603966	504.669556	-609.109070	146.049667	88.513741	-584.105713	-103.987236	89.948601	-563.631348	196.677567	1388.828125	-522.333801	-141.353378	1361.182251	-517.119141	40.248566	1397.605835	-537.833496	37.002090	1668.848511	-584.270935	305.081238	1156.945435	-508.656250	-222.142273	1118.705933	-388.238800	177.032059	1051.170898	-377.753510	-16.371031	1036.620605	-494.204468	64.256706	966.105713	557.145142	-29.364630	932.552917	554.286926	126.820793
-542.203308	145.771820	878.028564	-523.371765	-16.763227	869.907532	-619.340759	163.820404	502.039276	-592.242310	-86.534866	504.675507	-609.103516	146.086334	88.553574	-584.106079	-103.975327	89.960365	-564.292419	195.977097	1389.023071	-522.366028	-141.883270	1360.772339	-517.526917	39.767406	1397.585327	-538.332825	36.655891	1668.579590	-585.311279	304.722015	1157.200928	-508.177429	-222.183472	1118.212891	-388.994568	177.170410	1051.080933	-377.435089	-16.277580	1036.458496	-493.979309	64.395798	966.130432	557.157593	-29.336962	932.560059	554.249512	126.839394
-541.878052	145.977478	878.102844	-522.902954	-16.578993	869.821594	-618.716492	162.526093	501.610168	-592.003845	-86.486778	504.683716	-609.105286	146.074615	88.406296	-584.181335	-103.898972	89.933319	-564.914856	195.318405	1389.252197	-522.405762	-142.398712	1360.399414	-518.156921	39.290607	1397.380859	-538.821167	36.400307	1668.317139	-586.374390	304.448761	1157.563721	-507.574554	-222.306717	1117.702637	-389.820129	177.515854	1051.082275	-377.271057	-15.939168	1036.527344	-493.734955	64.513092	966.188660	557.173584	-29.307222	932.563110	554.237000	126.877487
-541.555725	146.113785	878.150513	-522.397949	-16.381454	869.755127	-618.342712	162.557724	501.615692	-591.641479	-86.398529	504.696808	-609.061768	146.074844	88.407806	-584.195496	-103.879051	89.936508	-565.667236	194.607758	1389.482910	-522.562683	-142.919159	1359.927734	-518.430054	38.725471	1397.510620	-539.044800	36.082394	1668.061035	-587.456055	304.219910	1157.936035	-506.633850	-222.781204	1117.359253	-390.591034	177.825089	1051.077393	-376.980499	-15.800455	1036.537476	-493.477203	64.636894	966.244324	557.190613	-29.269535	932.567200	554.217712	126.895966
-541.277832	146.294083	878.245178	-521.915955	-16.198175	869.691650	-617.983215	162.721146	501.674500	-591.313232	-86.345886	504.690094	-609.040405	146.122101	88.449348	-584.296997	-103.821365	89.931602	-566.416931	193.916031	1389.721436	-522.711487	-143.424667	1359.507568	-518.884766	38.188404	1397.458496	-539.191040	35.763489	1667.790527	-588.523193	303.943268	1158.323975	-505.789459	-223.060730	1116.995728	-391.370483	178.257660	1051.183472	-376.517761	-15.767333	1036.461304	-493.262634	64.753868	966.328552	557.183289	-29.243261	932.571777	554.169800	126.918327
-540.999512	146.469971	878.343750	-521.347778	-16.027336	869.626709	-617.622742	162.802338	501.689270	-590.830811	-86.266670	504.667694	-608.998962	146.124084	88.490440	-584.269165	-103.768921	89.916832	-567.143494	193.187561	1389.940796	-522.803833	-143.916336	1359.154297	-519.564270	37.666111	1397.197021	-539.340637	35.556225	1667.480347	-589.636230	303.743073	1158.764404	-505.141907	-223.125809	1116.557373	-392.209808	178.658737	1051.176392	-376.204926	-15.549522	1036.582397	-493.020477	64.876785	966.420166	557.196350	-29.190916	932.574524	554.141357	126.971970
-540.702454	146.714828	878.454468	-520.735107	-15.768573	869.562134	-617.233948	162.864014	501.722382	-590.368896	-86.211075	504.652588	-608.960022	146.135406	88.536911	-584.361694	-103.742439	89.948372	-568.020020	192.516739	1390.120605	-523.110596	-144.467529	1358.719971	-519.905762	37.152134	1397.285522	-539.412720	35.335121	1667.179321	-590.659729	303.592529	1159.160645	-504.263275	-223.440155	1116.150391	-392.925720	179.111115	1051.308105	-375.929901	-15.248055	1036.797119	-492.770630	65.073181	966.527344	557.212646	-29.168524	932.573853	554.121277	126.989807
-540.454590	146.925232	878.527832	-520.135742	-15.545444	869.487366	-616.885071	162.899429	501.756927	-589.959351	-86.240234	504.643524	-608.901428	146.159714	88.576553	-584.402771	-103.679718	89.957672	-568.859192	191.819534	1390.316162	-523.263428	-144.900101	1358.375854	-520.435730	36.616611	1397.177002	-539.425110	35.123070	1666.855835	-591.716919	303.435699	1159.538574	-503.294617	-223.862991	1115.845093	-393.667938	179.605865	1051.472046	-375.675079	-14.906275	1037.078247	-492.534576	65.259949	966.603271	557.215759	-29.146029	932.579651	554.068604	127.045052
-540.243225	147.090973	878.598755	-519.507080	-15.358842	869.415710	-616.570435	162.954926	501.789368	-589.458862	-86.189667	504.660278	-608.815308	146.136917	88.603050	-584.534485	-103.643944	90.003006	-569.624512	191.173233	1390.574097	-523.330627	-145.308029	1358.056274	-521.181091	36.021893	1396.965210	-539.371582	34.923805	1666.547485	-592.698608	303.286835	1159.967407	-502.442841	-224.157867	1115.581787	-394.298401	180.116150	1051.656128	-375.448242	-14.580706	1037.389282	-492.310883	65.422203	966.682617	557.234924	-29.127180	932.597290	554.051819	127.071785
-540.014832	147.194763	878.647400	-518.895630	-15.124302	869.341370	-616.234009	162.952026	501.830811	-588.957947	-86.145279	504.643066	-608.772461	146.149628	88.652573	-584.620361	-103.605522	90.019440	-570.518372	190.555466	1390.745361	-523.534912	-145.797791	1357.730103	-521.461731	35.647259	1397.022583	-539.268188	34.733849	1666.230957	-593.640991	303.104706	1160.320801	-501.799957	-224.176254	1115.256348	-394.941956	180.672501	1051.884521	-375.233002	-14.176300	1037.752686	-492.083374	65.579956	966.747498	557.268066	-29.071953	932.594727	554.045227	127.104187
-539.784851	147.244370	878.662537	-518.221924	-14.973680	869.281311	-615.865723	162.942337	501.862915	-588.494080	-86.207169	504.692352	-608.609131	146.152878	88.668457	-584.624634	-103.553238	90.041122	-571.448242	189.925903	1390.949463	-523.641724	-146.223099	1357.395264	-521.975464	35.215977	1396.950195	-539.150391	34.577728	1665.900391	-594.574707	302.987671	1160.718994	-501.007507	-224.372391	1115.016846	-395.466522	181.153275	1052.101563	-375.065643	-13.783159	1038.164063	-491.841370	65.706253	966.809448	557.292236	-29.020433	932.587463	554.020630	127.144203
-539.587646	147.326340	878.682434	-517.591431	-14.810195	869.212646	-615.464355	162.894257	501.862854	-587.943054	-86.238579	504.679413	-608.516052	146.154907	88.649902	-584.746948	-103.514236	90.061188	-572.308899	189.335968	1391.082764	-523.720520	-146.586700	1357.131958	-522.494812	34.794357	1396.848389	-538.989441	34.413834	1665.593262	-595.436157	302.841736	1161.043579	-499.977783	-224.836060	1114.795776	-395.987701	181.704956	1052.312988	-374.980133	-13.387216	1038.606079	-491.621704	65.846474	966.862610	557.329590	-29.009836	932.588013	553.998108	127.184990
-539.417969	147.383224	878.703613	-516.947510	-14.679921	869.140015	-615.110535	162.823120	501.848877	-587.393677	-86.261848	504.678375	-608.422058	146.158340	88.668892	-584.822388	-103.445892	90.079048	-573.213928	188.794022	1391.195557	-523.787903	-146.937698	1356.884399	-522.998291	34.383526	1396.739502	-538.819824	34.259190	1665.259521	-596.286987	302.681580	1161.340820	-499.173370	-225.052795	1114.640747	-396.500488	182.261581	1052.522949	-374.930511	-12.925351	1038.988892	-491.405426	65.963387	966.912598	557.334900	-28.982637	932.610107	553.970093	127.196419
-539.298218	147.416779	878.722534	-516.333740	-14.579956	869.084839	-614.695496	162.707642	501.827057	-586.931763	-86.357460	504.743408	-608.377808	146.116943	88.638924	-585.046143	-103.404434	90.118240	-574.164795	188.248123	1391.286987	-523.884094	-147.299179	1356.622925	-523.507813	34.031967	1396.629639	-538.669312	34.107147	1664.942383	-597.120361	302.584747	1161.599976	-498.367065	-225.215118	1114.496826	-396.883423	182.620667	1052.728027	-374.850861	-12.544652	1039.420532	-491.222107	66.069290	966.966919	557.351196	-28.979538	932.610352	553.939270	127.231590
-539.235779	147.465912	878.747986	-515.755432	-14.522178	869.044983	-614.325745	162.603958	501.784302	-586.390259	-86.453285	504.727081	-608.328247	146.085373	88.640778	-585.183594	-103.388252	90.152245	-575.015930	187.793045	1391.361816	-523.875488	-147.558838	1356.396973	-524.232361	33.619251	1396.419434	-538.513794	33.928810	1664.642456	-597.919373	302.455933	1161.789551	-497.584412	-225.433487	1114.370361	-397.333862	183.058731	1052.909668	-374.793335	-12.200134	1039.810547	-491.068176	66.173683	967.025208	557.363647	-28.973560	932.601440	553.923279	127.229942
-539.211975	147.472229	878.768250	-515.210754	-14.486971	869.015564	-613.949463	162.576080	501.783081	-585.832642	-86.580276	504.751556	-608.250366	146.033279	88.639587	-585.334229	-103.329941	90.195572	-575.901733	187.315933	1391.429443	-523.868042	-147.794205	1356.202515	-524.688721	33.307907	1396.343506	-538.290649	33.827888	1664.453979	-598.699707	302.331696	1161.947876	-496.621460	-225.932724	1114.299561	-397.814636	183.436584	1053.136597	-374.833801	-11.834090	1040.143921	-490.950714	66.254364	967.085815	557.360046	-28.987358	932.606750	553.879211	127.244942
-539.199097	147.446350	878.799438	-514.669861	-14.418020	868.993958	-613.591980	162.521866	501.770477	-585.230957	-86.674149	504.757355	-608.163940	146.043930	88.641930	-585.373840	-103.306641	90.215271	-576.860840	186.861908	1391.448730	-523.846069	-148.044830	1356.028076	-524.892761	33.145153	1396.405273	-538.304138	33.595184	1664.094116	-599.482178	302.180756	1162.069702	-495.900848	-226.055496	1114.249512	-398.165710	183.804092	1053.299683	-374.801025	-11.487686	1040.521606	-490.824371	66.337288	967.149231	557.338989	-28.973019	932.596924	553.832947	127.267204
-539.198853	147.409088	878.803223	-514.191223	-14.388326	868.969788	-613.192200	162.487488	501.746887	-584.637024	-86.717743	504.742950	-608.067566	146.003784	88.614601	-585.550049	-103.255272	90.228729	-577.753784	186.482773	1391.486450	-523.766113	-148.294250	1355.879150	-525.346863	32.896099	1396.340942	-538.253235	33.425320	1663.856812	-600.231384	302.030273	1162.178833	-495.193787	-226.201096	1114.193848	-398.509094	184.088303	1053.451172	-374.717346	-11.167143	1040.905640	-490.725983	66.398964	967.193604	557.355835	-28.996531	932.582825	553.813904	127.235901
-539.238525	147.378632	878.833862	-513.723999	-14.380741	868.971313	-612.852051	162.489212	501.749512	-584.132874	-86.852196	504.746582	-608.003601	145.917831	88.643440	-585.636230	-103.240669	90.287834	-578.624451	186.113663	1391.505249	-523.602112	-148.497391	1355.753052	-526.008179	32.576401	1396.176270	-538.207886	33.245914	1663.671997	-600.997437	301.776855	1162.259155	-494.492554	-226.361694	1114.135254	-398.911835	184.414490	1053.584351	-374.695068	-10.824083	1041.252075	-490.630402	66.461983	967.255249	557.361389	-29.016794	932.588135	553.781311	127.228355
-539.293213	147.400192	878.871643	-513.317322	-14.329738	868.973511	-612.518982	162.450226	501.724182	-583.506897	-86.963463	504.756714	-607.968933	145.880341	88.627815	-585.586121	-103.204193	90.274841	-579.568298	185.715332	1391.472290	-523.478455	-148.703354	1355.617188	-526.209351	32.491184	1396.240967	-538.206970	33.046078	1663.501221	-601.749512	301.572601	1162.286743	-494.081177	-226.203568	1113.939697	-399.299530	184.752151	1053.659912	-374.658264	-10.464433	1041.542236	-490.550446	66.562332	967.312073	557.347656	-29.043652	932.580872	553.740356	127.217583
-539.432495	147.328094	878.928955	-512.950623	-14.344444	869.034241	-612.186646	162.390274	501.656525	-582.955261	-87.062752	504.737610	-607.895752	145.836075	88.636368	-585.669983	-103.191757	90.307487	-580.435486	185.375015	1391.492798	-523.269836	-148.879013	1355.558105	-526.595947	32.313290	1396.233887	-538.256714	32.840405	1663.366699	-602.539795	301.299683	1162.301514	-493.472015	-226.284760	1113.882690	-399.634979	185.084976	1053.722656	-374.619843	-10.181078	1041.832153	-490.519501	66.617302	967.402588	557.328918	-29.071714	932.571838	553.710510	127.213669
-539.587341	147.261810	878.966064	-512.646790	-14.296715	869.064270	-611.779114	162.265701	501.560699	-582.457642	-87.194626	504.743256	-607.861084	145.732651	88.608528	-585.770752	-103.153931	90.354584	-581.311340	185.059067	1391.503174	-523.041199	-149.028397	1355.517578	-526.949463	32.149750	1396.256226	-538.341187	32.600395	1663.257324	-603.357300	300.980469	1162.306641	-492.824982	-226.402130	1113.828857	-399.946533	185.363663	1053.719849	-374.544830	-9.914402	1042.056641	-490.511780	66.692612	967.461487	557.307556	-29.093002	932.568115	553.664978	127.172562
-539.736145	147.204422	879.034119	-512.355652	-14.280366	869.089111	-611.424194	162.104584	501.474487	-581.944458	-87.254562	504.718689	-607.815491	145.647079	88.601303	-585.773499	-103.156563	90.408592	-582.143738	184.745148	1391.506104	-522.707520	-149.165817	1355.516602	-527.277222	31.980513	1396.251465	-538.455811	32.379227	1663.165649	-604.145325	300.650696	1162.281982	-491.931854	-226.794556	1113.942627	-400.317566	185.707382	1053.726440	-374.403137	-9.712149	1042.255493	-490.495972	66.733475	967.528870	557.262878	-29.135201	932.567688	553.617798	127.122238
-539.911072	147.175064	879.089722	-512.123230	-14.323299	869.139099	-611.032043	161.987473	501.433105	-581.475708	-87.331367	504.700073	-607.718689	145.564331	88.577820	-585.839661	-103.172760	90.426376	-582.919556	184.476288	1391.478638	-522.305420	-149.266632	1355.523438	-527.581055	31.817257	1396.228760	-538.594666	32.139091	1663.097656	-604.951050	300.246063	1162.220337	-491.576965	-226.486038	1113.832153	-400.663116	186.109833	1053.672607	-374.152954	-9.515471	1042.341309	-490.510254	66.775391	967.597778	557.237671	-29.169107	932.563904	553.564941	127.130310
-540.124695	147.160217	879.168213	-511.886108	-14.275045	869.162842	-610.701782	161.903488	501.358612	-581.020691	-87.434891	504.677277	-607.725220	145.444382	88.582314	-585.911682	-103.179955	90.447716	-583.729309	184.192108	1391.464966	-521.938843	-149.400452	1355.523682	-527.855408	31.686941	1396.241333	-538.768433	31.902451	1663.046631	-605.837524	299.798096	1162.174927	-490.762512	-226.780228	1113.869263	-401.000641	186.478943	1053.595947	-373.885986	-9.430235	1042.417603	-490.528900	66.853622	967.660156	557.185181	-29.190430	932.571411	553.512634	127.090790
-540.308594	147.151779	879.245422	-511.684631	-14.264787	869.201965	-610.355652	161.847000	501.288727	-580.623352	-87.462669	504.652435	-607.628113	145.373062	88.609184	-585.875977	-103.167786	90.470398	-584.517456	183.912796	1391.426514	-521.533386	-149.517715	1355.547974	-528.124268	31.544624	1396.250000	-538.813354	31.715483	1663.113037	-606.703735	299.340637	1162.070557	-490.130585	-226.836807	1113.834717	-401.321503	186.894318	1053.548096	-373.532013	-9.344174	1042.446899	-490.541046	66.913033	967.725952	557.177185	-29.195435	932.560425	553.465027	127.088371
-540.497498	147.080933	879.309326	-511.507965	-14.308291	869.222168	-609.987488	161.787415	501.239594	-580.381714	-87.536224	504.659332	-607.625793	145.263229	88.611839	-585.930481	-103.196083	90.488014	-585.255371	183.653198	1391.385132	-521.140808	-149.620392	1355.577515	-528.356567	31.405243	1396.262207	-539.021973	31.463106	1663.093750	-607.571228	298.863586	1161.936646	-489.477966	-226.857635	1113.862061	-401.666534	187.328522	1053.451782	-373.146881	-9.242733	1042.464478	-490.554016	66.909531	967.770386	557.166077	-29.256987	932.585083	553.437378	127.037247
-540.684021	147.047241	879.369690	-511.355896	-14.279835	869.226929	-609.654114	161.725128	501.177612	-580.126526	-87.609032	504.647369	-607.615784	145.122757	88.603508	-585.913940	-103.172211	90.522392	-585.920898	183.358139	1391.345459	-520.677124	-149.695221	1355.627686	-528.555359	31.286840	1396.270874	-539.290527	31.195547	1663.064575	-608.471069	298.406189	1161.817017	-489.044281	-226.598572	1113.867554	-402.018799	187.739655	1053.384888	-372.741180	-9.113511	1042.441895	-490.570190	66.949532	967.802246	557.155945	-29.269114	932.584778	553.411011	127.019165
-540.894287	147.002731	879.419189	-511.250214	-14.255525	869.216858	-609.327576	161.610214	501.128143	-579.954651	-87.697952	504.676941	-607.586548	145.041443	88.575462	-585.939697	-103.184311	90.516754	-586.631714	183.109985	1391.296997	-520.252441	-149.782043	1355.634033	-528.760254	31.142542	1396.242798	-539.721313	30.882862	1662.966309	-609.408447	297.941742	1161.698975	-488.359558	-226.565247	1113.881470	-402.440430	188.150787	1053.344849	-372.359253	-8.971451	1042.384888	-490.608704	66.977478	967.816528	557.102783	-29.327999	932.597412	553.348511	126.966003
-541.067688	146.933350	879.447327	-511.121948	-14.294038	869.211670	-609.003906	161.520126	501.076019	-579.858948	-87.740318	504.674866	-607.509888	144.930283	88.571198	-585.968933	-103.185013	90.518486	-587.293579	182.865753	1391.236328	-519.795288	-149.856735	1355.622681	-528.922241	30.994577	1396.222046	-540.032410	30.633961	1662.962769	-610.369629	297.462830	1161.571533	-487.403656	-226.848389	1113.872437	-402.837708	188.594162	1053.280518	-372.014648	-8.868393	1042.305054	-490.624542	66.972099	967.825134	557.065674	-29.363209	932.592896	553.297852	126.950607
-541.265991	146.920914	879.477905	-511.015625	-14.291169	869.167236	-608.734192	161.389694	501.023193	-579.754944	-87.778717	504.662384	-607.502136	144.862320	88.564224	-585.992798	-103.161430	90.497185	-587.860168	182.660278	1391.225220	-519.341919	-149.910034	1355.601563	-529.250732	30.788080	1396.119507	-540.346252	30.401735	1662.971069	-611.325867	297.003326	1161.434326	-486.600708	-226.929886	1113.883423	-403.253479	188.933975	1053.260498	-371.678070	-8.722604	1042.178711	-490.660522	66.993073	967.814209	557.016907	-29.433752	932.601501	553.258789	126.892731
-541.445618	146.909561	879.499451	-510.879700	-14.365560	869.144897	-608.499451	161.315979	501.000427	-579.749268	-87.818161	504.671509	-607.460510	144.801697	88.562141	-585.997742	-103.174904	90.498245	-588.509277	182.366547	1391.104614	-518.918335	-149.955170	1355.562134	-529.225708	30.735672	1396.152344	-540.496887	30.229856	1663.103638	-612.251953	296.525909	1161.263062	-485.800873	-227.016022	1113.867065	-403.718903	189.363510	1053.217773	-371.344025	-8.611723	1042.046509	-490.680450	66.994324	967.812744	557.016113	-29.472891	932.587891	553.237976	126.853142
-541.597473	146.924133	879.509033	-510.784760	-14.333694	869.076477	-608.290710	161.224533	500.972198	-579.725281	-87.823425	504.644073	-607.404419	144.753922	88.557793	-585.989929	-103.172897	90.497665	-588.994385	182.153564	1391.066895	-518.440674	-149.938446	1355.557007	-529.431152	30.554100	1396.060425	-540.992065	29.936371	1663.024536	-613.205200	296.082031	1161.171997	-485.030670	-227.029816	1113.848145	-404.146698	189.741638	1053.167480	-371.027863	-8.504913	1041.876343	-490.695892	67.029495	967.778320	556.970886	-29.485365	932.588928	553.208923	126.834610
-541.743103	146.905960	879.531311	-510.689148	-14.378889	869.033691	-608.107422	161.163284	500.963593	-579.818665	-87.881729	504.670349	-607.403137	144.684174	88.574615	-586.045410	-103.191116	90.518089	-589.501343	181.939743	1391.011230	-517.996216	-150.005905	1355.527832	-529.498718	30.431637	1396.041260	-541.314636	29.704014	1663.060303	-614.152649	295.678314	1161.074219	-484.210022	-227.112869	1113.872681	-404.601349	190.108398	1053.138184	-370.735962	-8.422052	1041.696167	-490.717438	67.013847	967.766602	556.932068	-29.534649	932.580811	553.187805	126.760651
-541.846313	146.862289	879.538452	-510.567352	-14.392325	868.982788	-607.918152	161.116318	500.939026	-579.851929	-87.900642	504.714478	-607.369873	144.666092	88.564995	-585.975952	-103.211136	90.527191	-589.970886	181.685730	1390.962036	-517.516663	-150.097031	1355.502686	-529.526550	30.320196	1395.988525	-541.457458	29.530823	1663.221436	-615.088379	295.228943	1160.947388	-483.396545	-227.251465	1113.891357	-405.083069	190.445938	1053.097656	-370.472809	-8.350072	1041.503174	-490.715149	66.999756	967.747253	556.934082	-29.582901	932.599304	553.187805	126.729904
-541.932556	146.805618	879.534302	-510.467499	-14.401450	868.916321	-607.749023	161.060287	500.956818	-579.939697	-87.894844	504.709839	-607.358765	144.618530	88.578957	-585.939148	-103.214081	90.504929	-590.405579	181.415817	1390.923828	-517.025024	-150.178101	1355.459229	-529.584961	30.226076	1395.965820	-541.930054	29.252344	1663.144409	-615.932312	294.801880	1160.798340	-482.699677	-227.309753	1113.850830	-405.570221	190.801361	1053.021851	-370.178680	-8.289307	1041.317505	-490.704010	66.972900	967.710266	556.893494	-29.656687	932.594971	553.208069	126.661362
-542.025513	146.761353	879.545654	-510.357941	-14.403700	868.868408	-607.611755	161.021835	500.945862	-580.012085	-87.910568	504.727142	-607.299133	144.593262	88.547585	-585.967468	-103.202171	90.482758	-590.828186	181.177200	1390.859253	-516.588013	-150.235031	1355.390381	-529.614014	30.129818	1395.917847	-542.203918	29.041388	1663.189697	-616.781921	294.345093	1160.681152	-481.957397	-227.429138	1113.811035	-406.010712	191.170486	1052.961548	-369.945007	-8.230204	1041.134155	-490.701843	66.958748	967.694275	556.871704	-29.695606	932.599915	553.198547	126.660507
-542.096497	146.717545	879.554260	-510.254028	-14.427533	868.815857	-607.650818	161.931564	501.225677	-580.147339	-87.957603	504.746460	-607.219482	144.614258	88.644821	-585.988464	-103.223404	90.455429	-591.254822	180.938705	1390.808960	-516.185120	-150.303894	1355.349487	-529.575867	30.079727	1395.912720	-542.440918	28.826750	1663.200073	-617.600830	293.923279	1160.544678	-481.275024	-227.515747	1113.762695	-406.403442	191.444748	1052.961792	-369.741119	-8.186062	1040.965820	-490.697327	66.925377	967.676819	556.852356	-29.731949	932.598755	553.209900	126.598557
-542.173950	146.653000	879.552979	-510.145721	-14.467465	868.750122	-607.619934	161.961655	501.239014	-580.208374	-87.967926	504.748352	-607.234985	144.619324	88.637947	-585.948914	-103.245171	90.437218	-591.581909	180.716568	1390.761719	-515.680420	-150.354996	1355.316895	-529.563599	29.966398	1395.851074	-542.482788	28.692032	1663.313721	-618.431213	293.549652	1160.429077	-480.807098	-227.358917	1113.664795	-406.908630	191.658600	1052.903564	-369.546600	-8.095511	1040.787476	-490.678772	66.877480	967.642090	556.828308	-29.809919	932.593811	553.208191	126.524574
-542.264709	146.576965	879.548950	-510.066162	-14.522243	868.694458	-607.602661	161.904449	501.241791	-580.352478	-88.021790	504.751221	-607.178772	144.639343	88.629440	-585.981750	-103.233841	90.419487	-591.935425	180.505051	1390.669800	-515.222168	-150.417725	1355.290894	-529.570923	29.865927	1395.788452	-542.839478	28.452126	1663.206665	-619.185425	293.184814	1160.342163	-480.199829	-227.413513	1113.631836	-407.368286	191.872208	1052.905518	-369.403564	-8.070107	1040.653320	-490.676544	66.821487	967.609192	556.822815	-29.832752	932.591125	553.213135	126.477867
-542.294678	146.507431	879.560974	-509.945160	-14.558972	868.689819	-607.607422	161.878174	501.255524	-580.409485	-88.041946	504.743805	-607.111389	144.679733	88.633698	-585.998779	-103.277031	90.401825	-592.270203	180.279877	1390.610840	-514.769409	-150.475494	1355.273926	-529.562683	29.785234	1395.751099	-542.805847	28.344177	1663.302856	-619.929321	292.834045	1160.231201	-479.493439	-227.755325	1113.688477	-407.765656	192.052567	1052.928223	-369.320709	-8.048857	1040.561035	-490.643951	66.789200	967.617615	556.789673	-29.906765	932.608704	553.216614	126.412079
-542.342957	146.428970	879.571960	-509.834320	-14.569192	868.655396	-607.694214	161.777145	501.240723	-580.510620	-88.104889	504.757080	-607.143005	144.695511	88.661263	-585.963562	-103.276192	90.407654	-592.554199	180.091553	1390.579102	-514.347961	-150.503967	1355.234619	-529.552002	29.681656	1395.697876	-543.054199	28.154243	1663.191650	-620.606201	292.523438	1160.141479	-479.017456	-227.868347	1113.674683	-408.170319	192.240662	1052.998779	-369.237427	-7.941295	1040.503906	-490.611176	66.754234	967.605225	556.777771	-29.955648	932.620911	553.223633	126.377731
-542.386719	146.386063	879.583313	-509.753815	-14.567169	868.619812	-607.768494	161.722321	501.254913	-580.592285	-88.162132	504.774231	-607.062988	144.742920	88.650917	-586.043274	-103.307922	90.419464	-592.807678	179.896835	1390.547607	-513.955322	-150.549347	1355.214111	-529.509583	29.604647	1395.668213	-543.131470	28.021524	1663.165649	-621.269226	292.187836	1160.045166	-478.677979	-227.750488	1113.666870	-408.582520	192.325287	1053.101196	-369.165649	-7.808873	1040.457886	-490.594086	66.733871	967.593628	556.769470	-30.017555	932.658203	553.224731	126.309395
-542.452454	146.307465	879.583008	-509.656311	-14.655563	868.621277	-607.891602	161.554657	501.256165	-580.696106	-88.207893	504.814545	-607.020264	144.770020	88.647583	-586.031921	-103.327995	90.409004	-593.035278	179.706116	1390.514893	-513.589600	-150.597412	1355.215698	-529.492676	29.501213	1395.608643	-543.156982	27.932566	1663.137329	-621.901428	291.879364	1159.975220	-478.195007	-227.809998	1113.650513	-408.917023	192.421387	1053.240479	-369.118286	-7.671393	1040.454956	-490.581848	66.686470	967.595276	556.759521	-30.065704	932.665833	553.255371	126.235016
-542.497803	146.258560	879.567261	-509.511993	-14.711171	868.573242	-608.031738	161.449692	501.261566	-580.788818	-88.310143	504.851105	-606.974304	144.824463	88.612724	-585.983582	-103.334824	90.414436	-593.227539	179.531189	1390.473633	-513.287720	-150.629944	1355.204346	-529.442993	29.406500	1395.574707	-543.138245	27.872488	1663.105713	-622.478333	291.660889	1159.906738	-477.568909	-228.053070	1113.664795	-409.327667	192.538666	1053.303345	-369.122284	-7.554637	1040.456177	-490.533813	66.656914	967.563660	556.789978	-30.124832	932.654602	553.276245	126.220268
-542.561890	146.205017	879.570313	-509.402222	-14.777563	868.539551	-608.198853	161.385056	501.261658	-580.840027	-88.343384	504.854919	-606.965027	144.846573	88.622787	-586.049377	-103.341980	90.375488	-593.375427	179.386307	1390.462891	-512.998291	-150.698120	1355.208252	-529.394226	29.327080	1395.514648	-543.098572	27.831596	1663.065063	-623.014587	291.323822	1159.824707	-477.178833	-228.064468	1113.672974	-409.689240	192.534607	1053.468262	-369.138214	-7.394523	1040.460938	-490.508636	66.614410	967.547302	556.782288	-30.180023	932.657166	553.301086	126.114128
-542.647888	146.138519	879.562622	-509.311218	-14.817616	868.490417	-608.433716	161.436325	501.305573	-580.929077	-88.433838	504.879578	-606.936707	144.885376	88.645340	-586.056946	-103.374275	90.391541	-593.527161	179.261093	1390.426514	-512.752625	-150.759415	1355.184326	-529.313416	29.242764	1395.469116	-543.046143	27.827782	1663.024292	-623.521484	291.065338	1159.781006	-476.791504	-228.106079	1113.668945	-410.019318	192.379730	1053.694214	-369.192535	-7.235523	1040.437378	-490.489349	66.580154	967.512390	556.798462	-30.255262	932.672119	553.320557	126.061775
-542.752502	146.110214	879.563721	-509.224548	-14.882605	868.476563	-608.695679	161.376282	501.364502	-580.998535	-88.517372	504.895935	-606.923889	144.910461	88.633415	-586.102356	-103.381493	90.384987	-593.586975	179.123322	1390.424683	-512.528992	-150.839905	1355.172729	-529.252258	29.165743	1395.408936	-542.953003	27.838865	1662.974609	-623.943665	290.796539	1159.765015	-476.442657	-228.186676	1113.687134	-410.245331	192.292130	1053.866211	-369.265320	-7.076302	1040.424438	-490.482025	66.570602	967.499390	556.801147	-30.334789	932.680786	553.340881	126.013947
-542.863708	146.027390	879.574158	-509.136932	-14.891287	868.454346	-608.954102	161.318115	501.404144	-581.090820	-88.617554	504.928436	-606.863953	144.929047	88.643402	-586.119141	-103.381569	90.394997	-593.660156	178.964325	1390.426270	-512.309631	-150.941040	1355.148926	-529.174377	29.078423	1395.373779	-542.706177	27.917019	1663.020996	-624.310059	290.565216	1159.709839	-476.121613	-228.279053	1113.681641	-410.393219	192.242493	1054.116455	-369.319397	-6.932467	1040.428345	-490.478180	66.553925	967.487244	556.807434	-30.410625	932.690247	553.356567	125.941307
-542.987915	145.923508	879.570923	-509.020752	-14.953176	868.440491	-609.222839	161.261093	501.433746	-581.116760	-88.712006	504.946289	-606.821228	144.962524	88.628136	-586.166504	-103.421349	90.414825	-593.669556	178.866821	1390.453003	-512.087280	-151.039261	1355.160645	-529.074524	28.989500	1395.359253	-542.576050	28.004536	1662.978760	-624.608887	290.312408	1159.691040	-475.853424	-228.304596	1113.678589	-410.498749	192.217926	1054.383911	-369.380219	-6.786745	1040.433716	-490.469360	66.521255	967.473328	556.816895	-30.510645	932.686768	553.388855	125.833214
-543.127075	145.818146	879.573303	-508.947266	-14.982584	868.424805	-609.494934	161.111481	501.454407	-581.151062	-88.821815	504.962189	-606.825378	144.963470	88.620995	-586.190186	-103.439819	90.413551	-593.698364	178.719437	1390.434570	-511.880890	-151.112076	1355.153687	-528.951233	28.923359	1395.345093	-542.444946	28.122602	1662.941040	-624.849609	290.091339	1159.657349	-475.601227	-228.321182	1113.668701	-410.605316	192.124512	1054.611328	-369.408356	-6.637499	1040.424072	-490.482483	66.495628	967.458679	556.835815	-30.569862	932.696289	553.410156	125.781502
-543.279480	145.700684	879.567261	-508.858521	-15.027798	868.404480	-609.757935	161.002518	501.455994	-581.199646	-88.900139	504.991699	-606.805725	145.001953	88.613289	-586.261169	-103.447044	90.401054	-593.729065	178.569229	1390.380005	-511.677307	-151.195587	1355.151855	-528.833557	28.850954	1395.320435	-542.410400	28.231304	1662.812988	-624.996216	289.899048	1159.622681	-475.380920	-228.328583	1113.652100	-410.575989	192.095596	1054.952515	-369.455841	-6.544888	1040.415649	-490.498444	66.463692	967.438843	556.837646	-30.670588	932.699890	553.438965	125.695869
-543.436890	145.569839	879.552368	-508.763092	-15.067872	868.377197	-610.094788	160.813354	501.469543	-581.204407	-88.985054	504.994751	-606.837158	145.025299	88.598206	-586.279358	-103.478790	90.400017	-593.724915	178.462494	1390.361206	-511.493561	-151.236237	1355.120239	-528.667969	28.814816	1395.282593	-542.276917	28.393955	1662.770508	-625.124207	289.723389	1159.599121	-475.202087	-228.323746	1113.618042	-410.628937	191.996094	1055.134277	-369.477570	-6.442779	1040.391968	-490.509583	66.432472	967.409607	556.898682	-30.724277	932.685974	553.487854	125.621986
-543.593018	145.470886	879.550415	-508.712433	-15.129923	868.368286	-610.421509	160.687820	501.433350	-581.208740	-89.148476	505.016632	-606.816833	144.990616	88.553513	-586.347290	-103.482002	90.418289	-593.677551	178.376572	1390.345093	-511.305847	-151.304932	1355.080322	-528.500549	28.770145	1395.255493	-542.116638	28.601822	1662.745972	-625.220764	289.554565	1159.578003	-475.021393	-228.320053	1113.588013	-410.663635	191.881348	1055.256104	-369.500824	-6.314478	1040.365479	-490.541382	66.399162	967.395508	556.913330	-30.826748	932.704590	553.497742	125.525444
-543.756287	145.383377	879.516235	-508.657745	-15.198277	868.320068	-610.688354	160.533676	501.451172	-581.178284	-89.260124	505.028778	-606.751892	145.015442	88.519875	-586.377319	-103.507057	90.426491	-593.631287	178.299484	1390.329346	-511.115143	-151.352936	1355.077148	-528.336548	28.748701	1395.220215	-541.954956	28.828798	1662.720459	-625.270447	289.450684	1159.582031	-474.870514	-228.297913	1113.544800	-410.680145	191.774139	1055.393677	-369.513184	-6.226139	1040.258789	-490.559540	66.370438	967.339905	556.898499	-30.942961	932.713806	553.493164	125.420288
-543.920776	145.260483	879.519958	-508.650665	-15.233813	868.314270	-610.909180	160.439484	501.424927	-581.156677	-89.380646	505.022156	-606.733459	145.027237	88.535980	-586.443420	-103.497955	90.410080	-593.547424	178.245407	1390.323853	-510.892975	-151.402924	1355.074097	-528.124084	28.717274	1395.207397	-541.784424	29.073448	1662.699951	-625.235901	289.348999	1159.592651	-474.721466	-228.293320	1113.520142	-410.674683	191.636093	1055.517578	-369.535706	-6.167995	1040.164795	-490.607544	66.332115	967.326538	556.943298	-31.000774	932.704651	553.526123	125.351685
-544.072388	145.116531	879.471069	-508.597717	-15.318558	868.281982	-611.150085	160.355392	501.451904	-581.130432	-89.518631	505.031891	-606.713867	145.073410	88.536415	-586.458069	-103.512108	90.421730	-593.426880	178.253616	1390.368042	-510.644989	-151.422653	1355.073120	-527.940125	28.699173	1395.190918	-541.537231	29.388245	1662.777588	-625.207520	289.248688	1159.622192	-474.613129	-228.256454	1113.505249	-410.663269	191.485916	1055.586304	-369.573059	-6.063031	1040.062134	-490.621857	66.282150	967.271667	556.991516	-31.105101	932.705017	553.552307	125.265053
-544.252808	145.038971	879.453003	-508.598877	-15.350426	868.260803	-611.366028	160.228851	501.444122	-581.064392	-89.605965	505.033875	-606.682129	145.069717	88.511223	-586.468323	-103.552521	90.420876	-593.368713	178.151489	1390.330811	-510.410065	-151.464340	1355.086792	-527.754761	28.705942	1395.205811	-541.488342	29.645287	1662.691162	-625.123962	289.196594	1159.632446	-474.494415	-228.295044	1113.496826	-410.629272	191.375412	1055.636230	-369.603851	-5.994945	1039.949707	-490.678955	66.274338	967.238464	557.025574	-31.180124	932.714600	553.568542	125.140106
-544.427124	144.892181	879.436829	-508.619019	-15.410628	868.249573	-611.652893	160.091156	501.430939	-581.080994	-89.745506	505.054993	-606.708984	145.066406	88.481956	-586.538269	-103.563034	90.468475	-593.242798	178.133377	1390.347168	-510.142761	-151.464111	1355.106201	-527.538574	28.728979	1395.212402	-541.254211	29.997135	1662.769287	-625.053589	289.140717	1159.679321	-474.592896	-228.057022	1113.480591	-410.645172	191.220383	1055.563232	-369.649963	-5.939395	1039.812256	-490.740967	66.217735	967.210510	557.078369	-31.284760	932.719910	553.596436	125.069649
-544.615234	144.744385	879.403137	-508.635406	-15.519550	868.254883	-611.893005	160.012802	501.441650	-581.093872	-89.860153	505.070068	-606.700928	145.092377	88.457008	-586.553894	-103.567719	90.454750	-593.125977	178.115295	1390.350952	-509.898163	-151.453720	1355.130249	-527.343323	28.735350	1395.223877	-541.105591	30.339041	1662.776367	-624.949951	289.143951	1159.694946	-474.315613	-228.300049	1113.525635	-410.670349	191.097748	1055.402954	-369.734833	-5.890552	1039.672241	-490.820251	66.156647	967.186462	557.125854	-31.389357	932.722168	553.627197	125.001305
-544.806396	144.635071	879.373962	-508.679871	-15.579150	868.242981	-612.108276	159.957092	501.442108	-581.084839	-89.944145	505.091064	-606.654297	145.124542	88.485123	-586.609070	-103.563644	90.445930	-592.955994	178.093536	1390.359619	-509.657410	-151.461731	1355.160889	-527.090637	28.776466	1395.211426	-540.952942	30.702307	1662.794189	-624.825623	289.095337	1159.725220	-474.207062	-228.351837	1113.520752	-410.593170	191.008102	1055.344482	-369.798248	-5.828645	1039.530640	-490.903534	66.124336	967.151794	557.215027	-31.453167	932.734619	553.653748	124.916130
-545.003662	144.487595	879.358765	-508.710938	-15.672378	868.252747	-612.332092	159.833496	501.422150	-581.081970	-90.037483	505.103821	-606.680115	145.105057	88.478355	-586.610352	-103.620422	90.484138	-592.828430	178.084213	1390.337524	-509.384583	-151.427139	1355.188965	-526.847839	28.834810	1395.225220	-540.811707	31.099573	1662.785522	-624.679077	289.077057	1159.728638	-474.109741	-228.383362	1113.536621	-410.495911	190.956635	1055.213013	-369.855499	-5.801936	1039.357544	-490.983643	66.064972	967.134949	557.276062	-31.540674	932.738220	553.667480	124.846924
-545.218567	144.448410	879.353333	-508.796417	-15.767869	868.253052	-612.520081	159.742615	501.420868	-581.096680	-90.130142	505.088348	-606.609375	145.123871	88.474312	-586.666260	-103.624763	90.495590	-592.633301	178.077469	1390.328979	-509.070679	-151.370895	1355.248413	-526.612549	28.875429	1395.208740	-540.668579	31.515991	1662.807007	-624.513062	289.067688	1159.719604	-473.992279	-228.406525	1113.591187	-410.379547	190.928314	1055.049805	-369.893463	-5.750676	1039.181396	-491.089417	66.040688	967.114502	557.351318	-31.628538	932.756165	553.699890	124.764793
-545.420593	144.318130	879.327820	-508.861237	-15.876279	868.263550	-612.750000	159.620102	501.424591	-581.147766	-90.204536	505.104706	-606.637024	145.102768	88.473999	-586.681641	-103.628212	90.509850	-592.460876	178.118790	1390.321655	-508.783569	-151.294434	1355.345459	-526.352173	28.932457	1395.222046	-540.611389	31.940054	1662.757813	-624.360291	289.063904	1159.692749	-473.888397	-228.439743	1113.634766	-410.280090	190.917526	1054.817139	-369.932587	-5.712941	1039.056030	-491.183716	65.983368	967.090759	557.431702	-31.699846	932.761292	553.707092	124.687584
-545.602051	144.261047	879.317444	-508.931122	-15.949576	868.259521	-612.966370	159.478073	501.403076	-581.213257	-90.285446	505.121094	-606.680664	145.115082	88.489090	-586.740234	-103.637787	90.507919	-592.236023	178.149811	1390.327881	-508.490875	-151.238434	1355.430542	-526.119202	28.998562	1395.229004	-540.449280	32.381481	1662.756348	-624.218750	289.059601	1159.668457	-473.765503	-228.484406	1113.721558	-410.200287	190.949707	1054.573120	-369.933624	-5.678796	1038.903076	-491.268921	65.957123	967.067200	557.526855	-31.796028	932.755493	553.755432	124.583549
-545.734680	144.176086	879.293091	-509.001953	-16.039125	868.266663	-613.212524	159.398819	501.406830	-581.287292	-90.350723	505.112427	-606.650635	145.123962	88.488625	-586.690796	-103.638939	90.492371	-592.034302	178.193359	1390.305176	-508.231598	-151.179932	1355.520142	-525.862793	29.066587	1395.239380	-540.263977	32.853401	1662.777588	-624.080383	289.029327	1159.636597	-473.635193	-228.519867	1113.804199	-410.141235	191.143326	1054.207764	-369.919830	-5.670405	1038.788574	-491.336365	65.910858	967.044556	557.623230	-31.894115	932.754700	553.786499	124.508423
-545.934570	144.130402	879.276672	-509.102753	-16.123755	868.255615	-613.494141	159.322784	501.411041	-581.373962	-90.405014	505.124451	-606.669189	145.118652	88.465187	-586.658325	-103.664299	90.481522	-591.843201	178.262222	1390.267822	-507.960938	-151.096268	1355.588745	-525.603088	29.165749	1395.247681	-540.055115	33.309315	1662.798096	-623.957947	289.017242	1159.582397	-473.518402	-228.540039	1113.887085	-410.106171	191.203766	1053.864014	-369.899353	-5.655593	1038.662476	-491.432495	65.884598	967.009155	557.713989	-31.949299	932.741455	553.827209	124.424309
-546.097900	144.003311	879.255554	-509.214569	-16.232292	868.270691	-614.093018	159.767227	501.633240	-581.479187	-90.479256	505.147400	-606.757263	145.075562	88.489044	-586.727478	-103.673119	90.465836	-591.618591	178.335342	1390.214355	-507.691956	-151.017807	1355.715210	-525.356628	29.275297	1395.244507	-539.733459	33.817471	1662.865112	-623.876404	288.998840	1159.513916	-473.355377	-228.585403	1114.026245	-410.091797	191.110535	1053.532471	-369.919403	-5.661468	1038.540405	-491.527069	65.810760	966.988525	557.851807	-32.000145	932.726501	553.871216	124.361069
-546.273743	143.894897	879.238708	-509.318359	-16.361979	868.279907	-614.012329	159.088287	501.379852	-581.643616	-90.548347	505.153290	-606.637817	145.105255	88.419487	-586.738098	-103.675247	90.470634	-591.357483	178.451996	1390.152100	-507.389618	-150.903351	1355.855469	-525.105469	29.379980	1395.227417	-539.584717	34.262383	1662.811646	-623.814453	289.006256	1159.434814	-473.194763	-228.662918	1114.189331	-410.092102	191.152420	1053.165039	-369.918793	-5.661286	1038.455200	-491.616760	65.735809	966.964355	557.924072	-32.049309	932.721497	553.895264	124.299561
-546.441162	143.753555	879.203369	-509.430389	-16.525782	868.282410	-614.297974	159.035797	501.399109	-581.796753	-90.628471	505.167328	-606.658386	145.126511	88.423820	-586.827698	-103.703079	90.485855	-591.096252	178.600464	1390.081177	-506.846558	-150.779816	1356.052734	-524.838684	29.532167	1395.238403	-539.305359	34.720226	1662.842773	-623.777222	289.021576	1159.343506	-473.008606	-228.733002	1114.427124	-410.130890	191.217438	1052.860474	-369.985321	-5.718934	1038.353149	-491.700348	65.632004	966.925110	558.054749	-32.111382	932.723083	553.946533	124.215584
-546.582214	143.641830	879.187317	-509.558258	-16.642769	868.306885	-614.611084	159.007813	501.424011	-581.926453	-90.673203	505.185394	-606.677856	145.109375	88.452347	-586.745239	-103.682266	90.494354	-590.840393	178.728409	1389.992554	-506.588318	-150.655350	1356.220459	-524.553894	29.695616	1395.254517	-538.897278	35.216789	1662.935913	-623.778503	289.036102	1159.198608	-472.766541	-228.846451	1114.681519	-410.185822	191.250107	1052.564941	-370.049286	-5.769477	1038.250122	-491.775238	65.559517	966.905212	558.169556	-32.166672	932.720825	553.976990	124.167603
-546.733704	143.518845	879.170227	-509.696594	-16.775625	868.323975	-614.979065	158.941544	501.495270	-582.137756	-90.736473	505.225281	-606.723877	145.135956	88.463272	-586.786682	-103.712456	90.481522	-590.607788	178.882324	1389.870850	-506.634857	-150.594101	1356.373657	-524.298462	29.855629	1395.268066	-538.656250	35.622112	1662.898438	-623.796082	289.035767	1159.037231	-472.521393	-228.966278	1114.896851	-410.234192	191.299774	1052.300049	-370.131927	-5.799875	1038.125000	-491.862762	65.469131	966.881958	558.313049	-32.206055	932.706421	554.030884	124.117279
-546.859314	143.387695	879.121826	-509.819489	-16.884670	868.323792	-615.350891	158.870483	501.514893	-582.342407	-90.794113	505.266174	-606.734741	145.134689	88.459740	-586.809387	-103.731598	90.471733	-590.364624	179.054901	1389.748169	-506.423676	-150.440918	1356.592773	-524.058716	30.044588	1395.289063	-538.210083	36.065258	1663.006958	-623.842041	289.050751	1158.820679	-472.302338	-229.030441	1115.198975	-410.279327	191.315887	1052.083008	-370.214111	-5.820651	1037.994019	-491.924774	65.394028	966.832336	558.430847	-32.285152	932.722534	554.072693	124.025055
-546.993652	143.256500	879.083679	-509.949493	-17.027859	868.331360	-615.827209	158.833023	501.554047	-582.536926	-90.851234	505.272461	-606.766235	145.137802	88.483917	-586.719177	-103.712776	90.452652	-589.980713	179.267548	1389.635620	-506.076019	-150.246384	1356.858398	-523.710693	30.266216	1395.283447	-537.934082	36.422440	1662.987915	-623.895508	289.033569	1158.612915	-472.100037	-229.091446	1115.514648	-410.302460	191.355270	1051.874756	-370.267120	-5.812553	1037.872925	-491.992004	65.301003	966.790588	558.581299	-32.335327	932.726990	554.142456	124.001297
-547.112427	143.165482	879.054565	-510.069275	-17.170143	868.362488	-616.459717	158.981171	501.718506	-582.740417	-90.913780	505.300476	-606.871582	145.146469	88.498436	-586.698730	-103.763985	90.453171	-589.875122	179.548828	1389.434570	-506.045563	-150.016693	1357.089355	-523.542725	30.537098	1395.249756	-537.567200	36.775742	1663.019775	-623.948975	289.047699	1158.335693	-471.817810	-229.183624	1115.837158	-410.325348	191.383408	1051.665161	-370.330841	-5.846372	1037.769287	-492.045319	65.235474	966.764526	558.706909	-32.403156	932.726807	554.188293	123.952240
-547.243225	143.071136	879.014099	-510.240875	-17.254118	868.380554	-616.664429	158.647018	501.619751	-583.001526	-91.033447	505.342224	-606.724243	145.219727	88.482521	-586.737427	-103.753448	90.454407	-589.515991	179.808701	1389.260254	-505.775970	-149.794586	1357.359131	-523.203918	30.786999	1395.270630	-537.023132	37.157471	1663.174927	-624.017090	289.053314	1158.035034	-471.548553	-229.233475	1116.280396	-410.297089	191.369522	1051.544556	-370.378021	-5.885482	1037.655273	-492.132446	65.187660	966.727112	558.836731	-32.445068	932.733765	554.236206	123.916939
-547.443176	143.038879	878.998657	-510.555725	-17.425737	868.335754	-617.180725	158.439880	501.678925	-583.224854	-91.126526	505.363617	-606.729736	145.257858	88.470947	-586.755493	-103.767456	90.453064	-589.443970	180.116592	1389.029541	-505.791168	-149.585968	1357.601563	-523.071289	31.067972	1395.221680	-536.611694	37.483601	1663.232422	-624.112244	289.031067	1157.724609	-471.251282	-229.347122	1116.673096	-410.225616	191.362457	1051.469727	-370.414185	-5.903802	1037.533325	-492.270416	65.071060	966.650269	558.965210	-32.498611	932.723450	554.300110	123.896500
-547.434448	142.834335	878.944641	-510.527466	-17.476643	868.443787	-617.655823	158.178818	501.723450	-583.358948	-91.138702	505.351135	-606.758545	145.292084	88.458672	-586.676331	-103.817123	90.463837	-589.179077	180.516205	1388.885986	-505.617371	-149.291870	1357.904907	-522.818054	31.381962	1395.207397	-536.164429	37.801800	1663.290161	-624.185608	288.952179	1157.387085	-470.985077	-229.380463	1117.041138	-410.139130	191.270813	1051.425903	-370.472687	-5.908975	1037.395386	-492.230194	65.049721	966.666077	559.096313	-32.530693	932.736389	554.348206	123.858643
-547.611694	142.841125	878.938721	-510.885681	-17.672737	868.400024	-618.432434	158.370041	501.971741	-583.607727	-91.267403	505.376068	-606.798950	145.318939	88.519508	-586.748474	-103.822731	90.468727	-589.024902	180.845993	1388.641846	-505.458405	-148.939102	1358.199951	-522.605835	31.699209	1395.199341	-535.709839	38.108955	1663.357910	-624.220581	288.885986	1156.977539	-470.680420	-229.462936	1117.461182	-409.999298	191.316238	1051.403687	-370.536285	-5.885052	1037.253662	-492.370636	64.921059	966.591675	559.233215	-32.574558	932.748108	554.426025	123.817795
-547.667969	142.648682	878.873535	-510.983673	-17.895315	868.432861	-618.996155	158.177307	502.027863	-583.788086	-91.340652	505.415497	-606.771179	145.407516	88.497604	-586.744629	-103.837448	90.471313	-588.811462	181.241150	1388.423096	-505.344177	-148.640259	1358.458740	-522.408386	32.061562	1395.212646	-535.423462	38.358776	1663.324951	-624.309692	288.792725	1156.551758	-470.328156	-229.500031	1117.962402	-409.804901	191.403641	1051.450684	-370.640564	-5.894693	1037.100464	-492.402405	64.771950	966.555969	559.374207	-32.586491	932.757141	554.491150	123.801102
-547.704529	142.485107	878.810181	-511.089355	-18.113506	868.461548	-619.298706	157.686691	501.935974	-583.983643	-91.448341	505.439941	-606.667603	145.471878	88.449562	-586.744690	-103.851845	90.460930	-588.616516	181.643158	1388.211426	-505.260712	-148.311432	1358.723145	-522.222778	32.428631	1395.210693	-534.955383	38.666985	1663.385132	-624.388733	288.716736	1156.168335	-469.985413	-229.576050	1118.480225	-409.607819	191.502396	1051.541504	-370.829865	-5.914323	1036.949951	-492.433136	64.627899	966.521362	559.500977	-32.609467	932.776978	554.539063	123.790359
-547.716187	142.335022	878.740662	-511.204895	-18.277252	868.495850	-619.882141	157.628693	502.036896	-584.098145	-91.514404	505.475922	-606.657349	145.529800	88.478348	-586.760864	-103.880150	90.475609	-588.452393	182.083710	1387.975342	-505.130463	-147.965424	1359.038330	-522.035522	32.777184	1395.191772	-534.494141	38.969238	1663.438477	-624.443848	288.691956	1155.743408	-469.661987	-229.623932	1118.919922	-409.465698	191.655762	1051.497070	-371.068909	-5.934260	1036.839844	-492.462311	64.515686	966.488892	559.628845	-32.628040	932.782349	554.603210	123.793411
-547.699097	142.086563	878.674622	-511.282959	-18.499542	868.574402	-620.332581	157.475601	502.042786	-584.195496	-91.594673	505.498169	-606.572632	145.537628	88.451530	-586.719238	-103.897766	90.484879	-588.286194	182.527679	1387.745483	-505.096497	-147.569153	1359.298584	-521.883423	33.201973	1395.177002	-534.035522	39.322613	1663.524170	-624.452637	288.665863	1155.283325	-469.320892	-229.721588	1119.364868	-409.085144	191.695847	1051.868042	-371.375397	-5.943184	1036.781128	-492.485626	64.344353	966.490479	559.776978	-32.625744	932.786194	554.665039	123.805336
-547.678894	141.926331	878.609558	-511.379272	-18.733599	868.626099	-620.677795	157.280365	502.035675	-584.285278	-91.679092	505.541382	-606.576111	145.548019	88.394699	-586.696777	-103.887024	90.454323	-588.148010	182.972473	1387.542236	-505.066742	-147.168015	1359.579590	-521.720154	33.609264	1395.160400	-533.597351	39.683666	1663.595825	-624.468994	288.679626	1154.888794	-469.054230	-229.866974	1119.804565	-408.826447	191.710831	1052.067627	-371.717499	-5.952306	1036.816406	-492.517151	64.188377	966.480103	559.879456	-32.634003	932.789673	554.714722	123.791321
-547.678345	141.743332	878.558960	-511.473724	-18.927694	868.654846	-620.963196	157.080933	502.076935	-584.318787	-91.749130	505.554016	-606.559143	145.560547	88.394287	-586.674011	-103.908546	90.431564	-588.054321	183.385132	1387.347656	-505.042450	-146.830704	1359.849731	-521.602966	33.986042	1395.137329	-533.174805	40.074253	1663.680542	-624.432007	288.799469	1154.567261	-468.828278	-229.977875	1120.255005	-408.616058	191.536118	1052.279907	-372.048767	-5.973919	1036.903809	-492.566193	64.023132	966.469360	559.972473	-32.680481	932.803955	554.770630	123.742523
-547.661499	141.597870	878.509949	-511.585754	-19.146057	868.742615	-621.189880	156.908234	502.137085	-584.357483	-91.836868	505.574585	-606.547241	145.534546	88.374771	-586.717957	-103.963081	90.436531	-587.972290	183.800735	1387.146606	-504.950348	-146.465714	1360.128052	-521.480042	34.363205	1395.151489	-532.705566	40.485958	1663.748657	-624.321777	288.931244	1154.258667	-468.665161	-230.003433	1120.655396	-408.422089	191.299377	1052.486328	-372.326813	-5.980966	1037.037476	-492.641022	63.882713	966.498352	560.050110	-32.646381	932.799072	554.808716	123.771988
-547.626282	141.438141	878.484619	-511.667145	-19.341442	868.817078	-621.242004	156.717941	502.134613	-584.368469	-91.935852	505.591431	-606.482605	145.557114	88.400505	-586.721497	-103.966606	90.455864	-587.893799	184.204086	1386.978271	-504.840881	-146.077072	1360.415405	-521.351379	34.740604	1395.175537	-532.274658	40.949608	1663.834961	-624.169189	289.147614	1153.971191	-468.568970	-230.011017	1121.078613	-408.280823	190.988464	1052.651978	-372.719574	-6.081897	1037.250488	-492.699158	63.726715	966.536316	560.137939	-32.661293	932.785339	554.855469	123.790184
-547.621033	141.302795	878.463379	-511.785553	-19.520279	868.878601	-621.315002	156.618073	502.195313	-584.356689	-92.041229	505.601837	-606.491516	145.489151	88.405472	-586.750183	-104.024864	90.472672	-587.822021	184.557846	1386.822144	-504.777130	-145.775864	1360.680786	-521.226624	35.085720	1395.201782	-531.734619	41.514626	1664.032837	-623.961365	289.395172	1153.723877	-468.499359	-229.988937	1121.480347	-408.169159	190.614380	1052.824097	-372.736084	-5.997509	1037.437012	-492.796875	63.578175	966.572510	560.257996	-32.643650	932.810120	554.924438	123.786339
-547.592285	141.150558	878.414307	-511.872559	-19.712690	868.962341	-621.237549	156.526978	502.237457	-584.294373	-92.104691	505.613647	-606.495239	145.492722	88.382904	-586.754761	-104.024254	90.484291	-587.764648	184.881668	1386.685913	-504.777405	-145.444504	1360.948730	-521.114990	35.443481	1395.232788	-531.459595	41.984192	1664.018188	-623.708618	289.676941	1153.514893	-468.522736	-229.967819	1121.913940	-408.115051	190.265152	1052.947021	-372.882904	-6.014792	1037.648804	-492.890472	63.439548	966.614502	560.338074	-32.587429	932.798950	554.962891	123.826355
-547.546692	141.014496	878.387878	-511.970123	-19.916500	869.044067	-621.131958	156.478470	502.225494	-584.258911	-92.208244	505.617523	-606.478149	145.480713	88.411583	-586.631714	-104.015533	90.499222	-587.712646	185.183929	1386.558228	-504.750671	-145.139145	1361.253296	-521.009094	35.772850	1395.263306	-531.049744	42.539845	1664.086914	-623.451660	289.998138	1153.392578	-468.563904	-229.951584	1122.364014	-408.092468	189.905853	1053.029907	-372.990479	-6.052538	1037.858154	-492.983398	63.281834	966.668274	560.400208	-32.582153	932.797363	555.015869	123.811539
-547.520264	140.892975	878.362854	-512.108948	-20.059809	869.120178	-620.963257	156.447769	502.277954	-584.172974	-92.308273	505.617798	-606.478455	145.441879	88.396324	-586.603149	-104.014366	90.484398	-587.650635	185.486725	1386.427856	-504.765961	-144.867477	1361.587402	-520.925964	36.092247	1395.283936	-530.625000	43.134972	1664.156860	-623.186340	290.308075	1153.270874	-468.637115	-229.882477	1122.729370	-408.160828	189.518829	1052.923706	-373.062317	-6.081865	1038.033569	-493.105804	63.153637	966.719849	560.453857	-32.558430	932.790100	555.033508	123.836220
-547.458069	140.756027	878.347717	-512.216125	-20.232533	869.183044	-620.768921	156.441437	502.283417	-584.090820	-92.398796	505.633636	-606.512085	145.427017	88.407921	-586.643616	-104.059433	90.493385	-587.574768	185.775711	1386.338257	-504.811737	-144.597656	1361.887939	-520.849731	36.398113	1395.314087	-530.207458	43.735756	1664.194702	-622.875610	290.619415	1153.136597	-468.711609	-229.821030	1123.115967	-408.097778	189.211777	1052.971924	-373.142914	-6.111646	1038.171143	-493.193787	62.988811	966.769836	560.512878	-32.538631	932.806824	555.058960	123.849525
-547.384583	140.601639	878.304382	-512.357971	-20.463297	869.249023	-620.533813	156.413437	502.322876	-584.008301	-92.494156	505.637787	-606.530823	145.399048	88.400658	-586.632751	-104.062851	90.488899	-587.435608	186.034180	1386.233032	-504.916412	-144.399704	1362.186890	-520.776855	36.651142	1395.334961	-529.714783	44.402767	1664.290283	-622.530518	290.975861	1153.039185	-468.807495	-229.777313	1123.537964	-408.092255	188.793808	1053.053711	-373.206940	-6.179572	1038.306641	-493.304413	62.790714	966.811401	560.565002	-32.530186	932.797791	555.100403	123.872749
-547.258545	140.434311	878.276611	-512.459717	-20.650631	869.334656	-620.330444	156.487885	502.346436	-583.907959	-92.595947	505.652374	-606.575439	145.383316	88.420242	-586.646912	-104.081955	90.520531	-587.267883	186.313278	1386.125366	-505.071014	-144.198532	1362.480469	-520.700500	36.915970	1395.389160	-529.339233	44.971714	1664.263062	-622.210571	291.297943	1152.935791	-468.897827	-229.759430	1123.952026	-408.133881	188.203537	1053.145752	-373.333282	-6.269579	1038.398315	-493.372253	62.607830	966.871948	560.607300	-32.491261	932.793701	555.118225	123.895943
-547.149902	140.263840	878.253235	-512.578796	-20.852316	869.420959	-620.126404	156.529785	502.373596	-583.831238	-92.658646	505.643585	-606.586365	145.356339	88.452263	-586.608521	-104.062843	90.514778	-587.078430	186.573425	1386.044678	-505.227600	-143.978592	1362.782471	-520.643799	37.177410	1395.433960	-528.979126	45.642838	1664.299805	-621.891907	291.569977	1152.835205	-468.973236	-229.786423	1124.392822	-408.133606	187.895721	1053.121826	-373.465912	-6.398326	1038.487671	-493.456573	62.414314	966.934570	560.666138	-32.481411	932.791687	555.183411	123.901207
-547.014404	140.093796	878.224426	-512.660095	-21.000109	869.470459	-619.842590	156.542313	502.341980	-583.732910	-92.724205	505.659790	-606.622437	145.376144	88.447647	-586.608337	-104.083855	90.546806	-586.853271	186.869934	1385.931030	-505.401398	-143.743408	1363.098145	-520.580383	37.435593	1395.461548	-528.561646	46.272705	1664.323242	-621.609009	291.882172	1152.750977	-469.039948	-229.833817	1124.846069	-408.235107	187.406799	1053.120239	-373.634827	-6.492718	1038.571777	-493.506714	62.233917	966.975708	560.693054	-32.458099	932.782471	555.196655	123.943077
-546.912170	139.888809	878.218689	-512.776184	-21.217878	869.546265	-619.621399	156.564133	502.309570	-583.627563	-92.778564	505.651154	-606.659790	145.376068	88.443748	-586.578308	-104.079903	90.546577	-586.629639	187.180176	1385.799072	-505.617493	-143.550217	1363.400269	-520.548828	37.685562	1395.493896	-528.164063	46.899525	1664.323486	-621.287659	292.205475	1152.616821	-469.108093	-229.923111	1125.261841	-408.331024	186.813141	1053.171265	-373.850952	-6.624511	1038.644409	-493.574402	62.006039	967.034851	560.723022	-32.415985	932.775818	555.221252	123.979034
-546.816895	139.735107	878.192871	-512.901672	-21.427547	869.596619	-619.409790	156.540359	502.279053	-583.564148	-92.815201	505.641449	-606.698364	145.346893	88.454521	-586.539001	-104.077621	90.549950	-586.386169	187.464661	1385.685059	-505.873138	-143.365067	1363.718262	-520.510010	37.933506	1395.511841	-527.717285	47.499409	1664.306641	-621.002502	292.504547	1152.492676	-469.175903	-230.010223	1125.708130	-408.402924	186.305023	1053.169922	-374.043488	-6.749195	1038.685913	-493.645538	61.804794	967.069519	560.754578	-32.402050	932.785400	555.249634	123.995804
-546.735718	139.538788	878.188904	-513.061584	-21.617533	869.660889	-619.230103	156.522476	502.278473	-583.525879	-92.912903	505.651825	-606.756226	145.299057	88.435318	-586.486511	-104.080910	90.538437	-586.110840	187.779602	1385.580200	-506.161774	-143.141479	1363.995728	-520.468811	38.178455	1395.537476	-527.412720	48.114891	1664.314575	-620.716492	292.756256	1152.332764	-469.194397	-230.122513	1126.184692	-408.460999	185.846756	1053.196533	-374.257355	-6.913189	1038.746704	-493.721924	61.588463	967.114685	560.796509	-32.365837	932.777283	555.269409	124.024780
-546.645020	139.357697	878.160034	-513.228699	-21.838602	869.688110	-619.069031	156.528763	502.286285	-583.527466	-93.009567	505.636536	-606.769714	145.281265	88.453064	-586.470459	-104.083260	90.532379	-585.821655	188.108231	1385.435181	-506.502716	-142.952667	1364.270020	-520.428101	38.393070	1395.568237	-527.040283	48.698326	1664.310791	-620.454041	292.935486	1152.163452	-469.274109	-230.231705	1126.688232	-408.523438	185.321152	1053.230103	-374.447510	-7.105773	1038.770508	-493.791382	61.354176	967.126892	560.812988	-32.361549	932.768188	555.300171	124.000969
-546.518616	139.070374	878.097839	-513.386475	-22.059324	869.727600	-618.884033	156.547302	502.254791	-583.509888	-93.065948	505.630646	-606.831970	145.239120	88.448776	-586.500244	-104.074936	90.521851	-585.531616	188.400970	1385.261719	-506.838776	-142.811783	1364.565796	-520.405273	38.630367	1395.579956	-526.700989	49.260548	1664.304932	-620.187866	293.154053	1151.911133	-469.399780	-230.308929	1127.158691	-408.549561	184.794907	1053.228882	-374.627991	-7.296982	1038.779541	-493.828613	61.091400	967.124207	560.847107	-32.312893	932.760071	555.297180	124.051392
-546.394043	138.810272	878.015320	-513.523376	-22.320152	869.754028	-618.700745	156.563293	502.208740	-583.530701	-93.144089	505.642242	-606.828308	145.204208	88.400391	-586.471375	-104.104111	90.530373	-585.230774	188.719818	1385.073120	-507.240662	-142.638824	1364.855591	-520.368469	38.873043	1395.593872	-526.359619	49.822098	1664.285889	-619.920044	293.308472	1151.630249	-469.557281	-230.360016	1127.549561	-408.516022	184.327438	1053.190308	-374.773438	-7.551033	1038.772583	-493.850037	60.831879	967.101990	560.834656	-32.326271	932.765442	555.317322	124.060959
-546.301392	138.643402	877.957764	-513.706116	-22.526472	869.788330	-618.546814	156.579132	502.167297	-583.560303	-93.181877	505.615265	-606.862976	145.200668	88.393341	-586.458130	-104.109299	90.518051	-584.922913	189.048996	1384.894653	-507.628784	-142.445343	1365.135254	-520.349243	39.083473	1395.599487	-525.999878	50.329765	1664.219727	-619.684692	293.418182	1151.348267	-469.694214	-230.408401	1128.017212	-408.511627	183.872299	1053.073364	-374.941376	-7.770193	1038.829346	-493.903717	60.634174	967.094055	560.831421	-32.307793	932.764771	555.322205	124.077354
-546.237976	138.441483	877.883789	-513.906494	-22.774639	869.834595	-618.360535	156.559982	502.132751	-583.635681	-93.252869	505.628082	-606.927673	145.140533	88.376122	-586.421692	-104.110550	90.514282	-584.649109	189.387268	1384.718872	-508.002808	-142.268219	1365.387451	-520.341003	39.286575	1395.604492	-525.776855	50.858734	1664.215576	-619.435120	293.442200	1151.044067	-469.894806	-230.483383	1128.515015	-408.463257	183.545242	1052.935425	-375.065887	-8.039222	1038.870728	-493.972961	60.418694	967.080200	560.849915	-32.287273	932.765747	555.325439	124.115120
-546.145935	138.269226	877.817993	-514.082886	-23.018393	869.890503	-618.192688	156.545349	502.118500	-583.755554	-93.328880	505.620941	-606.976501	145.124985	88.352226	-586.498901	-104.136566	90.504684	-584.322998	189.735077	1384.505005	-508.411469	-142.121048	1365.662354	-520.328003	39.481972	1395.623047	-525.519165	51.358276	1664.213989	-619.187988	293.462708	1150.720703	-470.111206	-230.604660	1128.975220	-408.397583	183.281631	1052.741577	-375.195282	-8.287948	1038.933960	-494.011688	60.220570	967.073669	560.850464	-32.273743	932.773010	555.342285	124.104576
-546.056213	138.136124	877.747375	-514.266418	-23.214582	869.905640	-617.808044	156.237015	501.962219	-583.844055	-93.382843	505.624451	-606.909546	145.133545	88.327988	-586.429626	-104.159767	90.491798	-583.998901	190.125793	1384.300415	-508.854950	-141.916473	1365.911011	-520.308655	39.354748	1395.609497	-525.287231	51.828712	1664.204224	-618.930115	293.444641	1150.362183	-470.354797	-230.705276	1129.332886	-408.303009	183.063919	1052.534912	-375.337402	-8.532788	1038.943115	-494.042419	60.046806	967.039917	560.845825	-32.246876	932.777100	555.337891	124.119453
-545.976563	137.983398	877.689575	-514.472107	-23.380800	869.932861	-617.887817	156.553802	502.079254	-583.986206	-93.489975	505.598389	-606.980469	145.121109	88.356560	-586.414978	-104.186714	90.476898	-583.703918	190.473282	1384.103394	-509.274323	-141.769363	1366.146851	-520.263733	39.527988	1395.648804	-525.084167	52.283409	1664.196167	-618.688538	293.391083	1149.980713	-470.660278	-230.802811	1129.680176	-408.139771	182.900192	1052.302612	-375.478424	-8.774294	1038.943604	-494.086945	59.876266	967.017761	560.839844	-32.229324	932.760681	555.350830	124.160034
-545.922546	137.821823	877.625732	-514.695740	-23.555393	869.954529	-617.802490	156.581146	502.070892	-584.120117	-93.523628	505.604889	-607.005920	145.094345	88.351799	-586.350464	-104.199013	90.446396	-583.414917	190.768753	1383.872559	-509.645264	-141.664856	1366.359253	-520.196045	39.833916	1395.697510	-524.909180	52.730194	1664.194458	-618.391235	293.305450	1149.551025	-471.077362	-230.869888	1130.046753	-407.876251	182.827789	1052.041138	-375.615173	-9.045673	1038.950317	-494.135834	59.702850	966.982910	560.836609	-32.237103	932.766602	555.353943	124.160507
-545.835815	137.692825	877.584045	-514.880859	-23.787884	870.003845	-617.682922	156.573532	502.040283	-584.317993	-93.588188	505.617371	-607.039673	145.090988	88.345123	-586.320984	-104.229332	90.440979	-583.109497	191.124207	1383.635376	-510.039337	-141.568390	1366.563232	-520.141235	40.206661	1395.749634	-524.753906	53.263195	1664.211060	-618.088562	293.146912	1149.127930	-471.505035	-230.922348	1130.355591	-407.520844	182.880783	1051.893433	-375.720917	-9.388067	1038.958374	-494.156860	59.517956	966.975891	560.836060	-32.224560	932.773254	555.364136	124.180626
-545.760925	137.618362	877.570251	-515.070190	-23.926229	870.010559	-617.345520	156.221191	501.867004	-584.443909	-93.608826	505.611511	-606.981079	145.090866	88.283897	-586.273560	-104.216850	90.433792	-582.813965	191.428833	1383.390747	-510.393860	-141.442169	1366.772339	-520.095642	40.557186	1395.792236	-524.625366	53.679947	1664.220947	-617.798706	292.924347	1148.694580	-472.016174	-230.943024	1130.670532	-407.047607	183.018661	1051.832520	-375.792725	-9.717616	1038.959717	-494.177338	59.370750	966.959167	560.823792	-32.218563	932.770203	555.374451	124.180321
-545.669983	137.452301	877.507629	-515.238586	-24.107986	870.034851	-617.266235	156.172913	501.846985	-584.571533	-93.608955	505.602661	-607.049744	145.071136	88.275291	-586.250916	-104.220024	90.396530	-582.510437	191.768814	1383.174561	-510.736389	-141.313126	1366.937256	-520.055664	40.890560	1395.822998	-524.523560	54.099899	1664.241699	-617.516663	292.696716	1148.209473	-472.562439	-230.992218	1130.928101	-406.486420	183.257263	1051.810547	-375.859802	-10.056440	1038.988403	-494.179230	59.196156	966.925720	560.818176	-32.190674	932.762024	555.359741	124.197487
-545.560547	137.360153	877.467407	-515.434875	-24.271868	870.048340	-617.190369	156.169128	501.801727	-584.690186	-93.596916	505.603394	-607.070435	145.087784	88.287682	-586.165039	-104.241692	90.389214	-582.263550	192.070450	1382.901001	-511.021912	-141.194534	1367.095947	-520.043884	41.196518	1395.827148	-524.464355	54.506859	1664.275146	-617.231567	292.485321	1147.722168	-473.189575	-231.060669	1131.121094	-405.901367	183.440918	1051.837524	-376.033417	-10.387762	1038.788452	-494.183197	59.037399	966.897766	560.799011	-32.188992	932.770752	555.348022	124.203415
-545.428589	137.179596	877.431946	-515.600830	-24.453783	870.076721	-617.131897	156.180496	501.801392	-584.863159	-93.615211	505.587372	-607.122192	145.074036	88.286720	-586.116455	-104.266014	90.398827	-581.991089	192.391937	1382.668091	-511.268250	-141.043091	1367.250000	-520.023682	41.396996	1395.819336	-524.402710	54.904522	1664.288940	-616.941956	292.278931	1147.321289	-473.862915	-231.028854	1131.294800	-405.334534	183.661423	1051.861450	-376.047913	-10.700412	1039.086792	-494.171814	58.831718	966.883789	560.801697	-32.224415	932.772705	555.351929	124.173386
-545.317749	137.025696	877.411682	-515.751892	-24.663788	870.109863	-617.408081	156.673126	502.010101	-585.029968	-93.603462	505.593140	-607.265747	145.042252	88.343346	-586.053162	-104.258667	90.361252	-581.720093	192.784607	1382.443359	-511.522827	-140.825439	1367.394165	-520.051697	41.278435	1395.758301	-524.353760	55.306007	1664.323608	-616.636963	292.146240	1146.966187	-474.747467	-230.807663	1131.395752	-404.807953	183.803894	1051.922119	-376.157471	-10.995969	1039.157837	-494.161133	58.626949	966.878845	560.783936	-32.235966	932.758118	555.354004	124.167130
-545.247681	136.955292	877.400940	-515.931458	-24.851473	870.140686	-617.087830	156.181351	501.804291	-585.308044	-93.685501	505.626068	-607.221863	145.044159	88.295715	-586.072449	-104.285957	90.370224	-581.456665	193.107529	1382.213745	-511.750153	-140.693588	1367.524414	-520.003601	41.466869	1395.747925	-524.337646	55.679298	1664.354248	-616.307556	292.075989	1146.581421	-475.362030	-231.094757	1131.598145	-404.425720	183.842056	1051.785522	-376.348145	-11.350933	1039.213623	-494.183228	58.470367	966.876831	560.803101	-32.243931	932.745911	555.381958	124.148888
-545.132141	136.856949	877.361084	-516.038818	-25.005873	870.148987	-617.093689	156.232758	501.791260	-585.537598	-93.734131	505.658691	-607.255615	145.022552	88.270813	-586.092285	-104.306297	90.350754	-581.233459	193.403015	1381.971802	-511.957550	-140.556915	1367.665039	-519.952881	41.684658	1395.760498	-524.329041	56.065666	1664.388794	-615.937500	292.046234	1146.185547	-476.165344	-231.152603	1131.709229	-403.918610	183.825058	1052.105591	-376.531097	-11.675850	1039.213379	-494.153656	58.325756	966.851563	560.799194	-32.274647	932.743469	555.386353	124.124313
-545.007935	136.751114	877.324158	-516.169739	-25.138905	870.161987	-617.078247	156.249161	501.783691	-585.761841	-93.735435	505.648254	-607.297485	145.010162	88.277512	-586.055420	-104.293732	90.333611	-581.023621	193.715942	1381.748047	-512.186157	-140.429428	1367.825806	-519.913452	41.876686	1395.760498	-524.338562	56.431496	1664.418213	-615.667664	292.066895	1145.844482	-476.955872	-231.174301	1131.807739	-403.616455	183.816269	1051.936646	-376.798706	-12.031015	1039.129028	-494.124146	58.183609	966.827271	560.798462	-32.281162	932.739868	555.389526	124.109924
-544.870483	136.594681	877.278076	-516.281006	-25.308313	870.172974	-617.050476	156.244614	501.769135	-585.978760	-93.762062	505.650787	-607.330200	145.008286	88.271851	-585.957886	-104.325485	90.328026	-580.800659	193.999619	1381.555054	-512.410889	-140.323914	1367.983276	-519.875854	42.061790	1395.735718	-524.346680	56.793365	1664.434082	-615.322571	292.036407	1145.503662	-477.748566	-231.187164	1131.906494	-403.141815	183.749954	1052.222046	-377.150604	-12.368702	1038.789185	-494.079865	58.003277	966.797974	560.798645	-32.313713	932.750122	555.354919	124.107895
-544.743042	136.446198	877.240112	-516.412109	-25.446405	870.185425	-616.989990	156.174896	501.733856	-586.206421	-93.802078	505.649841	-607.345581	145.013611	88.285957	-585.901672	-104.339287	90.342812	-580.561768	194.290924	1381.405762	-512.598633	-140.172363	1368.119751	-519.826721	42.228065	1395.736816	-524.367065	57.150383	1664.452759	-615.032837	292.056183	1145.216431	-478.583008	-231.262421	1131.990845	-402.889221	183.684189	1051.995972	-377.523254	-12.673033	1038.727051	-494.049530	57.837025	966.773193	560.779358	-32.340504	932.757446	555.344116	124.073990
-544.609009	136.273193	877.179382	-516.527100	-25.622469	870.195557	-616.966736	156.183548	501.751984	-586.435547	-93.845123	505.684326	-607.360962	144.989944	88.282822	-585.880859	-104.338501	90.323677	-580.286072	194.550735	1381.267334	-512.824036	-140.029129	1368.249756	-519.785339	42.394897	1395.736450	-524.398193	57.501789	1664.464233	-614.693176	292.077026	1144.972656	-479.375946	-231.373520	1132.100464	-402.575562	183.625229	1052.001587	-377.849396	-12.956348	1038.732422	-494.006165	57.653427	966.734802	560.774536	-32.348644	932.766357	555.351563	124.062729
-544.516541	136.160965	877.155396	-516.624268	-25.823353	870.195007	-616.981445	156.134552	501.737427	-586.593567	-93.876427	505.688477	-607.361938	144.968399	88.278503	-585.844666	-104.371727	90.317680	-579.996826	194.832687	1381.154297	-513.031006	-139.899490	1368.368774	-519.735901	42.574116	1395.727173	-524.419495	57.867657	1664.496338	-614.305847	292.055420	1144.764160	-480.080414	-231.435699	1132.232788	-402.141083	183.542023	1052.285645	-378.204559	-13.248183	1038.782715	-493.981201	57.471359	966.712463	560.781006	-32.390491	932.759888	555.336548	124.008797
-544.411255	136.137680	877.145386	-516.729736	-25.947672	870.205017	-616.983643	156.092239	501.751465	-586.711914	-93.861450	505.708862	-607.410828	144.955215	88.273399	-585.774170	-104.385918	90.327354	-579.712769	195.085983	1381.030640	-513.234619	-139.781479	1368.492920	-519.698853	42.754646	1395.746948	-524.445923	58.212753	1664.527100	-613.937012	292.105591	1144.538574	-480.772491	-231.472321	1132.352539	-401.806030	183.379959	1052.280640	-378.575226	-13.522672	1038.903442	-493.955536	57.364864	966.703125	560.791809	-32.433483	932.763184	555.354065	123.968033
-544.299011	136.035095	877.120422	-516.798401	-26.092470	870.240234	-616.978394	156.058655	501.734741	-586.874939	-93.895576	505.737244	-607.408569	144.936859	88.265526	-585.771240	-104.390808	90.316628	-579.447693	195.353745	1380.942383	-513.450806	-139.655228	1368.627319	-519.667358	42.930439	1395.757813	-524.481812	58.530678	1664.548218	-613.532471	292.129364	1144.340698	-481.450348	-231.532303	1132.470581	-401.474915	183.204163	1052.209717	-378.929230	-13.778463	1039.079346	-493.918152	57.237144	966.702209	560.804199	-32.430984	932.774719	555.333618	123.944611
-544.205566	135.970367	877.098938	-516.878723	-26.244299	870.272278	-617.357788	156.591309	501.970123	-586.959961	-93.911446	505.757843	-607.537537	144.918091	88.303741	-585.727966	-104.397377	90.336113	-579.199036	195.603653	1380.891357	-513.682312	-139.544571	1368.764160	-519.617065	43.084637	1395.766113	-524.500000	58.850548	1664.573975	-613.135986	292.196045	1144.200928	-482.004730	-231.650024	1132.627686	-401.156158	183.007339	1052.112549	-379.198395	-13.973622	1039.512207	-493.895538	57.122059	966.701294	560.801880	-32.493713	932.787659	555.341736	123.903061
-544.048889	135.814499	877.058533	-516.938416	-26.410118	870.319519	-617.009705	156.073425	501.741364	-587.026001	-93.921806	505.800659	-607.455261	144.939819	88.275383	-585.698303	-104.397339	90.337814	-578.918274	195.837708	1380.832153	-513.889465	-139.392059	1368.877563	-519.581360	43.254982	1395.765381	-524.521606	59.144279	1664.589355	-612.746521	292.314209	1144.099121	-482.497833	-231.800842	1132.824585	-400.982239	182.849136	1051.762085	-379.562225	-14.183897	1039.750610	-493.837036	56.964314	966.700745	560.825317	-32.544071	932.802002	555.353882	123.849419
-543.905029	135.687027	877.023254	-516.994385	-26.512835	870.351624	-616.981812	155.979263	501.694366	-587.021912	-93.910736	505.772064	-607.487610	144.930573	88.272095	-585.661438	-104.389954	90.331223	-578.658325	196.056870	1380.798584	-514.117065	-139.260986	1369.000854	-519.552795	43.378235	1395.768433	-524.596741	59.507706	1664.586792	-612.292542	292.495453	1143.972046	-482.973297	-231.917206	1133.028687	-400.753540	182.649353	1051.657593	-379.905426	-14.326868	1039.986328	-493.783447	56.844780	966.695435	560.833313	-32.553650	932.810974	555.335510	123.849136
-543.749023	135.521378	876.986938	-517.029297	-26.685167	870.408508	-616.941467	155.924759	501.679230	-587.031799	-93.932625	505.779968	-607.449951	144.900620	88.256325	-585.701172	-104.383865	90.317009	-578.379944	196.320297	1380.760498	-514.350159	-139.097336	1369.126465	-519.534668	43.545071	1395.778809	-524.586670	59.754040	1664.648315	-611.839294	292.660431	1143.882568	-483.347839	-232.047531	1133.249634	-400.524139	182.270416	1051.571777	-380.288483	-14.478415	1040.020630	-493.723572	56.685875	966.705750	560.840088	-32.600220	932.824341	555.330688	123.786667
-543.641785	135.436722	876.979126	-517.100525	-26.830042	870.461304	-616.935669	155.890106	501.649414	-587.028625	-93.927170	505.772797	-607.494995	144.895050	88.249718	-585.697021	-104.423897	90.333038	-578.172668	196.564331	1380.728638	-514.584106	-138.929962	1369.243652	-519.539001	43.705235	1395.783936	-524.610352	60.018478	1664.673096	-611.376709	292.901031	1143.824829	-483.632843	-232.132477	1133.457520	-400.315155	181.823212	1051.465820	-380.448181	-14.660968	1040.518921	-493.702972	56.565125	966.727356	560.849243	-32.647274	932.813171	555.326843	123.738586
-543.548096	135.331146	876.962524	-517.150330	-26.929218	870.507690	-616.874939	155.820511	501.607147	-587.053772	-93.988899	505.785431	-607.484436	144.907028	88.268684	-585.701721	-104.431747	90.336449	-577.984253	196.790527	1380.708374	-514.842407	-138.766663	1369.362183	-519.528503	43.869705	1395.803467	-524.637085	60.280796	1664.695435	-610.875916	293.283722	1143.828003	-483.891052	-232.223312	1133.684570	-400.134247	181.366547	1051.365845	-380.522888	-14.694050	1040.750610	-493.690674	56.464798	966.746033	560.882996	-32.685917	932.811218	555.332458	123.711136
-543.453918	135.289642	876.955505	-517.174622	-27.018589	870.546326	-616.856873	155.782394	501.613556	-587.008667	-93.987617	505.790192	-607.490356	144.879364	88.262993	-585.637207	-104.430428	90.332863	-577.784607	196.998459	1380.700928	-515.102966	-138.606430	1369.470581	-519.537842	44.041958	1395.822144	-524.672791	60.528759	1664.730225	-610.360168	293.594299	1143.801758	-484.145538	-232.364044	1133.928955	-400.033600	180.886383	1051.241455	-380.747772	-15.028609	1040.910767	-493.663483	56.396736	966.764954	560.908691	-32.729939	932.818848	555.346252	123.661476
-543.381958	135.222885	876.955811	-517.234070	-27.068970	870.591553	-616.861877	155.723511	501.619904	-587.002380	-94.020813	505.767578	-607.503296	144.885086	88.279465	-585.635376	-104.433052	90.339256	-577.588379	197.180817	1380.702271	-515.334534	-138.441483	1369.593140	-519.565552	44.199226	1395.854126	-524.695984	60.744804	1664.759399	-609.827881	293.832947	1143.743408	-484.295959	-232.494522	1134.192261	-399.790894	180.295944	1051.386353	-380.863525	-15.229145	1041.080078	-493.664703	56.333134	966.790771	560.939026	-32.762676	932.813843	555.362488	123.636902
-543.306946	135.148315	876.955261	-517.252380	-27.182703	870.645142	-616.815552	155.631973	501.590668	-586.994995	-94.069695	505.792786	-607.532593	144.852859	88.259720	-585.612549	-104.429321	90.335274	-577.396790	197.383499	1380.717773	-515.510010	-138.279083	1369.706055	-519.597961	44.357162	1395.894165	-524.738220	60.967690	1664.792969	-609.260315	294.220184	1143.792725	-484.414459	-232.619843	1134.427246	-399.693573	179.736252	1051.257080	-380.881897	-15.448830	1041.208618	-493.654419	56.245243	966.824219	560.985046	-32.771599	932.827087	555.381897	123.590790
-543.251343	135.117966	876.947998	-517.289063	-27.261389	870.679993	-616.865662	155.683701	501.613068	-586.950684	-94.079826	505.804413	-607.496094	144.874191	88.267281	-585.618225	-104.425705	90.351715	-577.230835	197.555405	1380.730835	-515.708496	-138.132767	1369.836182	-519.619934	44.502590	1395.914185	-524.766113	61.165882	1664.827393	-608.746338	294.586395	1143.807495	-484.489594	-232.754166	1134.629517	-399.707336	179.232071	1050.866089	-380.836914	-15.706777	1041.302612	-493.649170	56.192612	966.839661	561.053162	-32.800377	932.832031	555.421997	123.543961
-543.210876	135.043564	876.941467	-517.326294	-27.337845	870.707642	-616.850464	155.633286	501.620911	-586.945007	-94.107643	505.813782	-607.516479	144.843933	88.278305	-585.615112	-104.425720	90.354919	-577.070984	197.723099	1380.723389	-515.921204	-137.958099	1369.921387	-519.660583	44.639580	1395.963013	-524.858215	61.428810	1664.821411	-608.141968	294.903259	1143.790527	-484.546509	-232.846130	1134.820557	-399.550964	178.655685	1050.947876	-380.759888	-15.979593	1041.394775	-493.662140	56.116676	966.855957	561.093018	-32.846439	932.839233	555.438843	123.522957
-543.167664	134.979782	876.935669	-517.348938	-27.432039	870.743530	-616.859924	155.632248	501.614716	-586.966431	-94.133171	505.814087	-607.503906	144.852539	88.275269	-585.641174	-104.435768	90.359749	-576.966797	197.905197	1380.737549	-516.112183	-137.773956	1370.008423	-519.714600	44.769505	1395.982056	-524.920593	61.620239	1664.853149	-607.602722	295.215759	1143.777222	-484.586029	-232.941223	1135.050903	-399.419037	178.131622	1050.737305	-380.641449	-16.238192	1041.472290	-493.657806	56.045254	966.873169	561.122192	-32.861168	932.846313	555.468140	123.488632
-543.142090	134.934799	876.904602	-517.377380	-27.476973	870.745544	-616.873840	155.569016	501.574951	-586.964417	-94.144714	505.829254	-607.515930	144.834961	88.288673	-585.679138	-104.433220	90.352470	-576.871216	198.051788	1380.727905	-516.289429	-137.575211	1370.083008	-519.751404	44.911343	1395.999878	-524.945923	61.744137	1664.905640	-607.095642	295.554596	1143.781006	-484.649109	-233.019714	1135.241699	-399.317291	177.627975	1050.567139	-380.557922	-16.498617	1041.497070	-493.658630	56.007179	966.858215	561.147217	-32.896942	932.847534	555.469910	123.464409
-543.128723	134.845810	876.880615	-517.395264	-27.539703	870.746704	-616.883850	155.549240	501.578064	-586.955444	-94.168365	505.833954	-607.523193	144.810593	88.298424	-585.687256	-104.423698	90.358856	-576.761719	198.196716	1380.713379	-516.436646	-137.418304	1370.143066	-519.807251	45.021793	1396.010010	-525.020691	61.923023	1664.934326	-606.546875	295.871887	1143.802002	-484.687103	-233.094254	1135.408569	-399.229584	177.171143	1050.344116	-380.453918	-16.771513	1041.545898	-493.650360	55.940914	966.842468	561.178223	-32.915310	932.862549	555.484802	123.430817
-543.113464	134.820358	876.881958	-517.412903	-27.590584	870.761780	-616.906311	155.524597	501.575165	-586.961304	-94.180428	505.821411	-607.528748	144.808853	88.296349	-585.617493	-104.435219	90.339836	-576.678528	198.333908	1380.709961	-516.566772	-137.272110	1370.200439	-519.834900	45.151207	1396.028076	-525.103271	62.104477	1664.948242	-606.017212	296.118439	1143.776611	-484.740723	-233.209549	1135.584473	-399.120941	176.709824	1050.070679	-380.371429	-17.030062	1041.593750	-493.660187	55.901325	966.854065	561.232544	-32.953861	932.864624	555.532593	123.392723
-543.123108	134.740570	876.853516	-517.444275	-27.651884	870.763550	-616.938843	155.502838	501.588562	-586.951355	-94.181198	505.814758	-607.516724	144.809555	88.252777	-585.559448	-104.428734	90.346779	-576.578186	198.470261	1380.696411	-516.675537	-137.130508	1370.251831	-519.871338	45.291153	1396.048462	-525.190491	62.268417	1664.978149	-605.502747	296.351105	1143.777222	-484.799591	-233.304916	1135.715576	-399.043243	176.346558	1049.716553	-380.322205	-17.260473	1041.662842	-493.670502	55.845230	966.836426	561.296692	-32.989479	932.870178	555.580200	123.376534
-543.133423	134.730682	876.846985	-517.469177	-27.704119	870.773804	-616.921936	155.485428	501.548584	-586.934937	-94.185333	505.811951	-607.508606	144.810852	88.267715	-585.606689	-104.432922	90.326546	-576.479980	198.589661	1380.681641	-516.764893	-137.006454	1370.290039	-519.912354	45.385578	1396.046265	-525.279358	62.449890	1665.001221	-605.003479	296.594757	1143.761963	-485.024841	-233.170929	1135.760010	-398.978424	176.035446	1049.324097	-380.254547	-17.439857	1041.778198	-493.687378	55.820023	966.837830	561.337402	-33.013706	932.893677	555.633667	123.337448
-543.143799	134.675858	876.822144	-517.483765	-27.728462	870.775757	-616.926086	155.371643	501.510681	-586.927734	-94.203041	505.820953	-607.518738	144.808685	88.255905	-585.600342	-104.419357	90.352997	-576.418213	198.692352	1380.626099	-516.842651	-136.902573	1370.314087	-519.932068	45.509823	1396.049316	-525.384888	62.619034	1665.018921	-604.595276	296.873474	1143.798706	-485.090942	-233.263000	1135.891846	-399.079498	175.786880	1048.655640	-380.250000	-17.636847	1041.919189	-493.686340	55.797600	966.820618	561.388367	-33.022888	932.886963	555.660706	123.339714
-543.126648	134.673965	876.828186	-517.490845	-27.746386	870.779724	-617.339905	156.175095	501.836884	-586.948242	-94.200058	505.826874	-607.585022	144.793747	88.353691	-585.584045	-104.434814	90.365097	-576.363647	198.821213	1380.600586	-516.942017	-136.774658	1370.350464	-519.971680	45.606121	1396.063599	-525.424805	62.765022	1665.010620	-604.156921	297.048096	1143.778198	-485.136383	-233.340744	1135.968872	-398.883881	175.610565	1048.302246	-380.158997	-17.704115	1042.048340	-493.680603	55.780968	966.825500	561.422424	-33.036358	932.897766	555.707031	123.297455
-543.138672	134.656296	876.810486	-517.476563	-27.797079	870.783875	-617.341064	156.210419	501.852478	-586.960999	-94.185471	505.821106	-607.623352	144.785919	88.342461	-585.601563	-104.429306	90.372612	-576.320801	198.911469	1380.581299	-516.996216	-136.657349	1370.389160	-520.005615	45.707687	1396.072266	-525.596741	62.936749	1665.072754	-603.780884	297.271118	1143.763672	-485.086334	-233.642944	1136.129395	-398.969177	175.473297	1047.610840	-380.220001	-18.010923	1042.265381	-493.679077	55.764809	966.818115	561.453186	-33.050522	932.898132	555.737671	123.301170
-543.169373	134.645584	876.794250	-517.485352	-27.803743	870.777222	-617.359985	156.167740	501.844269	-586.981995	-94.173218	505.832733	-607.599609	144.788651	88.320633	-585.593933	-104.438797	90.348816	-576.291748	199.022766	1380.552124	-517.095398	-136.553589	1370.418579	-520.049561	45.788734	1396.077271	-525.742615	63.137806	1665.061523	-603.436768	297.416931	1143.762695	-485.216095	-233.663055	1136.187256	-398.796204	175.398819	1047.251221	-380.198792	-18.162043	1042.374756	-493.685333	55.768967	966.801086	561.481262	-33.041615	932.900513	555.776672	123.302559
-543.179688	134.625244	876.779602	-517.485901	-27.815582	870.768677	-616.955505	155.419785	501.504669	-587.020996	-94.194855	505.839752	-607.481079	144.808029	88.222351	-585.592651	-104.442963	90.329613	-576.265625	199.112473	1380.503784	-517.138855	-136.446579	1370.450684	-520.092163	45.842777	1396.083618	-525.847168	63.286758	1665.077026	-603.187073	297.549591	1143.704224	-485.374237	-233.690567	1136.263550	-398.760803	175.360123	1046.782715	-380.174866	-18.286505	1042.394409	-493.684601	55.759769	966.786865	561.536255	-33.082119	932.896057	555.835449	123.275955
-543.195374	134.582932	876.760986	-517.485657	-27.832983	870.768311	-617.343079	156.087692	501.786224	-587.065430	-94.201614	505.823151	-607.650085	144.769302	88.284706	-585.603394	-104.432831	90.325867	-576.224548	199.187180	1380.452393	-517.196838	-136.372360	1370.483154	-520.139771	45.936588	1396.097656	-525.903137	63.376137	1665.113892	-603.025513	297.689575	1143.630615	-485.589569	-233.695679	1136.323120	-398.794830	175.373596	1046.289673	-380.147217	-18.438351	1042.339844	-493.677277	55.746941	966.770996	561.562561	-33.095276	932.912476	555.871826	123.267433
-543.237122	134.638367	876.764648	-517.492188	-27.815903	870.754272	-617.398560	156.123444	501.817902	-587.080322	-94.210205	505.821259	-607.613831	144.785599	88.285904	-585.564941	-104.436867	90.318779	-576.214844	199.251114	1380.390625	-517.263855	-136.317780	1370.524902	-520.184631	45.991302	1396.106201	-526.001709	63.519672	1665.136475	-602.917969	297.774170	1143.507813	-485.846130	-233.667023	1136.352661	-398.659332	175.426071	1046.112793	-380.142548	-18.601545	1042.270752	-493.691162	55.782207	966.761780	561.632446	-33.078953	932.891785	555.920105	123.278313
-543.249146	134.656464	876.775391	-517.484314	-27.830360	870.751038	-616.993103	155.399643	501.501099	-587.090820	-94.212578	505.826263	-607.509155	144.777832	88.201363	-585.571350	-104.450195	90.318039	-576.198303	199.314285	1380.306885	-517.288147	-136.270645	1370.550049	-520.231323	46.078106	1396.104004	-526.084717	63.654236	1665.141235	-602.890076	297.866486	1143.378784	-486.118896	-233.642044	1136.394897	-398.739746	175.508469	1045.769043	-380.181488	-18.734594	1042.142090	-493.685913	55.781311	966.762756	561.648926	-33.093426	932.901550	555.962585	123.281181
-543.279541	134.647491	876.777039	-517.475647	-27.844982	870.727295	-616.969299	155.323135	501.445374	-587.096619	-94.220711	505.834534	-607.506653	144.774704	88.168236	-585.608948	-104.453201	90.325378	-576.179626	199.395401	1380.229248	-517.304260	-136.231903	1370.568726	-520.254211	46.144577	1396.115723	-526.174011	63.783901	1665.154785	-602.921021	297.926880	1143.258057	-486.425079	-233.580200	1136.376953	-398.731354	175.689163	1045.538086	-380.249695	-18.864168	1041.999512	-493.679077	55.766788	966.744751	561.697021	-33.079315	932.906311	556.000488	123.316467
-543.317383	134.651291	876.781921	-517.492310	-27.856205	870.717590	-616.971497	155.346313	501.451691	-587.096497	-94.226242	505.840271	-607.504517	144.775391	88.170372	-585.582214	-104.443184	90.326813	-576.184937	199.456009	1380.133667	-517.285645	-136.188568	1370.591064	-520.284424	46.208786	1396.105713	-526.240295	63.901814	1665.170776	-602.999512	297.950287	1143.089478	-486.750458	-233.509659	1136.363037	-398.699127	175.903381	1045.373779	-380.342346	-18.993912	1041.849731	-493.688049	55.762478	966.735168	561.745972	-33.064651	932.912231	556.052917	123.314171
-543.336243	134.636017	876.774902	-517.486389	-27.835085	870.701416	-616.939575	155.296234	501.443176	-587.095154	-94.235619	505.814514	-607.479065	144.781815	88.165085	-585.612488	-104.438705	90.338715	-576.193970	199.519531	1380.041260	-517.274719	-136.147186	1370.598877	-520.303345	46.307037	1396.108521	-526.303223	64.016838	1665.176025	-603.155945	297.955170	1142.954102	-487.108307	-233.426453	1136.274780	-398.773682	176.096970	1045.046753	-380.450500	-19.095503	1041.718872	-493.673126	55.770031	966.715027	561.794495	-33.019646	932.897461	556.088135	123.321968
-543.336060	134.666153	876.786865	-517.470398	-27.872467	870.688782	-616.929749	155.313324	501.483002	-587.068909	-94.248772	505.822662	-607.479187	144.782455	88.159760	-585.599121	-104.453400	90.350479	-576.229370	199.599045	1379.953003	-517.231445	-136.106094	1370.595215	-520.334656	46.371468	1396.096191	-526.346497	64.119690	1665.186523	-603.332825	297.895081	1142.809570	-487.479034	-233.372772	1136.184326	-398.677612	176.370682	1044.943970	-380.617157	-19.174360	1041.619873	-493.659637	55.755840	966.712769	561.831177	-33.044571	932.904846	556.133667	123.316673
-543.327271	134.674744	876.782288	-517.429199	-27.856869	870.668884	-616.910950	155.299301	501.478882	-587.065918	-94.231995	505.793060	-607.450623	144.789047	88.164902	-585.632263	-104.443687	90.303864	-576.266113	199.698410	1379.898560	-517.188293	-136.080490	1370.568481	-520.341492	46.424915	1396.092041	-526.383667	64.218102	1665.192139	-603.538025	297.786102	1142.697266	-487.903839	-233.297485	1136.070923	-398.657684	176.719772	1044.748657	-380.759827	-19.236265	1041.551636	-493.628052	55.767723	966.697998	561.874390	-33.027077	932.901550	556.173218	123.348770
-543.310852	134.676422	876.774292	-517.422668	-27.814522	870.647156	-616.917053	155.324951	501.489777	-587.030945	-94.217384	505.767822	-607.449890	144.790009	88.161118	-585.616516	-104.447418	90.323547	-576.342407	199.762863	1379.833374	-517.127441	-136.046051	1370.567749	-520.351807	46.516766	1396.072754	-526.431702	64.307144	1665.183594	-603.796143	297.615479	1142.558594	-488.415222	-233.186081	1135.920166	-398.715149	177.061539	1044.487061	-380.842346	-19.318789	1041.468262	-493.599884	55.783176	966.676636	561.907410	-33.011414	932.896973	556.202087	123.341759
-543.321106	134.663452	876.753479	-517.395081	-27.856611	870.618164	-617.361572	156.039246	501.797363	-587.039551	-94.278778	505.796783	-607.581177	144.759064	88.242050	-585.624390	-104.447693	90.330856	-576.461670	199.830795	1379.768311	-517.082397	-136.031693	1370.541626	-520.378174	46.582275	1396.071045	-526.453369	64.399918	1665.176025	-604.087891	297.476379	1142.422363	-488.892120	-233.004196	1135.796021	-398.741089	177.407928	1044.271973	-380.914948	-19.330271	1041.419434	-493.575928	55.761795	966.645569	561.938354	-33.043884	932.900330	556.226196	123.359779
-543.321594	134.652863	876.750427	-517.373169	-27.868105	870.605408	-617.367554	156.071564	501.813507	-587.028442	-94.301231	505.811279	-607.555847	144.765076	88.252594	-585.663147	-104.447754	90.333008	-576.585266	199.872726	1379.640015	-517.003174	-136.023239	1370.528931	-520.401611	46.661140	1396.060547	-526.482788	64.489685	1665.173828	-604.442566	297.261353	1142.253906	-489.349518	-232.827896	1135.681641	-398.755829	177.767380	1044.028931	-380.983368	-19.348974	1041.361328	-493.552734	55.752426	966.632629	561.971436	-32.997589	932.905334	556.262939	123.368073
-543.326843	134.644165	876.753479	-517.374512	-27.875002	870.604187	-617.403076	156.053925	501.813477	-587.005859	-94.328918	505.823547	-607.596863	144.740738	88.257332	-585.636475	-104.435883	90.341850	-576.721680	199.931732	1379.564331	-516.967041	-136.004318	1370.520264	-520.437134	46.712212	1396.062622	-526.522644	64.572815	1665.167236	-604.800781	297.085663	1142.136841	-489.838013	-232.647491	1135.525391	-398.802673	178.163071	1043.794434	-381.007080	-19.380796	1041.326538	-493.538177	55.746178	966.626465	561.999939	-33.001038	932.912231	556.287598	123.391426
-543.287109	134.660507	876.755127	-517.316650	-27.901741	870.612671	-617.012756	155.325958	501.525879	-586.987305	-94.344864	505.832642	-607.440308	144.777893	88.176598	-585.669373	-104.435898	90.343491	-576.851501	199.953888	1379.502197	-516.923279	-135.984756	1370.514282	-520.442871	46.777561	1396.065063	-526.536011	64.652023	1665.154175	-605.197815	296.928192	1142.019043	-490.312012	-232.494110	1135.381226	-398.979309	178.543228	1043.417114	-381.024750	-19.410646	1041.298584	-493.492035	55.747932	966.632446	562.050049	-32.961651	932.914124	556.324097	123.407143
-543.278076	134.657349	876.775513	-517.266296	-27.889568	870.619324	-617.014465	155.257126	501.533081	-586.942261	-94.376167	505.820557	-607.440369	144.778580	88.185936	-585.671387	-104.440239	90.368950	-576.951721	200.021179	1379.449585	-516.869568	-135.981277	1370.500244	-520.465088	46.837017	1396.069458	-526.573547	64.725410	1665.143066	-605.567139	296.727539	1141.878906	-490.731415	-232.312820	1135.251831	-398.960388	179.005035	1043.357544	-380.978882	-19.430099	1041.302002	-493.460541	55.754467	966.645203	562.064575	-32.991638	932.931702	556.341431	123.406990
-543.247925	134.653946	876.774292	-517.206299	-27.880360	870.610779	-617.020935	155.240326	501.537903	-586.906555	-94.393234	505.837799	-607.444824	144.781052	88.202667	-585.745667	-104.447525	90.365448	-577.085571	200.057800	1379.389893	-516.838196	-135.976013	1370.473145	-520.462769	46.905689	1396.065796	-526.616394	64.816391	1665.118652	-605.984985	296.463623	1141.719238	-491.112213	-232.151886	1135.114990	-399.016632	179.515015	1043.125854	-380.949646	-19.439617	1041.295410	-493.413605	55.760483	966.639465	562.145935	-32.976223	932.926941	556.406189	123.390770
-543.232056	134.613251	876.763123	-517.143677	-27.885880	870.607178	-616.996155	155.232330	501.532104	-586.802551	-94.388962	505.823517	-607.416260	144.788498	88.201881	-585.645935	-104.460175	90.360802	-577.197937	200.106110	1379.344849	-516.817383	-136.001785	1370.455444	-520.471558	46.974045	1396.032349	-526.670959	64.885231	1665.106079	-606.420654	296.256104	1141.611572	-491.468353	-232.016785	1134.983643	-399.116638	179.963913	1042.862183	-380.896118	-19.468019	1041.278198	-493.376801	55.752361	966.632690	562.161499	-32.980682	932.940430	556.429260	123.409554
-543.231567	134.610504	876.758606	-517.088074	-27.852514	870.580139	-616.992371	155.210526	501.532288	-586.779358	-94.415710	505.838654	-607.410095	144.758362	88.196388	-585.680115	-104.443970	90.349350	-577.328064	200.162399	1379.297119	-516.800171	-135.998825	1370.414185	-520.461365	47.023262	1396.026489	-526.766113	64.992683	1665.085815	-606.871826	296.022675	1141.487915	-491.816528	-231.845947	1134.827271	-399.173584	180.390503	1042.615601	-380.826355	-19.465433	1041.269897	-493.341736	55.769085	966.614075	562.214294	-32.972088	932.944458	556.450317	123.425140
-543.217896	134.609528	876.759155	-517.043457	-27.871082	870.574768	-616.860291	155.135254	501.493225	-586.705383	-94.453224	505.815277	-607.366394	144.769485	88.179138	-585.681763	-104.449356	90.339417	-577.443237	200.193741	1379.268066	-516.786987	-136.001114	1370.363281	-520.463989	47.060051	1396.016724	-526.903625	65.084358	1665.063110	-607.289063	295.742493	1141.369629	-492.082306	-231.696014	1134.693481	-399.202911	180.894104	1042.367676	-380.742096	-19.459490	1041.242676	-493.310181	55.763088	966.610596	562.249146	-32.955132	932.939026	556.459717	123.425629
-543.191956	134.635757	876.771362	-516.962280	-27.831722	870.557922	-616.841370	155.126572	501.493866	-586.643188	-94.498245	505.836426	-607.351318	144.772934	88.184715	-585.705994	-104.455872	90.337234	-577.541382	200.247253	1379.260254	-516.780029	-136.032410	1370.302490	-520.483215	47.092007	1396.013672	-527.087585	65.211517	1665.052124	-607.712708	295.484375	1141.264282	-492.276093	-231.585983	1134.558228	-399.258728	181.458527	1042.152588	-380.620087	-19.462149	1041.232544	-493.261017	55.791191	966.610168	562.304810	-32.977768	932.945496	556.513855	123.430496
-543.199585	134.625977	876.773804	-516.924011	-27.801781	870.551575	-616.744751	154.991409	501.458496	-586.544617	-94.522728	505.805267	-607.313477	144.781586	88.152855	-585.753174	-104.462547	90.355377	-577.594727	200.288071	1379.286011	-516.747253	-136.026138	1370.233765	-520.487488	47.085350	1396.032104	-527.378052	65.376884	1665.059570	-608.097595	295.234467	1141.189697	-492.411255	-231.475647	1134.452759	-399.302155	181.943741	1041.950073	-380.481750	-19.455072	1041.221680	-493.242889	55.807724	966.606873	562.340149	-32.947372	932.945007	556.507324	123.451447
-543.196838	134.643112	876.771973	-516.867432	-27.802286	870.539978	-616.749573	155.108261	501.498993	-586.496582	-94.589203	505.812042	-607.325684	144.779053	88.198166	-585.754578	-104.467232	90.367241	-577.641663	200.324387	1379.296021	-516.737122	-136.048569	1370.140015	-520.477234	47.069054	1396.051880	-527.797852	65.583794	1665.064453	-608.478638	294.959351	1141.128662	-492.491882	-231.393860	1134.336548	-399.350342	182.479858	1041.783691	-380.345154	-19.443754	1041.183228	-493.224304	55.820446	966.604492	562.398987	-32.929234	932.941772	556.566467	123.460968
-543.218384	134.616364	876.768738	-516.831970	-27.801805	870.520813	-616.835632	155.139069	501.527679	-586.391785	-94.604774	505.799927	-607.385071	144.763351	88.186546	-585.793152	-104.476967	90.364899	-577.612976	200.356613	1379.345825	-516.693542	-136.066299	1370.030762	-520.400208	47.018291	1396.051270	-528.355469	65.880203	1665.095093	-608.840637	294.672058	1141.136353	-492.499786	-231.298462	1134.196777	-399.419800	183.063904	1041.598389	-380.163025	-19.443333	1041.157959	-493.219482	55.811123	966.593994	562.454163	-32.897377	932.942688	556.592468	123.485664
-543.235779	134.648438	876.764771	-516.785034	-27.771797	870.495300	-616.798584	155.150177	501.539673	-586.366821	-94.670937	505.788116	-607.345154	144.761322	88.178047	-585.862305	-104.461143	90.358292	-577.550354	200.382065	1379.414185	-516.645020	-136.135635	1369.917358	-520.297485	46.968807	1396.044434	-529.007324	66.173882	1665.155884	-609.208252	294.396667	1141.182739	-492.468811	-231.253906	1134.061157	-399.516724	183.545364	1041.416260	-380.008179	-19.923521	1041.133789	-493.206787	55.844025	966.580078	562.508362	-32.895836	932.943115	556.621643	123.508408
-543.257813	134.620834	876.759216	-516.766907	-27.735439	870.485229	-616.760193	155.089890	501.513397	-586.303467	-94.723007	505.777222	-607.328369	144.764603	88.177872	-585.934937	-104.464653	90.369148	-577.439026	200.381866	1379.493042	-516.529541	-136.209000	1369.785767	-520.162781	46.905830	1396.037964	-529.788940	66.528564	1665.233765	-609.558594	294.154114	1141.293579	-492.378387	-231.204895	1133.923584	-399.603668	184.000717	1041.268433	-379.808868	-19.957355	1041.093140	-493.207855	55.856045	966.571716	562.569885	-32.897923	932.929932	556.667114	123.505638
-543.304504	134.635025	876.762878	-516.756836	-27.711689	870.460449	-616.755127	155.075790	501.507721	-586.194397	-94.737373	505.767548	-607.326599	144.738739	88.174706	-585.849976	-104.470993	90.376884	-577.281982	200.347977	1379.619019	-516.404358	-136.284241	1369.621582	-519.974426	46.806656	1396.062744	-530.680786	66.895576	1665.368652	-609.878357	293.887726	1141.370850	-492.241028	-231.224991	1133.782349	-399.688263	184.537888	1041.134644	-379.521973	-19.575548	1041.045776	-493.229034	55.871193	966.562378	562.623230	-32.876842	932.942932	556.722168	123.529518
-543.354980	134.624374	876.763794	-516.744629	-27.714825	870.445557	-616.762451	155.079483	501.505157	-586.141479	-94.783585	505.759674	-607.330322	144.737305	88.174988	-585.886230	-104.471024	90.378540	-577.075500	200.298798	1379.801514	-516.185730	-136.377457	1369.505493	-519.785339	46.643776	1396.094238	-531.668274	67.329247	1665.526978	-610.174011	293.695984	1141.550781	-492.052216	-231.295929	1133.635864	-399.816864	185.127243	1041.048340	-379.323120	-19.607094	1041.015015	-493.236267	55.871719	966.550476	562.689941	-32.857204	932.951294	556.731995	123.552940
-543.415894	134.614136	876.753723	-516.750000	-27.707212	870.427551	-616.750916	155.075592	501.497955	-586.078003	-94.810280	505.777191	-607.328796	144.737900	88.174416	-585.919189	-104.474106	90.387634	-576.834106	200.218842	1379.984497	-515.948914	-136.462601	1369.363281	-519.584839	46.456161	1396.148926	-532.781189	67.748878	1665.679688	-610.462280	293.508026	1141.757935	-492.072510	-231.048935	1133.390747	-399.938385	185.685440	1040.966919	-379.105957	-19.608576	1040.967896	-493.257690	55.880836	966.531494	562.747498	-32.842434	932.954712	556.776978	123.582642
[truncated: 40 more columns]
