# Supplementary material for: A dyadic stimulus set of audiovisual affective displays for the study of multisensory, emotional, social interactions
Source: Behav Res Methods. 2015 Nov 5;48(4):1285–95. doi: 10.3758/s13428-015-0654-4 (PMC5101291; doi:10.3758/s13428-015-0654-4)
Supplement: Supplementary file 1 — (ZIP 270 MB) [file 13428_2015_654_MOESM1_ESM.zip › supplementary_material_2_stimuli_set_files/F/F15.txt]

-541.081970	-59.497829	864.504639	-465.686707	-204.892029	859.250977	-566.532776	52.143154	485.962372	-537.779114	-227.522659	502.108032	-587.092651	129.100739	88.794716	-571.754822	-153.713257	91.834381	-573.950562	-10.129919	1376.025757	-430.416626	-324.327576	1344.635986	-475.523071	-149.328598	1382.192627	-494.239197	-200.765335	1659.213379	-622.157593	75.188858	1136.583008	-440.354736	-419.480988	1105.073730	-486.204041	165.171402	919.785034	-346.336395	-361.211273	858.129395	-474.631226	-120.720665	956.965149	570.762207	-52.449554	935.386536	568.146606	104.425171
-541.217163	-59.720898	864.480835	-465.555084	-204.944717	859.261047	-566.020020	52.108757	485.942810	-537.336426	-227.636169	502.093384	-586.907898	129.048691	88.809273	-571.763916	-153.730576	91.868202	-575.015015	-10.416299	1375.504150	-429.473389	-323.871735	1345.358032	-475.584290	-148.905746	1382.269165	-494.794525	-200.163162	1659.338257	-623.385315	73.987640	1135.766846	-438.839050	-418.884155	1105.562866	-487.702637	164.713181	919.154114	-344.709076	-360.257660	859.036133	-474.724060	-120.818336	956.980896	570.175171	-52.659519	935.323853	568.245972	104.467216
-541.298523	-59.964622	864.457153	-465.456573	-205.023727	859.290894	-565.472290	51.999271	485.956757	-537.102356	-227.694366	502.088867	-586.728577	129.004562	88.868050	-571.761169	-153.763885	91.893524	-576.021912	-10.709816	1374.951782	-428.491211	-323.331696	1346.141113	-475.621124	-148.432846	1382.380737	-495.401123	-199.718292	1659.414795	-624.482666	72.603813	1134.871826	-436.761841	-419.345612	1106.671509	-489.229980	164.113693	918.471863	-343.020569	-359.173859	860.191528	-474.792114	-120.936691	957.001831	570.039795	-52.437393	935.311157	568.429321	104.638290
-541.650391	-60.157722	864.445679	-465.764954	-205.175842	859.212158	-565.086792	51.952938	485.970215	-536.859802	-227.732101	501.998932	-586.707520	128.899918	88.914879	-571.784973	-153.773621	91.907509	-577.046570	-11.019567	1374.419434	-427.490479	-322.736023	1346.945557	-475.718109	-147.951828	1382.463989	-496.005585	-199.457733	1659.472168	-625.807190	71.385429	1134.036621	-435.206329	-418.696564	1107.325073	-490.995758	163.503174	917.604065	-341.315216	-358.153107	861.259766	-475.097046	-121.128166	956.951416	569.848450	-52.290356	935.306030	568.593262	104.774483
-541.863953	-60.397789	864.419312	-465.902466	-205.336700	859.174011	-564.392151	51.865604	485.905090	-536.535095	-227.636841	501.929352	-586.535339	128.874390	88.979538	-571.712402	-153.736923	91.937569	-577.976990	-11.185298	1373.840820	-426.500549	-322.147766	1347.768555	-475.794464	-147.500122	1382.612915	-496.605377	-199.339996	1659.537354	-627.269775	70.264671	1133.274048	-433.221558	-418.902466	1108.529907	-492.909668	162.759033	916.611328	-339.564911	-357.070770	862.539368	-475.277374	-121.317604	956.919312	569.687012	-52.151627	935.317078	568.706238	104.882561
-542.001404	-60.653286	864.369812	-465.870300	-205.529877	859.182861	-563.637756	51.788540	485.865265	-536.473389	-227.822815	501.926483	-586.657471	129.140900	89.275719	-571.835510	-153.809616	91.929008	-578.912720	-11.280762	1373.270386	-425.452057	-321.496185	1348.678223	-475.919556	-146.986618	1382.749390	-497.168335	-199.405533	1659.602417	-628.496765	68.819168	1132.279419	-431.339539	-418.722015	1109.584961	-494.979370	161.995880	915.429077	-337.773010	-355.999939	863.803711	-475.381683	-121.492661	956.908508	569.560303	-52.041580	935.321289	568.808044	104.967682
-542.125305	-60.895111	864.313171	-465.873596	-205.700439	859.153809	-562.826294	51.723537	485.808044	-536.359253	-228.019745	501.913696	-586.255005	128.775162	89.072754	-571.880310	-153.878754	91.922356	-579.809143	-11.329082	1372.691528	-424.269897	-320.383972	1349.640381	-476.093964	-146.505814	1382.842773	-497.775665	-199.513977	1659.623047	-630.093201	67.849739	1131.526001	-429.436707	-418.353149	1110.597290	-497.204926	161.130997	914.166931	-335.854309	-354.883759	865.083191	-475.478027	-121.668701	956.871765	569.509460	-51.920952	935.327820	568.892334	105.109337
-542.247192	-61.186935	864.191284	-465.916077	-205.909149	859.127075	-562.393555	51.744095	485.759766	-536.283569	-228.129822	501.869354	-586.269470	128.591599	89.125977	-571.949097	-153.903946	91.909531	-580.685913	-11.343048	1372.075439	-423.423431	-319.631287	1350.501099	-476.298767	-146.002914	1382.921753	-498.386871	-199.709747	1659.649292	-631.553772	66.607445	1130.630981	-427.539459	-418.012665	1111.599365	-499.626007	160.232651	912.718994	-333.845215	-353.735535	866.462097	-475.589783	-121.849709	956.797852	569.467651	-51.855671	935.337036	568.930115	105.173653
-542.378174	-61.467545	864.108154	-465.952087	-206.156082	859.093384	-561.719543	51.643970	485.688507	-536.372375	-228.081970	501.850037	-586.236328	128.483322	89.155365	-572.034668	-153.949875	91.880058	-581.554565	-11.402819	1371.490601	-422.664734	-318.923187	1351.320557	-476.442261	-145.601028	1383.044678	-499.050598	-199.928253	1659.631958	-632.990051	65.382111	1129.694092	-425.605286	-417.698975	1112.543091	-502.421936	159.502487	911.236023	-331.778778	-352.640747	867.740784	-475.697021	-122.072151	956.741394	569.467590	-51.766773	935.361023	568.944702	105.236755
-542.463135	-61.810928	864.003296	-465.986755	-206.413956	859.108521	-561.059204	51.577354	485.661102	-536.338440	-228.146912	501.840240	-586.057739	128.397903	89.230637	-572.017395	-153.926346	91.878235	-582.355591	-11.394779	1370.947632	-421.959137	-318.254028	1352.093384	-476.576874	-145.244400	1383.161865	-499.590546	-200.273041	1659.656006	-634.471252	64.093513	1128.803223	-423.596161	-417.453125	1113.521118	-504.895813	158.117218	909.592712	-329.655518	-351.468658	869.063843	-475.791870	-122.295563	956.697510	569.513611	-51.725655	935.392029	568.918274	105.281517
-542.600281	-62.184994	863.931519	-466.040436	-206.743805	859.130615	-560.454529	51.557117	485.676453	-536.310730	-228.239136	501.860809	-586.054199	128.242477	89.306488	-572.038696	-153.999832	91.901489	-583.039917	-11.380279	1370.433472	-421.252258	-317.622528	1352.884155	-476.729279	-144.884308	1383.249023	-500.155609	-200.598160	1659.636963	-635.854126	62.732609	1127.934937	-421.388672	-417.381958	1114.516846	-507.775269	156.926544	907.881104	-327.385986	-350.273621	870.396667	-475.897583	-122.570900	956.666199	569.580322	-51.692204	935.430237	568.866577	105.322708
-542.644165	-62.391747	863.876953	-466.073029	-206.986359	859.128113	-559.802185	51.546692	485.633942	-536.374634	-228.360703	501.842102	-586.186523	128.004318	89.381096	-571.959839	-153.968643	91.911331	-583.652588	-11.340398	1369.962769	-420.609558	-316.997162	1353.557983	-476.847565	-144.548706	1383.321777	-500.679291	-200.945816	1659.610840	-637.374573	61.524513	1127.237305	-419.489563	-416.784851	1115.189941	-510.741058	155.628143	906.104370	-325.078003	-349.066864	871.589783	-475.939240	-122.763756	956.634705	569.718628	-51.672501	935.462891	568.821899	105.307663
-542.731995	-62.726753	863.785461	-466.101776	-207.340469	859.123779	-559.141602	51.480534	485.575043	-536.447571	-228.506317	501.862946	-586.197937	127.823174	89.422966	-571.921570	-153.956543	91.889565	-584.171814	-11.322706	1369.528809	-420.040802	-316.445313	1354.133423	-476.991058	-144.255127	1383.367554	-501.168182	-201.269669	1659.578369	-638.836243	60.315826	1126.526733	-417.445709	-416.433502	1115.838379	-514.009888	154.331696	904.269836	-322.658722	-347.750977	872.776855	-475.995209	-123.039436	956.577454	569.862915	-51.644905	935.482056	568.743164	105.322800
-542.775879	-62.990414	863.672424	-466.128082	-207.663574	859.085022	-558.456421	51.541080	485.505188	-536.602051	-228.703705	501.858734	-585.976501	127.442566	89.586761	-571.882690	-153.981750	91.923576	-584.683044	-11.313848	1369.114990	-419.473022	-315.992767	1354.687012	-477.041992	-143.943268	1383.419312	-501.600616	-201.579956	1659.534058	-640.441895	59.318600	1125.995117	-415.223541	-416.415955	1116.544678	-517.345703	152.899170	902.430725	-320.217804	-346.476288	873.879517	-476.017059	-123.278046	956.490601	570.048035	-51.648708	935.500183	568.633606	105.344505
-542.790283	-63.303799	863.567261	-466.147766	-208.018723	859.051270	-557.755737	51.633549	485.520172	-536.737610	-228.923203	501.836182	-586.032104	127.154991	89.591537	-571.871948	-153.984451	91.866577	-585.021179	-11.295765	1368.814331	-418.960907	-315.546265	1355.107422	-477.017059	-143.666351	1383.469727	-501.982635	-201.857651	1659.461792	-641.902283	58.163418	1125.511230	-413.193787	-416.100159	1117.015259	-520.837219	151.424286	900.565186	-317.839783	-345.436859	874.889465	-476.015411	-123.559624	956.408875	570.234619	-51.650021	935.495728	568.503235	105.339577
-542.403137	-62.833359	863.638428	-466.110413	-208.017761	858.969360	-556.947144	51.699638	485.591217	-536.857422	-229.087250	501.734894	-585.937256	127.025291	89.660957	-571.869751	-154.013550	91.852875	-585.325867	-11.334735	1368.536865	-418.577545	-315.230194	1355.421753	-476.962250	-143.446808	1383.518311	-502.314728	-202.120041	1659.391113	-643.386108	57.041241	1125.129761	-411.371216	-415.445709	1117.255249	-524.489685	149.882187	898.670166	-315.226868	-344.047821	875.806946	-475.766571	-123.513062	956.416443	570.432129	-51.668468	935.517273	568.373230	105.332634
-542.265015	-62.842834	863.586121	-466.097931	-208.289246	858.908264	-556.152527	51.716171	485.636169	-537.036804	-229.352264	501.735260	-585.912659	126.854111	89.724792	-571.908386	-154.097595	91.826591	-585.545654	-11.342970	1368.333252	-418.192871	-314.945190	1355.707153	-476.929321	-143.287720	1383.544312	-502.600311	-202.329376	1659.331787	-644.939270	56.032749	1124.903564	-409.409210	-414.945374	1117.473755	-528.120850	148.080566	896.815491	-312.412781	-342.451904	876.704224	-475.664215	-123.691078	956.356323	570.690735	-51.679344	935.536011	568.247986	105.285706
-542.468689	-63.595215	863.442871	-466.114655	-208.880432	858.867004	-555.634399	51.875832	485.541901	-537.217285	-229.627182	501.743866	-586.303772	126.787796	89.664612	-571.887939	-154.104736	91.820702	-585.705200	-11.400937	1368.190430	-417.835876	-314.718628	1355.951416	-476.912567	-143.205688	1383.560669	-502.800354	-202.515442	1659.274292	-646.409485	55.076565	1124.770142	-407.295013	-414.794159	1117.741455	-532.319641	146.658524	895.002441	-309.761902	-341.057220	877.634094	-475.759430	-124.237747	956.243896	570.940735	-51.747231	935.560303	568.092468	105.243660
-542.592407	-64.328224	863.264465	-466.137878	-209.448242	858.828735	-555.211121	52.105858	485.402527	-537.370972	-229.882294	501.787964	-586.149536	126.490479	89.783203	-571.927490	-154.149750	91.787125	-585.853943	-11.449601	1368.066406	-417.564026	-314.528656	1356.076416	-476.914032	-143.126144	1383.555664	-502.947510	-202.684296	1659.227783	-648.021423	54.208603	1124.739746	-405.376495	-414.522034	1118.014160	-536.089417	144.693604	893.168213	-307.150970	-339.792847	878.333191	-475.821899	-124.756470	956.115540	571.216064	-51.785645	935.561707	567.927185	105.218193
-542.551025	-64.748970	863.103577	-466.118927	-209.902420	858.777771	-554.863586	52.244614	485.255432	-537.526672	-230.096893	501.780518	-586.297180	126.335442	89.788887	-571.909790	-154.176437	91.801537	-585.939270	-11.499679	1367.968262	-417.338959	-314.402588	1356.130859	-476.888458	-143.075012	1383.538452	-503.042175	-202.796829	1659.154663	-649.544250	53.396027	1124.756714	-403.695435	-414.010193	1118.017700	-540.075134	142.863312	891.326721	-304.797577	-338.855713	878.918335	-475.780029	-125.122650	955.997009	571.499023	-51.797134	935.539978	567.765076	105.183395
-542.339172	-64.934662	863.025024	-466.113434	-210.135376	858.728943	-554.381592	52.407082	485.202850	-537.566650	-230.151581	501.725403	-586.509705	126.540108	89.720673	-571.754395	-154.127686	91.738487	-586.015503	-11.508774	1367.907593	-417.195404	-314.298767	1356.184814	-476.858307	-143.053207	1383.536499	-503.077698	-202.901291	1659.109497	-651.072021	52.598877	1124.808228	-402.119965	-413.233826	1117.786987	-544.160706	141.034363	889.569885	-302.122375	-337.391479	879.559509	-475.663177	-125.352753	955.933472	571.764648	-51.810963	935.513794	567.563721	105.163315
-542.004211	-65.207237	862.939880	-466.079742	-210.440033	858.666382	-553.891418	52.562275	485.147583	-537.590393	-229.968414	501.542206	-586.509888	126.584152	89.702049	-571.604248	-154.113358	91.741173	-586.018555	-11.528987	1367.902344	-417.085907	-314.293945	1356.184204	-476.830902	-143.060379	1383.518433	-503.049286	-202.998688	1659.056396	-652.612427	51.919231	1124.954590	-400.495575	-412.973480	1117.915771	-548.320129	139.172943	887.918030	-299.734802	-336.518768	880.104919	-475.452301	-125.674522	955.855896	572.050354	-51.861172	935.519592	567.400208	105.102509
-541.913269	-65.194183	862.908264	-466.084839	-210.797104	858.633484	-553.490601	52.708664	485.194641	-537.583740	-229.641937	501.346283	-586.539795	126.651665	89.693077	-571.348816	-154.021088	91.699287	-585.972290	-11.554052	1367.923828	-417.080872	-314.348663	1356.138672	-476.763977	-143.099304	1383.528931	-502.955872	-203.082535	1659.019287	-654.173157	51.303513	1125.220825	-399.184998	-412.174225	1117.626587	-552.548706	137.324493	886.351807	-297.325531	-335.043396	880.630981	-475.390411	-125.887222	955.823120	572.400513	-51.874123	935.538208	567.238892	105.087440
-541.619873	-65.296135	862.826233	-466.013763	-211.182205	858.608154	-553.407410	52.867405	485.274902	-538.094360	-231.015472	501.694366	-586.623474	126.747704	89.673347	-571.715088	-154.254013	91.755836	-585.891357	-11.557404	1367.973389	-417.089050	-314.417847	1356.068115	-476.707947	-143.167694	1383.509766	-502.813324	-203.170319	1658.971558	-655.729248	50.660950	1125.553467	-398.061371	-411.113953	1117.313354	-556.802734	135.450623	884.885559	-294.548279	-333.811218	881.342529	-475.198212	-126.155762	955.769653	572.736816	-51.880749	935.557190	567.086975	105.063210
-541.026978	-65.668701	862.701050	-465.905121	-211.470627	858.600525	-553.060425	52.984303	485.308228	-538.004883	-231.376434	501.646057	-586.508179	126.715332	89.713249	-571.573303	-154.207077	91.755249	-585.741272	-11.543039	1368.037476	-417.173828	-314.575256	1355.984619	-476.627167	-143.224457	1383.508179	-502.616241	-203.262741	1658.901123	-657.298950	50.117195	1125.872803	-396.884186	-410.590302	1117.199219	-561.012451	133.560745	883.489563	-292.181946	-332.280396	881.924438	-474.846741	-126.497337	955.704407	573.035217	-51.937325	935.562866	566.907349	105.018753
-540.323425	-65.283112	862.624695	-465.833221	-211.513794	858.553467	-552.444214	53.112965	485.469757	-538.292480	-231.243896	501.843506	-586.422668	126.981064	89.647400	-571.628601	-154.277100	91.721664	-585.532837	-11.511248	1368.070313	-417.269043	-314.722717	1355.876221	-476.553741	-143.323502	1383.467285	-502.369995	-203.368347	1658.824829	-658.811462	49.535183	1126.183960	-395.783752	-409.828949	1116.904663	-565.184265	131.763153	882.199463	-289.600952	-330.681549	882.661377	-474.430511	-126.451828	955.650024	573.289856	-51.948025	935.556091	566.734497	104.988548
-540.187744	-65.741402	862.555054	-465.793945	-211.988754	858.537903	-552.351563	53.329453	485.510498	-538.271667	-231.484131	501.764374	-586.506287	127.223526	89.585518	-571.537964	-154.233521	91.713966	-585.301147	-11.453312	1368.090210	-417.420654	-314.880859	1355.727173	-476.439636	-143.409012	1383.405762	-502.072479	-203.477798	1658.749756	-660.341797	49.033237	1126.523560	-394.761993	-409.091705	1116.520996	-569.326843	130.017197	880.948364	-286.986786	-329.463928	883.376648	-474.300385	-126.881355	955.589844	573.576660	-51.940998	935.540649	566.568237	104.984108
-540.111694	-66.087273	862.488953	-465.717773	-212.419113	858.569214	-552.784851	53.542839	485.578369	-538.172852	-231.658066	501.652344	-586.837280	127.337692	89.534630	-571.488464	-154.249390	91.745674	-585.013123	-11.389440	1368.084473	-417.582336	-315.109833	1355.583496	-476.306122	-143.533569	1383.345825	-501.719818	-203.637680	1658.657471	-661.912476	48.578556	1126.903931	-393.883484	-408.560394	1116.369141	-573.431824	128.348984	879.841797	-284.709473	-328.298065	883.907288	-474.202820	-127.201775	955.557434	573.839478	-51.954956	935.529968	566.405823	104.981499
-539.574036	-66.427475	862.412537	-465.412354	-212.643021	858.654907	-553.409973	53.790981	485.625214	-538.155457	-231.825882	501.610199	-587.256104	127.489990	89.469658	-571.426208	-154.267685	91.771355	-584.643494	-11.296149	1368.137085	-417.796112	-315.409271	1355.412598	-476.175446	-143.644958	1383.284424	-501.337769	-203.821747	1658.559448	-663.468994	48.209373	1127.338379	-393.414307	-407.293213	1115.746704	-577.615051	126.670059	878.758057	-282.326508	-326.700684	884.636902	-473.817993	-127.433220	955.566711	574.099915	-51.952663	935.532410	566.259155	104.951088
-538.974182	-66.914558	862.311951	-465.012024	-212.955261	858.806824	-554.054749	54.000282	485.696960	-538.192627	-231.958969	501.602448	-587.631470	127.645676	89.365051	-571.390808	-154.246521	91.751373	-584.238525	-11.175097	1368.184937	-418.034180	-315.741058	1355.278076	-475.979645	-143.815521	1383.246826	-500.923584	-204.045166	1658.449097	-664.867859	47.697128	1127.756592	-392.841919	-406.560181	1115.380737	-581.518250	125.077087	877.866211	-280.295013	-325.613647	885.168213	-473.411011	-127.740837	955.608704	574.317444	-52.018188	935.519531	566.121460	104.942200
-538.494690	-67.156769	862.278015	-464.664154	-213.289566	858.942566	-554.409912	54.126381	485.771149	-538.153381	-232.019180	501.617828	-587.948425	127.921188	89.264977	-571.311707	-154.254211	91.779953	-583.782349	-11.060967	1368.235352	-418.263092	-316.065552	1355.153442	-475.749634	-143.961288	1383.199707	-500.484253	-204.292236	1658.355103	-666.285645	47.262260	1128.185913	-392.308807	-405.858887	1115.061768	-585.290283	123.574692	877.071045	-278.132050	-324.049561	885.929077	-473.065063	-127.986679	955.674438	574.397766	-52.146713	935.528320	565.939941	104.900841
-538.369019	-67.153816	862.256226	-465.124542	-213.780228	858.807068	-554.341553	54.189377	485.834869	-538.294434	-232.141830	501.568909	-588.024841	128.280762	89.158463	-571.328491	-154.264694	91.787613	-583.271729	-10.949195	1368.317261	-418.478729	-316.386627	1355.032715	-475.503876	-144.150116	1383.195068	-500.034241	-204.574005	1658.235229	-667.690125	46.812904	1128.655640	-391.897308	-405.126831	1114.686523	-588.959656	122.170532	876.373230	-276.092651	-322.577484	886.719482	-473.065826	-128.375504	955.564270	574.759399	-51.912025	935.581543	565.868286	104.980347
-537.971436	-67.312164	862.173157	-465.012573	-214.075745	858.797791	-553.568115	54.141727	485.792175	-538.371643	-232.249390	501.572693	-587.781799	128.805298	89.064499	-571.323425	-154.267090	91.815651	-582.724670	-10.811904	1368.360107	-418.709503	-316.744873	1354.933228	-475.233887	-144.319855	1383.194336	-499.489014	-204.948822	1658.166992	-669.000549	46.491520	1129.149048	-391.594727	-404.417084	1114.344849	-592.356995	120.889832	875.836121	-274.243256	-321.259583	887.425232	-472.789459	-128.610916	955.512634	575.121582	-51.643158	935.567200	565.844666	105.084358
-537.634155	-67.502220	862.118774	-464.903961	-214.374298	858.786438	-552.649170	54.050941	485.717438	-538.490967	-232.130066	501.556274	-587.476135	129.264725	89.013474	-571.308167	-154.237823	91.825676	-582.105896	-10.689953	1368.416382	-418.895081	-317.076721	1354.820557	-474.998138	-144.483292	1383.181763	-499.027039	-205.321121	1658.036377	-670.238342	46.063675	1129.610596	-391.364532	-403.740417	1113.991455	-595.566040	119.743431	875.394043	-272.566162	-320.077454	888.147827	-472.540985	-128.868179	955.473755	575.296753	-51.598808	935.550537	565.771667	105.142349
-537.290222	-67.620667	862.099487	-464.752655	-214.577515	858.776489	-552.284485	54.002880	485.703522	-538.464294	-232.024796	501.547028	-587.274475	129.565948	88.996941	-571.220947	-154.199188	91.815956	-581.528809	-10.555245	1368.489502	-419.085358	-317.422546	1354.727783	-474.770721	-144.608795	1383.161377	-498.442688	-205.796432	1657.949707	-671.479675	45.736153	1130.103516	-391.178925	-403.184082	1113.738159	-598.850891	118.573990	874.935974	-271.013794	-318.926941	888.912476	-472.265137	-129.053497	955.453674	575.477478	-51.530731	935.534302	565.717834	105.222794
-536.960510	-67.807388	862.056946	-464.624969	-214.789993	858.775391	-552.309875	53.904053	485.687347	-538.551880	-231.941193	501.516663	-587.277039	129.624619	88.985733	-571.258362	-154.172256	91.813927	-580.933533	-10.422189	1368.639038	-419.295410	-317.747437	1354.652222	-474.542694	-144.766098	1383.182129	-497.915955	-206.277939	1657.855103	-672.751587	45.539139	1130.665527	-390.910645	-403.055481	1113.667236	-601.886292	117.330765	874.589905	-269.657440	-317.853638	889.676270	-472.000549	-129.250107	955.420593	575.656189	-51.434242	935.516418	565.682007	105.271851
-536.576050	-67.883514	862.058594	-464.420532	-214.969543	858.819336	-552.175293	53.687195	485.721985	-538.576843	-231.772079	501.494415	-587.162537	129.644821	88.997620	-571.063965	-154.098831	91.816284	-580.348755	-10.293384	1368.807983	-419.484558	-318.059326	1354.634155	-474.279877	-144.930801	1383.240723	-497.359528	-206.831238	1657.773071	-673.784485	45.195683	1131.254272	-390.870758	-402.684601	1113.488770	-604.935486	116.592606	874.468140	-268.429657	-316.882813	890.444763	-471.691833	-129.387238	955.440247	575.791077	-51.410812	935.522034	565.648132	105.301010
-536.182373	-68.019028	862.089050	-464.209930	-215.105865	858.887390	-552.050232	53.444115	485.725769	-538.637268	-231.609863	501.471954	-586.998657	129.575104	89.037224	-571.028442	-154.083252	91.796722	-579.741394	-10.192442	1369.006104	-419.634094	-318.321167	1354.645386	-474.032104	-145.127991	1383.304199	-496.812988	-207.410553	1657.700684	-674.926208	45.028179	1131.935303	-390.905762	-402.386414	1113.378052	-607.523499	115.636574	874.421204	-267.392365	-315.994659	891.179688	-471.366821	-129.523438	955.482605	575.947449	-51.325768	935.519165	565.633057	105.359268
-535.831970	-68.142929	862.125977	-464.019836	-215.210587	858.929871	-551.971924	53.114677	485.752777	-538.689453	-231.394989	501.470154	-586.796997	129.512711	89.110847	-570.954651	-154.049927	91.805199	-579.208496	-10.104587	1369.209595	-419.795898	-318.587311	1354.667847	-473.772980	-145.298538	1383.395630	-496.259888	-208.039856	1657.648315	-675.943909	44.910137	1132.658325	-390.978851	-402.165802	1113.269775	-609.969360	114.904633	874.481018	-266.443665	-315.207733	891.945129	-471.052979	-129.642502	955.509644	576.061462	-51.267010	935.516235	565.613159	105.394119
-535.769287	-68.075714	862.242981	-464.097992	-215.526031	858.760132	-552.023987	52.733974	485.836853	-538.844299	-231.298477	501.476776	-586.714294	129.278488	89.204933	-570.954041	-154.064499	91.822411	-578.682312	-10.011935	1369.407715	-419.905609	-318.811829	1354.735596	-473.532135	-145.441620	1383.483276	-495.720947	-208.717743	1657.563232	-676.866699	44.785999	1133.331909	-391.092377	-402.036499	1113.241089	-612.154785	114.260109	874.624878	-265.705231	-314.457550	892.682434	-470.860168	-129.911591	955.440369	576.143433	-51.232189	935.548340	565.599548	105.450218
-535.624451	-68.074570	862.366882	-464.112244	-215.583618	858.774292	-552.047424	52.369629	485.907593	-538.944824	-231.048706	501.463348	-586.595276	129.064453	89.282692	-570.854370	-154.029007	91.813499	-578.213440	-9.924014	1369.649414	-420.013397	-319.016724	1354.801514	-473.318146	-145.582565	1383.597168	-495.165466	-209.422531	1657.468384	-677.615845	44.626740	1133.950317	-391.257568	-401.977356	1113.241821	-614.184875	113.804741	874.784851	-265.101776	-313.775543	893.427856	-470.694153	-129.997177	955.485657	576.239929	-51.179260	935.557617	565.616516	105.472473
-535.440063	-68.135834	862.478149	-464.062317	-215.621857	858.806335	-552.050537	51.982990	485.979095	-539.050720	-230.875229	501.484863	-586.706482	128.934311	89.361206	-570.830933	-153.993744	91.823753	-577.744141	-9.873171	1369.913574	-420.106781	-319.222839	1354.886597	-473.113190	-145.711166	1383.729126	-494.612183	-210.155060	1657.401855	-678.343567	44.464905	1134.565552	-391.444092	-402.077240	1113.299683	-616.098877	113.510010	875.038208	-264.697540	-313.292053	894.107910	-470.488892	-130.079391	955.534241	576.330566	-51.134724	935.567139	565.632813	105.520081
-535.281738	-68.152664	862.625793	-463.954315	-215.673599	858.866089	-552.047119	51.566570	486.031525	-539.167603	-230.638138	501.478485	-586.413086	128.549789	89.549797	-570.721436	-153.972855	91.817474	-577.364014	-9.850240	1370.214844	-420.167023	-319.397491	1354.993530	-472.903625	-145.816025	1383.883911	-494.040741	-210.904205	1657.383545	-678.992249	44.422867	1135.227173	-391.638855	-402.248352	1113.403320	-617.529053	113.147949	875.367371	-264.445618	-312.834869	894.776978	-470.272461	-130.142151	955.615723	576.387573	-51.051182	935.579407	565.581604	105.638374
-535.108154	-67.964653	862.760376	-463.908844	-215.611969	858.938171	-552.921021	51.171654	486.182373	-539.298584	-230.767639	501.509094	-586.654053	128.106613	89.712585	-570.674011	-153.969467	91.818092	-576.974609	-9.843298	1370.568848	-420.201965	-319.555542	1355.111328	-472.698242	-145.956085	1384.034790	-493.532532	-211.668701	1657.349243	-679.494324	44.322762	1135.853027	-391.910583	-402.528381	1113.545776	-618.841614	112.994461	875.732666	-264.365417	-312.460602	895.377136	-470.092010	-130.058395	955.702209	576.489014	-51.062714	935.611084	565.695923	105.581299
-535.025452	-67.901550	862.951599	-463.909668	-215.622757	859.016907	-552.949402	50.745670	486.287933	-539.654663	-230.950607	501.548889	-586.680054	127.658455	89.816566	-570.695190	-154.030914	91.841881	-576.672546	-9.865503	1370.866455	-420.235779	-319.707489	1355.219116	-472.519531	-146.079224	1384.210693	-493.022034	-212.465836	1657.274414	-679.925537	44.218082	1136.440186	-392.420563	-402.443878	1113.435547	-619.947266	112.945328	876.181519	-264.448425	-312.213501	895.900391	-469.967133	-130.086090	955.817749	576.508179	-51.050400	935.592529	565.697144	105.602211
-534.988647	-67.824814	863.135925	-464.008057	-215.505554	859.098206	-552.831360	50.306641	486.377655	-540.366211	-232.265411	501.969727	-586.452393	127.385269	89.848091	-571.137085	-154.235626	91.935043	-576.379578	-9.890371	1371.200806	-420.233063	-319.836792	1355.311157	-472.349945	-146.227142	1384.391602	-492.542358	-213.247253	1657.190552	-680.233826	44.192207	1137.008423	-392.728760	-402.851959	1113.554443	-620.807861	113.028297	876.642212	-264.655090	-312.061584	896.369568	-469.907043	-130.034760	955.927856	576.572083	-51.063190	935.603577	565.743469	105.582558
-534.859741	-67.883789	863.320007	-463.863892	-215.288849	859.395691	-552.810364	49.848347	486.415955	-540.434509	-231.306076	501.758911	-586.283936	127.126198	89.853470	-570.818420	-154.154343	91.897751	-576.131653	-9.914896	1371.551147	-420.249268	-319.965881	1355.412231	-472.173187	-146.387085	1384.548584	-492.055145	-213.999481	1657.143555	-680.414734	44.182922	1137.509888	-393.041016	-403.330841	1113.671143	-621.497986	113.315224	877.135925	-264.989105	-311.994934	896.738647	-469.808655	-129.876556	956.170776	576.618652	-51.052353	935.601501	565.783508	105.579811
-534.958862	-67.736504	863.511841	-464.043549	-215.227798	859.420959	-552.925110	49.446823	486.475311	-540.849792	-231.111694	501.778168	-586.158081	126.901329	89.895439	-570.831238	-154.175568	91.906090	-575.937439	-10.004815	1371.882080	-420.199280	-320.069061	1355.459473	-472.035370	-146.547577	1384.696411	-491.546997	-214.777557	1657.107666	-680.542236	44.226460	1137.954224	-393.383514	-403.870117	1113.800049	-621.849854	113.639763	877.676697	-265.663818	-312.313782	896.843201	-469.829498	-129.844681	956.251221	576.630798	-51.090260	935.598083	565.813232	105.570656
-535.203308	-67.782776	863.731812	-464.369293	-215.229706	859.445435	-553.249146	49.068909	486.491913	-541.550537	-232.042480	502.130737	-586.202148	126.628525	89.921463	-571.124695	-154.307083	91.958725	-575.747437	-10.095345	1372.218994	-420.144440	-320.153107	1355.495117	-471.912079	-146.709854	1384.833252	-491.099823	-215.497772	1657.020752	-680.565125	44.278889	1138.400269	-393.486908	-404.929962	1114.112549	-621.928894	113.996590	878.167969	-266.162445	-312.165833	897.209595	-469.969055	-129.936310	956.335999	576.641663	-51.114990	935.589294	565.844299	105.556656
-535.396729	-67.626297	863.895386	-464.640228	-215.195572	859.459167	-553.573608	48.722088	486.551514	-541.845764	-231.552704	502.042206	-586.203552	126.374428	89.983818	-571.025208	-154.308624	91.966179	-575.594238	-10.183989	1372.528564	-420.078644	-320.246185	1355.464355	-471.761200	-146.871063	1384.957886	-490.623749	-216.229477	1656.959229	-680.513062	44.386105	1138.840820	-393.806854	-405.577271	1114.193237	-621.851868	114.528870	878.695557	-266.895172	-312.339996	897.260681	-470.082947	-129.904816	956.395142	576.653259	-51.139828	935.603577	565.860168	105.542931
-535.589966	-67.390839	864.023499	-464.965851	-215.115555	859.451721	-553.895264	48.437725	486.630798	-542.352051	-232.221161	502.229706	-586.262695	126.124123	90.043831	-571.127319	-154.375839	91.993484	-575.454529	-10.322926	1372.854126	-420.005676	-320.377319	1355.414429	-471.638977	-147.026321	1385.045776	-490.155243	-216.944275	1656.908325	-680.360107	44.555389	1139.207275	-394.213623	-406.228088	1114.185425	-621.516785	115.135918	879.246826	-267.915558	-312.949463	896.991821	-470.210052	-129.808640	956.421021	576.632202	-51.177906	935.598022	565.878113	105.508232
-535.890625	-67.263405	864.152527	-465.347839	-215.098389	859.436584	-554.256470	48.205952	486.689148	-542.826965	-232.265610	502.237427	-586.267761	125.917503	90.098228	-571.159973	-154.446915	91.983894	-575.359497	-10.463914	1373.221191	-419.927490	-320.512756	1355.307739	-471.506653	-147.188980	1385.154175	-489.682770	-217.646271	1656.847168	-680.046570	44.698139	1139.541138	-394.632233	-406.859497	1114.114258	-621.068848	115.952789	879.842468	-268.828247	-313.333679	896.768127	-470.426727	-129.793228	956.445129	576.623047	-51.211716	935.583313	565.897400	105.474678
-536.207520	-67.184914	864.278870	-465.724335	-215.066330	859.407959	-554.432312	48.032917	486.685425	-543.283569	-232.351654	502.253906	-586.330872	125.700020	90.111984	-571.110962	-154.420715	91.934814	-575.228271	-10.612900	1373.559814	-419.847565	-320.636139	1355.155029	-471.361877	-147.388641	1385.224854	-489.210602	-218.277939	1656.781372	-679.682678	44.976696	1139.891968	-395.002258	-407.483704	1114.038208	-620.304138	116.736412	880.468750	-269.755463	-313.520172	896.512329	-470.663879	-129.799744	956.466431	576.630127	-51.260754	935.582642	565.911194	105.461266
-536.574646	-67.094429	864.351990	-466.162659	-215.031616	859.376404	-553.924194	47.812145	486.579590	-543.855164	-232.307785	502.271179	-586.031067	125.701469	90.103813	-571.261963	-154.535278	91.901001	-575.143921	-10.790225	1373.884521	-419.782227	-320.719086	1354.959473	-471.142059	-147.553055	1385.390259	-488.756073	-218.903107	1656.706665	-679.274719	45.319862	1140.204834	-395.612488	-407.721161	1113.750244	-619.113098	117.403076	880.981689	-270.807373	-314.054962	896.003296	-470.950806	-129.766724	956.453552	576.625366	-51.303116	935.583862	565.931824	105.416359
-536.937195	-66.989052	864.411255	-466.583832	-214.969696	859.361389	-554.087830	47.785172	486.558502	-544.322632	-232.351273	502.236481	-586.060547	125.551514	90.071899	-571.289551	-154.554092	91.880234	-575.044617	-10.997944	1374.143311	-419.709473	-320.846039	1354.727295	-471.086365	-147.822098	1385.280151	-488.279510	-219.471786	1656.637695	-678.699036	45.672703	1140.457764	-396.114807	-408.325134	1113.526367	-618.210449	118.595222	881.661316	-272.036407	-314.689880	895.376404	-471.264954	-129.708191	956.453674	576.580811	-51.381119	935.591003	565.926086	105.348320
-537.325745	-66.971687	864.417053	-467.027771	-214.984634	859.334473	-554.314148	47.752617	486.480804	-544.855835	-232.470261	502.282837	-586.112061	125.453339	90.075371	-571.304077	-154.547974	91.845940	-574.929810	-11.168858	1374.379028	-419.653229	-320.986633	1354.436890	-470.979523	-148.065140	1385.262573	-487.830139	-220.021774	1656.538452	-678.024109	46.011021	1140.663696	-396.406525	-409.169373	1113.421997	-616.798218	119.640358	882.295898	-273.360718	-315.415497	894.585693	-471.602539	-129.703506	956.417297	576.573059	-51.461224	935.607056	565.929504	105.273628
-537.722595	-66.883507	864.451172	-467.497284	-214.913605	859.318176	-554.475464	47.746456	486.432983	-545.176575	-232.604172	502.289581	-586.166626	125.399780	90.023315	-571.341614	-154.559189	91.809998	-574.745911	-11.373370	1374.667603	-419.607483	-321.169678	1354.134888	-470.857025	-148.284119	1385.213379	-487.346680	-220.535538	1656.469482	-677.336304	46.503952	1140.836792	-396.951843	-409.672668	1113.088745	-615.273804	120.745697	882.897461	-274.700256	-316.198334	893.655334	-471.976624	-129.643814	956.409485	576.535828	-51.557701	935.596313	565.927673	105.197479
-538.144714	-66.902374	864.449463	-467.938049	-214.888885	859.306274	-554.638977	47.808746	486.383087	-545.582275	-232.614487	502.288330	-586.199158	125.404930	89.993370	-571.263794	-154.563980	91.799210	-574.607056	-11.589788	1374.947266	-419.634796	-321.390839	1353.735352	-470.718994	-148.546814	1385.151367	-486.896790	-220.995239	1656.376709	-676.506531	46.963234	1141.055908	-397.567230	-410.139374	1112.685303	-613.422363	121.809013	883.594849	-276.141602	-317.017853	892.611267	-472.369202	-129.629059	956.388611	576.496277	-51.638287	935.595154	565.905212	105.134727
-538.627014	-66.903160	864.436218	-468.484650	-214.880356	859.293762	-554.883850	47.945133	486.378967	-546.046326	-232.688263	502.280670	-586.311096	125.369034	89.959000	-571.254028	-154.532944	91.737968	-574.416626	-11.781045	1375.186523	-419.618988	-321.588928	1353.304810	-470.616577	-148.810349	1385.089722	-486.433777	-221.445862	1656.274902	-675.617737	47.534908	1141.296387	-398.227295	-410.543488	1112.251709	-611.579407	123.067436	884.269165	-277.852875	-318.288727	891.282227	-472.859589	-129.625626	956.367981	576.442627	-51.751160	935.599426	565.866882	105.037605
-539.085266	-66.862831	864.415955	-469.013275	-214.876450	859.296265	-555.019287	48.095905	486.328278	-546.544739	-232.720383	502.260406	-586.436829	125.327705	89.932976	-571.329834	-154.540039	91.679115	-574.213013	-11.945387	1375.454834	-419.622070	-321.802185	1352.885498	-470.481903	-149.085953	1385.001831	-485.972290	-221.869263	1656.196777	-674.654602	48.098995	1141.430054	-398.941345	-410.822174	1111.724854	-609.534058	124.305473	884.973328	-279.251190	-318.911774	890.212341	-473.353729	-129.606705	956.359680	576.391418	-51.855431	935.607422	565.865845	104.928650
-539.615417	-66.759209	864.367737	-469.664612	-214.837997	859.272217	-555.163269	48.309769	486.289093	-547.016296	-232.541122	502.239349	-586.493225	125.356346	89.931328	-571.302246	-154.516205	91.620720	-574.023071	-12.148453	1375.673706	-419.696106	-322.047913	1352.408936	-470.352997	-149.374237	1384.891724	-485.491882	-222.274155	1656.113770	-673.634155	48.797104	1141.583984	-399.697327	-411.142365	1111.188232	-607.372253	125.592766	885.718506	-280.906860	-319.935974	888.850891	-473.925446	-129.541122	956.318054	576.334412	-51.970631	935.620605	565.848145	104.820244
-539.569031	-66.997192	864.240234	-469.284241	-214.518066	859.570557	-555.017578	48.480015	486.182892	-547.277405	-232.385818	502.245544	-586.442627	125.390686	89.896751	-571.224854	-154.441376	91.572029	-573.759460	-12.308220	1375.871216	-419.782654	-322.324524	1351.903564	-470.214844	-149.633713	1384.781494	-485.027802	-222.656174	1656.007324	-672.446350	49.414494	1141.664673	-400.570587	-411.432190	1110.649170	-604.821350	127.088570	886.547302	-282.856293	-321.350189	887.177429	-474.018677	-129.263565	956.474121	576.235107	-52.105240	935.627136	565.785522	104.714355
-540.075195	-67.030861	864.175781	-469.832306	-214.470779	859.515442	-555.172668	48.644295	486.092743	-547.709351	-232.335083	502.234833	-586.535950	125.308922	89.878357	-571.159790	-154.328110	91.490112	-573.495117	-12.476377	1376.088501	-419.920166	-322.614655	1351.395020	-470.033234	-149.904587	1384.661133	-484.520599	-223.033218	1655.900635	-671.333191	50.257244	1141.829956	-401.633362	-411.296997	1109.902344	-602.317810	128.504227	887.331909	-284.461700	-322.159241	885.768372	-474.529846	-129.245331	956.407837	576.172974	-52.237488	935.621399	565.774841	104.596161
-540.953552	-66.872871	864.148438	-471.031616	-214.655136	859.314880	-555.461182	48.816074	486.046173	-548.129761	-232.136505	502.141754	-586.712341	125.200226	89.934830	-571.101501	-154.257538	91.431404	-573.165100	-12.596139	1376.329102	-420.080017	-322.878082	1350.857666	-469.914795	-150.198669	1384.514038	-484.022949	-223.377167	1655.805176	-669.987610	50.854290	1141.960815	-402.541260	-411.497803	1109.320313	-599.823425	129.839813	888.102661	-286.567047	-323.732330	883.984070	-475.386932	-129.374619	956.249268	576.064026	-52.334293	935.617065	565.725403	104.477402
-541.697327	-66.890610	864.140503	-471.992950	-214.826736	859.170044	-555.862427	48.994576	485.992889	-548.657715	-232.457840	502.106720	-586.942139	125.026215	89.972298	-571.224243	-154.266388	91.402664	-572.823730	-12.696616	1376.572021	-420.249207	-323.148224	1350.308350	-469.796570	-150.479431	1384.365112	-483.537842	-223.688858	1655.716553	-668.730896	51.699966	1142.125854	-403.552124	-411.416077	1108.558716	-597.369507	131.215591	888.902893	-288.289093	-324.598907	882.472168	-476.138794	-129.565445	956.151733	575.938171	-52.491138	935.636780	565.658936	104.332169
-542.319580	-66.617363	864.109924	-472.934692	-214.838486	859.043030	-555.333557	49.067856	486.001831	-549.066772	-232.599564	502.088745	-586.743103	125.074554	89.972069	-571.191223	-154.235535	91.400841	-572.480774	-12.819831	1376.834717	-420.492798	-323.485321	1349.778809	-469.712433	-150.770645	1384.244019	-483.038422	-224.008698	1655.635010	-667.509094	52.741730	1142.386841	-404.447815	-411.893768	1108.106445	-594.611633	132.622208	889.800537	-290.340088	-325.932648	880.802124	-476.833252	-129.542542	956.057312	575.833923	-52.612671	935.633911	565.616821	104.224724
-543.078308	-66.682381	864.134277	-473.965118	-214.921951	858.979919	-554.523315	49.109180	485.927917	-549.578247	-232.768311	502.035248	-586.428040	125.112801	89.951668	-571.335510	-154.223801	91.385658	-572.130859	-12.930859	1377.109863	-420.767487	-323.777649	1349.292847	-469.616241	-151.044785	1384.141968	-482.552216	-224.330154	1655.550537	-666.092834	53.575298	1142.606323	-405.545807	-411.923645	1107.512695	-591.768372	134.083725	890.675293	-292.476227	-327.325256	879.114136	-477.635803	-129.686752	956.016113	575.721863	-52.736389	935.621399	565.561279	104.126366
-543.751770	-66.475807	864.131042	-474.917816	-215.007889	858.968567	-554.452698	49.146870	485.919006	-550.009155	-232.860840	502.032349	-586.522400	124.979774	89.956482	-571.367798	-154.189453	91.383987	-571.725708	-12.991279	1377.396362	-421.089935	-324.127472	1348.754639	-469.492004	-151.327988	1384.044067	-482.069153	-224.625916	1655.454590	-664.555481	54.347630	1142.732544	-406.941925	-411.669037	1106.796631	-588.870300	135.567139	891.620789	-294.636078	-328.718353	877.393127	-478.363220	-129.671036	955.986023	575.607483	-52.837608	935.604980	565.520447	104.052002
-544.404297	-66.305000	864.141968	-475.851288	-215.041397	858.923035	-555.526245	49.233128	485.965424	-550.476196	-232.802933	502.002716	-587.135681	124.556046	90.038742	-571.409546	-154.122009	91.329391	-571.308044	-13.022864	1377.688843	-421.475922	-324.480499	1348.235596	-469.419189	-151.598358	1383.928833	-481.569641	-224.906479	1655.372803	-663.214600	55.578739	1143.062012	-408.067017	-411.931061	1106.274902	-585.830505	137.044540	892.649536	-296.904694	-330.139374	875.773132	-479.076782	-129.674713	955.951111	575.489929	-52.919151	935.580566	565.476868	103.973557
-545.110962	-66.288368	864.216064	-476.907806	-215.032516	858.898376	-556.366333	49.310596	486.000885	-550.851807	-232.742630	501.888916	-587.677673	124.186707	90.091911	-571.468018	-154.097534	91.313751	-570.836365	-13.028374	1378.013428	-421.883026	-324.742859	1347.767334	-469.324280	-151.855957	1383.834351	-481.089783	-225.180115	1655.306396	-661.709167	56.692226	1143.358276	-409.600250	-411.641785	1105.592163	-582.867554	138.642822	893.752808	-299.285583	-331.637054	874.033997	-479.862183	-129.753387	955.954712	575.358154	-53.003349	935.542969	565.427246	103.893600
-545.408020	-65.527115	864.336182	-477.864563	-214.716293	858.854797	-556.575500	49.272156	486.096100	-551.310974	-232.838852	501.797607	-587.907104	123.949501	90.150513	-571.578674	-154.085419	91.267281	-570.322144	-12.959440	1378.342285	-422.314941	-325.040863	1347.296997	-469.291595	-152.104568	1383.750854	-480.616364	-225.450912	1655.226196	-660.168457	57.702469	1143.702393	-410.833771	-411.979553	1105.174072	-579.693237	140.003815	894.732483	-301.713501	-333.070740	872.510681	-480.404999	-129.450394	955.992126	575.257690	-53.045910	935.524292	565.394348	103.843018
-546.095154	-64.797661	864.481689	-479.170441	-214.355270	858.795959	-556.461121	49.184311	486.209930	-551.565796	-232.929016	501.594666	-587.937134	123.802185	90.156357	-571.607849	-154.038834	91.242828	-569.878662	-12.943057	1378.658569	-422.806274	-325.347168	1346.797852	-469.274414	-152.311737	1383.693359	-480.177429	-225.731339	1655.142700	-658.631653	58.759747	1143.995117	-412.535706	-411.725098	1104.564209	-576.531250	141.521927	895.813232	-304.147400	-334.464264	870.955994	-481.261597	-129.126205	956.013794	575.147217	-53.091339	935.496826	565.352539	103.809097
-546.980103	-65.296860	864.411255	-480.084869	-214.642670	858.859375	-557.048096	49.216309	486.158081	-551.977539	-233.000076	501.555023	-588.226074	123.593140	90.208908	-571.612122	-153.986359	91.213516	-569.354675	-12.861975	1379.008423	-423.269958	-325.616150	1346.390381	-469.282959	-152.511414	1383.626831	-479.745422	-225.973297	1655.074951	-656.992554	59.765034	1144.309326	-413.961304	-412.021912	1104.139160	-573.270996	142.971695	896.900513	-306.680664	-335.887115	869.523499	-482.110809	-129.402557	955.980469	575.056824	-53.093605	935.468262	565.330078	103.791748
-546.790710	-65.656662	864.260254	-479.774506	-214.799545	859.124329	-557.122375	49.169285	486.086517	-552.207275	-232.774368	501.604431	-588.228027	123.476761	90.244652	-571.545532	-153.917313	91.178795	-568.911438	-12.781804	1379.349121	-423.827240	-325.899109	1345.968262	-469.315643	-152.715073	1383.556885	-479.334595	-226.214996	1655.000000	-655.388550	60.957657	1144.656372	-415.556702	-412.197571	1103.708984	-570.123718	144.458328	898.007385	-309.139435	-337.199951	868.210510	-482.074951	-129.455719	956.085266	574.929443	-53.055466	935.461609	565.275330	103.800499
-547.135559	-65.592407	864.257690	-480.293060	-214.828979	859.191467	-557.378357	49.139431	486.090027	-552.583435	-232.663361	501.599243	-588.093018	123.476555	90.268188	-571.418152	-153.840012	91.166931	-568.452087	-12.675097	1379.697144	-424.394043	-326.166473	1345.592651	-469.352539	-152.923523	1383.518066	-478.954865	-226.444611	1654.920898	-653.855042	62.140659	1144.981323	-417.412628	-411.997253	1103.179199	-567.323303	145.920166	898.933167	-311.475159	-338.331635	867.059265	-482.493683	-129.431366	956.112488	574.803406	-53.113434	935.460999	565.264038	103.743484
-547.648499	-65.443649	864.305847	-481.278381	-214.685944	859.217163	-557.754150	49.117413	486.118195	-553.153503	-232.582932	501.545441	-587.913025	123.506676	90.235802	-571.429565	-153.794662	91.139748	-567.963928	-12.551644	1380.018677	-424.993652	-326.371277	1345.256104	-469.392731	-153.088928	1383.492920	-478.617157	-226.676376	1654.850098	-652.250916	63.334927	1145.286499	-419.031311	-412.514587	1102.954956	-563.953003	147.285080	900.000488	-314.127716	-339.703979	865.910278	-483.141327	-129.352844	956.123474	574.675232	-53.085289	935.452271	565.227051	103.760109
-547.854614	-65.499420	864.306824	-481.477509	-214.862793	859.251160	-558.002869	49.115479	486.079468	-553.515869	-232.472656	501.601410	-587.533630	123.609779	90.148048	-571.349182	-153.754211	91.127861	-567.507874	-12.428296	1380.280884	-425.655029	-326.666687	1344.886108	-469.471985	-153.249985	1383.469482	-478.293030	-226.889908	1654.759521	-650.550537	64.570686	1145.573120	-421.010162	-412.512665	1102.506836	-560.439392	148.856079	901.312866	-316.883514	-341.197571	864.764404	-483.334717	-129.451263	956.135864	574.517395	-53.074551	935.453125	565.194336	103.772606
-548.223938	-65.378922	864.364014	-482.330444	-214.739197	859.289917	-558.061096	49.046146	486.033722	-553.838501	-232.509293	501.543518	-587.093140	123.694176	90.057808	-571.297058	-153.720154	91.108109	-567.049622	-12.266689	1380.565308	-426.326630	-326.951782	1344.587036	-469.532959	-153.366302	1383.429443	-478.020721	-227.092194	1654.660522	-648.844482	65.725098	1145.772827	-422.904938	-412.691559	1102.043457	-556.766785	150.232956	902.485107	-319.583313	-342.570831	863.696655	-483.851532	-129.399704	956.160461	574.336060	-53.077721	935.432251	565.157043	103.780083
-548.421265	-65.195595	864.381958	-482.879730	-214.676071	859.288208	-558.462952	49.073551	485.968597	-554.261353	-232.532898	501.608032	-586.980652	123.667358	89.975594	-571.251343	-153.622116	91.036766	-566.603882	-12.086284	1380.810791	-427.022949	-327.183868	1344.323486	-469.626709	-153.505096	1383.405518	-477.788696	-227.252579	1654.573486	-647.149353	66.911201	1145.992310	-424.827362	-413.265900	1101.934326	-553.619385	151.795547	903.592651	-322.368408	-344.008667	862.702942	-484.160767	-129.342819	956.154663	574.180115	-53.084209	935.456726	565.148071	103.796722
-548.316345	-64.708832	864.453857	-483.229767	-214.491547	859.298035	-558.518005	49.074921	485.947357	-554.644531	-232.514099	501.685028	-586.760742	123.778816	89.909286	-571.234131	-153.616470	91.007843	-566.132446	-11.852025	1381.031982	-427.783478	-327.464508	1344.053955	-469.712341	-153.616013	1383.377930	-477.605164	-227.395477	1654.484253	-645.533081	68.089554	1146.229858	-426.822479	-413.571228	1101.550171	-550.260376	153.073914	904.527039	-325.099945	-345.327362	861.898621	-484.243958	-129.146271	956.197876	574.022888	-53.057602	935.440369	565.116577	103.835396
-547.987732	-64.209587	864.438477	-483.281464	-214.381912	859.314453	-558.405273	49.099396	485.910797	-554.905823	-232.463730	501.741974	-586.578430	123.924828	89.805969	-571.146667	-153.574020	90.973145	-565.702026	-11.643216	1381.206421	-428.526428	-327.699615	1343.848755	-469.812836	-153.727753	1383.313599	-477.468323	-227.534607	1654.397705	-643.881653	69.279762	1146.419312	-428.850616	-414.103760	1101.474731	-547.130432	154.502304	905.448914	-327.793060	-346.673920	861.077515	-484.109161	-128.930771	956.209412	573.850403	-53.034969	935.437073	565.088745	103.853569
-548.004944	-63.804768	864.454102	-484.024384	-214.128220	859.306580	-558.371399	49.203716	485.853088	-555.234741	-232.447815	501.673859	-586.558289	124.020592	89.718269	-571.139099	-153.489075	90.928902	-565.271545	-11.435387	1381.365112	-429.297485	-327.955078	1343.586548	-469.907196	-153.836334	1383.229370	-477.379425	-227.644318	1654.302612	-642.221375	70.477684	1146.521851	-431.013672	-414.347382	1101.141602	-543.948120	155.976761	906.457214	-330.472626	-347.939514	860.392700	-484.393402	-128.737488	956.196106	573.644714	-53.026123	935.440491	565.027649	103.891930
-548.268066	-64.072090	864.479858	-484.505341	-214.315262	859.362793	-558.384155	49.366398	485.687897	-555.551941	-232.538055	501.698822	-586.622131	124.114868	89.647217	-571.176514	-153.529572	90.949409	-564.823364	-11.189359	1381.440674	-430.090210	-328.211914	1343.380371	-470.004883	-153.897385	1383.153931	-477.331818	-227.732346	1654.205078	-640.575928	71.700523	1146.587524	-432.850433	-415.514160	1101.291870	-540.724121	157.307144	907.353760	-333.201080	-349.268036	859.847229	-484.717377	-128.965012	956.221008	573.463440	-53.010250	935.431152	564.995300	103.913513
-548.952454	-64.975189	864.315247	-485.002228	-214.892303	859.429626	-558.630249	49.636791	485.423370	-555.893433	-232.752014	501.768158	-586.830933	124.156570	89.589340	-571.163452	-153.512054	90.964737	-564.431091	-10.918416	1381.509766	-430.912933	-328.467316	1343.213745	-470.114349	-153.950867	1383.090698	-477.323364	-227.782837	1654.113770	-638.961853	72.874084	1146.633911	-435.117523	-415.731232	1100.962036	-537.827271	158.730148	908.097046	-335.878357	-350.500122	859.261963	-485.268921	-129.479721	956.134277	573.273987	-53.004017	935.440735	564.989746	103.969032
-549.008728	-65.138306	864.222900	-485.378540	-215.079865	859.450562	-558.666748	49.927765	485.281891	-556.100159	-232.809402	501.785431	-586.953613	124.280876	89.504913	-571.104126	-153.432388	90.912453	-564.004578	-10.654641	1381.541504	-432.114655	-329.007782	1342.878662	-470.258331	-154.013092	1383.009644	-477.365967	-227.814056	1654.029175	-637.357117	74.032784	1146.685059	-437.178833	-416.758270	1101.076050	-534.420593	159.838776	908.821106	-338.491699	-351.678833	858.854431	-485.449066	-129.637482	956.084412	573.083984	-52.945053	935.438293	564.923462	104.017624
-548.952576	-65.149155	864.097961	-485.692169	-215.203781	859.475952	-558.630005	50.198143	485.102386	-556.302124	-232.789124	501.779724	-587.027527	124.476578	89.457596	-571.062317	-153.390747	90.912468	-563.575500	-10.357311	1381.518799	-432.994720	-329.211243	1342.728271	-470.359283	-154.028091	1382.910645	-477.446533	-227.816330	1653.924683	-635.694214	75.134171	1146.650635	-439.470398	-417.235992	1100.965820	-531.554321	161.311768	909.634155	-341.121094	-352.837494	858.434509	-485.565094	-129.691010	956.028870	572.901733	-52.884216	935.448486	564.822693	104.166000
-548.885681	-65.177856	863.946960	-485.977844	-215.350204	859.476746	-558.375916	50.468296	484.897614	-556.413147	-232.759521	501.763092	-587.017883	124.687012	89.373558	-570.991577	-153.333908	90.925842	-563.123840	-10.049800	1381.479858	-433.890350	-329.458496	1342.597290	-470.504608	-154.049271	1382.815063	-477.573700	-227.794662	1653.840088	-634.112122	76.273537	1146.558716	-441.595642	-418.008850	1100.987427	-528.213135	162.286560	910.250610	-343.694031	-354.001282	857.973999	-485.674957	-129.766235	955.952515	572.784912	-52.810646	935.456299	564.819092	104.221802
-548.789490	-65.192429	863.785522	-486.302887	-215.497849	859.476196	-558.388000	50.787037	484.732849	-556.539795	-232.731918	501.759125	-587.132080	124.814262	89.258980	-570.975830	-153.315674	90.902817	-562.647156	-9.716581	1381.444092	-434.792847	-329.670074	1342.523804	-470.666046	-154.064392	1382.717163	-477.745392	-227.742783	1653.764404	-632.520630	77.399467	1146.447388	-443.932404	-418.485962	1100.944824	-525.214355	163.416428	910.896179	-346.291351	-355.091187	857.789124	-485.793488	-129.846512	955.872803	572.604187	-52.769833	935.466125	564.764832	104.297264
-548.677002	-65.231239	863.633423	-486.594482	-215.657730	859.476563	-558.276245	51.102219	484.568970	-556.678223	-232.715332	501.746582	-587.185608	124.980118	89.180611	-570.994751	-153.320465	90.896240	-562.182068	-9.385777	1381.315796	-435.695587	-329.917847	1342.527344	-470.805267	-154.059174	1382.608887	-477.944275	-227.663452	1653.692871	-630.887939	78.528381	1146.319702	-446.053680	-419.164185	1101.013428	-522.513733	164.743652	911.546509	-348.773621	-356.140137	857.589294	-485.873291	-129.939957	955.793030	572.507202	-52.709961	935.453735	564.826965	104.276955
-548.437683	-65.222778	863.438599	-486.823944	-215.794342	859.443909	-558.115967	51.465397	484.471008	-556.789001	-232.688889	501.734802	-587.224609	125.122368	89.102753	-570.979980	-153.335129	90.893166	-561.662292	-8.998630	1381.208374	-436.699982	-330.031860	1342.381714	-470.961060	-154.059509	1382.508911	-478.187073	-227.566620	1653.631592	-629.316101	79.604820	1146.190186	-448.252899	-419.797760	1101.089966	-519.382019	165.571609	911.947388	-351.258667	-357.201782	857.425476	-485.878204	-130.015701	955.683838	572.327087	-52.653706	935.454468	564.788635	104.313408
-548.246033	-65.203407	863.351318	-487.047058	-215.886719	859.447327	-557.916077	51.812366	484.398895	-556.990662	-232.566391	501.737823	-587.230042	125.242668	89.042145	-571.057739	-153.307510	90.852615	-561.135376	-8.612153	1381.074341	-437.631073	-330.245422	1342.389893	-471.104767	-154.044724	1382.441284	-478.463654	-227.406982	1653.590576	-627.721313	80.670235	1146.037964	-450.524780	-420.064056	1100.999878	-516.579529	166.534485	912.453003	-353.680023	-358.241241	857.245605	-485.908691	-130.096893	955.651855	572.169250	-52.582787	935.435852	564.754639	104.386032
-548.041809	-65.228203	863.215210	-487.206024	-215.989182	859.427612	-557.707275	52.133644	484.339691	-557.055786	-232.515533	501.710663	-587.199341	125.340370	89.038773	-570.985657	-153.252899	90.830757	-560.613586	-8.255380	1380.908203	-438.594788	-330.406433	1342.408081	-471.265198	-154.022461	1382.380859	-478.764099	-227.239532	1653.553101	-626.132629	81.714645	1145.857544	-452.627350	-420.774139	1101.320923	-514.028076	167.665878	912.905823	-356.084320	-359.240631	857.194092	-485.901886	-130.176178	955.581055	572.049255	-52.509109	935.427002	564.752380	104.459084
-547.836609	-65.181931	863.093994	-487.403503	-216.071350	859.411133	-557.450073	52.426052	484.273285	-557.300537	-232.367813	501.725952	-587.151062	125.454033	89.025650	-570.989868	-153.237823	90.834312	-560.043518	-7.829294	1380.785767	-439.591949	-330.570648	1342.452148	-471.421478	-154.001160	1382.325806	-479.091919	-227.036987	1653.535400	-624.542297	82.734283	1145.672485	-454.751251	-421.286438	1101.529907	-511.351349	168.540512	913.305420	-358.390381	-360.227142	857.153870	-485.914337	-130.229019	955.521545	571.919067	-52.425926	935.389954	564.727966	104.535210
-547.600281	-65.088234	862.940979	-487.564636	-216.175201	859.403259	-557.146606	52.700665	484.209625	-557.529297	-232.365143	501.776917	-587.036987	125.503006	89.012337	-570.985901	-153.201187	90.825897	-559.460327	-7.421635	1380.632690	-440.531525	-330.833496	1342.657104	-471.588715	-153.951523	1382.289673	-479.455658	-226.800385	1653.535522	-622.932861	83.680405	1145.431763	-456.894806	-421.715363	1101.775757	-508.537811	169.084045	913.472473	-360.688751	-361.256134	857.139099	-485.877319	-130.240738	955.442017	571.774658	-52.357605	935.368896	564.689026	104.671631
-547.251648	-65.061295	862.841553	-487.434937	-216.367294	859.435913	-556.729370	52.945477	484.154968	-557.699585	-232.228806	501.819641	-586.840393	125.551643	88.995247	-570.937683	-153.178299	90.854996	-558.892334	-6.993523	1380.476440	-441.519714	-330.916443	1342.700317	-471.771973	-153.914337	1382.270386	-479.871613	-226.533676	1653.563110	-621.109253	84.319435	1145.031494	-458.929138	-422.145386	1102.030884	-506.038696	169.816544	913.712219	-362.900360	-362.210724	857.197571	-485.689514	-130.322662	955.425842	571.665771	-52.273060	935.346863	564.681946	104.742531
-546.710938	-65.029655	862.736145	-487.088318	-216.418930	859.552063	-556.291992	53.176346	484.104034	-557.677002	-231.966461	501.873047	-586.674988	125.554108	88.992363	-570.747375	-153.090225	90.831306	-558.305054	-6.595329	1380.338989	-442.515625	-331.172821	1342.917114	-471.950653	-153.888901	1382.248535	-480.289856	-226.243011	1653.599487	-619.741638	85.455605	1145.013550	-461.055817	-422.321411	1102.279419	-503.556152	170.464508	913.983643	-365.018646	-363.204742	857.255188	-485.371857	-130.291397	955.468811	571.530640	-52.181309	935.339478	564.651245	104.800812
-546.445923	-64.825989	862.687622	-487.331848	-216.374512	859.550781	-555.923401	53.313316	484.087097	-557.782654	-231.822388	501.850433	-586.515015	125.558342	89.025970	-570.633240	-152.996628	90.830490	-557.743286	-6.150485	1380.201904	-443.536835	-331.265137	1343.005615	-472.156097	-153.867432	1382.232300	-480.735138	-225.919662	1653.642578	-618.162781	86.300240	1144.779541	-463.053284	-422.492004	1102.453247	-501.222046	171.043076	914.178162	-367.048950	-364.173798	857.343933	-485.344269	-130.248199	955.447205	571.404358	-52.117474	935.323181	564.614746	104.895172
-546.176331	-64.669472	862.674500	-487.446930	-216.382675	859.548401	-555.510315	53.405331	484.039215	-557.948486	-231.691910	501.870789	-586.342773	125.524727	89.064209	-570.618530	-152.985031	90.828461	-557.242676	-5.775196	1380.046875	-444.500824	-331.394348	1343.210815	-472.366302	-153.830902	1382.266357	-481.181824	-225.578339	1653.721558	-616.498230	86.948753	1144.431030	-464.920532	-422.932281	1102.933228	-499.146484	171.800491	914.399658	-369.040131	-365.133270	857.469666	-485.265198	-130.258041	955.448059	571.294312	-52.027630	935.316772	564.575195	104.957481
-545.881287	-64.460289	862.667542	-487.621643	-216.366898	859.554138	-555.130249	53.516998	484.067932	-558.226440	-231.720551	501.933197	-586.277771	125.433800	89.118568	-570.688293	-152.944717	90.803513	-556.739319	-5.348321	1379.915039	-445.550537	-331.561493	1343.460938	-472.598206	-153.766281	1382.313110	-481.676636	-225.188202	1653.818359	-615.145447	87.873566	1144.351929	-466.819885	-423.076904	1103.172607	-497.006195	172.129105	914.325562	-370.932068	-366.074615	857.622620	-485.189972	-130.242630	955.452881	571.224304	-51.971867	935.311829	564.572510	105.035324
-545.546143	-64.255730	862.662354	-487.737793	-216.341080	859.572632	-554.704285	53.657265	484.101471	-558.453735	-231.683121	501.972778	-586.158081	125.332603	89.180122	-570.753296	-152.950531	90.823563	-556.187256	-4.926497	1379.778931	-446.550110	-331.709595	1343.688843	-472.780029	-153.719009	1382.361328	-482.195892	-224.776917	1653.923340	-613.752197	88.717987	1144.204346	-468.587341	-423.519104	1103.672119	-494.915283	172.494980	914.385254	-372.751251	-367.005493	857.813049	-485.082520	-130.219315	955.470093	571.124939	-51.892128	935.300720	564.546387	105.130920
-546.042847	-65.574791	862.389038	-488.037567	-217.038345	859.652466	-554.556580	53.892670	483.905640	-558.653625	-231.665833	502.085388	-586.261108	125.150131	89.277206	-570.724670	-152.879761	90.801277	-555.732910	-4.509265	1379.641602	-447.612854	-331.814545	1343.978027	-473.028259	-153.683182	1382.416016	-482.704834	-224.350662	1654.043945	-612.382263	89.489151	1144.005859	-470.365997	-423.494568	1103.851929	-492.664215	172.539215	914.238953	-374.445190	-367.893646	857.949036	-485.431274	-130.905258	955.321777	571.017517	-51.842018	935.283630	564.540588	105.177605
-545.490845	-64.915176	862.408020	-488.127289	-216.861206	859.680542	-553.957397	53.973774	483.979767	-558.840027	-231.532593	502.106720	-586.172668	125.040916	89.335411	-570.760498	-152.853439	90.813301	-555.285583	-4.124398	1379.484619	-448.617096	-331.930206	1344.222534	-473.280640	-153.627380	1382.486694	-483.238586	-223.889771	1654.169067	-610.925964	90.053658	1143.705566	-472.030792	-423.754791	1104.223511	-490.911011	172.963531	914.269165	-376.079926	-368.821198	858.152710	-485.198883	-130.647598	955.362488	570.925110	-51.752846	935.275452	564.506409	105.262924
-544.928467	-64.378311	862.448364	-488.235779	-216.710632	859.704163	-553.336304	54.004131	483.998718	-558.900574	-231.334930	502.117981	-586.095764	124.931503	89.391769	-570.668274	-152.808228	90.845627	-554.835205	-3.691531	1379.371460	-449.716339	-331.987946	1344.449707	-473.505524	-153.577560	1382.531494	-483.813660	-223.411346	1654.298340	-609.649719	90.707642	1143.496704	-473.635681	-424.059753	1104.655273	-488.844971	172.887802	914.091736	-377.651520	-369.720581	858.350708	-484.961090	-130.475647	955.409363	570.817383	-51.700523	935.253906	564.474182	105.316437
-544.449890	-64.066147	862.472229	-488.310699	-216.619659	859.732605	-552.786194	54.133091	483.984467	-558.945496	-231.110458	502.134552	-586.076599	124.773804	89.476974	-570.565491	-152.721207	90.835350	-554.454712	-3.300819	1379.241699	-450.793671	-332.145782	1344.668335	-473.794037	-153.521698	1382.583984	-484.390564	-222.913376	1654.438843	-608.411804	91.316307	1143.270874	-475.158722	-424.249512	1104.964966	-487.103821	172.929810	913.940735	-379.081818	-370.583130	858.550781	-484.772186	-130.405624	955.453796	570.741699	-51.607388	935.210388	564.474915	105.391556
-543.936890	-63.666115	862.469910	-488.398651	-216.532547	859.751282	-552.156372	54.294437	484.042908	-558.983276	-230.896225	502.147186	-585.964905	124.660217	89.575027	-570.590820	-152.689529	90.846344	-553.995972	-2.884386	1379.098511	-451.836853	-332.182312	1344.916870	-474.043427	-153.445114	1382.643921	-484.945862	-222.416718	1654.566895	-606.890137	91.505287	1142.848877	-476.673920	-424.440765	1105.369507	-485.549194	173.105408	913.793701	-380.475708	-371.468109	858.748535	-484.568573	-130.297241	955.479065	570.636047	-51.577484	935.200439	564.446899	105.452919
-543.376587	-63.328056	862.470764	-488.488037	-216.404144	859.789124	-551.550720	54.394905	484.058777	-559.000000	-230.659256	502.169312	-585.869141	124.518936	89.651604	-570.466187	-152.622162	90.860321	-553.524902	-2.413128	1378.952759	-452.778442	-332.172119	1345.140747	-474.237640	-153.335587	1382.708130	-485.526917	-221.900146	1654.699097	-605.764160	92.013206	1142.624878	-478.131561	-424.422913	1105.507202	-483.801697	172.809769	913.479980	-381.733887	-372.267853	858.917175	-484.339386	-130.191284	955.513672	570.570129	-51.520382	935.188477	564.450012	105.505371
-542.911560	-63.112560	862.469238	-488.533813	-216.371597	859.850342	-550.921692	54.554665	484.027771	-559.017761	-230.428680	502.220032	-585.757751	124.368370	89.706154	-570.445862	-152.576263	90.873878	-553.156738	-2.004841	1378.817993	-453.806122	-332.202698	1345.305054	-474.502319	-153.213287	1382.762573	-486.112793	-221.365005	1654.822021	-604.695740	92.503395	1142.400757	-479.459412	-424.696533	1105.952271	-482.242126	172.604614	913.209595	-382.951660	-373.135406	859.168152	-484.159363	-130.156281	955.562500	570.452820	-51.454960	935.165710	564.415955	105.541298
-542.304504	-62.839409	862.424805	-488.581482	-216.247162	859.858154	-550.136536	54.736137	483.992035	-559.032837	-230.233765	502.272064	-585.535767	124.290092	89.744522	-570.348267	-152.456161	90.858658	-552.818054	-1.548216	1378.661011	-454.883179	-332.234772	1345.520386	-474.807434	-153.086075	1382.819336	-486.702820	-220.833862	1654.931396	-603.616089	92.911827	1142.125366	-480.845825	-424.680786	1106.064941	-481.009613	172.561340	912.965271	-384.019897	-373.917206	859.349609	-483.906891	-130.079239	955.565552	570.358521	-51.426716	935.148132	564.395508	105.579422
-541.793091	-62.542503	862.402954	-488.676880	-216.184677	859.873718	-549.494019	54.927944	483.944092	-559.066650	-230.029282	502.280457	-585.389648	124.219788	89.814301	-570.289063	-152.414139	90.851089	-552.415955	-1.062638	1378.551392	-455.863098	-332.201843	1345.703491	-475.080536	-152.945419	1382.851929	-487.283325	-220.272202	1655.067383	-602.621094	93.316666	1141.833374	-482.081390	-424.815430	1106.364136	-479.659637	172.230103	912.596313	-385.051056	-374.708618	859.582947	-483.712036	-130.020309	955.578796	570.290833	-51.346954	935.150879	564.375427	105.645088
-541.291992	-62.303352	862.365479	-488.741241	-216.142609	859.903748	-548.720215	55.172592	483.934357	-559.117554	-229.841522	502.348297	-585.277527	124.133385	89.864021	-570.142212	-152.327301	90.866699	-552.056030	-0.639800	1378.401855	-456.830383	-332.157196	1345.883179	-475.306519	-152.780136	1382.892212	-487.859131	-219.763092	1655.166504	-601.741821	93.748352	1141.601685	-483.326111	-424.911530	1106.579102	-478.394043	171.823685	912.228821	-385.966553	-375.406677	859.804504	-483.529938	-129.978897	955.596985	570.218262	-51.313095	935.144958	564.362000	105.689117
-540.706726	-62.042290	862.329224	-488.773926	-216.045532	859.898010	-547.750977	55.320827	483.858307	-559.155151	-229.632553	502.378235	-585.126953	124.083633	89.864578	-570.146545	-152.296860	90.872169	-551.678589	-0.145937	1378.275269	-457.826691	-332.097137	1345.990356	-475.574463	-152.635056	1382.910034	-488.473816	-219.197968	1655.290527	-600.927124	94.215584	1141.367188	-484.511597	-425.043365	1106.817993	-477.194183	171.290268	911.831421	-386.784180	-376.128326	860.034302	-483.267151	-129.922073	955.592346	570.156982	-51.233212	935.135864	564.340088	105.733521
-540.180359	-61.815475	862.257996	-488.835419	-215.991211	859.903870	-547.058655	55.605255	483.811066	-559.174744	-229.435913	502.428436	-585.031372	124.000160	89.880692	-570.082581	-152.236145	90.912903	-551.367737	0.323658	1378.120239	-458.791290	-332.040344	1346.129761	-475.828308	-152.449661	1382.938721	-489.038269	-218.664215	1655.354614	-600.130493	94.487686	1141.096802	-485.595764	-425.184570	1107.087280	-476.074951	170.804031	911.361816	-387.507751	-376.804932	860.287659	-483.049316	-129.869568	955.572998	570.113892	-51.175503	935.129211	564.322205	105.780449
-539.622070	-61.550014	862.184326	-488.853027	-215.901367	859.935425	-546.782166	55.972511	483.757233	-559.166016	-229.179092	502.424988	-585.252991	123.853416	89.946541	-570.039856	-152.167679	90.898140	-551.039673	0.823950	1377.908447	-459.789673	-331.943451	1346.240967	-476.079468	-152.252625	1382.939941	-489.592468	-218.125626	1655.422363	-599.377991	94.847481	1140.773682	-486.676514	-425.155396	1107.133789	-475.057007	170.186203	910.846924	-388.173340	-377.497375	860.473877	-482.808044	-129.764938	955.568542	570.050842	-51.142147	935.131287	564.296570	105.827972
-539.075928	-61.326668	862.125061	-488.822968	-215.859711	859.968323	-545.702515	56.232536	483.682281	-559.154602	-228.955460	502.473602	-585.040771	123.907410	89.927841	-569.904602	-152.060287	90.897820	-550.723145	1.328680	1377.702393	-460.723694	-331.837921	1346.344238	-476.341675	-152.044327	1382.918945	-490.160034	-217.577789	1655.469116	-598.666992	95.050468	1140.431519	-487.735657	-425.090668	1107.250488	-474.118042	169.544403	910.318115	-388.724365	-378.104431	860.666077	-482.553192	-129.702652	955.573059	569.999207	-51.089634	935.127197	564.280884	105.855278
-538.530273	-61.127384	862.085205	-488.761841	-215.820358	859.990601	-544.997253	56.502666	483.623871	-559.107056	-228.770340	502.506927	-585.013123	123.911049	89.932037	-569.854980	-152.021591	90.883598	-550.415527	1.831228	1377.526489	-461.698029	-331.660919	1346.381348	-476.609680	-151.836655	1382.930054	-490.715454	-217.040359	1655.520264	-598.054138	95.363373	1140.110474	-488.669830	-425.219238	1107.483521	-473.217133	168.778397	909.706787	-389.234131	-378.722809	860.893005	-482.281525	-129.663300	955.582275	569.960266	-51.054920	935.139587	564.259033	105.893867
-537.881836	-60.958862	861.979614	-488.546875	-215.896286	860.030396	-544.331482	56.827087	483.553253	-559.063843	-228.538361	502.549377	-584.959351	123.979225	89.965225	-569.812622	-151.990112	90.913803	-550.084778	2.333035	1377.336792	-462.568390	-331.537384	1346.455200	-476.861969	-151.638641	1382.925537	-491.240784	-216.505646	1655.558960	-597.421387	95.541176	1139.739014	-489.598907	-425.219727	1107.596802	-472.492615	168.203766	909.208740	-389.652344	-379.329224	861.089966	-481.901764	-129.646744	955.569336	569.890015	-51.037155	935.148865	564.214172	105.935822
-537.374023	-60.771557	861.925293	-488.474823	-215.877777	860.044922	-543.722168	57.216770	483.495636	-559.043030	-228.381683	502.609711	-584.976135	123.976639	89.967949	-569.831116	-151.944778	90.877831	-549.796265	2.860676	1377.159180	-463.547882	-331.369751	1346.535034	-477.123322	-151.394379	1382.902710	-491.765991	-215.987640	1655.577271	-596.942322	95.878044	1139.404297	-490.576874	-424.996002	1107.531982	-471.702118	167.334320	908.586914	-389.988281	-379.861786	861.282959	-481.637390	-129.607590	955.563843	569.868530	-51.012535	935.147156	564.219055	105.976067
-536.864197	-60.507759	861.839050	-488.483398	-215.752670	860.065430	-543.148560	57.573452	483.441284	-559.014404	-228.186020	502.597565	-585.007324	123.981873	89.995743	-569.765076	-151.922592	90.859673	-549.473206	3.392135	1376.962769	-464.412354	-331.224426	1346.558594	-477.342163	-151.177536	1382.884766	-492.299622	-215.436981	1655.606934	-596.388062	96.021515	1139.024414	-491.452698	-424.890747	1107.614746	-471.048584	166.551361	907.975708	-390.204468	-380.325623	861.534241	-481.396179	-129.463425	955.538696	569.791077	-50.984386	935.153198	564.186768	105.995483
-536.374634	-60.322823	861.801636	-488.467499	-215.651245	860.077087	-542.533447	57.862766	483.361908	-559.028687	-228.074051	502.646454	-585.047913	123.986794	89.988846	-569.752197	-151.907059	90.864685	-549.213135	3.909300	1376.784790	-465.362915	-331.062775	1346.611694	-477.597900	-150.932785	1382.882446	-492.771759	-214.918396	1655.622070	-595.919922	96.232445	1138.680176	-492.269562	-424.903992	1107.766479	-470.488953	165.742676	907.338867	-390.451874	-380.807251	861.755676	-481.163574	-129.396759	955.539429	569.738159	-50.929626	935.149048	564.135071	106.046181
-535.927856	-60.139645	861.707092	-488.426544	-215.578110	860.094604	-541.948608	58.250385	483.239166	-559.005737	-227.848312	502.662201	-585.055969	124.013969	89.976692	-569.743164	-151.873016	90.864792	-548.983337	4.442529	1376.598389	-466.281799	-330.862579	1346.664551	-477.877930	-150.667938	1382.848267	-493.252533	-214.392212	1655.622070	-595.524902	96.449097	1138.367188	-493.076630	-424.763031	1107.854980	-469.965942	164.886871	906.683044	-390.642853	-381.242737	861.982605	-480.928192	-129.290741	955.505737	569.670166	-50.929478	935.162354	564.102173	106.046242
-535.448059	-59.937035	861.610718	-488.329773	-215.556824	860.115051	-541.350220	58.616734	483.141815	-559.012878	-227.712280	502.741943	-585.001282	124.044006	89.950592	-569.659363	-151.846466	90.857040	-548.687439	5.001623	1376.396484	-467.100983	-330.640747	1346.702515	-478.069366	-150.347656	1382.829224	-493.715729	-213.896561	1655.618896	-595.155762	96.679359	1138.027954	-493.911743	-424.425537	1107.777344	-469.554962	164.074280	906.017639	-390.733368	-381.628876	862.204651	-480.651794	-129.198349	955.473450	569.630737	-50.908775	935.177429	564.087402	106.081871
-534.972961	-59.763485	861.538513	-488.303223	-215.413147	860.117432	-540.724915	58.975777	483.039581	-559.017334	-227.550247	502.790161	-585.020447	124.065628	89.951546	-569.631042	-151.854233	90.896729	-548.391235	5.595449	1376.224731	-467.957764	-330.351776	1346.747070	-478.304962	-150.034378	1382.796387	-494.175476	-213.386749	1655.611816	-594.786987	96.822296	1137.642334	-494.678467	-424.145569	1107.787476	-469.158173	163.239929	905.347534	-390.740082	-381.970093	862.448730	-480.398865	-129.085419	955.442017	569.567688	-50.890827	935.182800	564.026550	106.112190
-533.895752	-58.633854	861.722473	-488.101532	-214.795074	860.100220	-539.963257	59.276344	483.085052	-558.877991	-227.239853	502.772003	-584.870728	124.138863	89.957802	-569.480896	-151.826370	90.901512	-548.158630	6.144355	1376.057617	-468.803864	-330.117371	1346.793213	-478.526825	-149.730408	1382.768188	-494.610565	-212.886749	1655.598145	-594.461426	96.994675	1137.287354	-495.357605	-424.037872	1107.942505	-468.848022	162.440811	904.670898	-390.723877	-382.247742	862.731201	-479.816650	-128.553757	955.574341	569.521484	-50.871964	935.191711	564.004944	106.110374
-533.344238	-58.349442	861.652588	-487.938812	-214.700058	860.087036	-539.374878	59.666885	483.051697	-558.879028	-227.044235	502.781708	-584.785583	124.182076	89.948433	-569.387024	-151.791733	90.872803	-547.924072	6.715438	1375.849731	-469.637787	-329.865051	1346.809692	-478.722900	-149.426117	1382.743896	-495.025269	-212.392365	1655.574341	-594.205444	97.185402	1136.979736	-496.061035	-423.640381	1107.888672	-468.623291	161.631271	903.964600	-390.667145	-382.463348	862.968872	-479.485352	-128.424759	955.546570	569.467163	-50.857426	935.193787	563.944702	106.146561
-532.850037	-58.095394	861.545715	-487.888916	-214.502151	860.083984	-538.752808	59.980064	482.962952	-558.896912	-226.875854	502.791840	-584.843506	124.168266	89.948433	-569.394653	-151.810364	90.875717	-547.648254	7.298755	1375.656372	-470.420959	-329.591309	1346.862793	-478.914948	-149.073578	1382.740112	-495.440765	-211.912292	1655.530518	-593.939026	97.371346	1136.618408	-496.682892	-423.463562	1107.994019	-468.422119	160.838455	903.265808	-390.605835	-382.704407	863.244934	-479.215607	-128.228027	955.494812	569.419434	-50.825760	935.180298	563.902039	106.177940
-532.417175	-57.829704	861.512512	-487.843018	-214.316391	860.079102	-538.140686	60.363987	482.909912	-558.981140	-226.709793	502.811798	-584.824219	124.176964	89.958290	-569.390320	-151.763016	90.846718	-547.386658	7.888183	1375.460938	-471.181030	-329.334991	1346.896729	-479.112366	-148.732620	1382.719971	-495.841827	-211.435898	1655.495972	-593.667725	97.549973	1136.282593	-497.264801	-423.185486	1108.028687	-468.269348	160.079330	902.588135	-390.487671	-382.880585	863.529785	-478.980865	-128.067749	955.482849	569.360229	-50.836395	935.183838	563.850281	106.175049
-531.999451	-57.519596	861.426025	-487.806702	-214.137924	860.086853	-537.983704	60.790787	482.879669	-559.016174	-226.485535	502.856384	-584.970886	124.097122	90.013046	-569.279419	-151.696045	90.846252	-547.131104	8.480078	1375.280029	-471.910004	-329.014191	1346.930786	-479.303619	-148.345337	1382.688965	-496.236328	-210.946915	1655.465576	-593.404358	97.665894	1135.894897	-497.863647	-422.874237	1108.092529	-468.198303	159.350006	901.861572	-390.331146	-382.980194	863.808044	-478.765747	-127.852440	955.449890	569.304260	-50.845066	935.205994	563.801147	106.206673
-531.550293	-57.209427	861.374756	-487.757965	-213.932159	860.079285	-537.494812	61.181309	482.866394	-559.072388	-226.294418	502.884155	-584.987122	124.100037	90.047180	-569.263123	-151.657852	90.834770	-546.878296	9.081676	1375.097412	-472.568420	-328.635773	1346.973267	-479.476410	-147.982162	1382.650513	-496.613770	-210.435867	1655.442383	-593.227478	97.873840	1135.584229	-498.433563	-422.444122	1108.099854	-468.220367	158.649414	901.114502	-390.153137	-383.049805	864.092651	-478.513672	-127.652145	955.424255	569.244324	-50.813889	935.215088	563.734192	106.204605
-531.126709	-56.894119	861.318359	-487.708038	-213.715240	860.075378	-536.815918	61.570343	482.850555	-559.142700	-226.075119	502.930145	-584.926086	124.114586	90.068718	-569.254517	-151.634476	90.843185	-546.610474	9.675903	1374.924805	-473.179321	-328.313568	1347.035522	-479.628082	-147.600571	1382.624634	-496.977417	-209.964417	1655.421631	-593.041199	98.098656	1135.290894	-498.921844	-422.059875	1108.081177	-468.335754	158.003006	900.406494	-389.970490	-383.069183	864.370300	-478.273102	-127.432457	955.396729	569.169373	-50.787548	935.200684	563.649780	106.229561
-530.722839	-56.593830	861.263489	-487.651337	-213.503677	860.088013	-536.311035	61.946812	482.820282	-559.204346	-225.850708	502.972351	-584.877441	124.100349	90.101631	-569.168518	-151.603149	90.840515	-546.348572	10.285897	1374.762329	-473.842560	-327.924011	1347.094604	-479.763458	-147.189346	1382.620605	-497.332001	-209.477539	1655.378418	-592.983032	98.393463	1135.027100	-499.394592	-421.665070	1108.109131	-468.925354	157.201736	899.409485	-389.775879	-383.034363	864.635132	-478.053162	-127.212021	955.381897	569.109070	-50.769428	935.179871	563.561096	106.289627
-530.357605	-56.284534	861.219543	-487.637543	-213.276077	860.090393	-535.772766	62.368378	482.818695	-559.217346	-225.618225	503.030884	-584.834167	124.134438	90.145706	-569.110901	-151.585876	90.836464	-546.085632	10.914590	1374.610352	-474.397308	-327.562561	1347.146606	-479.876251	-146.789474	1382.603149	-497.693665	-208.959717	1655.328369	-592.818787	98.591484	1134.749634	-499.830627	-421.182251	1108.130493	-469.127228	156.569641	898.663208	-389.538605	-382.990479	864.898865	-477.852478	-126.986374	955.361023	569.055786	-50.789768	935.203247	563.504883	106.244202
-529.974243	-55.963108	861.161621	-487.574768	-213.059357	860.083252	-535.184021	62.690697	482.781647	-559.264954	-225.452118	503.062592	-584.762939	124.140533	90.175728	-569.061462	-151.537155	90.821869	-545.813110	11.507129	1374.458984	-474.930023	-327.171661	1347.178223	-479.986328	-146.364044	1382.592041	-498.048523	-208.459839	1655.307129	-592.676392	98.852509	1134.479370	-500.238739	-420.760498	1108.180908	-469.351074	156.001038	897.959290	-389.309174	-382.876831	865.181702	-477.634674	-126.756897	955.333496	569.004578	-50.772266	935.198181	563.418701	106.270355
-529.660461	-55.613770	861.096375	-487.565613	-212.838577	860.098450	-534.715210	63.006779	482.758881	-559.315125	-225.234253	503.074280	-584.777771	124.121956	90.198769	-569.062317	-151.541687	90.840088	-545.546814	12.127919	1374.319580	-475.463348	-326.766937	1347.235962	-480.098297	-145.900024	1382.582397	-498.383179	-207.953583	1655.286987	-592.514771	99.094162	1134.213257	-500.589081	-420.359039	1108.214233	-469.644196	155.478821	897.258545	-389.071899	-382.713470	865.482361	-477.464630	-126.487717	955.306946	568.969482	-50.765194	935.193604	563.368652	106.260551
-529.360046	-55.275620	861.065125	-487.558624	-212.610001	860.106934	-534.004517	63.385960	482.744324	-559.406616	-225.048538	503.124908	-584.653809	124.165085	90.218033	-569.083923	-151.542892	90.836975	-545.308472	12.758636	1374.208374	-475.973602	-326.346619	1347.307495	-480.203674	-145.439087	1382.576904	-498.707458	-207.456024	1655.270020	-592.384216	99.444824	1133.978882	-500.937531	-419.923462	1108.279541	-470.012054	155.058075	896.563904	-388.827667	-382.528137	865.804565	-477.310089	-126.243759	955.298462	568.910400	-50.790413	935.208252	563.307678	106.250862
-529.042297	-54.985096	861.037537	-487.530243	-212.356018	860.126648	-533.694763	63.752239	482.714966	-559.450439	-224.835678	503.177124	-584.738647	124.125397	90.288826	-568.997864	-151.465012	90.835045	-545.056152	13.366855	1374.081421	-476.429291	-325.906006	1347.371460	-480.294464	-144.987457	1382.557251	-499.040955	-206.916672	1655.253784	-592.276245	99.799561	1133.801270	-501.240112	-419.471710	1108.342529	-470.348175	154.667297	895.904175	-388.603180	-382.298370	866.074219	-477.141479	-126.003265	955.298584	568.877136	-50.774921	935.193726	563.241516	106.261986
-528.714417	-54.652672	860.980835	-487.479706	-212.102890	860.142212	-533.223450	64.100784	482.669006	-559.504883	-224.640152	503.222290	-584.719116	124.138367	90.296089	-568.981384	-151.423737	90.831612	-544.830872	13.962441	1373.963867	-476.859680	-325.427979	1347.464478	-480.389008	-144.518265	1382.559448	-499.370239	-206.363739	1655.258301	-592.212891	100.225075	1133.613281	-501.515259	-418.980438	1108.398804	-470.689148	154.336151	895.233398	-388.380554	-382.002411	866.342896	-476.949463	-125.725006	955.278259	568.851624	-50.766281	935.196350	563.187073	106.284782
-528.419678	-54.296341	860.954529	-487.465118	-211.813522	860.147705	-532.718811	64.482841	482.609680	-559.564575	-224.408279	503.251740	-584.681580	124.120735	90.333801	-568.915833	-151.370590	90.813850	-544.609131	14.616392	1373.858032	-477.260803	-324.946167	1347.536743	-480.463684	-144.001129	1382.585693	-499.672363	-205.802368	1655.267334	-592.136169	100.653931	1133.432739	-501.751465	-418.462219	1108.443726	-471.097717	154.082352	894.606140	-388.132904	-381.693268	866.621338	-476.780396	-125.437935	955.265991	568.808472	-50.773151	935.188232	563.121887	106.265739
-528.135620	-53.957470	860.940186	-487.405853	-211.559631	860.177063	-532.294739	64.874542	482.590637	-559.624451	-224.177979	503.288696	-584.670349	124.144150	90.369553	-568.860657	-151.336929	90.834480	-544.391357	15.251078	1373.744873	-477.624390	-324.445587	1347.611572	-480.522095	-143.505325	1382.619873	-499.969696	-205.225464	1655.302002	-592.073853	101.109550	1133.298828	-501.962067	-418.004608	1108.545166	-471.547577	153.886429	893.999573	-387.911469	-381.355804	866.925476	-476.612366	-125.164795	955.276550	568.768250	-50.776745	935.175903	563.062134	106.259087
-527.833130	-53.604389	860.911499	-487.351654	-211.271088	860.191956	-531.873718	65.227890	482.545837	-559.646362	-223.906204	503.343018	-584.648193	124.151558	90.396233	-568.885010	-151.308685	90.818886	-544.179077	15.911657	1373.665161	-477.918579	-323.930756	1347.710205	-480.598999	-142.994629	1382.650146	-500.264862	-204.607910	1655.337158	-591.996338	101.547844	1133.162720	-502.184662	-417.462585	1108.624268	-471.973785	153.778427	893.438171	-387.685272	-380.964233	867.205872	-476.427948	-124.868408	955.269653	568.737061	-50.777924	935.172363	562.982605	106.260490
-527.559082	-53.246189	860.873413	-487.299805	-210.988586	860.205505	-531.450256	65.583443	482.554474	-559.697144	-223.640488	503.352844	-584.690369	124.160004	90.433708	-568.839661	-151.272842	90.806969	-543.986145	16.519264	1373.580322	-478.257294	-323.432861	1347.805054	-480.656708	-142.453003	1382.674561	-500.573730	-203.974030	1655.360474	-591.946411	102.006386	1133.056519	-502.355591	-416.926514	1108.692749	-472.431610	153.782974	892.939880	-387.472351	-380.529755	867.438538	-476.261719	-124.563751	955.257568	568.723450	-50.786160	935.167053	562.949890	106.249466
-527.279968	-52.928093	860.850647	-487.256744	-210.660034	860.215210	-531.111389	65.932686	482.522675	-559.747131	-223.430618	503.408081	-584.680176	124.171982	90.435005	-568.796387	-151.229218	90.793755	-543.824036	17.128174	1373.494995	-478.559967	-322.913483	1347.903931	-480.704590	-141.940125	1382.681763	-500.861603	-203.329910	1655.419312	-591.907288	102.584404	1132.945435	-502.496674	-416.391479	1108.760620	-472.963135	153.829651	892.399109	-387.253296	-380.025269	867.690063	-476.086914	-124.263596	955.248352	568.704407	-50.765968	935.155212	562.891174	106.231674
-526.968567	-52.480022	860.862976	-487.157684	-210.335846	860.252991	-530.834900	66.234779	482.515533	-559.727356	-223.149384	503.446259	-584.697754	124.162598	90.441299	-568.751892	-151.174484	90.809860	-543.643799	17.771849	1373.433960	-478.827026	-322.411377	1348.026367	-480.782043	-141.398239	1382.711426	-501.141937	-202.634537	1655.485352	-591.869812	103.101448	1132.856079	-502.607239	-415.876434	1108.872437	-473.411438	153.965393	891.898010	-387.045898	-379.504181	867.930298	-475.887665	-123.911575	955.278076	568.676208	-50.801659	935.168335	562.849976	106.197487
-526.678040	-52.031239	860.877930	-487.083832	-209.981369	860.284790	-530.507507	66.582962	482.503540	-559.760071	-222.917221	503.498962	-584.654114	124.212524	90.452515	-568.721008	-151.165558	90.813034	-543.500305	18.374832	1373.373413	-479.038025	-321.853851	1348.139893	-480.847504	-140.850159	1382.763184	-501.430023	-201.922516	1655.557129	-591.860107	103.699715	1132.778320	-502.692719	-415.314178	1109.003174	-473.848846	154.186142	891.469421	-386.875946	-378.977264	868.162598	-475.689423	-123.543007	955.298767	568.683716	-50.806396	935.152039	562.810486	106.209541
-526.475891	-51.627941	860.900024	-487.015259	-209.615585	860.327515	-530.255859	66.929001	482.528931	-559.729431	-222.663467	503.558929	-584.566528	124.293343	90.490868	-568.777649	-151.134018	90.828575	-543.388916	18.993704	1373.338257	-479.238800	-321.339142	1348.268433	-480.889465	-140.317520	1382.841797	-501.707275	-201.173111	1655.652100	-591.871460	104.244225	1132.746582	-502.757904	-414.725342	1109.105957	-474.298645	154.460175	891.077332	-386.694427	-378.399017	868.384949	-475.534271	-123.169350	955.325562	568.674133	-50.783451	935.157898	562.766357	106.203018
-526.251953	-51.180557	860.933899	-486.941193	-209.251602	860.391052	-530.085693	67.226204	482.506989	-559.697571	-222.400879	503.610138	-584.532776	124.307915	90.485863	-568.664246	-151.068283	90.815208	-543.303711	19.579157	1373.320679	-479.420319	-320.780487	1348.411743	-480.950592	-139.760422	1382.920044	-501.965790	-200.416138	1655.787842	-591.917297	104.852867	1132.727295	-502.857819	-414.167480	1109.224609	-474.804626	154.824280	890.717957	-386.534637	-377.762329	868.614929	-475.372589	-122.776215	955.371033	568.676270	-50.807152	935.155212	562.737488	106.155602
-526.009338	-50.743465	860.975586	-486.851227	-208.847641	860.445068	-529.980225	67.480797	482.489746	-559.678162	-222.141983	503.672211	-584.468689	124.391617	90.468048	-568.731445	-151.037903	90.810616	-543.240356	20.191048	1373.274414	-479.630188	-320.233917	1348.556396	-481.032104	-139.205292	1383.001099	-502.263824	-199.622177	1655.912720	-591.967407	105.500320	1132.744629	-502.917877	-413.561188	1109.337036	-475.247650	155.283600	890.430481	-386.375336	-377.103363	868.862671	-475.194855	-122.377190	955.416809	568.667786	-50.810780	935.158325	562.697937	106.152771
-525.758484	-50.317852	861.017822	-486.749878	-208.445129	860.490601	-529.826782	67.748878	482.483368	-559.656311	-221.821243	503.702423	-584.378357	124.489098	90.444489	-568.661560	-151.017960	90.843781	-543.183411	20.814259	1373.251465	-479.762146	-319.710480	1348.725220	-481.091064	-138.667145	1383.099365	-502.535034	-198.803864	1656.050293	-592.047913	106.144112	1132.750732	-502.964355	-412.869324	1109.448853	-475.682343	155.721954	890.160706	-386.246338	-376.407684	869.067688	-475.000885	-121.987350	955.456665	568.699463	-50.818245	935.170471	562.682678	106.151550
-525.542786	-49.788353	861.095459	-486.628845	-207.992004	860.553345	-529.765564	67.990448	482.512665	-559.572266	-221.464874	503.759094	-584.319275	124.580070	90.429367	-568.593201	-150.932434	90.836082	-543.160095	21.386524	1373.232666	-479.899658	-319.171814	1348.899292	-481.140747	-138.106308	1383.194702	-502.782379	-197.973175	1656.212158	-592.124207	106.823273	1132.732422	-502.987946	-412.278717	1109.596924	-476.119232	156.238724	889.889038	-386.115753	-375.693390	869.296204	-474.820343	-121.524200	955.525085	568.706604	-50.818810	935.171143	562.663208	106.142044
-525.356201	-49.319809	861.176819	-486.524017	-207.583618	860.622742	-529.781189	68.223564	482.554382	-559.524170	-221.128540	503.821930	-584.222473	124.667839	90.374077	-568.591919	-150.924423	90.867172	-543.144348	21.954449	1373.225586	-480.017578	-318.658264	1349.089111	-481.187256	-137.506409	1383.318604	-503.054138	-197.096344	1656.393311	-592.225647	107.464439	1132.725952	-503.014496	-411.669556	1109.748169	-476.544250	156.897125	889.678467	-385.989349	-374.958221	869.514282	-474.657745	-121.107697	955.596558	568.728088	-50.809017	935.146362	562.662048	106.142868
-525.133057	-48.829624	861.288574	-486.396332	-207.090179	860.703857	-529.778931	68.388374	482.602844	-559.460571	-220.793869	503.855957	-584.176331	124.774437	90.337753	-568.529663	-150.820496	90.860176	-543.123047	22.555820	1373.241821	-480.094727	-318.099609	1349.280640	-481.225464	-136.954010	1383.431030	-503.314941	-196.247131	1656.597412	-592.326172	108.060204	1132.722900	-503.008118	-411.013702	1109.902100	-476.929474	157.520386	889.526306	-385.868713	-374.153442	869.762390	-474.469116	-120.649689	955.691223	568.742432	-50.817707	935.147278	562.657654	106.144119
-524.937500	-48.283955	861.404846	-486.257141	-206.590881	860.771606	-529.839417	68.565926	482.656830	-559.369629	-220.457031	503.920532	-584.077881	124.855255	90.291382	-568.525269	-150.789703	90.856956	-543.126221	23.130470	1373.249878	-480.213226	-317.613373	1349.471680	-481.275543	-136.384964	1383.534546	-503.553680	-195.369766	1656.783691	-592.429382	108.639061	1132.741943	-502.974701	-410.395691	1110.082764	-477.322266	158.205719	889.421570	-385.759491	-373.377655	869.999878	-474.287170	-120.165932	955.781372	568.750061	-50.811405	935.153015	562.638367	106.119652
-524.737000	-47.771519	861.508240	-486.075531	-206.070709	860.854248	-529.874268	68.665962	482.731598	-559.305359	-220.144226	503.968597	-584.021606	124.938217	90.234352	-568.536377	-150.727417	90.865471	-543.123657	23.693445	1373.262817	-480.200592	-317.055695	1349.681763	-481.271393	-135.831680	1383.696411	-503.810364	-194.447540	1657.005615	-592.569336	109.278717	1132.803223	-502.929688	-409.693115	1110.237061	-477.726654	158.953201	889.345642	-385.675110	-372.531036	870.233337	-474.086700	-119.663132	955.872375	568.773010	-50.821655	935.155090	562.641968	106.118828
-524.593445	-47.231731	861.647400	-485.948212	-205.543030	860.949036	-530.042969	68.781151	482.802704	-559.226074	-219.791260	504.043213	-583.952209	125.026169	90.209740	-568.480347	-150.685593	90.885254	-543.165466	24.215137	1373.269165	-480.199677	-316.547150	1349.905884	-481.284668	-135.298584	1383.842651	-504.054169	-193.546539	1657.210693	-592.732239	109.905350	1132.849243	-502.919128	-409.055237	1110.423584	-478.002594	159.734940	889.291626	-385.586212	-371.702789	870.446350	-473.938049	-119.156479	955.987000	568.812622	-50.830585	935.144348	562.661499	106.117088
-524.458435	-46.710270	861.793396	-485.823700	-205.023788	861.015747	-530.177063	68.839050	482.859314	-559.136414	-219.437592	504.089783	-583.937256	125.143936	90.151337	-568.535767	-150.616669	90.890282	-543.193665	24.772814	1373.307007	-480.168915	-315.998413	1350.123413	-481.309448	-134.701508	1383.980957	-504.279236	-192.665970	1657.433594	-592.864380	110.490097	1132.884766	-502.885864	-408.402771	1110.624146	-478.309570	160.610657	889.298279	-385.522369	-370.799591	870.689270	-473.777130	-118.678062	956.086243	568.817566	-50.824970	935.125305	562.665283	106.111885
-524.327393	-46.095642	861.943542	-485.645508	-204.426071	861.086792	-530.389099	68.918152	482.955719	-558.974243	-219.023010	504.171906	-583.920349	125.253029	90.109436	-568.414063	-150.564728	90.899750	-543.270081	25.300173	1373.329468	-480.132111	-315.474213	1350.360840	-481.311890	-134.158249	1384.115112	-504.495178	-191.718338	1657.664795	-593.022400	111.099579	1132.918457	-502.799988	-407.602631	1110.776978	-478.602661	161.485245	889.329651	-385.427551	-369.931732	870.920227	-473.607452	-118.106934	956.194519	568.808105	-50.808430	935.125610	562.626160	106.112778
-524.167358	-45.480160	862.112366	-485.444061	-203.831802	861.184326	-530.675110	69.022034	483.081757	-558.844727	-218.625824	504.221313	-583.929810	125.363007	90.041901	-568.455505	-150.505112	90.906693	-543.350342	25.819998	1373.353760	-480.083862	-314.948517	1350.593262	-481.349609	-133.614441	1384.246948	-504.712402	-190.815247	1657.890747	-593.209656	111.751396	1133.006592	-502.730072	-407.039154	1110.945435	-478.860046	162.388062	889.403687	-385.369171	-368.987091	871.135254	-473.413544	-117.534210	956.325806	568.811707	-50.815781	935.119812	562.634705	106.121544
-524.055847	-44.904324	862.288391	-485.266632	-203.259705	861.294800	-530.956848	69.051231	483.210693	-558.695190	-218.277191	504.267670	-583.909790	125.524803	89.988258	-568.430420	-150.452881	90.919655	-543.430237	26.329277	1373.396118	-480.007111	-314.395630	1350.821289	-481.365570	-133.046600	1384.394409	-504.910461	-189.963531	1658.144775	-593.376038	112.312691	1133.061646	-502.626434	-406.391449	1111.171265	-479.109375	163.382797	889.531128	-385.302979	-368.062469	871.365540	-473.267151	-116.986061	956.470337	568.821167	-50.817631	935.125671	562.638550	106.119804
-523.959290	-44.310146	862.450562	-485.059784	-202.728622	861.380066	-531.326477	69.138649	483.332367	-558.594299	-217.955032	504.336731	-583.958496	125.633064	89.924316	-568.371155	-150.393555	90.932358	-543.556580	26.846600	1373.465088	-479.876648	-313.867523	1351.079346	-481.373566	-132.500732	1384.567383	-505.102203	-189.084808	1658.410889	-593.568359	112.928986	1133.156982	-502.521942	-405.770050	1111.442139	-479.271942	164.349060	889.669922	-385.253815	-367.110718	871.592041	-473.107666	-116.448471	956.593323	568.821289	-50.809761	935.121460	562.645020	106.107468
-523.878540	-43.706505	862.618347	-484.863312	-202.094360	861.470093	-531.717346	69.218010	483.464050	-558.446777	-217.565903	504.388092	-583.993652	125.759010	89.846588	-568.407593	-150.357544	90.959801	-543.683289	27.310873	1373.590332	-479.706482	-313.335846	1351.302002	-481.381927	-131.971161	1384.724976	-505.261475	-188.223587	1658.665649	-593.760925	113.464577	1133.236694	-502.369873	-405.172302	1111.666870	-479.399017	165.353592	889.881775	-385.146027	-366.161346	871.832520	-472.964417	-115.850533	956.722229	568.822693	-50.793549	935.113159	562.646606	106.114845
-523.827637	-43.157631	862.803711	-484.704803	-201.510239	861.576111	-532.066040	69.341965	483.590698	-558.282104	-217.146042	504.443237	-584.039673	125.890854	89.777245	-568.389282	-150.284531	90.969086	-543.859619	27.782589	1373.635498	-479.523468	-312.866791	1351.543945	-481.415680	-131.405045	1384.883057	-505.419922	-187.312210	1658.902344	-593.964294	114.032326	1133.343628	-502.200104	-404.506439	1111.868896	-479.613220	166.402283	890.071228	-385.044067	-365.179810	872.057495	-472.852814	-115.306870	956.867371	568.873718	-50.791172	935.128418	562.693542	106.120567
-523.753296	-42.474297	863.001953	-484.529510	-200.864212	861.666809	-532.434326	69.426178	483.736145	-558.120667	-216.744400	504.482941	-584.130981	126.011169	89.682312	-568.375977	-150.224976	91.018875	-544.035400	28.236429	1373.698242	-479.319336	-312.293488	1351.744385	-481.437927	-130.865997	1385.024292	-505.574280	-186.430527	1659.118652	-594.135742	114.517830	1133.406982	-502.000824	-403.907013	1112.084961	-479.736420	167.477081	890.312683	-384.960327	-364.224792	872.255737	-472.724915	-114.687355	957.014160	568.864685	-50.786480	935.118774	562.707581	106.126030
-523.725586	-41.913742	863.159668	-484.382477	-200.241302	861.764526	-532.841675	69.557007	483.845856	-558.013672	-216.473892	504.545990	-584.176025	126.156624	89.579102	-568.430237	-150.184113	91.027763	-544.241821	28.671719	1373.754639	-479.075226	-311.804260	1351.968018	-481.440826	-130.322845	1385.151367	-505.707336	-185.565063	1659.326782	-594.361938	115.112717	1133.460571	-501.808197	-403.314972	1112.245850	-479.828735	168.513458	890.572449	-384.861877	-363.220215	872.425232	-472.620026	-114.100677	957.136414	568.877319	-50.783195	935.114075	562.725769	106.128952
-523.754150	-41.363590	863.329590	-484.224701	-199.672867	861.841492	-533.255188	69.751297	483.987549	-557.902466	-216.158508	504.581390	-584.280640	126.272682	89.491127	-568.441772	-150.163681	91.047089	-544.467773	29.100214	1373.805176	-478.845764	-311.269165	1352.156982	-481.447540	-129.793365	1385.268921	-505.812683	-184.700729	1659.530396	-594.596069	115.592125	1133.542847	-501.569000	-402.636627	1112.368652	-479.906494	169.605942	890.819275	-384.725494	-362.270996	872.587097	-472.533356	-113.553612	957.253418	568.874329	-50.756714	935.114624	562.726257	106.128044
-523.760010	-40.762005	863.478638	-484.070160	-199.060577	861.916077	-533.673462	69.888756	484.119507	-557.729004	-215.776260	504.624237	-584.350647	126.401161	89.423073	-568.418823	-150.128754	91.041603	-544.733398	29.550676	1373.848755	-478.581390	-310.733978	1352.327026	-481.460785	-129.284134	1385.371582	-505.901733	-183.825165	1659.723877	-594.813049	116.178162	1133.651123	-501.312775	-402.100189	1112.582031	-479.938385	170.688110	891.147217	-384.588715	-361.289337	872.730103	-472.453125	-112.957382	957.364075	568.873047	-50.753742	935.114990	562.730164	106.154358
-523.813599	-40.200703	863.630188	-483.910828	-198.488205	861.985291	-534.060730	70.075043	484.222473	-557.610474	-215.489304	504.687958	-584.363708	126.514526	89.362946	-568.427368	-150.057938	91.046646	-544.986267	29.934345	1373.895020	-478.300049	-310.204407	1352.484863	-481.460632	-128.763489	1385.459229	-505.994141	-182.981140	1659.917114	-595.053284	116.675468	1133.699707	-501.022705	-401.566956	1112.717529	-480.045532	171.735519	891.391602	-384.429688	-360.306976	872.889404	-472.398926	-112.396614	957.474487	568.887573	-50.755688	935.109070	562.788879	106.149643
-523.881653	-39.725193	863.747131	-483.751587	-197.926132	862.033386	-534.427368	70.214561	484.230255	-557.431152	-215.147339	504.690948	-584.400940	126.670174	89.265526	-568.414429	-150.055161	91.073776	-545.257019	30.337660	1373.952637	-478.042175	-309.704742	1352.612305	-481.465149	-128.255295	1385.554077	-506.038025	-182.190170	1660.075562	-595.234802	117.107887	1133.750244	-500.717621	-400.953766	1112.819580	-480.115967	172.840363	891.682007	-384.256683	-359.338776	872.990295	-472.345856	-111.868095	957.553772	568.899353	-50.731918	935.094910	562.793884	106.160545
-523.926514	-39.159027	863.891724	-483.594604	-197.321655	862.114136	-534.786621	70.433441	484.330261	-557.252625	-214.817291	504.760956	-584.450806	126.826561	89.175423	-568.390564	-149.985123	91.086159	-545.502502	30.735319	1373.969360	-477.711761	-309.180328	1352.728271	-481.454193	-127.718018	1385.628784	-506.057007	-181.372879	1660.232544	-595.484680	117.590187	1133.814087	-500.355988	-400.470978	1112.992554	-480.159027	173.864273	891.964233	-384.091339	-358.352692	873.071716	-472.292175	-111.279724	957.667053	568.914246	-50.708942	935.093506	562.827759	106.167938
-524.016541	-38.713600	863.959839	-483.451630	-196.818436	862.175293	-535.353088	70.806267	484.462189	-557.071533	-214.532654	504.772064	-584.526550	126.960678	89.129303	-568.424988	-149.951462	91.087860	-545.818054	31.091928	1373.987915	-477.376678	-308.649384	1352.841919	-481.442535	-127.183716	1385.684204	-506.071014	-180.549286	1660.384521	-595.711182	118.093842	1133.804688	-499.984253	-399.913940	1113.014526	-480.195648	174.945038	892.265564	-383.871002	-357.406128	873.164917	-472.274292	-110.762856	957.731384	568.930725	-50.730850	935.107788	562.871155	106.148384
-524.147339	-38.212151	864.038147	-483.354004	-196.273758	862.209900	-535.580627	70.990334	484.498840	-556.990906	-214.334854	504.807251	-584.507141	127.122765	89.043365	-568.497742	-149.929214	91.124496	-546.137695	31.484690	1374.029663	-477.052582	-308.171082	1352.906250	-481.464233	-126.694550	1385.726440	-506.055847	-179.773911	1660.513794	-595.900391	118.495377	1133.825073	-499.588837	-399.396332	1113.072021	-480.231750	175.985580	892.532654	-383.623474	-356.410065	873.219116	-472.287994	-110.217842	957.785278	568.932251	-50.738564	935.106201	562.896118	106.150383
-524.223328	-37.670731	864.104065	-483.263123	-195.664337	862.241577	-535.828552	71.135315	484.532928	-556.737488	-213.976227	504.763794	-584.473877	127.306313	88.980263	-568.368896	-149.897659	91.134483	-546.409729	31.861492	1374.061768	-476.700317	-307.675842	1352.955078	-481.439301	-126.214149	1385.763794	-506.024750	-179.023178	1660.651611	-596.135254	118.931198	1133.857910	-499.171539	-398.883087	1113.123413	-480.260651	176.915253	892.817383	-383.390808	-355.494476	873.229248	-472.294006	-109.630203	957.837646	568.946899	-50.727482	935.105286	562.913574	106.169373
-524.345093	-37.224380	864.157288	-483.116425	-195.178497	862.286926	-536.137634	71.371841	484.595032	-556.707397	-213.821060	504.812958	-584.455017	127.475891	88.932228	-568.453613	-149.877029	91.128029	-546.699036	32.192039	1374.091309	-476.355438	-307.191010	1352.983398	-481.426636	-125.732979	1385.823730	-505.971649	-178.291656	1660.764648	-596.352539	119.284592	1133.817871	-498.714417	-398.336914	1113.130493	-480.331482	177.862732	893.096130	-383.113037	-354.563446	873.216736	-472.298462	-109.118042	957.889099	568.957886	-50.742622	935.106689	562.957886	106.166809
-524.548889	-36.778950	864.212585	-483.074188	-194.657867	862.311279	-536.816345	71.775620	484.714600	-556.523193	-213.535751	504.788788	-584.656677	127.498291	88.875885	-568.473022	-149.872589	91.142914	-546.990051	32.546497	1374.109131	-475.971466	-306.669800	1353.028931	-481.411407	-125.271591	1385.871704	-505.874054	-177.601563	1660.867188	-596.590454	119.686134	1133.842163	-498.243927	-397.802094	1113.170166	-480.358856	178.835983	893.383484	-382.836212	-353.638428	873.216431	-472.388611	-108.603691	957.929626	568.968323	-50.723888	935.111328	562.980774	106.166206
-524.692932	-36.382252	864.258667	-482.975800	-194.160339	862.337524	-536.823181	71.979240	484.693848	-556.452148	-213.374832	504.832642	-584.500305	127.665352	88.796852	-568.513428	-149.820419	91.117989	-547.323181	32.893372	1374.120605	-475.615997	-306.210876	1353.044067	-481.401642	-124.815430	1385.883545	-505.769958	-176.905457	1660.959717	-596.827393	119.986977	1133.843872	-497.739075	-397.259064	1113.106689	-480.447571	179.692963	893.636475	-382.512939	-352.686768	873.181458	-472.429230	-108.120377	957.969055	568.988831	-50.730408	935.108154	563.034363	106.142799
-524.876587	-35.948624	864.291748	-482.845551	-193.730591	862.347412	-537.056519	72.209297	484.703491	-556.302795	-213.185699	504.863617	-584.504883	127.765587	88.774742	-568.541443	-149.839264	91.142311	-547.634399	33.214054	1374.111206	-475.243866	-305.728668	1353.028076	-481.390533	-124.304436	1385.895630	-505.641205	-176.226074	1661.022217	-597.128662	120.383553	1133.878296	-497.226868	-396.714935	1113.094849	-480.539734	180.533997	893.877686	-382.166565	-351.792633	873.133789	-472.480988	-107.647049	957.995667	568.989807	-50.720924	935.111877	563.066162	106.148209
-525.065918	-35.579243	864.295166	-482.738708	-193.282776	862.364258	-537.317871	72.487930	484.696228	-556.200378	-213.012207	504.877258	-584.497375	127.839417	88.725800	-568.549683	-149.807037	91.139748	-547.885742	33.528584	1374.113037	-474.872559	-305.253387	1353.026855	-481.359253	-123.848724	1385.883179	-505.473999	-175.583405	1661.119141	-597.364807	120.696686	1133.871338	-496.660919	-396.248474	1113.080933	-480.603760	181.341293	894.143860	-381.805908	-350.851593	873.108398	-472.537231	-107.171906	958.005676	568.999878	-50.732632	935.114380	563.093445	106.168068
-525.257385	-35.241577	864.279053	-482.651520	-192.892746	862.363647	-537.521912	72.746841	484.740448	-556.054260	-212.834488	504.880554	-584.468018	127.908340	88.689690	-568.564270	-149.796539	91.143318	-548.123596	33.826302	1374.142212	-474.453674	-304.784607	1353.040649	-481.286438	-123.422142	1385.850952	-505.288300	-174.941574	1661.199463	-597.687866	121.058998	1133.919189	-496.102722	-395.673767	1113.047119	-480.739105	182.118011	894.368530	-381.394684	-349.953644	873.070862	-472.603638	-106.744759	957.997131	568.988464	-50.721516	935.124329	563.113281	106.176392
-525.483398	-34.899559	864.290283	-482.579285	-192.462311	862.389771	-537.747253	72.997948	484.787598	-555.721863	-212.458572	504.820099	-584.435425	128.021744	88.656738	-568.487854	-149.800934	91.151611	-548.445801	34.117558	1374.169189	-474.081085	-304.322693	1353.025635	-481.228363	-122.958588	1385.825928	-505.092194	-174.363159	1661.261230	-598.029175	121.416664	1133.979248	-495.567963	-394.951721	1112.856445	-480.871063	182.841583	894.623535	-381.001007	-349.038696	873.003662	-472.712280	-106.294853	958.021423	569.003967	-50.713615	935.113708	563.153076	106.171310
-525.785034	-34.550949	864.302734	-482.544525	-192.037811	862.399292	-538.130676	73.292839	484.841187	-555.557617	-212.283218	504.795044	-584.514587	128.054245	88.639053	-568.467102	-149.774734	91.140434	-548.749268	34.396141	1374.188354	-473.684326	-303.905579	1352.997192	-481.169281	-122.514908	1385.802124	-504.872650	-173.757980	1661.319580	-598.336365	121.641205	1134.001465	-494.929840	-394.663574	1112.964600	-481.032562	183.517761	894.836853	-380.597992	-348.183167	872.950134	-472.859894	-105.843475	958.031982	569.015503	-50.719147	935.107300	563.175720	106.168625
-526.087341	-34.313293	864.296143	-482.544891	-191.617233	862.409058	-538.372864	73.532700	484.826172	-555.435669	-212.128220	504.750977	-584.572815	128.074066	88.631706	-568.524048	-149.770096	91.154007	-549.064514	34.683746	1374.223389	-473.306091	-303.437500	1352.947266	-481.139801	-122.131149	1385.793579	-504.637817	-173.202011	1661.349609	-598.836243	122.157585	1134.113647	-494.362640	-394.076904	1112.881836	-481.225403	184.179413	895.075012	-380.176483	-347.299103	872.879211	-473.014404	-105.436569	958.028442	569.016235	-50.710186	935.112549	563.221375	106.133553
-526.331543	-33.994362	864.295471	-482.548889	-191.193405	862.415894	-538.149902	73.683960	484.828857	-555.314575	-211.964050	504.738373	-584.341614	128.207565	88.580795	-568.574829	-149.779938	91.129738	-549.339966	34.961964	1374.242188	-472.897064	-303.027161	1352.903809	-481.106812	-121.713516	1385.775024	-504.372253	-172.650146	1661.369629	-599.179688	122.425316	1134.175659	-493.759918	-393.516022	1112.809448	-481.389832	184.810562	895.338074	-379.711182	-346.435883	872.766602	-473.153381	-105.012001	958.032227	569.017700	-50.720196	935.094299	563.245728	106.145195
-526.649658	-33.659595	864.281860	-482.520874	-190.837921	862.432861	-538.212463	73.848381	484.810852	-555.211304	-211.834335	504.750793	-584.295044	128.242203	88.564545	-568.559998	-149.761536	91.128021	-549.584534	35.223534	1374.263062	-472.466370	-302.593964	1352.875000	-481.054169	-121.286087	1385.765381	-504.095276	-172.130737	1661.404297	-599.467896	122.548492	1134.143311	-493.153748	-393.037994	1112.784912	-481.599854	185.365875	895.513306	-379.288147	-345.564972	872.693970	-473.312134	-104.582367	958.031616	569.010620	-50.740799	935.095703	563.268311	106.120819
-527.011230	-33.362957	864.272644	-482.534332	-190.491806	862.422852	-538.358154	74.074135	484.863586	-555.147583	-211.719498	504.775391	-584.305908	128.291519	88.571480	-568.645996	-149.760101	91.115776	-549.799011	35.465267	1374.313965	-472.007263	-302.138641	1352.867920	-480.996979	-120.879967	1385.722778	-503.798370	-171.632782	1661.435059	-599.815186	122.686272	1134.161499	-492.565369	-392.498901	1112.735962	-481.857025	185.858063	895.684937	-378.800964	-344.711578	872.637695	-473.500732	-104.190010	958.016602	568.998047	-50.751842	935.123413	563.275208	106.096832
-527.281555	-33.151482	864.289856	-482.531097	-190.132919	862.430664	-538.426392	74.224442	484.877472	-555.115540	-211.666260	504.811981	-584.225769	128.318253	88.593460	-568.678894	-149.735153	91.127281	-550.090088	35.745152	1374.356567	-471.608734	-301.725464	1352.868530	-480.978912	-120.506424	1385.716553	-503.501984	-171.140564	1661.471313	-600.304016	123.021713	1134.312988	-491.933105	-391.965729	1112.672485	-482.171539	186.347626	895.869263	-378.345764	-343.864105	872.568176	-473.646729	-103.852280	958.028931	568.997498	-50.755512	935.099182	563.327515	106.072884
-527.551208	-32.851471	864.288269	-482.503845	-189.790009	862.442322	-538.476196	74.361252	484.909241	-555.080139	-211.544128	504.834137	-584.198242	128.329025	88.600342	-568.698303	-149.764053	91.135735	-550.414856	35.992424	1374.403076	-471.213409	-301.321503	1352.862305	-480.943512	-120.092751	1385.711304	-503.182556	-170.693558	1661.502686	-600.741028	123.177559	1134.368286	-491.346527	-391.529327	1112.613892	-482.662231	186.786972	895.916931	-377.867920	-343.003326	872.562683	-473.788208	-103.467407	958.035400	568.989929	-50.776562	935.116028	563.343445	106.067520
-527.883728	-32.594490	864.304138	-482.542542	-189.466660	862.458191	-538.543335	74.424683	484.922791	-555.080078	-211.515152	504.850891	-584.148621	128.345474	88.604424	-568.790283	-149.807327	91.137436	-550.783508	36.258549	1374.439819	-470.891663	-300.968872	1352.845459	-480.928192	-119.704201	1385.713623	-502.877625	-170.251465	1661.555298	-601.109802	123.280334	1134.360718	-490.683594	-391.020508	1112.543823	-482.994720	187.186432	896.061218	-377.365173	-342.193512	872.558289	-473.984253	-103.118355	958.049805	568.973877	-50.782101	935.115662	563.366028	106.041336
-528.215576	-32.331436	864.296265	-482.599670	-189.170731	862.457458	-538.714233	74.532372	484.956848	-555.123535	-211.465729	504.854095	-584.170166	128.304062	88.617844	-568.816833	-149.819809	91.165428	-551.061890	36.450302	1374.453247	-470.500610	-300.550873	1352.820068	-480.899048	-119.331032	1385.720825	-502.537048	-169.842377	1661.577026	-601.431519	123.242714	1134.283691	-490.086487	-390.435364	1112.410767	-483.331268	187.554504	896.169678	-376.867615	-341.345245	872.518250	-474.175781	-102.777313	958.039368	568.966309	-50.796337	935.110168	563.396606	106.005775
-528.532227	-32.164871	864.292358	-482.642853	-188.858795	862.467957	-538.814758	74.601364	484.981476	-555.169373	-211.391983	504.870850	-584.111938	128.326309	88.663803	-568.937378	-149.834518	91.169655	-551.340027	36.670689	1374.484863	-470.075439	-300.131012	1352.828979	-480.884338	-118.974998	1385.713989	-502.191559	-169.433395	1661.603027	-601.873596	123.284950	1134.291260	-489.422791	-390.194855	1112.504395	-483.730652	187.890182	896.252747	-376.361694	-340.527252	872.505127	-474.345398	-102.464317	958.033020	568.980408	-50.796230	935.108826	563.444336	105.994423
-528.761169	-31.963926	864.312256	-482.697235	-188.506897	862.476746	-538.879150	74.580688	484.990875	-555.208984	-211.326492	504.889282	-584.057617	128.340210	88.611549	-568.869751	-149.815826	91.164284	-551.614807	36.892101	1374.516846	-469.679504	-299.752563	1352.850220	-480.852234	-118.587578	1385.717773	-501.833008	-169.033447	1661.623169	-602.336060	123.362175	1134.324219	-488.784027	-389.681000	1112.463501	-484.166962	188.197250	896.322083	-375.823547	-339.719574	872.560303	-474.488190	-102.152298	958.044739	568.964722	-50.790131	935.095886	563.456055	105.994019
-529.078003	-31.732182	864.345337	-482.741882	-188.254807	862.495605	-539.133362	74.635727	485.040649	-555.275330	-211.268539	504.914124	-584.131287	128.265472	88.646652	-569.031250	-149.846252	91.172249	-551.905212	37.108398	1374.569702	-469.288727	-299.371216	1352.870361	-480.844940	-118.231041	1385.704224	-501.485687	-168.666916	1661.638916	-602.768555	123.342384	1134.279785	-488.176208	-389.135101	1112.351074	-484.640564	188.469193	896.367676	-375.302979	-338.906830	872.579224	-474.659821	-101.860840	958.063416	568.934753	-50.816734	935.097839	563.449341	105.973022
-529.406189	-31.559454	864.343689	-482.744690	-188.065353	862.497192	-539.215332	74.643456	485.047516	-555.337891	-211.203400	504.922485	-584.064819	128.283112	88.643501	-569.047058	-149.840134	91.172020	-552.213806	37.325760	1374.594482	-468.900879	-299.002777	1352.892578	-480.819763	-117.897255	1385.705688	-501.118896	-168.330856	1661.664673	-603.220215	123.393623	1134.255737	-487.532043	-388.772552	1112.368042	-485.089020	188.646637	896.415466	-374.819763	-338.114807	872.628052	-474.808319	-101.606743	958.051514	568.913879	-50.838940	935.095276	563.500610	105.931267
-529.687866	-31.390223	864.342896	-482.765167	-187.878036	862.496521	-539.391663	74.666611	485.061066	-555.394409	-211.121140	504.944946	-584.076538	128.298111	88.660606	-569.103333	-149.853394	91.159126	-552.511841	37.509895	1374.617676	-468.482513	-298.633453	1352.941895	-480.811859	-117.571602	1385.701416	-500.751801	-167.978836	1661.674438	-603.688721	123.333168	1134.252197	-486.867157	-388.471069	1112.505859	-485.602173	188.830124	896.414307	-374.248688	-337.335724	872.685547	-474.940948	-101.369568	958.039551	568.907166	-50.857414	935.098022	563.512573	105.898682
-529.953735	-31.286270	864.346741	-482.814606	-187.665939	862.486450	-539.521118	74.671364	485.041412	-555.458862	-211.040985	504.951813	-584.091980	128.287598	88.658424	-569.129578	-149.856918	91.157280	-552.807190	37.694836	1374.654297	-468.114899	-298.280182	1352.972046	-480.815826	-117.245644	1385.713745	-500.389313	-167.638031	1661.691772	-604.233337	123.332161	1134.245972	-486.226959	-388.120605	1112.513550	-486.226990	188.969086	896.378418	-373.739990	-336.590454	872.751160	-475.062653	-101.159935	958.019958	568.892151	-50.863945	935.095886	563.533081	105.883568
-530.245728	-31.086353	864.371582	-482.915131	-187.445023	862.481567	-539.668396	74.642006	485.036865	-555.522949	-210.983185	504.944336	-584.075073	128.293518	88.659782	-569.117981	-149.811432	91.138382	-553.113586	37.835426	1374.596191	-467.754089	-297.960327	1353.009521	-480.810516	-116.922913	1385.727905	-500.023102	-167.327148	1661.702515	-604.923096	123.581421	1134.405029	-485.625885	-387.736572	1112.545044	-486.731964	189.062759	896.400085	-373.179993	-335.817963	872.816040	-475.233429	-100.920204	958.018982	568.869934	-50.866272	935.114502	563.515808	105.866295
-530.555176	-30.950247	864.365601	-482.988464	-187.268097	862.465576	-539.824280	74.637764	485.001282	-555.640076	-210.956360	504.982910	-584.115845	128.256454	88.652359	-569.197388	-149.829605	91.136490	-553.418945	37.999386	1374.591064	-467.404755	-297.639526	1353.050781	-480.810150	-116.634758	1385.758545	-499.658844	-167.025070	1661.712402	-605.439453	123.532837	1134.382446	-484.965546	-387.428009	1112.611938	-487.420898	189.117905	896.275574	-372.620941	-335.088531	872.889893	-475.387482	-100.708649	957.990723	568.853455	-50.927139	935.117310	563.555298	105.797035
-530.847961	-30.860203	864.377380	-483.062500	-187.107605	862.485107	-539.962219	74.631920	484.987213	-555.700806	-210.862625	504.951202	-584.132568	128.247604	88.627869	-569.251160	-149.866180	91.141548	-553.700012	38.175713	1374.582886	-467.064392	-297.289764	1353.105347	-480.799591	-116.365715	1385.757690	-499.316284	-166.730774	1661.713623	-605.962646	123.448036	1134.348145	-484.343842	-387.134888	1112.661743	-488.173492	189.156540	896.107300	-372.065948	-334.346924	873.000549	-475.551636	-100.524902	957.994751	568.858154	-50.938629	935.122009	563.568542	105.770470
-531.081787	-30.737131	864.408813	-483.143585	-186.878784	862.497925	-540.080872	74.584549	484.970825	-555.784424	-210.802628	504.965973	-584.114929	128.256989	88.561569	-569.207458	-149.820831	91.139198	-554.008606	38.345123	1374.583984	-466.741608	-296.983948	1353.154785	-480.793243	-116.105606	1385.764038	-498.982422	-166.427307	1661.717651	-606.496460	123.315819	1134.301758	-483.791473	-386.629059	1112.542480	-488.960114	189.182037	895.878052	-371.506195	-333.658783	873.087830	-475.689850	-100.317764	958.007690	568.825317	-50.993271	935.123840	563.583557	105.712357
-531.356445	-30.610336	864.437134	-483.252991	-186.651535	862.489197	-540.178528	74.551659	484.974335	-555.849609	-210.733765	504.957886	-584.059692	128.278336	88.558563	-569.238586	-149.826263	91.129929	-554.316223	38.472027	1374.556030	-466.454834	-296.724030	1353.216675	-480.808624	-115.846237	1385.761108	-498.637695	-166.123825	1661.720215	-607.045776	123.215576	1134.270874	-483.177094	-386.415070	1112.640869	-489.761383	189.118973	895.706787	-370.976440	-332.976624	873.200684	-475.845734	-100.113129	958.002991	568.825073	-50.991497	935.116699	563.593567	105.699036
-531.578064	-30.538242	864.401306	-483.308441	-186.527023	862.502747	-540.287170	74.517487	484.974701	-555.934204	-210.700104	504.981750	-584.038696	128.282898	88.526657	-569.259155	-149.831299	91.124008	-554.551575	38.615398	1374.539307	-466.131500	-296.435242	1353.248535	-480.817017	-115.573570	1385.738892	-498.293518	-165.838013	1661.721069	-607.554810	123.049400	1134.196533	-482.603577	-386.135986	1112.685425	-490.567657	189.074448	895.516907	-370.380676	-332.266357	873.283569	-475.959686	-99.940765	957.976990	568.825500	-51.003536	935.129639	563.608887	105.650253
-531.790161	-30.396906	864.430420	-483.372589	-186.346741	862.509338	-540.436951	74.473648	484.987762	-556.005676	-210.668747	504.971802	-584.029114	128.280426	88.529892	-569.238708	-149.819290	91.150452	-554.802795	38.722069	1374.494873	-465.849335	-296.168396	1353.274048	-480.826294	-115.317444	1385.729492	-497.972595	-165.550598	1661.722778	-608.068298	122.851646	1134.096436	-482.019135	-385.718597	1112.558594	-491.415619	188.984604	895.247986	-369.797638	-331.657410	873.374573	-476.081116	-99.756332	957.987122	568.802795	-51.071152	935.130859	563.615845	105.606850
-532.062988	-30.290976	864.426819	-483.456970	-186.235016	862.514404	-540.614990	74.399673	484.995178	-556.078979	-210.652069	504.972168	-584.045105	128.301468	88.521751	-569.286377	-149.831482	91.150291	-555.043640	38.856419	1374.450195	-465.533905	-295.906250	1353.322876	-480.813293	-115.073418	1385.730347	-497.663849	-165.275482	1661.726807	-608.593262	122.636963	1134.000488	-481.433990	-385.487701	1112.600342	-492.294952	188.882736	894.983948	-369.217957	-330.979187	873.482117	-476.244690	-99.599030	957.978394	568.801208	-51.082211	935.135071	563.622253	105.549652
-532.276428	-30.245461	864.423096	-483.487915	-186.154037	862.527649	-540.744385	74.368011	484.963806	-556.144470	-210.615021	504.981964	-584.035889	128.259476	88.459236	-569.333130	-149.843216	91.144226	-555.284607	38.979080	1374.397827	-465.272186	-295.664581	1353.357300	-480.825134	-114.862175	1385.711548	-497.343567	-164.996674	1661.732178	-609.125793	122.452126	1133.928589	-480.895233	-385.245667	1112.610718	-493.211243	188.726990	894.739075	-368.684204	-330.355621	873.577148	-476.364532	-99.485855	957.977783	568.769958	-51.113834	935.133301	563.630066	105.528816
-532.519592	-30.218279	864.415222	-483.552399	-186.064651	862.522949	-540.904419	74.312256	484.948639	-556.192993	-210.609802	504.994568	-584.016907	128.330658	88.472229	-569.286011	-149.804932	91.124908	-555.531616	39.112125	1374.351074	-465.016479	-295.420990	1353.402344	-480.845673	-114.649124	1385.694458	-497.038483	-164.736679	1661.738647	-609.685913	122.223320	1133.865601	-480.366455	-384.985718	1112.623779	-494.079773	188.539490	894.494568	-368.105988	-329.788055	873.715271	-476.504852	-99.381630	957.962708	568.763245	-51.139236	935.123352	563.645569	105.479614
-532.716736	-30.128317	864.406677	-483.647278	-185.928314	862.527771	-541.132935	74.259514	484.948975	-556.281189	-210.629196	504.993042	-584.056702	128.292099	88.473228	-569.335083	-149.816879	91.123276	-555.745789	39.243809	1374.329346	-464.761230	-295.157196	1353.438477	-480.847717	-114.449539	1385.682495	-496.738098	-164.478745	1661.736084	-610.235535	121.999947	1133.823120	-479.838440	-384.766022	1112.641968	-494.992157	188.367966	894.228882	-367.549591	-329.190582	873.843445	-476.636688	-99.232559	957.952820	568.785706	-51.187508	935.128601	563.684509	105.407036
-532.925781	-30.111519	864.425598	-483.702728	-185.852768	862.526489	-541.299927	74.239754	484.964996	-556.310974	-210.604294	504.977875	-584.078552	128.306564	88.446198	-569.343933	-149.816895	91.110168	-555.952881	39.323547	1374.275513	-464.521393	-294.960022	1353.484863	-480.831299	-114.247223	1385.675049	-496.449707	-164.229080	1661.731689	-610.827087	121.807785	1133.731934	-479.329071	-384.540222	1112.662964	-495.969086	188.205719	893.974731	-367.013885	-328.673889	873.956848	-476.758972	-99.160973	957.955933	568.794128	-51.210640	935.129517	563.708801	105.370049
-533.120911	-30.122110	864.403137	-483.729675	-185.804001	862.522400	-541.506470	74.238655	484.984039	-556.209961	-210.471558	504.934784	-584.090454	128.291473	88.464645	-569.282104	-149.804626	91.066368	-556.125305	39.433731	1374.231567	-464.266083	-294.752441	1353.518188	-480.825958	-114.071365	1385.649658	-496.161316	-163.965515	1661.736084	-611.351563	121.599251	1133.653809	-478.807770	-384.363190	1112.724731	-496.864197	187.974930	893.673889	-366.428314	-328.113342	874.090027	-476.857025	-99.089066	957.933350	568.777466	-51.244450	935.129028	563.721436	105.304306
-533.312866	-30.142714	864.371216	-483.792603	-185.769333	862.516235	-541.662537	74.217278	484.970306	-556.271729	-210.490814	504.927216	-584.092346	128.307739	88.465202	-569.318481	-149.841125	91.085846	-556.321228	39.526497	1374.206543	-464.049103	-294.593536	1353.572754	-480.820221	-113.904144	1385.644287	-495.902008	-163.681931	1661.734985	-611.897766	121.393951	1133.579590	-478.298523	-384.277618	1112.796021	-497.898132	187.769562	893.414001	-365.890686	-327.597748	874.217163	-476.975189	-99.034027	957.906738	568.760132	-51.299911	935.140747	563.741760	105.284142
-533.511230	-30.172899	864.367493	-483.829346	-185.739532	862.541199	-541.849731	74.201126	484.969482	-556.309143	-210.496674	504.902954	-584.097473	128.291580	88.465225	-569.305969	-149.815216	91.066414	-556.508118	39.591938	1374.158936	-463.834564	-294.436157	1353.608887	-480.808685	-113.760361	1385.629761	-495.619232	-163.427505	1661.752808	-612.432739	121.210716	1133.530640	-477.832092	-384.081116	1112.840942	-498.801758	187.561462	893.168579	-365.392303	-327.143799	874.365906	-477.097290	-98.981956	957.913879	568.744019	-51.386810	935.166382	563.779907	105.178780
-533.765259	-30.216537	864.371582	-483.902588	-185.711548	862.558899	-542.091980	74.162209	484.942841	-556.347046	-210.506424	504.921234	-584.142700	128.279007	88.501732	-569.312134	-149.836533	91.066086	-556.698547	39.634468	1374.119385	-463.640076	-294.284790	1353.656006	-480.796509	-113.611229	1385.608032	-495.356201	-163.182022	1661.770996	-613.018982	120.981766	1133.488892	-477.418945	-383.829468	1112.866577	-499.867462	187.343246	892.878906	-364.865875	-326.663422	874.524231	-477.266907	-98.942581	957.922302	568.735535	-51.466118	935.184387	563.836670	105.123634
-534.081055	-30.191982	864.382446	-484.252563	-185.456879	862.581848	-542.345947	74.078918	484.904999	-556.416138	-210.581909	504.872009	-584.226135	128.202805	88.490700	-569.348755	-149.848541	91.072716	-556.863098	39.684692	1374.072021	-463.392670	-294.146973	1353.717285	-480.796997	-113.510147	1385.622925	-495.120056	-162.952438	1661.790283	-613.545898	120.804382	1133.513062	-476.982147	-383.591492	1112.855835	-500.867798	187.152939	892.598572	-364.358887	-326.246735	874.693298	-477.576630	-98.781639	957.929443	568.777405	-51.506001	935.189758	563.907837	105.048515
-534.343689	-30.232407	864.390076	-484.088043	-185.666000	862.582520	-542.539246	73.987656	484.867767	-556.438171	-210.559082	504.907959	-584.202148	128.207687	88.494270	-569.333069	-149.843719	91.066223	-557.069092	39.702702	1374.025513	-463.245087	-294.030914	1353.778809	-480.834290	-113.411705	1385.610474	-494.868103	-162.701324	1661.806396	-614.089783	120.582611	1133.475464	-476.566376	-383.492249	1112.922607	-501.888397	186.952652	892.319580	-363.924164	-325.871918	874.838623	-477.648590	-98.841087	957.934937	568.862183	-51.514927	935.213318	563.995667	105.014046
-534.442139	-30.331104	864.351379	-484.145172	-185.611237	862.571594	-542.568481	73.883751	484.819366	-556.482788	-210.602600	504.910736	-584.117004	128.185883	88.505630	-569.429993	-149.870514	91.068268	-557.197327	39.742496	1374.001221	-462.973907	-293.894196	1353.858032	-480.787079	-113.263046	1385.603271	-494.625854	-162.452560	1661.826294	-614.635437	120.410019	1133.455322	-476.173706	-383.378174	1112.987305	-502.881439	186.691910	892.026001	-363.438995	-325.437592	875.006836	-477.728210	-98.829254	957.907471	568.922180	-51.520988	935.245361	564.115845	104.951912
-534.872681	-30.282642	864.396606	-484.249725	-185.662979	862.590393	-542.788452	73.821701	484.820679	-556.519958	-210.630661	504.910553	-584.166443	128.096878	88.502953	-569.462280	-149.879684	91.069771	-557.356873	39.749481	1373.974609	-462.757996	-293.783905	1353.904785	-480.785309	-113.162369	1385.588135	-494.375336	-162.202774	1661.847656	-615.158386	120.229256	1133.419800	-475.780029	-383.287415	1113.056885	-503.899078	186.434814	891.739624	-362.964996	-325.051788	875.197693	-478.002197	-98.788757	957.937561	568.963623	-51.561920	935.325012	564.277527	104.849319
-535.139587	-30.313370	864.375122	-484.385620	-185.618134	862.578430	-542.912842	73.730850	484.806152	-556.549683	-210.660645	504.876984	-584.136597	128.085953	88.504776	-569.475037	-149.890305	91.054001	-557.514221	39.750950	1373.934204	-462.530487	-293.666321	1353.962280	-480.775543	-113.073494	1385.572266	-494.133789	-161.969757	1661.848145	-615.679077	120.071404	1133.383545	-475.421295	-383.211670	1113.099243	-504.928009	186.164948	891.426636	-362.587708	-324.777863	875.318420	-478.196381	-98.742363	957.914612	568.966064	-51.630405	935.407471	564.470337	104.725883
-535.140808	-30.459257	864.278381	-484.452637	-185.560654	862.542725	-542.885498	73.580124	484.777588	-556.573914	-210.686005	504.854767	-584.017090	128.053741	88.515488	-569.472229	-149.927338	91.059113	-557.659729	39.757145	1373.889771	-462.339935	-293.577026	1354.016479	-480.758881	-112.990173	1385.538574	-493.887817	-161.720657	1661.861572	-616.222351	119.926979	1133.394287	-475.035431	-383.267578	1113.232544	-505.985504	185.859680	891.105591	-362.185303	-324.488251	875.463135	-478.225525	-98.749016	957.843018	569.010559	-51.693485	935.492004	564.723022	104.669464
-535.412659	-30.496611	864.285767	-484.666382	-185.512268	862.509888	-543.017517	73.453629	484.756805	-556.628235	-210.744049	504.832642	-583.943909	128.035751	88.523590	-569.498657	-149.936188	91.054352	-557.836304	39.749355	1373.836060	-462.124298	-293.489746	1354.054932	-480.749115	-112.900070	1385.520508	-493.649048	-161.476318	1661.865845	-616.744507	119.740540	1133.343140	-474.678864	-383.256226	1113.322388	-507.024475	185.583267	890.776855	-361.790894	-324.217651	875.612976	-478.446808	-98.743912	957.823181	569.207886	-51.693363	935.504150	565.127319	104.699371
-535.873413	-30.390940	864.307678	-485.317108	-185.279602	862.405212	-543.219238	73.309013	484.739136	-556.766479	-210.890839	504.740326	-584.015869	127.928795	88.541954	-569.619873	-149.969330	91.051743	-557.982117	39.730434	1373.777222	-461.954285	-293.418793	1354.088013	-480.754425	-112.820961	1385.506592	-493.425354	-161.252426	1661.874268	-617.245911	119.568741	1133.337280	-474.347931	-383.120544	1113.301758	-508.040161	185.248901	890.469910	-361.404144	-323.962402	875.756714	-478.906433	-98.651428	957.757080	569.858826	-51.293880	935.440735	565.729431	104.885986
-536.216309	-30.381092	864.293030	-485.598480	-185.274414	862.347717	-543.406616	73.191383	484.737457	-556.813538	-210.941177	504.709869	-584.021057	127.862030	88.552475	-569.637817	-149.973099	91.061249	-558.109558	39.727570	1373.731934	-461.711548	-293.317261	1354.113892	-480.723175	-112.754631	1385.468750	-493.189209	-161.016266	1661.871216	-617.683167	119.290504	1133.247925	-474.038055	-383.094025	1113.326294	-509.036591	184.929169	890.179810	-361.063324	-323.710693	875.881714	-479.173767	-98.642845	957.705811	570.001099	-51.174702	935.440063	565.995789	104.975197
-536.458252	-30.407957	864.283081	-485.689392	-185.271835	862.335693	-543.525146	73.056374	484.730865	-556.861511	-210.988953	504.707733	-583.990173	127.804688	88.556702	-569.693481	-149.997726	91.040245	-558.284180	39.715237	1373.678955	-461.548157	-293.237457	1354.163940	-480.739777	-112.696243	1385.447876	-492.952148	-160.811905	1661.877563	-618.166931	119.020813	1133.197021	-473.741913	-383.112274	1113.364624	-510.027710	184.599152	889.842224	-360.776062	-323.541046	875.974060	-479.335632	-98.622040	957.690125	570.354126	-51.340405	935.439636	566.812012	104.564461
-536.722900	-30.481853	864.250549	-485.803802	-185.289978	862.316772	-543.607239	72.922279	484.700867	-556.940247	-211.039780	504.680908	-583.979187	127.727020	88.567131	-569.751221	-150.014160	91.026001	-558.462402	39.718410	1373.622070	-461.353210	-293.134155	1354.203247	-480.726959	-112.616989	1385.413696	-492.716522	-160.604233	1661.878540	-618.632019	118.780479	1133.123901	-473.439606	-383.136688	1113.437256	-510.991608	184.246704	889.488953	-360.506256	-323.393219	876.081848	-479.519745	-98.623795	957.658203	570.599121	-51.411861	935.429749	567.357788	104.482048
-536.989014	-30.578407	864.253723	-485.918915	-185.316772	862.313904	-543.682983	72.812500	484.671844	-557.010559	-211.145187	504.677185	-583.931519	127.665833	88.571182	-569.775146	-150.018280	91.029320	-558.600403	39.708447	1373.573364	-461.164124	-293.054535	1354.269043	-480.727905	-112.560532	1385.405396	-492.481567	-160.395569	1661.887695	-619.088379	118.545990	1133.044067	-473.128265	-383.175323	1113.513306	-511.895996	183.870010	889.228638	-360.256561	-323.294403	876.195374	-479.704224	-98.651886	957.653015	570.886658	-51.485039	935.374329	567.923096	104.378334
-537.257935	-30.641216	864.258301	-486.055817	-185.341583	862.296387	-543.763367	72.687897	484.618134	-557.079346	-211.234848	504.677795	-583.921692	127.592926	88.606911	-569.779175	-150.030869	91.010094	-558.782898	39.684635	1373.513306	-460.988190	-293.000916	1354.326050	-480.720886	-112.493591	1385.350220	-492.233887	-160.179092	1661.887207	-619.557556	118.308815	1133.002319	-472.826935	-383.304565	1113.636963	-512.779114	183.496231	888.908325	-360.014099	-323.195923	876.323059	-479.890198	-98.674065	957.638672	571.155823	-51.542133	935.346313	568.407104	104.342941
-537.548828	-30.754856	864.249512	-486.181305	-185.367859	862.289001	-543.882141	72.586510	484.597992	-557.151245	-211.274734	504.651276	-583.912292	127.541046	88.621277	-569.803162	-150.046783	90.984467	-558.960754	39.667614	1373.444702	-460.785339	-292.927185	1354.368286	-480.716797	-112.438049	1385.312988	-492.000671	-159.966873	1661.889526	-620.008789	117.984497	1132.949829	-472.562866	-383.388855	1113.707520	-513.721436	183.113846	888.582825	-359.798126	-323.117889	876.420837	-480.085144	-98.699448	957.621704	571.425537	-51.580479	935.299011	568.912964	104.337967
-538.114380	-30.857542	864.261108	-486.353485	-185.537384	862.284302	-544.112488	72.468452	484.526489	-557.271423	-211.437790	504.660858	-583.963501	127.447105	88.623001	-569.840515	-150.072418	90.989532	-559.114197	39.644905	1373.383545	-460.592834	-292.845428	1354.396973	-480.727722	-112.403839	1385.315063	-491.783051	-159.774750	1661.876221	-620.455627	117.686073	1132.889893	-472.297180	-383.471924	1113.802490	-514.564636	182.725937	888.286255	-359.615082	-323.083527	876.489319	-480.438904	-98.763466	957.612915	571.642090	-51.639565	935.267212	569.421997	104.282616
-538.354858	-30.993334	864.222839	-486.449585	-185.599457	862.255920	-544.158020	72.349258	484.476410	-557.326965	-211.534439	504.643402	-583.944946	127.378067	88.627899	-569.830933	-150.098557	91.017784	-559.321777	39.603142	1373.344360	-460.419189	-292.807770	1354.405640	-480.705963	-112.360382	1385.250000	-491.560303	-159.584229	1661.871948	-620.940430	117.413986	1132.851563	-472.076111	-383.469086	1113.819702	-515.434021	182.301437	888.006104	-359.467468	-323.079773	876.519958	-480.596802	-98.818619	957.571716	571.868164	-51.682175	935.295227	569.895996	104.252869
-538.577515	-31.103113	864.176392	-486.586456	-185.657135	862.233215	-544.247437	72.193336	484.437866	-557.411804	-211.633179	504.603424	-583.947937	127.294449	88.645836	-569.869812	-150.118210	90.991394	-559.486633	39.579124	1373.254272	-460.223328	-292.728760	1354.412598	-480.693451	-112.315430	1385.208618	-491.340332	-159.388779	1661.868286	-621.384583	117.145592	1132.769653	-471.831818	-383.557159	1113.873535	-516.185242	181.970627	887.834656	-359.325928	-323.078796	876.577698	-480.762848	-98.862244	957.528442	572.121399	-51.655949	935.319580	570.341248	104.252586
-538.840515	-31.235020	864.134766	-486.714325	-185.732742	862.196716	-544.467407	72.110741	484.404724	-557.499268	-211.748962	504.602325	-583.975098	127.243019	88.655914	-569.909241	-150.156006	90.971619	-559.668640	39.553375	1373.169434	-460.057770	-292.670258	1354.428955	-480.690491	-112.257202	1385.163330	-491.123169	-159.180008	1661.840576	-621.797424	116.850693	1132.676392	-471.594543	-383.623260	1113.934326	-516.819153	181.558350	887.546082	-359.203979	-323.136627	876.571167	-480.944244	-98.926750	957.480713	572.011597	-52.024605	935.310303	570.707947	104.100945
-539.071960	-31.378864	864.089294	-486.832275	-185.804108	862.186890	-544.496338	71.958542	484.350769	-557.592590	-211.871277	504.568024	-583.949707	127.184395	88.650620	-569.932800	-150.177521	90.957985	-559.803406	39.548485	1373.138672	-459.865082	-292.591919	1354.444702	-480.682312	-112.216042	1385.123169	-490.906555	-159.020233	1661.837769	-622.236755	116.523705	1132.618774	-471.398956	-383.688293	1113.991333	-517.732178	181.110733	887.221313	-359.112762	-323.209717	876.567627	-481.119781	-98.984924	957.448303	572.232361	-52.059410	935.435303	571.112854	104.030212
-539.370361	-31.524662	864.064026	-486.983917	-185.891495	862.171204	-544.486450	71.807846	484.324677	-557.663574	-211.968552	504.578705	-583.882507	127.143608	88.665771	-569.984253	-150.216476	90.960411	-559.984314	39.511322	1373.057861	-459.655548	-292.509552	1354.432495	-480.663483	-112.157570	1385.065063	-490.690308	-158.834274	1661.825928	-622.669373	116.165741	1132.522949	-471.175385	-383.771606	1114.050781	-518.399048	180.727905	886.988892	-359.047668	-323.302734	876.565552	-481.326721	-99.055519	957.416992	572.442566	-51.957161	935.583984	571.338379	104.266075
-539.457275	-31.700323	863.958984	-487.114716	-185.907394	862.132446	-544.502808	71.667824	484.293945	-557.716797	-212.026169	504.514221	-583.834412	127.104774	88.665520	-570.039795	-150.253998	90.966919	-560.167114	39.460197	1372.970947	-459.447388	-292.417297	1354.472046	-480.659088	-112.102287	1385.056030	-490.470398	-158.676605	1661.818359	-623.093506	115.919052	1132.455322	-470.983734	-383.855042	1114.121948	-519.027344	180.361282	886.784973	-359.032501	-323.445557	876.536377	-481.419098	-99.104080	957.334717	572.711060	-51.958847	935.742981	571.685181	104.276863
-539.890625	-31.792164	863.996460	-487.270782	-186.030960	862.127136	-544.652893	71.513458	484.277039	-557.819519	-212.151886	504.518127	-583.870789	127.003632	88.643539	-570.006165	-150.266235	90.948784	-560.331238	39.432888	1372.923706	-459.225494	-292.337250	1354.476929	-480.642059	-112.066521	1385.026855	-490.267334	-158.501617	1661.805420	-623.499207	115.620827	1132.347412	-470.808929	-383.921082	1114.185669	-519.665894	179.955215	886.572144	-359.018982	-323.552490	876.493652	-481.705109	-99.179604	957.344543	572.953308	-51.986542	935.858521	571.981567	104.220451
-540.209290	-31.961060	863.987854	-487.480316	-186.106781	862.125000	-544.753540	71.380180	484.261627	-557.903931	-212.273941	504.465546	-583.814758	126.977455	88.672028	-570.049622	-150.277863	90.930702	-560.503723	39.395931	1372.862671	-459.014343	-292.303986	1354.495483	-480.613007	-112.022575	1384.981567	-490.065216	-158.332718	1661.802490	-623.889343	115.348526	1132.267578	-470.622345	-383.984436	1114.242920	-520.285217	179.585037	886.365662	-359.054260	-323.744934	876.452332	-481.949982	-99.262878	957.328613	573.169067	-51.992912	935.987061	572.250122	104.144493
-540.467834	-32.066490	863.967590	-487.627563	-186.170181	862.083618	-544.837585	71.258308	484.263214	-558.005371	-212.369766	504.439331	-583.794617	126.880638	88.681297	-570.037109	-150.257813	90.897926	-560.650208	39.379715	1372.797363	-458.793304	-292.230835	1354.507690	-480.613953	-111.980896	1384.950439	-489.870514	-158.178146	1661.801880	-624.203003	114.999954	1132.147705	-470.447021	-384.082764	1114.315796	-520.716370	179.395599	886.379822	-359.109894	-323.933655	876.380310	-482.144318	-99.331505	957.293274	573.356995	-52.016567	936.093140	572.470947	104.085938
-540.779297	-32.271118	863.956726	-487.803864	-186.272202	862.080811	-544.933716	71.096794	484.257813	-558.151062	-212.507507	504.417297	-583.785461	126.822479	88.689445	-570.136475	-150.346832	90.899124	-560.806519	39.333939	1372.745483	-458.576935	-292.176788	1354.525391	-480.609528	-111.923531	1384.891357	-489.674377	-158.001648	1661.797974	-624.557129	114.671661	1132.046753	-470.293304	-384.162781	1114.383301	-521.225281	179.060547	886.215088	-359.163330	-324.141052	876.307495	-482.358673	-99.435013	957.271240	573.528198	-52.031544	936.184082	572.676147	104.028503
-541.053345	-32.376526	863.940186	-487.963928	-186.343643	862.063293	-545.069641	70.974243	484.257874	-558.173157	-212.558136	504.375244	-583.727112	126.767021	88.746147	-570.049316	-150.330933	90.888367	-560.944702	39.301540	1372.678833	-458.382996	-292.125183	1354.567383	-480.583862	-111.888435	1384.869019	-489.486542	-157.857803	1661.800049	-624.918396	114.432457	1131.996460	-470.139313	-384.251648	1114.448730	-521.709473	178.720383	886.062805	-359.259918	-324.361786	876.223816	-482.558594	-99.492226	957.245178	573.679199	-52.028172	936.266479	572.844482	103.954887
-541.332642	-32.578484	863.941345	-488.112610	-186.436783	862.063416	-545.262756	70.783188	484.282806	-558.289246	-212.673279	504.348175	-583.715088	126.667992	88.760330	-570.108704	-150.361588	90.872063	-561.078308	39.265961	1372.628296	-458.207581	-292.091949	1354.556274	-480.566437	-111.859261	1384.841064	-489.310913	-157.699326	1661.794922	-625.250305	114.155487	1131.919189	-469.963715	-384.430634	1114.564819	-522.155396	178.403961	885.910461	-359.346863	-324.581177	876.164734	-482.761658	-99.602425	957.238159	573.804871	-52.048534	936.309082	572.964722	103.913704
-541.598999	-32.745556	863.939575	-488.284027	-186.534012	862.053162	-545.475220	70.628822	484.267487	-558.377502	-212.753250	504.331451	-583.710510	126.575943	88.771706	-570.141907	-150.396744	90.850143	-561.223999	39.231472	1372.604736	-458.025177	-292.037781	1354.596558	-480.560211	-111.819893	1384.806885	-489.130188	-157.547012	1661.803467	-625.560059	113.923874	1131.860840	-469.722473	-384.728363	1114.748779	-522.556458	178.119339	885.792114	-359.486237	-324.842529	876.108765	-482.960907	-99.708664	957.222778	573.978088	-51.980892	936.358337	573.078308	103.899986
-541.802246	-32.850616	863.965698	-488.395874	-186.588837	862.063721	-545.637390	70.444611	484.268799	-558.500061	-212.833694	504.281433	-583.672302	126.523209	88.825867	-570.144409	-150.433426	90.849518	-561.335571	39.191601	1372.584839	-457.866821	-291.996460	1354.614258	-480.545380	-111.781601	1384.801147	-488.932892	-157.403275	1661.825073	-625.828186	113.682961	1131.827637	-469.597626	-384.801483	1114.802856	-522.925537	177.846558	885.688843	-359.626801	-325.110931	876.072754	-483.110809	-99.773155	957.236877	574.119019	-51.902309	936.370789	573.145996	103.934875
-542.118896	-32.996616	863.987366	-488.603729	-186.662949	862.057373	-545.851379	70.279778	484.237885	-558.616699	-212.920425	504.272461	-583.613342	126.460838	88.826920	-570.097107	-150.409210	90.856743	-561.459534	39.133587	1372.583252	-457.674500	-291.932709	1354.671265	-480.524323	-111.744972	1384.802124	-488.764984	-157.257156	1661.846191	-626.122864	113.438004	1131.802612	-469.568848	-384.724579	1114.873413	-523.302002	177.562317	885.607544	-359.750610	-325.348938	876.012329	-483.337799	-99.860611	957.230164	574.396851	-51.708488	936.374084	573.256348	104.033585
-542.283875	-33.220737	864.012634	-488.490143	-186.811462	862.138916	-546.014526	70.103287	484.218048	-558.681091	-212.945862	504.301422	-583.569458	126.370003	88.823692	-570.129700	-150.437515	90.814926	-561.580200	39.077057	1372.554199	-457.517548	-291.888153	1354.730713	-480.510498	-111.723877	1384.790649	-488.608887	-157.131424	1661.864746	-626.386658	113.151047	1131.746216	-469.393951	-385.031189	1115.085938	-523.662659	177.321075	885.527161	-360.007416	-325.663422	875.908569	-483.412689	-99.966766	957.291748	574.407898	-51.676155	936.429504	573.257202	103.980286
-542.575562	-33.375183	863.993530	-488.661285	-186.926376	862.125610	-546.311768	69.940910	484.220795	-558.790466	-213.047928	504.294769	-583.593933	126.301102	88.836540	-570.064575	-150.419479	90.822235	-561.706726	39.041252	1372.526001	-457.337738	-291.830658	1354.780518	-480.494019	-111.687332	1384.773682	-488.453186	-157.003510	1661.866821	-626.646545	112.983055	1131.745972	-469.313416	-385.086395	1115.173462	-523.995850	177.102066	885.458801	-360.191010	-325.942627	875.821716	-483.618744	-100.061142	957.262634	574.284058	-51.667583	936.450745	573.194702	103.962067
-542.992737	-33.390415	864.018188	-489.099792	-186.980347	862.047668	-546.732544	69.796089	484.260132	-558.962219	-213.171524	504.213440	-583.637756	126.247673	88.854454	-570.238037	-150.445816	90.785919	-561.810059	39.005608	1372.505127	-457.175293	-291.771484	1354.827637	-480.472443	-111.661392	1384.756470	-488.299622	-156.854614	1661.871826	-626.849609	112.795341	1131.707642	-469.237732	-385.183197	1115.270142	-524.272278	176.917725	885.404907	-360.429810	-326.227112	875.741943	-483.949799	-100.131340	957.206909	574.174866	-51.713776	936.488586	573.115479	103.917778
-543.276123	-33.482227	864.001892	-489.308807	-187.048523	862.039368	-546.984314	69.619888	484.257416	-559.063721	-213.237305	504.173126	-583.619751	126.207748	88.827042	-570.171936	-150.459549	90.791061	-561.921265	38.960785	1372.470703	-457.014801	-291.746582	1354.858398	-480.447876	-111.635857	1384.733765	-488.152710	-156.719742	1661.887817	-627.037231	112.643372	1131.671875	-469.231354	-385.107941	1115.272583	-524.532166	176.755859	885.355347	-360.608337	-326.523254	875.661865	-484.164124	-100.177925	957.180115	574.052246	-51.720928	936.503845	573.015991	103.894897
-543.546021	-33.640072	864.004944	-489.479919	-187.150757	862.032593	-547.260315	69.487823	484.236328	-559.162109	-213.334244	504.143799	-583.611816	126.176422	88.799347	-570.339233	-150.517624	90.775085	-562.006470	38.936176	1372.450562	-456.872772	-291.703308	1354.881104	-480.416931	-111.621078	1384.715454	-488.017761	-156.588013	1661.896729	-627.208374	112.446472	1131.620850	-469.193939	-385.182495	1115.360718	-524.720520	176.592972	885.322632	-360.834106	-326.811981	875.602051	-484.367828	-100.283630	957.169922	574.002502	-51.758362	936.524902	572.988281	103.865799
-543.803528	-33.798389	863.952209	-489.641174	-187.242630	862.027283	-547.547913	69.392746	484.241699	-559.237610	-213.427322	504.138672	-583.568176	126.140427	88.811905	-570.264404	-150.515732	90.770714	-562.096375	38.878510	1372.427612	-456.741089	-291.666321	1354.924316	-480.399872	-111.615768	1384.704590	-487.874878	-156.467896	1661.920532	-627.379272	112.292900	1131.604614	-469.183441	-385.277802	1115.443604	-524.907776	176.476654	885.289124	-361.059509	-327.103577	875.537292	-484.551971	-100.345970	957.125549	573.909302	-51.712864	936.545654	572.840454	103.916801
-544.056946	-33.896786	863.960022	-489.840607	-187.308289	862.030884	-547.825623	69.189941	484.263672	-559.332642	-213.494064	504.124847	-583.536560	126.134552	88.804901	-570.272583	-150.518967	90.774490	-562.164368	38.857533	1372.420532	-456.601898	-291.625488	1354.963257	-480.383545	-111.600830	1384.685791	-487.737640	-156.333542	1661.948853	-627.547729	112.164055	1131.595459	-469.199402	-385.367798	1115.528687	-525.085510	176.352249	885.254150	-361.279572	-327.405426	875.466919	-484.754822	-100.408661	957.121094	573.940979	-51.836391	936.592468	572.982971	103.764748
-544.331177	-34.082802	863.953003	-490.055481	-187.370361	862.087036	-548.109070	69.013672	484.265198	-559.471558	-213.645157	504.136719	-583.543884	126.122574	88.786720	-570.276917	-150.527924	90.750320	-562.188965	38.806149	1372.384644	-456.455292	-291.606140	1355.002930	-480.330933	-111.591652	1384.679199	-487.625641	-156.202576	1661.969482	-627.681274	112.048271	1131.559937	-469.202240	-385.476257	1115.659546	-525.239136	176.277588	885.243530	-361.518585	-327.694427	875.426208	-484.997681	-100.472534	957.138550	573.872070	-51.797272	936.618591	572.806641	103.819954
-544.752441	-34.102371	863.991760	-490.612488	-187.189011	861.926575	-548.510925	68.889359	484.285339	-559.573120	-213.700699	504.057892	-583.584290	126.087280	88.742950	-570.348694	-150.550842	90.749146	-562.303223	38.792938	1372.365845	-456.407593	-291.567413	1355.022949	-480.355225	-111.551651	1384.656128	-487.504578	-156.092712	1661.985474	-627.811890	111.971756	1131.534546	-469.198059	-385.620544	1115.725098	-525.378357	176.204193	885.213745	-361.755585	-327.970673	875.381104	-485.339325	-100.476509	957.036316	573.730957	-51.708950	936.621643	572.521973	103.937012
-545.057800	-34.187592	864.008728	-490.852142	-187.262497	861.894714	-548.847107	68.772308	484.261810	-559.705750	-213.805557	504.050415	-583.643433	126.079231	88.734543	-570.355835	-150.554810	90.752289	-562.353088	38.778297	1372.356079	-456.315430	-291.538147	1355.052246	-480.336243	-111.547241	1384.650024	-487.371124	-155.973892	1662.000854	-627.902161	111.896721	1131.507324	-469.210785	-385.747559	1115.829224	-525.484741	176.144669	885.189636	-361.990845	-328.251221	875.335510	-485.556458	-100.551300	957.009338	573.596191	-51.630684	936.631409	572.217041	104.021347
-545.292358	-34.359371	863.986572	-491.018799	-187.353973	861.902527	-549.163269	68.678154	484.265442	-559.792175	-213.878372	504.032318	-583.608643	126.114632	88.730469	-570.330200	-150.560181	90.734879	-562.379700	38.763245	1372.319702	-456.232208	-291.518066	1355.083374	-480.321442	-111.536797	1384.629639	-487.260712	-155.852463	1662.002197	-627.993469	111.826256	1131.494019	-469.244537	-385.852539	1115.916138	-525.607910	176.073364	885.162781	-362.150604	-328.564575	875.217529	-485.734283	-100.636497	956.989258	573.472412	-51.532566	936.618652	571.920227	104.123161
-545.539795	-34.465340	863.999573	-491.184479	-187.466156	861.914307	-549.485779	68.507561	484.230194	-559.907104	-213.952011	504.005707	-583.663513	126.096573	88.688606	-570.362122	-150.570221	90.741531	-562.423035	38.744900	1372.294800	-456.164948	-291.490601	1355.101563	-480.320038	-111.525726	1384.620728	-487.146790	-155.732315	1662.009521	-628.056091	111.760223	1131.443237	-469.299927	-385.976898	1115.985474	-525.690796	176.042709	885.143982	-362.419464	-328.790253	875.201721	-485.913971	-100.719734	956.989563	573.316589	-51.483482	936.596680	571.597534	104.189247
-545.782471	-34.553207	864.004150	-491.362366	-187.518753	861.892395	-549.794678	68.390778	484.227875	-560.131287	-214.170380	504.038116	-583.614502	126.113274	88.642059	-570.438721	-150.624390	90.727943	-562.437195	38.729389	1372.281616	-456.131622	-291.492767	1355.119385	-480.311127	-111.507927	1384.588501	-487.033295	-155.605469	1662.015137	-628.135254	111.749573	1131.421509	-469.352661	-386.114288	1116.064087	-525.750366	176.020905	885.133606	-362.676025	-329.062317	875.184998	-486.109070	-100.784691	956.975098	573.201538	-51.421886	936.571960	571.302124	104.248421
-546.010132	-34.662464	864.005493	-491.525299	-187.593445	861.895203	-550.148254	68.284721	484.248474	-560.238953	-214.250244	504.015625	-583.605896	126.112579	88.638657	-570.498047	-150.629425	90.705292	-562.442627	38.724468	1372.271851	-456.098938	-291.481293	1355.137451	-480.299683	-111.523949	1384.578003	-486.910217	-155.487717	1662.016602	-628.165344	111.704445	1131.421143	-469.424133	-386.238342	1116.146973	-525.760681	176.019455	885.116577	-362.908020	-329.321045	875.130981	-486.277405	-100.849922	956.964905	573.069153	-51.378967	936.539551	570.974915	104.283035
-546.217896	-34.757359	864.015015	-491.670532	-187.689590	861.916260	-550.458618	68.185020	484.235291	-560.261169	-214.160736	503.975281	-583.622620	126.137749	88.600876	-570.456665	-150.613419	90.684196	-562.453918	38.699364	1372.219971	-456.086395	-291.479492	1355.149780	-480.298584	-111.500549	1384.555542	-486.792542	-155.354874	1662.024902	-628.191345	111.683846	1131.378784	-469.458771	-386.495758	1116.318237	-525.759888	176.017334	885.144653	-363.119171	-329.564362	875.112183	-486.428436	-100.915901	956.968140	572.917297	-51.328888	936.515869	570.604309	104.353653
-546.457397	-34.856377	864.035950	-491.804840	-187.756317	861.909302	-550.802551	68.078232	484.251678	-560.479248	-214.339569	503.976868	-583.625305	126.153519	88.597618	-570.581360	-150.676392	90.713257	-562.469360	38.685852	1372.208374	-456.092712	-291.478119	1355.183105	-480.304352	-111.503319	1384.541626	-486.674622	-155.254349	1662.022461	-628.200562	111.655632	1131.359253	-469.523804	-386.653992	1116.429199	-525.783142	176.019608	885.216187	-363.340851	-329.786346	875.113892	-486.590149	-100.982231	956.964600	572.785278	-51.259609	936.484009	570.237732	104.396828
-546.645020	-34.922985	864.066223	-491.964508	-187.796432	861.931091	-551.116028	67.952026	484.265167	-560.524475	-214.432327	503.958282	-583.683655	126.130989	88.556786	-570.481812	-150.648544	90.724449	-562.468140	38.688190	1372.210327	-456.108307	-291.473480	1355.222534	-480.314911	-111.512733	1384.546753	-486.564392	-155.156021	1662.020996	-628.157043	111.633408	1131.332031	-469.619659	-386.769958	1116.511353	-525.485229	176.092285	885.341370	-363.544952	-330.010223	875.120728	-486.744995	-101.026230	956.983093	572.660278	-51.180149	936.453247	569.886841	104.465446
-546.845459	-35.021534	864.063660	-492.008484	-187.985611	861.909180	-551.425171	67.797981	484.251434	-560.592773	-214.488815	503.959137	-583.708557	126.138290	88.545937	-570.456726	-150.662643	90.729088	-562.473083	38.672455	1372.207153	-456.150269	-291.500458	1355.247559	-480.333710	-111.491081	1384.549683	-486.447327	-155.059830	1662.031494	-628.130188	111.637672	1131.316284	-469.738037	-386.815735	1116.543579	-525.384216	176.137650	885.394531	-363.751190	-330.227539	875.105347	-486.849823	-101.148453	956.962463	572.517090	-51.119965	936.431641	569.496155	104.572739
-546.976440	-35.166603	864.077820	-492.096375	-188.039032	862.037048	-551.699341	67.706306	484.247314	-560.694458	-214.524811	503.980408	-583.687378	126.119431	88.496536	-570.413635	-150.633301	90.678619	-562.483765	38.658623	1372.203369	-456.198242	-291.487518	1355.282715	-480.341278	-111.488503	1384.548706	-486.327606	-154.945282	1662.034424	-628.115906	111.634247	1131.305908	-469.871704	-386.945526	1116.633545	-525.308289	176.172928	885.416809	-363.961273	-330.427979	875.132507	-486.994019	-101.174957	957.037476	572.389832	-51.042336	936.391907	569.125122	104.626877
-547.163635	-35.242027	864.108459	-492.312042	-188.029739	862.098450	-552.011780	67.589874	484.255737	-560.915222	-214.474091	503.951172	-583.708435	126.124908	88.493866	-570.476135	-150.624130	90.655235	-562.469482	38.680439	1372.226318	-456.251007	-291.499207	1355.309570	-480.381714	-111.484001	1384.551758	-486.211487	-154.845062	1662.035889	-628.089539	111.651306	1131.294800	-470.079437	-386.795959	1116.569214	-525.243774	176.210785	885.442322	-364.140778	-330.616516	875.143066	-487.186676	-101.186134	957.078003	572.229431	-50.983307	936.363464	568.746155	104.670776
-547.445068	-35.220905	864.141357	-492.631744	-187.949493	861.955627	-552.311401	67.489990	484.272614	-560.890686	-214.591324	503.893555	-583.742004	126.140488	88.496391	-570.451233	-150.638229	90.674614	-562.479065	38.696846	1372.228882	-456.319275	-291.501953	1355.343384	-480.416992	-111.511261	1384.545898	-486.090729	-154.751526	1662.046753	-628.071411	111.704521	1131.318115	-470.249451	-386.825897	1116.606689	-525.125244	176.233109	885.497375	-364.331085	-330.808197	875.144531	-487.385284	-101.210686	956.996033	572.094971	-50.958054	936.346863	568.396240	104.706581
-547.598877	-35.192780	864.167542	-492.808563	-187.934113	861.958740	-552.597473	67.371284	484.286102	-561.001404	-214.602890	503.900146	-584.069153	126.426628	88.735786	-570.437500	-150.648361	90.666702	-562.484802	38.719601	1372.238403	-456.403229	-291.520721	1355.377808	-480.453522	-111.506012	1384.556152	-485.952209	-154.656372	1662.049438	-627.990417	111.741142	1131.306030	-470.417358	-386.906647	1116.678589	-524.839111	176.340530	885.611511	-364.502808	-330.952820	875.170410	-487.526672	-101.200264	957.003601	571.968689	-50.855984	936.321289	568.056458	104.770134
-547.740234	-35.250710	864.173096	-492.928223	-187.989456	861.969055	-552.864685	67.219887	484.325928	-561.184937	-214.534180	503.898315	-583.747131	126.163872	88.461967	-570.475647	-150.681000	90.674522	-562.474426	38.710117	1372.235718	-456.478424	-291.542542	1355.409546	-480.487457	-111.507019	1384.569336	-485.830017	-154.564148	1662.053101	-627.978638	111.786652	1131.336182	-470.606018	-386.911804	1116.709106	-524.835510	176.341049	885.611206	-364.693756	-331.119751	875.180847	-487.639130	-101.242554	957.003723	571.818054	-50.832920	936.306091	567.749939	104.783905
-547.916443	-35.315353	864.202454	-493.073364	-188.031937	861.984070	-553.103210	67.121361	484.316284	-561.277039	-214.560242	503.879791	-583.758850	126.147491	88.461731	-570.498901	-150.656464	90.637566	-562.458801	38.720100	1372.253418	-456.594330	-291.548706	1355.460449	-480.521149	-111.496155	1384.563843	-485.695374	-154.467209	1662.043335	-627.909302	111.853058	1131.319824	-470.724457	-387.153595	1116.910034	-524.668213	176.408081	885.688049	-364.867950	-331.244507	875.239014	-487.779236	-101.289253	957.017944	571.696472	-50.755787	936.291565	567.471313	104.844284
-547.946472	-35.482975	864.217407	-493.070374	-188.127625	862.243835	-553.240906	67.016098	484.290375	-561.359131	-214.576767	503.892792	-583.716248	126.162552	88.438782	-570.508301	-150.663727	90.646461	-562.444336	38.745914	1372.268677	-456.699554	-291.568634	1355.486816	-480.577209	-111.502853	1384.572632	-485.556641	-154.368607	1662.036621	-627.842102	111.920372	1131.336914	-470.911438	-387.187408	1116.945679	-524.498413	176.462219	885.750183	-365.056458	-331.370270	875.292603	-487.895844	-101.295654	957.177246	571.567139	-50.677631	936.253479	567.233704	104.912506
-548.116455	-35.537415	864.226807	-493.162415	-188.288223	862.206543	-553.563660	66.922691	484.307404	-561.473511	-214.585526	503.921509	-583.780090	126.140106	88.427696	-570.526672	-150.668457	90.631500	-562.431580	38.765450	1372.278809	-456.821198	-291.593903	1355.529297	-480.631439	-111.518738	1384.581909	-485.411926	-154.274414	1662.021362	-627.744507	111.976936	1131.352173	-471.112122	-387.188599	1116.966309	-524.303467	176.545349	885.822571	-365.209381	-331.496613	875.312195	-487.990265	-101.409225	957.151245	571.420959	-50.598930	936.238342	566.949829	105.030220
-548.267639	-35.536697	864.264587	-493.337799	-188.288940	862.172424	-553.734802	66.822578	484.287811	-561.544556	-214.582443	503.896484	-583.766846	126.157845	88.405884	-570.479187	-150.653625	90.630280	-562.410034	38.782150	1372.287964	-456.954376	-291.603088	1355.562500	-480.699066	-111.539314	1384.577881	-485.268433	-154.171555	1662.003784	-627.703735	112.077744	1131.370483	-471.310455	-387.207947	1117.010132	-524.285767	176.560181	885.813660	-365.360443	-331.610474	875.379517	-488.110596	-101.443108	957.141907	571.211914	-50.365513	936.177673	566.459839	105.287361
-548.414185	-35.648151	864.268738	-493.343628	-188.421417	862.155151	-553.994263	66.747116	484.294373	-561.639038	-214.564743	503.917267	-583.815186	126.133278	88.402794	-570.464478	-150.648453	90.625916	-562.415649	38.809105	1372.300659	-457.100067	-291.625549	1355.595093	-480.776764	-111.539749	1384.576782	-485.124115	-154.067871	1661.989258	-627.638428	112.123436	1131.379272	-471.513824	-387.284332	1117.081665	-524.181396	176.578140	885.791260	-365.517029	-331.671417	875.435120	-488.178070	-101.546379	957.130249	570.989441	-50.125454	936.099365	566.002075	105.541748
-548.678406	-35.521992	864.279541	-493.947266	-188.197937	862.064270	-554.301819	66.697205	484.328735	-561.760559	-214.592819	503.857880	-583.839600	126.139481	88.403259	-570.474182	-150.651382	90.625748	-562.361938	38.870434	1372.344116	-457.269623	-291.643799	1355.614868	-480.850952	-111.544502	1384.582031	-484.974762	-154.023422	1661.990601	-627.522339	112.183510	1131.374756	-471.605896	-387.491730	1117.175415	-523.906799	176.618591	885.878357	-365.650513	-331.744141	875.505066	-488.495789	-101.458008	957.059265	570.729004	-50.019569	936.029663	565.714844	105.648666
-548.683472	-35.688679	864.294495	-493.812805	-188.334244	862.152893	-554.484192	66.660309	484.330841	-561.827087	-214.552292	503.869995	-583.832825	126.154282	88.412086	-570.440063	-150.621140	90.629486	-562.373413	38.864445	1372.323242	-457.441498	-291.663910	1355.643555	-480.924316	-111.551651	1384.594849	-484.816528	-153.937881	1661.964600	-627.424744	112.243324	1131.352173	-471.878296	-387.399109	1117.180176	-523.634521	176.663223	885.945679	-365.781525	-331.774139	875.569885	-488.478241	-101.549179	957.120850	570.290894	-49.951031	935.958984	565.318787	105.769226
-548.901245	-35.559502	864.327942	-494.272491	-188.241394	862.087036	-554.756409	66.612038	484.372711	-561.973877	-214.593674	503.841980	-583.914978	126.136902	88.382782	-570.476868	-150.592712	90.609764	-562.353088	38.895523	1372.320679	-457.636444	-291.679932	1355.670898	-481.020691	-111.548050	1384.597290	-484.655334	-153.898041	1661.953735	-627.346375	112.313438	1131.342896	-472.095337	-387.449677	1117.224976	-523.381165	176.640015	886.005981	-365.914032	-331.808929	875.634277	-488.732117	-101.523018	957.084412	569.699402	-49.931541	935.959900	564.924744	105.807327
-549.099487	-35.533352	864.343872	-494.674011	-188.054581	862.053406	-555.021851	66.610443	484.404663	-562.096313	-214.580429	503.809906	-583.981628	126.175964	88.393837	-570.483459	-150.592499	90.607971	-562.352417	38.921921	1372.345459	-457.821167	-291.707672	1355.709839	-481.104004	-111.568802	1384.604370	-484.488800	-153.825317	1661.934326	-627.223999	112.346596	1131.330200	-472.329315	-387.449097	1117.229248	-523.103943	176.659134	886.111328	-366.045959	-331.858856	875.688843	-488.974854	-101.459297	957.060242	569.202454	-49.810177	935.943848	564.576965	105.921326
-549.050720	-35.582130	864.344360	-494.513947	-188.313736	862.117432	-555.148315	66.596313	484.420715	-562.166992	-214.606934	503.864227	-583.948792	126.196457	88.351212	-570.488464	-150.590210	90.609520	-562.336487	38.967213	1372.344849	-458.034485	-291.741852	1355.730225	-481.207306	-111.584541	1384.595337	-484.308655	-153.769608	1661.897827	-627.111023	112.386993	1131.321899	-472.569244	-387.330048	1117.150269	-522.786377	176.640289	886.232727	-366.168274	-331.907898	875.742004	-488.912506	-101.579620	957.103516	568.958191	-49.564083	935.875427	564.356140	106.179245
-549.117371	-35.628716	864.336609	-494.602325	-188.373138	862.150635	-555.317322	66.592873	484.375092	-562.236511	-214.558441	503.859131	-583.999390	126.254158	88.343796	-570.501648	-150.571182	90.601593	-562.345215	38.988129	1372.357910	-458.246948	-291.784271	1355.768433	-481.310638	-111.591759	1384.611694	-484.141479	-153.678299	1661.842651	-626.984863	112.444290	1131.319458	-472.773438	-387.353088	1117.169189	-522.477539	176.677933	886.344177	-366.262970	-331.931335	875.793152	-488.989929	-101.612923	957.114075	568.432373	-49.424244	935.852417	564.108032	106.249115
-549.205383	-35.664925	864.343445	-494.739075	-188.390701	862.156311	-555.466797	66.578453	484.363495	-562.323547	-214.568741	503.860107	-584.016052	126.282417	88.336235	-570.483521	-150.598648	90.595566	-562.335815	39.023094	1372.336548	-458.479431	-291.811493	1355.802490	-481.413818	-111.610184	1384.626831	-483.969635	-153.585007	1661.811646	-626.870789	112.466698	1131.303223	-473.035339	-387.342041	1117.165894	-522.203125	176.708572	886.459900	-366.459412	-331.928253	875.886902	-489.095337	-101.647247	957.118652	568.063049	-49.260754	935.789612	563.929077	106.411720
-549.293091	-35.626625	864.352722	-494.936096	-188.409790	862.160339	-555.634644	66.582359	484.369354	-562.438904	-214.608063	503.860901	-584.070007	126.300652	88.297371	-570.489075	-150.624573	90.617188	-562.359802	39.044373	1372.352661	-458.725861	-291.846985	1355.840942	-481.518799	-111.621666	1384.616455	-483.797913	-153.521072	1661.770264	-626.768372	112.499809	1131.304199	-473.272156	-387.371613	1117.207764	-521.931030	176.734177	886.583008	-366.619843	-331.938690	875.953552	-489.215027	-101.660149	957.119873	567.749146	-49.131126	935.769348	563.824524	106.552589
-549.352905	-35.656116	864.345825	-495.054565	-188.449646	862.165955	-555.779663	66.579765	484.371948	-562.486755	-214.580338	503.853271	-584.089783	126.358017	88.295578	-570.518860	-150.637161	90.620354	-562.370239	39.079994	1372.367188	-458.968719	-291.890350	1355.873047	-481.591400	-111.636101	1384.605225	-483.620789	-153.460770	1661.731812	-626.686707	112.586746	1131.319580	-473.527222	-387.390350	1117.190796	-521.659363	176.740189	886.683716	-366.754150	-331.929352	876.041992	-489.299652	-101.698837	957.118103	567.539673	-49.033516	935.749390	563.772034	106.702332
-549.425110	-35.684296	864.346313	-495.189056	-188.472458	862.158020	-555.891846	66.585808	484.324585	-562.531433	-214.556900	503.854126	-584.134827	126.388832	88.258392	-570.517639	-150.599457	90.606064	-562.408813	39.126228	1372.375732	-459.193573	-291.919159	1355.887817	-481.701599	-111.651001	1384.604614	-483.438568	-153.415375	1661.683960	-626.590088	112.664192	1131.326050	-473.809418	-387.336975	1117.163452	-521.375122	176.791702	886.796753	-366.869720	-331.916901	876.091980	-489.389130	-101.737579	957.110962	567.318298	-48.959400	935.718079	563.712524	106.815559
-549.449036	-35.661026	864.353943	-495.281921	-188.499008	862.171021	-555.984863	66.590309	484.311584	-562.607727	-214.574081	503.846497	-584.147156	126.418297	88.264557	-570.485168	-150.581863	90.593735	-562.430542	39.155849	1372.381470	-459.424072	-291.982635	1355.901855	-481.812958	-111.679955	1384.598267	-483.257080	-153.370667	1661.635986	-626.474487	112.730286	1131.327148	-474.063171	-387.330872	1117.183105	-521.050537	176.808426	886.910583	-366.999207	-331.875519	876.131470	-489.453491	-101.756310	957.125244	567.156555	-48.916561	935.685852	563.687317	106.889938
-549.473389	-35.764732	864.313049	-495.383484	-188.507401	862.295715	-556.047180	66.641655	484.292664	-562.639221	-214.556580	503.843323	-584.132813	126.474258	88.214806	-570.440674	-150.569977	90.586243	-562.451477	39.184643	1372.396118	-459.644745	-292.025330	1355.885620	-481.947388	-111.714600	1384.591919	-483.076294	-153.316055	1661.579590	-626.384460	112.866524	1131.352783	-474.309357	-387.345734	1117.143311	-520.697083	176.810104	887.024353	-367.115265	-331.860077	876.175598	-489.572510	-101.740822	957.178894	567.020447	-48.920937	935.630371	563.675110	106.933662
-549.539978	-35.765785	864.281860	-495.478638	-188.591629	862.152222	-556.104004	66.688431	484.264984	-562.659668	-214.571899	503.840637	-584.154053	126.520569	88.209869	-570.428894	-150.580383	90.581223	-562.496765	39.211575	1372.408325	-459.869720	-292.073090	1355.857300	-482.061981	-111.726540	1384.587280	-482.901520	-153.270660	1661.524292	-626.297852	113.014793	1131.383179	-474.521545	-387.575653	1117.237061	-520.361023	176.809280	887.128357	-367.257172	-331.827698	876.230835	-489.599487	-101.845016	957.079468	566.892029	-48.854420	935.574951	563.650330	106.991783
-549.443115	-35.902111	864.279236	-495.345001	-188.782745	862.388306	-556.109375	66.715508	484.231567	-562.694031	-214.568527	503.872467	-584.154907	126.567612	88.178261	-570.352783	-150.558075	90.581169	-562.517395	39.235321	1372.446411	-460.155518	-292.124329	1355.826782	-482.194763	-111.761337	1384.569092	-482.741943	-153.221558	1661.472290	-626.193848	113.119690	1131.408081	-474.776154	-387.571503	1117.207031	-520.057861	176.824097	887.241882	-367.402374	-331.802277	876.240845	-489.603546	-101.900551	957.226013	566.802673	-48.842442	935.546936	563.659058	107.080948
-549.497742	-35.896973	864.262817	-495.414032	-188.839890	862.392517	-556.163025	66.780815	484.226746	-562.739990	-214.556580	503.881134	-584.157593	126.576569	88.191551	-570.371948	-150.537704	90.552567	-562.549377	39.243629	1372.487671	-460.425873	-292.163116	1355.802002	-482.320496	-111.792969	1384.579468	-482.600555	-153.190094	1661.422119	-626.075317	113.206200	1131.423340	-475.076050	-387.515045	1117.128662	-519.752441	176.853668	887.367065	-367.576263	-331.779694	876.264282	-489.677399	-101.925545	957.223938	566.742065	-48.804077	935.530640	563.679932	107.096703
-549.515320	-35.923553	864.265320	-495.487640	-188.888504	862.399963	-556.176392	66.814018	484.200287	-562.773315	-214.580109	503.902527	-584.188171	126.566444	88.186760	-570.373291	-150.550613	90.549568	-562.601013	39.249439	1372.536987	-460.685913	-292.194855	1355.806274	-482.433014	-111.837585	1384.597778	-482.477936	-153.156250	1661.378906	-625.974609	113.363579	1131.487305	-475.394318	-387.330383	1116.994629	-519.470093	176.829575	887.474854	-367.726105	-331.757324	876.284973	-489.736389	-101.978401	957.235291	566.687683	-48.754513	935.541687	563.690369	107.151672
-549.562927	-35.961273	864.263855	-495.613922	-188.909134	862.426575	-556.226440	66.854988	484.193542	-562.764221	-214.560516	503.892578	-584.208923	126.617783	88.185524	-570.361023	-150.556931	90.576515	-562.613403	39.253700	1372.560547	-460.918274	-292.261719	1355.802979	-482.556610	-111.854225	1384.592285	-482.363525	-153.115417	1661.351440	-625.826111	113.481651	1131.524780	-475.660492	-387.346588	1116.978516	-519.157898	176.802658	887.607483	-367.881836	-331.714386	876.292297	-489.823120	-102.005974	957.247620	566.686340	-48.694366	935.570068	563.750000	107.194916
-549.593201	-35.933208	864.250244	-495.706726	-188.951157	862.427917	-556.211060	66.930389	484.195251	-562.796265	-214.573410	503.885101	-584.166748	126.643791	88.148827	-570.388916	-150.586060	90.579292	-562.633118	39.262085	1372.609131	-461.166016	-292.310059	1355.774292	-482.676270	-111.903610	1384.583740	-482.271393	-153.097351	1661.293945	-625.677917	113.636948	1131.568481	-475.885315	-387.439026	1117.029175	-518.902100	176.753952	887.662781	-368.063446	-331.706177	876.308960	-489.883911	-102.021706	957.242188	566.671631	-48.618366	935.593506	563.764221	107.271057
-549.642700	-35.989601	864.283142	-495.822815	-188.980896	862.437927	-556.242310	66.998764	484.187683	-562.880188	-214.594864	503.896484	-584.169800	126.663727	88.161636	-570.331421	-150.569672	90.580299	-562.642761	39.258453	1372.636719	-461.438293	-292.366302	1355.778442	-482.812347	-111.951180	1384.592896	-482.223022	-153.088898	1661.262695	-625.524658	113.756157	1131.612793	-476.137543	-387.504303	1117.016602	-518.676880	176.696198	887.709106	-368.242126	-331.666718	876.316528	-489.961884	-102.089539	957.264709	566.700623	-48.542534	935.646240	563.803894	107.329742
-549.688293	-35.998539	864.262024	-495.945862	-189.009277	862.434204	-556.282104	67.040909	484.192749	-562.884705	-214.594269	503.871552	-584.165039	126.677498	88.158356	-570.315186	-150.563416	90.565102	-562.663269	39.257378	1372.659302	-461.684540	-292.429840	1355.750366	-482.965668	-111.989189	1384.590698	-482.196350	-153.084641	1661.227661	-625.396179	113.921059	1131.656128	-476.392548	-387.536621	1116.959717	-518.455322	176.624420	887.765747	-368.438904	-331.668182	876.299683	-490.046906	-102.115685	957.253357	566.718933	-48.488472	935.672913	563.859314	107.378632
-549.717773	-35.993954	864.248291	-496.046570	-189.020416	862.456909	-556.323792	67.110367	484.178345	-562.927673	-214.596725	503.874298	-584.213745	126.706879	88.148468	-570.344299	-150.537598	90.529373	-562.664001	39.262653	1372.714600	-461.931122	-292.509735	1355.749268	-483.101196	-112.039932	1384.597656	-482.192932	-153.097183	1661.195190	-625.248901	113.994255	1131.676147	-476.666992	-387.567596	1116.936523	-518.223511	176.584915	887.805115	-368.629608	-331.657166	876.293945	-490.121399	-102.116280	957.260864	566.783325	-48.446728	935.697327	563.909058	107.477249
-549.728210	-36.030636	864.238159	-496.139069	-189.066650	862.480164	-556.296509	67.152260	484.181396	-562.989685	-214.614578	503.869995	-584.201782	126.730034	88.152534	-570.344604	-150.536499	90.528435	-562.652466	39.277367	1372.764038	-462.216309	-292.602966	1355.726318	-483.238007	-112.106735	1384.605713	-482.229218	-153.122391	1661.174316	-625.062866	114.045341	1131.686890	-476.949738	-387.558197	1116.879150	-517.988831	176.598801	887.836304	-368.824890	-331.651917	876.282471	-490.182617	-102.158905	957.270935	566.817505	-48.375008	935.737366	563.937744	107.583374
-549.761841	-36.037258	864.271729	-496.254028	-189.075516	862.487183	-556.327820	67.241547	484.192017	-563.038757	-214.606750	503.857239	-584.209534	126.751152	88.143402	-570.361328	-150.542542	90.545837	-562.658325	39.257339	1372.786987	-462.458618	-292.675415	1355.701904	-483.371399	-112.172089	1384.660400	-482.300659	-153.160217	1661.168945	-624.942627	114.141006	1131.730835	-477.248047	-387.536591	1116.839478	-517.778625	176.632004	887.888672	-369.010590	-331.634003	876.287720	-490.261230	-102.202080	957.296692	566.836487	-48.309277	935.751038	563.980225	107.629089
-549.776855	-36.024132	864.260132	-496.376373	-189.094193	862.496582	-556.337402	67.265839	484.198700	-563.101013	-214.626694	503.832336	-584.211548	126.756744	88.137680	-570.350891	-150.539078	90.531586	-562.642700	39.252251	1372.814453	-462.731842	-292.742615	1355.673950	-483.509796	-112.269226	1384.686157	-482.392944	-153.208511	1661.170532	-624.798950	114.255981	1131.762451	-477.544647	-387.391235	1116.696045	-517.557678	176.677063	887.930786	-369.209961	-331.657135	876.269958	-490.328491	-102.216606	957.296387	566.870789	-48.232494	935.756287	563.992920	107.713837
-549.754944	-36.032318	864.271545	-496.443207	-189.113647	862.523499	-556.364258	67.344345	484.181000	-563.124939	-214.661530	503.845612	-584.197449	126.761162	88.145996	-570.370728	-150.531250	90.539597	-562.642029	39.245865	1372.841675	-462.999481	-292.808380	1355.660889	-483.670105	-112.344360	1384.708252	-482.522675	-153.268082	1661.158203	-624.669006	114.441124	1131.834229	-477.795593	-387.395020	1116.653320	-517.385071	176.725189	887.981750	-369.406555	-331.651703	876.246277	-490.358276	-102.243286	957.319519	566.917603	-48.178593	935.762207	564.056030	107.776741
-549.760254	-36.050114	864.261536	-496.544281	-189.109344	862.513367	-556.408508	67.403000	484.160828	-563.177246	-214.649139	503.846924	-584.243774	126.780144	88.144791	-570.374695	-150.531708	90.536896	-562.647278	39.221352	1372.856812	-463.249420	-292.915131	1355.671631	-483.790314	-112.408249	1384.731689	-482.689484	-153.334625	1661.157471	-624.552856	114.621635	1131.870361	-478.077301	-387.377899	1116.641479	-517.193787	176.818909	888.019409	-369.600098	-331.655762	876.244812	-490.406250	-102.267265	957.309509	566.926331	-48.064098	935.750305	564.054871	107.857712
-549.850037	-35.943455	864.259888	-496.805756	-188.996170	862.298889	-556.493225	67.451363	484.153778	-563.133484	-214.517395	503.791473	-584.295837	126.778084	88.145462	-570.289307	-150.505554	90.528526	-562.673401	39.198219	1372.889893	-463.525665	-293.012451	1355.675537	-483.948792	-112.512421	1384.756348	-482.900360	-153.422943	1661.166992	-624.444458	114.775352	1131.921509	-478.278320	-387.588989	1116.777954	-517.039124	176.891693	888.068787	-369.858093	-331.697266	876.248047	-490.481140	-102.289055	957.180603	566.937866	-48.021610	935.719543	564.095032	107.911064
-549.749268	-35.997139	864.272583	-496.873840	-188.941925	862.488281	-556.476379	67.508919	484.129425	-563.172729	-214.491653	503.746155	-584.310425	126.773689	88.142235	-570.294861	-150.543076	90.539612	-562.687866	39.174347	1372.924316	-463.801422	-293.116028	1355.693726	-484.094330	-112.595383	1384.795532	-483.123718	-153.528427	1661.170410	-624.324097	114.937080	1131.967041	-478.559814	-387.580872	1116.766724	-516.857361	177.000183	888.112183	-370.047760	-331.737946	876.257202	-490.554535	-102.240669	957.307800	566.944153	-47.939381	935.680481	564.081116	107.994125
-549.743591	-35.919064	864.272583	-496.871765	-189.018173	862.303589	-556.516724	67.537788	484.133728	-563.249695	-214.505676	503.746735	-584.315491	126.774712	88.146057	-570.313354	-150.549667	90.539131	-562.699219	39.148998	1372.957764	-464.104950	-293.237701	1355.690186	-484.252350	-112.703880	1384.822021	-483.378052	-153.617126	1661.182861	-624.213318	115.174072	1132.069580	-478.861053	-387.583313	1116.713013	-516.705017	177.089264	888.195007	-370.256958	-331.753082	876.238647	-490.485657	-102.341568	957.203796	566.970825	-47.890732	935.648499	564.127258	108.057106
-549.674622	-35.931126	864.292542	-496.882416	-189.067520	862.307495	-556.532532	67.572304	484.139008	-563.297974	-214.484039	503.752777	-584.292358	126.783875	88.150070	-570.294617	-150.499725	90.476631	-562.754944	39.134388	1373.001953	-464.434937	-293.361572	1355.700195	-484.407990	-112.804047	1384.836426	-483.664001	-153.735474	1661.210205	-624.094116	115.359222	1132.109863	-479.169708	-387.566589	1116.646729	-516.479248	177.190140	888.283203	-370.464478	-331.789703	876.265625	-490.474091	-102.407875	957.225708	566.987854	-47.809280	935.626404	564.128723	108.130730
-549.629639	-35.931004	864.296753	-496.933685	-189.084625	862.315186	-556.561707	67.612152	484.147858	-563.335999	-214.475327	503.744049	-584.324036	126.772972	88.130661	-570.346497	-150.536682	90.489754	-562.744202	39.090126	1373.045898	-464.746246	-293.462738	1355.714844	-484.568970	-112.916855	1384.884521	-483.968353	-153.869171	1661.232300	-623.951111	115.538589	1132.172363	-479.490875	-387.551392	1116.610596	-516.269592	177.303452	888.372742	-370.651367	-331.832916	876.293701	-490.487152	-102.439461	957.237549	567.022766	-47.727726	935.596924	564.154297	108.171783
-549.560608	-35.937466	864.324036	-496.941437	-189.114288	862.322449	-556.546631	67.638283	484.152252	-563.386536	-214.470932	503.731232	-584.302429	126.778908	88.139847	-570.363281	-150.543457	90.489380	-562.755859	39.059437	1373.090698	-465.071289	-293.576416	1355.724365	-484.747833	-113.015434	1384.927612	-484.281860	-154.017776	1661.274658	-623.824585	115.754967	1132.236450	-479.798920	-387.611481	1116.616333	-516.100464	177.411865	888.423523	-370.847260	-331.889771	876.366882	-490.466736	-102.491348	957.262024	567.041443	-47.639297	935.569702	564.154053	108.253983
-549.472839	-35.967419	864.333191	-496.914368	-189.174927	862.325439	-556.586243	67.673973	484.176941	-563.435059	-214.451691	503.773132	-584.341370	126.772812	88.168610	-570.378174	-150.526566	90.509842	-562.727600	39.026394	1373.136108	-465.384613	-293.701233	1355.753784	-484.907745	-113.131424	1384.979858	-484.626465	-154.162231	1661.296753	-623.690002	115.910133	1132.312988	-480.100861	-387.677734	1116.586792	-516.008606	177.534698	888.444031	-371.024048	-331.974579	876.421631	-490.420288	-102.559303	957.274353	567.052185	-47.600433	935.558167	564.143372	108.290955
-549.426758	-35.909729	864.362488	-496.961273	-189.192490	862.332947	-556.575989	67.674095	484.173920	-563.501770	-214.453903	503.736755	-584.372620	126.783035	88.174248	-570.322510	-150.510071	90.510536	-562.699524	38.994228	1373.182495	-465.700043	-293.822632	1355.803589	-485.083221	-113.241364	1385.021240	-484.980438	-154.318344	1661.334961	-623.536682	116.105942	1132.404297	-480.433807	-387.638336	1116.552734	-515.816101	177.646973	888.513062	-371.197998	-332.054199	876.479553	-490.415131	-102.575478	957.294678	567.096313	-47.531643	935.538452	564.134766	108.386574
-549.314270	-35.945023	864.391602	-496.935608	-189.217224	862.344055	-556.537964	67.684242	484.166077	-563.550415	-214.428696	503.749969	-584.360046	126.753738	88.162460	-570.306152	-150.504883	90.506805	-562.576599	39.001888	1373.256104	-466.039734	-293.951904	1355.839111	-485.252197	-113.366440	1385.079590	-485.363037	-154.488846	1661.371338	-623.366760	116.255531	1132.481689	-480.801636	-387.680176	1116.564209	-515.652283	177.772507	888.585449	-371.373993	-332.145508	876.549194	-490.366943	-102.641670	957.325928	567.116211	-47.492630	935.536133	564.111267	108.398964
-549.234253	-35.901932	864.409973	-496.961304	-189.219574	862.340210	-556.512451	67.690018	484.160583	-563.576965	-214.404236	503.751038	-584.385803	126.742157	88.161583	-570.340881	-150.527786	90.496086	-562.554199	38.944073	1373.256470	-466.360687	-294.080292	1355.873779	-485.429626	-113.486931	1385.105347	-485.738098	-154.646515	1661.414551	-623.230286	116.399063	1132.558960	-481.135529	-387.768921	1116.586914	-515.448853	177.897766	888.675659	-371.580017	-332.231323	876.616028	-490.339569	-102.660469	957.337219	567.176697	-47.446560	935.513794	564.114929	108.454453
-549.131653	-35.922100	864.426208	-496.935974	-189.237595	862.342834	-556.588928	67.716972	484.191620	-563.615417	-214.389893	503.735352	-584.430420	126.695045	88.184570	-570.364441	-150.485413	90.472717	-562.517822	38.877102	1373.306885	-466.695892	-294.212738	1355.908813	-485.606018	-113.600571	1385.167480	-486.125092	-154.805801	1661.458008	-623.096985	116.548431	1132.613525	-481.479462	-387.849854	1116.607788	-515.239624	178.020813	888.768127	-371.766632	-332.314423	876.670776	-490.279938	-102.705803	957.350952	567.232361	-47.414913	935.516296	564.103455	108.474693
-549.062744	-35.909828	864.472351	-496.952728	-189.276611	862.363953	-556.524231	67.666679	484.188019	-563.813538	-214.516006	503.773743	-584.421997	126.658318	88.162407	-570.439514	-150.509201	90.485832	-562.518799	38.813305	1373.325439	-467.032135	-294.351318	1355.948364	-485.783752	-113.748230	1385.230835	-486.512573	-155.002518	1661.501587	-622.975464	116.723183	1132.709106	-481.834229	-387.964691	1116.663696	-515.029114	178.151169	888.893982	-371.955292	-332.404877	876.775452	-490.261230	-102.758705	957.391296	567.312744	-47.419914	935.542786	564.081848	108.486588
-549.009827	-35.889519	864.511230	-496.993469	-189.267960	862.371216	-556.479553	67.667549	484.216461	-563.873230	-214.459824	503.782684	-584.433960	126.647606	88.192574	-570.406616	-150.485962	90.490685	-562.565735	38.723881	1373.375122	-467.427582	-294.523682	1355.975586	-485.954010	-113.860840	1385.266235	-486.922668	-155.176529	1661.542603	-622.875793	116.870125	1132.773682	-482.178009	-388.053589	1116.650146	-514.814270	178.290176	888.989197	-372.096405	-332.518829	876.886536	-490.257233	-102.785103	957.419312	567.411560	-47.381947	935.554810	564.075073	108.493904
-548.895264	-35.874523	864.581787	-497.033661	-189.225220	862.472412	-556.400818	67.621933	484.235382	-563.894043	-214.430862	503.761871	-584.383484	126.626274	88.203865	-570.401367	-150.476974	90.506493	-562.599976	38.689320	1373.413574	-467.765350	-294.649078	1356.020020	-486.136078	-113.993050	1385.328857	-487.339783	-155.357071	1661.579224	-622.762817	117.041618	1132.829956	-482.494720	-388.323914	1116.807617	-514.636902	178.421951	889.098816	-372.269531	-332.639282	876.987366	-490.252716	-102.779984	957.519043	567.491211	-47.398003	935.576904	564.007324	108.520416
-548.856140	-35.862709	864.590576	-497.026489	-189.315186	862.395813	-556.372375	67.594368	484.234741	-563.951660	-214.396942	503.789063	-584.384583	126.593712	88.193718	-570.401428	-150.476303	90.501411	-562.661987	38.608212	1373.451172	-468.115662	-294.806854	1356.078735	-486.320435	-114.126007	1385.390015	-487.745239	-155.543304	1661.630859	-622.665894	117.223274	1132.907837	-482.830780	-388.440643	1116.830688	-514.395752	178.519058	889.184937	-372.384827	-332.764069	877.094421	-490.199066	-102.874290	957.480286	567.586792	-47.405399	935.597534	563.984192	108.517281
-548.612122	-35.937740	864.620789	-496.794434	-189.412949	862.675354	-556.248779	67.591507	484.242279	-563.969788	-214.338364	503.841675	-584.362122	126.557503	88.227592	-570.326660	-150.453781	90.496353	-562.755859	38.538914	1373.472778	-468.489838	-294.971985	1356.128296	-486.492432	-114.264313	1385.454956	-488.145142	-155.715530	1661.677124	-622.556335	117.332001	1132.945190	-483.185791	-388.569885	1116.853882	-514.158386	178.632294	889.283508	-372.502991	-332.949646	877.197388	-490.105255	-102.861198	957.674927	567.677124	-47.435753	935.611023	563.932434	108.502449
-548.366638	-36.017735	864.619812	-496.392029	-189.603119	862.715637	-556.104187	67.556923	484.245941	-563.950256	-214.272812	503.898224	-584.327637	126.572647	88.235840	-570.390686	-150.446381	90.481468	-562.834290	38.482754	1373.538208	-468.866882	-295.110382	1356.160278	-486.692108	-114.414581	1385.497559	-488.553345	-155.894470	1661.714111	-622.443481	117.426651	1132.982544	-483.547546	-388.678558	1116.836792	-513.898376	178.735458	889.401367	-372.560303	-333.105347	877.310059	-489.852997	-102.969284	957.716553	567.784973	-47.467693	935.622070	563.855347	108.475021
-548.270325	-36.046478	864.639343	-496.288605	-189.688400	862.742981	-556.032654	67.534248	484.252411	-563.956726	-214.208191	503.922729	-584.346619	126.534866	88.264839	-570.308655	-150.422714	90.492195	-562.924988	38.421089	1373.581177	-469.238800	-295.252319	1356.181274	-486.890411	-114.527824	1385.548340	-488.949371	-156.072983	1661.741211	-622.315002	117.521904	1133.022705	-483.869049	-388.707733	1116.761353	-513.658569	178.829514	889.494019	-372.636444	-333.318970	877.409607	-489.785187	-103.034630	957.752014	567.873474	-47.499352	935.623291	563.787781	108.384018
-548.110168	-36.086823	864.656982	-496.056122	-189.851181	862.759155	-555.899353	67.520348	484.252380	-563.959106	-214.168747	503.951874	-584.289551	126.511246	88.243324	-570.312378	-150.423538	90.491920	-562.990967	38.376854	1373.634399	-469.625549	-295.385864	1356.213257	-487.088654	-114.651031	1385.616577	-489.340393	-156.247864	1661.776855	-622.163330	117.609726	1133.082031	-484.210785	-388.805115	1116.778931	-513.479309	178.987869	889.617126	-372.694794	-333.522736	877.517456	-489.631470	-103.144234	957.784424	567.954834	-47.541443	935.648315	563.697266	108.342796
-548.046204	-36.074398	864.661011	-496.020325	-189.898453	862.755981	-555.828186	67.540619	484.257385	-563.983704	-214.120560	503.989136	-584.352356	126.461220	88.236664	-570.288269	-150.388824	90.467270	-563.099854	38.308353	1373.682251	-470.042450	-295.558685	1356.245239	-487.295593	-114.797806	1385.651001	-489.724396	-156.431625	1661.804932	-622.042480	117.736923	1133.143555	-484.543304	-388.967224	1116.812500	-513.219177	178.984436	889.680237	-372.767029	-333.753052	877.631714	-489.598236	-103.181511	957.792664	568.050171	-47.625256	935.678467	563.615173	108.289291
-547.991150	-36.096600	864.692444	-496.008240	-189.966431	862.769958	-555.693787	67.488083	484.235413	-564.023071	-214.107437	504.011810	-584.334290	126.444786	88.256233	-570.268005	-150.381622	90.464264	-563.174133	38.252499	1373.732788	-470.420685	-295.705017	1356.270020	-487.497040	-114.920013	1385.711060	-490.114777	-156.607224	1661.835815	-621.896484	117.842346	1133.190430	-484.887817	-389.093842	1116.825439	-512.979370	179.007416	889.725342	-372.838715	-334.007599	877.712036	-489.584045	-103.255936	957.825134	568.126465	-47.670109	935.681396	563.514221	108.231369
-547.904724	-36.100235	864.683838	-496.015350	-189.986572	862.769714	-555.580383	67.528885	484.231171	-564.008850	-214.058273	504.035339	-584.321533	126.408394	88.266388	-570.241699	-150.353943	90.485565	-563.199951	38.211662	1373.794434	-470.791351	-295.830719	1356.291382	-487.714417	-115.061058	1385.738647	-490.477112	-156.796005	1661.852417	-621.755737	117.927040	1133.243774	-485.193359	-389.257629	1116.863892	-512.744812	179.010712	889.781555	-372.889404	-334.309418	877.775452	-489.564880	-103.290504	957.830078	568.204590	-47.733807	935.682617	563.428467	108.166801
-547.857178	-36.046799	864.703552	-496.083374	-189.963608	862.759338	-555.439270	67.511253	484.207153	-564.045349	-214.053787	504.006256	-584.303040	126.379761	88.283752	-570.257263	-150.378632	90.486847	-563.233032	38.177513	1373.843262	-471.157166	-295.950317	1356.319092	-487.936981	-115.183846	1385.779907	-490.834625	-156.982208	1661.870850	-621.589355	117.998970	1133.284302	-485.485260	-389.459381	1116.883179	-512.528442	179.077774	889.887085	-372.980164	-334.624634	877.847412	-489.590607	-103.302307	957.845276	568.289734	-47.792595	935.686646	563.354675	108.117760
-547.754333	-36.043541	864.699524	-496.037201	-190.018356	862.758911	-555.266785	67.548393	484.206146	-564.006226	-214.012238	504.007263	-584.280945	126.361458	88.288139	-570.163147	-150.352722	90.486702	-563.249695	38.160015	1373.896606	-471.524139	-296.060760	1356.326538	-488.136261	-115.308891	1385.841675	-491.183746	-157.171524	1661.877563	-621.446960	118.047508	1133.341553	-485.768799	-389.624054	1116.923340	-512.290039	179.045044	889.967346	-373.045807	-334.954285	877.938843	-489.552673	-103.353874	957.858276	568.367004	-47.858967	935.665833	563.269897	108.053673
-547.725342	-35.998657	864.710510	-496.129242	-190.031891	862.755432	-555.087402	67.570694	484.222534	-563.991943	-213.976669	503.996002	-584.274292	126.333443	88.304565	-570.149353	-150.318802	90.474144	-563.238892	38.138557	1374.001709	-471.932678	-296.230560	1356.341675	-488.351074	-115.461235	1385.858765	-491.534454	-157.356552	1661.894775	-621.305603	118.074844	1133.386230	-486.111786	-389.619141	1116.840942	-512.028748	178.960327	890.039856	-373.099884	-335.340027	878.028137	-489.603699	-103.382828	957.873352	568.429504	-47.911324	935.663696	563.167114	108.004654
-547.655518	-35.991505	864.703796	-496.153656	-190.047394	862.755981	-554.918762	67.605484	484.224487	-563.980530	-213.967346	503.989044	-584.238647	126.329887	88.335770	-570.145996	-150.326508	90.465080	-563.229370	38.063103	1374.031372	-472.245758	-296.361359	1356.334595	-488.546783	-115.570244	1385.903076	-491.869965	-157.528610	1661.902466	-621.196045	118.155312	1133.422241	-486.393005	-389.730103	1116.847290	-511.757233	178.854630	890.122742	-373.169983	-335.677551	878.116089	-489.614258	-103.415001	957.884521	568.483521	-47.970753	935.645447	563.089661	107.913277
-547.624634	-35.928986	864.719666	-496.256866	-190.010117	862.752014	-554.765564	67.626305	484.226654	-563.947754	-213.912094	503.995819	-584.258850	126.280838	88.317551	-570.093445	-150.308762	90.451675	-563.331177	38.035713	1374.065063	-472.697754	-296.462311	1356.340088	-488.802673	-115.688698	1385.924316	-492.195038	-157.707581	1661.926147	-621.134033	118.209000	1133.470459	-486.698181	-389.907623	1116.846313	-511.537842	178.759415	890.209229	-373.280914	-336.079559	878.215088	-489.674957	-103.415306	957.903931	568.505920	-48.047104	935.632813	562.986511	107.849541
-547.601746	-35.920929	864.722717	-496.301422	-190.054520	862.766296	-554.619873	67.682854	484.241882	-563.945740	-213.919632	504.012787	-584.251770	126.237457	88.363968	-570.066528	-150.284149	90.488335	-563.434937	37.984085	1374.116943	-473.073120	-296.577332	1356.350586	-489.012085	-115.808357	1385.963135	-492.524811	-157.880478	1661.937378	-621.089355	118.242310	1133.506348	-486.985016	-390.046844	1116.843506	-511.305969	178.643555	890.288025	-373.389435	-336.538116	878.325928	-489.720978	-103.455879	957.926941	568.528442	-48.101631	935.630676	562.895447	107.759308
-547.562561	-35.880558	864.720703	-496.381622	-190.032471	862.770203	-554.433167	67.694145	484.221008	-563.922180	-213.886719	504.024658	-584.253601	126.183914	88.343643	-570.089417	-150.263290	90.466286	-563.505127	37.954197	1374.158325	-473.431702	-296.690613	1356.331543	-489.215240	-115.915504	1385.988403	-492.836853	-158.056213	1661.932861	-621.032532	118.232132	1133.533691	-487.281921	-390.194702	1116.819946	-511.043488	178.504700	890.370239	-373.489746	-336.906677	878.368103	-489.779907	-103.460144	957.944641	568.499573	-48.081184	935.621887	562.683289	107.833244
-547.549194	-35.850147	864.712952	-496.449188	-190.015381	862.774475	-554.265930	67.753929	484.205292	-563.871338	-213.872650	503.992584	-584.235107	126.165611	88.380249	-570.041260	-150.276123	90.490158	-563.571777	37.907101	1374.183350	-473.790924	-296.824127	1356.317627	-489.418365	-116.012802	1386.018677	-493.143036	-158.223160	1661.937134	-620.970154	118.200485	1133.544189	-487.556763	-390.300598	1116.779541	-510.798279	178.392487	890.451965	-373.586182	-337.271667	878.397217	-489.844635	-103.459381	957.958069	568.423157	-48.086796	935.584167	562.419495	107.967606
-547.535522	-35.830929	864.737427	-496.573730	-189.950424	862.783997	-554.089600	67.817612	484.206451	-563.813477	-213.847061	503.983917	-584.255188	126.113777	88.382439	-570.033875	-150.245407	90.457047	-563.631348	37.868893	1374.213135	-474.122528	-296.938324	1356.311523	-489.616608	-116.124573	1386.021851	-493.445801	-158.394821	1661.926880	-620.911743	118.157547	1133.564087	-487.844604	-390.411316	1116.755127	-510.540100	178.293625	890.543640	-373.638123	-337.618744	878.446228	-489.938416	-103.465347	957.992981	568.491516	-48.266766	935.579163	562.567993	107.694595
-547.565125	-35.810394	864.731506	-496.672760	-189.939148	862.783447	-553.908203	67.889786	484.213043	-563.744446	-213.825912	503.949280	-584.242126	126.076996	88.403343	-569.935730	-150.193909	90.437904	-563.714233	37.851177	1374.246948	-474.481720	-297.054810	1356.274536	-489.812042	-116.223091	1386.017456	-493.712921	-158.545975	1661.922607	-620.864807	118.124283	1133.584961	-488.122498	-390.591217	1116.735718	-510.285461	178.163696	890.632629	-373.734955	-337.937164	878.467346	-490.031006	-103.470688	958.001465	568.518555	-48.411263	935.561646	562.696960	107.372269
-547.566101	-35.789051	864.725159	-496.703156	-189.965912	862.791992	-553.721069	67.960678	484.199188	-563.687134	-213.786606	503.932068	-584.197388	126.039627	88.431175	-569.901184	-150.210587	90.455986	-563.762207	37.825588	1374.272095	-474.819824	-297.154175	1356.256348	-490.020966	-116.311363	1386.028687	-493.988373	-158.695923	1661.919067	-620.809021	118.065041	1133.593750	-488.380676	-390.852539	1116.797729	-509.988190	178.012634	890.722229	-373.852539	-338.286835	878.498962	-490.093750	-103.489105	958.020142	568.330444	-48.288574	935.533997	562.226257	107.606377
-547.564148	-35.777245	864.728943	-496.795166	-189.928787	862.797058	-553.530396	68.059242	484.186432	-563.599731	-213.766678	503.912109	-584.188538	125.995842	88.450035	-569.852844	-150.177429	90.475525	-563.833008	37.798939	1374.300903	-475.163696	-297.273560	1356.242188	-490.208710	-116.414886	1386.025513	-494.248138	-158.864456	1661.893799	-620.758789	118.014297	1133.620361	-488.649536	-391.008484	1116.801880	-509.708191	177.891296	890.829468	-373.994995	-338.643860	878.499817	-490.175629	-103.494164	958.039978	568.197693	-48.304237	935.502808	562.039978	107.597542
-547.586792	-35.762321	864.743164	-496.885162	-189.910599	862.813477	-553.375244	68.138931	484.172699	-563.515015	-213.747421	503.901489	-584.194153	125.955589	88.472069	-569.834045	-150.189789	90.520683	-563.924194	37.754845	1374.335083	-475.469666	-297.379364	1356.216919	-490.403473	-116.520615	1386.058594	-494.488464	-159.002151	1661.875732	-620.733337	117.976753	1133.621460	-488.953400	-391.174377	1116.822266	-509.449982	177.765976	890.956604	-374.167908	-338.972717	878.508850	-490.273132	-103.503815	958.071899	568.078064	-48.306080	935.489685	561.848755	107.590195
-547.601990	-35.702732	864.753540	-496.977264	-189.879440	862.810425	-553.201355	68.215065	484.179993	-563.380188	-213.689911	503.878387	-584.192383	125.907394	88.466530	-569.792847	-150.198349	90.509132	-564.016113	37.714699	1374.375732	-475.792297	-297.468933	1356.216675	-490.578003	-116.646431	1386.068604	-494.717224	-159.146164	1661.869751	-620.714294	117.964760	1133.649780	-489.246918	-391.336090	1116.838135	-509.192200	177.607803	891.058533	-374.356079	-339.345917	878.525391	-490.367279	-103.497795	958.093140	567.933350	-48.261005	935.458801	561.664490	107.628105
-547.619019	-35.747601	864.734863	-497.005096	-189.918045	862.806885	-553.006226	68.266243	484.143127	-563.246277	-213.679153	503.887238	-584.179016	125.910576	88.493355	-569.780090	-150.220795	90.549431	-564.131165	37.680511	1374.412842	-476.111206	-297.531891	1356.176758	-490.779419	-116.729446	1386.098022	-494.932770	-159.278564	1661.859741	-620.687988	117.940163	1133.690430	-489.608063	-391.310425	1116.712891	-509.024170	177.490799	891.149048	-374.509857	-339.652557	878.502625	-490.438904	-103.548561	958.099548	567.739319	-48.240189	935.440674	561.452087	107.657639
-547.672302	-35.713554	864.703308	-497.135620	-189.880905	862.820068	-552.821106	68.340942	484.139526	-563.119263	-213.673172	503.860504	-584.140564	125.854698	88.477928	-569.681274	-150.195450	90.546349	-564.224182	37.627274	1374.442749	-476.409760	-297.612335	1356.171753	-490.961578	-116.809273	1386.124634	-495.134094	-159.403519	1661.831909	-620.689941	117.953018	1133.689575	-489.892029	-391.441040	1116.691284	-508.838654	177.369003	891.244629	-374.717957	-339.966919	878.499023	-490.576935	-103.516701	958.106323	567.519104	-48.211651	935.403320	561.218872	107.694481
-547.689270	-35.687126	864.698181	-497.173706	-189.897873	862.816467	-552.648926	68.441246	484.126709	-562.978577	-213.655396	503.836914	-584.126282	125.858917	88.479568	-569.625122	-150.181656	90.550941	-564.360535	37.598362	1374.462524	-476.712372	-297.665771	1356.147705	-491.171478	-116.895210	1386.128418	-495.347076	-159.514786	1661.793457	-620.697144	117.935295	1133.706665	-490.161621	-391.647308	1116.754639	-508.655548	177.227066	891.339172	-374.960815	-340.294128	878.490845	-490.658051	-103.535797	958.122375	567.269409	-48.186485	935.356079	561.017090	107.726608
-547.715820	-35.689835	864.685303	-497.245392	-189.886978	862.836487	-552.471008	68.543419	484.114471	-562.847534	-213.640671	503.843964	-584.137878	125.810905	88.511742	-569.634155	-150.273743	90.598503	-564.410156	37.550152	1374.501831	-476.976135	-297.758514	1356.122437	-491.334991	-116.974396	1386.136475	-495.539459	-159.629364	1661.750732	-620.683472	117.914803	1133.723755	-490.496643	-391.654297	1116.676880	-508.472015	177.117462	891.428406	-375.201721	-340.579773	878.476990	-490.765961	-103.539543	958.146484	566.981323	-48.166473	935.319336	560.789124	107.783340
-547.782715	-35.659210	864.662170	-497.362488	-189.865616	862.844421	-552.299500	68.636353	484.097107	-562.713135	-213.629562	503.805298	-584.131226	125.805756	88.522858	-569.507080	-150.242920	90.597160	-564.509399	37.524525	1374.515503	-477.244263	-297.836182	1356.088867	-491.540955	-117.052582	1386.136597	-495.722076	-159.730850	1661.704102	-620.661194	117.848312	1133.724609	-490.805725	-391.779022	1116.656738	-508.269440	177.021591	891.522766	-375.489532	-340.872131	878.464539	-490.898987	-103.518959	958.153198	567.087952	-47.948097	935.229675	560.910339	107.698364
-547.811523	-35.647224	864.640747	-497.440704	-189.842773	862.852478	-552.097778	68.726479	484.078125	-562.576660	-213.658020	503.792450	-584.111328	125.795822	88.536453	-569.532715	-150.243896	90.591141	-564.681946	37.533348	1374.532104	-477.559265	-297.901398	1356.074829	-491.758362	-117.092072	1386.147705	-495.883728	-159.812653	1661.654175	-620.689148	117.808456	1133.737915	-491.109375	-391.872772	1116.633179	-508.053833	176.927368	891.644287	-375.777039	-341.179962	878.431824	-490.993011	-103.506416	958.160522	566.839478	-47.971378	935.349854	560.754944	107.547096
-547.878357	-35.699780	864.625122	-497.546661	-189.827805	862.881897	-551.892334	68.858780	484.041687	-562.433533	-213.595428	503.770966	-584.077881	125.806427	88.565285	-569.434570	-150.216431	90.581383	-564.791748	37.523087	1374.560547	-477.827362	-297.977875	1356.058594	-491.933105	-117.144691	1386.158813	-496.040375	-159.882309	1661.621094	-620.675232	117.750122	1133.751953	-491.408905	-392.046631	1116.676636	-507.833557	176.859177	891.762878	-376.070648	-341.452972	878.408691	-491.128235	-103.517715	958.183105	566.451965	-47.824188	935.317505	560.351685	107.739166
-547.904907	-35.681835	864.602051	-497.616730	-189.815643	862.869568	-551.674988	68.998085	484.051697	-562.332092	-213.623535	503.756683	-584.019470	125.793579	88.558678	-569.494141	-150.247070	90.608215	-564.863159	37.476078	1374.571411	-478.041046	-298.076324	1356.052002	-492.069733	-117.211731	1386.171631	-496.180481	-159.948914	1661.585205	-620.687561	117.736862	1133.753784	-491.708618	-392.166290	1116.691528	-507.632233	176.801407	891.880737	-376.349762	-341.688324	878.394592	-491.219238	-103.519455	958.181335	566.068970	-47.764435	935.261108	560.052551	107.837860
-547.903687	-35.678070	864.549805	-497.643646	-189.792053	862.867981	-551.473999	69.125793	484.051086	-562.205994	-213.583435	503.724518	-584.026123	125.789375	88.562698	-569.452942	-150.231339	90.598747	-564.983398	37.480011	1374.599609	-478.326233	-298.101685	1356.033936	-492.292145	-117.242722	1386.172241	-496.321075	-159.986755	1661.538818	-620.698730	117.717545	1133.752319	-491.999451	-392.300140	1116.687256	-507.458069	176.769867	891.988464	-376.657776	-341.932831	878.353821	-491.285919	-103.497063	958.171448	565.634155	-47.686008	935.182434	559.700134	107.915260
-547.930481	-35.671124	864.499573	-497.669952	-189.799576	862.852112	-551.277100	69.293144	484.036835	-562.125122	-213.608536	503.733704	-583.990479	125.809074	88.584618	-569.506958	-150.273239	90.620720	-565.090149	37.453873	1374.602173	-478.589447	-298.152252	1355.981323	-492.482941	-117.286575	1386.148804	-496.463867	-160.017548	1661.470947	-620.699280	117.731903	1133.769165	-492.273193	-392.472412	1116.703613	-507.307587	176.770065	892.091675	-376.983887	-342.152649	878.287659	-491.354004	-103.490715	958.151611	565.212524	-47.617470	935.126099	559.307434	108.043930
-547.966003	-35.661186	864.474548	-497.749969	-189.774307	862.856140	-551.090271	69.398766	483.988922	-561.998291	-213.590454	503.687195	-584.011108	125.828621	88.583473	-569.476013	-150.272873	90.638702	-565.221741	37.424236	1374.610229	-478.865662	-298.213470	1355.943604	-492.663635	-117.339714	1386.137939	-496.595917	-160.043350	1661.416260	-620.709106	117.757744	1133.750122	-492.587433	-392.631500	1116.709717	-507.185852	176.783875	892.191895	-377.348846	-342.362885	878.207092	-491.461487	-103.479836	958.158325	564.793396	-47.516453	935.054260	558.945984	108.172707
-547.983826	-35.711414	864.423767	-497.774109	-189.801086	862.853210	-550.905090	69.550980	483.962555	-561.946289	-213.644806	503.700714	-583.996582	125.833626	88.572609	-569.485229	-150.286133	90.624649	-565.333862	37.411034	1374.630859	-479.129852	-298.269257	1355.891357	-492.868866	-117.395721	1386.125610	-496.738617	-160.042160	1661.364258	-620.749023	117.825066	1133.759888	-492.886230	-392.748383	1116.683228	-507.077942	176.785950	892.282227	-377.698212	-342.574707	878.153076	-491.531067	-103.504890	958.146240	564.284973	-47.461487	934.995239	558.530457	108.242767
-548.016663	-35.711796	864.381226	-497.801605	-189.824585	862.836792	-550.753601	69.696259	483.967438	-561.853699	-213.652512	503.655121	-583.972595	125.867844	88.586868	-569.515686	-150.271622	90.606323	-565.461060	37.407936	1374.639648	-479.407166	-298.289032	1355.852783	-493.066376	-117.443634	1386.127319	-496.872925	-160.040466	1661.313354	-620.785217	117.892807	1133.772461	-493.233948	-392.824646	1116.639526	-506.967407	176.801865	892.352112	-378.058044	-342.779816	878.068176	-491.594940	-103.512245	958.127563	563.711853	-47.404095	934.913818	558.102905	108.315918
-548.017639	-35.712715	864.376099	-497.807709	-189.817123	862.844299	-550.570190	69.816109	483.973938	-561.782593	-213.672318	503.673248	-583.935242	125.910500	88.595512	-569.505188	-150.282135	90.632195	-565.598267	37.381462	1374.639160	-479.661255	-298.344452	1355.803833	-493.253510	-117.462387	1386.120850	-496.998688	-160.022812	1661.265869	-620.819641	117.963074	1133.778076	-493.536346	-392.919159	1116.624390	-506.894989	176.864517	892.428101	-378.403809	-342.938141	877.991638	-491.644653	-103.516937	958.144775	563.231995	-47.318810	934.890503	557.659363	108.403503
-548.011597	-35.710415	864.355164	-497.852997	-189.786575	862.863220	-550.438965	69.937386	483.993500	-561.729065	-213.681381	503.668182	-583.958374	125.900513	88.635635	-569.537354	-150.290176	90.625061	-565.698364	37.370670	1374.653076	-479.887604	-298.360321	1355.758667	-493.442169	-117.509171	1386.129150	-497.126556	-159.991959	1661.237671	-620.873474	118.073059	1133.802490	-493.866302	-392.996613	1116.602417	-506.825165	176.866058	892.476257	-378.761780	-343.083557	877.923340	-491.706177	-103.498558	958.157410	562.218079	-47.542767	934.922485	556.994629	108.362808
-548.016602	-35.777584	864.313538	-497.871582	-189.818024	862.865662	-550.256226	70.062332	483.973846	-561.664307	-213.712769	503.646606	-583.913269	125.918449	88.639366	-569.556641	-150.322540	90.617767	-565.826538	37.356358	1374.646362	-480.129578	-298.405090	1355.734497	-493.621979	-117.530487	1386.134033	-497.249634	-159.962036	1661.204102	-620.902100	118.141930	1133.790649	-494.232666	-392.893707	1116.443481	-506.758392	176.941132	892.536316	-379.115448	-343.212341	877.835999	-491.763519	-103.536346	958.151733	562.217224	-46.851685	934.791016	556.280518	109.312614
-548.041504	-35.718025	864.306824	-497.915771	-189.823227	862.842529	-550.156555	70.172768	483.984741	-561.614197	-213.725220	503.645874	-583.946777	125.912056	88.649277	-569.557434	-150.350967	90.640137	-565.928528	37.363163	1374.649658	-480.343140	-298.424713	1355.676636	-493.793945	-117.554871	1386.120728	-497.374084	-159.904907	1661.183838	-620.933472	118.237427	1133.807861	-494.591492	-392.892090	1116.386230	-506.717010	177.008926	892.576477	-379.494537	-343.291992	877.743530	-491.826721	-103.536514	958.148926	562.040222	-46.678398	934.775024	556.120239	109.426727
-548.020325	-35.695850	864.284973	-497.926361	-189.812698	862.845703	-550.032837	70.232796	483.987640	-561.531494	-213.694946	503.613495	-583.923767	125.910469	88.655724	-569.569275	-150.355377	90.637009	-566.023743	37.363407	1374.661255	-480.576813	-298.472076	1355.642700	-493.928528	-117.577255	1386.132690	-497.513855	-159.859192	1661.155640	-620.945801	118.336426	1133.806885	-494.933289	-392.918945	1116.352905	-506.672058	177.103790	892.632690	-379.893768	-343.417389	877.659729	-491.863708	-103.525780	958.154053	561.714722	-46.198032	934.766357	555.795349	109.792709
-548.041199	-35.696182	864.264587	-497.977081	-189.807693	862.834717	-549.895325	70.275887	483.980621	-561.473877	-213.697586	503.613007	-583.924927	125.912354	88.645966	-569.577820	-150.370758	90.631516	-566.104004	37.377773	1374.666260	-480.801422	-298.527740	1355.640137	-494.075439	-117.575516	1386.141724	-497.668762	-159.804626	1661.142456	-620.990723	118.453789	1133.829956	-495.282349	-392.917267	1116.351440	-506.683380	177.181702	892.653748	-380.278503	-343.531799	877.610291	-491.926453	-103.532211	958.148071	561.341187	-45.663666	934.746277	555.411438	110.541801
-548.039063	-35.693817	864.253052	-498.008667	-189.827850	862.840210	-549.768127	70.298912	483.991058	-561.403564	-213.698959	503.602539	-583.878967	125.934006	88.682671	-569.562012	-150.366943	90.634224	-566.183289	37.368542	1374.697021	-481.032562	-298.576355	1355.622070	-494.182922	-117.583237	1386.151733	-497.818054	-159.732620	1661.135010	-621.026184	118.598969	1133.848022	-495.635345	-392.915497	1116.341431	-506.695892	177.274658	892.720459	-380.687714	-343.559753	877.564148	-491.976410	-103.550385	958.157532	561.126099	-45.232189	934.749512	555.175415	111.107704
-548.057556	-35.685379	864.237244	-498.091583	-189.806122	862.862610	-549.678040	70.317101	483.998077	-561.399231	-213.698074	503.579071	-583.885437	125.876335	88.684158	-569.590088	-150.374893	90.633957	-566.244812	37.395012	1374.719971	-481.201294	-298.592194	1355.632813	-494.271210	-117.582512	1386.170898	-497.991913	-159.665466	1661.138306	-621.065308	118.739143	1133.898315	-495.955688	-392.938599	1116.352905	-506.754608	177.431732	892.774109	-381.072052	-343.611389	877.543823	-492.053497	-103.532631	958.169189	561.067871	-45.000416	934.785645	554.823242	111.477173
-548.067810	-35.679058	864.258545	-498.149292	-189.792984	862.886780	-549.509949	70.348816	484.015625	-561.328735	-213.668747	503.575165	-583.859009	125.863441	88.673004	-569.614990	-150.368668	90.639252	-566.314697	37.428356	1374.752563	-481.367737	-298.613159	1355.641602	-494.380402	-117.585953	1386.185303	-498.160828	-159.577484	1661.144897	-621.119812	118.936241	1133.972656	-496.289520	-392.960785	1116.386108	-506.778259	177.460419	892.800110	-381.441101	-343.608093	877.498901	-492.110565	-103.537857	958.200928	561.308105	-45.007294	934.882751	554.868469	111.333321
-548.079651	-35.698250	864.261047	-498.164063	-189.834793	862.906738	-549.400208	70.357040	484.043579	-561.306335	-213.659286	503.561646	-583.839172	125.842552	88.726433	-569.551636	-150.351425	90.629120	-566.355652	37.428417	1374.770630	-481.515808	-298.631317	1355.670166	-494.470001	-117.567589	1386.229614	-498.344727	-159.467224	1661.164673	-621.183411	119.142792	1134.029175	-496.635345	-392.917908	1116.397217	-506.841858	177.546906	892.842224	-381.828979	-343.617432	877.465515	-492.157867	-103.570679	958.223572	561.592285	-45.041000	935.027405	555.004700	111.214035
-548.114136	-35.693726	864.241882	-498.247192	-189.855194	862.914246	-549.297058	70.347633	484.049438	-561.303650	-213.668121	503.555817	-583.814636	125.851646	88.747055	-569.586731	-150.361465	90.628975	-566.374512	37.463341	1374.803223	-481.671356	-298.621857	1355.666382	-494.569244	-117.559769	1386.256226	-498.525574	-159.367065	1661.180420	-621.235535	119.338165	1134.118408	-496.951050	-393.009064	1116.518066	-506.928284	177.628677	892.867859	-382.247131	-343.614044	877.464233	-492.228821	-103.577438	958.221558	561.744568	-45.040752	935.121216	555.057434	111.236290
-548.123291	-35.695782	864.235901	-498.288513	-189.863388	862.926392	-549.156677	70.360001	484.076477	-561.241089	-213.640823	503.538208	-583.782532	125.799400	88.776031	-569.626038	-150.372833	90.627594	-566.415466	37.498795	1374.837036	-481.827637	-298.609497	1355.676025	-494.653961	-117.539566	1386.300049	-498.713043	-159.246796	1661.211182	-621.292419	119.588608	1134.174438	-497.313477	-392.837982	1116.401733	-507.032471	177.702026	892.872986	-382.627686	-343.612396	877.422363	-492.274719	-103.585022	958.231689	561.951538	-45.028568	935.163086	555.211060	111.199669
-548.151245	-35.661381	864.244995	-498.384827	-189.845367	862.954834	-549.066711	70.346870	484.091736	-561.248779	-213.647766	503.525970	-583.770569	125.785492	88.786652	-569.647949	-150.378311	90.649712	-566.433838	37.541058	1374.879883	-481.980072	-298.609161	1355.702759	-494.748322	-117.532082	1386.340820	-498.915192	-159.128693	1661.251953	-621.342163	119.817154	1134.255981	-497.591187	-392.939850	1116.522461	-507.150269	177.743027	892.903442	-383.035156	-343.596619	877.434814	-492.353760	-103.567146	958.256775	562.134888	-45.045944	935.181091	555.341614	111.126663
-548.194885	-35.641006	864.263855	-498.441895	-189.901337	862.967224	-548.971069	70.308235	484.139557	-561.212280	-213.588577	503.541473	-583.766357	125.752953	88.837524	-569.628601	-150.351974	90.643837	-566.426208	37.587360	1374.950317	-482.097168	-298.577942	1355.734009	-494.837280	-117.535484	1386.412598	-499.099579	-159.004105	1661.307983	-621.405457	120.067039	1134.369385	-497.877747	-392.942230	1116.577881	-507.299286	177.772873	892.914368	-383.454193	-343.560059	877.419922	-492.412445	-103.598869	958.276489	562.377747	-45.200562	935.161926	555.535217	110.835693
-548.219421	-35.642303	864.286316	-498.502777	-189.864136	862.986633	-548.881592	70.317215	484.203369	-561.192322	-213.567947	503.535645	-583.739624	125.707085	88.845642	-569.668701	-150.365097	90.651009	-566.418274	37.635433	1374.992432	-482.215973	-298.541565	1355.784302	-494.902649	-117.503502	1386.465454	-499.273376	-158.891266	1661.353027	-621.466370	120.367081	1134.470581	-498.168457	-392.811951	1116.516479	-507.446777	177.795471	892.939270	-383.820557	-343.516846	877.396240	-492.466003	-103.591316	958.301941	562.430237	-45.382267	935.137817	555.528503	110.645798
-548.258423	-35.632854	864.299561	-498.572144	-189.874039	863.006531	-548.801514	70.295258	484.228516	-561.186646	-213.530762	503.530029	-583.700989	125.677124	88.873535	-569.654297	-150.352020	90.657913	-566.397339	37.699100	1375.026489	-482.343536	-298.504211	1355.816162	-494.970428	-117.473022	1386.506958	-499.448517	-158.755600	1661.391846	-621.518311	120.648277	1134.565796	-498.409180	-392.927948	1116.661011	-507.603668	177.799683	892.931885	-384.207336	-343.440216	877.383728	-492.521759	-103.595238	958.319397	562.408569	-45.711399	935.119202	555.398315	110.523064
-548.306213	-35.588219	864.337463	-498.626892	-189.898315	863.038879	-548.723450	70.274452	484.256714	-561.228760	-213.538544	503.544556	-583.649475	125.714767	88.885101	-569.661743	-150.356400	90.662445	-566.372009	37.767220	1375.062500	-482.444397	-298.445740	1355.877075	-495.012177	-117.426018	1386.570313	-499.620728	-158.610931	1661.437134	-621.567261	120.891014	1134.653687	-498.705933	-392.778778	1116.628540	-507.770935	177.780487	892.927856	-384.592072	-343.369019	877.371216	-492.576660	-103.595062	958.356689	562.657898	-46.137352	935.059937	555.599915	110.081734
-548.384949	-35.582970	864.359985	-498.738953	-189.892654	863.060974	-548.707581	70.257797	484.287323	-561.268066	-213.504730	503.572296	-583.651306	125.686447	88.910088	-569.710693	-150.356506	90.666679	-566.345337	37.857273	1375.110229	-482.537323	-298.390686	1355.920044	-495.062439	-117.369652	1386.622314	-499.790924	-158.469162	1661.497314	-621.616882	121.127579	1134.748779	-498.978699	-392.706573	1116.695068	-507.949799	177.757095	892.915100	-384.969299	-343.277130	877.385498	-492.668579	-103.595428	958.378418	563.422241	-45.948063	934.950012	555.809509	110.107513
-548.470520	-35.575909	864.388367	-498.855377	-189.880310	863.078674	-548.720093	70.242233	484.317841	-561.315552	-213.501053	503.541412	-583.681091	125.668182	88.926582	-569.720154	-150.359390	90.681335	-566.260925	37.949856	1375.197388	-482.626617	-298.352997	1355.967041	-495.088867	-117.323051	1386.683228	-499.961456	-158.293976	1661.553711	-621.649475	121.308609	1134.833252	-499.220795	-392.662811	1116.740601	-508.132263	177.703568	892.897217	-385.326874	-343.175049	877.394775	-492.754395	-103.593262	958.397217	563.587036	-46.125530	934.951477	555.748291	109.984505
-548.512695	-35.532684	864.421875	-498.902252	-189.886108	863.103027	-548.691895	70.209267	484.351563	-561.362671	-213.455460	503.558014	-583.658020	125.705612	88.933762	-569.765930	-150.323196	90.654076	-566.205566	38.009098	1375.218018	-482.690033	-298.283569	1355.996460	-495.105957	-117.263336	1386.739258	-500.121002	-158.105225	1661.610840	-621.707703	121.519814	1134.924438	-499.501617	-392.555573	1116.799072	-508.313019	177.607956	892.880127	-385.687744	-343.087646	877.407349	-492.806213	-103.586365	958.429688	563.732483	-46.238350	934.944092	555.699890	109.898918
-548.586121	-35.493492	864.434937	-499.034302	-189.824814	863.101990	-548.755005	70.194427	484.368805	-561.410583	-213.426910	503.531281	-583.688965	125.700493	88.959351	-569.779114	-150.324707	90.648750	-566.134277	38.105129	1375.258789	-482.757080	-298.237091	1356.051270	-495.116760	-117.199730	1386.766846	-500.265808	-157.910599	1661.656738	-621.772278	121.638176	1134.978027	-499.710358	-392.632813	1116.947754	-508.487518	177.513626	892.855103	-386.033051	-342.996521	877.432556	-492.894287	-103.550468	958.432251	563.838379	-46.301643	934.926880	555.730347	109.837463
-548.645020	-35.463837	864.428406	-499.139282	-189.808548	863.106201	-548.798157	70.208687	484.373535	-561.470642	-213.428391	503.505554	-583.695374	125.730576	88.944656	-569.825867	-150.341263	90.656700	-566.074463	38.220318	1375.261475	-482.784607	-298.149963	1356.077881	-495.113708	-117.121178	1386.798828	-500.382385	-157.716248	1661.684814	-621.843506	121.795731	1135.020508	-499.942383	-392.584656	1117.017578	-508.666901	177.414322	892.792725	-386.368744	-342.854797	877.428162	-492.970856	-103.529198	958.429565	563.914856	-46.309669	934.888794	555.750183	109.853706
-548.709778	-35.411999	864.397278	-499.220306	-189.804153	863.117126	-548.828186	70.197739	484.356384	-561.480103	-213.353516	503.492371	-583.754272	125.782883	88.908943	-569.844543	-150.350098	90.651131	-565.983093	38.347973	1375.280640	-482.846619	-298.089294	1356.100830	-495.115540	-117.018845	1386.804199	-500.488403	-157.506805	1661.713501	-621.891113	121.896339	1135.036865	-500.159607	-392.541534	1117.050293	-508.849213	177.289856	892.704590	-386.695160	-342.752991	877.415833	-493.029907	-103.476860	958.412537	563.974365	-46.318127	934.908386	555.750610	109.867020
-548.805664	-35.417213	864.381409	-499.305756	-189.804733	863.119141	-548.888489	70.254486	484.338989	-561.539673	-213.340378	503.519318	-583.758606	125.810211	88.922203	-569.841248	-150.313568	90.656754	-565.904602	38.490154	1375.277466	-482.872894	-297.990204	1356.150146	-495.115936	-116.906219	1386.823486	-500.577759	-157.306366	1661.755493	-621.948914	121.987411	1135.048462	-500.375763	-392.460754	1117.080688	-509.027100	177.155121	892.584839	-387.022552	-342.626709	877.403381	-493.106537	-103.461845	958.399353	563.958435	-46.326103	934.916931	555.731628	109.856270
-548.894653	-35.346485	864.408569	-499.456451	-189.715378	863.134155	-548.963684	70.288780	484.361053	-561.654785	-213.352859	503.518250	-583.782471	125.845421	88.895699	-569.881042	-150.323990	90.653404	-565.822632	38.623951	1375.319946	-482.912354	-297.886261	1356.203125	-495.107788	-116.804947	1386.864746	-500.656158	-157.092712	1661.810913	-622.002258	122.029434	1135.070923	-500.596954	-392.406464	1117.127075	-509.198456	177.005112	892.492493	-387.359802	-342.490540	877.412292	-493.205811	-103.393890	958.414795	563.975403	-46.390690	934.969055	555.697327	109.811890
-548.992371	-35.298641	864.404480	-499.565674	-189.676666	863.146790	-549.034424	70.288857	484.373627	-561.753479	-213.309525	503.529510	-583.813538	125.869957	88.875832	-569.903748	-150.304916	90.636154	-565.753967	38.758877	1375.334106	-482.943970	-297.770599	1356.267212	-495.082245	-116.684349	1386.912598	-500.711914	-156.895599	1661.869995	-622.085571	122.044228	1135.103271	-500.798035	-392.322388	1117.185547	-509.380585	176.837845	892.420410	-387.687073	-342.348816	877.459351	-493.293976	-103.338264	958.412964	564.013123	-46.435734	935.006714	555.692261	109.752533
-549.116821	-35.280506	864.421082	-499.708099	-189.622345	863.189819	-549.094788	70.345085	484.402008	-561.783630	-213.385590	503.535126	-583.810364	125.922592	88.880493	-569.871887	-150.282639	90.649658	-565.674072	38.920715	1375.338257	-482.952484	-297.643555	1356.302246	-495.044708	-116.551971	1386.948486	-500.763062	-156.706055	1661.929688	-622.128906	122.041557	1135.090332	-501.009338	-392.211853	1117.215698	-509.530029	176.657684	892.322205	-387.995270	-342.227661	877.476318	-493.407318	-103.280807	958.434082	564.014099	-46.478237	935.031860	555.642090	109.735321
-549.191040	-35.214474	864.421021	-499.793182	-189.556381	863.187134	-549.134583	70.382385	484.377563	-561.861755	-213.374390	503.499084	-583.816162	125.963867	88.838409	-569.821106	-150.269028	90.642174	-565.616272	39.050137	1375.326172	-482.953888	-297.503235	1356.338501	-495.017151	-116.392632	1386.972778	-500.790253	-156.506317	1661.979858	-622.192322	122.068245	1135.073486	-501.224152	-392.067719	1117.255371	-509.694855	176.474457	892.186401	-388.296570	-342.083801	877.479431	-493.475128	-103.214752	958.428833	564.019287	-46.458878	935.029297	555.516907	109.816704
-549.299683	-35.101444	864.419861	-499.926697	-189.466370	863.181519	-549.214355	70.452324	484.373932	-562.066162	-213.251373	503.513977	-583.833984	126.031670	88.810318	-569.963135	-150.322449	90.637436	-565.589233	39.231396	1375.296021	-482.956299	-297.353912	1356.393311	-494.989380	-116.241447	1386.958862	-500.806885	-156.272522	1662.007080	-622.233582	122.090706	1135.010376	-501.428253	-391.968994	1117.275391	-509.842377	176.332199	892.033630	-388.642181	-341.939636	877.460632	-493.563812	-103.111923	958.414734	564.033325	-46.460728	934.992920	555.445862	109.893524
-549.412231	-35.062145	864.394897	-499.992004	-189.428238	863.188843	-549.302917	70.531448	484.375916	-562.027222	-213.273727	503.522949	-583.844299	126.045197	88.777473	-569.945557	-150.293869	90.632248	-565.547791	39.424824	1375.235107	-482.943237	-297.210419	1356.425903	-494.952972	-116.059624	1386.955322	-500.802246	-156.022614	1662.020752	-622.278931	122.123238	1134.949463	-501.609161	-391.930115	1117.384644	-509.968994	176.175507	891.872986	-388.970642	-341.823334	877.472290	-493.638275	-103.039253	958.397827	564.178955	-46.642979	934.955872	555.807861	109.571266
-549.482788	-34.983967	864.396912	-500.035919	-189.401733	863.198242	-549.354065	70.569435	484.353729	-562.107483	-213.251099	503.509979	-583.848755	126.140900	88.777916	-569.956604	-150.288651	90.645264	-565.498718	39.586842	1375.193115	-482.921326	-297.052246	1356.481323	-494.909729	-115.863960	1386.948853	-500.805573	-155.744141	1662.042969	-622.302124	122.163445	1134.876953	-501.770660	-391.830933	1117.455322	-510.097198	176.034210	891.729553	-389.308289	-341.635620	877.477173	-493.673737	-102.973099	958.395020	564.246582	-46.672974	934.920837	555.906067	109.512177
-549.586365	-34.878307	864.416870	-500.160889	-189.248489	863.194763	-549.442749	70.612923	484.403870	-562.164307	-213.202057	503.517670	-583.847717	126.168953	88.763557	-569.935852	-150.279480	90.629837	-565.437744	39.745747	1375.161377	-482.880707	-296.925171	1356.544434	-494.839050	-115.681389	1386.969971	-500.791565	-155.490891	1662.102783	-622.339722	122.178284	1134.831787	-501.937469	-391.790039	1117.595093	-510.223633	175.855942	891.599060	-389.620422	-341.475708	877.489807	-493.757690	-102.849678	958.393860	564.296143	-46.664291	934.893188	555.927551	109.521614
-549.654236	-34.792374	864.472351	-500.219574	-189.109116	863.214111	-549.523743	70.630562	484.421478	-562.226074	-213.076477	503.530823	-583.852478	126.262863	88.740456	-569.948486	-150.270309	90.647652	-565.411072	39.887772	1375.139648	-482.842255	-296.755737	1356.596313	-494.753387	-115.510307	1386.980469	-500.801239	-155.207748	1662.172363	-622.372803	122.189507	1134.796631	-502.105652	-391.607971	1117.603027	-510.347076	175.677826	891.492371	-389.930878	-341.306854	877.519958	-493.801605	-102.747871	958.425964	564.332275	-46.632145	934.887695	555.952698	109.531609
-549.780701	-34.724468	864.483765	-500.338989	-189.020569	863.247742	-549.620300	70.650818	484.444733	-562.297302	-213.022842	503.544556	-583.856567	126.320908	88.757813	-569.944397	-150.239883	90.658371	-565.387146	40.066128	1375.098267	-482.779724	-296.587250	1356.648560	-494.638519	-115.327766	1386.980347	-500.826202	-154.921265	1662.238647	-622.424011	122.211464	1134.720703	-502.279785	-391.536591	1117.704956	-510.437378	175.474106	891.367004	-390.289459	-341.101044	877.570557	-493.893097	-102.643234	958.435608	564.398315	-46.628540	934.873413	556.012512	109.525093
-549.900513	-34.607838	864.488098	-500.453064	-188.882202	863.244446	-549.729492	70.678749	484.440338	-562.354126	-213.006424	503.527863	-583.894470	126.341431	88.710060	-570.040039	-150.226532	90.639824	-565.316772	40.312778	1375.077148	-482.677795	-296.379822	1356.686035	-494.519379	-115.111488	1386.952515	-500.889282	-154.614182	1662.293213	-622.466736	122.206909	1134.647583	-502.411926	-391.587524	1117.911987	-510.546906	175.284973	891.208069	-390.693756	-340.946808	877.579895	-493.979401	-102.508018	958.425232	564.498047	-46.622856	934.896912	556.077942	109.524918
-550.042725	-34.496704	864.470581	-500.567444	-188.761246	863.252563	-549.856689	70.729393	484.401001	-562.381714	-212.936707	503.517609	-583.938049	126.353394	88.688560	-570.052002	-150.226257	90.637192	-565.294434	40.513332	1374.971802	-482.552307	-296.200073	1356.729492	-494.368408	-114.856903	1386.907593	-501.001495	-154.291229	1662.329834	-622.541870	122.230507	1134.540405	-502.557404	-391.576385	1118.017456	-510.657745	175.098938	891.060547	-391.087860	-340.770172	877.580811	-494.078278	-102.360535	958.407776	564.565918	-46.683704	934.924927	556.139282	109.478790
-550.180359	-34.428642	864.425598	-500.670593	-188.636658	863.254822	-549.959839	70.758209	484.372559	-562.437683	-212.879608	503.513702	-583.920593	126.389656	88.633720	-570.045288	-150.213379	90.602951	-565.234131	40.728897	1374.903809	-482.391541	-295.978241	1356.769165	-494.185760	-114.592957	1386.859985	-501.145996	-153.962585	1662.425171	-622.611877	122.215973	1134.429077	-502.696686	-391.483490	1118.090332	-510.763336	174.919403	890.925354	-391.498322	-340.575073	877.560913	-494.175446	-102.217255	958.374084	564.647400	-46.746891	934.940613	556.209290	109.447182
-550.287109	-34.257874	864.435547	-500.758453	-188.499405	863.249451	-550.043518	70.757416	484.389343	-562.470276	-212.811203	503.505524	-583.965942	126.426254	88.635216	-570.135986	-150.239685	90.586395	-565.128296	40.927776	1374.858887	-482.161560	-295.744171	1356.816772	-493.962708	-114.341927	1386.816040	-501.347046	-153.638321	1662.542480	-622.680969	122.200592	1134.353149	-502.838806	-391.457977	1118.192993	-510.864960	174.743179	890.821960	-391.920288	-340.322510	877.549500	-494.256470	-102.065575	958.371277	564.726501	-46.807102	934.965393	556.292542	109.382126
-550.427002	-34.173855	864.411499	-500.870544	-188.351944	863.248779	-550.135315	70.738457	484.404480	-562.491821	-212.770554	503.484192	-583.976440	126.422035	88.638313	-570.171936	-150.230362	90.579407	-565.008667	41.160168	1374.829468	-481.889862	-295.476135	1356.836914	-493.697632	-114.080223	1386.815308	-501.621307	-153.284103	1662.688477	-622.727600	122.157791	1134.296997	-502.918823	-391.446381	1118.277832	-510.942108	174.568283	890.746460	-392.391357	-340.090393	877.542664	-494.357849	-101.918037	958.347595	565.400024	-46.061172	934.719116	556.576782	109.737297
-550.581238	-34.027149	864.445984	-500.989227	-188.184982	863.270752	-550.230469	70.753159	484.480164	-562.236755	-212.362076	503.388855	-583.883911	126.414055	88.649284	-569.950806	-150.185455	90.579483	-564.842163	41.389774	1374.804199	-481.567505	-295.224640	1356.874146	-493.404724	-113.819473	1386.808350	-501.959076	-152.905960	1662.881348	-622.775513	122.101494	1134.278809	-502.969940	-391.524231	1118.408813	-511.026337	174.408768	890.712341	-392.927582	-339.832092	877.510681	-494.477295	-101.754944	958.369568	565.276367	-46.344555	934.777405	556.600830	109.601929
-550.726501	-33.889095	864.453491	-501.126373	-188.011536	863.297546	-550.355652	70.734398	484.521729	-562.302673	-212.229019	503.373138	-583.868652	126.403618	88.651825	-570.015564	-150.164719	90.555763	-564.682861	41.622616	1374.802490	-481.200867	-294.955231	1356.903687	-493.033875	-113.545113	1386.803345	-502.377197	-152.498535	1663.088135	-622.847656	122.053719	1134.243408	-502.964081	-391.609467	1118.553223	-511.125763	174.282867	890.667969	-393.433960	-339.517944	877.514160	-494.601898	-101.578163	958.379150	565.147827	-46.639168	934.855103	556.607971	109.473106
-550.927185	-33.755371	864.465210	-501.332642	-187.805344	863.308960	-550.523865	70.742912	484.539520	-562.342712	-212.195099	503.383820	-583.862915	126.380486	88.670929	-569.928223	-150.102875	90.577187	-564.552612	41.845268	1374.761597	-480.779266	-294.634003	1356.932129	-492.626892	-113.207031	1386.779419	-502.872864	-152.112183	1663.321533	-622.926208	122.035431	1134.225220	-502.841522	-391.823639	1118.729858	-511.240967	174.153030	890.604675	-393.966736	-339.172272	877.562439	-494.770599	-101.393837	958.377808	565.076050	-46.799057	934.891235	556.633362	109.407509
-551.115051	-33.563667	864.443054	-501.474579	-187.633148	863.307251	-550.709167	70.769180	484.599365	-562.345703	-212.073715	503.347229	-583.821655	126.372215	88.657379	-570.023193	-150.128128	90.546051	-564.376709	42.085178	1374.698608	-480.293030	-294.268982	1356.895386	-492.194458	-112.878517	1386.720947	-503.420197	-151.657028	1663.518311	-623.039490	122.120399	1134.199707	-502.585999	-392.125397	1118.951416	-511.384155	174.007446	890.530151	-394.544708	-338.760864	877.565613	-494.902374	-101.180397	958.351685	565.043335	-46.935249	934.923157	556.671204	109.384575
-551.341736	-33.441002	864.430115	-501.659546	-187.476639	863.307434	-550.982300	70.808716	484.621460	-562.419739	-212.043488	503.334076	-583.828491	126.353653	88.648140	-569.983459	-150.120026	90.536461	-564.195557	42.335411	1374.624634	-479.824188	-293.918976	1356.828247	-491.795502	-112.587204	1386.659912	-504.028015	-151.189758	1663.707886	-623.126160	122.160072	1134.154053	-502.229767	-392.490051	1119.139771	-511.535706	173.894028	890.425110	-395.056000	-338.301147	877.595032	-495.059509	-101.006340	958.325684	565.034607	-46.989536	934.934021	556.724609	109.371872
-551.540405	-33.311012	864.450684	-501.827942	-187.318390	863.299927	-551.253662	70.806732	484.656921	-562.497253	-211.986435	503.279388	-583.838074	126.306732	88.655022	-570.018311	-150.140549	90.501862	-564.029175	42.569725	1374.584473	-479.312378	-293.483643	1356.745728	-491.344696	-112.354614	1386.626465	-504.641846	-150.678040	1663.941406	-623.208313	122.226753	1134.131836	-501.677216	-392.931274	1119.319824	-511.697388	173.792664	890.359985	-395.549164	-337.878723	877.628174	-495.181305	-100.851456	958.310547	565.021240	-46.988346	934.934814	556.742310	109.435181
-551.716187	-33.145851	864.468506	-501.991333	-187.148468	863.303040	-551.496826	70.803024	484.729004	-562.555969	-211.895142	503.256866	-583.842834	126.314026	88.660332	-569.915466	-150.091019	90.477913	-563.823853	42.795898	1374.540161	-478.784668	-293.051880	1356.701172	-490.870972	-112.128242	1386.595093	-505.273193	-150.185242	1664.190674	-623.271362	122.292519	1134.119751	-500.908478	-393.550598	1119.591553	-511.857208	173.713593	890.286011	-395.954254	-337.389069	877.748657	-495.283722	-100.668228	958.296997	565.029602	-46.935902	934.927429	556.775269	109.468269
-551.937378	-32.995522	864.501587	-502.213318	-186.951340	863.331543	-551.746277	70.785095	484.782288	-562.673889	-211.857056	503.256165	-583.808472	126.340790	88.679680	-569.995667	-150.117798	90.455643	-563.623352	43.022797	1374.496948	-478.265686	-292.587128	1356.678467	-490.413361	-111.865334	1386.592163	-505.877533	-149.627762	1664.436157	-623.325989	122.337296	1134.111694	-499.978546	-394.164612	1119.931030	-512.047546	173.666214	890.213074	-396.163605	-336.867767	877.965210	-495.416565	-100.465660	958.295227	565.051331	-46.907608	934.921570	556.812195	109.561096
-552.154419	-32.834324	864.567322	-502.434296	-186.756332	863.383362	-552.058777	70.760727	484.846863	-562.703552	-211.883545	503.188049	-583.809570	126.351738	88.673058	-570.032837	-150.116776	90.480576	-563.462830	43.270172	1374.458374	-477.774017	-292.101563	1356.655151	-489.963837	-111.605316	1386.633545	-506.500000	-149.049194	1664.703125	-623.402649	122.378357	1134.079468	-499.013580	-394.796173	1120.300049	-512.234497	173.620178	890.129456	-396.268433	-336.346954	878.277771	-495.549713	-100.266823	958.322998	565.057190	-46.791359	934.929077	556.818970	109.651901
-552.369019	-32.643421	864.630371	-502.624298	-186.630783	863.426758	-552.396545	70.765678	484.918243	-562.877502	-211.822418	503.227722	-583.820374	126.359406	88.708359	-569.965210	-150.117172	90.462799	-563.297363	43.563820	1374.420776	-477.319946	-291.573303	1356.635498	-489.536469	-111.322121	1386.637451	-507.083618	-148.436325	1664.946411	-623.438171	122.427422	1134.023926	-497.946411	-395.362823	1120.677612	-512.450806	173.604095	890.005859	-396.135864	-335.755310	878.645203	-495.646576	-100.085281	958.338318	565.055969	-46.696945	934.912231	556.860107	109.776672
-552.588013	-32.436134	864.704285	-502.834473	-186.454788	863.462158	-552.784790	70.751541	484.947601	-563.138794	-211.861679	503.262939	-583.864502	126.369438	88.701302	-570.106995	-150.146332	90.459427	-563.122986	43.826111	1374.375732	-476.923828	-291.104736	1356.621704	-489.170929	-111.035110	1386.639771	-507.603149	-147.830673	1665.179932	-623.492676	122.518639	1133.965698	-496.797241	-395.902924	1121.031250	-512.685852	173.617661	889.840515	-395.712921	-335.176117	879.163879	-495.754303	-99.882492	958.355713	565.082703	-46.559723	934.903931	556.875183	109.898872
-552.846924	-32.256542	864.782227	-503.083832	-186.287689	863.474548	-553.233765	70.760986	485.000916	-563.370483	-211.820648	503.259491	-583.957336	126.388908	88.697403	-570.144043	-150.168320	90.440895	-562.888184	44.117008	1374.342651	-476.457794	-290.547516	1356.649170	-488.798859	-110.721909	1386.661987	-508.086792	-147.201035	1665.374512	-623.541687	122.646057	1133.910889	-495.579041	-396.608429	1121.580078	-512.923889	173.628494	889.686401	-394.966034	-334.578156	879.776489	-495.877380	-99.705338	958.355957	565.106934	-46.430180	934.887329	556.927368	110.004929
-553.073853	-32.023899	864.880920	-503.359833	-186.075378	863.508789	-553.729187	70.776070	485.077484	-563.763977	-211.947403	503.292145	-584.071594	126.374504	88.707985	-570.337219	-150.228195	90.434410	-562.691223	44.452431	1374.342773	-476.044617	-290.050781	1356.671509	-488.467468	-110.418137	1386.656738	-508.514435	-146.542603	1665.561523	-623.570068	122.723923	1133.847656	-494.612213	-396.791626	1121.831543	-513.173645	173.671097	889.500000	-393.928345	-333.961029	880.462708	-495.995819	-99.490471	958.377808	565.123474	-46.334164	934.881165	556.942871	110.109467
-553.272644	-31.866306	865.003723	-503.547577	-185.927124	863.520630	-554.125916	70.812050	485.155731	-563.842896	-211.731628	503.244934	-584.129639	126.380646	88.693710	-570.203430	-150.253693	90.405823	-562.574280	44.682678	1374.224854	-475.697174	-289.609833	1356.665283	-488.129761	-110.115257	1386.692871	-508.832611	-145.865891	1665.760986	-623.593201	122.847115	1133.792969	-493.589966	-397.048584	1122.159668	-513.416077	173.697327	889.348145	-392.576324	-333.457062	881.217468	-496.058960	-99.361259	958.402893	565.135559	-46.183975	934.839600	556.960327	110.220757
-553.426575	-31.623829	865.126282	-503.764862	-185.723282	863.543823	-554.564941	70.748970	485.214630	-564.016418	-211.582245	503.231110	-584.222290	126.418427	88.704834	-570.484924	-150.402588	90.333824	-562.400452	44.940395	1374.150024	-475.360992	-289.143311	1356.676270	-487.834076	-109.829376	1386.710205	-509.093994	-145.146942	1665.930176	-623.562256	122.969124	1133.720581	-492.696045	-397.078186	1122.339355	-513.654663	173.782516	889.174255	-390.926361	-332.828064	882.095459	-496.098206	-99.166801	958.428284	565.172729	-46.040627	934.819824	556.970581	110.341484
-553.635193	-31.474327	865.238892	-504.056915	-185.521835	863.587341	-554.989746	70.723091	485.257385	-564.239990	-211.493973	503.195953	-584.291687	126.478149	88.667870	-570.186829	-150.264328	90.302444	-562.158142	45.258915	1374.101929	-475.040161	-288.712616	1356.743408	-487.548492	-109.491997	1386.751587	-509.246765	-144.453476	1666.086426	-623.510437	123.103363	1133.628052	-491.827454	-397.051147	1122.540649	-513.895020	173.893021	888.955017	-388.977692	-332.158325	883.106018	-496.194336	-98.997742	958.453552	565.241455	-45.825130	934.794800	556.991760	110.452522
-553.801758	-31.305851	865.373596	-504.266296	-185.322281	863.656921	-555.378601	70.706100	485.290741	-564.531616	-211.285294	503.205872	-584.341431	126.539406	88.614807	-570.214600	-150.247330	90.305679	-561.904236	45.602741	1373.991333	-474.752777	-288.286987	1356.860229	-487.259735	-109.144608	1386.807617	-509.338257	-143.717850	1666.241699	-623.448120	123.283554	1133.533569	-491.088684	-396.737823	1122.599731	-514.063538	174.002853	888.564148	-386.763947	-331.373444	884.255371	-496.252106	-98.818291	958.510925	565.299683	-45.627430	934.781494	556.979675	110.576408
-553.924438	-31.066050	865.446594	-504.460602	-185.122574	863.710449	-555.828552	70.700958	485.320190	-564.637878	-211.227737	503.202759	-584.445496	126.625046	88.597198	-570.129089	-150.220413	90.304642	-561.667236	45.964832	1373.893433	-474.553894	-287.900299	1356.979126	-487.004761	-108.800636	1386.853516	-509.331482	-142.976501	1666.393311	-623.352295	123.480637	1133.427856	-490.291718	-396.847534	1122.980225	-514.251892	174.150208	888.286438	-384.289520	-330.477264	885.646423	-496.284851	-98.587234	958.529053	565.419678	-45.384460	934.757935	556.999207	110.694801
-554.068970	-30.896851	865.503906	-504.661499	-184.946609	863.759460	-556.340210	70.751534	485.380585	-565.000549	-211.051788	503.214539	-584.593628	126.652252	88.532715	-570.310974	-150.263748	90.267876	-561.401428	46.304447	1373.799072	-474.417938	-287.578644	1357.114746	-486.766968	-108.419624	1386.885498	-509.243927	-142.208450	1666.526733	-623.246338	123.727638	1133.349487	-489.594360	-396.584076	1123.194702	-514.439270	174.297195	887.997559	-381.470612	-329.447235	887.217346	-496.340302	-98.393265	958.538879	565.560181	-45.114876	934.712524	557.019592	110.854271
-554.224670	-30.780251	865.532593	-504.877350	-184.835541	863.797974	-556.810364	70.766853	485.411682	-565.136047	-211.024933	503.163513	-584.689941	126.743729	88.474380	-570.329407	-150.292267	90.283600	-561.121887	46.664398	1373.704712	-474.302490	-287.220154	1357.242554	-486.564362	-108.078804	1386.943604	-509.061218	-141.440918	1666.624634	-623.101196	123.972481	1133.284180	-489.109222	-396.135223	1123.278198	-514.633057	174.456619	887.753052	-378.305908	-328.341339	889.061035	-496.402679	-98.246597	958.525696	565.722900	-44.826813	934.643677	557.023010	110.990929
-554.706543	-30.346203	865.650330	-505.953339	-184.364395	863.726746	-557.380371	70.843933	485.529694	-565.496277	-211.058960	503.064209	-584.843445	126.767654	88.446053	-570.408752	-150.314362	90.207001	-560.806213	46.995583	1373.615845	-474.183899	-286.899963	1357.398682	-486.374725	-107.757309	1386.976685	-508.805298	-140.666595	1666.750854	-622.946655	124.291725	1133.232910	-488.842224	-395.409088	1123.256592	-514.820374	174.605118	887.510742	-374.740021	-327.054382	891.058655	-496.911102	-97.948112	958.468567	564.993896	-45.607147	934.894409	556.659973	110.642586
-554.988159	-30.109133	865.756653	-506.460388	-184.148285	863.712036	-557.826172	70.864479	485.551849	-565.835999	-211.087555	502.995667	-584.968384	126.807495	88.421799	-570.601501	-150.415176	90.171661	-560.478821	47.340408	1373.545654	-474.055725	-286.595703	1357.522949	-486.143341	-107.419914	1387.027222	-508.470703	-139.894379	1666.845215	-622.775940	124.582016	1133.176758	-488.417114	-394.954376	1123.309448	-514.994873	174.758926	887.267029	-370.833923	-325.693756	893.423340	-497.130432	-97.789482	958.458618	564.806030	-45.430016	934.861145	556.268066	110.982582
-555.163269	-29.856766	865.810059	-506.732330	-184.024399	863.754944	-558.219116	70.906548	485.589691	-565.753784	-210.767944	502.754852	-585.001038	126.850838	88.383301	-570.443115	-150.356537	90.126312	-560.139832	47.718945	1373.432983	-473.976563	-286.265442	1357.671143	-485.887695	-107.065674	1387.041504	-508.068451	-139.116653	1666.951172	-622.573059	124.911369	1133.127930	-488.293213	-393.973480	1123.130859	-515.278564	174.990799	887.134338	-366.589813	-324.250916	896.013672	-497.225128	-97.595520	958.459900	564.760437	-45.404972	934.844971	556.178284	111.030914
-555.327209	-29.648123	865.848328	-507.033295	-183.835510	863.803772	-558.629883	70.911461	485.594360	-566.040466	-210.604691	502.961151	-585.072388	126.929474	88.330818	-570.468567	-150.383484	90.114532	-559.792603	48.044758	1373.336670	-473.893158	-285.985260	1357.847534	-485.656006	-106.743576	1387.077026	-507.608856	-138.336472	1667.040161	-622.381287	125.176559	1133.045776	-488.216278	-393.057770	1123.092163	-515.340576	175.148590	886.794250	-362.041748	-322.709503	898.903564	-497.331696	-97.381470	958.456482	564.732727	-45.397724	934.842651	556.192871	111.008476
-555.515137	-29.407013	865.916626	-507.372498	-183.659103	863.850281	-559.017334	70.990700	485.633698	-566.196167	-210.495941	502.972260	-585.123840	126.995781	88.298546	-570.524902	-150.394638	90.130234	-559.439453	48.439529	1373.248047	-473.863342	-285.721497	1357.987915	-485.410126	-106.439995	1387.106567	-507.051941	-137.556305	1667.103271	-622.179932	125.480659	1133.008545	-488.070313	-392.228973	1123.014893	-515.427917	175.310699	886.550903	-357.270538	-321.097595	902.120728	-497.469299	-97.183151	958.469299	564.720459	-45.367775	934.826660	556.222229	110.999969
-555.601196	-29.208872	865.947021	-507.517609	-183.606689	863.894470	-559.463867	71.015244	485.655518	-566.526550	-210.360825	503.124603	-585.162903	127.040207	88.222076	-570.628235	-150.382187	90.088776	-559.009766	48.846794	1373.173218	-473.800354	-285.425903	1358.145630	-485.118195	-106.141281	1387.127075	-506.443604	-136.798874	1667.177612	-621.976685	125.796623	1132.967285	-487.910675	-391.384766	1122.973267	-515.504028	175.442032	886.366211	-352.215881	-319.432495	905.677368	-497.490051	-97.041321	958.470459	564.685120	-45.333218	934.836182	556.197205	111.044350
-555.433350	-29.187658	865.994202	-507.193848	-183.555237	864.237244	-559.745361	71.057480	485.670166	-566.477539	-210.087006	503.024536	-585.156555	127.123161	88.212914	-570.416138	-150.325607	90.075005	-558.579163	49.245876	1373.114014	-473.782349	-285.154633	1358.267456	-484.841278	-105.832916	1387.138062	-505.768799	-135.997513	1667.242188	-621.777100	126.125038	1132.961548	-487.797302	-390.335205	1122.739868	-515.555725	175.596741	886.190247	-346.879211	-317.707581	909.611023	-497.323730	-96.814552	958.675110	564.661194	-45.264065	934.832153	556.173645	111.111816
-555.543030	-28.902399	866.074707	-507.522827	-183.266312	864.326538	-560.188538	71.125992	485.751892	-566.779663	-209.385162	502.962921	-585.182251	127.158607	88.217087	-570.383301	-150.281342	90.015121	-558.145020	49.639523	1373.109863	-473.783630	-284.888763	1358.372559	-484.575043	-105.537079	1387.158936	-505.007263	-135.233566	1667.290771	-621.583191	126.463989	1132.973267	-487.678284	-389.338715	1122.538940	-515.587891	175.727783	886.048645	-341.319397	-316.031769	913.789551	-497.452484	-96.541687	958.728455	564.622681	-45.194397	934.809692	556.149597	111.203812
-555.701538	-28.654099	866.163879	-507.938629	-182.949799	864.410217	-560.630188	71.155632	485.789581	-566.684692	-209.041885	502.636139	-585.283813	127.171600	88.189674	-570.043457	-150.174622	90.000931	-557.736755	50.044762	1373.066406	-473.769867	-284.649292	1358.493896	-484.291443	-105.247841	1387.209473	-504.234161	-134.545044	1667.337524	-621.393799	126.793030	1133.001831	-487.466522	-388.257721	1122.294067	-515.613708	175.831680	885.916870	-335.571075	-314.396515	918.354309	-497.637848	-96.283264	958.780212	564.571045	-45.123940	934.789368	556.109314	111.292320
-555.827881	-28.400612	866.221985	-508.239685	-182.718811	864.443237	-561.039917	71.165451	485.842621	-566.739807	-208.457565	502.431305	-585.335876	127.199364	88.175125	-569.834473	-150.100800	90.016685	-557.329529	50.475716	1373.081299	-473.788971	-284.391571	1358.622437	-484.000549	-104.994911	1387.214844	-503.318207	-133.765839	1667.365967	-621.176819	127.116936	1133.040894	-487.174896	-387.271881	1122.196411	-515.638916	175.950699	885.804810	-329.662140	-312.819519	923.251282	-497.745911	-96.063347	958.789307	564.493164	-45.075691	934.785828	556.063965	111.318176
-555.937317	-28.086443	866.302429	-508.546326	-182.421341	864.497864	-561.420654	71.186646	485.908020	-567.676025	-209.087723	503.014038	-585.358887	127.235229	88.178841	-570.276489	-150.192413	90.052177	-556.917053	50.871090	1373.066406	-473.815063	-284.147400	1358.729126	-483.711853	-104.777168	1387.213013	-502.344025	-133.035751	1667.385498	-620.922913	127.438805	1133.053711	-486.798737	-386.043976	1121.988403	-515.618835	176.076447	885.701660	-323.678558	-311.344696	928.455261	-497.847046	-95.784744	958.820313	564.362732	-45.060669	934.778870	556.000244	111.390388
-556.007996	-27.737209	866.356812	-508.766418	-182.170395	864.486206	-561.766296	71.207832	485.917328	-567.994751	-208.875900	503.097931	-585.401855	127.254669	88.110634	-570.220154	-150.144012	90.054146	-556.519653	51.265636	1373.040161	-473.849670	-283.944214	1358.850342	-483.454620	-104.516113	1387.185669	-501.278503	-132.280319	1667.395508	-620.665100	127.747437	1133.077515	-486.249298	-384.768555	1121.704956	-515.546082	176.228455	885.628784	-317.642426	-310.028290	933.921875	-497.875671	-95.527718	958.802979	564.286194	-45.009052	934.764282	555.968445	111.450417
-556.067810	-27.388533	866.421753	-508.964783	-181.924622	864.518005	-562.075500	71.294189	485.985260	-568.338440	-208.640472	503.165863	-585.407715	127.294464	88.087517	-570.166687	-150.081802	90.056381	-556.108093	51.665401	1373.044312	-473.921875	-283.719238	1358.967896	-483.144501	-104.239967	1387.164307	-500.124084	-131.542419	1667.382202	-620.396545	128.098694	1133.132813	-485.568420	-383.531647	1121.509644	-515.467529	176.360321	885.570801	-311.513214	-308.269257	939.752441	-497.911102	-95.258781	958.819519	564.163818	-44.990688	934.768860	555.923035	111.455681
-556.130005	-27.059038	866.460693	-509.142120	-181.652832	864.544250	-562.414246	71.438744	486.027893	-568.675964	-208.375000	503.228485	-585.477600	127.310722	88.114983	-570.095337	-150.025192	90.056038	-555.717651	52.033249	1373.056885	-473.990662	-283.498291	1359.095337	-482.863953	-103.923347	1387.119873	-498.878906	-130.791763	1667.357422	-620.162537	128.462540	1133.229248	-484.685730	-382.309052	1121.387451	-515.365540	176.506912	885.551331	-305.544678	-307.649292	945.616760	-497.939362	-94.966873	958.819092	564.067444	-44.981895	934.779297	555.877197	111.487122
-556.141296	-26.686575	866.526917	-509.272339	-181.364395	864.572510	-562.669800	71.613525	486.144379	-569.007813	-208.169373	503.263611	-585.493042	127.358788	88.108124	-569.936523	-149.920761	90.049858	-555.341675	52.404961	1373.103516	-474.072815	-283.269806	1359.216309	-482.584869	-103.640968	1387.122559	-497.558441	-130.034485	1667.306519	-619.905823	128.814072	1133.326782	-483.722198	-381.128326	1121.332153	-515.241821	176.640305	885.550171	-299.769867	-306.661591	951.376831	-497.932434	-94.667244	958.840454	564.018860	-44.955505	934.743286	555.884644	111.523346
-556.179443	-26.303431	866.609741	-509.503204	-181.010040	864.613892	-562.912537	71.765579	486.194519	-569.328979	-207.915421	503.252167	-585.520081	127.378784	88.115021	-569.917603	-149.862167	90.039291	-554.983887	52.756405	1373.179810	-474.169128	-283.044037	1359.330933	-482.336975	-103.355026	1387.103394	-496.117096	-129.287857	1667.226563	-619.609863	129.147491	1133.413574	-482.539185	-380.023010	1121.320068	-515.089478	176.784821	885.629700	-294.138153	-305.903778	957.281311	-497.994568	-94.346443	958.880371	563.932007	-44.948315	934.742676	555.868408	111.498703
-556.226379	-25.810904	866.716003	-509.869446	-180.503738	864.676025	-563.090149	71.934349	486.250244	-569.651245	-207.678421	503.221313	-585.543823	127.438339	88.098351	-569.870850	-149.796646	90.055321	-554.620422	53.101067	1373.228149	-474.293152	-282.835083	1359.513062	-482.132233	-103.076431	1387.097168	-494.592499	-128.583054	1667.124756	-619.352051	129.569763	1133.539795	-481.174469	-378.816986	1121.430786	-514.920776	176.922943	885.655273	-288.623535	-305.262451	962.912537	-498.131104	-93.923485	958.945984	563.879944	-44.965469	934.736145	555.865234	111.482086
-555.770203	-24.572182	867.059631	-509.732758	-179.818207	864.618408	-563.082214	72.093193	486.400879	-569.765991	-207.205353	503.221008	-585.516968	127.514946	88.099953	-569.661560	-149.664383	90.022301	-554.288879	53.460201	1373.282471	-474.449921	-282.610565	1359.705566	-481.946625	-102.804832	1387.079834	-492.971252	-127.763069	1667.045776	-619.065674	129.925842	1133.591309	-479.639191	-377.600983	1121.535034	-514.690979	177.002365	885.582886	-283.168854	-304.804962	968.548950	-497.822144	-93.303848	959.117554	563.808655	-44.992878	934.721436	555.877930	111.451012
-556.238098	-24.868650	866.998413	-509.656097	-180.448288	864.236877	-563.347961	72.426338	486.319733	-570.187744	-207.074753	503.462372	-585.629211	127.559959	88.103752	-569.697083	-149.607452	90.073303	-553.957275	53.825401	1373.310791	-474.610046	-282.324097	1359.945923	-481.808899	-102.494919	1387.047241	-491.288879	-127.050797	1666.874268	-618.737061	130.260818	1133.618286	-477.884491	-376.472198	1121.764526	-514.425171	177.149155	885.612671	-277.850525	-304.207397	973.857056	-497.792480	-93.787086	958.813416	563.748962	-45.012920	934.735474	555.850098	111.429176
-556.054932	-24.606274	867.010376	-509.381531	-180.134811	864.312134	-563.319702	72.759163	486.303192	-570.367737	-206.682083	503.540802	-585.679199	127.671455	88.086006	-569.604919	-149.533127	90.053360	-553.665527	54.194180	1373.290771	-474.808136	-281.976288	1360.188354	-481.669281	-102.162773	1387.013672	-489.508118	-126.381149	1666.657227	-618.451111	130.651489	1133.624390	-475.807251	-375.405670	1121.993896	-514.100403	177.285309	885.519714	-272.613831	-304.011810	978.711304	-497.598633	-93.448303	958.865356	563.707397	-45.076164	934.729431	555.858521	111.365234
-555.883606	-24.344719	867.020630	-509.230347	-179.688339	864.434570	-563.249756	73.117378	486.285767	-570.496216	-206.320480	503.574249	-585.707947	127.759529	88.085854	-569.541748	-149.442871	90.024055	-553.383728	54.561901	1373.285889	-475.063019	-281.585907	1360.449707	-481.549622	-101.830841	1386.996826	-487.657135	-125.678154	1666.416992	-618.164734	131.027817	1133.620850	-473.368713	-374.517609	1122.265259	-513.779602	177.396484	885.477417	-267.543579	-304.010529	983.090637	-497.490631	-93.037140	958.946289	563.669495	-45.164261	934.747253	555.843933	111.285843
-555.805054	-23.964825	867.051392	-509.321503	-179.278442	864.510803	-563.167175	73.525017	486.263855	-570.298035	-205.484756	503.331604	-585.790894	127.840782	88.090782	-569.294495	-149.316574	89.991333	-553.100281	54.964783	1373.253662	-475.407623	-281.229187	1360.718384	-481.457092	-101.471664	1386.977905	-485.778137	-124.967606	1666.140869	-617.844604	131.371384	1133.573608	-470.652557	-373.664307	1122.677246	-513.415527	177.626984	885.470703	-262.573944	-304.264526	986.847778	-497.501495	-92.652954	959.002502	563.655884	-45.309277	934.748962	555.887756	111.109421
-555.759338	-23.568419	867.087158	-509.496643	-178.925293	864.541931	-563.065613	74.004608	486.282990	-570.664368	-205.768631	503.550079	-585.823792	127.916748	88.121109	-569.475952	-149.344635	90.006668	-552.804443	55.372356	1373.234009	-475.838989	-280.804688	1360.944214	-481.365692	-101.108757	1386.916504	-483.908875	-124.269577	1665.813477	-617.514587	131.684647	1133.509399	-467.726654	-372.718567	1123.126099	-513.069153	177.858246	885.414001	-257.591034	-304.581299	990.178162	-497.547668	-92.327782	959.033752	563.699402	-45.434540	934.764587	555.927124	110.998566
-556.223999	-22.755260	867.210693	-510.663269	-178.861877	864.353333	-563.151367	74.534882	486.382568	-570.986511	-205.869385	503.542267	-585.909668	127.948181	88.149071	-569.719299	-149.453064	90.073074	-552.554993	55.808647	1373.149658	-476.382874	-280.319122	1361.159180	-481.253845	-100.701126	1386.891235	-482.115479	-123.561333	1665.463623	-617.203613	132.000137	1133.418823	-464.625854	-371.839264	1123.600220	-512.709717	178.093719	885.360291	-252.743103	-305.097046	992.893433	-498.113434	-92.202301	958.936279	563.723877	-45.572330	934.770752	555.971008	110.863396
-556.195740	-22.347692	867.265686	-510.876740	-178.400421	864.454041	-562.979187	75.019302	486.412994	-570.904480	-205.550461	503.502808	-585.954346	128.034363	88.171989	-569.720032	-149.428070	90.025612	-552.275818	56.226482	1373.039185	-476.932220	-279.883453	1361.358887	-481.081940	-100.290070	1386.811279	-480.475037	-122.838760	1665.167480	-616.858093	132.349121	1133.297363	-461.422180	-371.045227	1124.037354	-512.269653	178.319489	885.278503	-247.948929	-305.579803	995.146118	-498.205505	-91.792152	959.016113	563.782593	-45.699127	934.764404	556.018860	110.734436
-556.225525	-21.900372	867.298401	-511.296661	-177.893661	864.517639	-562.770264	75.530289	486.447296	-570.891907	-205.330460	503.445526	-585.976379	128.092041	88.206772	-569.864197	-149.427185	90.020851	-551.985229	56.742382	1372.906494	-477.427734	-279.378876	1361.489014	-480.823303	-99.853363	1386.717651	-479.056793	-122.135490	1664.870117	-616.505859	132.735992	1133.133789	-458.030731	-370.202850	1124.437256	-511.818756	178.590500	885.156494	-243.142029	-306.249329	996.982300	-498.409363	-91.375656	959.061829	563.771423	-45.866093	934.745789	556.052673	110.591736
-556.183228	-21.560905	867.309631	-511.353271	-177.714905	864.603210	-562.507813	76.084969	486.489288	-570.707886	-205.048996	503.466095	-585.950928	128.168549	88.235298	-569.902222	-149.439468	90.046112	-551.649658	57.238716	1372.732056	-477.879974	-278.826385	1361.555298	-480.485138	-99.423058	1386.569824	-477.924072	-121.402054	1664.662109	-616.162720	133.124374	1132.958374	-454.608673	-369.302856	1124.826904	-511.411987	178.859604	885.042297	-238.490311	-307.000153	998.473694	-498.443695	-91.111305	959.120117	563.762512	-46.010773	934.750549	556.057861	110.461205
-556.265625	-21.341923	867.272034	-511.597900	-177.494797	864.704224	-562.239380	76.588135	486.466797	-570.562134	-204.481567	503.456299	-585.970032	128.189301	88.258987	-569.981628	-149.390106	89.999458	-551.254700	57.838352	1372.549561	-478.146729	-278.230347	1361.559326	-480.055786	-98.962563	1386.454468	-477.077606	-120.700920	1664.519653	-615.778931	133.541428	1132.749146	-451.234283	-368.408234	1125.178101	-510.959930	179.152573	884.914673	-233.971634	-307.889862	999.751160	-498.599579	-90.843422	959.144470	563.770447	-46.133663	934.734070	556.092102	110.310219
-556.407043	-21.033178	867.274841	-511.955078	-177.235580	864.776733	-561.950500	77.046021	486.408142	-570.284058	-204.511169	503.368896	-585.922668	128.251984	88.287018	-570.088623	-149.388397	90.022469	-550.734436	58.409893	1372.405518	-478.137299	-277.641754	1361.536865	-479.586029	-98.498978	1386.356812	-476.544739	-119.999619	1664.478027	-615.387268	133.981003	1132.539917	-448.087799	-367.516235	1125.574707	-510.460693	179.389557	884.779968	-229.709473	-308.661102	1000.930481	-498.819550	-90.560852	959.171143	563.732544	-46.293530	934.668396	556.124573	110.189934
-556.678223	-20.701443	867.245361	-512.577271	-176.923538	864.845215	-561.695496	77.598030	486.384033	-570.002869	-204.296814	503.266602	-585.924255	128.265213	88.318214	-570.115356	-149.376221	90.007820	-550.174805	59.049294	1372.236206	-477.841705	-277.004730	1361.447388	-479.014648	-98.037186	1386.294678	-476.262634	-119.289040	1664.555054	-614.995728	134.453354	1132.414917	-445.192200	-366.812286	1125.875854	-509.923859	179.623886	884.640381	-225.832016	-309.551056	1001.994812	-499.188873	-90.238838	959.161194	563.703918	-46.455536	934.640381	556.145264	110.055084
-556.949524	-20.384995	867.201721	-513.122131	-176.664703	864.943054	-561.392090	78.066124	486.365356	-569.673767	-204.037842	503.157745	-585.882813	128.255615	88.395271	-570.230835	-149.341843	90.028770	-549.465088	59.725296	1372.128662	-477.204559	-276.311035	1361.413208	-478.376282	-97.536156	1386.224365	-476.235962	-118.551109	1664.715820	-614.553711	134.908234	1132.277466	-442.645538	-366.346161	1126.139282	-509.418854	179.844742	884.536987	-222.442505	-310.353943	1003.078308	-499.526733	-89.911926	959.157959	563.681396	-46.573547	934.636719	556.203918	109.916222
-557.301147	-20.133402	867.140625	-513.713135	-176.413651	865.027527	-561.149902	78.471054	486.370178	-569.266846	-203.661484	502.998749	-585.913208	128.208710	88.425133	-570.314087	-149.328506	90.077690	-548.699768	60.346195	1372.025757	-476.267426	-275.610657	1361.360352	-477.648376	-96.965843	1386.177124	-476.418335	-117.799515	1664.951172	-614.136475	135.365067	1132.172607	-440.518494	-366.234985	1126.414673	-508.978424	180.023331	884.467773	-219.683182	-311.139923	1004.148193	-499.890594	-89.597733	959.122742	563.638916	-46.721508	934.593567	556.288940	109.794754
-557.760986	-19.771383	867.089417	-514.548096	-176.084076	865.106018	-560.999817	78.868660	486.360565	-568.789612	-203.290955	502.830566	-585.959595	128.119705	88.504028	-570.505188	-149.310486	90.096191	-547.922668	61.008125	1371.983643	-475.005951	-274.780579	1361.357666	-476.854553	-96.402039	1386.137329	-476.750702	-117.009293	1665.228394	-613.665833	135.830826	1132.122192	-438.846100	-366.431213	1126.646729	-508.512909	180.232452	884.423218	-217.628464	-311.842010	1005.152222	-500.373291	-89.215645	959.069763	563.576721	-46.824974	934.541321	556.347778	109.670776
-558.269165	-19.447855	867.044250	-515.362000	-175.844772	865.201904	-560.824036	79.217323	486.340942	-568.295715	-202.892578	502.688080	-585.915894	128.095352	88.560158	-570.664551	-149.255905	90.149620	-547.121033	61.670456	1371.983032	-473.611267	-273.853638	1361.303955	-475.934143	-95.766487	1386.103027	-477.170624	-116.193893	1665.550415	-613.181641	136.388809	1132.159058	-437.631927	-366.957245	1126.876709	-508.114014	180.462341	884.414246	-216.236679	-312.452606	1006.121582	-500.829224	-88.867722	959.009644	563.529602	-46.934982	934.512024	556.420288	109.610519
-558.788696	-19.299288	866.922180	-515.992493	-175.706924	865.309326	-560.661011	79.554192	486.314545	-567.638062	-202.436630	502.580048	-585.854614	128.065903	88.587128	-570.799866	-149.171768	90.152496	-546.265686	62.321976	1371.998169	-472.097778	-272.879944	1361.274048	-474.985413	-95.137711	1386.095581	-477.664185	-115.351799	1665.863770	-612.661560	136.870163	1132.262939	-436.880219	-367.649139	1127.131958	-507.707306	180.693604	884.421509	-215.517349	-312.816223	1007.125977	-501.187469	-88.554039	958.901794	563.470093	-46.978577	934.483154	556.476501	109.558151
-559.427551	-19.173841	866.837402	-516.802551	-175.488419	865.457886	-560.648926	79.803864	486.255035	-567.029602	-202.140137	502.444855	-585.909424	128.011978	88.637093	-570.959412	-149.118713	90.181702	-545.385925	62.992985	1372.067505	-470.487823	-271.856537	1361.257080	-473.961853	-94.502556	1386.040649	-478.138275	-114.511543	1666.188843	-612.108154	137.398132	1132.422852	-436.738342	-368.922546	1127.377808	-507.326874	180.891632	884.461304	-215.364426	-313.004486	1008.072205	-501.640503	-88.202736	958.809814	563.379578	-47.058594	934.483032	556.506714	109.482521
-559.980164	-18.925606	866.790710	-517.567383	-175.135696	865.678772	-560.647888	80.054726	486.224091	-566.317871	-201.813553	502.328094	-585.872253	127.975304	88.662949	-571.145996	-149.115280	90.257637	-544.468933	63.665512	1372.158447	-468.896057	-270.861023	1361.242554	-472.924103	-93.776634	1386.062744	-478.545288	-113.611900	1666.492920	-611.546936	137.897141	1132.570068	-436.816864	-369.916138	1127.641479	-506.942078	181.178070	884.514709	-215.731140	-313.015228	1009.017639	-502.019348	-87.710114	958.767090	563.294922	-47.115505	934.472290	556.538696	109.451065
-560.484680	-18.841486	866.727783	-517.959778	-174.999710	865.897827	-560.631104	80.274620	486.166077	-565.464905	-201.377151	502.237030	-585.866577	127.939240	88.696419	-571.053955	-149.044205	90.320595	-543.523071	64.447479	1372.257446	-467.392639	-269.793274	1361.230225	-471.805969	-93.031158	1386.069946	-478.837952	-112.695457	1666.752441	-610.889832	138.396225	1132.773193	-437.195496	-370.950104	1127.943848	-506.617859	181.527908	884.556702	-216.565384	-312.897919	1009.803345	-502.191437	-87.327469	958.707031	563.215332	-47.134964	934.462891	556.562195	109.414055
-560.956299	-18.708309	866.713501	-518.367065	-174.784363	866.102051	-560.626770	80.554764	486.107239	-564.721802	-201.125687	502.171753	-585.768982	127.994919	88.722023	-571.157715	-149.042374	90.397049	-542.560181	65.229645	1372.369263	-465.886475	-268.757782	1361.246216	-470.659790	-92.171043	1386.078125	-478.940308	-111.760368	1666.965210	-610.235596	138.922424	1132.974121	-437.814117	-371.915405	1128.349854	-506.251495	181.921875	884.624573	-217.819809	-312.586609	1010.429138	-502.308167	-86.914879	958.646912	563.192810	-47.167988	934.472046	556.571655	109.408493
-561.453735	-18.608789	866.723206	-518.573792	-174.630508	866.277344	-560.713379	80.871582	486.040558	-563.894043	-200.825836	502.179840	-585.756714	128.046494	88.763695	-571.229675	-149.055984	90.464951	-541.566772	66.072586	1372.434692	-464.489197	-267.839813	1361.266479	-469.511749	-91.353966	1386.088379	-478.842773	-110.766800	1667.118042	-609.580872	139.486893	1133.150269	-438.683899	-372.867493	1128.785767	-505.859070	182.326797	884.666321	-219.507935	-312.189270	1010.727356	-502.338379	-86.528336	958.580322	563.181519	-47.238346	934.484802	556.618286	109.387321
-561.880127	-18.457245	866.745117	-518.648315	-174.449402	866.428101	-560.748230	81.203758	486.018860	-563.007385	-200.469437	502.177002	-585.737671	128.135376	88.781631	-571.291382	-149.040756	90.563614	-540.575928	66.918610	1372.456787	-463.218903	-266.906036	1361.335693	-468.411682	-90.446449	1386.075562	-478.511322	-109.727066	1667.241577	-608.918762	140.040894	1133.227051	-439.748566	-373.807007	1129.295410	-505.472687	182.802765	884.700134	-221.575089	-311.656982	1010.677063	-502.282928	-86.113960	958.513306	563.168640	-47.235970	934.497559	556.605164	109.377838
-562.290222	-18.212570	866.798157	-518.772339	-174.156586	866.583435	-560.793213	81.546066	486.011475	-562.075562	-200.062805	502.135071	-585.784973	128.258560	88.806129	-571.396790	-149.057755	90.639877	-539.606140	67.756813	1372.466187	-462.110657	-266.051941	1361.407349	-467.335052	-89.585533	1385.992920	-477.887512	-108.666771	1667.294312	-608.220947	140.647873	1133.301636	-440.926392	-374.617737	1129.783691	-505.072876	183.352142	884.646606	-223.924576	-311.023346	1010.230896	-502.243835	-85.626419	958.465515	563.194763	-47.275826	934.528137	556.598450	109.369553
-562.648743	-18.059280	866.844788	-518.679443	-173.888870	866.705261	-560.645325	81.887817	485.963470	-561.039429	-199.531281	502.108154	-585.726746	128.473236	88.746727	-571.313538	-148.952469	90.712822	-538.626648	68.625015	1372.391724	-461.141113	-265.215820	1361.501465	-466.301727	-88.698799	1385.940430	-477.002808	-107.572662	1667.297607	-607.550842	141.283951	1133.326782	-442.308350	-375.355194	1130.333130	-504.606506	183.888580	884.536560	-226.544815	-310.362793	1009.398987	-502.110901	-85.177849	958.410706	563.213013	-47.305901	934.535950	556.577087	109.345154
-562.921997	-17.809086	866.874207	-518.587341	-173.467316	866.784973	-560.584900	82.242462	485.927368	-560.037659	-199.113846	502.027679	-585.756714	128.639679	88.725342	-571.323181	-148.893478	90.841736	-537.607117	69.489479	1372.279785	-460.302856	-264.455658	1361.588135	-465.347504	-87.811958	1385.825073	-475.806335	-106.440979	1667.241821	-606.851685	141.931580	1133.256226	-443.690460	-375.837708	1130.743286	-504.107117	184.544357	884.382874	-229.430664	-309.482361	1008.135742	-501.978271	-84.646347	958.347778	563.185913	-47.349003	934.537415	556.514526	109.281578
-563.164795	-17.601116	866.886963	-518.327637	-173.137054	866.850037	-560.474609	82.669594	485.822754	-558.847107	-198.618286	501.982330	-585.882996	128.815613	88.667564	-571.354126	-148.810776	90.910866	-536.668762	70.371902	1372.083252	-459.622833	-263.680695	1361.667725	-464.397980	-86.955780	1385.632568	-474.331909	-105.271935	1667.117432	-606.140503	142.662079	1133.089600	-445.247589	-376.247345	1131.126343	-503.571808	185.181778	884.223328	-232.559937	-308.560944	1006.455444	-501.783569	-84.158798	958.280945	563.205261	-47.372433	934.524414	556.470886	109.276497
-563.352417	-17.379059	866.898926	-518.109070	-172.766510	866.898926	-560.281921	83.260925	485.692291	-557.607117	-198.181549	501.851349	-585.904236	129.042908	88.606110	-571.517151	-148.755768	91.038818	-535.717529	71.241058	1371.803345	-459.092224	-262.963470	1361.694092	-463.563416	-86.077538	1385.410278	-472.545380	-104.059662	1666.893188	-605.407227	143.419098	1132.896851	-446.881561	-376.537933	1131.455933	-503.123230	185.916534	883.942383	-235.900726	-307.524841	1004.420105	-501.629852	-83.687965	958.230774	563.223816	-47.383278	934.509460	556.405029	109.282944
-563.621765	-17.255096	866.814514	-518.021484	-172.411331	866.942261	-560.005249	83.974457	485.543274	-556.111084	-197.691467	501.704041	-586.014038	129.316086	88.504204	-571.696960	-148.684174	91.195450	-534.724854	72.128395	1371.495239	-458.557404	-262.204865	1361.738892	-462.753632	-85.194862	1385.187744	-470.500916	-102.809425	1666.605469	-604.688721	144.266571	1132.621826	-448.578339	-376.682648	1131.700928	-502.530365	186.655228	883.601440	-239.514526	-306.389984	1001.953186	-501.591339	-83.228325	958.127014	563.267578	-47.361702	934.497253	556.331116	109.289307
-563.856812	-17.155216	866.697815	-517.950867	-172.063629	867.002563	-559.653809	84.658600	485.406158	-554.482117	-197.273575	501.502472	-586.125000	129.611664	88.394348	-571.898804	-148.578400	91.349304	-533.807495	73.038963	1371.105103	-458.167328	-261.536011	1361.721680	-461.959900	-84.278267	1384.858765	-468.224091	-101.516594	1666.224609	-603.899780	145.126877	1132.207275	-450.336731	-376.648956	1131.860840	-501.896667	187.459244	883.263489	-243.354767	-305.203949	999.071777	-501.587677	-82.778999	958.032837	563.303406	-47.382786	934.510986	556.277588	109.312729
-564.224670	-16.961773	866.592163	-518.505798	-171.328201	867.044922	-559.161255	85.403229	485.259308	-552.457458	-196.746246	501.173767	-586.244385	129.971054	88.318008	-572.052734	-148.535828	91.505997	-532.893250	73.917885	1370.652344	-457.813477	-260.811279	1361.614136	-461.213959	-83.380692	1384.483398	-465.671448	-100.193100	1665.741211	-603.175964	146.105408	1131.868286	-452.099426	-376.566437	1131.973145	-501.361237	188.268509	882.767334	-247.417267	-304.218567	995.763855	-501.916840	-82.194267	957.928406	563.333923	-47.353100	934.522522	556.217346	109.307709
-564.632202	-16.809217	866.404297	-519.055786	-170.790146	867.020813	-558.542847	86.237160	485.127869	-550.117065	-196.077515	500.838684	-586.340515	130.238510	88.259666	-572.022827	-148.456161	91.662422	-532.022766	74.840958	1370.115967	-457.445648	-260.103485	1361.454712	-460.458466	-82.490273	1384.023682	-462.936432	-98.817505	1665.150879	-602.388550	147.083115	1131.376709	-453.855133	-376.381134	1131.949341	-500.788605	189.144958	882.258484	-251.636536	-303.102753	992.032043	-502.280426	-81.724861	957.756104	563.367249	-47.340904	934.529541	556.140320	109.312950
-563.794739	-17.628199	866.029175	-516.805420	-171.205750	867.525452	-557.207520	87.050545	484.843536	-546.878601	-195.612549	500.620911	-586.087891	130.603088	88.265457	-572.691528	-148.892746	91.794281	-531.182190	75.728432	1369.537842	-457.078735	-259.363403	1361.196777	-459.695221	-81.592354	1383.531982	-460.042480	-97.417305	1664.468140	-601.592957	148.061157	1130.849243	-455.615509	-376.070007	1131.810913	-500.135010	190.013504	881.771484	-256.098511	-301.799896	987.860718	-501.268982	-81.586594	957.947266	563.411682	-47.321964	934.552979	556.066650	109.325829
-563.862610	-17.725489	865.681274	-516.735718	-171.055634	867.363708	-556.173828	87.866295	484.686127	-543.753418	-195.129028	500.147797	-586.060669	130.776016	88.295921	-572.966553	-149.097702	91.989609	-530.296692	76.660812	1368.908569	-456.687134	-258.553741	1360.825317	-458.880615	-80.696198	1382.960938	-457.066406	-95.948296	1663.678345	-600.846619	149.156982	1130.284546	-457.329590	-375.602997	1131.532349	-499.498566	190.849350	881.144653	-260.771454	-300.484009	983.263977	-501.285706	-81.399361	957.677246	563.424011	-47.313572	934.546997	555.986938	109.288849
-563.966797	-18.002625	865.248474	-516.947021	-170.972488	867.533142	-554.959839	88.806999	484.572540	-540.351807	-194.635056	499.605774	-585.943542	130.890305	88.394058	-572.895142	-149.070831	92.199409	-529.422119	77.579933	1368.235962	-456.232513	-257.772644	1360.400757	-458.080688	-79.802734	1382.283081	-454.025909	-94.457375	1662.799316	-600.091431	150.215149	1129.683838	-459.051239	-374.959869	1131.178101	-498.907104	191.700668	880.478516	-265.587280	-299.235718	978.325195	-501.579163	-81.175728	957.557251	563.468323	-47.272022	934.549255	555.948486	109.337364
-564.135498	-18.089045	864.791992	-517.834045	-170.101517	867.772827	-553.928284	89.859764	484.413300	-536.806580	-194.187515	498.756256	-585.904968	130.886368	88.548286	-573.019470	-149.107727	92.439346	-528.539673	78.518982	1367.466309	-455.750092	-256.927124	1359.866211	-457.251892	-78.852783	1381.550903	-451.003479	-92.923050	1661.811768	-599.343567	151.300919	1128.977539	-460.750305	-374.065979	1130.657837	-498.208954	192.506439	879.784424	-270.507721	-298.044800	973.045044	-502.265381	-80.513550	957.476379	563.481201	-47.266693	934.548035	555.913208	109.344124
-564.216919	-17.488924	864.342529	-518.457886	-169.921661	867.260376	-552.337952	90.819031	484.354034	-532.917969	-193.586807	497.943695	-585.650635	130.857132	88.676254	-572.921936	-149.055939	92.662422	-527.597107	79.439079	1366.626099	-455.134735	-256.049561	1359.206055	-456.402527	-77.925278	1380.772217	-448.032288	-91.409927	1660.802979	-598.632385	152.442871	1128.215088	-462.417145	-373.027435	1130.086670	-497.642456	193.303940	878.998718	-275.552399	-297.008057	967.481934	-502.565125	-80.320419	957.002075	563.483826	-47.216328	934.533813	555.844055	109.373764
-564.550354	-18.119802	863.548157	-518.806580	-170.129135	866.904419	-550.791626	91.913231	484.165710	-528.819519	-193.256546	496.891785	-585.482910	130.753876	88.864914	-572.904541	-149.111130	92.970322	-526.646362	80.356689	1365.751343	-454.495087	-255.131332	1358.424927	-455.506104	-76.920959	1379.877197	-445.155518	-89.847771	1659.625977	-597.950012	153.433838	1127.402100	-464.029938	-371.436798	1129.135986	-496.973175	194.085556	878.148132	-280.597626	-296.220306	961.682190	-502.973938	-80.463860	956.414856	563.501648	-47.138016	934.533813	555.826904	109.442703
-564.619690	-18.430254	862.833008	-518.942261	-170.132507	866.758057	-549.074158	93.025429	483.872162	-524.933228	-192.719971	496.065857	-585.262146	130.630707	89.066650	-573.176575	-149.268143	93.272743	-525.632690	81.232735	1364.683594	-453.641022	-254.189636	1357.532471	-454.579010	-75.939476	1378.902588	-442.437012	-88.259911	1658.365967	-597.257019	154.339249	1126.465576	-465.709534	-369.755432	1128.127441	-496.244507	194.871490	877.246582	-285.647034	-295.628448	955.702576	-503.301849	-80.334648	956.036133	563.510498	-47.044960	934.522766	555.768127	109.531784
-564.823914	-18.334635	862.082092	-519.443909	-170.076004	866.098572	-547.489380	94.170021	483.702362	-520.976379	-192.324585	495.036163	-585.188660	130.468414	89.345886	-573.162842	-149.238785	93.580147	-524.600464	82.099373	1363.611938	-452.729706	-253.251831	1356.481445	-453.592163	-74.950684	1377.771362	-439.912872	-86.692650	1657.028442	-596.549377	155.194519	1125.440186	-467.336639	-367.752960	1126.908569	-495.493164	195.754822	876.377563	-290.898956	-295.523376	949.432129	-503.680786	-80.289993	955.346680	563.515320	-46.942162	934.504761	555.752136	109.593483
-565.000427	-18.287540	861.142029	-519.752563	-169.958801	865.366821	-545.546143	95.480873	483.474457	-516.951111	-191.899216	493.843994	-584.974121	130.436371	89.568764	-572.905762	-149.104324	93.861115	-523.517761	82.954597	1362.396240	-451.707062	-252.306946	1355.262085	-452.590057	-73.978165	1376.626099	-437.626038	-85.135849	1655.662598	-595.952209	155.989731	1124.337769	-468.942078	-365.505371	1125.458862	-494.677612	196.576508	875.349060	-295.984680	-295.582733	943.105591	-503.990234	-80.129074	954.526855	563.449585	-46.843395	934.482117	555.666321	109.680817
-565.154175	-18.098011	860.189575	-520.012878	-169.742111	864.476440	-543.677368	96.886177	483.240814	-512.869873	-191.363434	492.560181	-584.920532	130.470016	89.763557	-572.607056	-149.028885	94.094490	-522.439209	83.784073	1361.102661	-450.637878	-251.340393	1353.909424	-451.598236	-72.993263	1375.344971	-435.628265	-83.601509	1654.297852	-595.340332	156.682800	1123.138672	-470.499664	-363.066406	1123.826660	-493.792755	197.379517	874.327942	-301.089783	-295.911682	936.549194	-504.266083	-79.932693	953.635376	563.440796	-46.749557	934.471436	555.645813	109.773087
-565.162659	-17.836740	859.080322	-520.074463	-169.526276	863.469116	-541.567505	98.208344	482.933228	-508.920258	-190.872604	491.239838	-584.789124	130.590271	89.944130	-572.108032	-148.847336	94.252388	-521.411194	84.572838	1359.678955	-449.573517	-250.466476	1352.473267	-450.586243	-72.007660	1374.010864	-433.915558	-82.104454	1652.935181	-594.716003	157.340836	1121.846802	-471.987427	-360.634979	1122.082031	-492.933655	198.298874	873.245483	-306.141815	-296.498962	929.931213	-504.395935	-79.677521	952.614258	563.407715	-46.690331	934.448242	555.627380	109.846855
-565.185425	-17.423643	857.919678	-520.251892	-169.164017	862.205261	-539.546997	99.721100	482.558655	-505.114441	-190.388687	489.871368	-584.708984	130.793030	90.118576	-571.746948	-148.784409	94.425697	-520.347412	85.381279	1358.210449	-448.361877	-249.679291	1350.953735	-449.668915	-71.061813	1372.671631	-432.465546	-80.653358	1651.644653	-594.215027	158.009964	1120.473022	-473.394745	-358.150665	1120.266357	-492.092712	199.175110	872.079895	-311.450165	-297.470978	923.011292	-504.518555	-79.401527	951.428528	563.377869	-46.601753	934.424072	555.597351	109.924850
-565.000549	-17.005491	856.748901	-520.120178	-168.801971	860.926575	-537.678467	101.188202	482.283691	-501.568512	-189.850998	488.590210	-584.661804	131.085922	90.246300	-571.445862	-148.759033	94.519096	-519.393188	86.129280	1356.745728	-447.195831	-249.021729	1349.456665	-448.766113	-70.108269	1371.334351	-431.304138	-79.183899	1650.402832	-593.797913	158.708954	1119.017944	-474.638672	-355.712677	1118.452637	-491.223541	199.921707	870.781433	-316.656342	-298.452240	916.325195	-504.437866	-79.116508	950.252075	563.345154	-46.511353	934.371033	555.584473	110.039841
-564.726929	-16.506948	855.599304	-519.934326	-168.384888	859.594360	-536.015259	102.667809	481.902649	-498.521179	-189.490540	487.362030	-584.604431	131.402405	90.386055	-571.178772	-148.720810	94.631355	-518.481323	86.843697	1355.272949	-445.986176	-248.523880	1348.009766	-447.872192	-69.167397	1370.100342	-430.419647	-77.863716	1649.417236	-593.364441	159.423889	1117.578247	-475.714050	-353.374878	1116.617310	-490.430847	200.650604	869.544861	-321.853577	-299.514893	909.737244	-504.244324	-78.807716	949.048645	563.302490	-46.444767	934.369507	555.566101	110.100311
-564.245483	-16.062246	854.505737	-519.379089	-167.934387	858.306946	-534.565125	103.996353	481.640198	-495.938446	-189.060654	486.330902	-584.570435	131.713669	90.519821	-570.927673	-148.643082	94.716675	-517.668640	87.495369	1353.887451	-444.810669	-248.051041	1346.660034	-447.046722	-68.305222	1368.913696	-429.771301	-76.514252	1648.578613	-592.972290	160.087143	1116.150269	-476.647461	-351.094208	1114.842285	-489.708099	201.310822	868.230835	-327.405853	-301.085632	902.873840	-503.797119	-78.477684	947.905151	563.272400	-46.377342	934.343018	555.545471	110.194336
-564.036133	-15.368234	853.631958	-519.410950	-167.789978	856.895813	-533.365295	105.314926	481.353271	-494.342926	-189.187759	485.410889	-584.616699	131.986359	90.734558	-571.064575	-148.728012	94.800064	-516.966248	88.146996	1352.640381	-443.607269	-247.623734	1345.493530	-446.207336	-67.492638	1367.933472	-429.338898	-75.229004	1647.977905	-592.595215	160.785492	1114.786865	-477.416687	-348.809753	1113.266968	-489.078339	201.962128	866.891907	-333.208435	-302.813690	896.245911	-503.511292	-78.432831	946.735168	563.275513	-46.307045	934.320618	555.563293	110.263176
-563.533752	-14.801106	852.955750	-519.331909	-166.993912	855.900024	-532.343506	106.500771	481.207794	-492.677307	-188.669266	484.644043	-584.637634	132.209610	91.007645	-570.731689	-148.586502	94.814323	-516.455688	88.801506	1351.523560	-442.446289	-247.276031	1344.472290	-445.431976	-66.785347	1367.105713	-429.094177	-73.998337	1647.573730	-592.269470	161.518646	1113.506348	-478.109955	-346.757813	1111.862305	-488.609283	202.537659	865.659485	-339.229858	-304.714172	889.895203	-503.128113	-78.003036	945.896362	563.250061	-46.227379	934.314148	555.548584	110.326317
-562.696899	-14.151837	852.377625	-518.698914	-166.519943	855.197388	-531.304138	107.667290	481.080963	-491.483582	-188.193649	484.193420	-584.645447	132.439362	91.345612	-570.448914	-148.402115	94.765656	-515.975769	89.404274	1350.609863	-441.280426	-246.879669	1343.686035	-444.677643	-66.155174	1366.558105	-429.017212	-72.803543	1647.402344	-591.880737	162.151855	1112.385010	-478.809204	-345.120178	1110.816284	-488.336670	203.121262	864.437378	-345.437683	-306.816864	883.987427	-502.326813	-77.563293	945.245239	563.228638	-46.165119	934.268433	555.545349	110.384918
-561.924622	-13.703239	852.085632	-518.034790	-166.122223	854.822693	-530.367615	108.714371	481.091797	-490.732819	-187.801498	483.935852	-584.650330	132.661163	91.701698	-570.190552	-148.200821	94.702438	-515.639099	89.971329	1349.983032	-440.069427	-246.407440	1343.197998	-443.990295	-65.527443	1366.285767	-429.063324	-71.686653	1647.476807	-591.275635	162.446609	1111.276855	-479.381531	-343.675842	1110.173828	-488.155304	203.601212	863.350830	-351.874695	-309.110199	878.626648	-501.519501	-77.196114	944.882324	563.200867	-46.115143	934.241272	555.543884	110.441521
-561.131897	-13.432990	852.134521	-517.243896	-165.735214	854.704224	-529.572083	109.636932	481.214172	-490.444702	-187.449844	483.897766	-584.588928	132.844467	92.132744	-570.030090	-148.070343	94.657234	-515.342285	90.506752	1349.598877	-438.867645	-245.964767	1343.031494	-443.371765	-64.945450	1366.357910	-429.174622	-70.613815	1647.805176	-590.808960	162.940338	1110.610962	-479.955444	-342.434570	1109.986206	-488.148926	204.001328	862.470398	-358.369537	-311.556458	873.982727	-500.617218	-76.927490	944.809265	563.174377	-46.057541	934.224426	555.567993	110.465912
-560.114868	-12.763650	852.426392	-516.409607	-165.175461	854.853943	-528.859680	110.355782	481.558868	-490.357239	-186.944519	484.078461	-584.408691	133.063324	92.744324	-569.943054	-147.961853	94.611115	-515.130920	91.043549	1349.593018	-437.713196	-245.475830	1343.217773	-442.790283	-64.358330	1366.693237	-429.366913	-69.635330	1648.353516	-590.356506	163.228729	1110.365479	-480.423004	-341.530151	1110.291992	-488.313324	204.196274	861.802612	-364.940765	-314.128448	870.169250	-499.579681	-76.421906	944.997742	563.125610	-46.033916	934.219177	555.565674	110.546036
-559.166138	-12.132522	853.002197	-515.491455	-164.621567	855.254639	-528.337219	110.957428	482.057770	-490.914276	-186.778793	484.487274	-584.197693	133.209137	93.368614	-570.193970	-148.067810	94.596222	-515.005310	91.531502	1349.946045	-436.615570	-244.951416	1343.776001	-442.192688	-63.886368	1367.326050	-429.596436	-68.731804	1649.155396	-590.003296	163.639542	1110.724609	-480.926453	-340.862183	1111.122192	-488.580139	204.347763	861.502625	-371.500977	-316.831726	867.123901	-498.546692	-75.920364	945.456299	563.092590	-45.974957	934.214661	555.581238	110.553482
-558.278381	-11.456484	853.916382	-514.623047	-163.900467	855.862549	-528.063965	111.369049	482.784668	-491.588654	-186.462982	484.991394	-584.083862	133.348846	94.091362	-570.242126	-148.094254	94.624901	-514.884399	92.013123	1350.598511	-435.554504	-244.415115	1344.692261	-441.671387	-63.428181	1368.222778	-429.843658	-67.907120	1650.163696	-589.335144	163.418640	1111.064575	-481.361755	-340.347565	1112.327515	-488.997833	204.399460	861.479675	-377.699707	-319.611298	865.206299	-497.555206	-75.374397	946.189819	563.069336	-45.948257	934.223083	555.607544	110.597725
-557.347900	-10.814073	855.028320	-513.557251	-163.253662	856.755676	-527.933105	111.679672	483.633942	-492.554993	-186.216751	485.748322	-583.846863	133.518585	94.886887	-570.282227	-148.126541	94.643890	-514.719666	92.429428	1351.620972	-434.580841	-243.887466	1345.941528	-441.188538	-62.959095	1369.432129	-430.056732	-67.146523	1651.385498	-588.822449	163.290482	1111.927246	-481.729401	-340.439087	1114.225708	-489.591431	204.386307	861.728882	-383.711456	-322.489960	864.100281	-496.520630	-74.815514	947.188293	563.055298	-45.938198	934.244568	555.682678	110.594307
-556.463806	-10.045779	856.459900	-512.505859	-162.491730	857.731384	-527.977173	111.944443	484.724915	-493.950439	-185.987335	486.579498	-583.608215	133.627594	95.713150	-570.345703	-148.202499	94.686287	-514.583801	92.827377	1352.878784	-433.688232	-243.388321	1347.495850	-440.698364	-62.552013	1370.771118	-430.247559	-66.476883	1652.749146	-588.362549	163.083694	1113.141479	-482.118774	-340.601593	1116.414063	-490.237213	204.281006	862.308777	-389.337708	-325.501495	863.769653	-495.484619	-74.261536	948.390808	563.057190	-45.918304	934.248047	555.748352	110.624481
-555.645508	-9.325679	857.920166	-511.420074	-161.700165	858.830627	-528.228027	112.096024	485.927185	-495.431702	-185.568558	487.552185	-583.272217	133.708054	96.570831	-570.361938	-148.206497	94.724930	-514.412048	93.161316	1354.339966	-432.824707	-242.848816	1349.234009	-440.253540	-62.143246	1372.260498	-430.373871	-65.843079	1654.211670	-587.949768	162.860794	1114.591431	-482.503723	-340.940979	1118.875854	-490.901611	203.996231	863.150513	-394.457550	-328.634979	864.104492	-494.461487	-73.627388	949.656067	563.023254	-45.903103	934.229614	555.815613	110.667397
-554.619141	-8.147042	859.553040	-510.184174	-160.811005	859.981934	-528.513367	112.121994	487.309540	-497.281342	-185.186768	488.593719	-582.988098	133.844986	97.479553	-570.374329	-148.189896	94.779594	-514.242859	93.537529	1356.002197	-432.047943	-242.364014	1351.143921	-439.824951	-61.778522	1373.906738	-430.431000	-65.287148	1655.774170	-587.664001	162.657135	1116.299561	-482.955994	-341.144745	1121.391602	-491.649780	203.774796	864.174377	-398.954773	-331.848389	865.141663	-493.258148	-72.829323	951.047668	562.992859	-45.839184	934.248352	555.817749	110.813004
-553.781921	-7.154718	861.326721	-509.024323	-159.968750	861.171570	-528.930054	112.072502	488.635284	-499.209137	-184.701218	489.774200	-582.774414	133.957123	98.523972	-570.287720	-148.097504	94.800484	-514.049194	93.827293	1357.764893	-431.359772	-241.940079	1353.166016	-439.437134	-61.387878	1375.668213	-430.426270	-64.756866	1657.388428	-587.572754	162.690781	1118.281128	-483.318817	-341.998932	1124.419556	-492.330719	203.431519	865.537598	-402.967926	-335.169220	866.637451	-492.162445	-72.161255	952.519043	562.955505	-45.834187	934.254639	555.905273	110.808380
-552.872925	-6.115774	863.211182	-507.704041	-159.100540	862.401917	-529.482849	112.032127	490.189972	-501.619843	-184.497147	491.030884	-582.538452	134.091034	99.409180	-570.447388	-148.084991	94.837334	-513.807251	94.065567	1359.650146	-430.753662	-241.539993	1355.262939	-439.087006	-61.078537	1377.475952	-430.368561	-64.285164	1658.988647	-587.241882	162.251297	1120.064209	-483.760803	-342.698700	1127.318726	-493.007843	203.054565	866.901428	-406.152313	-338.392761	868.657837	-490.991028	-71.488419	954.086670	562.936462	-45.847034	934.262512	556.010742	110.775665
-551.738708	-5.339933	864.989868	-505.599701	-158.633392	863.646973	-529.832825	111.972992	491.491577	-503.986023	-184.078217	492.450989	-582.140686	134.411224	100.308395	-570.428223	-148.043335	94.908012	-513.550110	94.323540	1361.560303	-430.265900	-241.191086	1357.353027	-438.760468	-60.791039	1379.254272	-430.221130	-63.851204	1660.569580	-587.403137	162.473465	1122.286743	-484.226196	-343.722198	1130.281372	-493.837952	202.675903	868.397522	-408.790924	-341.671906	870.960449	-489.425262	-70.974815	955.634644	562.936340	-45.867661	934.300293	556.154236	110.709297
-550.934448	-4.379285	866.802185	-504.152863	-157.965454	864.798218	-530.307251	111.832382	492.856689	-506.532593	-183.814377	493.791107	-582.020386	134.700073	101.034561	-570.434998	-147.977280	94.987076	-513.296509	94.595261	1363.460815	-429.884613	-240.830673	1359.402344	-438.462738	-60.553326	1380.953247	-430.014374	-63.443310	1662.041870	-587.369080	162.439453	1124.208130	-484.840881	-344.502197	1132.976563	-494.502991	202.340424	869.949768	-410.764465	-344.959839	873.392212	-488.253357	-70.396324	957.124634	562.900024	-45.863781	934.311218	556.248718	110.712074
-550.227966	-3.268455	868.439575	-503.136993	-157.141159	865.787231	-530.815491	111.927917	494.073639	-509.077209	-183.530731	495.045227	-582.346680	135.238846	101.839745	-570.369507	-147.918625	95.073586	-513.003418	94.857773	1365.264160	-429.564606	-240.530502	1361.320068	-438.241455	-60.295105	1382.583252	-429.706909	-63.065437	1663.365967	-587.408691	162.431259	1126.107544	-485.361359	-345.889404	1135.896118	-495.162018	202.167694	871.487610	-412.204498	-348.200806	875.983887	-487.256531	-69.712708	958.412415	562.877380	-45.881451	934.344177	556.346985	110.702820
-549.406799	-2.398169	869.946106	-501.871735	-156.527664	866.807312	-531.213623	111.979691	495.078430	-511.554169	-183.405640	496.250793	-581.971436	135.498856	102.431381	-570.388000	-147.921432	95.142242	-512.700684	95.118607	1366.935913	-429.333344	-240.273438	1363.137329	-438.048248	-60.084496	1384.061768	-429.315979	-62.720318	1664.522705	-587.461548	162.519470	1127.916748	-486.144897	-347.637360	1138.562012	-495.644226	202.012939	872.919006	-413.074219	-351.486725	878.540222	-486.180145	-69.152756	959.682129	562.859863	-45.906048	934.353638	556.439026	110.683220
-548.621094	-1.448456	871.288635	-500.766479	-155.757126	867.717529	-531.497253	112.062767	495.915070	-513.919373	-183.273056	497.308624	-582.361511	136.068863	102.985168	-570.587646	-147.995483	95.189819	-512.375793	95.385918	1368.462891	-429.268280	-240.001160	1364.759521	-437.875885	-59.859516	1385.402466	-428.809387	-62.348377	1665.448120	-587.508423	162.594849	1129.529297	-486.805786	-349.010345	1140.902344	-496.099243	202.001953	874.334595	-413.400574	-354.705597	881.079956	-485.205994	-68.469933	960.815979	562.831482	-45.917213	934.364136	556.528137	110.695709
-547.931396	-0.686814	872.345825	-499.884705	-155.086319	868.510986	-531.643555	112.196434	496.556580	-516.116577	-183.184723	498.218689	-582.427673	136.409317	103.310242	-570.611084	-147.991592	95.232132	-512.034180	95.672852	1369.780273	-429.237091	-239.745895	1366.234253	-437.746246	-59.663288	1386.479736	-428.210938	-62.083752	1666.251587	-587.575073	162.748978	1130.903931	-487.418274	-350.321198	1143.057739	-496.471466	202.184280	875.652710	-413.283264	-357.953735	883.557129	-484.391663	-67.857628	961.740356	562.850647	-45.914734	934.365173	556.649414	110.691719
-547.187500	0.077142	873.295105	-498.931427	-154.514709	869.168335	-531.711975	112.420219	496.983551	-518.066284	-183.118988	499.080750	-582.502441	136.666168	103.530983	-570.668823	-148.046127	95.237968	-511.697937	95.969208	1370.916016	-429.387878	-239.549957	1367.445679	-437.668976	-59.511059	1387.442017	-427.492859	-61.803608	1666.808350	-587.637390	162.852997	1132.157227	-488.123077	-351.484161	1144.827148	-496.633362	202.435928	876.886536	-412.734955	-361.149323	885.884888	-483.550171	-67.323914	962.561401	562.828186	-45.980335	934.362915	556.731995	110.658211
-546.594177	0.631987	873.878967	-498.231689	-154.099625	869.649048	-531.697510	112.726906	497.199036	-519.667236	-183.016479	499.670319	-582.684814	136.917068	103.696388	-570.672180	-148.078217	95.241325	-511.336487	96.281548	1371.799072	-429.646576	-239.344315	1368.490234	-437.662201	-59.335682	1388.112061	-426.676910	-61.550777	1667.140991	-587.704163	163.058502	1133.114868	-488.697876	-353.028290	1146.587769	-496.875061	202.812256	877.826416	-411.918671	-364.341370	888.134277	-482.883850	-66.875313	963.089050	562.770203	-46.043015	934.388367	556.806091	110.590118
-546.013672	1.073879	874.237671	-497.664307	-153.690704	869.965454	-531.475037	113.109505	497.231567	-521.010254	-182.962112	500.151398	-582.405273	136.981339	103.685272	-570.726563	-148.152130	95.254448	-510.965454	96.585236	1372.486328	-430.067963	-239.145782	1369.265259	-437.680634	-59.171875	1388.534180	-425.736572	-61.295479	1667.264282	-587.769592	163.264679	1133.885864	-489.307648	-354.273499	1147.846924	-496.752045	203.407959	878.769348	-410.778717	-367.491333	890.154846	-482.294067	-66.475243	963.422485	562.777161	-46.071888	934.375427	556.916626	110.577148
-545.403809	1.548679	874.322693	-497.193115	-153.340652	870.103394	-531.109680	113.539932	497.108826	-522.020569	-182.874100	500.484833	-582.509399	137.148911	103.656189	-570.691223	-148.135284	95.197769	-510.633820	96.918655	1372.910645	-430.586243	-238.993408	1369.779419	-437.738708	-58.997204	1388.755371	-424.682465	-61.079502	1667.145142	-587.890320	163.612976	1134.423340	-489.838837	-355.753174	1149.025024	-496.755524	204.078979	879.415283	-409.300690	-370.541290	892.051636	-481.774048	-66.081581	963.544861	562.776672	-46.135311	934.387634	557.005615	110.546120
-544.948486	1.913425	874.181885	-496.959198	-153.074387	870.073364	-530.536804	114.001503	496.818481	-522.690857	-182.761566	500.678955	-582.952576	137.459427	103.597969	-570.806152	-148.181900	95.154099	-510.348938	97.259506	1373.062744	-431.232086	-238.785294	1370.093872	-437.870453	-58.834114	1388.755737	-423.508972	-60.832813	1666.835938	-587.988525	163.955643	1134.678955	-490.349243	-357.075409	1149.836792	-496.456604	204.808899	879.912109	-407.724365	-373.581116	893.688477	-481.450745	-65.770363	963.469116	562.804871	-46.202358	934.385559	557.128357	110.490501
-544.500366	2.185550	873.777893	-496.829956	-152.866241	869.881042	-529.816650	114.523476	496.374969	-523.053589	-182.712677	500.682404	-582.983459	137.486969	103.391449	-570.812683	-148.147873	95.047462	-510.064758	97.598595	1372.988281	-431.980408	-238.606506	1370.169312	-438.047089	-58.668034	1388.566650	-422.235504	-60.604851	1666.302002	-588.082581	164.352417	1134.717041	-490.796875	-358.393280	1150.328125	-496.219910	205.709015	880.164001	-405.889099	-376.533478	895.158569	-481.212311	-65.506790	963.190186	562.844543	-46.262100	934.388123	557.227112	110.458122
-544.080383	2.415370	873.216370	-496.872070	-152.645233	869.583374	-529.028564	115.088554	495.826904	-522.997864	-182.670410	500.566620	-582.683472	137.209885	103.016739	-570.802673	-148.087112	94.946228	-509.763458	97.919777	1372.710205	-432.793243	-238.472107	1370.012695	-438.274139	-58.545845	1388.192627	-420.862671	-60.354961	1665.545410	-588.199829	164.924240	1134.582153	-491.143463	-359.488678	1150.405151	-495.858459	206.678802	880.201538	-403.253662	-378.883179	896.858887	-481.102814	-65.268959	962.793457	562.856201	-46.329716	934.380859	557.322449	110.403801
-543.776428	2.582822	872.407471	-497.007446	-152.555588	869.175354	-528.094971	115.609795	495.146576	-522.532532	-182.654480	500.318756	-582.759644	136.956589	102.550407	-570.761780	-147.990540	94.831573	-509.512390	98.219215	1372.171143	-433.687866	-238.336975	1369.621704	-438.512085	-58.416660	1387.600220	-419.395844	-60.122993	1664.545166	-588.210571	165.533737	1134.191040	-491.494202	-360.719086	1150.336304	-495.381897	207.735901	880.165649	-401.350830	-381.749695	897.832153	-481.101593	-65.046326	962.210571	562.877625	-46.363842	934.390808	557.416443	110.354332
-543.497131	2.673246	871.432739	-497.341980	-152.432449	868.616516	-527.056396	116.006073	494.321442	-521.680664	-182.653366	499.877502	-582.867981	136.572037	102.076477	-570.559631	-147.857224	94.681900	-509.317810	98.543030	1371.429932	-434.714355	-238.200699	1368.943359	-438.748901	-58.277920	1386.810547	-417.920044	-59.883240	1663.386475	-588.166992	166.241104	1133.510010	-491.805542	-361.697510	1149.869385	-494.818848	208.881073	879.848999	-399.314728	-384.451416	898.463562	-481.232666	-64.879242	961.481628	562.872314	-46.451508	934.400146	557.487549	110.264046
-543.307190	2.843232	870.288147	-497.837311	-152.243896	867.976501	-526.019592	116.460815	493.337524	-520.197693	-182.438950	499.226715	-582.898254	136.126831	101.630051	-570.364197	-147.698746	94.521286	-509.131287	98.820847	1370.516113	-435.727264	-238.090179	1368.100342	-438.963806	-58.122978	1385.799194	-416.424866	-59.614994	1662.028809	-588.059021	166.999893	1132.663086	-491.983521	-362.937622	1149.281006	-494.123108	210.049286	879.343079	-397.118195	-387.104340	898.897400	-481.495880	-64.607346	960.626404	562.889526	-46.535614	934.402100	557.578735	110.191101
-543.143616	2.987424	869.046753	-498.384308	-152.076920	867.288086	-524.961548	116.712051	492.288544	-518.447266	-182.470261	498.484406	-582.922180	135.501572	101.033447	-570.561035	-147.682236	94.480255	-508.976746	99.116295	1369.388306	-436.821442	-237.984879	1367.010132	-439.217224	-57.961781	1384.681274	-414.944092	-59.355789	1660.550049	-587.913086	167.899506	1131.682495	-492.054535	-363.845428	1148.280518	-493.390076	211.310547	878.675293	-394.393188	-389.395233	899.241333	-481.848480	-64.350128	959.718811	562.919556	-46.583637	934.403137	557.665588	110.126411
-543.098572	3.080709	867.684204	-499.064575	-151.970169	866.586365	-524.022217	117.003639	491.236206	-516.071228	-182.380249	497.577301	-582.842957	134.757233	100.392944	-570.478638	-147.573700	94.457855	-508.835114	99.461601	1368.181152	-437.975891	-237.890869	1365.751343	-439.470184	-57.767666	1383.401123	-413.499237	-59.097485	1659.019775	-587.651611	168.930710	1130.536987	-492.084900	-364.718658	1147.085693	-492.704346	212.621429	877.825256	-391.800049	-391.491150	899.393555	-482.344727	-64.092194	958.744690	562.958740	-46.674969	934.396118	557.770630	110.060204
-543.038696	3.220796	866.252136	-499.878540	-151.812576	865.798462	-522.973938	117.115067	490.247559	-513.300964	-182.268188	496.562531	-582.825623	134.073502	99.947083	-570.346741	-147.473846	94.457771	-508.744415	99.763855	1366.852783	-439.183258	-237.825668	1364.393677	-439.721191	-57.584248	1382.141846	-412.150391	-58.827221	1657.464478	-587.305786	169.952286	1129.268555	-492.047333	-365.539276	1145.680298	-491.896881	214.004227	876.853516	-389.204315	-393.424866	899.307861	-482.890839	-63.827133	957.692810	563.011963	-46.729576	934.397217	557.843262	110.007813
-543.154541	3.342724	864.841736	-500.902344	-151.572311	864.995422	-522.062561	117.278183	489.350830	-510.164063	-182.231369	495.406982	-582.859436	133.300018	99.603455	-569.928406	-147.287674	94.516159	-508.658875	100.093468	1365.510864	-440.397705	-237.744583	1362.922241	-440.018616	-57.423164	1380.821655	-410.931244	-58.568012	1655.934570	-586.899719	171.035751	1128.009644	-491.924835	-366.220001	1144.105103	-491.072571	215.241592	875.777100	-386.581146	-395.118774	899.082275	-483.616577	-63.547184	956.640198	563.056702	-46.774887	934.390564	557.923401	109.915390
-543.297058	3.422483	863.632324	-501.875488	-151.480957	864.164001	-521.046692	117.377930	488.546906	-506.790100	-182.215347	494.157349	-582.715759	132.677109	99.293442	-569.528320	-147.130081	94.606400	-508.507111	100.405396	1364.172852	-441.579285	-237.719284	1361.392090	-440.319458	-57.340092	1379.524780	-409.875977	-58.310825	1654.454590	-586.342529	172.152817	1126.648926	-491.660126	-366.731812	1142.325073	-490.243439	216.534775	874.749268	-383.775482	-396.552368	898.759338	-484.356232	-63.491344	955.699158	563.114929	-46.891617	934.413147	558.024109	109.827309
-543.424805	3.546946	862.331848	-502.847137	-151.415085	863.268372	-520.073059	117.465675	488.012695	-503.140015	-182.017136	492.825806	-582.780640	132.188736	99.163094	-568.892761	-146.903030	94.703568	-508.384857	100.661095	1362.832397	-442.799713	-237.708817	1359.891479	-440.618164	-57.195892	1378.261353	-408.993256	-58.053776	1653.024902	-585.791748	173.293365	1125.332397	-491.381195	-366.987305	1140.400269	-489.512909	217.710541	873.505615	-381.031128	-397.734039	898.303711	-485.048798	-63.405560	954.661560	563.142761	-46.932022	934.406616	558.076477	109.748337
-543.668274	3.606656	861.242737	-503.937378	-151.315567	862.298828	-519.109558	117.633163	487.466187	-499.561554	-181.926987	491.436798	-582.815308	131.838516	99.036087	-568.382568	-146.740158	94.900627	-508.240112	100.853088	1361.520752	-443.947357	-237.784439	1358.480591	-440.957245	-57.143265	1376.981567	-408.369232	-57.782913	1651.591797	-585.081787	174.341858	1124.100952	-490.916107	-367.322968	1138.674194	-488.663757	218.900665	872.388000	-378.135010	-398.586731	897.903442	-485.836212	-63.490974	953.700806	563.175110	-47.007187	934.411316	558.148499	109.674370
-543.832214	3.628758	860.300232	-504.821625	-151.291504	861.351868	-518.176086	117.802689	486.991638	-496.171204	-181.957733	490.058350	-582.870728	131.669373	98.909302	-567.964539	-146.613190	95.113571	-508.009949	100.932648	1360.273560	-445.043091	-237.878571	1357.140137	-441.303101	-57.126991	1375.726318	-407.969299	-57.598694	1650.305664	-584.342468	175.409012	1122.851807	-490.423676	-367.304291	1136.856812	-487.968262	220.035385	871.259216	-375.244080	-399.150055	897.503723	-486.486969	-63.678345	952.831787	563.195374	-47.111645	934.404419	558.208008	109.584061
-543.924133	3.848407	859.462524	-505.617554	-151.196136	860.265930	-517.354614	118.051147	486.631714	-493.139557	-182.053116	488.710663	-582.961853	131.608963	98.730133	-567.963257	-146.564774	95.315216	-507.712524	100.898125	1359.056885	-446.040771	-238.072128	1355.887451	-441.829712	-57.168720	1374.424194	-407.839111	-57.368084	1649.074585	-583.550659	176.495209	1121.827637	-489.865570	-367.120605	1135.189087	-487.263580	221.127151	870.189453	-372.363098	-399.467896	897.126831	-487.043213	-63.875381	951.954529	563.272095	-47.155140	934.403870	558.287537	109.526405
-544.004822	3.822265	858.671326	-506.152496	-151.298904	859.255005	-516.468994	118.294899	486.114471	-490.498688	-182.114868	487.498047	-583.104004	131.727325	98.558151	-567.793823	-146.474823	95.427727	-507.434967	100.739716	1357.958618	-446.980377	-238.323822	1354.823608	-442.036285	-57.331924	1373.440430	-407.981262	-57.171879	1647.950195	-582.756409	177.424927	1120.822021	-489.220398	-366.656128	1133.500366	-486.648621	222.165359	869.201904	-369.317932	-399.395630	896.955566	-487.502228	-64.222107	951.144775	563.338867	-47.255440	934.417542	558.348816	109.460197
-544.032532	3.830919	857.954529	-506.647980	-151.357849	858.275696	-515.789612	118.617203	485.685822	-488.488922	-182.139145	486.442474	-583.234619	131.897293	98.303047	-567.786560	-146.452881	95.521210	-507.121155	100.494308	1356.950928	-447.881317	-238.643982	1353.869263	-442.468384	-57.550644	1372.479614	-408.374573	-56.958237	1646.985840	-581.916199	178.321518	1119.955566	-488.602875	-365.908386	1131.894043	-485.977570	223.084702	868.292114	-366.376465	-399.127563	896.779846	-487.910858	-64.555847	950.387878	563.389099	-47.335453	934.414673	558.412598	109.365944
-543.955139	3.799351	857.293701	-506.857635	-151.461411	857.400818	-515.303406	118.934532	485.332123	-486.973694	-182.116791	485.583557	-583.389038	132.108810	97.922752	-567.570984	-146.310257	95.493553	-506.813202	100.125397	1356.078979	-448.723602	-239.020004	1353.107666	-443.127289	-57.839390	1371.476563	-409.020172	-56.825706	1646.256104	-581.048889	179.076385	1119.200928	-487.971405	-365.252991	1130.690552	-485.277191	223.915283	867.448059	-363.248871	-398.449310	896.912537	-488.159454	-64.867638	949.717834	563.433655	-47.426105	934.437805	558.465820	109.308983
-543.922546	3.825742	856.734253	-507.083160	-151.762054	856.509155	-515.022278	119.221115	484.899902	-486.000031	-182.052948	484.942139	-583.519104	132.290085	97.598732	-567.367676	-146.183029	95.473274	-506.600037	99.690811	1355.306274	-449.517822	-239.430206	1352.554932	-443.469482	-58.206165	1371.005859	-409.861115	-56.676826	1645.738281	-580.255737	179.835800	1118.505737	-487.410370	-364.457184	1129.582153	-484.587677	224.688217	866.748596	-360.423676	-397.647644	896.966003	-488.365356	-65.308655	949.065308	563.549500	-47.457039	934.467346	558.564270	109.220116
-543.775391	3.740632	856.254944	-507.125549	-151.966187	855.914063	-514.906982	119.377602	484.459625	-485.338257	-182.026535	484.535797	-583.534729	132.390732	97.304253	-567.293640	-146.106934	95.447037	-506.492218	99.236290	1354.679077	-450.299652	-239.848755	1352.246094	-444.029510	-58.616386	1370.547729	-410.901611	-56.534573	1645.473877	-579.464844	180.437149	1117.901978	-486.863495	-363.541412	1128.549927	-483.849701	225.350311	866.158447	-357.568054	-396.508118	897.220459	-488.454987	-65.607384	948.599304	563.588440	-47.547226	934.491943	558.605347	109.158783
-543.645691	3.753891	855.921875	-507.215912	-152.131958	855.432068	-515.037842	119.429779	484.148926	-484.845245	-181.868607	484.275055	-583.544861	132.446609	97.112793	-567.229187	-146.066483	95.389343	-506.487274	98.726875	1354.187866	-451.089050	-240.363327	1352.128662	-444.614349	-59.061550	1370.342407	-412.135040	-56.432289	1645.444580	-578.671570	180.930618	1117.348267	-486.371490	-362.577026	1127.683594	-483.162781	225.812912	865.659668	-354.684631	-395.031006	897.612244	-488.523407	-65.854813	948.242554	563.686951	-47.612938	934.495544	558.684387	109.088249
-543.460327	3.713745	855.761414	-507.245697	-152.238220	855.177246	-515.325867	119.298889	484.013855	-484.578308	-181.654068	484.141815	-583.470642	132.443268	96.970581	-567.136475	-145.991531	95.292175	-506.579010	98.241936	1353.870239	-451.799591	-240.853500	1352.257935	-445.239014	-59.602005	1370.301025	-413.508057	-56.392372	1645.682861	-577.985535	181.312988	1117.039795	-485.893280	-361.677460	1126.975098	-482.457001	226.143890	865.264832	-351.966766	-393.286133	898.061218	-488.504791	-66.052353	948.069580	563.807800	-47.666779	934.494934	558.771484	109.034073
-543.223083	3.663589	855.772705	-507.131287	-152.313446	855.127808	-515.729004	119.085747	484.046204	-484.527527	-181.447540	484.113434	-583.340149	132.399521	96.906754	-567.191345	-146.031586	95.192245	-506.772003	97.753845	1353.751953	-452.485901	-241.413071	1352.583252	-445.851807	-60.081467	1370.549561	-415.029205	-56.342403	1646.164795	-577.289063	181.509583	1116.771851	-485.460114	-360.825134	1126.458496	-481.750763	226.343811	865.050842	-349.422943	-391.411011	898.592651	-488.349030	-66.186081	948.064758	563.905457	-47.739334	934.461121	558.821594	108.988792
-542.980652	3.584223	856.011658	-506.898590	-152.415222	855.307800	-516.325928	118.632484	484.285156	-484.780884	-181.288376	484.261780	-583.273376	132.270935	96.920609	-567.221191	-146.036423	95.109703	-507.064941	97.237114	1353.793213	-453.116150	-242.015762	1353.114746	-446.643219	-60.631462	1370.853271	-416.654388	-56.352455	1646.854980	-576.658691	181.590408	1116.698120	-485.065918	-360.045563	1126.207153	-481.028625	226.398529	865.034058	-346.981750	-388.825195	899.056213	-488.123291	-66.317947	948.282593	564.005859	-47.791958	934.462097	558.869873	108.954842
-542.596985	3.422970	856.486206	-506.378540	-152.529083	855.771790	-517.048950	118.062737	484.639496	-485.303619	-181.078262	484.615967	-583.129395	132.124954	96.902184	-567.263855	-146.071030	95.038605	-507.494141	96.771011	1354.058716	-453.753174	-242.642670	1353.881348	-447.267578	-61.219589	1371.527588	-418.407288	-56.381908	1647.763062	-575.895203	181.256500	1116.624756	-484.613129	-359.124786	1126.046509	-480.300537	226.292297	865.210876	-344.930939	-386.609985	899.739563	-487.715363	-66.437378	948.767639	564.098450	-47.861389	934.492126	558.930054	108.865257
-542.393311	3.494395	857.179321	-506.258179	-152.647949	856.291382	-517.989014	117.441963	485.136108	-486.255585	-180.997574	485.142761	-583.081360	131.960556	96.991074	-567.478638	-146.110229	95.021545	-508.072662	96.255013	1354.529175	-454.390747	-243.244232	1354.888306	-447.735962	-61.802345	1372.597412	-420.231293	-56.449547	1648.841675	-575.426331	180.979126	1116.911499	-484.223053	-358.438202	1126.294067	-479.603638	225.974258	865.573181	-343.198883	-384.203094	900.546936	-487.455139	-66.570663	949.344543	564.221985	-47.924553	934.517639	559.025452	108.803955
-542.071411	3.495356	858.081116	-505.847046	-152.757980	857.033081	-519.104370	116.648926	485.803741	-487.591614	-180.843155	485.819061	-582.889648	131.783890	97.031624	-567.597839	-146.131256	94.998535	-508.707397	95.715958	1355.243042	-454.891144	-243.858490	1356.056763	-448.554901	-62.341412	1373.511841	-422.130005	-56.588829	1650.079712	-575.048401	180.595108	1117.414551	-483.814545	-357.944885	1126.907715	-478.855957	225.398148	866.170349	-341.703217	-381.627106	901.450073	-487.062531	-66.698662	950.162170	564.386597	-47.973297	934.568176	559.146606	108.745476
-541.686829	3.446689	859.196045	-505.269836	-152.832367	857.901062	-520.248108	115.872635	486.474091	-489.053223	-180.590424	486.674438	-582.832642	131.614349	97.127777	-567.701050	-146.167816	94.945953	-509.456146	95.130180	1356.219482	-455.368286	-244.471588	1357.350830	-449.018219	-62.883759	1374.947632	-424.094269	-56.716850	1651.449463	-574.996216	180.328445	1118.385986	-483.411774	-357.441711	1127.645508	-478.277313	224.644150	866.999023	-340.566650	-378.984619	902.331116	-486.594910	-66.865555	951.167908	564.521301	-48.007843	934.624023	559.254822	108.681236
-541.363586	3.490588	860.389954	-504.765961	-152.884399	858.798096	-521.672485	114.870506	487.232697	-490.732635	-180.372803	487.504120	-582.826721	131.450928	97.219055	-567.801208	-146.194321	94.871216	-510.286896	94.566689	1357.298340	-455.796631	-245.031677	1358.736328	-449.678345	-63.445797	1376.291260	-426.112610	-56.933983	1652.866211	-574.730957	179.371292	1119.028809	-483.031219	-357.058960	1128.543823	-477.545074	223.569885	867.989075	-339.619934	-376.200012	903.301758	-486.142639	-66.998528	952.208801	564.631653	-48.043365	934.670288	559.359497	108.622421
-540.955933	3.444843	861.575195	-504.012909	-153.101196	859.743347	-523.142578	113.840668	487.890015	-492.570465	-180.197540	488.485229	-582.817932	131.272232	97.289604	-567.988953	-146.239594	94.780212	-511.188019	93.981575	1358.603271	-456.107758	-245.560699	1360.191895	-450.355164	-64.029419	1377.701050	-428.132813	-57.150612	1654.340088	-574.898682	178.769272	1120.287598	-482.650299	-356.575562	1129.518799	-476.913452	222.311584	869.202820	-338.919189	-373.335388	904.264465	-485.594604	-67.206596	953.293213	564.770508	-48.080692	934.696106	559.490906	108.577278
-540.586060	3.498966	862.882813	-503.313477	-153.214584	860.631226	-524.768188	112.696198	488.664246	-494.628510	-180.176895	489.415100	-582.877197	131.095352	97.345871	-568.122437	-146.296951	94.661865	-512.190430	93.422707	1359.941406	-456.360931	-246.021591	1361.608032	-451.058746	-64.598831	1379.093750	-430.188599	-57.392441	1655.777100	-575.015869	177.787216	1121.343750	-482.274719	-356.358307	1130.620728	-476.293243	220.892303	870.499878	-338.377716	-370.420807	905.261841	-485.056854	-67.414375	954.404236	564.887329	-48.117554	934.722229	559.630676	108.556946
-540.197754	3.587113	864.161194	-502.545532	-153.415726	861.536865	-526.587036	111.496437	489.433594	-496.595184	-180.114151	490.384460	-583.005493	130.890198	97.323761	-568.382507	-146.421341	94.546928	-513.205261	92.815269	1361.408813	-456.563293	-246.471817	1363.048462	-451.814331	-65.100616	1380.486938	-432.241180	-57.715916	1657.198486	-575.132996	176.367706	1122.273071	-481.972168	-356.246368	1131.882080	-475.653351	219.257980	871.906128	-338.062469	-367.513885	906.248047	-484.479187	-67.615585	955.507935	565.015076	-48.136269	934.727722	559.776611	108.547272
-539.801697	3.583014	865.390381	-501.756683	-153.612091	862.375916	-528.385437	110.138916	490.065826	-498.681061	-180.052979	491.342804	-583.114746	130.673523	97.269798	-568.476868	-146.453110	94.416794	-514.274109	92.219902	1362.845947	-456.660614	-246.891327	1364.443970	-452.553284	-65.665596	1381.866333	-434.257629	-58.060844	1658.562012	-575.476196	174.960632	1123.435791	-481.641113	-355.925873	1133.000732	-474.756714	217.466339	873.375000	-337.802155	-364.584686	907.201599	-483.904358	-67.867172	956.560913	565.123047	-48.195480	934.731201	559.939453	108.509468
-539.479065	3.453314	866.761292	-500.946930	-153.900772	863.280518	-530.416199	108.864006	490.678040	-500.918884	-180.139069	492.322510	-583.221985	130.413864	97.153336	-568.706604	-146.552002	94.313705	-515.373047	91.610489	1364.250977	-456.705200	-247.293488	1365.735962	-453.319305	-66.151009	1383.198608	-436.233124	-58.391708	1659.880615	-575.885925	173.478577	1124.547974	-481.346893	-355.655426	1134.054077	-473.862061	215.670258	874.958923	-337.578552	-361.715515	908.159790	-483.382782	-68.255692	957.730042	565.231079	-48.216457	934.751099	560.083862	108.494263
-538.989990	3.463993	867.717651	-500.174347	-154.169388	864.129639	-532.362000	107.465576	491.317444	-503.122894	-180.222595	493.313049	-583.373840	130.044327	96.970856	-569.177124	-146.769562	94.290916	-516.483643	91.015053	1365.657959	-456.698029	-247.678070	1366.928467	-454.107758	-66.663651	1384.462158	-438.161835	-58.825592	1661.061768	-576.501648	172.129807	1125.748657	-481.039124	-355.444580	1135.118408	-472.755707	213.735001	876.547852	-337.523132	-359.421478	909.199341	-482.774994	-68.399734	958.643066	565.337646	-48.242401	934.766968	560.241028	108.474915
-538.578491	3.258669	868.698425	-499.382843	-154.495316	865.001587	-534.531189	106.090530	491.716125	-505.400452	-180.363358	494.285156	-583.504272	129.625458	96.726326	-569.566223	-146.915451	94.218224	-517.658936	90.430313	1366.930908	-456.703644	-248.080658	1367.979736	-454.880219	-67.192535	1385.632324	-439.957214	-59.232418	1662.198486	-577.114319	170.513275	1126.747803	-480.803894	-355.188873	1135.968262	-471.563538	211.768188	878.194885	-337.338135	-356.730682	910.020203	-482.248169	-68.665215	959.598999	565.451843	-48.264778	934.791565	560.400696	108.429863
-538.266357	3.010899	869.586426	-498.755768	-154.744308	865.763977	-536.740173	104.796227	492.086792	-507.724670	-180.613831	495.152679	-584.017639	129.326385	96.534439	-569.712219	-146.969025	94.075287	-518.847168	89.825722	1368.119385	-456.688477	-248.476944	1368.818237	-455.691742	-67.656876	1386.623901	-441.717438	-59.660568	1663.169678	-577.722595	168.802551	1127.595947	-480.662598	-354.972656	1136.681396	-470.207214	209.814545	879.791199	-336.944885	-353.467102	910.640564	-481.827026	-68.926834	960.444336	565.617310	-48.264671	934.815247	560.603149	108.396919
-537.939880	2.676705	870.271240	-498.105225	-155.091675	866.456360	-538.964355	103.621193	492.302063	-510.086182	-180.876083	496.014130	-584.290100	128.770828	96.207397	-570.005310	-147.090500	93.936134	-520.097412	89.236496	1369.110718	-456.722229	-248.880692	1369.470215	-456.551300	-68.106300	1387.497192	-443.404541	-60.138657	1663.968018	-578.366211	167.139023	1128.257935	-480.448029	-354.700867	1137.131958	-468.829041	207.921982	881.334534	-336.741211	-350.871979	911.188354	-481.409424	-69.206825	961.156433	565.789429	-48.277893	934.841492	560.770386	108.389122
-537.649048	2.263601	870.781616	-497.462372	-155.492432	867.048462	-540.424500	102.195847	492.299316	-512.231140	-181.066071	496.833099	-583.817749	128.142654	95.617996	-570.052795	-147.129730	93.732735	-521.394043	88.637917	1370.014160	-456.840515	-249.348709	1369.969971	-457.341705	-68.600449	1388.239014	-444.923950	-60.586617	1664.607300	-578.849854	165.210510	1128.555054	-480.291046	-354.435394	1137.359741	-467.343719	206.077881	882.788208	-336.391388	-348.199890	911.605042	-481.035431	-69.507790	961.736206	565.965271	-48.277599	934.867676	560.948364	108.428963
-537.378479	1.769933	871.124634	-496.852020	-155.828522	867.548401	-542.190735	100.988701	492.310822	-514.740112	-181.578751	497.574860	-583.936340	127.633270	95.100578	-570.286804	-147.241531	93.600258	-522.737244	87.999825	1370.770386	-457.008972	-249.844223	1370.231323	-458.215546	-69.096992	1388.823853	-446.312408	-61.002529	1665.184570	-579.746216	163.950668	1129.251221	-480.112152	-354.170380	1137.316040	-465.861298	204.221237	884.244385	-336.104950	-346.149170	912.031738	-480.700195	-69.772133	962.187317	566.129883	-48.313019	934.911072	561.111938	108.395058
-537.186707	1.256668	871.273315	-496.253876	-156.343048	867.894958	-543.976196	99.906082	492.161133	-517.118408	-182.091644	498.291260	-584.095581	127.182800	94.648056	-570.567871	-147.381577	93.433205	-524.115051	87.351898	1371.377808	-457.266632	-250.414093	1370.357422	-459.064301	-69.552429	1389.254639	-447.586304	-61.438183	1665.553467	-580.466492	162.512909	1129.575317	-479.934479	-353.878632	1137.057983	-464.404022	202.472076	885.551575	-335.606232	-343.627686	912.171387	-480.403809	-70.101723	962.458984	566.338989	-48.301872	934.923096	561.302063	108.404068
-536.985779	0.713362	871.297974	-495.625946	-156.870361	868.101135	-545.312012	98.795677	491.938538	-519.475098	-182.597137	498.963531	-584.437134	127.065895	94.242264	-570.757019	-147.503738	93.286491	-525.535522	86.695557	1371.809692	-457.534607	-250.972153	1370.299683	-459.935883	-70.044510	1389.566650	-448.734497	-61.922680	1665.766357	-581.064392	161.048904	1129.683350	-479.743622	-353.623688	1136.612793	-462.906403	200.780548	886.729980	-334.884003	-340.558960	912.000305	-480.104980	-70.461861	962.605347	566.533508	-48.315540	934.957581	561.501282	108.407967
-536.816162	0.098823	871.146545	-495.012909	-157.470062	868.191467	-546.373535	97.726654	491.657806	-521.885559	-183.219131	499.588593	-584.467590	126.822067	93.659340	-571.070313	-147.622192	93.177589	-526.974670	85.982262	1372.123413	-457.941040	-251.604141	1370.041382	-460.816742	-70.552238	1389.731201	-449.687408	-62.284687	1665.842773	-581.700134	159.761215	1129.711304	-479.507507	-353.203094	1135.958740	-461.421326	199.134140	887.836975	-334.345795	-338.451050	911.904663	-479.857025	-70.862610	962.613403	566.745728	-48.295586	934.982483	561.693359	108.424904
-536.767212	-0.562720	870.876587	-494.526184	-158.004288	868.191895	-547.177612	96.812050	491.287262	-524.237671	-183.821274	500.258942	-584.116089	126.487778	93.014107	-571.430054	-147.704651	93.021645	-528.469666	85.234726	1372.291138	-458.356415	-252.272461	1369.684570	-461.735748	-71.019798	1389.776367	-450.557648	-62.696522	1665.731445	-582.304688	158.591568	1129.609009	-479.141235	-352.580963	1135.093384	-460.058716	197.624039	888.929810	-333.658691	-335.838013	911.567017	-479.749298	-71.237991	962.521545	566.952087	-48.265415	935.012085	561.875854	108.451042
-536.788147	-1.195683	870.517822	-494.168823	-158.451538	868.110596	-547.723755	95.987953	490.882080	-526.594604	-184.548645	500.788574	-584.508179	126.586571	92.664597	-571.648438	-147.753967	92.860298	-529.966125	84.521072	1372.364258	-458.878845	-252.975571	1369.171021	-462.669159	-71.559799	1389.718018	-451.229126	-62.968128	1665.519409	-582.873718	157.450180	1129.404541	-478.953613	-352.283142	1134.107910	-458.643402	196.228058	889.863525	-333.036133	-333.262024	911.017761	-479.745361	-71.563385	962.346008	567.182922	-48.234081	935.030884	562.080017	108.482529
-536.837402	-1.822587	870.069641	-493.766693	-158.937347	867.945068	-547.973633	95.327484	490.501984	-529.119202	-185.385117	501.317627	-584.114319	126.368141	92.071381	-571.814453	-147.773987	92.707596	-531.417786	83.689552	1372.360840	-459.381409	-253.725479	1368.556274	-463.639252	-72.145096	1389.525879	-451.813629	-63.169067	1665.143799	-583.509155	156.981079	1129.388062	-478.771057	-351.937439	1132.921631	-457.334045	194.856812	890.742676	-332.421570	-330.740662	910.338013	-479.778778	-71.900658	962.099792	567.463562	-48.171814	935.046692	562.300049	108.538666
-536.924988	-2.465133	869.612366	-493.379730	-159.389969	867.729797	-547.957458	94.771439	490.116364	-531.514709	-186.224182	501.850128	-584.467163	126.611214	91.652641	-571.843506	-147.752731	92.560715	-532.907349	82.833755	1372.238281	-459.868317	-254.489960	1367.828003	-464.637726	-72.754089	1389.326660	-452.210938	-63.289886	1664.674927	-583.912537	155.382172	1128.932373	-478.604645	-351.560028	1131.630493	-456.017059	193.575882	891.471375	-331.799194	-328.199432	909.489685	-479.856262	-72.250824	961.831726	567.732239	-48.141895	935.098206	562.482483	108.596924
-537.165466	-3.276051	869.116943	-493.061798	-159.897079	867.516602	-547.734009	94.267929	489.770630	-533.948792	-187.202942	502.331329	-584.425232	126.667381	91.185265	-572.158813	-147.816650	92.425652	-534.415588	81.940704	1372.122803	-460.371460	-255.321503	1367.002930	-465.667572	-73.419579	1388.973267	-452.536926	-63.310211	1664.036499	-584.402527	154.482239	1128.684326	-478.458405	-351.222992	1130.312622	-454.732574	192.248840	892.161133	-331.277435	-325.265717	908.376587	-480.057098	-72.667435	961.544922	567.972900	-48.176392	935.136292	562.699280	108.595032
-537.449341	-4.049151	868.634644	-492.729187	-160.386734	867.260498	-547.229431	93.863243	489.481750	-536.356934	-188.204910	502.826874	-584.338013	126.704918	90.851097	-572.135132	-147.815826	92.283081	-535.925110	80.912186	1371.954590	-460.847412	-256.173218	1366.130371	-466.697754	-74.071686	1388.607300	-452.729156	-63.204197	1663.324707	-584.640991	153.305817	1128.206299	-478.241974	-350.781403	1128.814331	-453.614716	191.059219	892.774536	-330.986938	-323.390717	907.331238	-480.284027	-73.082062	961.248901	568.216003	-48.123959	935.159607	562.869507	108.657509
-537.697754	-4.700138	868.183228	-492.448151	-160.788620	866.991638	-546.520630	93.467567	489.237793	-538.657776	-189.297211	503.314789	-583.721619	126.548805	90.417908	-572.274109	-147.912872	92.174232	-537.435425	79.855537	1371.777832	-461.336456	-257.016418	1365.203003	-467.770874	-74.768997	1388.193970	-452.776917	-62.952076	1662.523560	-585.054810	152.471512	1127.960693	-478.033722	-350.372589	1127.378906	-452.501526	189.844391	893.384888	-330.719879	-321.134033	906.075195	-480.523041	-73.441330	960.967102	568.447876	-48.118172	935.171631	563.065308	108.709862
-538.079773	-5.456152	867.728088	-492.088226	-161.331940	866.750793	-545.873596	93.123131	488.943207	-540.909302	-190.534943	503.738312	-583.552795	126.520592	90.125275	-572.441223	-148.035431	92.107231	-538.960205	78.730057	1371.643311	-461.816223	-257.965057	1364.300171	-468.799377	-75.505814	1387.821777	-452.743652	-62.584438	1661.590576	-585.482788	151.763641	1127.701172	-477.857361	-349.858643	1125.891602	-451.583923	188.661697	893.901550	-330.591583	-318.893250	904.671387	-480.820068	-73.870361	960.702209	568.692932	-48.095337	935.167542	563.298950	108.721481
-539.269226	-7.652478	866.971497	-491.930603	-162.552063	866.544373	-545.553772	93.004539	488.423004	-543.224121	-191.890579	504.269623	-583.454529	126.366180	89.906197	-572.633606	-148.196106	92.014145	-540.504456	77.542198	1371.496216	-462.266357	-258.944336	1363.374512	-469.892242	-76.277657	1387.384155	-452.659607	-62.099129	1660.582153	-586.130981	151.388962	1127.743042	-477.674377	-349.452698	1124.404663	-450.814117	187.483582	894.423340	-330.639862	-316.821259	903.202942	-481.541046	-74.951332	960.229614	568.952454	-48.039421	935.171692	563.524109	108.787483
-539.683044	-8.185623	866.652527	-491.643524	-162.927643	866.263062	-545.134399	92.695473	488.111816	-545.117493	-193.050659	504.575897	-583.295349	126.206894	89.653694	-572.508057	-148.284531	91.922935	-542.043518	76.256950	1371.350098	-462.700714	-259.947327	1362.454346	-470.983856	-77.076416	1386.963135	-452.516693	-61.432316	1659.500732	-586.402405	150.597778	1127.443115	-477.470154	-349.044434	1123.015747	-450.195770	186.353500	894.856567	-330.776550	-314.808350	901.695435	-481.878540	-75.303665	960.017761	569.244751	-47.973415	935.189636	563.772156	108.841660
-540.063599	-8.565775	866.445862	-491.486206	-163.105225	865.968262	-544.843750	92.363899	487.837067	-547.019226	-194.206833	504.777374	-583.036133	126.069756	89.382530	-572.535828	-148.485992	91.816185	-543.617981	74.912506	1371.269043	-463.109161	-261.010223	1361.577637	-472.036499	-77.876083	1386.609375	-452.415588	-60.660126	1658.270264	-587.043884	150.349838	1127.601929	-477.322357	-348.745941	1121.650879	-449.805145	185.313828	895.290100	-331.097931	-312.895172	900.132690	-482.243927	-75.584946	959.858521	569.565552	-47.947899	935.223022	564.068115	108.838692
-540.489319	-9.093331	866.208923	-491.216095	-163.502060	865.655884	-544.751587	91.875404	487.547241	-548.869385	-195.381317	504.991425	-583.150818	126.152763	89.318771	-572.458923	-148.641830	91.688042	-545.127319	73.542183	1371.236328	-463.461700	-262.116974	1360.697998	-473.101196	-78.718155	1386.302124	-452.287048	-59.780045	1657.030518	-587.536987	149.872543	1127.641724	-477.161591	-348.370636	1120.358521	-449.581390	184.188690	895.679443	-331.586792	-311.069946	898.563049	-482.555359	-76.007942	959.662903	569.846497	-47.886097	935.251831	564.332764	108.833900
-540.830017	-9.508380	866.001648	-490.893433	-163.828964	865.323669	-544.897644	91.300934	487.312531	-550.585693	-196.391693	505.086914	-582.843567	126.078712	89.133781	-572.108887	-148.662766	91.545959	-546.689636	72.080292	1371.244629	-463.749573	-263.222015	1359.934204	-474.163605	-79.582626	1385.908203	-452.079987	-58.717606	1655.769531	-587.891174	149.167297	1127.548950	-477.017883	-348.163513	1119.229492	-449.469940	183.139038	896.124329	-332.176666	-309.312622	897.004639	-482.785461	-76.377655	959.471252	570.131775	-47.837070	935.269409	564.608948	108.813858
-541.228516	-9.908740	865.835327	-490.633179	-164.152405	864.953369	-545.416138	90.643860	487.130066	-552.327698	-197.429199	505.193756	-582.358765	125.796852	88.810638	-571.556641	-148.579269	91.434013	-548.183289	70.598518	1371.254028	-463.991089	-264.365326	1359.203247	-475.134277	-80.526505	1385.635376	-451.871918	-57.685448	1654.470337	-588.452942	148.720718	1127.699707	-476.909210	-347.933136	1118.105713	-449.595215	182.091034	896.450317	-332.876801	-307.648193	895.445618	-483.011078	-76.768867	959.261169	570.373108	-47.799263	935.291687	564.845398	108.869766
-541.655334	-10.184636	865.669189	-490.442535	-164.458847	864.579895	-546.305664	89.852043	487.078796	-554.050842	-198.394379	505.237946	-582.272766	125.798393	88.658325	-570.504517	-148.264908	91.335411	-549.667664	69.094162	1371.340210	-464.221069	-265.468658	1358.553955	-476.142212	-81.514870	1385.398193	-451.635376	-56.706467	1653.197510	-589.268188	148.609756	1128.109009	-476.762115	-347.755066	1116.988159	-449.943665	181.092606	896.824097	-333.768127	-306.090057	893.934937	-483.234100	-77.091621	959.031555	570.642639	-47.800385	935.322632	565.172974	108.815178
-542.096558	-10.589484	865.552673	-490.326508	-164.781387	864.232361	-547.554993	88.942513	487.107697	-555.668762	-199.185486	505.273224	-582.239258	125.826180	88.514244	-570.255798	-148.384308	91.220772	-551.117004	67.579002	1371.405396	-464.255829	-266.642426	1358.033569	-477.032410	-82.507713	1385.239258	-451.485443	-55.623573	1651.956421	-589.954590	148.137482	1128.391235	-476.592346	-348.048431	1116.315552	-450.478668	180.239929	897.192566	-334.702850	-304.585968	892.588745	-483.454773	-77.491638	958.823792	570.848206	-47.789093	935.317200	565.427490	108.860779
-542.560425	-10.919339	865.568176	-490.296417	-165.037766	863.933228	-549.173950	88.035042	487.268036	-557.134338	-199.788879	505.174286	-582.338196	125.866806	88.319023	-570.052490	-148.499863	91.087036	-552.555603	65.973221	1371.542236	-464.278290	-267.801575	1357.628052	-477.848206	-83.540947	1385.130493	-451.379974	-54.564117	1650.786865	-590.590393	147.431107	1128.526367	-476.475830	-348.242920	1115.554443	-451.120575	179.319931	897.563477	-335.761108	-303.220154	891.300903	-483.660095	-77.862801	958.686401	571.097839	-47.689472	935.326721	565.657959	108.919289
-543.121033	-11.355631	865.673584	-490.387329	-165.388351	863.687988	-551.140259	86.797180	487.443390	-558.505371	-200.367249	505.020447	-582.547119	125.882568	88.146835	-569.946899	-148.668427	90.982910	-553.920715	64.414131	1371.691406	-464.250000	-268.907257	1357.301147	-478.578247	-84.543526	1385.091431	-451.318390	-53.555874	1649.694580	-591.396118	146.829681	1128.922363	-476.347534	-348.713593	1115.062378	-451.898865	178.417664	897.958984	-336.872284	-301.965668	890.182495	-483.880096	-78.327927	958.587158	571.345154	-47.657288	935.333618	565.935913	108.936325
-543.694580	-11.805794	865.911743	-490.551941	-165.734116	863.528931	-553.307495	85.531929	487.708252	-560.098938	-200.996765	505.315308	-582.742371	125.906578	88.008568	-569.990906	-148.819717	90.880142	-555.193481	62.768669	1371.895386	-464.015778	-270.026917	1357.111938	-479.220245	-85.538116	1385.098511	-451.300903	-52.634396	1648.697998	-592.335022	146.143463	1129.352051	-476.211121	-349.250366	1114.705200	-452.895966	177.597366	898.443909	-338.093933	-300.850891	889.204285	-484.086945	-78.817322	958.579529	571.577209	-47.576511	935.319763	566.149536	109.015190
-544.285889	-12.417793	866.241272	-490.799744	-166.188507	863.470947	-555.497681	84.074615	488.010895	-561.182678	-201.597900	505.247650	-583.202759	126.221550	88.013824	-569.904175	-148.892212	90.794724	-556.389587	61.168102	1372.111572	-463.685425	-271.096375	1357.070923	-479.786743	-86.542404	1385.125244	-451.428894	-51.784821	1647.779053	-593.397217	145.400177	1129.757935	-476.092743	-349.920471	1114.491455	-453.943115	176.872513	898.950623	-339.352142	-299.924805	888.394287	-484.294861	-79.428246	958.648743	571.802246	-47.516853	935.320801	566.393005	109.040718
-544.953125	-13.078371	866.626587	-491.139221	-166.738602	863.492615	-557.868347	82.577888	488.295166	-561.715027	-201.737000	505.179504	-583.106873	125.998199	87.654846	-569.799194	-149.019516	90.730698	-557.535950	59.586708	1372.297363	-463.207123	-272.142670	1357.090454	-480.235626	-87.437202	1385.213013	-451.630554	-51.006744	1647.011230	-594.750793	144.728317	1130.452271	-475.956482	-350.699646	1114.445190	-455.070160	176.096298	899.436646	-340.688782	-299.114166	887.697083	-484.524567	-80.079796	958.759644	572.011230	-47.462749	935.325500	566.604553	109.097481
-545.674377	-13.838715	867.073425	-491.548401	-167.377518	863.588745	-560.258484	81.012398	488.616302	-561.950562	-202.086456	504.858826	-583.704834	126.228943	87.668617	-569.732788	-149.074280	90.675484	-558.560181	58.034733	1372.486816	-462.609344	-273.055145	1357.264648	-480.725220	-88.284264	1385.219482	-451.894928	-50.370155	1646.371094	-596.017761	143.803314	1130.870483	-475.808472	-351.683563	1114.586914	-456.442352	175.387817	899.852112	-342.069824	-298.514496	887.189026	-484.775299	-80.804207	958.920654	572.193970	-47.398239	935.341980	566.814026	109.146103
-546.380615	-14.831415	867.544495	-491.980194	-168.081253	863.740906	-562.600647	79.405212	488.862732	-562.302673	-202.472290	504.871826	-583.619568	125.978096	87.357407	-569.729065	-149.156738	90.687866	-559.599365	56.487175	1372.719482	-461.952911	-273.973999	1357.533569	-481.084503	-89.046104	1385.297729	-452.129852	-49.800842	1645.946289	-597.411072	142.787796	1131.299316	-475.644775	-352.926361	1114.916260	-457.919312	174.723129	900.325928	-343.391663	-297.675415	886.710388	-485.030151	-81.653732	959.118164	572.406433	-47.359966	935.369141	567.049561	109.211479
-547.103333	-15.746084	867.986267	-492.463531	-168.878632	863.968201	-565.072693	77.725006	489.162598	-562.513550	-202.830750	504.941528	-583.933105	125.881462	87.231293	-569.799744	-149.195114	90.658646	-560.525085	55.129570	1372.930298	-461.141846	-274.800507	1357.931274	-481.242004	-89.857002	1385.526367	-452.561798	-49.533085	1645.585693	-598.891479	141.640610	1131.733398	-475.430054	-354.014008	1115.356079	-459.494293	173.987595	900.713562	-344.895905	-297.940216	886.580200	-485.316071	-82.463470	959.331360	572.575378	-47.302528	935.380371	567.244507	109.269684
-547.925903	-16.964716	868.390442	-493.056641	-169.773407	864.199341	-567.531189	76.063492	489.363678	-562.696594	-203.301056	505.017273	-584.408752	125.750031	87.141411	-570.037292	-149.293701	90.683090	-561.453064	53.854568	1373.194580	-460.281494	-275.485474	1358.397949	-481.324371	-90.784164	1386.054321	-452.939331	-49.270893	1645.482666	-600.434692	140.382874	1132.134888	-475.202820	-355.325378	1115.985596	-461.042511	173.149902	901.135254	-346.299072	-298.011383	886.520630	-485.723083	-83.441940	959.529114	572.763062	-47.262505	935.405762	567.446899	109.296448
-548.642700	-18.318886	868.743469	-493.549347	-170.731918	864.487976	-569.918640	74.335449	489.597626	-562.609436	-203.647430	504.980560	-584.871521	125.676537	87.045509	-570.122437	-149.323166	90.714455	-562.173767	52.583294	1373.461548	-459.304993	-276.249329	1358.902832	-481.634369	-91.377190	1386.151978	-453.248718	-49.267872	1645.398682	-602.032532	139.043442	1132.488281	-474.941772	-356.593719	1116.643921	-462.739655	172.305267	901.443665	-347.652039	-298.363342	886.561096	-486.072601	-84.465469	959.740173	572.996582	-47.207714	935.406372	567.691284	109.362083
-549.550415	-21.243330	868.819824	-494.152130	-172.143326	864.803894	-572.391479	72.670151	489.502441	-562.654724	-204.079453	504.997620	-585.395325	125.573738	86.986694	-570.348511	-149.387817	90.709312	-563.009705	51.016483	1373.547241	-458.332458	-276.823883	1359.461914	-481.601563	-92.233116	1386.644531	-453.659668	-49.390526	1645.417725	-603.754883	137.676987	1132.687988	-474.753235	-357.960205	1117.375977	-464.518036	171.425583	901.709229	-348.916534	-298.897247	886.671814	-486.600922	-86.227135	959.805786	573.162659	-47.200718	935.435303	567.905334	109.377007
-548.901794	-17.825697	870.229065	-494.295837	-171.235092	864.927307	-574.450684	70.913315	490.410156	-562.053345	-203.776962	504.631714	-585.784241	125.457001	86.904198	-570.123047	-149.343552	90.696068	-563.666565	49.863869	1373.681641	-457.326263	-277.495758	1359.960205	-481.721039	-92.875786	1386.879150	-454.028961	-49.656063	1645.501709	-605.516785	136.142151	1132.884521	-474.520355	-359.259796	1118.047974	-466.466766	170.513718	901.886047	-350.150208	-299.633575	886.815125	-486.291809	-85.180099	960.669434	573.314819	-47.191109	935.429260	568.125305	109.389526
-549.431213	-18.457657	870.514832	-494.660400	-171.981766	865.102844	-576.828979	69.241661	490.712921	-561.791870	-203.949646	504.506897	-586.258789	125.335464	86.839531	-570.186462	-149.366669	90.724632	-564.287109	48.713306	1373.802734	-456.273407	-278.064606	1360.490723	-481.937836	-93.432640	1386.883789	-454.366882	-50.087006	1645.625000	-607.326477	134.585159	1133.029541	-474.266602	-360.798370	1118.921875	-468.519989	169.628937	901.957581	-351.289276	-300.483002	887.031616	-486.629120	-85.864716	960.857971	573.484253	-47.177803	935.428650	568.313232	109.398376
-550.113708	-19.558043	870.685120	-495.007843	-172.841049	865.263428	-579.391541	67.851685	490.883636	-561.797241	-204.404404	504.589935	-586.861877	125.180832	86.835884	-570.386108	-149.443771	90.758270	-564.820190	47.602909	1373.850708	-455.215790	-278.657990	1360.958862	-482.026550	-94.165634	1387.231689	-454.696747	-50.595943	1645.759644	-609.105774	132.932755	1133.073730	-473.992310	-362.098511	1119.593140	-470.668030	168.779266	902.026672	-352.294312	-301.548309	887.223267	-487.078705	-86.733528	960.987305	573.609741	-47.143486	935.422852	568.488159	109.450943
-550.710266	-20.407825	870.849121	-495.351166	-173.559387	865.325073	-581.711365	66.448853	491.049896	-561.915161	-205.321960	504.793732	-587.405029	125.081100	86.827644	-570.699951	-149.562576	90.814865	-565.253601	46.555538	1373.922607	-454.199677	-279.230072	1361.393555	-482.242004	-94.859779	1387.294922	-454.960510	-51.230015	1645.941284	-610.971558	131.203934	1133.194214	-473.723389	-363.576202	1120.334351	-472.914673	167.754547	901.948425	-353.253357	-302.722778	887.430237	-487.498230	-87.493950	961.078430	573.753601	-47.143925	935.457214	568.662231	109.478569
-551.405457	-21.286388	870.976929	-495.678986	-174.263565	865.359802	-584.066589	65.226875	491.299225	-561.656433	-206.006577	504.706085	-588.248962	125.101028	86.911865	-570.768555	-149.624268	90.840752	-565.742004	45.481663	1374.015625	-453.226318	-279.811401	1361.773926	-482.129211	-95.472015	1387.227173	-455.149811	-51.956306	1646.103271	-612.885498	129.466385	1133.253296	-473.438873	-365.059631	1120.973145	-475.379211	166.948425	901.856323	-354.079681	-304.009369	887.598450	-488.010040	-88.245697	961.155762	573.915405	-47.092785	935.473022	568.840515	109.517578
-552.149231	-22.183922	871.030640	-495.953552	-174.963242	865.370789	-586.200928	64.082138	491.443329	-561.292908	-206.360352	504.461853	-588.809570	125.000320	86.905365	-570.669861	-149.652390	90.850319	-566.161682	44.482178	1374.016968	-452.302704	-280.450409	1362.051025	-482.128784	-96.149750	1387.291870	-455.272888	-52.781151	1646.247070	-614.735046	127.611351	1133.281982	-473.158936	-366.466888	1121.503784	-477.879150	166.000153	901.686462	-354.786407	-305.432495	887.681396	-488.565643	-88.966263	961.197815	574.061279	-47.059273	935.494141	569.018860	109.493881
-552.862732	-22.917856	871.064453	-496.159668	-175.522964	865.346191	-588.183350	63.070301	491.643158	-561.013245	-206.746460	504.361359	-589.281860	124.911148	86.844009	-570.689270	-149.709351	90.858772	-566.548035	43.459496	1374.021851	-451.415588	-281.053711	1362.241211	-482.083954	-96.912376	1387.289917	-455.302429	-53.628880	1646.324463	-616.602234	125.790497	1133.302368	-472.815002	-367.918243	1121.921387	-480.450867	165.077133	901.348572	-355.367340	-306.925201	887.707092	-489.095642	-89.546577	961.222290	574.235229	-47.004906	935.523865	569.210999	109.545776
-553.664978	-23.764416	870.998352	-496.338898	-176.112518	865.289612	-589.863892	62.324116	491.633362	-560.819397	-207.192200	504.255188	-589.650269	124.893211	86.783546	-570.787170	-149.863892	90.852066	-566.952698	42.421215	1374.005859	-450.658508	-281.780975	1362.297363	-481.913818	-97.609695	1387.255859	-455.227325	-54.540020	1646.343384	-618.476196	123.980606	1133.257935	-472.526886	-369.326904	1122.195679	-483.128021	164.030334	900.917419	-355.829712	-308.519562	887.556885	-489.696625	-90.140236	961.189819	574.420593	-47.025745	935.528870	569.417847	109.569374
-554.494690	-24.507961	870.903564	-496.542572	-176.606552	865.175720	-591.281799	61.811375	491.673035	-560.680908	-207.699554	504.188171	-590.091614	124.990524	86.729034	-570.917419	-149.988647	90.852730	-567.373230	41.395279	1373.933960	-449.873383	-282.431549	1362.200195	-481.855682	-98.403465	1387.087036	-455.053894	-55.476368	1646.272583	-620.316772	122.107002	1133.195801	-472.158142	-370.760651	1122.372803	-485.936188	163.065247	900.383789	-356.267029	-310.175812	887.296509	-490.317871	-90.650192	961.113586	574.553406	-47.019199	935.532104	569.564880	109.598625
-555.359741	-25.264030	870.716797	-496.672974	-177.124710	865.029114	-592.391724	61.424454	491.540314	-560.215271	-207.968948	503.816010	-590.485413	125.198547	86.678223	-570.713501	-150.036972	90.809235	-567.767212	40.369576	1373.851074	-449.091003	-283.184052	1362.042236	-481.887787	-99.219185	1386.832275	-454.765930	-56.442680	1646.146729	-622.080994	120.253372	1133.104980	-471.735535	-372.203644	1122.422607	-488.931885	162.203476	899.858887	-356.595703	-311.882751	886.869568	-490.922150	-91.118942	960.969055	574.671814	-47.045025	935.532043	569.714661	109.577545
-556.262390	-25.952309	870.489929	-496.807587	-177.615646	864.849304	-592.964539	61.209469	491.416626	-560.343262	-208.792389	503.921234	-590.696777	125.566109	86.674080	-570.965881	-150.251709	90.844528	-568.186584	39.395584	1373.724121	-448.370209	-283.847687	1361.772339	-481.783417	-99.990417	1386.583740	-454.367615	-57.404964	1645.935547	-623.850952	118.432281	1133.049683	-471.339935	-373.472717	1122.275513	-491.952484	161.247482	899.081055	-356.828033	-313.667511	886.299438	-491.547943	-91.531593	960.786743	574.774719	-47.062992	935.544556	569.829407	109.597389
-557.190247	-26.806988	870.244629	-496.937927	-178.116653	864.669434	-593.417480	61.244263	491.238342	-560.479858	-209.660522	503.943390	-590.967957	125.862389	86.531105	-571.121643	-150.474472	90.880013	-568.609375	38.325584	1373.709961	-447.662506	-284.633698	1361.387207	-481.703552	-100.774323	1386.272461	-453.865387	-58.405037	1645.680664	-625.608154	116.651085	1133.048584	-470.859833	-374.742859	1122.046875	-495.123230	160.337036	898.519531	-357.038727	-315.554596	885.598511	-492.202393	-92.011627	960.599182	574.874451	-47.091091	935.562683	569.972778	109.571121
-558.177124	-27.630907	870.066650	-497.047150	-178.612305	864.490479	-593.206299	61.472836	490.939178	-560.518921	-210.666916	503.896088	-591.032898	126.288246	86.354645	-571.263733	-150.732758	90.897125	-569.159973	37.213989	1373.613159	-447.105164	-285.366547	1360.912231	-481.651917	-101.604073	1385.938599	-453.253845	-59.409958	1645.333252	-627.326782	114.837875	1133.016235	-470.397308	-376.004669	1121.674438	-498.305176	159.377563	897.700317	-357.228119	-317.489197	884.757019	-492.878937	-92.499733	960.449280	574.933899	-47.049744	935.575439	570.002441	109.627518
-559.394714	-28.744450	869.787903	-497.249542	-179.241348	864.284180	-592.646729	61.839359	490.533661	-560.678162	-211.573334	503.874390	-591.061646	126.693230	86.198448	-571.472778	-151.031723	90.864548	-569.693665	36.130215	1373.488037	-446.423889	-286.181946	1360.351563	-481.622559	-102.398949	1385.568604	-452.547882	-60.405849	1644.929321	-629.030457	113.105499	1132.985840	-469.825897	-377.329071	1121.276978	-501.604004	158.488586	896.829285	-357.391876	-319.468964	883.799561	-493.714417	-93.110085	960.223328	575.042969	-47.069405	935.608765	570.133789	109.608269
-560.393555	-29.831547	869.422485	-497.169006	-179.921249	864.085754	-591.542175	62.356609	490.075348	-560.726257	-212.570892	503.802643	-590.840759	127.210564	86.121155	-571.561829	-151.284027	90.814110	-570.133972	35.087303	1373.355103	-445.753693	-286.856201	1359.696655	-481.595398	-103.197639	1385.114136	-451.768372	-61.410927	1644.439453	-630.688599	111.306488	1132.972290	-469.199158	-378.640778	1120.863403	-504.898956	157.581848	895.936523	-357.542908	-321.547577	882.683594	-494.358948	-93.690788	959.974182	575.107056	-47.042301	935.612427	570.173340	109.667480
-561.556885	-30.761679	869.017273	-497.445160	-180.440659	863.799561	-590.065979	62.924084	489.556854	-560.802551	-213.575867	503.635406	-590.446289	127.735031	86.088150	-571.646423	-151.561584	90.728813	-570.688843	33.982986	1373.172485	-445.044220	-287.591064	1358.996338	-481.544037	-103.978493	1384.638184	-450.899384	-62.401039	1643.887695	-632.365234	109.590157	1132.890747	-468.559479	-379.780243	1120.224365	-508.318756	156.751419	895.020020	-357.651672	-323.614563	881.456482	-495.210846	-94.163902	959.646667	575.193909	-47.053387	935.603333	570.276917	109.690521
-562.841248	-31.529642	868.643738	-498.095978	-180.768173	863.467957	-588.171692	63.689415	489.065918	-560.888672	-214.579178	503.426636	-590.099365	128.052826	86.062866	-571.720642	-151.892319	90.583817	-571.228394	32.909004	1372.993408	-444.342834	-288.282867	1358.143677	-481.468414	-104.755211	1384.165161	-449.970520	-63.398163	1643.254761	-634.022766	107.859543	1132.851440	-467.882050	-380.943970	1119.559937	-511.791473	155.961487	894.141174	-357.757355	-325.752289	880.133179	-496.270844	-94.546700	959.307678	575.272034	-47.072922	935.580139	570.345093	109.710358
-564.063843	-32.430664	868.195740	-498.596405	-181.193390	863.130493	-585.921448	64.564857	488.609528	-560.887329	-215.738907	503.164764	-589.656433	128.242538	86.127487	-571.757996	-152.290039	90.481552	-571.769897	31.764235	1372.808228	-443.586456	-288.970886	1357.269043	-481.372070	-105.553131	1383.616577	-449.009521	-64.382660	1642.589966	-635.728638	106.161514	1132.822998	-467.141022	-381.887207	1118.687988	-515.312439	155.205307	893.309509	-357.810425	-327.862488	878.734192	-497.255127	-94.992035	958.932495	575.329590	-47.083733	935.580261	570.429688	109.725258
-565.343567	-33.484661	867.688416	-498.910431	-181.830368	862.805298	-583.204529	65.415001	488.168915	-560.662842	-216.981903	502.873779	-589.110168	128.315933	86.345078	-571.821960	-152.697418	90.409676	-572.385925	30.667522	1372.620239	-442.774170	-289.593048	1356.319824	-481.302338	-106.298279	1383.009888	-448.025513	-65.373238	1641.908203	-637.450012	104.443817	1132.815430	-466.270935	-383.158844	1118.058350	-518.814819	154.411072	892.514893	-357.895050	-330.020355	877.274048	-498.215179	-95.541763	958.537781	575.381775	-47.098392	935.586365	570.528687	109.705673
-566.641846	-34.308311	867.264038	-499.587189	-182.254288	862.513794	-580.485962	66.311630	487.930969	-560.660461	-218.386826	502.613342	-588.680603	128.170166	86.685341	-571.971069	-153.133224	90.323250	-573.041687	29.463696	1372.474854	-441.994781	-290.192932	1355.396118	-481.260712	-107.079010	1382.422241	-447.035034	-66.402527	1641.226074	-639.233643	102.798622	1132.812866	-465.472290	-384.014648	1117.116089	-522.442810	153.708817	891.733337	-357.882996	-332.145752	875.828735	-499.330994	-95.965370	958.200134	575.447815	-47.155537	935.601685	570.639771	109.678123
-567.918091	-35.019581	866.861694	-500.382446	-182.515656	862.202087	-577.331360	67.173080	487.707428	-560.669128	-219.449921	502.231445	-588.100281	128.003723	87.196274	-572.109192	-153.628876	90.241547	-573.726379	28.302505	1372.257202	-441.090912	-290.645599	1354.418579	-481.166443	-107.829514	1381.825562	-446.059601	-67.423729	1640.550537	-641.100403	101.243240	1132.830444	-464.550140	-385.018127	1116.342163	-526.034180	152.930832	890.981018	-357.901123	-334.318207	874.369751	-500.494476	-96.305939	957.869934	575.539917	-47.182743	935.630493	570.791199	109.632706
-569.117126	-35.842712	866.362488	-500.892548	-183.063660	861.955566	-574.074646	68.054131	487.607574	-560.429871	-220.669708	501.937775	-587.147522	127.627769	87.749107	-572.120605	-154.095139	90.142479	-574.439331	27.164076	1372.072144	-440.197052	-291.100922	1353.456421	-481.121552	-108.541977	1381.238037	-445.135284	-68.524445	1639.908569	-642.992310	99.728439	1132.930054	-463.618134	-385.916473	1115.518311	-529.611511	152.187973	890.363586	-357.871185	-336.423920	872.862183	-501.530457	-96.735558	957.527771	575.619324	-47.224728	935.631714	570.921753	109.603317
-570.420166	-36.499565	865.945984	-501.884552	-183.486923	861.711731	-571.001038	68.934433	487.702118	-560.394165	-221.781921	501.661835	-586.932007	127.126251	88.556412	-572.156677	-154.523254	90.061722	-575.237244	26.062876	1371.911621	-439.316071	-291.511932	1352.513184	-481.100555	-109.172943	1380.670410	-444.277344	-69.600449	1639.346191	-644.950684	98.196510	1132.998535	-462.524048	-387.179779	1114.916748	-533.257690	151.458481	889.689758	-357.835083	-338.523163	871.459595	-502.769196	-97.117714	957.208679	575.716309	-47.241947	935.649048	571.074463	109.599754
-571.626038	-37.077309	865.609253	-502.726654	-183.969315	861.451660	-568.280518	69.712723	487.858856	-560.610291	-222.469955	501.400879	-586.257690	126.401665	89.428192	-572.119507	-154.863617	89.927170	-576.016235	24.997959	1371.802490	-438.488159	-291.819427	1351.536133	-481.067596	-109.833504	1380.110474	-443.501892	-70.665428	1638.899536	-646.960388	96.701012	1133.086548	-461.559174	-387.885742	1113.964722	-536.959961	150.694000	889.105530	-357.743195	-340.596893	869.975952	-503.881409	-97.549911	956.928223	575.823181	-47.308975	935.651184	571.269043	109.536102
-572.754578	-37.665585	865.326843	-503.561066	-184.475998	861.238586	-565.584229	70.376595	488.274475	-560.863525	-223.317947	501.125397	-585.832336	125.699600	90.468422	-572.143555	-155.150620	89.851318	-576.893616	23.979412	1371.716187	-437.616760	-292.087524	1350.587646	-481.056915	-110.426056	1379.633545	-442.786469	-71.794212	1638.555420	-648.994019	95.284134	1133.263428	-460.389954	-389.026672	1113.356934	-540.635010	149.988174	888.622009	-357.586060	-342.647552	868.662659	-504.913605	-98.003418	956.685425	575.901855	-47.365005	935.666138	571.417175	109.530968
-573.865479	-38.280857	865.115967	-504.560760	-184.975494	861.028137	-563.235474	71.049156	488.807404	-560.983704	-224.217453	500.825958	-585.435974	124.829041	91.762245	-572.050537	-155.319794	89.795250	-577.710693	22.956964	1371.709106	-436.826447	-292.307892	1349.717529	-481.073700	-111.000496	1379.279419	-442.153870	-72.926781	1638.358887	-651.136047	93.935806	1133.470947	-459.256836	-389.914673	1112.672852	-544.325623	149.271561	888.202698	-357.381531	-344.651154	867.360291	-505.950562	-98.515945	956.461975	575.999573	-47.413147	935.659607	571.591675	109.472214
-574.656555	-38.804176	865.059265	-505.194000	-185.506592	860.910278	-560.894287	71.543915	489.364532	-561.320862	-224.536316	500.652252	-585.508057	123.906662	93.047508	-571.964417	-155.460968	89.705116	-578.562317	22.030127	1371.787109	-436.055847	-292.456085	1348.949829	-481.070984	-111.604630	1379.020996	-441.605499	-74.084854	1638.272461	-653.264648	92.595993	1133.728027	-458.009308	-390.931183	1112.078491	-547.963562	148.621185	887.855103	-357.118866	-346.594971	866.187988	-506.658386	-99.044907	956.373352	576.075012	-47.446014	935.661072	571.727905	109.443596
-575.572876	-39.229385	865.141357	-506.276978	-185.991531	860.756470	-558.859741	71.963058	490.227478	-562.069519	-224.669632	500.490295	-585.282654	122.915207	94.250816	-571.968628	-155.553329	89.648750	-579.333069	21.161594	1371.930542	-435.326660	-292.604736	1348.290894	-481.084717	-112.127937	1378.906128	-441.132446	-75.235367	1638.368286	-655.445679	91.265892	1134.064453	-456.825562	-391.714142	1111.556763	-551.682556	148.002701	887.583618	-356.783234	-348.502350	865.126343	-507.506409	-99.620544	956.300232	576.149841	-47.504272	935.673828	571.879700	109.390274
-575.848633	-38.888363	865.578979	-507.066711	-186.068253	860.668213	-556.876526	72.269714	491.182617	-562.384033	-224.978973	500.347656	-585.119446	121.867432	95.551826	-571.830139	-155.511993	89.670372	-580.029663	20.395916	1372.174194	-434.620728	-292.713257	1347.786011	-481.128510	-112.616447	1378.880981	-440.753754	-76.365784	1638.564697	-657.582031	90.008583	1134.509644	-455.695923	-392.349365	1111.118652	-555.384644	147.378967	887.479431	-356.373199	-350.346680	864.237915	-507.862335	-99.892563	956.466797	576.220947	-47.572620	935.670898	572.026855	109.338348
-576.193970	-38.938969	866.021667	-507.583405	-186.470444	860.701294	-555.049438	72.556030	492.240540	-562.964172	-224.910400	500.294800	-584.837219	121.019226	97.005226	-571.779297	-155.437225	89.661362	-580.660828	19.709942	1372.496704	-434.019043	-292.796570	1347.433960	-481.149536	-113.094032	1378.986572	-440.436951	-77.505058	1638.912354	-659.698669	88.734550	1135.047485	-454.440582	-393.139801	1110.914551	-559.219177	146.836746	887.405823	-355.990601	-352.122192	863.509033	-508.122559	-100.366684	956.676147	576.320740	-47.612373	935.694092	572.193604	109.257607
-576.959412	-39.560875	866.476135	-508.469940	-187.159470	860.794128	-553.517395	72.788933	493.211090	-563.730530	-224.903259	500.357361	-584.751099	119.547478	98.285522	-571.755371	-155.426224	89.683846	-581.252869	19.010015	1372.932739	-433.436188	-292.992920	1347.294434	-481.173248	-113.548012	1379.231812	-440.217255	-78.621765	1639.352539	-661.793884	87.532234	1135.750854	-453.265900	-393.771729	1110.869873	-563.009888	146.275146	887.431152	-355.521667	-353.799683	863.024902	-508.682373	-101.157562	956.870850	576.444641	-47.632984	935.707275	572.343567	109.237396
-577.855896	-40.466080	867.090454	-509.474915	-187.769974	861.007813	-552.175232	72.884636	494.242889	-564.591614	-224.849945	500.411194	-584.714294	118.680199	99.887215	-571.835815	-155.394318	89.649345	-581.807190	18.184017	1373.542969	-432.958466	-293.245117	1347.349365	-481.181610	-113.990685	1379.659546	-440.068359	-79.728226	1639.922241	-663.869263	86.355316	1136.550781	-452.187012	-394.357788	1111.006470	-566.883179	145.720840	887.607117	-355.089691	-355.365295	862.772339	-509.346832	-102.033020	957.195190	576.539673	-47.692268	935.724548	572.497986	109.173233
-578.563416	-41.086365	867.814331	-510.375519	-188.382294	861.216125	-550.985901	73.007179	495.356323	-565.414124	-224.725845	500.474304	-585.085999	117.594666	101.497276	-571.969055	-155.351395	89.691788	-582.169861	17.567348	1374.171265	-432.413116	-293.486694	1347.485474	-481.180054	-114.470078	1380.107178	-439.972168	-80.834389	1640.563721	-665.830261	85.284042	1137.540039	-451.129852	-394.816223	1111.275024	-570.775513	145.250839	887.929810	-354.556366	-356.814697	862.739136	-509.839355	-102.871590	957.574524	576.685974	-47.777733	935.756958	572.657715	109.089417
-578.836487	-41.287636	868.758911	-510.822662	-188.772125	861.526184	-549.525024	72.928871	496.540985	-566.027039	-224.286865	500.599640	-584.204346	116.423210	102.663857	-572.121338	-155.353333	89.645248	-582.449524	16.974663	1374.915771	-432.065613	-293.749939	1347.864502	-481.147614	-115.005859	1380.679199	-439.910156	-81.919395	1641.267334	-667.724976	84.194183	1138.652466	-450.175171	-395.246735	1111.665649	-574.646973	144.817322	888.323730	-353.975128	-358.118713	862.886658	-509.934723	-103.498642	958.144592	576.801025	-47.800911	935.798645	572.770569	109.066368
-579.076294	-41.184090	869.767761	-511.557465	-188.922134	861.818604	-548.515381	72.914192	497.844940	-566.665405	-223.816727	500.651978	-584.562561	115.699997	104.054123	-572.176514	-155.235565	89.641602	-582.625000	16.354767	1375.723267	-431.825226	-294.127594	1348.369873	-481.099487	-115.474449	1381.310181	-439.952393	-82.960144	1642.008911	-669.509399	83.087601	1139.855225	-449.255981	-395.796173	1112.269043	-578.537170	144.425400	888.850159	-353.384186	-359.254486	863.297791	-510.115967	-103.966415	958.733887	576.905212	-47.874973	935.831055	572.937988	108.936111
-579.232117	-41.072247	870.801392	-512.177734	-189.072937	862.146606	-547.938354	72.889671	498.990234	-567.081238	-223.320587	500.696075	-584.796631	114.683731	105.417824	-572.263794	-155.135040	89.650558	-582.680237	15.800919	1376.468262	-431.713013	-294.567108	1349.032715	-481.082123	-115.976280	1381.973389	-439.985565	-83.975365	1642.763306	-671.238770	82.062935	1141.110596	-448.465637	-396.313416	1112.973022	-582.325684	144.080627	889.375305	-352.790314	-360.236847	863.896667	-510.222961	-104.428574	959.359619	577.015747	-47.920017	935.830994	573.060120	108.905273
-579.287292	-40.840534	871.855164	-512.752014	-189.120743	862.523987	-546.956482	72.875534	500.132568	-567.560059	-222.706741	500.756165	-584.389832	113.715164	106.488632	-572.357178	-155.030563	89.659866	-582.606812	15.270721	1377.349121	-431.527527	-294.987701	1349.740479	-480.997131	-116.544640	1382.640015	-440.039124	-84.949318	1643.526855	-672.860474	81.201248	1142.396973	-447.775421	-396.703522	1113.744263	-586.061768	143.751434	889.952271	-352.007568	-360.867554	864.669617	-510.287537	-104.789551	960.030029	577.129333	-47.984756	935.871277	573.204773	108.835426
-579.384277	-40.564323	872.884827	-513.408936	-189.140167	862.885010	-546.118591	72.830528	501.273193	-568.203979	-222.029999	500.864807	-584.234924	113.136909	107.579887	-572.502136	-154.923065	89.662224	-582.448242	14.749197	1378.102539	-431.492767	-295.480011	1350.536743	-480.911377	-117.096519	1383.322021	-440.112305	-85.876373	1644.297119	-674.373169	80.346489	1143.642456	-447.191223	-397.218597	1114.600708	-589.803101	143.523422	890.551270	-351.293823	-361.444275	865.541931	-510.397308	-105.111557	960.670532	577.255249	-48.049168	935.889771	573.332642	108.774498
-579.379639	-40.219910	873.927124	-514.001892	-189.070938	863.255249	-545.360046	72.693748	502.256714	-568.616089	-221.513763	500.926331	-584.130737	112.629333	108.735306	-572.618042	-154.791031	89.697838	-582.163147	14.306835	1378.913086	-431.517914	-296.032318	1351.411621	-480.802948	-117.738319	1384.056763	-440.154358	-86.806015	1645.032837	-675.785156	79.566689	1144.938477	-446.735504	-397.837067	1115.551880	-593.382385	143.224380	891.182373	-350.806519	-362.113373	866.372070	-510.462524	-105.382782	961.336670	577.381714	-48.047741	935.910950	573.466187	108.763000
-579.148010	-39.412155	874.867310	-514.752991	-188.641632	863.604675	-544.546021	72.607063	503.333435	-568.900330	-220.904541	500.877289	-583.913391	112.171890	109.515396	-572.643311	-154.617294	89.760300	-581.803833	13.812950	1379.677246	-431.560608	-296.647156	1352.333496	-480.702545	-118.370102	1384.758301	-440.181152	-87.711479	1645.736328	-677.132324	78.918770	1146.269043	-446.343201	-398.464294	1116.420776	-597.120605	143.091843	891.789673	-350.256531	-362.595551	867.313721	-510.481506	-105.286285	961.937744	577.506714	-48.115337	935.938110	573.605774	108.688354
-579.215454	-39.383469	875.713745	-515.312378	-188.671829	863.993225	-544.056152	72.552559	504.114471	-569.205933	-220.484634	500.967682	-583.708923	111.848915	110.374481	-572.779480	-154.468292	89.789154	-581.363892	13.425999	1380.377686	-431.851227	-297.343781	1353.164307	-480.595734	-119.050117	1385.377441	-440.165833	-88.573654	1646.338989	-678.312622	78.295067	1147.524170	-446.059021	-399.149811	1117.255371	-600.581970	142.917664	892.340637	-349.498749	-362.780457	868.334229	-510.612701	-105.613739	962.513611	577.632446	-48.151062	935.960083	573.742432	108.577103
-579.327332	-39.220417	876.588989	-515.909058	-188.597015	864.348633	-543.732361	72.520004	504.848389	-569.502380	-220.049698	500.992706	-583.651489	111.609535	110.981636	-572.938965	-154.283112	89.772911	-580.794739	13.022983	1381.059082	-431.955261	-297.977325	1353.956055	-480.431366	-119.748833	1385.973999	-440.106293	-89.397057	1646.890869	-679.340149	77.804634	1148.673706	-445.826782	-399.686066	1117.971802	-603.855774	142.743195	892.846558	-348.589661	-362.668396	869.479614	-510.781952	-105.859261	963.087891	577.724304	-48.179604	935.981262	573.804199	108.593315
-579.221375	-38.886120	877.344360	-516.346741	-188.359543	864.637634	-543.396912	72.461716	505.521973	-569.838318	-219.482590	501.060089	-583.426086	111.538292	111.479248	-572.999695	-154.134613	89.759323	-580.184326	12.721491	1381.505005	-432.375793	-298.754639	1354.685425	-480.324005	-120.438866	1386.456909	-439.953339	-90.222008	1647.312988	-680.309265	77.348267	1149.803955	-445.758270	-400.324249	1118.637939	-606.950806	142.549515	893.202942	-347.746338	-362.627075	870.562622	-510.802338	-105.938049	963.583130	577.820679	-48.203396	935.982727	573.893005	108.578178
-579.094360	-38.402412	878.017090	-516.725769	-188.112488	864.871521	-542.880249	72.386963	506.055176	-569.942017	-219.105164	501.048706	-583.107300	111.634003	111.941498	-573.079163	-154.024200	89.831284	-579.544922	12.463076	1381.989380	-432.753387	-299.474091	1355.340820	-480.201111	-121.114891	1386.869141	-439.715637	-91.021431	1647.627808	-681.057556	76.921974	1150.726074	-445.694855	-401.018646	1119.200684	-610.005981	142.492081	893.578247	-346.796814	-362.378418	871.647095	-510.781769	-105.917488	964.005737	577.883850	-48.268295	935.982666	573.946777	108.512512
-578.923157	-37.942379	878.599976	-517.104309	-187.758560	865.040649	-543.315491	72.437592	506.415802	-570.090820	-218.591156	501.054504	-583.321533	111.621880	112.283844	-573.053101	-153.820267	89.797821	-578.853271	12.171880	1382.384521	-433.173950	-300.198395	1355.902954	-480.070801	-121.827797	1387.206909	-439.376434	-91.802963	1647.827759	-681.761414	76.705872	1151.688110	-445.762054	-401.657532	1119.603149	-612.830505	142.568451	893.928040	-345.856018	-362.084503	872.703369	-510.757813	-105.852661	964.356934	577.987244	-48.297955	935.992798	574.059021	108.494141
-578.760620	-37.471737	879.102173	-517.366089	-187.434875	865.184814	-542.904053	72.365479	506.728302	-570.220398	-218.141815	501.039764	-582.944092	111.897583	112.467545	-573.033203	-153.704376	89.840050	-578.149780	11.935567	1382.650635	-433.660614	-300.945648	1356.319458	-479.902527	-122.417961	1387.651489	-438.903107	-92.571426	1647.907471	-682.312500	76.599510	1152.524902	-445.895569	-402.322510	1119.900879	-615.616699	142.775238	894.247437	-344.812347	-361.654694	873.705872	-510.709839	-105.747078	964.662354	578.082886	-48.326527	936.005737	574.123108	108.459366
-578.593140	-36.995766	879.484253	-517.662598	-187.113876	865.296509	-542.613647	72.276184	506.989655	-570.334045	-217.798431	501.041870	-582.633362	112.247971	112.491173	-573.047424	-153.594208	89.862595	-577.508423	11.700798	1382.890381	-434.226929	-301.689270	1356.629639	-479.836517	-123.145988	1387.894043	-438.275574	-93.363647	1647.868408	-682.781616	76.578934	1153.249390	-446.156616	-402.990021	1120.076660	-618.148254	142.914230	894.432007	-343.781952	-361.161499	874.663757	-510.691620	-105.602577	964.893860	578.191956	-48.332733	936.031616	574.224976	108.410583
-578.359192	-36.480694	879.777344	-517.846130	-186.752136	865.358704	-542.539978	72.218323	507.124847	-570.511475	-217.337585	501.072662	-582.437805	112.615883	112.447845	-573.018250	-153.485153	89.858322	-576.753967	11.490872	1383.085938	-434.812164	-302.398621	1356.817627	-479.875397	-123.789833	1387.970215	-437.554230	-94.118034	1647.675903	-683.222534	76.694824	1153.955566	-446.493378	-403.599396	1120.089355	-620.895569	142.940842	894.462769	-342.700165	-360.539063	875.590210	-510.600525	-105.389313	965.060242	578.322571	-48.374615	936.044678	574.339417	108.379593
-578.109314	-35.947632	879.989014	-518.021362	-186.379776	865.385071	-542.481445	72.175446	507.142883	-570.655762	-217.097916	501.075104	-582.209839	112.990517	112.337631	-572.987000	-153.375824	89.854019	-576.060547	11.272028	1383.214722	-435.501740	-303.123962	1356.835449	-479.877838	-124.382347	1388.103882	-436.610596	-94.911598	1647.321289	-683.525391	76.957550	1154.604492	-446.955658	-404.121307	1119.886597	-623.175110	143.120667	894.585205	-341.624268	-359.886505	876.374268	-510.510406	-105.141327	965.171448	578.403625	-48.419094	936.076050	574.391541	108.365822
-577.879211	-35.406487	880.114502	-518.107971	-185.995605	865.361755	-542.513123	72.088966	507.064453	-570.683228	-216.906433	501.024994	-582.047852	113.461334	112.155220	-572.924255	-153.278427	89.854805	-575.317383	11.107245	1383.308716	-436.213287	-303.786560	1356.729248	-479.910736	-124.909492	1388.167236	-435.519318	-95.703781	1646.819824	-683.682312	77.277451	1155.115234	-447.448486	-404.742523	1119.647827	-625.261963	143.424332	894.629822	-340.579315	-359.185913	877.114075	-510.415833	-104.846352	965.223999	578.472778	-48.477959	936.093140	574.458313	108.327446
-577.596985	-34.887051	880.110535	-518.141235	-185.598083	865.275513	-542.589539	71.982101	506.922852	-570.799866	-216.684830	501.005707	-581.948669	113.876259	111.946358	-572.881470	-153.180557	89.843658	-574.649597	10.859756	1383.366821	-437.052094	-304.484131	1356.505981	-480.034821	-125.404488	1388.179077	-434.242035	-96.457527	1646.148682	-683.782532	77.734116	1155.635620	-448.160553	-404.822571	1118.941040	-627.067566	143.725449	894.641785	-339.459473	-358.398682	877.743408	-510.291962	-104.522919	965.187561	578.543762	-48.499111	936.082703	574.542542	108.324051
-577.261963	-34.338737	880.040955	-518.097107	-185.193054	865.164063	-542.739563	71.896378	506.772583	-570.938660	-216.469879	500.984802	-581.967957	114.278511	111.741425	-572.808228	-153.138779	89.805946	-573.977722	10.585764	1383.452637	-437.908722	-305.115662	1356.152832	-480.136871	-125.872086	1388.126099	-432.809418	-97.196495	1645.320557	-683.772644	78.166985	1156.013794	-448.717773	-405.643555	1118.623657	-628.593994	144.079865	894.628845	-338.461670	-357.563690	878.315552	-510.125092	-104.160286	965.113281	578.607910	-48.504883	936.090942	574.615906	108.288239
-576.933960	-33.836220	879.940674	-518.030396	-184.767487	865.027222	-542.956299	71.825478	506.596405	-571.115906	-216.314484	500.945129	-581.936462	114.723511	111.440727	-572.770752	-153.070328	89.749763	-573.323364	10.386641	1383.501343	-438.778595	-305.757660	1355.702393	-480.293549	-126.133690	1388.084106	-431.216125	-97.888252	1644.363647	-683.604370	78.648438	1156.391479	-449.444580	-405.956329	1117.901489	-629.959961	144.604263	894.684753	-337.442993	-356.684082	878.814636	-509.956390	-103.799469	965.012573	578.650208	-48.538189	936.100586	574.679504	108.285004
-576.558960	-33.273098	879.812073	-517.913452	-184.344574	864.888916	-543.291626	71.759346	506.440399	-571.269714	-216.163483	500.903015	-582.068054	115.085777	111.036087	-572.645752	-152.991562	89.714500	-572.707031	10.248637	1383.624268	-439.662231	-306.363922	1355.212280	-480.440765	-126.318901	1387.997070	-429.492950	-98.524902	1643.295166	-683.379333	79.257813	1156.788940	-450.200378	-406.257660	1117.160278	-630.883301	145.177505	894.784058	-336.509094	-355.786591	879.203186	-509.767731	-103.406723	964.908203	578.767456	-48.532436	936.095459	574.776733	108.279663
-576.200989	-32.745522	879.637085	-517.769226	-183.939484	864.745972	-543.721985	71.695419	506.228485	-571.505737	-216.043030	500.894135	-582.239929	115.349640	110.645897	-572.520569	-152.889664	89.668083	-572.146667	10.096554	1383.769043	-440.575012	-306.946960	1354.593994	-480.588440	-126.452728	1387.878174	-427.702362	-99.096176	1642.146606	-683.099304	79.912529	1157.211304	-451.169708	-406.237488	1116.217041	-631.588318	145.816254	894.952698	-335.650482	-354.833923	879.530945	-509.593628	-103.011383	964.784485	578.811218	-48.510338	936.100830	574.833069	108.275955
-575.892517	-32.342628	879.458618	-517.584961	-183.596619	864.602966	-544.240295	71.667747	505.974091	-571.824646	-215.875732	500.894043	-582.476318	115.796638	110.571709	-572.435730	-152.871994	89.670883	-571.657166	10.006030	1383.925537	-441.513580	-307.494781	1353.935181	-480.704437	-126.779297	1387.955688	-425.890015	-99.579689	1640.925049	-682.681885	80.535507	1157.560059	-452.039459	-406.359192	1115.340088	-631.903687	146.505630	895.165222	-334.788635	-353.852356	879.862244	-509.437805	-102.688347	964.663086	578.891296	-48.543377	936.134338	574.933594	108.263054
-575.570007	-31.865877	879.258301	-517.377319	-183.191605	864.463562	-544.806519	71.681992	505.709991	-571.931091	-215.853043	500.862518	-582.699402	116.030945	110.282608	-572.281250	-152.822449	89.667519	-571.235718	10.132547	1384.196411	-442.402527	-308.012054	1353.249023	-480.763062	-126.990616	1387.789063	-424.087372	-99.941330	1639.684570	-682.182251	81.230164	1157.968506	-452.963531	-406.324341	1114.380737	-631.955322	147.263306	895.397339	-334.114960	-352.881073	880.006165	-509.266785	-102.281059	964.532959	578.979492	-48.570431	936.144348	575.040283	108.250793
-575.224121	-31.337725	879.062378	-517.169983	-182.746094	864.327332	-545.434021	71.713875	505.427094	-572.147156	-215.723770	500.884979	-582.962585	116.171379	109.927032	-572.242615	-152.811279	89.660866	-570.848877	10.191865	1384.462524	-443.311188	-308.506622	1352.461182	-480.752502	-127.090706	1387.435425	-422.335571	-100.248749	1638.436890	-681.672363	82.009224	1158.396362	-453.916107	-406.221771	1113.333984	-631.615479	148.032867	895.699341	-333.503815	-351.852417	880.095703	-509.080566	-101.833000	964.405334	579.024597	-48.590912	936.151794	575.135498	108.209778
-574.954651	-30.873152	878.894775	-516.987244	-182.321548	864.213318	-546.004089	71.749092	505.162476	-572.306580	-215.630646	500.885254	-583.257263	116.087067	109.327316	-572.173035	-152.772675	89.657120	-570.442749	10.231710	1384.686035	-444.174225	-308.963989	1351.670532	-480.684204	-127.287842	1387.273193	-420.648987	-100.458145	1637.280518	-681.047852	82.782974	1158.803101	-454.832123	-406.048798	1112.284180	-631.054810	148.879593	896.044800	-332.989563	-350.801147	880.113953	-508.950867	-101.419052	964.304749	579.050842	-48.616066	936.158386	575.182617	108.191254
-574.742310	-30.465290	878.755676	-516.865906	-181.849167	864.111694	-546.600464	71.806488	504.969696	-572.417603	-215.512222	500.897491	-583.581726	116.024742	108.964645	-572.149109	-152.781509	89.627350	-569.970032	10.225688	1384.962524	-444.860718	-309.347565	1350.889526	-480.524200	-127.429504	1387.076416	-419.084747	-100.610001	1636.241089	-680.336731	83.545120	1159.201782	-455.859772	-405.549500	1111.116943	-630.200195	149.811996	896.501831	-332.567322	-349.744843	880.020691	-508.856506	-101.006668	964.214844	579.075439	-48.595737	936.161316	575.208801	108.235367
-574.583313	-29.977995	878.654114	-516.751770	-181.396255	864.031128	-547.236877	71.884689	504.783386	-572.507690	-215.334106	500.885193	-583.977539	115.872246	108.717018	-572.073181	-152.724930	89.592484	-569.541931	10.252625	1385.262695	-445.507355	-309.687805	1350.062988	-480.306946	-127.523560	1386.860474	-417.716431	-100.710327	1635.385742	-679.662842	84.441467	1159.701050	-456.849762	-405.127472	1110.000732	-629.118103	150.681244	896.955933	-332.339264	-348.648376	879.820679	-508.785065	-100.563347	964.151184	579.104370	-48.585373	936.178223	575.254089	108.227264
-574.429871	-29.444138	878.595215	-516.652710	-180.894882	864.000732	-547.767944	72.008736	504.677643	-572.582703	-215.102676	500.894836	-584.211243	115.704338	108.610680	-572.007263	-152.709747	89.567833	-569.045471	10.278167	1385.549683	-445.965363	-309.934540	1349.343384	-480.099182	-127.598267	1386.707520	-416.524170	-100.780159	1634.729980	-678.748962	85.145409	1160.032837	-457.830536	-404.634247	1108.949463	-627.665649	151.833221	897.618530	-332.242004	-347.550354	879.589539	-508.722748	-100.069595	964.133240	579.184082	-48.587677	936.190857	575.325745	108.219139
-574.322815	-28.906263	878.550110	-516.644104	-180.432602	864.007019	-548.206665	72.061028	504.601471	-572.658203	-214.930923	500.934753	-584.459412	115.406639	108.486008	-571.964600	-152.675018	89.554359	-568.497070	10.322294	1385.833496	-446.308105	-310.154022	1348.653442	-479.856598	-127.662315	1386.625366	-415.546631	-100.865654	1634.255981	-678.126465	86.363289	1160.586426	-458.761871	-404.144623	1108.102905	-625.995544	152.919769	898.275024	-332.329895	-346.385925	879.333557	-508.694824	-99.577049	964.126099	579.208801	-48.580456	936.187988	575.346741	108.231583
-574.223267	-28.352140	878.563599	-516.639343	-179.909058	864.027954	-548.544250	72.116287	504.554230	-572.702026	-214.670502	500.966583	-584.610352	115.099068	108.389725	-571.909790	-152.606857	89.562286	-567.941833	10.425382	1386.157959	-446.509460	-310.276367	1348.079834	-479.582886	-127.666283	1386.615723	-414.816589	-100.938828	1633.999390	-677.030029	86.906082	1160.860962	-459.759918	-403.265533	1107.139404	-624.466492	153.710892	898.689636	-332.556213	-345.252289	878.988708	-508.648346	-99.060181	964.146729	579.266235	-48.605759	936.214233	575.407410	108.211807
-574.206604	-27.803993	878.618530	-516.643250	-179.394730	864.076538	-548.845398	72.130219	504.571533	-572.756470	-214.398468	501.034180	-584.847595	114.681541	108.326057	-571.879822	-152.579529	89.598770	-567.336853	10.594741	1386.473022	-446.578979	-310.304169	1347.624634	-479.265259	-127.599716	1386.612305	-414.253662	-101.040329	1633.928711	-675.881592	87.628365	1161.108765	-460.673553	-402.519531	1106.382690	-622.110413	154.873154	899.444031	-333.024292	-344.141998	878.603455	-508.625885	-98.532272	964.192322	579.335022	-48.579781	936.192993	575.445801	108.228302
-574.164551	-27.241821	878.703796	-516.625488	-178.853516	864.147095	-549.090942	72.183464	504.625305	-572.775696	-214.087967	501.083344	-585.012878	114.178520	108.290993	-571.743347	-152.492828	89.615021	-566.748657	10.764091	1386.821167	-446.578888	-310.251495	1347.255981	-478.945862	-127.473167	1386.627930	-413.916748	-101.164215	1634.052002	-675.052979	88.892670	1161.630005	-461.569153	-401.608704	1105.753662	-620.165283	156.045227	900.189636	-333.653961	-342.989899	878.191162	-508.568237	-97.984604	964.259460	579.379272	-48.589447	936.211365	575.478760	108.214111
-574.165039	-26.662748	878.845642	-516.678711	-178.268311	864.230286	-549.330627	72.215126	504.729675	-572.765930	-213.659592	501.093842	-585.213684	113.659409	108.317635	-571.699097	-152.446609	89.671158	-566.172852	10.971614	1387.178833	-446.527466	-310.097168	1346.989990	-478.631714	-127.281914	1386.736816	-413.787567	-101.302612	1634.331787	-673.928650	89.727943	1161.973389	-462.396576	-400.629608	1105.255615	-617.862488	156.963470	900.806885	-334.450348	-341.834961	877.771179	-508.530029	-97.423904	964.347290	579.425354	-48.590317	936.206543	575.513733	108.199760
-574.122681	-26.003599	879.020020	-516.697571	-177.723450	864.311218	-548.952271	72.060799	504.870209	-572.812012	-213.247070	501.169586	-585.041870	113.206749	108.348518	-571.697754	-152.379120	89.652596	-565.582703	11.204466	1387.572632	-446.388947	-309.866119	1346.851685	-478.317749	-127.048096	1386.904053	-413.804321	-101.454109	1634.763916	-672.475220	90.244987	1162.104614	-463.165466	-399.769318	1105.055420	-615.523132	158.230988	901.516296	-335.440460	-340.695831	877.309570	-508.425323	-96.859207	964.440002	579.466980	-48.638699	936.217102	575.532410	108.185181
-574.070801	-25.293739	879.261963	-516.755432	-177.051483	864.426758	-549.372559	72.147682	505.091003	-572.880310	-212.845886	501.206116	-585.321045	112.537048	108.525459	-571.764526	-152.275375	89.655510	-564.994141	11.473471	1387.929688	-446.189636	-309.578583	1346.863647	-478.019379	-126.784691	1387.146362	-413.941406	-101.574387	1635.334839	-671.198608	91.156471	1162.335327	-463.894501	-398.617218	1104.786377	-612.771545	159.236206	902.132751	-336.670746	-339.589783	876.785828	-508.306702	-96.223137	964.573059	579.502319	-48.626625	936.231018	575.526733	108.180954
-574.048706	-24.631138	879.547546	-516.733704	-176.430435	864.543396	-549.660400	72.189301	505.278809	-572.898254	-212.367630	501.279175	-585.549133	111.842216	108.683022	-571.690002	-152.157990	89.627037	-564.461548	11.797607	1388.287964	-445.937317	-309.250397	1346.965332	-477.728424	-126.502487	1387.422485	-414.227386	-101.718811	1635.991577	-669.833740	92.013260	1162.538696	-464.544373	-397.457306	1104.744873	-609.937073	160.513794	902.871216	-337.980560	-338.453369	876.309875	-508.182251	-95.643524	964.736389	579.551270	-48.661594	936.237427	575.543518	108.155891
-574.007751	-23.871561	879.896851	-516.738892	-175.713104	864.692505	-549.890137	72.204956	505.509918	-572.996521	-211.870575	501.325470	-585.621826	111.023354	108.767052	-571.659851	-152.069031	89.662643	-563.947754	12.130371	1388.678955	-445.675293	-308.907074	1347.156616	-477.532501	-126.154022	1387.764893	-414.592041	-101.824097	1636.691406	-668.636047	93.237549	1162.866455	-465.089294	-396.362518	1104.801636	-606.713684	161.528732	903.559204	-339.459717	-337.345001	875.748108	-508.022797	-94.981239	964.932617	579.587646	-48.688625	936.250549	575.559692	108.126022
-573.892639	-23.052319	880.238647	-516.707764	-174.945297	864.838806	-550.117371	72.184059	505.747314	-572.960144	-211.239258	501.394562	-585.504456	110.089752	108.747879	-571.505066	-151.888687	89.665459	-563.524780	12.468397	1389.059448	-445.362274	-308.520599	1347.394287	-477.328888	-125.739044	1388.126465	-415.050110	-101.891541	1637.465332	-667.165222	94.260246	1163.055054	-465.544220	-395.418427	1105.111572	-603.569885	162.755112	904.291199	-341.059784	-336.326080	875.193237	-507.811676	-94.272064	965.125305	579.664246	-48.693523	936.255249	575.581543	108.151627
-573.653015	-21.872715	880.673401	-516.691162	-174.036087	864.968140	-550.369568	72.095879	506.002411	-572.918091	-210.595337	501.456024	-585.341553	109.143608	108.690788	-571.397339	-151.712585	89.687897	-563.101746	12.823909	1389.476685	-444.985321	-308.053772	1347.726440	-477.215088	-125.199120	1388.449951	-415.556183	-101.933678	1638.265869	-665.400818	94.965355	1162.996338	-465.927124	-394.038055	1105.220581	-600.014832	163.796234	904.912964	-342.686676	-335.257843	874.579590	-507.529388	-93.413651	965.354065	579.735352	-48.698544	936.265259	575.604065	108.133904
-573.233521	-20.488701	881.178528	-516.562195	-172.950684	865.125610	-550.779236	71.990700	506.303223	-572.841125	-209.907562	501.514587	-585.408936	108.138535	108.761047	-571.233521	-151.507858	89.779381	-562.838501	13.240128	1389.853516	-444.648346	-307.552948	1348.081543	-477.063782	-124.730797	1388.811646	-416.093536	-101.856148	1639.060547	-664.043213	96.336609	1163.244141	-466.172485	-393.122528	1105.672241	-596.407104	164.867432	905.572021	-344.442322	-334.218384	873.933472	-507.121185	-92.416199	965.642090	579.767151	-48.720440	936.282288	575.597961	108.087448
-573.114868	-19.711578	881.628113	-516.418396	-172.151947	865.324280	-551.563721	71.870087	506.438385	-572.775635	-209.280289	501.592346	-585.460022	106.950508	108.682381	-571.029541	-151.248901	89.850502	-562.607300	13.641306	1390.267578	-444.305695	-307.046051	1348.483887	-476.901855	-124.205200	1389.203735	-416.700836	-101.758041	1639.880615	-662.388794	97.460243	1163.313599	-466.320709	-391.940186	1105.940186	-593.054138	166.159912	906.289063	-346.140442	-333.190857	873.283630	-506.859131	-91.719734	965.916870	579.798523	-48.756672	936.292175	575.600525	108.061295
-572.992493	-19.094788	881.921448	-516.249756	-171.517380	865.512512	-552.014587	71.657570	506.514343	-572.630432	-208.659195	501.729919	-585.165649	105.968063	108.557846	-570.884644	-150.998337	89.947243	-562.371826	14.062862	1390.633301	-443.964020	-306.503510	1348.865234	-476.761047	-123.656441	1389.620239	-417.287445	-101.608665	1640.629639	-660.399414	98.196564	1163.145020	-466.365173	-390.742767	1106.167603	-589.055298	167.111008	906.806580	-347.659760	-331.979553	872.697449	-506.572693	-91.087074	966.099426	579.854309	-48.778809	936.307190	575.589355	108.050201
-572.603943	-18.011292	882.285950	-516.012451	-170.633759	865.700500	-552.406067	71.391380	506.580750	-572.334229	-207.858826	501.811615	-584.821594	105.034737	108.371574	-570.697571	-150.795609	90.040398	-562.208862	14.562246	1391.013672	-443.590088	-305.886047	1349.244751	-476.635590	-123.147682	1390.031250	-417.913269	-101.351608	1641.381836	-658.581299	99.293602	1163.123779	-466.287048	-389.968994	1106.712769	-585.304626	168.268478	907.486755	-349.675934	-331.146393	871.821838	-506.126526	-90.198662	966.324951	579.874390	-48.761391	936.317444	575.573792	108.037567
-572.184448	-17.084618	882.724426	-515.667480	-169.807129	865.968750	-553.388489	71.235687	506.599396	-571.980469	-207.112839	501.875977	-584.709778	103.998192	108.074944	-570.531982	-150.578903	90.126442	-562.073120	15.059566	1391.357544	-443.262939	-305.260925	1349.596924	-476.591064	-122.573975	1390.442139	-418.529663	-101.018387	1642.062012	-656.785217	100.436165	1163.075073	-466.253418	-388.833344	1106.903442	-581.327393	169.278839	908.035767	-351.528198	-330.228638	871.010986	-505.650177	-89.407578	966.643188	579.915710	-48.820770	936.330139	575.592773	108.006348
-571.654602	-15.968135	883.070007	-515.331238	-168.911835	866.195007	-554.271790	70.995529	506.589325	-571.487305	-206.319031	501.983307	-584.487732	103.000183	107.805138	-570.343201	-150.313248	90.193932	-561.956482	15.629346	1391.685425	-442.973480	-304.627075	1349.897583	-476.553223	-121.949059	1390.839844	-419.162109	-100.630547	1642.689697	-654.874207	101.635277	1163.045776	-466.088654	-387.960388	1107.194458	-577.280579	170.377716	908.652039	-353.419678	-329.305634	870.190735	-505.113861	-88.485634	966.889832	579.943665	-48.800808	936.332458	575.559143	108.018692
-571.141846	-14.914419	883.395142	-514.968262	-168.039169	866.409973	-555.304016	70.768845	506.501862	-570.909485	-205.415024	501.993561	-584.174805	102.024658	107.402580	-570.202881	-150.076401	90.253731	-561.869446	16.196028	1391.973999	-442.723541	-303.869659	1350.185059	-476.360413	-121.501251	1391.382202	-419.762451	-100.174438	1643.245117	-652.967285	102.765663	1162.917236	-465.863190	-387.183167	1107.571899	-573.229858	171.471344	909.293457	-355.325592	-328.447205	869.400330	-504.582123	-87.592567	967.123718	580.008118	-48.799900	936.341492	575.603821	108.007874
-570.527832	-13.880050	883.732483	-514.546692	-167.105927	866.645203	-556.263916	70.388275	506.424591	-570.379700	-204.575119	502.060455	-583.858093	101.131424	106.920357	-570.049988	-149.916199	90.337891	-561.727600	16.843678	1392.233765	-442.429840	-303.101166	1350.457520	-476.374695	-120.787857	1391.738892	-420.414124	-99.690170	1643.739990	-651.027161	103.889694	1162.844849	-465.591522	-386.489197	1107.915039	-569.181396	172.614151	909.904053	-357.169586	-327.560211	868.608093	-503.989349	-86.690605	967.382141	580.067383	-48.789394	936.357544	575.651306	107.997444
-569.727722	-12.692657	883.978271	-514.066956	-166.098007	866.829407	-557.319641	70.016296	506.299194	-569.805298	-203.702011	502.180145	-583.515015	100.279442	106.402260	-569.831177	-149.699661	90.364746	-561.504028	17.615801	1392.490845	-442.084442	-302.187164	1350.684937	-476.319489	-120.007179	1392.050781	-420.906647	-99.101494	1644.168945	-649.048523	104.951935	1162.664063	-465.314301	-385.781067	1108.249268	-564.948730	173.740005	910.565796	-358.981415	-326.705750	867.822937	-503.299316	-85.694855	967.580322	580.078796	-48.747410	936.350708	575.647461	107.984520
-568.795715	-11.365990	884.253235	-513.439697	-164.975983	866.998657	-558.419800	69.643341	506.079041	-569.250427	-202.781036	502.236084	-583.123169	99.393456	105.723724	-569.599121	-149.493469	90.410088	-561.555420	18.285568	1392.694946	-442.061890	-301.475800	1350.845215	-476.486328	-119.318398	1392.350586	-421.437073	-98.467003	1644.502808	-647.133423	106.070473	1162.402832	-465.029633	-385.069672	1108.444824	-560.789612	174.849915	911.215088	-360.736420	-325.913849	867.049011	-502.504120	-84.609718	967.801331	580.114990	-48.748669	936.360718	575.678711	107.991173
-567.725342	-9.863225	884.487427	-512.829651	-163.779999	867.114258	-559.503784	69.125740	505.811707	-568.819275	-202.049713	502.312073	-583.031982	98.631668	105.214096	-569.572754	-149.397186	90.480911	-561.481262	19.049021	1392.824951	-441.919678	-300.593292	1350.978149	-476.518433	-118.535545	1392.631836	-421.942566	-97.799599	1644.756714	-645.197693	107.216705	1162.146240	-464.817566	-384.253357	1108.577393	-556.576172	175.922028	911.796143	-362.404175	-325.034698	866.330444	-501.640442	-83.445259	967.973389	580.133972	-48.760086	936.354736	575.693542	107.982101
-566.487732	-8.349365	884.653748	-511.965759	-162.547134	867.231201	-560.621643	68.558388	505.467133	-568.310852	-201.230270	502.399689	-583.309448	97.730392	104.497116	-569.331604	-149.207199	90.538307	-561.283264	19.924845	1392.930786	-441.779755	-299.637634	1351.072754	-476.558807	-117.697205	1392.857422	-422.412170	-97.101227	1644.958374	-643.275330	108.394455	1161.893555	-464.641846	-383.479736	1108.694702	-552.290283	176.931290	912.443787	-364.191803	-324.353729	865.466919	-500.657440	-82.229004	968.148987	580.156982	-48.727203	936.352234	575.721497	107.997604
-565.325745	-7.070109	884.725464	-511.084991	-161.499466	867.283081	-561.741272	67.932663	505.013245	-567.911804	-200.462982	502.545685	-583.643860	97.008850	103.581177	-569.226501	-149.015686	90.564598	-561.191101	20.870390	1393.055664	-441.753571	-298.682617	1351.111084	-476.803864	-116.658348	1392.804688	-422.863464	-96.375244	1645.072632	-641.374329	109.516731	1161.569702	-464.469696	-382.690796	1108.784546	-548.020569	177.891083	913.050842	-365.482941	-323.345825	865.082153	-499.697662	-81.177399	968.240417	580.164917	-48.724804	936.335205	575.747742	108.010963
-564.433167	-6.376060	884.571350	-510.021271	-160.833588	867.336060	-563.113892	67.499252	504.442474	-567.635132	-199.891327	502.743683	-583.843933	96.569527	102.722137	-569.204956	-148.897446	90.639481	-561.096436	21.868322	1393.087402	-441.853088	-297.691406	1351.132813	-476.795990	-115.905617	1393.108154	-423.295715	-95.569344	1645.117432	-639.487915	110.699196	1161.275269	-464.256836	-382.308960	1109.027222	-543.774048	178.810715	913.683167	-366.883453	-322.501678	864.549500	-498.835602	-80.377533	968.234131	580.198547	-48.704411	936.338562	575.802307	108.035202
-563.952637	-6.160565	884.148743	-509.215393	-160.303802	867.237122	-564.793030	67.185013	503.800903	-567.454102	-199.417648	502.955719	-584.043335	96.289368	101.827454	-569.193481	-148.721085	90.674553	-560.951660	22.904367	1393.119629	-441.997955	-296.730316	1351.126221	-476.938629	-114.958420	1393.182373	-423.697845	-94.753830	1645.092773	-637.666382	111.978485	1160.911011	-464.292419	-381.424835	1109.009766	-539.546021	179.699402	914.235840	-368.183197	-321.610077	864.088684	-498.259705	-79.749466	967.992004	580.214111	-48.681488	936.338379	575.835510	108.048630
-562.810791	-5.147443	883.847107	-508.297272	-159.085312	867.267273	-566.463928	66.884239	503.212830	-567.124756	-198.797729	503.098480	-583.994751	96.202805	100.761574	-569.132141	-148.547180	90.676437	-560.791565	23.993742	1393.116333	-442.211273	-295.724487	1351.106079	-477.086945	-113.919098	1393.230591	-424.123688	-93.877380	1645.052002	-635.855225	113.182404	1160.553101	-464.543945	-380.464722	1108.906128	-535.348450	180.575500	914.873413	-369.368134	-320.706512	863.604065	-497.381958	-78.546104	967.915955	580.225464	-48.645138	936.344360	575.856934	108.064110
-561.661255	-4.115637	883.467163	-507.186981	-158.086273	867.160217	-568.383240	66.712387	502.606079	-566.773315	-198.245224	503.185333	-584.051819	96.178535	99.834427	-569.101624	-148.408737	90.703278	-560.704163	25.083023	1393.072510	-442.558716	-294.808533	1351.035156	-477.232666	-112.940758	1393.263184	-424.511536	-93.012100	1644.976196	-634.086121	114.474281	1160.114258	-464.767914	-379.651825	1108.882935	-531.149292	181.496628	915.503052	-370.491730	-319.758392	863.242126	-496.436737	-77.450516	967.745483	580.250549	-48.648727	936.357239	575.909790	108.054474
-560.440552	-3.026080	883.064148	-505.945953	-157.081894	866.998352	-570.308594	66.527359	501.942566	-566.346558	-197.711365	503.305267	-584.228516	96.121933	98.815529	-569.184326	-148.274765	90.668877	-560.482788	26.270254	1392.978149	-442.893524	-293.772919	1350.923218	-477.394440	-111.821396	1393.279907	-424.913513	-92.091118	1644.869141	-632.353760	115.792000	1159.667114	-465.170776	-378.792206	1108.739746	-527.061707	182.400452	916.053223	-371.526825	-318.748932	862.869568	-495.402161	-76.333443	967.540649	580.250549	-48.631973	936.346924	575.926880	108.033661
-559.166382	-1.990126	882.615662	-504.613312	-155.996826	866.809082	-572.211060	66.391029	501.375793	-565.682556	-197.001007	503.422485	-584.325012	96.165657	97.873337	-569.051270	-148.168488	90.699059	-560.295227	27.494585	1392.863403	-443.302521	-292.828125	1350.786133	-477.583618	-110.527458	1393.106445	-425.300964	-91.151024	1644.802490	-630.659302	117.101440	1159.151001	-465.593048	-378.149170	1108.798706	-522.946533	183.320938	916.640442	-372.455231	-317.698975	862.582581	-494.329041	-75.192535	967.312256	580.297363	-48.627995	936.358948	575.969543	108.065033
-557.975952	-0.968799	882.197876	-503.352692	-154.924484	866.651550	-574.265442	66.384567	500.740112	-565.039368	-196.436279	503.523438	-584.660461	96.178482	96.886864	-569.073914	-148.081146	90.668320	-560.086914	28.803532	1392.723145	-443.813293	-291.788544	1350.639282	-477.574188	-109.424103	1393.212402	-425.699402	-90.201859	1644.670166	-629.036377	118.402557	1158.644287	-466.275055	-377.046692	1108.480225	-518.889160	184.230423	917.284180	-373.337219	-316.547699	862.320740	-493.330536	-74.060242	967.112854	580.286011	-48.623528	936.369934	575.995361	108.026276
-556.707581	0.156654	881.777771	-501.952576	-153.851761	866.479248	-575.993286	66.297211	500.139191	-564.233093	-195.771027	503.519287	-584.763306	96.354286	95.942474	-569.140503	-148.029617	90.662659	-559.859802	30.177883	1392.566772	-444.331940	-290.802612	1350.518555	-477.645233	-108.215805	1393.166748	-426.120789	-89.203064	1644.595337	-627.440918	119.772118	1158.087158	-466.924438	-376.298981	1108.458618	-514.945557	185.181427	917.828857	-374.156006	-315.374908	862.142700	-492.247070	-72.880234	966.913818	580.341553	-48.607567	936.356018	576.059143	108.046791
-555.349915	1.050669	881.289185	-500.214508	-152.791336	866.382019	-577.623474	66.201569	499.632263	-563.281067	-194.984818	503.634155	-585.002136	96.551414	95.154533	-569.043091	-147.950928	90.675591	-559.617188	31.607422	1392.411255	-444.864410	-289.736115	1350.423340	-477.828003	-106.903908	1392.935303	-426.557739	-88.177032	1644.534058	-625.921204	121.169533	1157.600342	-467.844421	-375.090302	1108.157104	-511.062469	186.078842	918.362976	-374.944000	-314.157104	861.979919	-491.012512	-71.694466	966.736389	580.368469	-48.622726	936.377319	576.088562	108.022179
-554.101196	2.014454	880.860718	-498.577057	-151.722504	866.305847	-579.128357	66.070381	499.069092	-562.421631	-194.309326	503.744965	-585.282959	96.676346	94.217369	-568.958374	-147.840866	90.690056	-559.376465	33.057926	1392.252686	-445.420532	-288.662994	1350.345215	-477.766632	-105.801117	1393.108032	-427.005096	-87.092789	1644.492920	-624.440369	122.605423	1157.039795	-468.689972	-374.249939	1108.159180	-507.292084	187.041870	918.939697	-375.699982	-312.962250	861.948914	-489.859772	-70.484268	966.589539	580.404907	-48.636665	936.383606	576.123596	108.029373
-552.935852	3.266956	880.573608	-497.320251	-150.527130	866.186157	-580.412354	65.994560	498.710175	-561.583313	-193.718262	503.788971	-585.426575	96.824066	93.438217	-568.855530	-147.740463	90.702309	-559.081299	34.610088	1392.125732	-445.990021	-287.569611	1350.274048	-477.842590	-104.533348	1393.083862	-427.487000	-86.018219	1644.492188	-622.975098	124.060867	1156.522095	-469.736420	-373.015381	1107.904297	-503.623108	188.072739	919.548950	-376.425659	-311.679260	861.914124	-488.842987	-69.216202	966.460022	580.462524	-48.645573	936.404663	576.178345	107.998062
-551.819336	4.124314	880.050598	-496.134918	-149.454620	866.058044	-581.741089	65.847008	498.341583	-560.748657	-193.071030	503.848602	-585.588684	96.840477	92.616623	-568.810547	-147.682648	90.722404	-558.802124	36.131893	1391.985962	-446.590363	-286.425507	1350.209717	-477.845001	-103.265152	1393.131836	-428.029541	-84.922134	1644.531982	-621.643127	125.564117	1156.028564	-470.715302	-372.073395	1107.918823	-500.142059	189.085068	920.134583	-377.126190	-310.385376	861.950256	-487.844147	-68.049133	966.183777	580.498535	-48.664585	936.414124	576.218750	107.996994
-551.250732	4.534378	879.744629	-494.916199	-148.585464	866.046631	-583.178955	65.807091	497.958405	-560.024780	-192.524841	503.953552	-585.841431	96.779411	91.890198	-568.807251	-147.581192	90.707962	-558.472412	37.762783	1391.879517	-447.142944	-285.253326	1350.160034	-477.858673	-101.983047	1393.142822	-428.575806	-83.805351	1644.641968	-620.294312	127.074944	1155.590088	-471.933472	-370.629547	1107.701050	-496.759796	190.156067	920.784729	-377.808838	-309.156921	861.977783	-487.117645	-67.129128	966.075500	580.548828	-48.692783	936.445129	576.278259	107.948196
-550.678894	5.252862	879.485046	-493.753052	-147.712296	866.087646	-584.340759	65.638496	497.690216	-559.219543	-191.968796	504.066284	-585.975403	96.643753	91.343903	-568.883240	-147.531067	90.716995	-558.114563	39.391125	1391.800537	-447.668884	-283.961029	1350.150024	-477.955475	-100.562515	1393.029785	-429.135040	-82.635231	1644.781372	-619.049744	128.628799	1155.245239	-473.010040	-369.451019	1107.722778	-493.582825	191.244537	921.469971	-378.484680	-307.857574	862.132385	-486.387939	-66.060829	966.004578	580.625427	-48.689072	936.452148	576.325500	107.956573
-549.166870	7.673323	879.754211	-492.494202	-145.860184	866.099304	-585.122498	65.333588	497.732025	-558.302734	-191.200500	504.023926	-586.020386	96.505722	90.894798	-568.807190	-147.468552	90.728966	-557.753418	41.078377	1391.744507	-448.152435	-282.654297	1350.210938	-477.844025	-99.346085	1393.319336	-429.738220	-81.503052	1645.007935	-617.853516	130.108475	1154.920288	-474.074036	-368.218719	1107.835571	-490.571655	192.391479	922.232605	-379.094055	-306.547668	862.376404	-485.145111	-64.218010	966.215454	580.652466	-48.718014	936.463379	576.365540	107.917442
-548.222168	8.855347	879.675842	-491.329285	-144.622284	866.140747	-585.822021	65.200119	497.699677	-557.453796	-190.482895	504.115784	-585.932922	96.379723	90.591393	-568.867065	-147.403687	90.779518	-557.330017	42.807487	1391.750732	-448.594391	-281.344238	1350.332275	-477.762238	-97.962456	1393.431519	-430.379852	-80.290848	1645.304688	-616.675415	131.521149	1154.651978	-475.174744	-366.787476	1107.903564	-487.331512	193.599197	923.264587	-379.682892	-305.229279	862.654724	-484.210419	-62.930462	966.238770	580.672791	-48.735767	936.485596	576.404724	107.848679
-547.343628	9.985559	879.701965	-490.239166	-143.376099	866.260376	-586.492554	65.106544	497.802429	-556.679260	-189.870895	504.158112	-585.863037	96.209625	90.482277	-568.936157	-147.355652	90.845566	-556.911682	44.517731	1391.750488	-449.026367	-279.962250	1350.503906	-477.719452	-96.590675	1393.581543	-431.031799	-79.099945	1645.697266	-615.739929	133.051941	1154.483765	-476.180573	-365.535126	1108.151123	-484.719147	194.756912	924.093933	-380.256622	-303.970581	863.005859	-483.342224	-61.679375	966.352478	580.713623	-48.805473	936.512024	576.445801	107.828186
-546.446472	11.138284	879.705872	-488.961975	-142.216553	866.356567	-586.956726	65.070511	497.918182	-555.713928	-188.982193	504.225800	-585.751343	96.040230	90.430054	-568.808167	-147.234253	90.868919	-556.426819	46.225857	1391.848999	-449.393524	-278.617798	1350.757935	-477.751709	-95.053703	1393.571045	-431.715210	-77.846031	1646.168579	-614.941467	134.635742	1154.350830	-477.195526	-364.182068	1108.486328	-482.361511	195.975952	924.970337	-380.816803	-302.672516	863.415100	-482.397980	-60.436855	966.451965	580.764587	-48.828182	936.513672	576.506226	107.785248
-545.773743	12.399203	879.821106	-488.224762	-140.870102	866.452515	-587.348511	65.080528	498.093018	-554.934509	-188.224762	504.272949	-585.671814	95.811256	90.444138	-569.210693	-147.235519	90.926331	-555.946228	48.000553	1391.956421	-449.811371	-277.247803	1351.076294	-477.676178	-93.612572	1393.855103	-432.412231	-76.589981	1646.724243	-614.201233	136.057770	1154.237305	-478.155609	-362.675262	1108.707886	-480.183014	197.173141	925.846863	-381.334198	-301.399963	863.847717	-481.751801	-59.151333	966.580750	580.788818	-48.893818	936.529785	576.533936	107.740150
-544.912231	13.553000	879.941650	-487.026123	-139.726593	866.598450	-587.476257	65.190948	498.323517	-553.909912	-187.258179	504.339691	-585.465942	95.629715	90.489037	-569.484314	-147.242935	91.005417	-555.479858	49.726826	1392.117432	-450.204651	-275.856018	1351.389648	-477.571106	-92.146774	1394.136230	-433.162659	-75.289581	1647.323486	-613.707336	137.728394	1154.242432	-478.999786	-361.239441	1109.149780	-478.251709	198.435333	926.760864	-381.826660	-300.148193	864.327820	-480.868835	-57.970207	966.767578	580.825623	-48.913727	936.528625	576.588684	107.740822
-544.112793	14.770807	880.132507	-486.100189	-138.442169	866.787109	-587.420776	65.469353	498.569275	-552.958252	-186.346405	504.344849	-585.285095	95.477211	90.581352	-569.933594	-147.291031	91.098045	-554.981018	51.513947	1392.315552	-450.592407	-274.484009	1351.780029	-477.502899	-90.647652	1394.412720	-433.906219	-73.953804	1647.934326	-613.239136	139.258438	1154.314697	-479.782471	-359.887512	1109.646240	-476.522308	199.687378	927.671204	-382.264465	-298.847382	864.883972	-480.123871	-56.737720	967.002441	580.865112	-48.955132	936.521118	576.646667	107.672585
-543.297119	16.111301	880.320007	-485.289581	-137.168961	866.939636	-587.169556	65.822525	498.851410	-551.872192	-185.381073	504.377167	-585.091064	95.398491	90.672485	-569.902100	-147.109650	91.160233	-554.408936	53.294247	1392.527832	-450.863281	-273.068237	1352.288452	-477.287262	-89.144142	1394.735962	-434.645691	-72.608383	1648.596436	-612.953064	141.006317	1154.469360	-480.405792	-358.506805	1110.220825	-475.054352	200.996536	928.605530	-382.618134	-297.572205	865.486511	-479.428040	-55.504204	967.220215	580.880249	-48.985497	936.525879	576.682190	107.656456
-542.624084	17.244356	880.565002	-484.617249	-135.955276	867.140015	-586.831848	66.299080	499.090912	-550.760742	-184.387955	504.297180	-584.965759	95.335007	90.779961	-570.013306	-146.968124	91.246506	-553.861877	55.066071	1392.786255	-451.147583	-271.646576	1352.765991	-477.164459	-87.621803	1395.076416	-435.393982	-71.173515	1649.302856	-612.952209	142.986710	1154.793701	-480.932098	-357.166565	1110.840820	-473.786560	202.317398	929.467529	-382.928680	-296.300873	866.143921	-478.826599	-54.385193	967.472351	580.899170	-49.013096	936.527222	576.717285	107.605942
-541.992920	18.396374	880.787170	-484.124512	-134.736816	867.370239	-586.381470	66.889320	499.341827	-549.531128	-183.334290	504.270752	-584.864197	95.341362	90.887154	-569.993896	-146.772644	91.386200	-553.266541	56.874653	1393.011230	-451.381958	-270.177399	1353.330811	-476.780731	-86.268097	1395.638550	-436.140778	-69.692657	1649.986816	-612.788940	144.799286	1155.059692	-481.372711	-355.534637	1111.359009	-472.761963	203.670929	930.351501	-383.134705	-295.017578	866.788574	-478.366669	-53.266472	967.739868	580.921143	-49.011684	936.528259	576.752686	107.589081
-541.351685	19.663025	881.034729	-483.566650	-133.642059	867.623962	-585.737793	67.540947	499.541107	-548.155762	-182.229523	504.170105	-584.704102	95.410484	90.990829	-569.958130	-146.609589	91.531876	-552.617310	58.617134	1393.264282	-451.503235	-268.697174	1353.909058	-476.770935	-84.557167	1395.762695	-436.818481	-68.182701	1650.670410	-612.624023	146.539993	1155.315308	-481.663818	-354.119019	1111.982300	-471.942505	205.103027	931.138794	-383.255280	-293.776917	867.431641	-477.840088	-52.136471	968.020142	580.927246	-49.047653	936.558777	576.792908	107.554871
-540.764893	20.710629	881.212585	-483.044464	-132.635559	867.916748	-585.008057	68.284859	499.652374	-546.575867	-181.041977	504.090485	-584.655212	95.464203	91.092598	-569.969849	-146.412659	91.691788	-552.026794	60.329308	1393.509766	-451.631683	-267.206665	1354.453125	-476.538818	-82.982094	1396.107178	-437.553528	-66.675751	1651.306519	-612.612610	148.482635	1155.638306	-481.705872	-352.976379	1112.840698	-471.279938	206.482162	931.811890	-383.346954	-292.538910	868.122681	-477.386749	-51.096348	968.292114	580.959045	-49.064926	936.572205	576.827332	107.541321
-540.135864	21.751898	881.362427	-482.592346	-131.728149	868.235840	-584.245911	69.056175	499.636719	-544.845459	-179.804382	504.049194	-584.698425	95.510307	91.089943	-570.085205	-146.265884	91.845032	-551.476990	62.090210	1393.708130	-451.735657	-265.698853	1355.067139	-476.337036	-81.401482	1396.462891	-438.082642	-64.994698	1651.945923	-612.493530	150.211075	1155.839233	-481.648712	-351.643372	1113.532349	-470.839539	208.008194	932.398010	-383.238708	-291.346771	868.830627	-476.947144	-50.103615	968.562744	580.992371	-49.083797	936.584351	576.860596	107.506065
-539.520935	22.589396	881.470032	-481.982544	-130.979889	868.556274	-583.451660	69.884323	499.642914	-542.723633	-178.347153	504.007385	-584.651794	95.631439	91.106918	-569.890991	-145.903488	91.951279	-550.938293	63.798683	1393.862671	-451.814362	-264.106201	1355.613403	-476.125885	-79.808800	1396.765503	-438.602386	-63.309505	1652.511963	-612.559631	152.268616	1156.161011	-481.435333	-350.209198	1114.109253	-470.633331	209.591858	932.867432	-383.068787	-290.162140	869.510437	-476.465240	-49.237320	968.820679	581.006470	-49.116280	936.596497	576.899475	107.468376
-539.058105	23.642521	881.587524	-482.061859	-130.001480	868.896240	-582.766479	70.649910	499.643311	-540.398071	-176.832443	503.877502	-584.822937	95.646484	91.089684	-569.923584	-145.612564	92.129822	-550.384277	65.480019	1393.954834	-451.759399	-262.529907	1356.149048	-475.896301	-78.197220	1397.030029	-439.047668	-61.584835	1653.008667	-612.613770	154.251907	1156.442505	-481.050140	-348.986237	1114.846436	-470.573364	211.198334	933.194702	-382.800140	-289.001892	870.130493	-476.308228	-48.223080	969.062195	581.025879	-49.106724	936.589966	576.919983	107.479752
-538.465576	24.668272	881.629700	-481.955688	-129.185226	869.209778	-582.007019	71.519867	499.607483	-537.749268	-175.184708	503.727325	-584.874268	95.659279	91.103981	-569.819031	-145.324753	92.322411	-549.955994	67.187729	1393.988159	-451.762299	-260.859528	1356.664917	-475.708740	-76.592102	1397.239380	-439.361877	-59.821686	1653.452637	-612.652832	156.194702	1156.658081	-480.502136	-347.743866	1115.499146	-470.695374	212.882721	933.385376	-382.430695	-287.885223	870.739380	-476.030853	-47.280106	969.265137	581.026123	-49.112896	936.582947	576.940002	107.428467
-537.724731	25.453804	881.558594	-481.436707	-128.718109	869.529053	-581.151001	72.335625	499.577393	-534.641785	-173.319977	503.610687	-584.921875	95.651077	91.051788	-569.754089	-145.066879	92.523102	-549.517517	68.956261	1393.995239	-451.688965	-259.186829	1357.166382	-475.516846	-74.922928	1397.392456	-439.602386	-58.011040	1653.828247	-612.735535	158.174057	1156.863281	-479.817871	-346.447662	1116.054443	-470.977081	214.593307	933.413818	-381.985992	-286.733521	871.281982	-475.559204	-46.537376	969.440491	581.011902	-49.109299	936.575195	576.911560	107.429321
-537.039673	26.362879	881.536804	-481.192657	-128.134430	869.817871	-580.436096	73.174690	499.564270	-531.318115	-171.439285	503.413208	-584.982361	95.596237	91.053947	-569.479187	-144.742996	92.722778	-549.104309	70.645317	1393.873169	-451.562103	-257.494080	1357.613037	-475.293640	-73.294495	1397.467651	-439.716553	-56.156082	1654.119385	-612.842590	160.270706	1156.932861	-478.956177	-345.365021	1116.635376	-471.391174	216.335220	933.197388	-381.420807	-285.579346	871.833923	-475.242065	-45.767296	969.625977	581.036560	-49.109409	936.588562	576.922546	107.427620
-536.339661	27.426876	881.318665	-481.140503	-127.554230	869.985474	-579.688110	73.935997	499.523163	-527.903503	-169.574936	503.142365	-585.021851	95.570518	91.053238	-569.016907	-144.446747	92.556061	-548.710815	72.399750	1393.764038	-451.374207	-255.734436	1358.044556	-475.101044	-71.640266	1397.522095	-439.814972	-54.285118	1654.268066	-612.928406	162.323425	1156.935669	-478.033722	-344.168335	1117.217041	-471.920929	218.096298	932.843079	-380.799622	-284.472290	872.325317	-475.001617	-44.920715	969.648193	581.046082	-49.060848	936.600098	576.886414	107.458321
-535.736084	28.411173	881.104675	-481.260895	-126.865189	870.091187	-579.009583	74.756065	499.522583	-525.030212	-168.356506	502.899597	-585.132935	95.496353	91.081001	-569.311340	-144.297012	92.856422	-548.378357	74.175484	1393.525269	-451.247772	-253.968857	1358.393433	-474.887970	-69.949043	1397.510010	-439.678375	-52.321213	1654.406006	-613.018311	164.400803	1156.828247	-476.992767	-343.016388	1117.763794	-472.632477	219.931671	932.309082	-380.061554	-283.257233	872.792358	-474.895691	-44.108768	969.643982	581.078186	-49.080383	936.625671	576.872681	107.458595
-535.083496	29.426447	880.835632	-481.430511	-126.090927	870.057190	-578.385498	75.523697	499.543671	-521.647339	-166.723099	502.273956	-585.211060	95.397949	91.107117	-569.212158	-144.040710	93.029091	-548.056519	75.928101	1393.222656	-451.044952	-252.183502	1358.716309	-474.663666	-68.215622	1397.439575	-439.498840	-50.388050	1654.448975	-613.186646	166.528214	1156.746338	-475.887848	-341.845886	1118.247803	-473.462433	221.767029	931.615417	-379.173859	-282.052856	873.324463	-474.807281	-43.314411	969.552429	581.106201	-49.054710	936.646240	576.886414	107.462296
-534.392883	30.393518	880.529175	-481.394989	-125.426689	869.915833	-577.674011	76.260307	499.538910	-519.044434	-165.727020	501.594910	-585.214355	95.369949	91.145317	-569.536255	-143.921631	93.163765	-547.721985	77.674232	1392.852905	-450.907257	-250.406418	1359.006226	-474.420074	-66.496796	1397.335938	-439.252777	-48.392429	1654.407593	-613.295410	168.572403	1156.483154	-474.786499	-340.640289	1118.683960	-474.394623	223.546188	930.710449	-378.236786	-280.804199	873.795959	-474.599518	-42.606365	969.389221	581.129822	-49.011314	936.653809	576.848877	107.505569
-533.683655	31.537394	880.173218	-481.419525	-124.601250	869.612122	-576.940857	76.976097	499.617554	-516.363831	-164.224655	500.700897	-585.170654	95.398933	91.208221	-569.540222	-143.709763	93.178711	-547.400085	79.420746	1392.402344	-450.701233	-248.678345	1359.255493	-474.213837	-64.781876	1397.149658	-438.929291	-46.466072	1654.335327	-613.383545	170.648926	1156.188477	-473.528137	-339.787201	1119.268555	-475.444458	225.395401	929.647034	-377.278961	-279.535248	874.260620	-474.426605	-41.818100	969.129150	581.163513	-48.949947	936.644897	576.833374	107.538765
-532.900757	32.535652	879.834229	-481.246155	-123.833641	869.262146	-576.578735	77.802895	499.754242	-514.878235	-163.175354	499.987366	-585.208801	95.408455	91.296730	-569.493591	-143.526871	93.137550	-547.075012	81.160179	1391.896606	-450.593811	-246.957077	1359.463989	-474.011108	-63.118729	1396.959473	-438.661224	-44.540318	1654.152954	-613.525391	172.727173	1155.804321	-472.432983	-338.421967	1119.470703	-476.665405	227.211868	928.452148	-376.235382	-278.232300	874.670227	-474.133911	-41.144226	968.859924	581.165588	-48.929977	936.656677	576.798340	107.558388
-532.103638	33.622959	879.439636	-480.981079	-123.085136	868.854248	-576.150635	78.526230	499.861633	-514.571716	-162.553894	499.578949	-585.239136	95.524445	91.325554	-569.466797	-143.389282	93.067764	-546.632751	82.864098	1391.291260	-450.312958	-245.286072	1359.691040	-473.957397	-61.522602	1396.649414	-438.241028	-42.601749	1653.998779	-613.711487	174.747772	1155.364624	-471.286133	-337.215759	1119.789185	-478.469086	228.996597	926.805054	-375.106506	-276.876343	875.102844	-473.807648	-40.428181	968.539368	581.176453	-48.855503	936.648804	576.754333	107.627594
-531.212952	34.649876	879.095825	-480.562256	-122.294762	868.513245	-575.712097	79.270805	499.952301	-515.322632	-162.265808	499.567352	-585.258362	95.682999	91.331955	-569.424683	-143.242599	92.992859	-546.312866	84.541893	1390.671387	-450.226135	-243.693237	1359.923462	-473.589935	-59.894772	1396.561768	-437.708038	-40.579838	1653.863159	-613.858459	176.779526	1154.807007	-470.079468	-336.319672	1120.295898	-480.095367	230.798706	925.243774	-374.015137	-275.488220	875.546570	-473.370300	-39.698536	968.280029	581.159363	-48.830658	936.652344	576.715271	107.642029
-530.406738	35.553448	878.823792	-480.156433	-121.408638	868.251770	-575.312134	79.944832	500.026489	-516.864441	-162.258850	499.992218	-585.190491	95.844017	91.308258	-569.412476	-143.111374	92.900429	-545.941833	86.215157	1390.031372	-450.063873	-242.159286	1360.197388	-473.376648	-58.297485	1396.405884	-437.280457	-38.629971	1653.730469	-614.091736	178.846436	1154.360107	-469.121826	-334.958832	1120.589722	-481.843872	232.631012	923.590332	-372.914490	-274.069092	876.003052	-472.979187	-38.954906	968.093445	581.186829	-48.766880	936.656921	576.689819	107.725471
-529.640625	36.520409	878.666626	-479.762390	-120.410004	868.184570	-575.229065	80.677277	500.109222	-518.910217	-162.284348	500.626038	-585.241028	95.972763	91.318916	-569.521240	-143.024200	92.822495	-545.546082	87.872017	1389.426636	-449.933960	-240.688095	1360.520752	-473.171082	-56.793194	1396.265869	-436.841858	-36.693710	1653.640625	-614.116516	180.526855	1153.704224	-468.118256	-333.750519	1120.944092	-483.770325	234.392303	921.849609	-371.790955	-272.594086	876.522217	-472.578857	-38.055141	968.045898	581.170166	-48.686409	936.633423	576.633484	107.778763
-528.945435	37.419025	878.627502	-479.331940	-119.485794	868.249878	-575.139954	81.299210	500.203522	-521.152161	-162.224304	501.383240	-585.272644	96.071396	91.290108	-569.572021	-143.028015	92.727684	-545.141541	89.485832	1388.886108	-449.835449	-239.268463	1360.918701	-472.990082	-55.331650	1396.214844	-436.493500	-34.855026	1653.554810	-614.419800	182.523376	1153.342407	-467.193970	-332.418427	1121.222168	-485.924225	236.067444	920.118042	-370.707214	-271.143738	877.087585	-472.143066	-37.177433	968.103394	581.182373	-48.592930	936.639099	576.597351	107.851173
[truncated: 43 more rows]
[truncated: 40 more columns]
