# Supplementary material for: A dyadic stimulus set of audiovisual affective displays for the study of multisensory, emotional, social interactions
Source: Behav Res Methods. 2015 Nov 5;48(4):1285–95. doi: 10.3758/s13428-015-0654-4 (PMC5101291; doi:10.3758/s13428-015-0654-4)
Supplement: Supplementary file 1 — (ZIP 270 MB) [file 13428_2015_654_MOESM1_ESM.zip › supplementary_material_2_stimuli_set_files/F/F16.txt]

-562.164124	108.345200	877.386047	-496.955994	-44.495754	869.236755	-624.198364	129.731140	499.265015	-565.798889	-119.917595	507.130432	-604.433350	136.315948	87.073776	-574.163452	-122.411438	90.403053	-603.704407	162.568329	1378.904907	-468.608185	-149.340302	1369.460693	-514.357788	30.604404	1396.849609	-530.199280	46.532913	1667.776611	-638.981262	277.215332	1151.535645	-446.565735	-246.975891	1131.641724	-415.557129	171.432693	1090.448486	-334.892487	-29.309896	1084.179321	-494.224060	42.041824	966.311462	578.603638	-47.719654	934.029968	563.157471	106.908775
-562.164978	108.417709	877.406372	-496.974823	-44.425243	869.230713	-624.220276	129.734055	499.297424	-565.758911	-119.892441	507.120972	-604.458374	136.335297	87.068077	-574.137512	-122.407600	90.398514	-603.528809	162.578079	1378.970093	-468.600006	-149.439270	1369.393188	-514.252930	30.532324	1396.858398	-529.966492	46.345943	1667.797241	-638.643188	277.083221	1151.535889	-446.694275	-246.975067	1131.542236	-415.346130	171.097397	1090.181641	-334.780243	-29.436134	1084.162354	-494.217072	42.100433	966.313599	578.659851	-47.816742	934.042969	563.150696	106.792763
-562.137268	108.472420	877.424316	-496.971649	-44.385246	869.250977	-624.207153	129.771942	499.314148	-565.727051	-119.865250	507.119171	-604.463013	136.350143	87.088654	-574.132629	-122.403687	90.414070	-603.363770	162.599747	1378.973145	-468.620056	-149.497543	1369.345093	-514.136780	30.480230	1396.830322	-529.690308	46.190357	1667.847778	-638.279968	276.980377	1151.560669	-446.827972	-247.013596	1131.446289	-415.140869	170.773453	1089.921631	-334.801239	-29.574038	1084.309570	-494.195618	42.145241	966.330688	578.747559	-47.885078	934.053040	563.125305	106.712082
-562.113220	108.503471	877.414551	-496.990295	-44.374332	869.264587	-624.180725	129.833008	499.327545	-565.697571	-119.798431	507.121155	-604.465820	136.343201	87.073685	-574.137085	-122.397415	90.417557	-603.206604	162.625214	1378.983887	-468.652435	-149.586151	1369.287842	-514.034302	30.411383	1396.824829	-529.461548	46.015663	1667.853149	-637.888916	276.798615	1151.537354	-446.968414	-247.025711	1131.373047	-414.807251	170.395035	1089.792969	-334.584747	-29.742502	1084.013428	-494.177246	42.176277	966.325623	578.792053	-47.963615	934.050964	563.083252	106.617279
-562.085205	108.563309	877.402954	-496.983063	-44.300682	869.224731	-624.152283	129.892365	499.314636	-565.670410	-119.769699	507.102417	-604.530518	136.376556	87.086250	-574.138855	-122.412376	90.433014	-603.021301	162.657547	1378.987793	-468.695435	-149.663818	1369.201294	-513.948059	30.349367	1396.802856	-529.266663	45.865280	1667.870605	-637.575317	276.624359	1151.516113	-447.092773	-247.035126	1131.263184	-414.613739	169.997223	1089.434692	-334.480804	-29.993916	1084.127319	-494.141785	42.229843	966.294434	578.823669	-48.033012	934.034485	563.007629	106.529144
-562.040771	108.654404	877.388062	-496.966492	-44.302166	869.187744	-624.133301	129.926834	499.321350	-565.670227	-119.789925	507.099030	-604.506958	136.396545	87.083710	-574.155640	-122.396164	90.431046	-602.821594	162.656570	1378.981201	-468.732666	-149.769302	1369.133545	-513.866577	30.277107	1396.782593	-529.064087	45.693546	1667.876221	-637.195740	276.473969	1151.467529	-447.215637	-247.056915	1131.170166	-414.275604	169.703598	1089.275391	-334.319275	-30.220055	1084.053833	-494.099365	42.253819	966.266296	578.998901	-47.928501	934.008301	562.977844	106.511848
-561.976929	108.704597	877.402344	-496.992157	-44.232689	869.173950	-624.111450	129.974548	499.311737	-565.640015	-119.718620	507.079071	-604.511475	136.398239	87.080513	-574.134033	-122.357162	90.409218	-602.621399	162.665543	1379.001587	-468.783783	-149.880005	1369.057007	-513.771790	30.186321	1396.766846	-528.862915	45.495163	1667.880493	-636.795227	276.325439	1151.421753	-447.579773	-246.835526	1131.032593	-413.998230	169.401001	1089.071777	-334.075256	-30.312344	1083.788086	-494.067474	42.282669	966.265015	578.951965	-48.062225	933.998779	562.867249	106.397552
-561.906616	108.835121	877.397583	-496.931274	-44.220394	869.130249	-624.035828	129.997696	499.323700	-565.607483	-119.703011	507.066010	-604.531372	136.410141	87.081802	-574.103638	-122.350357	90.407333	-602.401978	162.694443	1378.998901	-468.848328	-149.989471	1368.985962	-513.658020	30.102976	1396.774292	-528.665466	45.307163	1667.880737	-636.422241	276.141571	1151.354126	-447.721985	-246.885742	1130.929810	-413.726776	169.040054	1088.825562	-333.904694	-30.551630	1083.689697	-493.990509	42.325371	966.239563	578.932434	-48.171326	933.988708	562.763794	106.292015
-561.815552	108.888542	877.378967	-496.925293	-44.195438	869.122009	-624.035583	130.042053	499.351776	-565.584473	-119.608444	507.064514	-604.544556	136.419250	87.089386	-574.103821	-122.342308	90.410339	-602.185791	162.716827	1378.998779	-468.904083	-150.108231	1368.931274	-513.568542	30.007580	1396.757813	-528.460571	45.113216	1667.888428	-636.052856	275.981171	1151.281006	-447.850861	-246.974167	1130.858276	-413.436737	168.624680	1088.639038	-333.723785	-30.763798	1083.599365	-493.927917	42.355522	966.221741	578.924255	-48.285919	933.990417	562.673218	106.164124
-561.719116	108.957077	877.385315	-496.915100	-44.140316	869.117859	-623.995850	130.102585	499.355499	-565.580383	-119.564796	507.042328	-604.570862	136.428284	87.084129	-574.055664	-122.322128	90.421516	-601.984985	162.748215	1378.957520	-468.972382	-150.225235	1368.864136	-513.453918	29.904469	1396.752075	-528.328125	44.896221	1667.840698	-635.663147	275.847717	1151.220947	-448.000427	-247.096802	1130.785645	-413.107544	168.260727	1088.422852	-333.543518	-31.002182	1083.498535	-493.869690	42.392200	966.223633	578.733643	-48.618984	934.021912	562.503418	105.975403
-561.608826	109.086098	877.397339	-496.904144	-44.069061	869.114136	-623.932556	130.158722	499.359772	-565.557922	-119.491829	507.026672	-604.587524	136.432800	87.090340	-574.012024	-122.295761	90.407967	-601.770752	162.774567	1378.941528	-469.025238	-150.355469	1368.808838	-513.345642	29.844276	1396.721558	-528.203125	44.713558	1667.873657	-635.244141	275.714569	1151.155151	-448.143494	-247.187271	1130.721802	-412.813690	167.968567	1088.226074	-333.464935	-31.379110	1083.541870	-493.797089	42.461128	966.226563	578.913330	-48.487514	934.052368	562.486572	105.938934
-561.511597	109.223503	877.415100	-496.884277	-44.033947	869.091064	-623.883362	130.242661	499.408020	-565.539551	-119.428123	507.014221	-604.635681	136.461899	87.133263	-574.014221	-122.271820	90.402405	-601.639587	162.679688	1378.975464	-469.069916	-150.454773	1368.751465	-513.237549	29.777256	1396.707520	-527.942505	44.538639	1667.863037	-634.872498	275.619934	1151.071167	-448.263123	-247.337723	1130.668579	-412.599121	167.661133	1088.014648	-333.335449	-31.661686	1083.449463	-493.722351	42.504955	966.222290	578.803528	-48.807243	934.110962	562.387390	105.756592
-561.390198	109.242752	877.402954	-496.834259	-44.030777	869.096313	-623.809937	130.327515	499.394348	-565.499329	-119.315544	507.004547	-604.644653	136.477280	87.130775	-573.976685	-122.245895	90.390526	-601.407959	162.707153	1378.972290	-469.146179	-150.571350	1368.713379	-513.143494	29.699717	1396.698730	-527.694458	44.366177	1667.919434	-634.489136	275.510132	1151.018066	-448.419373	-247.484634	1130.618408	-412.407043	167.356323	1087.736450	-333.232391	-31.930408	1083.361694	-493.633514	42.510548	966.218201	578.768799	-48.885071	934.162964	562.314331	105.643745
-561.298462	109.321495	877.415405	-496.852020	-43.974216	869.073303	-623.784729	130.392410	499.394684	-565.526428	-119.308281	506.999237	-604.689880	136.473389	87.117516	-574.017151	-122.255630	90.393959	-601.078125	162.862457	1378.963135	-469.225098	-150.677521	1368.668579	-513.032593	29.619308	1396.685547	-527.516907	44.172363	1667.922852	-634.035400	275.406555	1151.021606	-448.349792	-247.909088	1130.616821	-411.987885	167.067993	1087.749512	-333.172821	-32.251827	1083.282593	-493.578949	42.537388	966.210571	578.327026	-48.966393	934.286255	562.177856	105.279793
-561.169922	109.346535	877.425537	-496.771027	-44.033669	869.046448	-623.703369	130.438263	499.421844	-565.541321	-119.300713	507.015747	-604.735535	136.485580	87.130524	-573.999939	-122.234596	90.352333	-600.831299	162.874893	1378.963989	-469.277649	-150.800720	1368.628174	-512.914368	29.512035	1396.676514	-527.346985	43.965443	1667.939697	-633.668274	275.307465	1150.969849	-448.467438	-248.075806	1130.574097	-411.651306	166.772034	1087.643188	-333.029694	-32.540039	1083.289795	-493.454071	42.490036	966.197693	577.404785	-48.960045	934.487000	561.884399	104.725426
-561.020569	109.438972	877.443481	-496.773712	-43.967869	869.032043	-623.597717	130.520096	499.463196	-565.524841	-119.218224	506.970032	-604.671692	136.507492	87.147812	-573.964966	-122.215240	90.360207	-600.564270	162.895889	1378.939087	-469.336121	-150.892288	1368.576416	-512.792603	29.423565	1396.651855	-527.157959	43.763504	1667.956299	-633.280090	275.234680	1150.936646	-448.614502	-248.228012	1130.541382	-411.321655	166.500473	1087.593506	-333.016235	-32.844929	1083.165771	-493.361603	42.520844	966.197266	577.958862	-49.052101	934.335693	562.045288	104.979126
-560.861938	109.518456	877.458679	-496.752899	-43.907860	869.050415	-623.483032	130.583725	499.481445	-565.497375	-119.174339	506.943604	-604.681030	136.536087	87.170998	-573.899231	-122.170586	90.365631	-600.307434	162.923355	1378.930420	-469.391846	-150.990463	1368.520752	-512.665100	29.341206	1396.655273	-526.974609	43.558350	1667.973999	-632.822998	275.179108	1150.934692	-448.780060	-248.416428	1130.514038	-411.008331	166.308289	1087.540161	-333.022583	-33.131691	1083.096802	-493.262482	42.563271	966.213318	578.349731	-49.505714	934.251770	562.160889	105.115685
-560.683777	109.552521	877.442383	-496.656189	-43.977226	869.026062	-623.387207	130.678192	499.486572	-565.494934	-119.138191	506.955353	-604.710205	136.538879	87.159782	-573.914368	-122.162750	90.344482	-600.014954	162.963898	1378.951416	-469.424835	-151.061081	1368.501099	-512.521606	29.256794	1396.645020	-526.795959	43.354763	1667.990356	-632.411316	275.161469	1150.911133	-448.974121	-248.586258	1130.466431	-410.714539	166.069290	1087.517212	-332.930664	-33.277935	1082.987183	-493.107147	42.523026	966.188538	578.203735	-49.359795	934.259094	562.057434	105.059898
-560.498230	109.600456	877.444092	-496.665253	-43.871456	869.015381	-623.242615	130.758301	499.473541	-565.441467	-119.015892	506.932068	-604.559265	136.466873	87.078003	-573.899414	-122.155617	90.364273	-599.677002	163.044617	1378.975464	-469.402374	-151.095322	1368.464722	-512.362488	29.223431	1396.638916	-526.691345	43.134308	1667.962769	-632.057007	275.174194	1150.942261	-449.188751	-248.788635	1130.433350	-410.530792	165.916672	1087.158203	-333.039581	-33.701065	1082.927979	-492.994110	42.561554	966.178589	577.791443	-49.201462	934.345398	561.868835	104.867188
-560.303711	109.650291	877.421265	-496.626343	-43.857082	868.995972	-623.124023	130.834137	499.501221	-565.428833	-119.016464	506.938507	-604.584045	136.480179	87.093613	-573.879700	-122.150284	90.385345	-599.391907	163.075272	1378.978271	-469.436646	-151.199463	1368.435425	-512.200012	29.138931	1396.620117	-526.426392	42.936481	1668.035522	-631.584412	275.211517	1150.937378	-449.685394	-248.725922	1130.344116	-410.064667	165.642136	1087.553955	-333.176941	-33.960754	1082.712158	-492.860931	42.564438	966.154236	577.422302	-49.310814	934.464417	562.239685	104.516594
-560.122498	109.630669	877.407043	-496.559967	-43.863129	868.963440	-623.009033	130.926834	499.488068	-565.451599	-118.988701	506.936157	-604.602173	136.499344	87.105949	-573.837646	-122.138321	90.395668	-599.109253	163.080322	1379.004883	-469.471252	-151.347870	1368.400024	-512.028320	29.058189	1396.600830	-526.252869	42.733444	1668.060547	-631.187561	275.257050	1150.948486	-449.889374	-248.920456	1130.297852	-409.723907	165.507996	1087.620605	-332.993896	-34.165958	1082.714966	-492.743378	42.511787	966.137329	577.100159	-49.213467	934.511536	562.237366	104.386375
-559.969849	109.675598	877.437805	-496.503204	-43.901421	868.941345	-622.898682	131.010437	499.526001	-565.407593	-118.983162	506.889404	-604.639709	136.487274	87.149185	-573.804138	-122.121681	90.395592	-598.814026	163.089005	1379.050049	-469.518372	-151.468536	1368.359863	-511.857239	28.965540	1396.618408	-526.062927	42.534550	1668.080078	-630.813660	275.324432	1150.973267	-449.886688	-249.373917	1130.309937	-409.398224	165.404175	1087.666138	-333.056305	-34.511543	1082.666626	-492.617279	42.464664	966.138672	577.080505	-49.072468	934.388550	562.246826	104.520309
-559.767273	109.714203	877.441284	-496.409363	-43.939075	868.936462	-622.782288	131.069153	499.527344	-565.375732	-118.937340	506.881287	-604.659668	136.481934	87.144646	-573.830933	-122.080551	90.343834	-598.517151	163.093643	1379.076904	-469.560486	-151.618103	1368.309692	-511.691040	28.881472	1396.579224	-525.877075	42.338989	1668.106079	-630.362488	275.464508	1151.026001	-450.303162	-249.246872	1130.165894	-409.100586	165.302917	1087.685791	-333.081390	-34.780701	1082.624878	-492.462677	42.432713	966.138855	577.268799	-48.880188	934.266724	562.231079	104.784706
-559.580994	109.837090	877.474609	-496.386322	-43.918903	868.930725	-622.651428	131.180542	499.537750	-565.301941	-118.816154	506.842316	-604.685181	136.455353	87.144981	-573.771606	-122.065659	90.315155	-598.210938	163.093506	1379.074707	-469.585785	-151.740234	1368.248291	-511.526031	28.776890	1396.577881	-525.679810	42.144840	1668.129883	-629.950256	275.541473	1151.045288	-450.543671	-249.397751	1130.134766	-408.766724	165.229507	1087.701416	-333.147369	-35.079121	1082.540039	-492.337067	42.445137	966.150696	577.464050	-48.632610	934.142456	562.197388	105.066826
-559.388306	109.999458	877.478394	-496.361938	-43.817059	868.903992	-622.480408	131.249359	499.561157	-565.260437	-118.787415	506.835114	-604.680115	136.465530	87.137718	-573.743713	-122.061737	90.324448	-597.910950	163.100891	1379.110718	-469.633667	-151.893158	1368.199097	-511.353638	28.691624	1396.562988	-525.488708	41.944969	1668.148560	-629.485107	275.685791	1151.128906	-450.807739	-249.579224	1130.059814	-408.499023	165.159439	1087.738892	-333.213776	-35.311756	1082.429199	-492.198486	42.528774	966.132629	577.798401	-48.798222	934.138733	562.918030	105.304138
-559.167053	110.096184	877.493652	-496.343536	-43.781658	868.926025	-622.305847	131.364349	499.618317	-565.245972	-118.758965	506.827362	-604.689941	136.440002	87.136826	-573.765320	-122.061981	90.341934	-597.559509	163.110260	1379.156006	-469.690643	-152.027527	1368.159058	-511.173492	28.589602	1396.581421	-525.283936	41.730278	1668.174561	-629.046082	275.865875	1151.254395	-451.087952	-249.721970	1130.002075	-408.199921	165.078461	1087.753296	-333.327179	-35.580223	1082.338013	-492.055328	42.557926	966.146057	577.562744	-48.626026	934.237732	562.908386	105.265472
-558.935669	110.153229	877.506836	-496.292206	-43.737812	868.928650	-622.090698	131.418930	499.623749	-565.175903	-118.704086	506.802643	-604.686584	136.462921	87.147034	-573.718201	-122.053970	90.348564	-597.225647	163.117096	1379.201050	-469.732483	-152.159836	1368.093872	-510.965759	28.485531	1396.574341	-525.059570	41.533710	1668.203125	-628.636353	276.039276	1151.378906	-451.346802	-249.883835	1129.932129	-407.885925	164.935913	1087.811523	-333.470886	-35.899189	1082.274536	-491.904755	42.563107	966.154968	580.167603	-47.570930	933.300903	563.823059	106.970322
-558.722107	110.173088	877.513245	-496.234039	-43.728519	868.892517	-621.936646	131.485931	499.656952	-565.129517	-118.677780	506.782440	-604.727539	136.447296	87.170158	-573.684631	-122.035034	90.364227	-596.836975	163.156281	1379.230469	-469.738617	-152.306732	1368.047974	-510.745331	28.392340	1396.570557	-524.921143	41.303139	1668.170410	-628.159607	276.233582	1151.500732	-451.584045	-250.013199	1129.854004	-407.609863	164.852875	1087.830200	-333.554535	-36.120735	1082.143433	-491.743286	42.525967	966.135498	580.122559	-47.628166	933.301941	563.862305	107.034065
-558.525024	110.107544	877.511108	-496.195435	-43.774239	868.897400	-621.803040	131.550034	499.640900	-565.058655	-118.621826	506.762238	-604.756714	136.430389	87.175964	-573.694336	-122.035561	90.354820	-596.447693	163.174301	1379.310669	-469.752167	-152.430832	1367.978760	-510.539551	28.303818	1396.578369	-524.682861	41.101894	1668.209106	-627.707581	276.418549	1151.597290	-451.808655	-250.080536	1129.796021	-407.294342	164.770096	1087.890381	-333.604248	-36.353329	1082.011841	-491.603058	42.448414	966.130432	580.030334	-47.572723	933.323059	563.925354	107.096954
-558.269775	110.118561	877.523499	-496.126282	-43.749924	868.865906	-621.522278	131.518967	499.584900	-565.033936	-118.643265	506.736908	-604.752747	136.435684	87.156342	-573.669617	-122.031387	90.353043	-596.017700	163.203674	1379.371460	-469.746765	-152.542114	1367.907471	-510.319336	28.225468	1396.569214	-524.427734	40.911427	1668.242676	-627.239563	276.628906	1151.727905	-452.074677	-250.139709	1129.697510	-406.989868	164.729141	1087.919434	-333.636566	-36.555149	1081.891602	-491.418915	42.406094	966.118408	579.854431	-47.266327	933.512878	563.927368	107.057243
-557.991943	110.245491	877.538940	-496.056976	-43.712940	868.864197	-621.237244	131.484497	499.586609	-564.964600	-118.635582	506.732727	-604.740417	136.441177	87.141197	-573.625183	-121.974838	90.330040	-595.582947	163.236755	1379.410156	-469.723969	-152.659195	1367.839478	-510.065857	28.160194	1396.576416	-524.191650	40.715023	1668.265381	-626.774414	276.822540	1151.794067	-452.118713	-250.456619	1129.701172	-406.678436	164.750336	1087.943359	-333.667053	-36.774509	1081.811523	-491.229736	42.430145	966.125000	580.125122	-47.265408	933.443298	564.077026	107.346779
-557.717224	110.459663	877.590820	-495.988190	-43.662350	868.860168	-621.031982	131.546844	499.627899	-564.848877	-118.544777	506.702332	-604.744019	136.435715	87.144745	-573.533936	-121.956390	90.320419	-595.121216	163.331314	1379.461304	-469.731018	-152.760574	1367.775024	-509.833130	28.080612	1396.569702	-523.821777	40.532665	1668.346924	-626.253967	277.030609	1151.882568	-452.643799	-250.173798	1129.460205	-406.326447	164.711502	1087.949585	-333.639252	-36.896412	1081.691528	-491.033691	42.481075	966.147522	580.284119	-47.239029	933.351440	564.208435	107.587547
-557.456726	110.624619	877.636597	-495.944794	-43.652287	868.860291	-620.870300	131.649231	499.684052	-564.802612	-118.521576	506.675293	-604.744934	136.413147	87.168579	-573.522522	-121.947411	90.328201	-594.731262	163.362167	1379.478638	-469.755646	-152.886353	1367.694580	-509.580750	28.019012	1396.575073	-523.532715	40.301254	1668.378662	-625.759277	277.201538	1151.974365	-452.905273	-250.163239	1129.337158	-405.959534	164.666138	1087.947021	-333.617096	-37.035851	1081.590698	-490.847107	42.495747	966.164246	580.335632	-47.178951	933.263977	564.339600	107.818977
-557.220154	110.723831	877.685425	-495.845581	-43.686867	868.845520	-620.889526	131.870819	499.778076	-564.704895	-118.503487	506.688812	-604.807190	136.385422	87.190140	-573.594788	-121.966026	90.361710	-594.281067	163.405777	1379.528076	-469.757935	-153.017365	1367.625000	-509.337433	27.966742	1396.565918	-523.325195	40.049679	1668.349854	-625.240784	277.395966	1152.039185	-453.146576	-250.194809	1129.214966	-405.597748	164.572845	1087.927979	-333.593781	-37.195320	1081.489624	-490.659119	42.458107	966.180237	580.354248	-47.030865	933.195862	564.454468	107.961861
-556.982483	110.677925	877.675049	-495.777344	-43.731682	868.821167	-620.733826	131.963043	499.790771	-564.619080	-118.499168	506.677277	-604.844421	136.347687	87.186974	-573.526001	-121.954483	90.359688	-593.842285	163.491196	1379.564697	-469.765289	-153.149368	1367.553833	-509.086182	27.876625	1396.553833	-523.007141	39.830853	1668.390503	-624.696594	277.570923	1152.123657	-453.382568	-250.241348	1129.114014	-405.217377	164.501648	1087.908936	-333.598541	-37.333122	1081.386963	-490.465912	42.381710	966.150330	579.571960	-46.168861	933.071411	563.754456	107.914703
-556.674072	110.654015	877.631409	-495.697266	-43.724934	868.802124	-620.483582	131.891464	499.767731	-564.526367	-118.479477	506.642365	-604.809204	136.361298	87.202141	-573.569519	-121.942131	90.348656	-593.387634	163.562973	1379.618408	-469.775604	-153.262680	1367.490723	-508.812683	27.803963	1396.530273	-522.608521	39.634926	1668.472656	-624.149353	277.738403	1152.210327	-453.630066	-250.204636	1128.974365	-404.809479	164.528488	1087.893433	-333.546234	-37.473019	1081.282959	-490.250793	42.345146	966.113586	579.229614	-45.813374	933.016724	563.824524	107.932465
-556.290039	110.625847	877.551575	-495.589264	-43.772419	868.788452	-620.232056	131.911179	499.760101	-564.436890	-118.502510	506.630280	-604.819214	136.348465	87.202721	-573.521729	-121.933670	90.325966	-592.907104	163.650894	1379.664063	-469.782898	-153.366653	1367.405762	-508.541351	27.730093	1396.520264	-522.276001	39.415398	1668.490723	-623.625366	277.920288	1152.290161	-453.863892	-250.168900	1128.851685	-404.377167	164.518661	1087.867310	-333.512177	-37.609100	1081.187988	-489.978149	42.292747	966.057922	579.879211	-45.739143	933.075867	564.337830	108.221649
-555.962402	110.721252	877.519470	-495.519409	-43.776909	868.775085	-620.024292	131.963943	499.779846	-564.353516	-118.495705	506.633881	-604.843750	136.337402	87.197762	-573.456543	-121.930710	90.367027	-592.465027	163.721985	1379.694824	-469.795197	-153.486862	1367.332642	-508.275726	27.689184	1396.511719	-521.943787	39.199604	1668.522705	-623.034790	278.130096	1152.340820	-453.910919	-250.441025	1128.861572	-403.961731	164.443558	1087.846313	-333.502075	-37.789764	1081.144043	-489.748627	42.296234	966.027283	580.426880	-46.000526	933.094421	564.800720	108.474274
-555.645813	110.695335	877.495667	-495.433105	-43.773045	868.775513	-619.843079	132.001984	499.800995	-564.278687	-118.501389	506.614258	-604.845642	136.332886	87.200172	-573.507080	-121.945450	90.352638	-591.971069	163.817642	1379.728394	-469.782990	-153.605988	1367.258545	-507.988647	27.644352	1396.488770	-521.675293	38.931263	1668.476196	-622.453003	278.284027	1152.416626	-454.111969	-250.409225	1128.713623	-403.515686	164.390640	1087.828247	-333.426544	-37.881226	1081.083496	-489.525482	42.256584	966.009888	580.594238	-45.958885	933.185181	565.107483	108.556961
-555.345459	110.715187	877.478027	-495.362396	-43.782265	868.771545	-619.824829	132.215698	499.883240	-564.191406	-118.450317	506.572144	-604.870605	136.305405	87.203316	-573.438416	-121.913513	90.363327	-591.486938	163.878693	1379.748535	-469.757416	-153.702957	1367.169556	-507.696289	27.597376	1396.484497	-521.302856	38.707310	1668.508789	-621.864746	278.483521	1152.464722	-454.350372	-250.376022	1128.551636	-403.036041	164.340408	1087.840332	-333.315369	-38.010399	1081.025146	-489.309448	42.227268	965.990540	580.989685	-45.838066	933.177979	565.404419	108.781334
-554.987183	110.726822	877.470642	-495.253601	-43.772625	868.779236	-619.662170	132.239868	499.909698	-564.136902	-118.490067	506.571838	-604.909790	136.281097	87.254913	-573.424683	-121.914085	90.354027	-591.002747	163.959229	1379.755981	-469.721375	-153.819107	1367.088745	-507.360016	27.571674	1396.569458	-520.897644	38.467617	1668.551880	-621.214478	278.608521	1152.523682	-454.539764	-250.329102	1128.425415	-402.490967	164.290039	1087.847168	-333.169861	-38.138390	1080.972412	-489.049194	42.199390	965.983887	581.366821	-45.736938	933.172119	565.657227	108.985825
-554.617981	110.713104	877.457642	-495.118408	-43.746792	868.765198	-619.460938	132.266724	499.909271	-564.044128	-118.436264	506.560852	-604.850464	136.291412	87.242577	-573.393311	-121.908226	90.349236	-590.461792	164.073380	1379.804321	-469.700012	-153.913696	1367.031982	-507.072388	27.504595	1396.451172	-520.505188	38.247723	1668.587891	-620.565002	278.794525	1152.578613	-454.938538	-249.982834	1128.189697	-402.007202	164.221008	1087.907227	-333.011200	-38.225433	1080.928345	-488.774200	42.161446	965.965698	581.679321	-45.610477	933.135864	565.902405	109.159988
-554.287048	110.734001	877.456055	-494.955048	-43.812855	868.755798	-619.279968	132.286926	499.909576	-563.948486	-118.405098	506.553986	-604.882996	136.276794	87.234970	-573.367065	-121.904800	90.358894	-589.985901	164.154114	1379.829102	-469.653961	-154.005112	1366.957031	-506.770569	27.456490	1396.442505	-520.077209	38.040337	1668.608643	-619.918213	278.966675	1152.599487	-455.140259	-249.938629	1128.095947	-401.506073	164.146255	1087.937866	-332.831146	-38.368744	1080.898315	-488.509003	42.097282	965.957031	581.905151	-45.452877	933.112549	566.070313	109.291763
-553.976563	110.727875	877.468445	-494.821472	-43.860298	868.753601	-619.102112	132.364746	499.911346	-563.896545	-118.427887	506.545258	-604.889465	136.270477	87.241425	-573.380249	-121.908829	90.374214	-589.473694	164.224106	1379.857666	-469.632202	-154.080872	1366.896484	-506.458130	27.382479	1396.420898	-519.559021	37.836445	1668.704956	-619.259216	279.139526	1152.654663	-455.315613	-249.897263	1127.981567	-400.972504	164.018295	1087.962158	-332.648224	-38.513515	1080.903076	-488.259613	42.028915	965.955322	582.161743	-45.298580	933.082886	566.266174	109.424568
-553.603882	110.834579	877.459106	-494.679199	-43.791214	868.730347	-618.922668	132.383026	499.928436	-563.819397	-118.417305	506.555389	-604.932678	136.251587	87.234085	-573.315430	-121.891808	90.389732	-588.941223	164.309326	1379.878784	-469.578827	-154.189987	1366.840942	-506.130005	27.355972	1396.405640	-519.218811	37.551235	1668.646484	-618.581299	279.279480	1152.699463	-455.282867	-250.196365	1128.013428	-400.425690	163.909470	1087.981201	-332.492157	-38.698261	1080.866821	-487.971588	42.064537	965.931946	582.282593	-44.919567	932.993591	566.037170	109.650391
-553.208374	110.901718	877.443298	-494.546234	-43.800190	868.732605	-618.552429	132.239700	499.859100	-563.742493	-118.388336	506.512726	-604.934448	136.240662	87.245285	-573.248840	-121.880859	90.384537	-588.398926	164.393372	1379.894287	-469.506683	-154.278732	1366.795532	-505.794220	27.298933	1396.393188	-518.749390	37.337349	1668.684204	-617.851440	279.416779	1152.741821	-455.443359	-250.149643	1127.899170	-399.901276	163.805634	1088.007080	-332.266418	-38.891937	1080.848389	-487.682190	42.048744	965.919495	582.653503	-44.782448	932.951416	566.392334	109.724052
-552.812744	110.876213	877.428528	-494.379486	-43.794270	868.751831	-618.333313	132.254913	499.833069	-563.678223	-118.399834	506.498352	-604.945557	136.241531	87.234650	-573.261353	-121.879082	90.380150	-587.855469	164.499573	1379.895386	-469.437561	-154.358322	1366.738770	-505.459015	27.263277	1396.385620	-518.230591	37.117683	1668.704956	-617.125793	279.565765	1152.758667	-455.772339	-249.830673	1127.687988	-399.298706	163.718109	1087.997681	-331.994232	-39.050583	1080.813721	-487.380768	42.015533	965.915955	583.010376	-44.522747	932.895020	566.633667	109.852768
-552.479736	110.751595	877.415833	-494.224854	-43.826653	868.724854	-618.164307	132.316620	499.854218	-563.608398	-118.370819	506.486389	-604.947510	136.188416	87.260109	-573.173950	-121.868858	90.357330	-587.302979	164.594513	1379.901123	-469.347748	-154.421234	1366.703247	-505.112213	27.221159	1396.353149	-517.744385	36.908588	1668.726318	-616.371094	279.754913	1152.773682	-455.877594	-249.799835	1127.632202	-398.713013	163.586273	1088.042236	-331.726044	-39.233185	1080.843872	-487.094299	41.908573	965.882080	583.338989	-44.269741	932.836975	566.788818	109.961716
-552.080200	110.847931	877.455994	-494.016357	-43.814610	868.750610	-618.126038	132.576477	499.993134	-563.551941	-118.342262	506.495758	-604.993835	136.171936	87.277710	-573.180664	-121.876625	90.358635	-586.754028	164.680908	1379.903442	-469.282867	-154.477905	1366.669189	-504.770813	27.192289	1396.360474	-517.228638	36.702175	1668.740234	-615.622437	279.943939	1152.817261	-455.962616	-249.797119	1127.543823	-398.127960	163.505508	1088.029297	-331.445801	-39.426666	1080.856934	-486.768890	41.912918	965.911194	582.882629	-45.212830	933.262451	566.641296	109.443810
-551.669189	110.947968	877.460815	-493.799561	-43.796993	868.747131	-617.754150	132.407883	499.936951	-563.479980	-118.315575	506.493652	-604.965149	136.184052	87.276962	-573.170593	-121.874916	90.370796	-586.044434	164.828659	1379.905029	-469.042908	-154.502945	1366.679932	-504.303223	27.173109	1396.382813	-516.535400	36.530884	1668.864990	-614.817261	280.107697	1152.819214	-456.030853	-249.819214	1127.535400	-397.470734	163.386948	1088.079834	-331.176422	-39.625309	1080.895142	-486.429474	41.926662	965.905945	582.991150	-45.314915	933.282349	566.710693	109.399086
-551.280396	110.989433	877.469055	-493.597290	-43.770126	868.743103	-617.563721	132.439667	499.935211	-563.392090	-118.273842	506.499451	-604.987061	136.145309	87.289459	-573.109131	-121.876450	90.386871	-585.450378	164.949341	1379.926758	-468.952972	-154.570023	1366.667480	-503.917694	27.125931	1396.356812	-516.175659	36.285477	1668.757324	-614.018860	280.280823	1152.846436	-456.273315	-249.533051	1127.460327	-396.865082	163.224640	1088.118286	-330.869904	-39.815907	1080.897705	-486.102478	41.921162	965.899353	583.141663	-45.338669	933.288086	566.781555	109.358711
-550.868469	110.943787	877.468445	-493.384918	-43.790009	868.758667	-617.564392	132.744720	500.069794	-563.360779	-118.271194	506.517303	-605.012695	136.088943	87.309853	-573.173035	-121.894081	90.389877	-585.028015	165.037338	1379.864258	-469.002808	-154.664413	1366.628296	-503.623657	27.071676	1396.348633	-515.622192	36.063026	1668.768799	-613.250305	280.468964	1152.850098	-456.091980	-249.903854	1127.505615	-396.232117	163.015549	1088.155762	-330.567932	-40.080822	1080.925415	-485.758179	41.865139	965.896301	583.258240	-45.430702	933.296265	566.834290	109.318604
-550.449646	110.890518	877.427185	-493.207581	-43.785137	868.743774	-617.150574	132.533417	499.949036	-563.353943	-118.280045	506.564301	-604.948303	136.118607	87.301216	-573.167603	-121.879608	90.400032	-584.419128	165.161942	1379.855469	-468.916168	-154.721436	1366.610840	-503.250336	27.037298	1396.356445	-515.099609	35.871208	1668.790894	-612.439026	280.602509	1152.809937	-456.092987	-249.972672	1127.473755	-395.591858	162.880127	1088.178223	-330.236755	-40.313648	1080.944458	-485.426208	41.816265	965.857117	583.389526	-45.434357	933.297607	566.875244	109.264374
-550.030090	111.031914	877.426392	-492.971558	-43.757240	868.727539	-616.939941	132.536591	499.970642	-563.308105	-118.224686	506.548889	-604.960876	136.086426	87.295822	-573.175720	-121.910179	90.422623	-583.813293	165.269409	1379.835571	-468.796112	-154.759308	1366.605835	-502.868866	27.017654	1396.356689	-514.531128	35.688690	1668.817505	-611.582642	280.792969	1152.796021	-456.066956	-250.038940	1127.484131	-394.919159	162.694748	1088.201294	-329.873230	-40.546066	1080.978638	-485.067841	41.854149	965.840759	583.479858	-45.520580	933.316101	566.915344	109.205925
-549.652222	111.126213	877.442688	-492.735748	-43.810745	868.718872	-616.692932	132.555405	499.987579	-563.283081	-118.217545	506.576569	-604.976807	136.079681	87.311501	-573.155090	-121.898468	90.426170	-583.175171	165.397964	1379.832397	-468.688843	-154.801865	1366.607422	-502.464874	26.986074	1396.349487	-513.999878	35.500992	1668.855713	-610.743896	280.942047	1152.807739	-456.032990	-250.067444	1127.472046	-394.239197	162.541153	1088.222046	-329.497345	-40.796642	1081.026978	-484.716522	41.835503	965.830566	583.558289	-45.560146	933.333984	566.917175	109.138489
-549.146118	111.113358	877.432068	-492.403564	-43.690166	868.794495	-616.405212	132.579025	500.010345	-563.218811	-118.178612	506.574402	-604.952026	136.072403	87.326660	-573.158997	-121.906746	90.444695	-582.518372	165.505020	1379.807861	-468.565369	-154.854691	1366.602783	-502.014435	26.971643	1396.341797	-513.401123	35.294666	1668.876099	-609.864990	281.116882	1152.768433	-455.999817	-250.132538	1127.484009	-393.570709	162.337021	1088.216675	-329.100891	-41.074314	1081.055420	-484.314575	41.900444	965.868835	583.592712	-45.601402	933.357727	566.899109	109.091179
-548.687073	111.125885	877.361267	-491.962189	-43.611919	868.448120	-616.097168	132.555069	500.008850	-563.103699	-118.058502	506.557709	-604.940491	136.073456	87.319565	-573.075562	-121.895515	90.418427	-581.814453	165.593781	1379.791382	-468.398712	-154.911758	1366.596436	-501.558960	26.957651	1396.311890	-512.805298	35.126244	1668.897339	-608.993225	281.293854	1152.775146	-455.925720	-250.190186	1127.483521	-392.882904	162.138336	1088.169312	-328.701752	-41.400627	1081.008179	-483.736572	41.829147	965.620117	583.594543	-45.705837	933.365234	566.839417	109.016449
-548.245300	111.103401	877.333984	-491.699280	-43.660877	868.443359	-615.840698	132.583023	499.997955	-563.036926	-118.011620	506.539734	-604.909912	136.060455	87.337761	-573.052246	-121.896194	90.403069	-581.129272	165.744827	1379.738892	-468.228516	-154.943115	1366.581299	-501.094666	26.946768	1396.277222	-512.235779	34.940186	1668.899536	-608.080444	281.426575	1152.753662	-455.846985	-250.271851	1127.482422	-392.175079	162.002487	1088.128052	-328.275726	-41.685783	1081.041504	-483.340271	41.780247	965.587891	583.640564	-45.725311	933.355286	566.812683	108.998238
-547.884827	111.190819	877.374512	-491.769531	-43.921059	868.677185	-615.664429	132.671936	500.007599	-563.118225	-118.176437	506.602997	-605.095947	136.067871	87.388741	-573.138855	-121.891022	90.432510	-580.444458	165.885498	1379.715088	-468.041382	-154.974121	1366.563477	-500.648987	26.936722	1396.247314	-511.609283	34.761074	1668.885132	-607.140442	281.747467	1152.771240	-455.746857	-250.301086	1127.471313	-391.474030	161.742065	1088.083740	-327.806549	-41.958302	1081.077881	-483.191406	41.691021	965.723816	583.635681	-45.801693	933.356812	566.750854	108.953705
-547.470337	111.254944	877.367249	-491.532227	-43.940304	868.672852	-615.458679	132.743210	500.056396	-563.065918	-118.128006	506.621185	-605.017883	136.083694	87.507668	-573.151306	-121.909363	90.438370	-579.710754	166.025848	1379.679932	-467.846588	-155.031754	1366.550171	-500.162994	26.958069	1396.231934	-511.074829	34.624763	1668.931152	-606.223816	281.856049	1152.735962	-455.649261	-250.389297	1127.483643	-390.782379	161.562469	1088.050171	-327.334595	-42.260674	1081.117432	-482.834534	41.680771	965.708618	583.610718	-45.868629	933.363403	566.684204	108.875336
-547.054321	111.303322	877.338257	-491.311096	-43.926472	868.639282	-615.253723	132.817963	500.072449	-562.966431	-118.093918	506.636902	-605.110657	136.018585	87.402275	-573.079224	-121.892639	90.453705	-579.010437	166.180099	1379.678589	-467.612823	-155.071823	1366.538330	-499.645355	26.954718	1396.235840	-510.454254	34.452999	1668.939819	-605.269287	282.027252	1152.735962	-455.366974	-250.728745	1127.621948	-390.044678	161.391159	1087.994995	-326.962189	-42.555515	1081.158569	-482.465027	41.680569	965.659912	583.610352	-45.924252	933.376648	566.629578	108.826469
-546.585022	111.334709	877.335266	-491.067352	-43.920727	868.649475	-615.025635	132.919724	500.134613	-562.874817	-118.017708	506.638275	-605.033691	136.026428	87.515251	-573.035217	-121.901581	90.460251	-578.237427	166.302597	1379.666626	-467.397278	-155.103745	1366.539307	-499.136566	26.961273	1396.214966	-509.851990	34.339943	1668.981079	-604.334045	282.100830	1152.678101	-455.210175	-250.850037	1127.658691	-389.276917	161.157349	1088.000610	-326.493011	-42.878113	1081.202271	-482.063507	41.669250	965.648254	583.557678	-46.033154	933.400818	566.560364	108.733391
-546.095642	111.319565	877.307312	-490.792908	-43.938065	868.624268	-614.705933	132.991333	500.146851	-562.795715	-117.992180	506.653748	-605.027893	136.070862	87.625053	-573.033508	-121.901382	90.459717	-577.519653	166.421295	1379.644043	-467.161804	-155.115494	1366.543823	-498.640228	26.990622	1396.218506	-509.244995	34.202095	1668.996948	-603.345337	282.238220	1152.657471	-455.077911	-250.936325	1127.657349	-388.504700	160.951309	1087.999268	-326.007782	-43.158092	1081.205200	-481.633820	41.621628	965.605347	583.460327	-46.156277	933.421082	566.429932	108.639671
-545.643616	111.446220	877.314636	-490.529419	-43.944672	868.626221	-614.452881	133.032700	500.153625	-562.691895	-117.965424	506.657074	-605.041565	136.058472	87.637337	-572.980835	-121.883842	90.494469	-576.741211	166.565048	1379.644409	-466.862976	-155.129990	1366.539429	-498.082153	27.009926	1396.227905	-508.621033	34.075706	1669.028687	-602.376404	282.399811	1152.641968	-455.171326	-250.694855	1127.605835	-387.766998	160.736099	1087.989502	-325.506226	-43.406868	1081.224976	-481.225098	41.645985	965.592773	583.341675	-46.281624	933.435547	566.293091	108.524300
-545.169067	111.532867	877.296692	-490.243530	-43.997402	868.605347	-614.177307	133.124207	500.187469	-562.576721	-117.916733	506.656738	-605.010742	136.081924	87.676620	-572.931458	-121.866821	90.494698	-575.873779	166.710403	1379.698364	-466.460724	-155.109894	1366.553833	-497.456421	27.062346	1396.232544	-507.990967	33.965935	1669.033325	-601.386353	282.561493	1152.673340	-455.029785	-250.731476	1127.634644	-386.913177	160.452927	1088.022827	-325.001648	-43.681919	1081.197144	-480.805115	41.624168	965.560852	583.209412	-46.374084	933.449463	566.122925	108.436852
-544.752014	111.463974	877.301208	-490.005737	-44.077366	868.592834	-613.902832	133.171494	500.176239	-562.501343	-117.910561	506.658630	-605.013855	136.054230	87.672226	-572.892761	-121.865746	90.486534	-575.259766	166.843567	1379.629395	-466.318939	-155.141083	1366.513428	-497.015900	27.064812	1396.178833	-507.348969	33.870640	1669.051758	-600.380615	282.689819	1152.623291	-454.878296	-250.813507	1127.592651	-386.131836	160.346420	1088.012207	-324.504974	-43.974922	1081.191406	-480.419159	41.518276	965.536194	583.078125	-46.476768	933.445129	565.983093	108.351143
-544.264587	111.579208	877.306946	-489.747314	-44.051479	868.584473	-613.622620	133.238953	500.205109	-562.361572	-117.912201	506.642548	-605.008789	136.066635	87.708168	-572.841614	-121.856880	90.474770	-574.471497	166.989716	1379.603394	-466.035522	-155.121872	1366.513794	-496.435944	27.099403	1396.133057	-506.673279	33.779785	1669.061768	-599.387634	282.842896	1152.588745	-454.644562	-250.948441	1127.553223	-385.283508	160.144226	1088.000854	-324.000885	-44.269947	1081.207153	-479.996063	41.540001	965.518921	582.942627	-46.560265	933.419617	565.822754	108.272903
-543.737427	111.729904	877.314514	-489.465851	-43.987167	868.574890	-613.356689	133.316483	500.226013	-562.210449	-117.837547	506.617615	-605.007202	136.059723	87.728516	-572.774292	-121.845566	90.467194	-573.736145	167.144089	1379.591675	-465.757843	-155.097183	1366.502686	-495.907257	27.145241	1396.118896	-505.997742	33.677471	1669.047363	-598.377502	282.992279	1152.571899	-454.484131	-250.998611	1127.552368	-384.453094	159.955093	1088.042725	-323.517181	-44.527866	1081.240845	-479.552399	41.588978	965.507080	582.786621	-46.654331	933.414917	565.635498	108.181046
-543.289795	111.735825	877.332153	-489.206726	-43.959053	868.570068	-613.137390	133.390228	500.230225	-562.057495	-117.795692	506.614716	-605.054810	136.010117	87.702942	-572.737305	-121.830116	90.498451	-572.917053	167.286880	1379.599243	-465.385742	-155.099609	1366.500000	-495.306244	27.199593	1396.106201	-505.324524	33.607372	1669.062744	-597.358704	283.150696	1152.530151	-454.324371	-251.031631	1127.589600	-383.602753	159.799301	1088.092896	-323.056396	-44.810902	1081.217773	-479.147858	41.567612	965.496155	582.609924	-46.707458	933.382263	565.438721	108.102043
-542.759644	111.786018	877.300232	-488.881165	-44.000946	868.566956	-612.823914	133.452667	500.282501	-561.902100	-117.767235	506.627594	-605.239136	136.146194	87.794212	-572.790833	-121.848930	90.512329	-572.134155	167.472763	1379.612061	-465.038635	-155.087708	1366.509521	-494.705688	27.257994	1396.127930	-504.587067	33.508007	1669.069092	-596.352051	283.275055	1152.579590	-454.158661	-251.045486	1127.615601	-382.759094	159.603516	1088.134033	-322.561646	-45.033676	1081.229736	-478.683075	41.549133	965.465759	582.676025	-46.409161	933.318787	565.327820	108.163383
-542.168884	111.875305	877.256775	-488.512238	-43.982338	868.561035	-612.497192	133.553986	500.339783	-561.721680	-117.696663	506.633331	-605.079773	135.911163	87.556107	-572.687744	-121.827332	90.543320	-571.385803	167.641541	1379.601318	-464.734833	-155.080292	1366.507080	-494.137573	27.303780	1396.100220	-503.825592	33.407887	1669.065552	-595.317627	283.451233	1152.571777	-453.794525	-251.278900	1127.719238	-381.910889	159.475479	1088.132324	-322.068268	-45.289654	1081.243286	-478.177948	41.578163	965.432983	581.666565	-47.301247	933.510254	564.875305	107.579681
-541.669983	111.961273	877.235229	-488.231781	-43.998241	868.541138	-612.296997	133.630325	500.389160	-561.553040	-117.653221	506.616669	-605.075745	135.874435	87.550072	-572.627930	-121.791100	90.544167	-570.491943	167.803207	1379.624390	-464.280914	-155.090225	1366.502319	-493.497131	27.366354	1396.122314	-503.043365	33.323933	1669.065430	-594.303894	283.605743	1152.582764	-453.743652	-251.082382	1127.660889	-381.042908	159.307648	1088.174316	-321.561859	-45.464417	1081.244873	-477.732880	41.577206	965.392944	581.771729	-46.982311	933.458557	564.794434	107.668747
-541.162598	112.063919	877.235413	-487.918060	-44.016605	868.522461	-612.088440	133.742630	500.439819	-561.402466	-117.641571	506.618622	-605.136536	135.855362	87.556480	-572.589661	-121.788383	90.550682	-569.701965	167.937439	1379.582397	-463.927216	-155.046539	1366.464355	-492.896027	27.449263	1396.110107	-502.228760	33.237347	1669.052002	-593.236755	283.734985	1152.556396	-453.547424	-251.084488	1127.679688	-380.183289	159.153931	1088.198608	-321.090881	-45.683479	1081.246948	-477.284271	41.569679	965.372437	581.642273	-46.968254	933.370483	564.640747	107.661270
-540.584412	112.094261	877.204590	-487.642365	-43.934376	868.480896	-611.825256	133.830460	500.457886	-561.209961	-117.595383	506.578583	-605.130249	135.802628	87.562447	-572.561707	-121.784187	90.523659	-568.901489	168.101837	1379.552856	-463.554321	-154.997055	1366.453857	-492.297272	27.521955	1396.041992	-501.408386	33.204201	1669.047241	-592.208923	283.921387	1152.535645	-453.525909	-250.839355	1127.623291	-379.322662	158.981277	1088.205322	-320.539886	-45.887218	1081.206787	-476.797821	41.571175	965.316650	581.485291	-47.014847	933.340698	564.478455	107.680779
-539.953552	112.124207	877.151550	-487.259735	-43.941257	868.448364	-611.514587	133.915863	500.491730	-561.016174	-117.569756	506.563721	-605.028320	135.739365	87.525696	-572.517090	-121.780548	90.529594	-568.092041	168.330551	1379.558228	-463.175812	-154.925308	1366.443481	-491.672241	27.630590	1395.970215	-500.515503	33.127670	1669.016724	-591.184814	284.105225	1152.551880	-453.194550	-250.978394	1127.711060	-378.471527	158.864349	1088.194092	-320.019989	-46.129570	1081.193359	-476.256348	41.546124	965.262817	581.306030	-47.022259	933.317017	564.322571	107.614029
-539.350525	112.258438	877.122314	-486.867096	-43.928223	868.462219	-611.235291	133.976166	500.550262	-560.818848	-117.530289	506.569580	-605.122437	135.807068	87.607735	-572.454407	-121.770638	90.526794	-567.242981	168.497635	1379.557983	-463.016357	-154.917145	1366.458008	-491.057434	27.719593	1395.965088	-499.557251	33.017879	1668.978760	-590.107544	284.275055	1152.496094	-453.086945	-250.816727	1127.610352	-377.588898	158.780060	1088.207886	-319.499084	-46.287102	1081.217773	-475.731140	41.598854	965.245789	581.204773	-46.915680	933.296143	564.166382	107.666435
-538.750244	112.371559	877.091431	-486.466614	-44.002594	868.437439	-610.926758	133.979507	500.565155	-560.606628	-117.464836	506.565430	-605.086426	135.805389	87.586884	-572.400940	-121.758636	90.536018	-566.439392	168.697906	1379.545654	-462.687134	-154.856934	1366.457031	-490.429932	27.819757	1395.935913	-498.561371	32.940128	1668.953491	-589.059692	284.489594	1152.443481	-452.885956	-250.752075	1127.609131	-376.729523	158.609512	1088.212646	-318.940582	-46.479523	1081.236206	-475.188812	41.579956	965.204041	580.941589	-46.880131	933.282410	563.810669	107.766006
-538.130615	112.430779	877.062927	-486.121796	-44.021282	868.410706	-610.680908	134.005264	500.595917	-560.418213	-117.468185	506.599915	-605.136902	135.806503	87.624893	-572.368164	-121.731750	90.538231	-565.573425	168.858810	1379.496338	-462.304047	-154.779068	1366.469604	-489.813568	27.913929	1395.904663	-497.513885	32.880463	1668.909546	-588.027283	284.664886	1152.437744	-452.658691	-250.720963	1127.623047	-375.863464	158.483398	1088.206299	-318.400421	-46.631500	1081.303711	-474.650269	41.551620	965.157471	580.659546	-46.837776	933.257813	563.357300	107.976448
-537.444336	112.500290	877.019775	-485.773071	-43.949574	868.374084	-610.353638	134.075516	500.623810	-560.179199	-117.421753	506.548767	-605.131104	135.810013	87.652573	-572.312866	-121.718300	90.556740	-564.755066	169.035797	1379.460571	-461.938751	-154.735367	1366.471680	-489.171478	28.025436	1395.867798	-496.395264	32.792999	1668.845215	-586.986023	284.886566	1152.350464	-452.433197	-250.648880	1127.641479	-375.012024	158.361069	1088.174072	-317.848846	-46.808678	1081.351929	-474.076599	41.564938	965.099304	580.437378	-46.922924	933.235596	563.174438	107.925362
-536.853699	112.512703	876.989685	-485.378815	-43.973095	868.324524	-610.098816	134.149811	500.655212	-559.976868	-117.420609	506.582245	-605.122253	135.807449	87.632126	-572.305420	-121.710678	90.575089	-563.927307	169.247849	1379.408691	-461.570496	-154.720932	1366.452637	-488.539398	28.129532	1395.838989	-495.218811	32.744228	1668.755737	-585.946899	285.068726	1152.314331	-452.198822	-250.594803	1127.673706	-374.114929	158.211624	1088.116089	-317.314117	-46.948795	1081.404541	-473.539429	41.514618	965.044861	580.335022	-46.933746	933.200684	563.099670	107.812996
-536.094299	112.632912	876.911438	-484.846466	-43.996185	868.307678	-609.839783	134.196030	500.684235	-559.677917	-117.329033	506.556122	-605.132813	135.729492	87.646057	-572.242493	-121.699173	90.557915	-563.065125	169.460083	1379.350952	-461.218506	-154.682510	1366.448608	-487.898804	28.213728	1395.792114	-494.008118	32.702492	1668.631104	-584.869812	285.274170	1152.217529	-451.960541	-250.529343	1127.688110	-373.287811	158.159348	1088.023071	-316.738861	-47.083599	1081.414063	-472.880554	41.542755	964.993591	580.067444	-47.125072	933.172974	562.968567	107.645424
-535.362854	112.606071	876.873901	-484.371368	-44.015064	868.322571	-609.559570	134.227310	500.699890	-559.439453	-117.313591	506.539612	-605.130981	135.716827	87.627365	-572.149048	-121.702194	90.589813	-562.225708	169.684341	1379.271362	-460.857849	-154.642944	1366.432983	-487.267456	28.318459	1395.737427	-492.623016	32.610874	1668.536621	-583.833313	285.478912	1152.149170	-451.686432	-250.449173	1127.716309	-372.372437	158.052719	1087.923950	-316.168060	-47.221432	1081.476318	-472.257141	41.496578	964.975891	579.910156	-47.199814	933.159607	562.838989	107.587852
-534.650818	112.633675	876.803894	-483.938049	-44.024883	868.274475	-609.179871	134.301941	500.732086	-559.230164	-117.297234	506.548248	-605.175171	135.728561	87.677315	-572.210876	-121.710808	90.583015	-561.375305	169.929657	1379.187134	-460.516632	-154.586014	1366.431152	-486.607788	28.417089	1395.678101	-491.226990	32.549248	1668.393066	-582.798401	285.637024	1152.051758	-451.210785	-250.652008	1127.804321	-371.535583	157.965866	1087.844849	-315.651520	-47.401970	1081.531372	-471.640991	41.464600	964.902344	579.772949	-47.232609	933.144531	562.712830	107.551659
-533.903748	112.713142	876.770813	-483.458466	-43.999466	868.269104	-608.893921	134.360840	500.821167	-558.982361	-117.240425	506.537415	-605.191772	135.724854	87.727631	-572.106873	-121.678162	90.578812	-560.479126	170.137390	1379.127563	-460.138794	-154.486465	1366.450195	-485.938354	28.504873	1395.632080	-489.747253	32.496994	1668.243408	-581.729492	285.841003	1151.959106	-450.947784	-250.546051	1127.827637	-370.653595	157.858063	1087.725220	-315.119598	-47.481552	1081.591431	-470.988983	41.479790	964.870178	579.610840	-47.271561	933.137451	562.562866	107.544312
-533.179688	112.687378	876.720947	-482.923584	-44.037556	868.248230	-608.564697	134.380875	500.833984	-558.771912	-117.160576	506.536957	-605.165710	135.712311	87.708496	-572.041931	-121.681282	90.579048	-559.630737	170.337341	1379.037476	-459.781219	-154.450378	1366.449219	-485.251160	28.599400	1395.546143	-488.185181	32.450165	1668.052368	-580.691528	286.056580	1151.864258	-450.647247	-250.486740	1127.830078	-369.825684	157.738815	1087.586304	-314.571442	-47.555828	1081.642700	-470.328888	41.429306	964.823730	579.489624	-47.294041	933.130249	562.449280	107.513512
-532.375305	112.720650	876.686096	-482.357483	-44.068787	868.278992	-608.241821	134.375427	500.837830	-558.577026	-117.197495	506.568146	-605.140686	135.722610	87.737946	-572.002869	-121.685150	90.617767	-558.740784	170.573578	1378.956787	-459.408905	-154.379181	1366.458008	-484.554382	28.704412	1395.469849	-486.613220	32.449783	1667.828125	-579.678284	286.254333	1151.743164	-450.347260	-250.403992	1127.857788	-368.943054	157.656326	1087.416382	-313.969666	-47.665028	1081.701538	-469.638794	41.410301	964.821228	579.391724	-47.290646	933.145081	562.319519	107.518761
-531.644104	112.771210	876.635132	-481.938965	-44.099339	868.187866	-607.892517	134.421021	500.877838	-558.375610	-117.141129	506.577759	-604.978577	135.610168	87.696289	-572.022217	-121.689636	90.614235	-557.829590	170.836395	1378.856689	-459.092285	-154.324631	1366.447632	-483.843231	28.824335	1395.380371	-484.849091	32.358986	1667.601685	-578.654297	286.428864	1151.603516	-450.040405	-250.360916	1127.878906	-368.125702	157.557266	1087.217529	-313.381073	-47.759911	1081.777710	-468.988220	41.343132	964.725159	579.323303	-47.310204	933.145142	562.228333	107.513054
-530.826172	112.898300	876.557983	-481.388916	-44.082211	868.136841	-607.513000	134.464966	500.921112	-558.213623	-117.161697	506.586487	-605.114441	135.688171	87.766914	-571.964966	-121.677467	90.637222	-556.923401	171.114883	1378.736084	-458.756439	-154.213852	1366.426270	-483.073669	28.797638	1395.153076	-483.064056	32.342331	1667.342285	-577.596069	286.611420	1151.448608	-449.705475	-250.308533	1127.897095	-367.272430	157.440918	1087.040649	-312.785858	-47.865025	1081.854492	-468.268555	41.373020	964.649658	579.242920	-47.354206	933.152100	562.133240	107.487129
-530.068787	112.852219	876.501831	-480.776367	-44.157112	868.115784	-607.213501	134.546722	500.941071	-558.013489	-117.123390	506.631409	-605.156372	135.624390	87.759453	-571.909668	-121.661339	90.636421	-555.992004	171.377396	1378.649536	-458.394287	-154.161224	1366.405884	-482.332092	28.915834	1395.034180	-481.148346	32.284725	1667.048584	-576.564453	286.811523	1151.328735	-449.372253	-250.260025	1127.933838	-366.435852	157.296555	1086.820557	-312.170746	-48.013363	1081.862915	-467.568878	41.301872	964.605835	579.306458	-47.152679	933.146729	562.074402	107.546539
-529.182312	112.900581	876.402466	-480.194153	-44.215740	868.092102	-606.864502	134.564514	500.975372	-557.787720	-117.037994	506.616394	-605.116699	135.571915	87.764137	-571.906372	-121.654907	90.650490	-555.002869	171.654938	1378.593140	-458.001587	-154.079407	1366.393433	-481.619080	28.997061	1394.985107	-479.240173	32.331207	1666.715454	-575.544739	286.997650	1151.186523	-449.207947	-249.969971	1127.891235	-365.615509	157.188705	1086.519775	-311.528137	-48.140507	1081.898193	-466.805023	41.272903	964.533936	579.103394	-47.336681	933.135254	561.934998	107.482758
-528.515381	112.869911	876.372498	-479.802795	-44.244427	868.021362	-606.618835	134.639664	501.037201	-557.655334	-117.078384	506.631470	-605.339417	135.735794	87.934753	-571.884277	-121.658882	90.656181	-554.068298	171.893845	1378.419434	-457.603455	-154.018372	1366.383301	-480.834381	29.072023	1394.892090	-477.208557	32.408813	1666.362305	-574.452026	287.155365	1151.006104	-448.884369	-249.933533	1127.911377	-364.793732	157.104858	1086.255249	-310.921021	-48.290440	1081.911255	-466.196228	41.179096	964.455627	578.942322	-47.512684	933.118347	561.838684	107.434052
-527.604370	112.943802	876.311401	-479.109039	-44.160179	868.034058	-606.247131	134.631927	501.079498	-557.450989	-117.001373	506.644897	-605.099976	135.524841	87.835762	-571.756226	-121.624542	90.665375	-553.093933	172.149445	1378.288574	-457.190948	-153.959320	1366.382813	-480.033630	29.168787	1394.790405	-475.070984	32.361328	1665.954102	-573.421509	287.356232	1150.847656	-448.382904	-250.103073	1127.997437	-363.946747	156.898529	1085.955078	-310.349945	-48.451862	1081.972168	-465.384705	41.252445	964.428101	578.677673	-47.740444	933.073364	561.703430	107.352638
-526.814026	112.835564	876.226318	-478.593597	-44.397846	867.968384	-605.914917	134.613846	501.067322	-557.323669	-117.048378	506.719147	-605.065369	135.510178	87.875755	-571.783813	-121.650322	90.699913	-552.070251	172.408676	1378.191040	-456.736938	-153.866730	1366.408813	-479.276947	29.324743	1394.778076	-472.807312	32.315201	1665.570679	-572.332520	287.559113	1150.668457	-448.072784	-250.064896	1128.044678	-363.163177	156.824448	1085.564087	-309.727478	-48.635960	1081.978882	-464.657715	41.043030	964.324890	578.778015	-47.569614	933.048279	561.684326	107.460800
-526.007141	112.899292	876.179993	-478.031708	-44.418858	867.963440	-605.577148	134.617172	501.094849	-557.193787	-117.075119	506.756317	-605.230957	135.661194	87.994850	-571.725647	-121.643356	90.722366	-551.015625	172.669266	1378.078735	-456.321167	-153.784134	1366.400757	-478.442291	29.434433	1394.649170	-470.457947	32.325230	1665.114746	-571.225464	287.723297	1150.463867	-447.725311	-250.031082	1128.109985	-362.272644	156.583298	1085.466187	-309.116119	-48.754501	1081.940796	-463.943115	41.035500	964.288940	578.917175	-47.313820	933.045471	561.695618	107.564148
-525.127136	112.883736	876.043945	-477.146667	-44.398514	867.714844	-605.232300	134.675812	501.148529	-556.985535	-117.004135	506.792664	-605.177673	135.659592	88.039146	-571.684448	-121.640419	90.754913	-549.965454	172.961655	1377.910034	-455.903107	-153.706696	1366.390625	-477.584930	29.464170	1394.430298	-468.067078	32.325500	1664.597290	-570.163513	287.902954	1150.276733	-447.387177	-250.069809	1128.191284	-361.476227	156.560226	1084.746704	-308.562836	-48.888691	1081.862671	-462.986694	40.998661	964.068970	578.961548	-47.252373	933.061707	561.675354	107.608116
-524.399109	112.921364	875.987976	-476.911865	-44.560448	867.831543	-605.029663	134.729111	501.211060	-557.001038	-117.105743	506.833740	-605.245422	135.613861	88.059212	-571.652161	-121.652237	90.773186	-548.919312	173.237839	1377.770752	-455.451111	-153.634705	1366.415649	-476.704712	29.566830	1394.300903	-465.578369	32.377777	1664.056885	-569.052063	288.077972	1150.051758	-447.024567	-250.071243	1128.289429	-360.628082	156.351807	1084.557251	-307.986420	-49.060047	1081.732910	-462.454071	40.926071	964.078857	578.976440	-47.210522	933.062866	561.651489	107.642319
-523.635254	112.880196	875.902832	-476.368652	-44.731827	867.767944	-604.668884	134.741440	501.253143	-556.961670	-117.111778	506.902069	-605.225769	135.552170	88.079819	-571.680359	-121.685654	90.801773	-547.811096	173.535812	1377.639771	-454.962799	-153.544403	1366.451050	-475.823883	29.644726	1394.123535	-462.991577	32.442150	1663.513794	-567.905334	288.240692	1149.809692	-446.669067	-250.054962	1128.387573	-359.754150	156.326736	1084.051270	-307.432648	-49.237831	1081.528198	-461.733856	40.794670	963.978699	578.990845	-47.147449	933.070923	561.620178	107.690636
-522.829041	112.886642	875.832214	-475.859528	-44.799759	867.693848	-604.379700	134.737595	501.313416	-556.992737	-117.173286	506.956970	-605.020874	135.431976	88.066895	-571.662415	-121.695435	90.820717	-546.705811	173.775665	1377.441406	-454.490906	-153.447189	1366.448608	-474.899750	29.725809	1393.970215	-460.318451	32.508957	1662.939331	-566.749023	288.382172	1149.585449	-446.281860	-250.078766	1128.513916	-358.902466	156.223312	1083.495605	-306.919342	-49.389008	1081.300781	-461.002472	40.709949	963.879639	579.019287	-47.131458	933.079224	561.625916	107.718483
-522.099060	112.881691	875.791260	-475.358429	-44.911068	867.613647	-604.177246	134.796661	501.384033	-557.005127	-117.165398	507.043213	-605.007629	135.408539	88.137428	-571.587769	-121.698654	90.840797	-545.517273	174.057297	1377.306030	-453.964874	-153.346024	1366.479980	-473.933746	29.819635	1393.854248	-457.486938	32.385235	1662.289307	-565.593689	288.520630	1149.321899	-446.081451	-249.852921	1128.552734	-357.997742	156.145401	1082.864380	-306.358612	-49.516582	1080.996704	-460.293091	40.598450	963.783752	579.031128	-47.047081	933.085632	561.591187	107.789757
-521.304321	112.811508	875.682495	-474.797333	-45.024246	867.553894	-603.811523	134.805115	501.412842	-557.050781	-117.138527	507.100250	-604.892944	135.387512	88.195534	-571.501526	-121.713425	90.848701	-544.369080	174.403992	1377.130859	-453.458069	-153.241058	1366.479126	-472.977234	29.981363	1393.727295	-454.675812	32.508305	1661.649780	-564.384827	288.629547	1149.062134	-445.698120	-249.886429	1128.656250	-357.105469	156.018219	1082.193237	-305.894989	-49.676270	1080.677490	-459.552887	40.496300	963.674255	579.056580	-46.969147	933.090698	561.595093	107.870598
-520.508240	112.824333	875.583313	-474.251923	-45.146118	867.488892	-603.543701	134.831879	501.451782	-557.110168	-117.141991	507.195648	-604.794617	135.363403	88.266632	-571.490295	-121.708351	90.900841	-543.178711	174.688446	1376.952393	-452.904205	-153.141113	1366.485596	-471.962006	30.097195	1393.550415	-451.698944	32.503479	1660.945068	-563.176514	288.762390	1148.784180	-445.174225	-250.143570	1128.830200	-356.023987	155.779404	1081.301758	-305.475586	-49.826576	1080.274536	-458.816772	40.415424	963.566650	579.093079	-46.857941	933.082520	561.565735	108.006065
-519.819702	112.861496	875.528259	-473.806244	-45.168232	867.412170	-603.349182	134.888687	501.533966	-557.158020	-117.127556	507.232178	-604.734253	135.349030	88.394463	-571.369141	-121.699425	90.892159	-541.936890	174.946442	1376.750854	-452.270416	-153.014297	1366.520874	-470.949402	30.208405	1393.404785	-448.690308	32.558571	1660.235596	-561.922241	288.921234	1148.491089	-444.826843	-250.126053	1128.946533	-355.049133	155.555527	1080.469238	-305.023041	-49.963219	1079.719604	-458.167023	40.374249	963.469604	579.101685	-46.795467	933.091675	561.575745	108.068390
-519.027161	112.817123	875.430359	-473.286285	-45.287392	867.308044	-603.131836	134.976181	501.598846	-557.216370	-117.106987	507.305969	-604.608704	135.335846	88.524879	-571.310303	-121.702400	90.909531	-540.678650	175.290176	1376.606323	-451.652252	-152.887543	1366.549438	-469.902252	30.343798	1393.230591	-445.584991	32.587303	1659.465698	-560.670349	289.002991	1148.207886	-444.565735	-249.932495	1129.008545	-354.057739	155.497101	1079.528320	-304.587433	-50.079327	1079.124512	-457.452545	40.237030	963.347961	579.152039	-46.688866	933.096802	561.593689	108.183533
-518.314819	112.865906	875.368347	-472.785492	-45.385082	867.221069	-602.838379	135.048264	501.713135	-557.258057	-117.086983	507.355225	-604.484741	135.365952	88.640068	-571.229065	-121.688347	90.930061	-539.387451	175.564590	1376.422485	-451.067139	-152.797729	1366.534180	-468.830933	30.488358	1393.036987	-442.522675	32.559563	1658.620483	-559.369080	289.058289	1147.883789	-444.154480	-249.947006	1129.141113	-353.105682	155.265686	1078.546021	-304.174805	-50.180424	1078.499390	-456.786743	40.158474	963.252319	579.171143	-46.579926	933.103882	561.576538	108.274803
-517.535950	112.898766	875.301575	-472.252380	-45.273605	867.257996	-602.545776	135.119247	501.821320	-557.242065	-117.031563	507.358185	-604.392944	135.336655	88.754066	-571.072693	-121.662727	90.937218	-538.049927	175.911423	1376.249878	-450.417694	-152.623734	1366.513428	-467.762054	30.637426	1392.860596	-439.345459	32.697914	1657.834351	-558.096680	289.152527	1147.573242	-443.753357	-249.979858	1129.246948	-352.101257	155.059753	1077.533203	-303.805145	-50.276661	1077.759888	-456.145813	40.229267	963.243896	579.177063	-46.480728	933.103760	561.552612	108.409462
-516.900513	112.924332	875.224182	-471.872650	-45.562340	867.055420	-602.303467	135.181732	501.972565	-557.226074	-116.971878	507.393097	-604.172607	135.075180	88.766045	-570.992981	-121.646523	90.919128	-536.721375	176.237213	1376.073730	-449.697937	-152.478668	1366.496582	-466.619904	30.773161	1392.664063	-436.119751	32.728012	1656.975220	-556.732971	289.178436	1147.211548	-443.363586	-249.935150	1129.316650	-351.198700	154.799454	1076.417114	-303.412994	-50.323029	1076.908203	-455.544098	39.978165	963.072449	579.195435	-46.358372	933.095764	561.564819	108.511986
-516.135803	112.976280	875.107422	-471.446625	-45.563484	866.904053	-601.876709	135.203583	502.058044	-557.140076	-116.899460	507.403534	-604.038696	134.982651	88.858398	-570.819336	-121.608444	90.944931	-535.336853	176.588577	1375.892090	-448.972046	-152.342331	1366.468140	-465.450653	30.929770	1392.502441	-432.783173	32.763496	1656.140625	-555.438782	289.287994	1146.913940	-442.982300	-249.864731	1129.380493	-350.286835	154.413025	1075.362427	-303.061493	-50.361458	1076.068848	-454.905334	39.911266	962.926270	579.195679	-46.217052	933.095886	561.536499	108.659225
-515.517334	112.987953	875.077637	-471.018707	-45.676525	866.826416	-601.407654	135.178635	502.191132	-556.995972	-116.896988	507.428772	-603.889343	134.901367	88.969933	-570.747192	-121.551025	90.980522	-533.941711	176.928284	1375.742065	-448.286743	-152.159180	1366.436035	-464.262299	31.059710	1392.326050	-429.461487	32.841393	1655.246582	-554.115417	289.337860	1146.608398	-442.595306	-249.801544	1129.376709	-349.466644	154.033905	1074.262329	-302.735718	-50.387310	1075.166382	-454.384186	39.780407	962.878845	579.210449	-46.097187	933.111755	561.536255	108.761337
-514.795166	113.080093	874.993896	-470.629578	-45.677574	866.741577	-600.858826	135.120789	502.279694	-556.728638	-116.814400	507.403564	-603.946411	134.999817	89.233971	-570.569580	-121.503120	91.030113	-532.457581	177.278091	1375.596558	-447.446106	-151.978149	1366.409424	-463.045166	31.265980	1392.114502	-426.096680	32.811466	1654.389526	-552.791748	289.426361	1146.337891	-442.066589	-249.953598	1129.455811	-348.703857	153.576675	1073.164795	-302.439026	-50.453476	1074.283691	-453.822449	39.741673	962.797546	579.198059	-45.984238	933.129639	561.500793	108.890434
-514.141846	113.172127	874.933044	-470.303375	-45.686031	866.671326	-600.343811	135.196915	502.411530	-556.451416	-116.795486	507.403015	-603.810059	134.924530	89.367714	-570.521606	-121.466049	91.069504	-531.137817	177.675262	1375.444580	-446.790039	-151.770966	1366.286255	-461.908051	31.447582	1391.908203	-422.724487	32.933083	1653.496826	-551.506104	289.541138	1146.061768	-441.694031	-249.886597	1129.406006	-348.077576	153.053726	1071.812988	-302.123688	-50.527145	1073.352295	-453.347107	39.689522	962.744202	579.236267	-45.828648	933.138611	561.494995	109.046997
-513.502747	113.122627	874.870789	-469.932831	-45.531048	866.745605	-599.829163	135.256134	502.531830	-556.084717	-116.794296	507.363983	-603.694092	134.832672	89.484497	-570.418701	-121.432304	91.131821	-529.608337	178.051285	1375.340698	-445.968292	-151.586624	1366.234131	-460.608856	31.618334	1391.734497	-419.268036	32.965965	1652.640137	-550.168274	289.578308	1145.830078	-441.346680	-249.785721	1129.382202	-347.335144	152.561569	1071.058472	-301.841095	-50.608917	1072.460083	-452.917206	39.741058	962.781921	579.224121	-45.703419	933.150024	561.450317	109.183846
-512.882690	113.135391	874.782471	-469.629608	-45.860661	866.583679	-599.261658	135.323029	502.631744	-555.722412	-116.916748	507.430756	-603.649170	134.763580	89.613274	-570.302246	-121.387077	91.178215	-527.930237	178.417450	1375.300171	-444.952789	-151.408661	1366.233887	-459.195251	31.762102	1391.513916	-415.855957	33.068874	1651.792725	-548.909119	289.662689	1145.676758	-441.220673	-249.448502	1129.336670	-346.784271	151.991440	1069.797119	-301.548126	-50.652271	1071.623901	-452.439941	39.454067	962.658447	579.202942	-45.567039	933.149231	561.419556	109.303444
-512.312500	113.172050	874.749146	-469.331055	-45.964149	866.573730	-598.803894	135.478409	502.756653	-555.317810	-116.941223	507.417603	-603.667175	134.702316	89.729614	-570.314880	-121.366554	91.242439	-526.371765	178.843704	1375.280884	-444.068115	-151.182358	1366.133911	-457.823730	31.913734	1391.313110	-412.459106	33.230492	1650.933105	-547.637146	289.667633	1145.496460	-440.801270	-249.538666	1129.372070	-346.097260	151.333755	1069.174805	-301.291138	-50.742435	1070.832397	-452.050659	39.349396	962.660339	579.144775	-45.480736	933.160278	561.359863	109.436569
-511.752319	113.205719	874.720337	-469.104248	-46.041611	866.564941	-598.259277	135.619034	502.832642	-554.843628	-117.052124	507.408081	-603.714111	134.712967	89.902084	-570.355896	-121.352013	91.278748	-524.644348	179.246582	1375.257324	-443.097656	-150.882126	1366.108398	-456.384247	32.011738	1391.094604	-409.114044	33.405861	1650.120850	-546.478027	289.733246	1145.392700	-440.574890	-249.429062	1129.396118	-345.660248	150.796936	1068.018311	-301.077637	-50.849743	1070.131348	-451.695801	39.242458	962.663025	579.014221	-45.476406	933.158691	561.267029	109.545906
-511.172119	113.172157	874.694397	-468.881622	-46.116364	866.616516	-597.721313	135.766449	502.894012	-554.317627	-117.088303	507.422638	-603.331055	134.473328	89.814919	-570.295776	-121.343979	91.356293	-522.966309	179.598511	1375.283691	-442.074341	-150.698090	1366.077393	-455.070953	32.347076	1391.080444	-405.808014	33.593105	1649.322021	-545.306824	289.814087	1145.294800	-440.374695	-249.268661	1129.436890	-345.139954	150.233459	1067.179932	-300.864441	-51.065239	1069.561035	-451.338745	39.131767	962.697998	578.928772	-45.346931	933.182678	561.194458	109.674278
-510.686310	112.998398	874.635376	-468.708435	-46.227852	866.654175	-597.309265	135.982208	502.982239	-553.846802	-117.234032	507.444183	-603.289978	134.417175	89.946396	-570.339111	-121.346832	91.461647	-521.220703	180.006592	1375.323608	-441.084961	-150.462723	1366.081543	-453.594543	32.580368	1390.979736	-402.553101	33.739006	1648.544922	-544.167725	289.836884	1145.236450	-440.220917	-249.109390	1129.516846	-344.631287	149.674728	1066.455933	-300.635376	-51.204235	1068.913696	-451.031952	38.964729	962.698303	579.207214	-44.745712	933.242065	561.198975	109.998444
-510.252655	113.001190	874.613708	-468.558167	-46.388611	866.706604	-596.799255	136.130447	503.104980	-553.283630	-117.348190	507.464478	-603.272461	134.334763	90.040642	-570.361023	-121.313278	91.537445	-519.494751	180.429825	1375.381836	-440.109100	-150.236633	1366.071289	-452.108398	32.806793	1390.852417	-399.353943	33.921028	1647.827393	-543.032227	289.931885	1145.222656	-440.124512	-248.970993	1129.611816	-344.151398	149.163040	1065.743774	-300.387085	-51.276100	1068.239258	-450.760162	38.848236	962.724426	579.161011	-44.550766	933.235535	561.133362	110.202408
-509.821045	112.929199	874.581909	-468.417236	-46.617168	866.762634	-596.249573	136.126358	503.180969	-552.752747	-117.451317	507.475830	-603.212524	134.281250	90.179771	-570.295227	-121.312714	91.608788	-517.690918	180.866898	1375.470215	-439.123108	-149.982407	1366.087769	-450.613129	33.012932	1390.765503	-396.162903	34.039349	1647.107178	-541.912598	290.046143	1145.276978	-440.061829	-248.799271	1129.743896	-343.736389	148.576263	1065.083008	-300.219269	-51.485970	1067.827637	-450.479248	38.671215	962.740417	579.080322	-44.358910	933.210510	561.069458	110.367737
-509.313934	112.731819	874.545288	-468.221954	-46.563931	866.939758	-595.752747	136.168472	503.221100	-552.124023	-117.452560	507.425049	-603.137146	134.236343	90.280365	-570.334534	-121.299034	91.677109	-515.929810	181.259247	1375.593384	-438.170563	-149.732330	1366.159302	-449.155273	33.287483	1390.670288	-393.087646	34.208950	1646.457520	-540.838806	290.197327	1145.367676	-439.998047	-248.672913	1129.868408	-343.378845	148.087616	1064.465942	-299.981873	-51.557884	1067.303345	-450.166290	38.645264	962.823914	579.016907	-44.159546	933.221069	561.016968	110.558228
-508.990234	112.611374	874.507690	-468.227600	-47.018829	866.883362	-595.431641	136.187592	503.290497	-551.490479	-117.471848	507.429321	-603.368347	134.415817	90.572105	-570.222290	-121.257172	91.766350	-514.152588	181.716888	1375.711182	-437.235596	-149.478882	1366.208984	-447.624695	33.489254	1390.629639	-390.142548	34.384384	1645.852661	-539.762451	290.395538	1145.470337	-439.965485	-248.510605	1130.022461	-342.976868	147.496277	1063.793579	-299.799530	-51.723724	1066.956543	-449.901794	38.284275	962.737061	578.910828	-43.965149	933.216370	560.924927	110.749565
-508.680450	112.491966	874.527344	-468.154663	-47.260792	866.972412	-595.159851	136.191162	503.401917	-550.957642	-117.528328	507.452209	-603.271240	134.307571	90.702766	-570.210449	-121.242783	91.811417	-512.346863	182.147217	1375.794189	-436.235718	-149.218277	1366.306763	-446.082825	33.655117	1390.456909	-387.190857	34.594719	1645.261719	-538.696960	290.643188	1145.559082	-439.934387	-248.361328	1130.175659	-342.743164	147.048447	1063.158447	-299.621674	-51.824078	1066.610962	-449.650757	38.098282	962.766602	578.837158	-43.762306	933.214111	560.849243	110.929527
-508.406586	112.269516	874.531128	-468.097504	-47.551453	867.088684	-594.887634	136.149902	503.450531	-550.367004	-117.471840	507.384216	-603.227173	134.226730	90.770561	-570.150635	-121.219635	91.889549	-510.524872	182.559860	1375.920410	-435.309235	-149.012482	1366.354248	-444.608490	34.000160	1390.400391	-384.357971	34.782818	1644.661377	-537.608459	290.904572	1145.681396	-439.905884	-248.189377	1130.343994	-342.429657	146.544098	1062.560547	-299.473541	-51.874760	1066.255005	-449.393402	37.876659	962.785767	578.749756	-43.565250	933.205505	560.764038	111.149254
-508.104950	112.034081	874.510315	-468.073822	-47.827366	867.174316	-594.707458	136.125137	503.494568	-549.874146	-117.558723	507.429840	-603.011230	133.862305	90.596359	-570.116455	-121.178650	91.952568	-508.720795	182.982651	1375.989258	-434.306702	-148.763260	1366.448730	-443.099976	34.239479	1390.346069	-381.575348	34.892391	1644.052734	-536.521912	291.193756	1145.737793	-439.860596	-248.042252	1130.507935	-342.089508	146.140259	1062.053223	-299.291565	-51.962692	1065.941284	-449.110443	37.645782	962.765747	578.644592	-43.377151	933.199524	560.655212	111.353294
-507.799316	111.837395	874.491333	-468.030396	-48.061951	867.280090	-594.587280	136.075943	503.542175	-549.364075	-117.511887	507.401306	-602.964905	133.791519	90.664185	-570.009033	-121.142204	92.013550	-506.907318	183.396530	1376.034546	-433.416443	-148.519165	1366.471069	-441.610718	34.516266	1390.220703	-378.956543	35.074032	1643.548218	-535.404724	291.454926	1145.751709	-439.954041	-247.738998	1130.640991	-341.711304	145.700897	1061.538818	-299.137146	-52.014687	1065.609863	-448.810028	37.470451	962.753296	578.509949	-43.214828	933.193787	560.528381	111.545120
-507.541260	111.726494	874.500732	-468.041168	-48.246128	867.398743	-594.433777	135.995255	503.499725	-548.953857	-117.494949	507.404602	-603.157043	134.002716	90.909637	-569.921265	-121.133041	92.059593	-505.149139	183.845123	1376.040649	-432.461426	-148.273117	1366.563843	-440.132538	34.770905	1390.177490	-376.371429	35.204571	1643.047119	-534.172607	291.528229	1145.563354	-439.894012	-247.633972	1130.795654	-341.230530	145.288818	1061.126221	-298.978973	-52.047787	1065.322998	-448.538300	37.356865	962.752014	578.357361	-43.027058	933.205627	560.372070	111.755043
-507.324829	111.549500	874.494263	-468.046692	-48.483170	867.511475	-594.401245	135.889526	503.617340	-548.734741	-117.638847	507.454193	-603.154236	133.937576	90.949570	-569.968079	-121.131470	92.130646	-503.342926	184.289352	1376.098511	-431.517761	-148.044571	1366.595459	-438.689026	34.994820	1390.086548	-373.850342	35.284691	1642.524658	-533.027344	291.764191	1145.589478	-439.854492	-247.489471	1130.932861	-340.712799	145.063721	1060.733398	-298.799622	-52.074100	1065.076904	-448.279022	37.202427	962.736023	578.226746	-42.819473	933.212402	560.199158	111.955620
-507.114746	111.422592	874.489563	-468.040253	-48.675770	867.586060	-594.227356	135.802505	503.551331	-548.505493	-117.729500	507.501709	-603.109741	133.947403	90.966522	-569.959900	-121.103569	92.208389	-501.581512	184.692749	1376.148682	-430.559113	-147.801941	1366.626709	-437.194000	35.231438	1389.977661	-371.464996	35.399197	1642.104004	-531.904968	291.990875	1145.596924	-439.768860	-247.356506	1131.063477	-340.080231	144.900284	1060.274048	-298.637115	-52.121292	1064.876953	-447.998749	37.080952	962.694458	578.068848	-42.605492	933.220032	560.006226	112.154320
-506.892975	111.244308	874.466370	-468.011230	-48.837784	867.655029	-594.189453	135.744186	503.653564	-548.360901	-117.752769	507.499664	-603.139404	133.910324	91.014259	-569.946045	-121.096992	92.288025	-499.818176	185.140793	1376.169312	-429.601624	-147.575348	1366.656738	-435.744476	35.498489	1389.874023	-369.221619	35.569366	1641.754272	-530.851624	292.444275	1145.705444	-439.680206	-247.243057	1131.193848	-339.391479	144.922852	1059.790527	-298.480347	-52.159107	1064.525024	-447.702667	36.961246	962.640320	577.940735	-42.441032	933.245789	559.868652	112.318375
-506.683655	111.151642	874.427856	-467.989807	-49.016499	867.700989	-594.063232	135.743546	503.657867	-548.279236	-117.864655	507.541687	-603.141846	133.885986	91.023743	-569.893738	-121.093048	92.307228	-498.095337	185.551437	1376.097900	-428.611572	-147.341766	1366.700684	-434.285309	35.754063	1389.745361	-366.974976	35.600704	1641.360596	-529.608459	292.548981	1145.555542	-439.572998	-247.108414	1131.290894	-338.545227	144.924561	1059.304810	-298.295532	-52.158714	1064.084229	-447.426422	36.866001	962.571533	577.837708	-42.332912	933.258667	559.840637	112.338974
-506.546997	111.090408	874.399109	-468.193268	-49.390644	867.911743	-593.995483	135.751602	503.662506	-548.348450	-117.975227	507.610504	-603.192444	133.866104	91.044930	-569.967957	-121.102875	92.321220	-496.371796	185.969788	1376.048096	-427.606079	-147.041458	1366.683960	-432.831512	36.052750	1389.581421	-364.935181	35.704632	1641.090210	-528.417480	292.767487	1145.439819	-439.368408	-247.111862	1131.421387	-337.692810	144.972809	1058.781738	-298.146332	-52.175827	1063.688599	-447.334961	36.721268	962.603271	577.784912	-42.230267	933.258911	559.899719	112.302200
-506.356873	110.948189	874.358215	-468.132904	-49.612160	867.947449	-593.854675	135.806534	503.686279	-548.418518	-118.086296	507.665436	-603.177795	133.859940	91.059532	-570.017761	-121.148376	92.347900	-494.701141	186.402863	1375.955200	-426.633759	-146.813538	1366.627441	-431.376221	36.321861	1389.417725	-362.947449	35.677010	1640.835083	-527.168335	292.868286	1145.229248	-439.243103	-246.890839	1131.476074	-336.854950	145.212616	1058.155273	-297.958405	-52.199696	1063.285400	-447.065002	36.584854	962.534302	577.704102	-42.138580	933.257141	559.878906	112.351189
-506.136444	110.746109	874.291260	-467.918854	-49.662117	867.836182	-593.778809	135.864075	503.702820	-548.380310	-118.052368	507.643555	-603.215332	133.809555	91.095268	-569.936584	-121.184044	92.349403	-493.005646	186.809555	1375.895386	-425.567902	-146.563126	1366.607544	-429.916992	36.534958	1389.220703	-361.149536	35.667122	1640.747314	-525.957764	293.122711	1145.121826	-439.015656	-246.763519	1131.568604	-335.944611	145.241760	1057.582642	-297.787201	-52.210777	1062.839844	-446.699982	36.475487	962.378967	577.480042	-42.017105	933.254761	559.667969	112.465919
-505.901947	110.655777	874.249023	-467.696869	-49.629108	867.719727	-593.719971	135.941757	503.765198	-548.355530	-118.060173	507.648956	-603.250122	133.791367	91.160973	-569.856262	-121.194641	92.320648	-491.405426	187.206390	1375.798218	-424.604218	-146.331573	1366.556152	-428.432709	36.842518	1389.032837	-359.528473	35.583420	1640.809082	-524.713379	293.390320	1144.999146	-438.772858	-246.625412	1131.605835	-335.062836	145.322693	1057.036499	-297.623444	-52.196201	1062.422119	-446.332458	36.441662	962.238281	577.194763	-42.016319	933.299255	559.462708	112.548553
-505.711731	110.646507	874.212402	-467.487854	-49.629459	867.577881	-593.618530	136.001556	503.821350	-548.374939	-118.077927	507.651276	-603.064026	133.465317	90.974205	-569.805542	-121.235756	92.317085	-489.728485	187.683609	1375.709106	-423.492950	-146.064392	1366.480835	-426.884949	37.082211	1388.863647	-358.132324	35.484898	1641.048584	-523.458496	293.608368	1144.845825	-438.482483	-246.471222	1131.676880	-334.096069	145.429657	1056.467407	-297.457855	-52.104034	1061.960205	-445.990692	36.418495	962.087097	576.910461	-42.095715	933.316956	559.298035	112.574593
-505.595459	110.721481	874.176270	-467.549469	-49.523777	867.522400	-593.557373	136.063583	503.866730	-548.488220	-118.133118	507.652130	-603.084290	133.473251	91.018745	-569.847656	-121.290222	92.339027	-488.067017	188.094635	1375.540894	-422.355408	-145.750137	1366.423096	-425.321381	37.428303	1388.711670	-356.989532	35.285397	1641.497070	-522.247681	293.868164	1144.660156	-438.069397	-246.454941	1131.788574	-333.175079	145.508057	1055.782959	-297.326904	-52.063210	1061.513794	-445.810577	36.492901	961.974121	576.892761	-41.786621	933.215088	559.050903	112.983131
-505.579346	110.784119	874.166321	-467.861267	-49.546551	867.587280	-593.571167	136.165924	503.913330	-548.703674	-118.309662	507.672821	-603.151306	133.456314	91.059364	-569.811768	-121.332565	92.347046	-486.394501	188.563141	1375.368286	-421.169617	-145.524170	1366.359985	-423.676483	37.707928	1388.463379	-356.186096	34.989964	1642.207397	-521.026062	294.047760	1144.441162	-437.761566	-246.327225	1131.902344	-332.256134	145.663223	1055.090820	-297.219177	-51.919960	1060.891602	-445.792389	36.510960	961.927307	577.163025	-41.393475	933.111694	559.184387	113.161125
-505.467529	110.695747	874.120605	-467.873779	-49.586349	867.571777	-593.521973	136.193512	503.911652	-548.823120	-118.360535	507.671936	-603.135132	133.465515	91.066353	-569.878113	-121.357658	92.322876	-484.650421	189.008621	1375.139282	-419.915344	-145.228897	1366.311401	-421.955048	38.065163	1388.254517	-355.723083	34.731117	1643.230957	-519.822632	294.182587	1144.149292	-437.511200	-246.045425	1131.983154	-331.278168	145.772369	1054.331421	-297.072052	-51.750629	1060.360962	-445.586761	36.473587	961.824646	577.023193	-41.266365	933.106262	559.078613	113.296013
-505.377380	110.567749	874.052795	-467.969269	-49.636391	867.548218	-593.507446	136.230225	503.921600	-548.990112	-118.407501	507.684265	-603.138794	133.492142	91.101700	-569.854370	-121.380989	92.307579	-482.788452	189.573654	1374.938477	-418.430359	-144.920319	1366.265137	-420.204559	38.389465	1388.049683	-355.796600	34.186256	1644.517334	-518.665894	294.318207	1143.854126	-437.132141	-245.879837	1132.090820	-330.266541	145.769516	1053.530273	-296.994598	-51.605648	1059.959351	-445.417419	36.408390	961.699585	576.830566	-41.164345	933.116638	558.913208	113.399094
-505.354645	110.495529	874.035156	-468.119690	-49.678032	867.548889	-593.570251	136.270477	503.963104	-549.139404	-118.384438	507.664703	-603.183472	133.471817	91.127762	-569.821777	-121.377045	92.301620	-480.861115	190.105240	1374.725342	-416.980774	-144.497574	1366.249146	-418.194366	38.469975	1388.040039	-356.297638	33.498173	1646.204102	-517.528625	294.339142	1143.542969	-436.705750	-245.706024	1132.193481	-329.319641	145.807297	1052.680054	-296.930267	-51.378956	1059.376221	-445.278809	36.369198	961.597717	576.403076	-41.426502	933.152100	558.709290	113.327461
-505.364105	110.454155	874.013977	-468.282196	-49.724308	867.566101	-593.655273	136.261917	504.009369	-549.300903	-118.374115	507.663696	-603.190857	133.489899	91.206985	-569.841980	-121.381020	92.270454	-478.810425	190.699158	1374.541626	-415.334106	-144.102081	1366.263916	-416.416107	38.797699	1387.921997	-357.279907	32.830933	1648.052490	-516.432861	294.207153	1143.197632	-436.296967	-245.513489	1132.362305	-328.431580	146.043365	1051.878296	-296.877655	-51.088604	1058.723999	-445.155518	36.359760	961.497620	576.166199	-41.343967	933.147949	558.548035	113.406143
-505.390320	110.451645	874.004150	-468.525452	-49.726643	867.580872	-593.737305	136.279419	504.084106	-549.482605	-118.410980	507.670380	-603.187256	133.449219	91.267853	-569.552979	-121.206581	92.169182	-476.599426	191.283646	1374.389648	-413.507721	-143.707184	1366.336670	-414.913788	39.114796	1387.702637	-358.650513	32.053650	1650.086548	-515.309631	294.088165	1142.854736	-435.713104	-245.411942	1132.721558	-327.509155	146.211884	1050.855103	-296.827942	-50.825935	1058.296875	-445.052032	36.374096	961.389221	575.984375	-41.250908	933.136902	558.415161	113.528915
-505.393158	110.519783	873.989990	-468.701355	-49.726868	867.599182	-593.771667	136.223389	504.117218	-549.614685	-118.367218	507.697906	-603.118896	133.475616	91.303520	-569.497314	-121.212822	92.172180	-474.364746	191.883163	1374.225952	-411.704987	-143.251129	1366.477905	-413.020813	39.474010	1387.940918	-360.429565	31.255522	1652.180908	-514.346802	293.890381	1142.530884	-435.300720	-245.003387	1132.941772	-326.443634	145.924774	1049.642822	-296.686066	-50.500046	1057.755859	-444.875427	36.444519	961.265381	575.755432	-41.194633	933.128723	558.282227	113.623169
-505.362366	110.546654	874.019836	-468.912018	-49.715958	867.676819	-593.971313	136.237167	504.184601	-549.780457	-118.342239	507.770996	-603.089539	133.453751	91.367416	-569.421753	-121.195190	92.231888	-472.044403	192.459213	1374.123657	-409.902618	-142.733459	1366.648804	-411.627838	39.744091	1387.852539	-362.557465	30.385098	1654.311279	-513.311279	293.429291	1142.063232	-434.781860	-244.805328	1133.315796	-325.558228	146.154266	1048.401855	-296.541595	-50.333767	1057.285156	-444.684784	36.495346	961.185608	575.560791	-41.158054	933.133362	558.181335	113.674240
-505.344025	110.469681	874.042969	-469.093018	-49.752686	867.760010	-594.079285	136.190659	504.267090	-549.868835	-118.290977	507.806824	-603.069397	133.454163	91.431000	-569.283752	-121.173988	92.273750	-469.786652	193.100098	1373.994751	-408.135284	-142.221893	1366.860962	-409.884583	40.028645	1388.233276	-364.948914	29.572117	1656.445557	-512.429199	293.021332	1141.814575	-434.314301	-244.593994	1133.739136	-324.571381	146.827957	1047.019165	-296.249695	-50.281803	1056.753418	-444.464905	36.494930	961.092773	575.593750	-40.727230	933.078491	558.147644	113.903893
-505.256012	110.475410	874.084351	-469.215485	-49.788437	867.857544	-594.235291	136.198608	504.341827	-549.961182	-118.228676	507.865814	-603.004211	133.470963	91.529419	-569.261841	-121.152336	92.307610	-467.484711	193.684235	1373.900635	-406.366638	-141.660706	1367.090820	-408.540863	40.291927	1388.332886	-367.572052	28.749157	1658.464111	-511.731201	292.649200	1141.605103	-433.805847	-244.354645	1134.207764	-323.460846	147.821304	1045.539063	-295.806030	-50.356205	1056.140747	-444.174011	36.528908	961.012207	575.395996	-40.646645	933.053772	558.035095	114.018654
-505.086029	110.597351	874.128357	-469.287323	-49.794060	867.958435	-594.404297	136.184692	504.457062	-550.034180	-118.158424	507.938568	-602.984009	133.509766	91.643410	-569.212524	-121.142357	92.377319	-465.333588	194.213593	1373.884644	-404.787781	-141.180099	1367.418213	-406.802673	40.648106	1388.607544	-370.361237	27.885426	1660.407715	-511.088348	292.090210	1141.368896	-433.204742	-244.186249	1134.740967	-322.172913	149.179199	1043.965942	-295.148224	-50.638004	1055.557861	-443.811554	36.624992	960.931458	574.913147	-40.927212	933.063293	557.862183	113.952751
-504.826691	110.687828	874.191406	-469.237854	-49.812145	868.080383	-594.537842	136.182800	504.560486	-550.058472	-118.017632	507.958374	-602.960083	133.584335	91.731010	-569.063843	-121.109215	92.384544	-463.198151	194.720276	1373.910400	-403.217834	-140.701462	1367.747437	-405.507477	40.868961	1388.922241	-373.246582	27.100801	1662.194092	-510.296448	291.192719	1140.988892	-432.593506	-244.014999	1135.286133	-320.666870	150.840958	1042.366089	-294.185974	-51.152714	1054.927246	-443.367676	36.702877	960.880798	574.706604	-40.827610	933.022217	557.768433	114.024666
-504.478699	110.680344	874.250732	-469.099518	-50.315189	868.417664	-594.648987	136.230209	504.658752	-550.209167	-117.985817	508.107635	-602.959900	133.603912	91.777878	-569.046997	-121.118309	92.439453	-461.169647	195.209061	1373.930298	-401.873230	-140.192078	1368.049072	-404.189911	41.084202	1389.187744	-376.231812	26.218508	1663.847900	-509.821167	290.889465	1140.983765	-431.876099	-243.926575	1135.825073	-319.044220	152.825439	1040.737061	-293.015167	-51.856270	1054.196167	-442.908722	36.577976	960.964600	574.440063	-40.780190	932.971863	557.664917	114.111122
-503.972168	110.775772	874.270264	-468.844788	-50.043736	868.349976	-594.700317	136.317230	504.772614	-550.196960	-117.881500	508.143860	-602.995117	133.704849	91.854912	-568.999146	-121.168129	92.489098	-459.340973	195.692245	1373.956787	-400.674316	-139.831299	1368.413208	-402.965179	41.247761	1389.356812	-379.256775	25.464029	1665.308472	-509.011108	290.163391	1140.727783	-431.133636	-243.929840	1136.410400	-317.259766	155.085419	1039.153198	-291.963898	-52.270981	1053.538452	-442.224335	36.722839	960.793945	574.220093	-40.645107	932.940552	557.560608	114.229836
-503.414825	110.899696	874.339355	-468.499298	-49.665627	868.295227	-594.704224	136.445816	504.868835	-550.219238	-117.822975	508.176483	-602.996948	133.802597	91.894157	-568.852112	-121.199944	92.535469	-457.671753	196.140030	1374.010254	-399.681671	-139.478058	1368.802856	-401.750519	41.457584	1389.701782	-382.312408	24.775696	1666.610962	-508.509857	289.954834	1140.808716	-430.260834	-244.070221	1136.988281	-315.414795	157.551743	1037.599854	-290.586731	-53.049679	1052.957153	-441.526306	36.914692	960.683105	573.992004	-40.587250	932.920410	557.510864	114.309662
-502.736053	111.102219	874.409912	-467.939728	-49.475056	868.280945	-594.658813	136.606201	504.968048	-550.165161	-117.739128	508.249939	-603.070007	133.906631	91.935074	-568.686768	-121.216080	92.556725	-456.208038	196.563202	1374.090698	-398.861847	-139.210953	1369.140503	-400.691895	41.582962	1389.935547	-385.368042	24.181253	1667.740234	-507.596466	289.354218	1140.621338	-429.325989	-244.269379	1137.563721	-313.492767	160.080887	1036.170410	-289.211792	-53.938885	1052.417236	-440.709167	37.077122	960.614929	573.779297	-40.499706	932.916504	557.433777	114.394127
-501.828613	111.114937	874.405273	-467.183441	-49.362324	868.219666	-594.433594	136.758286	504.977753	-550.030884	-117.644943	508.332672	-603.257202	134.332397	92.192528	-568.487732	-121.226143	92.569359	-454.944427	196.906570	1374.212891	-398.234467	-138.966797	1369.446655	-399.800232	41.705246	1390.182617	-388.346588	23.527042	1668.790527	-506.750854	289.347046	1140.632324	-428.247620	-244.746735	1138.054810	-311.714478	162.726608	1034.908447	-287.872528	-54.824463	1052.037720	-439.735718	37.103416	960.513611	573.527039	-40.471851	932.904602	557.373169	114.437912
-500.849243	111.213371	874.393250	-466.310089	-49.511925	868.218323	-594.142029	136.885773	505.036591	-549.949219	-117.626297	508.454102	-603.118469	134.132111	91.989082	-568.466980	-121.252007	92.628593	-453.794647	197.244385	1374.350708	-397.755829	-138.743164	1369.738037	-399.008484	41.834351	1390.532715	-391.294800	22.990383	1669.685791	-505.867004	289.625671	1140.694824	-427.078003	-245.341904	1138.554565	-309.939484	165.309265	1033.830078	-286.553925	-55.721436	1051.723145	-438.749695	37.058563	960.478271	573.304871	-40.403149	932.897095	557.305176	114.495331
-499.795593	111.388878	874.426819	-465.426300	-49.567532	868.291443	-593.754700	137.077515	505.083588	-549.791870	-117.565239	508.581818	-603.130920	134.235703	92.009369	-568.400269	-121.263290	92.646927	-452.876801	197.538498	1374.476685	-397.408356	-138.560608	1369.977173	-398.402435	41.929775	1390.825928	-394.168427	22.540260	1670.433472	-504.926483	290.107178	1140.829712	-425.810150	-246.062485	1138.991455	-308.182861	167.825027	1033.042725	-285.252594	-56.642441	1051.549072	-437.776154	37.085205	960.531555	573.041931	-40.379902	932.856323	557.242126	114.543892
-498.674225	111.469574	874.427307	-464.601379	-49.734104	868.506653	-593.333984	137.391693	505.174072	-549.617188	-117.545479	508.744843	-603.143799	134.333649	92.044159	-568.447144	-121.321136	92.729179	-452.093903	197.764633	1374.630127	-397.215027	-138.416702	1370.215820	-397.871552	42.009708	1391.116089	-396.965393	22.074873	1671.165527	-503.893860	290.922607	1141.007324	-424.527252	-246.917465	1139.422729	-306.399994	170.264771	1032.535034	-283.926758	-57.575039	1051.502563	-436.871185	37.053474	960.672852	572.741028	-40.420116	932.826904	557.164185	114.518295
-497.392944	111.717690	874.432373	-463.620422	-49.661400	868.507629	-592.814758	137.649002	505.243286	-549.360168	-117.508804	508.836517	-603.153137	134.396164	92.098640	-568.361389	-121.326935	92.787209	-451.515900	197.944366	1374.812744	-397.106049	-138.295364	1370.455933	-397.599609	42.072109	1391.319580	-399.637604	21.719954	1671.777832	-502.962463	292.124268	1141.313599	-423.183167	-247.780853	1139.871704	-304.734772	172.646729	1032.337280	-282.484039	-58.426514	1051.408203	-435.809662	37.105526	960.718201	572.469849	-40.447563	932.795105	557.097656	114.540909
-496.141296	111.786507	874.395203	-462.612305	-49.601597	868.543884	-591.964844	137.648148	505.083099	-548.979187	-117.436111	508.964752	-603.073975	134.462814	92.043320	-568.328979	-121.313545	92.832863	-451.082153	198.059540	1374.985474	-397.102844	-138.220383	1370.677979	-397.231384	42.090714	1391.743286	-402.241394	21.420879	1672.312744	-501.833435	293.279327	1141.577148	-421.863129	-248.740631	1140.336548	-302.920349	174.868408	1032.451660	-281.157562	-59.521740	1051.586060	-434.784302	37.118908	960.773499	572.182739	-40.524357	932.769226	557.032654	114.494331
-494.792023	112.021950	874.375000	-461.524963	-49.436031	868.542358	-591.456909	138.122223	505.281677	-548.479919	-117.304321	509.056000	-603.319885	134.708282	92.296913	-568.223877	-121.302124	92.927185	-450.765472	198.162521	1375.186768	-397.186432	-138.119827	1370.911621	-397.038574	42.077496	1392.093750	-404.756561	21.166842	1672.808472	-500.617371	294.528564	1141.799072	-420.623169	-249.513535	1140.783936	-301.171173	177.046265	1032.857056	-279.575958	-60.652039	1051.773315	-433.692413	37.226227	960.831848	571.970215	-40.481380	932.733154	556.985779	114.527435
-493.357880	112.124893	874.261780	-460.380432	-49.358501	868.502686	-590.620361	138.304443	505.318604	-548.004211	-117.193077	509.161255	-603.330139	134.708420	92.279457	-568.130798	-121.234863	92.996376	-450.540161	198.179916	1375.432861	-397.344177	-138.065048	1371.179199	-396.970245	42.109344	1392.416504	-407.160614	21.009109	1673.194092	-499.544067	295.902588	1142.178833	-419.420563	-250.296875	1141.210205	-299.368774	179.153503	1033.502319	-277.797089	-62.001644	1052.157837	-432.548431	37.244049	960.832336	571.754211	-40.464230	932.696350	556.926331	114.507896
-491.975067	112.454300	874.213440	-459.231964	-49.255524	868.516113	-589.433411	138.155502	505.095612	-547.515381	-117.100517	509.285767	-603.171570	134.712082	92.240303	-568.137329	-121.207771	93.106499	-450.384155	198.195374	1375.705811	-397.564087	-138.018951	1371.468628	-396.958801	42.075897	1392.742310	-409.456085	20.868004	1673.605225	-498.355682	297.227997	1142.566650	-418.357727	-250.947998	1141.639038	-297.560211	181.320541	1034.344360	-275.893677	-63.396252	1052.695801	-431.450043	37.385067	960.902466	571.565369	-40.435795	932.650757	556.871826	114.526352
-490.456268	112.489418	874.095276	-458.005157	-49.180061	868.495850	-588.965210	138.612411	505.291931	-546.869202	-116.960785	509.380585	-603.242065	134.645233	92.311134	-568.050842	-121.143600	93.207336	-450.309967	198.190506	1375.957031	-397.834778	-137.930298	1371.735840	-397.161194	42.072201	1392.976440	-411.666504	20.713394	1674.019775	-497.151306	298.604584	1143.016113	-417.382019	-251.627884	1142.071045	-295.727661	183.439697	1035.380737	-273.818451	-64.887810	1053.400024	-430.258545	37.376617	960.926575	571.293823	-40.522388	932.618225	556.800720	114.474762
-489.032959	112.801163	874.103760	-456.787231	-49.056263	868.439758	-587.725708	138.302551	505.118347	-546.155151	-116.750999	509.463440	-603.143738	134.653885	92.312805	-568.040710	-121.083344	93.299187	-450.298218	198.192413	1376.228760	-398.184113	-137.852966	1372.036255	-397.275848	42.024448	1393.355957	-413.772614	20.630251	1674.348511	-495.950470	299.972260	1143.497192	-416.528137	-252.161316	1142.449951	-293.904022	185.533859	1036.541626	-271.674713	-66.397377	1054.229004	-429.102509	37.460312	960.991699	571.077637	-40.543800	932.562012	556.731873	114.447159
-487.445435	113.032333	874.035339	-455.505096	-48.855801	868.460693	-586.943848	138.653854	505.280792	-545.376770	-116.528221	509.519623	-603.128296	134.700958	92.430794	-567.888733	-120.989578	93.411003	-450.367371	198.203873	1376.468140	-398.589966	-137.791565	1372.352905	-397.336823	41.991779	1393.814819	-415.738770	20.591976	1674.667358	-494.671448	301.222198	1144.016724	-415.801025	-252.681076	1142.816040	-292.008759	187.561981	1037.879883	-269.481476	-67.910400	1055.265625	-427.877563	37.596832	961.075073	570.868591	-40.558838	932.529968	556.663025	114.422516
-485.944458	113.251045	874.005005	-454.112335	-48.745193	868.360535	-586.238464	138.875061	505.480652	-544.520569	-116.361336	509.646576	-602.900879	134.382889	92.268295	-567.819641	-120.930740	93.535118	-450.494446	198.154053	1376.761963	-399.012238	-137.795425	1372.690674	-397.564636	41.965450	1394.194702	-417.638580	20.583765	1674.977173	-493.467560	302.615417	1144.616333	-415.071198	-253.146469	1143.222290	-290.080505	189.536438	1039.292480	-267.261902	-69.391457	1056.489380	-426.613586	37.650723	961.105042	570.678955	-40.625622	932.515686	556.607300	114.384323
-484.392029	113.446449	874.034546	-452.766479	-48.657318	868.411987	-585.326721	138.871445	505.600494	-543.727417	-116.153175	509.721649	-602.861938	134.446716	92.373352	-567.750305	-120.824631	93.694038	-450.647491	198.090424	1377.055176	-399.489197	-137.838333	1373.085083	-397.963257	41.941944	1394.467651	-419.443909	20.583267	1675.306152	-492.234253	303.826477	1145.218750	-414.386780	-253.756424	1143.736084	-288.124115	191.408752	1040.830811	-265.063019	-70.858177	1057.826660	-425.363037	37.703346	961.246460	570.532837	-40.697594	932.512207	556.551514	114.346474
-482.951080	113.809387	874.134277	-451.629517	-48.490627	868.619995	-584.665039	139.184921	505.845764	-542.889099	-115.975296	509.841858	-602.866028	134.525040	92.557915	-567.709167	-120.747406	93.895927	-450.821960	198.045273	1377.372559	-400.034821	-137.891647	1373.457886	-398.081421	41.857525	1395.005615	-421.154327	20.603853	1675.643921	-491.010254	304.968567	1145.821777	-413.942230	-254.087601	1144.173584	-286.129059	193.211258	1042.440186	-263.134155	-72.060997	1059.324463	-424.286804	37.896240	961.506348	570.356384	-40.741581	932.512329	556.491943	114.300224
-481.409912	113.967331	874.214844	-450.126129	-48.206314	868.510864	-583.776001	139.105621	505.890961	-541.817017	-115.678787	509.929871	-602.759644	134.679199	92.690453	-567.518555	-120.648041	94.060646	-451.007416	197.993011	1377.728638	-400.595428	-137.936493	1373.913696	-398.524750	41.791183	1395.314087	-422.811737	20.640263	1675.987183	-489.788330	306.046326	1146.466309	-413.419769	-254.498825	1144.716797	-284.145447	194.960739	1044.118408	-261.255524	-73.275421	1060.889893	-422.920502	37.972984	961.574585	570.136902	-40.863941	932.519470	556.421265	114.203735
-480.142242	113.860558	874.456909	-448.842499	-48.092510	868.670837	-583.003052	139.264557	506.058197	-540.921082	-115.461868	510.113831	-602.691772	134.855591	92.875343	-567.351501	-120.541229	94.272057	-451.249146	197.907990	1378.093018	-401.246857	-138.002472	1374.342407	-398.644043	41.667908	1396.003052	-424.382477	20.686598	1676.353638	-488.600494	307.005768	1147.063354	-412.958618	-254.934235	1145.256104	-282.153717	196.589417	1045.830322	-259.455200	-74.330711	1062.544922	-421.828247	37.903217	961.866577	569.979370	-40.938999	932.502441	556.380981	114.149796
-478.550720	113.928909	874.597778	-447.586975	-47.745110	868.798340	-582.128906	139.391296	506.243561	-539.914001	-115.234200	510.278595	-602.717102	135.407394	93.329361	-567.220703	-120.453583	94.524757	-451.487366	197.851379	1378.475342	-401.818481	-138.096756	1374.849609	-398.968719	41.556549	1396.483643	-425.917175	20.752634	1676.718506	-487.418579	307.907104	1147.637207	-412.537109	-255.270889	1145.839478	-280.148712	198.130234	1047.619141	-257.799835	-75.331970	1064.297363	-420.571289	37.988716	962.085999	569.834778	-40.970341	932.489868	556.311951	114.124908
-477.373077	114.556107	874.902222	-446.347443	-47.593117	869.076782	-581.536987	139.595932	506.548187	-538.985168	-115.077599	510.466614	-602.729858	135.617737	93.548317	-567.021973	-120.371544	94.810593	-451.738708	197.788315	1378.867432	-402.489166	-138.211655	1375.352905	-399.316101	41.484478	1396.953857	-427.362518	20.816856	1677.086670	-486.306824	308.633698	1148.152344	-412.157928	-255.557022	1146.356079	-278.073914	199.666702	1049.400146	-256.125854	-76.264565	1066.105347	-419.551849	38.326183	962.468933	569.627991	-41.113956	932.478149	556.256287	114.035950
-475.951324	114.643654	875.091492	-445.170349	-47.289112	869.258789	-580.579590	139.683731	506.646698	-537.972900	-114.872643	510.667145	-602.519714	135.896866	93.715195	-567.014648	-120.341797	95.122185	-451.952515	197.731705	1379.189453	-403.127441	-138.321793	1375.858154	-399.667480	41.359600	1397.473022	-428.759491	20.890980	1677.455811	-485.205658	309.322845	1148.638428	-411.857971	-255.778351	1146.928467	-276.084473	201.092926	1051.192139	-254.497147	-77.148506	1067.938721	-418.402100	38.429325	962.729309	569.495667	-41.189594	932.444763	556.207764	113.965614
-474.833801	115.120834	875.498169	-444.007111	-47.047863	869.557129	-579.967407	139.922134	506.951141	-536.984924	-114.716911	510.890442	-602.507446	136.085434	93.909836	-566.914551	-120.323303	95.461159	-452.214264	197.692932	1379.527344	-403.803528	-138.409317	1376.394043	-399.979828	41.235519	1397.996338	-430.096985	20.970057	1677.825073	-484.107513	309.860596	1149.040161	-411.608368	-255.844498	1147.432861	-274.086151	202.429977	1052.950439	-252.868835	-77.980171	1069.755981	-417.432922	38.697357	963.166077	569.388245	-41.271362	932.434204	556.191833	113.891823
-473.533173	115.187683	875.701050	-442.882233	-46.855785	869.863708	-579.241699	140.097443	507.248108	-536.069275	-114.700150	511.157257	-602.355347	136.307480	94.120949	-566.886230	-120.297714	95.791061	-452.459442	197.690887	1379.886841	-404.422241	-138.504044	1376.928223	-400.293304	41.112759	1398.518799	-431.392944	21.067915	1678.187012	-483.112488	310.296173	1149.443481	-411.361481	-255.863785	1147.861328	-272.088379	203.714188	1054.672852	-251.255859	-78.814102	1071.620850	-416.359283	38.814243	963.485779	569.304382	-41.298771	932.415466	556.148987	113.828812
-472.355804	115.444031	875.989502	-441.737457	-46.632313	870.171326	-578.546082	140.328094	507.552643	-535.122375	-114.587639	511.423492	-602.184387	136.550903	94.380348	-566.802002	-120.348557	96.183525	-452.678070	197.717102	1380.207642	-405.010559	-138.570328	1377.427124	-400.603363	41.013264	1399.038452	-432.640930	21.152096	1678.576416	-482.113159	310.629059	1149.791016	-411.240753	-256.461273	1148.511353	-270.088867	204.925186	1056.403931	-249.692764	-79.647438	1073.480469	-415.357513	39.022736	963.858765	569.229553	-41.365643	932.401733	556.126099	113.775848
-471.289520	115.662872	876.353821	-440.601105	-46.458359	870.473022	-577.879333	140.494873	507.849731	-534.142761	-114.484200	511.707306	-602.015564	136.748459	94.624954	-566.668701	-120.388542	96.526459	-452.811218	197.744812	1380.521484	-405.581116	-138.596115	1377.943481	-400.832214	40.988010	1399.555908	-433.815948	21.263660	1678.935425	-481.125641	310.842010	1150.120850	-411.175171	-256.351471	1148.933838	-268.140106	206.093018	1058.084717	-248.086700	-80.367805	1075.236938	-414.400482	39.171021	964.260254	569.136597	-41.511662	932.410706	556.107605	113.684052
-470.205994	115.808052	876.597778	-439.560150	-46.236969	870.784546	-577.327087	140.668457	508.167358	-533.225342	-114.446068	511.984436	-601.853516	136.982452	94.914658	-566.648010	-120.492416	96.938187	-452.989990	197.758545	1380.829712	-406.121948	-138.713211	1378.413818	-401.124268	40.938240	1400.066162	-434.939606	21.366581	1679.315308	-480.161011	310.979126	1150.413940	-411.040161	-256.508423	1149.380371	-266.287018	207.165512	1059.706909	-246.905182	-80.807045	1077.397705	-413.452545	39.359909	964.589966	569.054138	-41.578079	932.404541	556.080200	113.620834
-469.262054	116.036194	876.908875	-438.519318	-46.041431	871.121216	-576.781372	140.866699	508.512817	-532.334839	-114.482445	512.306213	-601.674377	137.179657	95.218674	-566.633972	-120.595901	97.324570	-453.073883	197.785980	1381.114746	-406.669312	-138.773239	1378.882080	-401.363434	40.873363	1400.566406	-435.979919	21.498432	1679.669189	-479.241730	311.016205	1150.636963	-411.094208	-256.236755	1149.734497	-264.450134	208.220428	1061.205566	-245.398178	-81.456306	1079.074341	-412.582886	39.584705	964.968994	568.997375	-41.611118	932.400940	556.070740	113.571289
-468.290771	116.238548	877.247620	-437.437225	-45.836498	871.451721	-576.374512	141.061478	508.877228	-531.361877	-114.351997	512.602539	-601.609070	137.358795	95.532501	-566.556458	-120.699356	97.739418	-453.199158	197.862442	1381.383301	-407.151703	-138.865860	1379.339966	-401.579712	40.811073	1400.998047	-436.956879	21.660265	1679.970459	-478.360748	311.000519	1150.840698	-411.079346	-256.132324	1150.095215	-262.663727	209.171326	1062.614990	-244.125595	-82.255379	1081.031006	-411.692871	39.783798	965.365784	568.873352	-41.710575	932.380798	556.023071	113.488998
-467.467163	116.454239	877.628662	-436.514862	-45.605064	871.776428	-575.848328	141.177032	509.221313	-530.463867	-114.335220	512.915344	-601.465149	137.539047	95.851707	-566.462158	-120.806755	98.138039	-453.306488	197.901825	1381.672485	-407.566254	-138.950424	1379.785156	-401.824249	40.814610	1401.491699	-437.874939	21.749392	1680.394165	-477.492279	310.883972	1151.024902	-411.086243	-255.909592	1150.397583	-260.966949	209.948517	1064.027954	-242.641632	-83.281891	1082.390869	-410.921692	39.980118	965.765991	568.790344	-41.746288	932.371765	556.005005	113.451988
-466.621185	116.594971	877.947144	-435.606628	-45.281494	872.079468	-575.312744	141.243759	509.563110	-529.627197	-114.363350	513.232849	-601.264465	137.727600	96.205017	-566.359070	-120.938080	98.549667	-453.387390	197.974915	1381.930786	-407.982727	-139.003784	1380.200195	-402.019684	40.824474	1401.994629	-438.702332	21.895489	1680.732056	-476.687683	310.716583	1151.199219	-411.206268	-255.799454	1150.739014	-259.430573	210.775558	1065.142944	-241.683456	-83.548958	1084.271851	-410.146149	40.203381	966.122925	568.744751	-41.794277	932.354248	556.019287	113.420555
-465.739868	116.657928	878.236145	-434.686829	-45.113846	872.440735	-574.678589	141.306946	509.871979	-528.748230	-114.314552	513.558899	-601.041443	137.929840	96.562576	-566.208008	-121.065163	98.943779	-453.416046	198.037445	1382.196777	-408.337280	-139.022675	1380.596313	-402.194672	40.831284	1402.467651	-439.468903	22.032097	1681.091553	-475.873749	310.464050	1151.363281	-411.308075	-255.668289	1151.056763	-257.922791	211.425827	1066.362183	-240.663315	-84.256584	1085.892700	-409.364502	40.347397	966.500061	568.671692	-41.865551	932.364929	555.999939	113.357437
-465.006927	116.706818	878.562073	-433.807159	-44.999104	872.777893	-574.141846	141.393082	510.163086	-527.888550	-114.228714	513.898010	-600.818359	138.094864	96.860390	-566.098572	-121.182098	99.305916	-453.473877	198.098938	1382.461792	-408.655029	-139.071503	1380.994995	-402.358948	40.844646	1402.890503	-440.152161	22.155338	1681.429321	-475.136078	310.153595	1151.455078	-411.417664	-255.543106	1151.387817	-256.443878	212.009369	1067.601074	-239.572784	-84.849396	1087.446533	-408.654785	40.454327	966.873535	568.573669	-41.964741	932.344482	556.004028	113.277893
-464.308960	116.838554	878.944275	-432.956970	-44.796749	873.152161	-573.467834	141.354568	510.361877	-527.070679	-114.209930	514.241333	-600.547607	138.214096	97.121147	-565.969055	-121.309608	99.699966	-453.532257	198.195908	1382.750610	-408.907257	-139.089462	1381.369873	-402.481110	40.878666	1403.317749	-440.772369	22.303324	1681.755127	-474.437531	309.881958	1151.561035	-411.534912	-255.448700	1151.740234	-255.099777	212.444977	1068.726318	-238.512604	-85.897545	1088.486084	-407.983978	40.635632	967.297119	568.471680	-42.021999	932.330627	555.993958	113.218147
-463.617249	116.939713	879.242188	-432.192627	-44.641846	873.462097	-573.042053	141.499603	510.639160	-526.272888	-114.185104	514.588745	-600.404663	138.338791	97.377655	-565.898865	-121.456993	100.118591	-453.541351	198.289291	1383.022339	-409.161438	-139.080017	1381.713623	-402.591309	40.897591	1403.759033	-441.309967	22.476856	1682.061035	-473.759064	309.548767	1151.661499	-411.645264	-255.358398	1152.080444	-253.847061	212.932541	1069.773071	-237.647324	-86.465492	1090.090088	-407.346436	40.771240	967.640930	568.387939	-42.120487	932.309021	555.984314	113.181740
-462.936462	116.928780	879.499512	-431.505310	-44.437439	873.780334	-572.580505	141.597137	510.895935	-525.457458	-114.145569	514.871582	-600.214905	138.465347	97.629051	-565.454346	-121.660767	100.197975	-453.549011	198.388321	1383.288940	-409.384613	-139.089294	1382.086182	-402.688202	40.949799	1404.129395	-441.768005	22.635967	1682.351807	-473.149780	309.162018	1151.727661	-411.798004	-255.280975	1152.425781	-252.651077	213.116745	1070.875732	-236.929962	-87.037369	1091.393555	-406.737640	40.894451	967.960754	568.264832	-42.225307	932.286499	555.969360	113.090805
-462.391754	117.034103	879.827454	-430.774261	-44.331512	874.130798	-572.171326	141.732422	511.131348	-524.664856	-114.118141	515.209534	-600.080139	138.536697	97.884636	-565.488464	-121.907440	100.630615	-453.569122	198.489288	1383.574829	-409.555420	-139.082352	1382.413818	-402.744812	41.021751	1404.504150	-442.162781	22.795200	1682.635376	-472.608765	308.749359	1151.805176	-411.930420	-255.192520	1152.790283	-251.579071	213.427887	1071.853760	-236.271698	-87.597694	1092.422607	-406.193970	41.039700	968.339600	568.194214	-42.306881	932.264893	555.980164	113.042923
-461.874817	117.024948	880.122742	-430.186096	-44.238068	874.447510	-571.755676	141.782913	511.338104	-523.839111	-114.034790	515.454163	-599.912476	138.608963	98.150146	-565.454651	-122.153633	100.986382	-453.546143	198.586578	1383.863159	-409.688202	-139.024628	1382.747925	-402.792114	41.116989	1404.854126	-442.480103	22.971979	1682.916626	-472.111725	308.328918	1151.884521	-412.017517	-255.095810	1153.076782	-250.648346	213.532150	1072.695557	-235.687332	-88.190750	1094.015015	-405.705902	41.101189	968.673096	568.117737	-42.360073	932.255127	555.986694	112.993256
-461.407288	117.247734	880.474792	-429.615143	-44.119923	874.757202	-571.406311	141.851013	511.574310	-522.980347	-114.067039	515.729919	-599.831787	138.638702	98.450996	-565.401306	-122.399933	101.365929	-453.506226	198.707840	1384.131836	-409.807587	-138.957413	1383.075562	-402.824066	41.220600	1405.183350	-442.725464	23.141544	1683.161621	-471.710754	307.912628	1151.947998	-412.160767	-255.049957	1153.458862	-249.806015	213.753113	1073.452515	-235.172150	-88.693703	1095.100464	-405.250153	41.256931	969.032776	568.085327	-42.356506	932.230957	555.997009	112.996246
-460.929047	117.366913	880.740417	-429.037140	-44.023624	875.047180	-571.086975	141.986694	511.825134	-522.147156	-114.067947	515.926147	-599.762695	138.678772	98.769249	-565.457336	-122.656860	101.748787	-453.482727	198.833618	1384.355591	-409.890900	-138.882095	1383.387329	-402.821747	41.300911	1405.498657	-442.903503	23.331261	1683.402588	-471.358124	307.529907	1152.006592	-412.321869	-255.070282	1153.817627	-249.116776	213.891663	1074.111450	-234.671082	-89.188019	1095.669678	-404.790222	41.388184	969.339355	568.033447	-42.396797	932.231995	555.997925	112.960007
-460.449493	117.349197	880.915222	-428.532471	-43.916862	875.318665	-570.740906	142.101608	512.011719	-521.255493	-114.029869	516.092834	-599.679016	138.696014	99.009392	-565.342224	-122.904015	102.073540	-453.484528	198.956375	1384.581543	-409.969299	-138.807419	1383.650146	-402.793091	41.442245	1405.820435	-443.027222	23.546091	1683.641724	-471.065125	307.168304	1152.063477	-412.413544	-255.091675	1154.136108	-248.501526	214.002090	1074.682373	-234.469711	-89.339485	1096.974976	-404.344391	41.487637	969.579956	568.004028	-42.414223	932.216125	556.017761	112.938789
-460.008118	117.255913	881.052246	-428.116791	-43.890938	875.593079	-570.420349	142.151535	512.188171	-520.427734	-114.025452	516.296692	-599.607666	138.710266	99.213326	-565.273682	-123.141449	102.424263	-453.457977	199.117325	1384.781982	-410.014709	-138.681931	1383.876953	-402.757355	41.598598	1406.102295	-443.085938	23.752920	1683.863525	-470.802734	306.824524	1152.106567	-412.527954	-255.126953	1154.442749	-247.956543	214.084076	1075.293823	-233.889023	-90.157173	1097.418579	-403.942841	41.523491	969.793884	567.938965	-42.483006	932.218872	556.034424	112.869926
-459.605835	117.204018	881.194763	-427.728516	-43.818432	875.820435	-569.961243	142.185257	512.294861	-519.688049	-114.026276	516.489868	-599.398804	138.792404	99.377655	-565.250671	-123.380005	102.718155	-453.418640	199.286163	1384.928467	-410.037354	-138.580490	1384.126465	-402.716095	41.728058	1406.329102	-443.097046	23.949566	1684.042358	-470.609497	306.532166	1152.170288	-412.680817	-255.211594	1154.777588	-247.530899	214.099152	1075.810791	-233.796844	-90.344658	1098.311157	-403.579315	41.575565	969.990540	567.920593	-42.508827	932.207703	556.067993	112.850204
-459.256927	117.241608	881.360046	-427.375336	-43.750805	876.055908	-569.736816	142.254883	512.467651	-518.939270	-114.075294	516.687561	-599.318542	138.826035	99.545349	-565.191956	-123.593689	103.010345	-453.378662	199.503677	1385.103882	-410.042328	-138.427094	1384.320190	-402.681519	41.885674	1406.540894	-443.050537	24.157421	1684.222534	-470.450775	306.282837	1152.203369	-412.727814	-255.268692	1155.027222	-247.185242	214.121155	1076.280884	-233.291336	-91.120895	1098.770630	-403.248047	41.665859	970.197510	567.843262	-42.408035	932.171387	555.897461	113.059372
-458.714600	117.390945	881.368286	-427.051819	-43.619530	876.253784	-569.477112	142.283203	512.626404	-518.265259	-114.108139	516.806030	-599.212341	138.907059	99.677818	-565.160767	-123.812492	103.341896	-453.348846	199.687042	1385.244507	-410.034424	-138.272964	1384.532959	-402.639435	42.024899	1406.727173	-442.944305	24.367523	1684.394775	-470.320679	306.068939	1152.229248	-412.773529	-255.516968	1155.313354	-246.906860	214.118210	1076.711670	-233.315445	-91.267288	1099.810059	-402.820282	41.857975	970.300049	567.770203	-42.352692	932.130066	555.761353	113.188652
-458.588684	117.343979	881.678894	-426.789581	-43.568695	876.521240	-569.356079	142.347336	512.762207	-517.727417	-114.197304	516.998230	-599.197388	138.938065	99.845947	-565.233887	-124.038353	103.661804	-453.269257	199.706039	1385.217285	-410.014008	-138.101395	1384.730957	-402.600586	42.178169	1406.904907	-442.795959	24.579676	1684.556519	-470.246460	305.905121	1152.231812	-412.836365	-255.643631	1155.632690	-246.702744	214.053482	1077.086792	-232.881119	-92.040794	1099.831299	-402.649078	41.867508	970.598694	567.723206	-42.374901	932.151794	555.764771	113.192360
-458.270294	117.357262	881.825317	-426.531891	-43.458965	876.737549	-569.130127	142.392258	512.842102	-517.222778	-114.217148	517.207947	-599.114075	139.014679	99.943657	-565.129761	-124.208923	103.930557	-453.241302	199.881653	1385.328491	-409.982086	-137.928268	1384.903809	-402.575195	42.334576	1407.086426	-442.610504	24.795229	1684.707031	-470.193787	305.770386	1152.226929	-412.923523	-255.764969	1155.951538	-246.529938	213.942047	1077.536133	-232.689835	-92.484245	1100.222290	-402.383209	41.951988	970.788452	567.725586	-42.366650	932.133911	555.797729	113.174988
-457.996796	117.355736	881.934509	-426.278931	-43.445251	876.973572	-568.918640	142.402115	512.886780	-516.833740	-114.255089	517.435913	-599.067871	139.083694	100.026169	-565.052856	-124.373894	104.209740	-453.219238	200.051804	1385.420532	-409.950562	-137.745346	1385.052612	-402.556976	42.502995	1407.244995	-442.374268	25.050936	1684.783081	-470.181366	305.745911	1152.228760	-413.070038	-255.699615	1156.228027	-246.442093	213.853867	1077.814209	-232.549530	-92.857521	1100.698975	-402.142609	42.020931	970.967529	567.732788	-42.450665	932.135864	555.912842	113.091286
-457.750427	117.360405	882.047852	-426.038757	-43.452602	877.184631	-568.698242	142.483826	512.914490	-516.515320	-114.331299	517.679016	-599.017517	139.152588	100.089386	-564.992371	-124.555412	104.468498	-453.204865	200.230591	1385.474976	-409.929230	-137.572113	1385.226929	-402.528625	42.659428	1407.377563	-442.138580	25.241669	1684.934814	-470.204620	305.750397	1152.233643	-413.149384	-255.857269	1156.539063	-246.432465	213.875153	1077.902344	-232.453049	-93.281563	1100.787964	-401.922791	42.068474	971.137268	567.775330	-42.451897	932.126953	556.009094	113.035774
-457.533173	117.362396	882.131653	-425.815094	-43.465584	877.361145	-568.777222	142.617523	513.015686	-516.235840	-114.392914	517.917236	-599.131836	139.175934	100.125725	-564.894470	-124.709938	104.625618	-453.115417	200.375534	1385.538330	-409.862183	-137.408035	1385.374756	-402.453491	42.842712	1407.500244	-441.855804	25.456310	1685.004028	-470.236511	305.777527	1152.224121	-413.124542	-256.146576	1156.866699	-246.440201	213.853241	1078.032471	-232.327301	-93.715492	1101.187378	-401.719604	42.113270	971.272095	567.859863	-42.464996	932.125305	556.138855	113.020592
-457.329437	117.389709	882.197754	-425.587402	-43.466427	877.517944	-568.590210	142.710739	513.025330	-516.021545	-114.450226	518.057800	-599.146790	139.222626	100.130882	-564.809265	-124.837837	104.745461	-453.219849	200.733032	1385.722900	-409.969727	-137.219009	1385.485962	-402.501007	43.067074	1407.572144	-441.558594	25.665325	1685.044434	-470.271729	305.825348	1152.254150	-413.168121	-256.296051	1157.155396	-246.472977	213.890442	1078.124878	-231.976212	-94.361931	1101.089966	-401.519348	42.179981	971.387268	567.875000	-42.500877	932.120728	556.215698	112.991905
-457.141632	117.462982	882.255615	-425.382477	-43.449581	877.627991	-568.058655	142.677521	512.904419	-515.805054	-114.467926	518.175903	-598.989258	139.309448	100.032341	-564.748962	-125.023567	104.891144	-453.230957	200.930695	1385.733521	-409.966034	-137.033401	1385.599121	-402.489929	43.250729	1407.660889	-441.255188	25.879461	1685.071289	-470.334320	305.920502	1152.267944	-413.192444	-256.474365	1157.442505	-246.555466	213.949066	1078.162964	-231.866913	-94.723351	1101.362183	-401.342194	42.253193	971.478027	567.854980	-42.557236	932.132568	556.248169	112.971428
-456.968933	117.516785	882.267700	-425.224884	-43.391487	877.702515	-567.858459	142.775864	512.844727	-515.638245	-114.503624	518.247559	-598.978882	139.360443	100.003464	-564.726929	-125.224876	104.995232	-453.222229	201.094482	1385.737793	-409.969421	-136.849045	1385.671875	-402.474915	43.436295	1407.710938	-440.944122	26.113007	1685.071899	-470.411194	306.083862	1152.250488	-413.278778	-256.511719	1157.682007	-246.603088	214.045334	1078.244019	-231.773376	-95.128563	1101.434204	-401.188721	42.338661	971.524719	567.902283	-42.547432	932.131531	556.319824	112.945686
-456.819519	117.546791	882.260742	-425.060669	-43.378941	877.745544	-567.657471	142.794876	512.768311	-515.470947	-114.531128	518.348511	-598.988708	139.345764	99.931999	-564.581177	-125.414253	105.025719	-453.239655	201.261841	1385.732910	-409.996429	-136.630890	1385.723633	-402.460602	43.601448	1407.728516	-440.624695	26.340595	1685.055420	-470.478638	306.249756	1152.242676	-413.299072	-256.670593	1157.895508	-246.720047	214.197006	1078.133789	-231.660126	-95.595818	1101.460815	-401.046631	42.388432	971.547485	567.932129	-42.555000	932.116516	556.365112	112.937576
-456.669159	117.603767	882.230591	-424.905273	-43.325306	877.770203	-567.546082	142.809250	512.695557	-515.356506	-114.570778	518.410034	-599.021667	139.315170	99.840454	-564.491028	-125.590736	105.041183	-453.255157	201.443954	1385.700439	-410.023315	-136.448059	1385.737793	-402.477478	43.779930	1407.732666	-440.306641	26.576630	1685.010742	-470.549011	306.453461	1152.192139	-413.324860	-256.843536	1158.102905	-246.822937	214.353821	1078.117554	-231.574280	-96.024994	1101.491943	-400.920013	42.470585	971.554688	567.896790	-42.639610	932.121765	556.391357	112.917404
-456.527740	117.715599	882.178772	-424.797882	-43.257702	877.759399	-567.473267	142.867142	512.670959	-515.235535	-114.610634	518.416748	-599.050720	139.263885	99.783539	-564.415344	-125.771942	105.055115	-453.286774	201.624084	1385.638062	-410.058960	-136.247650	1385.734619	-402.485260	43.950439	1407.716309	-439.976807	26.818378	1684.954468	-470.629456	306.664764	1152.192749	-413.401581	-257.021881	1158.292603	-246.958237	214.551163	1077.984863	-231.479111	-96.448792	1101.502686	-400.812042	42.570324	971.529907	567.685608	-42.915752	932.168762	556.372070	112.752396
-456.374268	117.790817	882.081055	-424.695282	-43.186813	877.717102	-567.429504	142.852554	512.591919	-515.118530	-114.676537	518.428284	-599.059692	139.164429	99.675529	-564.276672	-125.914841	104.968346	-453.302277	201.783798	1385.580811	-410.095459	-136.038345	1385.675415	-402.518280	44.138073	1407.655884	-439.673828	27.075481	1684.866577	-470.730469	306.953674	1152.148193	-413.465515	-257.200226	1158.484131	-247.087265	214.816666	1077.840454	-231.385712	-96.889687	1101.489990	-400.713135	42.656101	971.471802	568.021240	-42.650276	932.126099	556.532410	112.897446
-456.197998	117.911346	881.962708	-424.601807	-43.114567	877.646423	-567.413391	142.834305	512.536255	-514.988647	-114.677704	518.342529	-599.107788	139.077179	99.562386	-564.175476	-126.092712	104.872261	-453.324249	201.941940	1385.500977	-410.174103	-135.811768	1385.587402	-402.558960	44.322289	1407.580078	-439.368469	27.316853	1684.756104	-470.836914	307.270111	1152.067261	-413.451050	-257.503601	1158.610962	-247.252090	215.136917	1077.557495	-231.285004	-97.326492	1101.488281	-400.603149	42.752338	971.388184	568.081421	-42.674786	932.132080	556.603455	112.887634
-456.028473	117.994720	881.791443	-424.509064	-43.042957	877.538696	-567.437134	142.804810	512.456299	-514.870483	-114.726257	518.233643	-599.154785	139.001892	99.439682	-564.050720	-126.244247	104.706177	-453.357880	202.140381	1385.385620	-410.243195	-135.613129	1385.477783	-402.608978	44.542694	1407.472412	-439.050659	27.562489	1684.605957	-470.920959	307.585388	1151.982178	-413.504791	-257.701355	1158.691650	-247.376785	215.507156	1077.342651	-231.169250	-97.764114	1101.445679	-400.499786	42.840858	971.260071	568.128418	-42.692307	932.128662	556.654053	112.894577
-455.885193	118.109215	881.611023	-424.459137	-43.016064	877.421021	-567.792053	142.895828	512.453796	-514.806946	-114.755516	518.099182	-599.361084	138.872269	99.337212	-564.056641	-126.370667	104.505981	-453.385681	202.314728	1385.219849	-410.328674	-135.386520	1385.337402	-402.621857	44.712448	1407.347900	-438.723846	27.876568	1684.372803	-471.009399	307.910950	1151.872192	-413.543152	-257.836517	1158.745972	-247.501907	215.877548	1077.099609	-231.038849	-98.239471	1101.423584	-400.418610	42.918106	971.117371	568.160522	-42.696697	932.115662	556.713928	112.881104
-455.703735	118.141937	881.376526	-424.398285	-42.995365	877.284546	-567.463440	142.710480	512.205322	-514.721436	-114.828583	517.927856	-599.305847	138.818176	99.145035	-563.949707	-126.503067	104.336288	-453.449921	202.467636	1385.036133	-410.430267	-135.191238	1385.167603	-402.648956	44.877480	1407.170532	-438.422791	28.095409	1684.216064	-471.100983	308.290680	1151.717529	-413.595062	-257.996979	1158.736450	-247.620575	216.318939	1076.777588	-230.896790	-98.711365	1101.690308	-400.316162	42.966557	970.938660	568.232300	-42.706158	932.120972	556.779724	112.866295
-455.545502	118.210625	881.132263	-424.348755	-42.986618	877.123413	-567.759216	142.783951	512.157410	-514.705933	-114.878036	517.768005	-599.493164	138.703140	99.019142	-563.911743	-126.560539	104.128914	-453.512085	202.678970	1384.795532	-410.543549	-134.975876	1384.983887	-402.682465	45.020508	1406.990112	-438.113953	28.356182	1683.999756	-471.211761	308.658875	1151.572998	-413.794647	-258.007690	1158.736938	-247.718475	216.808533	1076.517944	-230.711334	-99.109222	1101.453125	-400.228424	43.020435	970.742126	568.311279	-42.695923	932.134827	556.836914	112.859787
-455.388489	118.219696	880.857239	-424.329285	-42.982559	876.936279	-567.693359	142.768509	511.943817	-514.751709	-114.979500	517.606812	-599.514099	138.625946	98.779869	-563.959351	-126.593170	103.923019	-453.535797	202.863297	1384.541992	-410.648865	-134.787369	1384.779663	-402.720581	45.169830	1406.777100	-437.797241	28.623577	1683.758789	-471.325317	309.038269	1151.367310	-413.899902	-258.107422	1158.708862	-247.768402	217.402206	1076.167969	-230.534302	-99.567833	1101.504883	-400.148163	43.041321	970.513672	568.374023	-42.752529	932.145020	556.902222	112.864784
-455.232422	118.237656	880.580139	-424.304077	-43.000065	876.718018	-567.731140	142.763779	511.729309	-514.713623	-114.957947	517.414124	-599.608459	138.544678	98.536568	-563.858398	-126.557579	103.694992	-453.562225	203.026825	1384.281372	-410.784241	-134.607819	1384.566895	-402.765656	45.315384	1406.539917	-437.461304	28.899456	1683.492920	-471.440887	309.407806	1151.154419	-414.029388	-258.224731	1158.674072	-247.856140	218.105972	1075.736572	-230.363190	-100.059280	1101.593994	-400.063202	43.040375	970.268494	568.466553	-42.749451	932.139893	556.989563	112.885788
-455.079193	118.216095	880.302429	-424.284180	-43.013664	876.479370	-567.793884	142.776993	511.551605	-514.705505	-114.931633	517.231873	-599.669250	138.485443	98.325165	-563.988770	-126.519585	103.505112	-453.579071	203.193695	1384.026855	-410.933075	-134.488281	1384.350220	-402.801941	45.441303	1406.280273	-437.114838	29.162739	1683.233765	-471.535339	309.746155	1150.911255	-414.197174	-258.316254	1158.630005	-247.876205	218.758057	1075.434937	-230.184525	-100.544083	1101.541748	-399.985779	43.010590	970.014954	568.566101	-42.744053	932.146301	557.075256	112.852066
-454.950104	118.255272	880.033875	-424.285553	-43.040241	876.247009	-567.850830	142.764206	511.357758	-514.688477	-114.862350	517.022949	-599.769775	138.430038	98.093422	-563.933411	-126.448662	103.266716	-453.552612	203.336365	1383.726196	-411.108307	-134.347397	1384.130005	-402.857056	45.581982	1406.025269	-436.726776	29.413704	1682.977905	-471.611481	310.063141	1150.673218	-414.381317	-258.348572	1158.572388	-247.875793	219.514526	1075.096436	-229.991730	-101.045403	1101.732300	-399.941589	42.999195	969.774109	568.691833	-42.739712	932.140564	557.179138	112.877281
-454.789368	118.299217	879.738281	-424.238892	-43.057709	876.005127	-567.933289	142.773270	511.216614	-514.610535	-114.734550	516.785095	-599.828064	138.378281	97.938980	-563.882324	-126.321960	103.032990	-453.543610	203.491974	1383.412842	-411.302948	-134.226898	1383.927368	-402.903748	45.689533	1405.790771	-436.303467	29.661898	1682.721191	-471.667511	310.348236	1150.398193	-414.560120	-258.407013	1158.532715	-247.843231	220.262512	1074.913086	-229.766083	-101.553177	1102.218384	-399.866760	43.007050	969.518127	568.827820	-42.711983	932.148865	557.275391	112.874382
-454.678406	118.357460	879.477173	-424.229553	-43.079304	875.776733	-568.076477	142.802139	511.121002	-514.565674	-114.663643	516.599915	-599.885559	138.332275	97.815773	-563.946228	-126.225945	102.836609	-453.535339	203.641983	1383.104614	-411.509277	-134.095901	1383.760864	-402.965546	45.796177	1405.587036	-435.846405	29.910908	1682.488647	-471.774811	310.636230	1150.074219	-414.756012	-258.541962	1158.515381	-247.812714	221.111877	1074.670410	-229.566986	-102.084938	1102.542725	-399.828735	43.011909	969.283752	568.612427	-43.035961	932.204956	557.260925	112.708702
-454.566589	118.442635	879.237976	-424.219635	-43.062954	875.565979	-568.204590	142.819107	511.104431	-514.494019	-114.562813	516.379944	-599.959778	138.327820	97.760841	-563.952759	-126.073395	102.715073	-453.516602	203.784760	1382.825317	-411.723114	-133.975815	1383.608154	-402.995667	45.892696	1405.422241	-435.305664	30.150595	1682.286865	-471.917358	310.905518	1149.771851	-415.048004	-258.504242	1158.446533	-247.805054	222.007950	1074.291504	-229.390930	-102.634674	1102.886475	-399.795441	43.046066	969.071655	568.473206	-43.277828	932.259827	557.298462	112.566086
-454.478027	118.522705	879.029236	-424.210266	-43.053379	875.401733	-568.028503	142.756577	511.005676	-514.398132	-114.432510	516.237488	-599.890503	138.415192	97.746162	-563.984558	-125.963791	102.649590	-453.512573	203.940369	1382.559570	-411.974365	-133.872711	1383.505493	-403.052063	45.963814	1405.262695	-434.693176	30.434402	1682.059326	-472.043915	311.128876	1149.500854	-415.399048	-258.438629	1158.421265	-247.758087	222.841690	1074.044922	-229.221954	-103.197601	1103.110474	-399.771454	43.089451	968.896057	568.567505	-43.292164	932.269043	557.390503	112.558624
-454.425201	118.659607	878.883850	-424.255585	-43.015862	875.259705	-568.398010	142.898041	511.130646	-514.287048	-114.268784	516.078613	-600.069824	138.402679	97.779030	-563.987793	-125.795906	102.585976	-453.493195	204.073654	1382.327393	-412.213989	-133.810486	1383.456055	-403.085419	46.035030	1405.137573	-434.022186	30.620983	1681.955078	-472.190369	311.291687	1149.248413	-415.794067	-258.376099	1158.437378	-247.652908	223.701935	1073.936523	-229.071014	-103.722839	1103.655884	-399.776672	43.149460	968.757813	568.669250	-43.312553	932.275635	557.483582	112.546913
-454.389771	118.722878	878.820862	-424.312439	-42.973892	875.185364	-568.440247	142.976379	511.186188	-514.152527	-114.142883	516.016479	-600.105957	138.510803	97.844238	-563.883728	-125.583832	102.546799	-453.474060	204.201904	1382.184692	-412.441681	-133.774002	1383.458374	-403.106964	46.080460	1405.042603	-433.228882	30.841644	1681.854614	-472.378174	311.408203	1149.021729	-416.296844	-258.120026	1158.473877	-247.570160	224.652466	1073.703369	-228.882874	-104.229469	1104.370361	-399.793823	43.171082	968.693726	568.811218	-43.306755	932.283813	557.602966	112.521866
-454.395294	118.804359	878.845642	-424.389404	-42.950043	875.193665	-568.393250	143.025284	511.293945	-514.046936	-113.998085	516.017151	-600.144775	138.616516	97.956230	-563.925659	-125.443756	102.630562	-453.435608	204.345322	1382.108276	-412.612152	-133.746277	1383.524780	-403.149689	46.122906	1404.997803	-432.322083	31.078398	1681.786255	-472.562897	311.419769	1148.850220	-416.787170	-258.014709	1158.561646	-247.496719	225.533371	1073.557617	-228.855591	-104.785110	1104.923706	-399.836243	43.194767	968.712463	568.953613	-43.289459	932.274902	557.740723	112.534508
-454.438293	118.888077	878.920227	-424.487152	-42.892338	875.270081	-568.379883	143.105652	511.440338	-513.983276	-113.920113	516.067932	-600.142944	138.745728	98.103722	-563.952026	-125.316132	102.733498	-453.390472	204.507401	1382.107300	-412.800812	-133.764801	1383.641724	-403.156708	46.158791	1404.989014	-431.296722	31.307266	1681.729736	-472.794617	311.368042	1148.781250	-417.346527	-257.834015	1158.735718	-247.444977	226.386307	1073.473877	-228.813187	-105.327644	1105.546631	-399.897949	43.253960	968.784851	569.133240	-43.290100	932.286194	557.882507	112.524796
-454.525452	119.001389	879.093506	-424.575104	-42.867802	875.416931	-568.285583	143.219315	511.623657	-513.953186	-113.821358	516.168030	-600.120911	138.907547	98.313866	-563.982483	-125.199081	102.863403	-453.349670	204.647766	1382.168945	-412.974274	-133.793839	1383.822998	-403.125061	46.209373	1405.030029	-430.149048	31.527697	1681.699463	-473.077026	311.258209	1148.726563	-417.842773	-257.793152	1158.918945	-247.395203	227.284683	1073.410400	-228.834015	-105.850410	1106.516113	-399.975403	43.306751	968.941467	569.261719	-43.276608	932.298401	557.984741	112.530899
-454.659027	119.099785	879.319397	-424.706909	-42.861919	875.643799	-568.211792	143.368149	511.875397	-513.983459	-113.780632	516.305908	-600.098450	139.074493	98.595940	-564.087708	-125.123978	103.053482	-453.275421	204.783722	1382.287354	-413.134644	-133.824677	1384.054932	-403.096710	46.266819	1405.122437	-428.850891	31.752668	1681.712524	-473.359985	311.052063	1148.696045	-418.459625	-257.646240	1159.146729	-247.313278	228.184769	1073.372925	-228.879440	-106.389435	1107.018311	-400.095551	43.359306	969.162415	569.430603	-43.297089	932.304260	558.119324	112.536766
-454.868347	119.234482	879.633545	-424.849060	-42.861511	875.913879	-568.185791	143.525314	512.176208	-514.074524	-113.816277	516.559998	-600.111877	139.201889	98.882103	-564.102600	-125.074661	103.272133	-453.118744	204.790634	1382.355103	-413.195313	-133.874283	1384.369507	-402.979675	46.293541	1405.274170	-427.427765	31.991913	1681.756592	-473.646637	310.763550	1148.723511	-419.191467	-257.435242	1159.451660	-247.232025	228.984283	1073.431274	-228.965988	-106.898926	1107.754517	-400.260315	43.416145	969.450378	569.543030	-43.286022	932.294800	558.224792	112.498611
-455.062195	119.271225	879.943542	-425.042999	-42.816643	876.223694	-568.137024	143.704926	512.413879	-514.101563	-113.806313	516.772888	-600.076904	139.366425	99.205360	-564.032959	-125.027916	103.456909	-453.060669	205.042633	1382.693970	-413.385742	-133.882675	1384.689575	-402.928162	46.358944	1405.463623	-425.858704	32.218906	1681.824585	-474.045837	310.423584	1148.839355	-419.862183	-257.266876	1159.742676	-247.173172	229.883698	1073.483887	-229.135559	-107.418320	1108.485229	-400.438232	43.460232	969.753235	569.689148	-43.306164	932.305237	558.350830	112.488785
-455.369324	119.304459	880.284546	-425.284363	-42.789570	876.571350	-568.109131	143.860046	512.693848	-514.140137	-113.802216	517.005676	-600.035400	139.526962	99.510612	-564.041870	-125.019531	103.738174	-452.906708	205.052643	1382.884766	-413.479858	-133.912872	1385.067139	-402.811493	46.398827	1405.680176	-424.156250	32.453526	1681.903076	-474.439178	310.039001	1148.967407	-420.666138	-256.997986	1160.118896	-247.119476	230.709030	1073.632324	-229.296982	-107.927742	1109.377563	-400.694763	43.513504	970.088562	569.848694	-43.344646	932.323914	558.495667	112.460449
-455.757233	119.407669	880.703857	-425.600922	-42.720158	876.932068	-568.075500	144.027451	512.974854	-514.129456	-113.800552	517.208984	-599.957764	139.631119	99.791489	-563.994324	-125.044678	104.004303	-452.746338	205.148315	1383.246826	-413.502930	-133.915741	1385.460083	-402.665497	46.434681	1405.929932	-422.312592	32.683475	1681.986328	-474.804871	309.597076	1149.095215	-421.350922	-256.871460	1160.493652	-247.143463	231.621414	1073.647339	-229.532471	-108.486687	1109.927124	-401.022156	43.587887	970.468506	569.975037	-43.339188	932.308105	558.600708	112.455795
-456.111267	119.446487	881.094482	-425.790375	-42.484169	877.380249	-567.652100	144.016846	513.137878	-514.021790	-113.752426	517.388184	-599.727600	139.786545	100.038971	-563.926453	-125.043221	104.296661	-452.565338	205.239502	1383.625244	-413.485413	-133.965240	1385.892456	-402.471619	46.479351	1406.203857	-420.336151	32.920345	1682.071533	-475.249176	309.130829	1149.291870	-422.147400	-256.608704	1160.908813	-247.198105	232.633423	1073.590332	-229.704498	-109.039047	1110.718384	-401.333740	43.796803	970.901062	570.111633	-43.396507	932.331848	558.704102	112.438454
-456.543304	119.339348	881.529053	-426.295746	-42.528347	877.600647	-567.584961	144.109894	513.395081	-514.013611	-113.769196	517.607422	-599.635925	139.892441	100.290283	-563.994385	-125.101563	104.548325	-452.321686	205.457062	1384.152588	-413.409241	-133.999481	1386.350708	-402.245880	46.509430	1406.484741	-418.197998	33.185822	1682.086304	-475.721405	308.649963	1149.617065	-422.914886	-256.619720	1161.421753	-247.324524	233.279800	1073.571289	-230.192139	-109.602867	1110.728760	-401.735291	43.597073	971.206604	570.359802	-43.363808	932.335815	558.887207	112.444778
-457.217163	119.521606	881.816589	-426.773743	-42.546848	877.943604	-567.560730	144.244141	513.649658	-514.020325	-113.802933	517.811096	-599.608887	139.952209	100.593918	-564.051392	-125.116158	104.750122	-452.048676	205.541412	1384.550049	-413.290924	-134.005875	1386.785767	-401.957947	46.550270	1406.726929	-415.949097	33.357006	1682.148071	-476.204437	308.145416	1149.834961	-423.789246	-256.414398	1161.826660	-247.498306	234.157059	1073.483887	-230.561996	-110.221375	1110.858887	-402.285706	43.756981	971.506348	570.572571	-43.397980	932.371277	559.035950	112.448128
-458.165466	120.103134	882.374207	-427.320801	-42.583286	878.245789	-567.762756	144.431961	513.934814	-514.001282	-113.875778	517.945557	-599.689880	139.959259	100.838676	-564.012024	-125.145477	104.929237	-451.701691	205.617279	1384.963867	-413.047821	-134.009064	1387.169678	-401.641510	46.620758	1406.927856	-413.549438	33.621338	1682.052979	-476.688965	307.658722	1150.192017	-424.613800	-256.367767	1162.283691	-247.842621	235.082443	1073.128174	-230.982559	-110.855789	1110.588989	-403.035614	43.963013	971.940979	570.977783	-43.230614	932.364319	559.236328	112.557419
-458.877625	120.108742	882.679565	-427.838867	-42.670574	878.500061	-567.720398	144.510284	514.034180	-513.972900	-113.952370	518.025879	-599.676453	139.991760	100.987610	-563.973328	-125.145790	105.061691	-451.353699	205.686920	1385.309082	-412.713043	-134.016068	1387.497559	-401.282440	46.671535	1407.052368	-411.023071	33.791466	1681.995117	-477.249603	307.095428	1150.469116	-425.371552	-256.259979	1162.680786	-248.220108	236.001160	1072.510986	-231.345352	-111.511597	1110.465332	-403.654236	43.937119	972.221497	571.493958	-42.933044	932.319153	559.512329	112.729523
-459.541016	119.834877	882.832031	-428.451141	-42.709297	878.707642	-567.537720	144.480637	513.991821	-513.866638	-113.966454	518.015381	-599.617432	140.015137	101.095978	-564.023682	-125.198555	105.166832	-450.952911	205.734802	1385.620605	-412.351837	-134.023468	1387.720581	-400.843964	46.733952	1407.114258	-408.357605	34.041378	1681.734375	-477.788208	306.606842	1150.751587	-426.198212	-256.239655	1163.011719	-248.694748	236.847900	1071.752808	-231.909637	-112.201912	1109.634277	-404.288788	43.832676	972.397156	571.897278	-42.714451	932.299500	559.730957	112.841866
-460.365906	119.730034	882.982361	-429.163086	-42.870735	878.873291	-567.651794	144.525269	514.010681	-513.809265	-114.038567	517.962402	-599.680237	139.967285	101.159126	-564.100891	-125.220741	105.184204	-450.498871	205.819565	1385.913940	-411.907959	-133.951950	1387.863892	-400.355988	46.805954	1407.137573	-405.571747	34.207119	1681.485718	-478.413544	306.036682	1150.988403	-427.032318	-256.187469	1163.310425	-249.234619	237.704529	1070.714355	-232.416428	-112.963608	1108.934814	-405.053284	43.734749	972.551392	572.065674	-42.743874	932.307312	559.874329	112.819305
-461.239319	119.496521	883.067200	-429.913849	-43.073868	878.963989	-567.808105	144.502777	513.946289	-513.709229	-114.070969	517.833435	-599.749268	139.924362	101.109558	-564.155640	-125.235687	105.153427	-450.041626	205.888916	1386.191040	-411.298676	-133.918549	1387.988647	-399.811371	46.837585	1407.052368	-402.622009	34.444466	1681.056641	-479.107727	305.456238	1151.212646	-427.838593	-256.102844	1163.521118	-249.998383	238.608185	1069.105225	-232.946121	-113.737846	1107.533936	-405.856934	43.552464	972.633423	572.272644	-42.715469	932.294128	560.030823	112.813652
-462.177582	119.182785	883.048828	-430.815887	-43.284199	878.995178	-568.121643	144.476440	513.812561	-513.628418	-114.159668	517.626953	-599.885132	139.829910	101.058006	-564.318115	-125.233543	105.027802	-449.606079	205.970245	1386.370605	-410.681763	-133.902893	1387.988159	-399.232605	46.900883	1406.879517	-399.579376	34.575474	1680.613525	-479.838348	304.834167	1151.313232	-428.751404	-256.021179	1163.621582	-250.903122	239.497360	1066.961548	-233.567215	-114.622749	1105.661499	-406.767365	43.332684	972.633118	572.420166	-42.776066	932.297668	560.193176	112.783150
-463.136139	118.750885	883.121033	-431.776031	-43.289803	878.932312	-568.285828	144.374115	513.530029	-513.452087	-114.195679	517.276733	-599.890198	139.736908	100.903603	-564.423584	-125.193756	104.805557	-449.142181	206.028473	1386.445557	-409.977814	-133.866821	1387.909912	-398.640564	47.003002	1406.603516	-396.416199	34.805099	1679.970337	-480.540833	304.133942	1151.290527	-429.581787	-255.989487	1163.627075	-251.958420	240.573425	1063.927124	-234.262344	-115.590218	1103.449463	-407.719818	43.052650	972.638367	572.648682	-42.720627	932.300659	560.352844	112.785332
-464.264771	118.743584	882.880798	-432.877991	-43.428940	878.778564	-568.486023	144.217361	513.288879	-513.262939	-114.249199	516.827576	-599.903259	139.626617	100.662682	-564.695679	-125.165932	104.559616	-448.650787	206.045593	1386.417847	-409.159576	-133.820450	1387.684448	-397.974060	47.095665	1406.161499	-393.188263	34.952568	1679.240601	-481.297668	303.570679	1151.156982	-430.505402	-255.948700	1163.398315	-253.087540	241.489090	1060.390137	-235.038696	-116.645531	1100.347046	-408.778412	43.042206	972.413086	572.831299	-42.759853	932.306091	560.506042	112.768562
-465.247559	118.344650	882.675720	-433.938232	-43.218063	878.505615	-568.910217	144.004013	512.964722	-512.819702	-114.119392	516.120605	-599.995972	139.464706	100.409485	-564.711121	-125.035309	104.154762	-448.162476	206.047897	1386.226318	-408.249084	-133.724518	1387.302368	-397.244141	47.191154	1405.599609	-389.858643	35.066658	1678.423096	-481.919891	302.922302	1150.780151	-431.431671	-255.988693	1163.043335	-254.483765	242.699982	1055.889038	-236.098038	-117.392685	1096.471924	-409.770050	42.916992	972.162964	573.035217	-42.757767	932.326782	560.652344	112.739395
-466.526978	118.240776	882.302368	-435.268860	-43.487949	877.998474	-569.619995	143.848862	512.738953	-512.451904	-113.987625	515.396118	-600.166687	139.226425	100.137321	-564.923462	-124.934807	103.740387	-447.759308	206.019989	1385.880859	-407.292847	-133.682449	1386.682129	-396.471069	47.316875	1404.971436	-386.508118	35.227592	1677.405273	-482.465302	302.288971	1150.275513	-432.282867	-255.885391	1162.434326	-256.038239	243.892899	1050.423950	-237.120087	-118.387856	1092.200684	-410.930664	42.665741	971.663452	573.238098	-42.772736	932.352844	560.772949	112.720116
-467.832794	118.160324	881.893982	-436.613861	-43.790379	877.470825	-570.298096	143.527420	512.459595	-512.097473	-113.957016	514.643677	-600.219177	139.046707	99.844421	-565.357361	-124.847557	103.250793	-447.428680	205.922836	1385.381104	-406.288757	-133.589478	1385.874756	-395.699829	47.370602	1404.191284	-383.146454	35.273193	1676.357422	-482.921875	301.579346	1149.530151	-433.076691	-256.002167	1161.666138	-257.704803	245.274429	1043.960205	-238.363739	-119.383858	1086.660889	-412.112030	42.419392	971.135559	573.420715	-42.796638	932.360718	560.927551	112.704033
-469.161316	117.965843	881.338989	-437.978638	-44.149326	876.858704	-571.254517	143.217804	512.199219	-511.830475	-113.923897	513.813843	-600.352722	138.858841	99.515022	-565.658142	-124.701752	102.781029	-447.082581	205.762772	1384.640625	-405.131836	-133.561310	1384.976318	-394.955200	47.485016	1403.268433	-379.809418	35.335068	1675.209961	-483.111633	300.796509	1148.551514	-433.721466	-256.087402	1160.756226	-259.498047	246.689453	1036.439819	-239.749832	-120.373940	1080.707520	-413.294067	42.129814	970.480347	573.578369	-42.879608	932.382202	561.053101	112.653320
-470.492920	117.805214	880.761658	-439.476471	-44.363129	876.246704	-572.410583	142.917557	511.922516	-511.658691	-113.909790	513.036377	-600.517090	138.664566	99.171959	-565.913757	-124.533371	102.291107	-446.797150	205.579636	1383.711670	-403.995605	-133.507233	1383.937134	-394.365845	47.589676	1402.139526	-376.529968	35.402981	1673.983521	-483.076080	299.944519	1147.239746	-434.175720	-256.132477	1159.672852	-261.509552	248.487946	1028.032349	-241.278290	-121.369423	1073.591187	-414.521881	41.918098	969.804504	573.702087	-42.945522	932.399170	561.163086	112.565811
-471.948517	117.600319	880.179138	-441.072937	-44.462406	875.754822	-573.619080	142.474304	511.634247	-511.721619	-114.028244	512.379883	-600.615234	138.495270	98.746773	-566.174805	-124.393234	101.872276	-446.625732	205.380356	1382.671509	-402.927765	-133.504089	1382.775879	-393.429230	47.641151	1401.282227	-373.332275	35.419952	1672.772949	-482.720825	298.918365	1145.680298	-434.432404	-256.191986	1158.523193	-263.788910	250.492599	1019.065857	-243.105850	-122.358765	1066.006958	-415.846832	41.826138	969.174500	573.902771	-42.982811	932.432983	561.300354	112.553429
-473.374908	117.338066	879.560364	-442.351868	-44.968296	875.007324	-575.011230	142.069946	511.383484	-511.937531	-114.162201	511.840607	-600.755005	138.310120	98.279953	-566.289795	-124.302315	101.422600	-446.455200	205.221451	1381.425049	-401.917297	-133.502411	1381.596558	-392.658630	47.656921	1400.283813	-370.268555	35.365101	1671.598145	-482.231659	297.789246	1144.021362	-434.503967	-256.075531	1157.231201	-266.133270	252.790497	1009.877380	-245.001709	-123.367531	1057.699707	-416.934906	41.452686	968.372314	574.046509	-43.038490	932.439392	561.415405	112.502327
-474.933014	116.958382	878.985901	-443.973114	-44.956459	874.436279	-576.662903	141.767181	511.171265	-512.384705	-114.299316	511.315125	-600.941345	138.100235	97.874496	-566.429443	-124.194733	100.946831	-446.254059	205.079132	1380.121460	-400.961945	-133.511551	1380.407715	-392.039795	47.697224	1399.093140	-367.395660	35.331146	1670.426270	-481.625183	296.598999	1142.153564	-434.367615	-255.807251	1155.856567	-269.064362	255.365158	999.745728	-247.003143	-124.438431	1048.873169	-418.217499	41.330154	967.657410	574.225891	-43.081860	932.433289	561.543030	112.482895
-476.382813	116.547699	878.616211	-445.342072	-45.137974	873.919617	-578.351440	141.314178	510.886139	-512.881958	-114.418259	510.888641	-601.110107	137.926956	97.479546	-566.640625	-124.172012	100.455063	-446.031677	204.969101	1378.743530	-400.087128	-133.592239	1379.172241	-391.042206	47.740631	1398.197388	-364.778015	35.299377	1669.314209	-480.789001	295.028961	1140.092407	-434.038544	-255.387482	1154.428955	-271.923462	258.110779	989.912415	-249.115128	-125.620338	1039.887451	-419.346252	41.037155	967.086243	574.427734	-43.109238	932.455505	561.674744	112.471237
-478.675476	116.529434	877.948608	-446.970367	-45.689194	873.679077	-580.591614	141.021423	510.803986	-513.647278	-114.712112	510.514221	-601.455078	137.712067	97.119469	-566.886047	-124.227119	100.005409	-445.746765	204.968094	1377.262207	-399.188660	-133.732147	1377.955688	-390.111511	47.727970	1397.294434	-362.428345	35.249187	1668.278076	-480.080841	293.545715	1137.999268	-433.553741	-254.639282	1152.833862	-274.973358	260.823181	980.478516	-251.169174	-126.933487	1030.919067	-420.938507	41.221188	966.434143	574.636719	-43.111721	932.441528	561.812500	112.462135
-479.275208	116.002708	877.918518	-448.151642	-45.332577	873.275391	-582.151428	140.396317	510.461639	-514.209351	-114.747688	509.974640	-601.473450	137.591812	96.614960	-566.913574	-124.347878	99.481087	-445.200317	205.033005	1375.834839	-398.213074	-133.916000	1376.711914	-389.314362	47.715008	1396.147339	-360.367828	35.273796	1667.299316	-479.566864	292.212463	1135.966431	-433.037079	-253.726959	1151.145996	-278.240997	263.713898	971.526306	-253.303391	-128.188660	1022.182007	-421.570984	40.859798	966.114868	574.809082	-43.119274	932.455017	561.927124	112.435036
-480.713928	115.623253	877.508789	-449.532349	-45.533619	872.909119	-583.992981	139.949036	510.175812	-514.837219	-114.801369	509.448334	-601.554443	137.497345	96.195801	-567.119385	-124.429970	98.866539	-444.463470	205.225555	1374.454956	-397.146912	-134.134567	1375.521606	-388.146210	47.746220	1395.388550	-358.581329	35.273815	1666.453125	-479.280396	290.928345	1133.930420	-432.610199	-252.903793	1149.535400	-281.667694	266.450806	963.130981	-255.530914	-129.209106	1013.854370	-422.586670	40.696960	965.534485	574.957581	-43.173420	932.471252	562.035034	112.400978
-482.158020	115.297386	877.077393	-450.838623	-45.836201	872.535400	-586.061768	139.587906	510.005859	-515.560120	-114.939323	508.952911	-601.754089	137.310593	95.729828	-567.345947	-124.542191	98.219147	-443.452301	205.480881	1373.175049	-395.850250	-134.264648	1374.340698	-386.961731	47.713516	1394.552734	-357.049713	35.247627	1665.791382	-479.440399	289.901672	1132.078003	-432.289886	-251.906006	1147.868530	-285.642303	269.060516	955.419373	-257.922882	-130.129013	1005.875305	-423.559418	40.536144	964.931580	575.166199	-43.194302	932.489685	562.156494	112.359634
-483.644226	115.057167	876.722839	-452.195343	-46.101406	872.171204	-587.827332	138.798218	509.563690	-516.375427	-115.069138	508.391510	-601.961792	137.186234	95.213921	-567.565552	-124.611137	97.598106	-442.242401	205.692612	1372.006348	-394.401978	-134.474396	1373.257568	-385.771637	47.717854	1393.698730	-355.798096	35.376320	1665.177246	-480.379028	289.489990	1130.632324	-432.206665	-251.292755	1146.493652	-290.506927	271.314270	948.525757	-260.794617	-131.008148	998.304871	-424.561462	40.399391	964.363647	575.378845	-43.160866	932.508057	562.251343	112.361641
-484.779388	114.313995	876.667114	-453.429993	-46.109581	871.687439	-589.594482	138.394836	509.313507	-517.218018	-115.155350	507.840851	-602.137573	137.096161	94.785873	-567.600708	-124.618629	96.924911	-440.779083	205.885040	1371.019897	-392.819489	-134.588791	1372.232666	-384.535309	47.702824	1392.812866	-354.726807	35.507214	1664.734497	-481.870270	289.571533	1129.553101	-432.395782	-251.007980	1145.381714	-295.981232	273.506195	942.888123	-264.244934	-131.892578	991.427795	-425.351990	39.866745	963.912842	575.581116	-43.129826	932.517578	562.359680	112.359070
-486.323364	114.119537	876.215149	-454.629669	-46.341965	871.355652	-590.983643	137.780731	508.977081	-518.108582	-115.184998	507.377380	-602.345825	137.051880	94.403656	-567.753662	-124.586403	96.323158	-439.139496	206.004486	1370.187988	-391.078979	-134.686081	1371.314331	-383.180054	47.632927	1391.946655	-353.809723	35.677219	1664.432373	-484.308197	289.753815	1128.786621	-432.911560	-251.160355	1144.759888	-301.897858	274.558105	938.720032	-268.254059	-132.759125	985.468567	-426.321106	39.899078	963.307312	575.743042	-43.134445	932.539368	562.432556	112.346062
-487.926880	113.859467	875.898193	-456.199280	-46.774815	870.873840	-592.392822	137.281693	508.658203	-519.461365	-115.543358	507.032593	-602.542969	137.034485	94.091362	-568.056824	-124.554520	95.840645	-437.272308	206.074768	1369.559082	-389.292297	-134.767731	1370.426636	-381.588776	47.604031	1391.281860	-353.053131	35.858746	1664.307251	-487.311432	290.266022	1128.734009	-433.834534	-251.271057	1144.305786	-308.023010	274.823029	935.997925	-272.445648	-133.596100	980.694153	-427.396851	39.572453	962.652832	575.887878	-43.120792	932.544495	562.483948	112.347656
-489.291504	113.471977	875.607178	-457.485199	-47.027435	870.772766	-593.436890	136.823242	508.309296	-520.804749	-115.793488	506.820404	-602.713318	136.968201	93.771378	-568.224609	-124.521904	95.494133	-435.399689	206.069901	1369.185059	-387.434692	-134.804642	1369.684204	-379.927246	47.567333	1390.499512	-352.428802	36.133705	1664.248291	-490.710571	290.789093	1129.297729	-435.132843	-251.338928	1143.993774	-314.143982	274.316498	934.549194	-276.491699	-134.364532	977.222412	-428.376556	39.459145	962.268799	575.972473	-43.171474	932.537842	562.543518	112.304749
-490.422485	113.503738	875.483887	-458.759186	-47.184872	870.454041	-594.332092	136.449295	508.080048	-522.266113	-116.115257	506.709595	-602.798340	136.989212	93.532379	-568.314270	-124.558273	95.220909	-433.433136	206.040390	1369.039185	-385.549713	-134.887589	1369.071533	-378.248840	47.538429	1389.745239	-351.926697	36.431789	1664.353271	-494.256531	291.201660	1130.302490	-436.720337	-251.654785	1144.115601	-320.261993	273.627991	934.175415	-280.357208	-135.144257	974.869019	-429.184937	39.324341	961.852600	576.102966	-43.147747	932.534485	562.594666	112.343307
-491.549683	112.599876	875.082764	-459.454803	-47.175152	870.611206	-594.908142	136.086166	507.773315	-523.730408	-116.437820	506.735687	-602.808716	137.035919	93.355125	-568.267578	-124.622963	94.972549	-431.555267	206.029663	1369.069092	-383.658325	-134.908890	1368.594849	-376.585327	47.502396	1389.034668	-351.517578	36.784058	1664.540649	-497.870453	291.473663	1131.729980	-438.638885	-251.554794	1144.292236	-325.652161	272.176422	934.512634	-283.837158	-135.834595	973.478088	-429.861389	39.397366	961.572571	576.173767	-43.209236	932.525513	562.643921	112.305222
-493.201904	112.348099	874.942627	-461.191254	-47.678661	870.385742	-595.750549	135.886566	507.753723	-525.529907	-117.021057	506.959564	-602.922729	137.050339	93.342125	-568.477661	-124.792046	94.821564	-429.811890	205.990356	1369.253296	-381.823425	-134.876602	1368.231079	-374.887604	47.484116	1388.530151	-351.207275	37.170872	1664.826782	-501.660339	291.860504	1133.643433	-440.644653	-251.749390	1144.970459	-330.890198	270.642426	935.696655	-287.048401	-136.628922	972.833008	-430.996826	39.058029	961.097107	576.315430	-43.282127	932.539673	562.758057	112.238052
-494.547119	111.896851	875.006226	-462.457886	-47.927753	870.480042	-596.338257	135.638443	507.667633	-527.342651	-117.656837	507.258484	-602.946899	137.115433	93.350777	-568.755859	-125.054352	94.807564	-428.148499	205.915192	1369.657104	-379.999207	-134.875305	1368.035156	-373.311676	47.508720	1388.173828	-350.955780	37.562767	1665.187744	-505.101410	291.721405	1135.678955	-442.676056	-251.721649	1145.739502	-335.953339	269.709351	937.398132	-289.919769	-137.362427	972.844727	-431.904205	38.842293	960.956360	576.444031	-43.327751	932.551941	562.862976	112.171135
-495.529694	111.379120	875.158203	-463.349243	-47.973309	870.762817	-596.694153	135.444641	507.688263	-528.921692	-118.016083	507.567474	-602.856567	137.170151	93.409935	-568.613525	-125.315269	94.767067	-426.707733	205.860168	1370.121460	-378.351685	-134.832214	1367.959229	-371.823669	47.559975	1387.928101	-350.808899	38.024029	1665.543701	-508.544373	291.440308	1137.909546	-444.657135	-251.948685	1146.928955	-340.743286	268.708954	939.398193	-292.609924	-138.150940	973.275818	-432.532196	38.747356	960.995056	576.595947	-43.377563	932.567322	563.024353	112.040268
-496.679108	110.930260	875.482300	-464.483734	-48.203629	871.040283	-597.064392	135.208252	507.766083	-530.743103	-118.665466	508.005280	-602.713379	136.873215	93.272285	-568.651917	-125.664345	94.829468	-425.386780	205.860413	1370.712036	-376.863190	-134.741257	1368.000854	-370.409790	47.577484	1387.768433	-350.741089	38.444183	1665.957397	-511.793762	290.996674	1140.114868	-446.552185	-251.964294	1148.117310	-345.355408	268.037018	941.334900	-295.026489	-138.764221	974.078857	-433.271515	38.483704	961.074036	576.730774	-43.408428	932.610901	563.153687	111.916809
-497.731049	110.598122	875.890930	-465.527832	-48.477772	871.435303	-597.545715	135.073715	507.939728	-532.576782	-119.239876	508.517426	-602.771301	136.884903	93.439034	-568.746765	-126.041481	94.927460	-424.201355	205.795166	1371.379395	-375.498627	-134.698715	1368.164429	-369.174255	47.666832	1387.723511	-350.767700	38.815121	1666.436035	-514.878784	290.391479	1142.304443	-448.246338	-252.287079	1149.588257	-349.333771	267.480164	943.440247	-297.219299	-139.342804	975.112000	-433.938873	38.260998	961.263123	576.846924	-43.513950	932.628357	563.337952	111.749054
-498.958740	110.320610	876.337708	-466.813934	-49.027252	871.782471	-598.019775	134.961868	508.113953	-534.531372	-119.823128	509.003235	-602.819580	136.919724	93.607857	-568.763184	-126.413170	95.027313	-423.211304	205.761475	1372.092651	-374.304840	-134.578735	1368.411621	-368.063110	47.698570	1387.754150	-350.907410	39.289879	1666.846069	-517.829895	289.657196	1144.360229	-449.826477	-252.315994	1150.845825	-352.691925	266.491180	945.415039	-299.192139	-139.578156	976.302185	-434.742615	37.861523	961.410645	576.931213	-43.552250	932.647095	563.396362	111.696213
-500.098877	109.635483	876.699524	-467.784546	-49.635986	872.281067	-598.449158	134.823105	508.202148	-536.422058	-120.364960	509.650269	-603.008545	137.294220	93.931046	-568.501160	-126.668930	95.175133	-422.366272	205.689606	1372.770874	-373.242462	-134.564194	1368.729858	-367.167847	47.797932	1387.810913	-351.165710	39.658997	1667.304688	-520.531128	289.045074	1146.498901	-451.156525	-252.563675	1152.273071	-355.734955	265.791321	947.358521	-300.813354	-140.061478	977.424561	-435.425690	37.426037	961.616882	577.038452	-43.569004	932.657227	563.451355	111.680443
-500.798737	109.420876	877.193115	-468.446014	-50.015781	872.718201	-598.778687	134.681900	508.305969	-538.261658	-120.890831	510.178864	-602.864258	137.051666	93.706665	-568.550171	-126.961182	95.332123	-421.645233	205.601685	1373.468994	-372.399170	-134.465317	1369.101318	-366.374390	47.801594	1387.965210	-351.527527	40.075165	1667.666992	-522.883545	288.190247	1148.267700	-452.260071	-252.707809	1153.444824	-358.326477	265.267029	949.110107	-302.139984	-140.605164	978.446350	-435.813171	37.166138	961.915161	577.060120	-43.612133	932.681519	563.444458	111.639168
-501.334106	109.171844	877.636658	-468.930908	-50.389603	873.105164	-599.004761	134.595032	508.371826	-539.970703	-121.232796	510.735992	-602.861206	137.081406	93.708496	-568.858215	-127.470467	95.703712	-421.073456	205.523361	1374.044556	-371.692719	-134.435074	1369.463623	-365.786438	47.813576	1388.172485	-352.011719	40.385723	1668.057495	-524.846008	287.263123	1149.825073	-453.091217	-252.783676	1154.469971	-360.599304	265.005524	950.723328	-303.178253	-140.993423	979.318298	-436.081024	36.886665	962.191284	577.122009	-43.633640	932.686218	563.479431	111.615746
-501.714233	108.891556	877.992004	-469.291290	-50.790531	873.436279	-599.159302	134.469147	508.381104	-541.621033	-121.531723	511.138702	-602.918518	137.098907	93.648262	-568.625244	-127.655540	95.738358	-420.681091	205.436707	1374.531494	-371.136230	-134.410721	1369.784058	-365.404419	47.785751	1388.400513	-352.610870	40.691116	1668.384521	-526.460083	286.250519	1151.027710	-453.669281	-252.928574	1155.377197	-362.477051	264.898041	952.125183	-303.984802	-141.051544	980.075989	-436.269165	36.573273	962.428955	577.134338	-43.716953	932.698242	563.490479	111.578300
-501.916718	108.734154	878.273010	-469.571655	-51.202690	873.671326	-599.225708	134.335846	508.301483	-543.197449	-121.753746	511.522858	-602.950745	137.119415	93.515434	-568.464050	-127.813126	95.707779	-420.464081	205.343338	1374.941772	-370.789063	-134.420746	1370.083618	-365.223602	47.744289	1388.615112	-353.382690	40.967003	1668.673950	-527.828674	285.295105	1151.945557	-453.949127	-252.947632	1156.016602	-363.951691	264.939423	953.254700	-304.441467	-141.363464	980.587158	-436.369843	36.258312	962.609558	577.225342	-43.706081	932.718689	563.504456	111.567451
-502.031189	108.593109	878.425110	-469.786652	-51.642700	873.808044	-599.266479	134.229584	508.167175	-544.668762	-122.057846	511.817230	-603.056152	137.137512	93.359207	-568.313660	-127.957130	95.692047	-420.452057	205.226334	1375.198486	-370.609863	-134.444473	1370.346680	-365.246429	47.665184	1388.816284	-354.307495	41.206478	1668.913330	-528.978455	284.423431	1152.502319	-453.955627	-252.872803	1156.328857	-365.053680	265.243286	954.037659	-304.555817	-142.014099	980.715393	-436.443512	35.934219	962.704895	577.229675	-43.768536	932.735291	563.514587	111.525642
-501.962189	108.405083	878.410400	-469.863434	-51.999496	873.804443	-599.188721	134.118378	507.933807	-545.937195	-122.124275	511.960815	-603.146362	137.094543	93.129089	-568.231812	-128.036209	95.565468	-420.615082	205.108032	1375.317749	-370.663940	-134.513428	1370.530884	-365.436676	47.553654	1388.994751	-355.399231	41.417900	1669.097412	-529.947205	283.648956	1152.745361	-453.681122	-253.112366	1156.643433	-365.835358	265.805420	954.418518	-304.444031	-142.444290	980.717102	-436.421997	35.620434	962.684753	577.271301	-43.758884	932.740417	563.521484	111.541862
-501.807770	108.167297	878.212891	-469.779999	-52.393314	873.672363	-599.141479	133.968079	507.631653	-547.079895	-122.251427	512.014343	-603.380981	137.340698	93.117752	-568.435791	-128.052826	95.674301	-420.964172	205.005142	1375.280518	-370.934662	-134.606003	1370.648438	-365.742615	47.435436	1389.117798	-356.646362	41.582680	1669.266357	-530.678772	283.096771	1152.618774	-453.226196	-253.105347	1156.492432	-366.383789	266.348358	954.326294	-304.062561	-142.585617	980.496460	-436.340637	35.302715	962.541626	577.329834	-43.799812	932.758789	563.554810	111.512016
-501.506897	107.993111	877.932495	-469.606903	-52.759186	873.408691	-599.107117	133.872269	507.345093	-548.001709	-122.320084	511.907043	-603.470520	137.202789	92.881439	-568.276794	-128.017303	95.431648	-421.428833	204.891586	1375.141846	-371.355499	-134.714310	1370.690918	-366.191437	47.292240	1389.165405	-358.046997	41.712505	1669.402588	-531.168274	282.754181	1152.236816	-452.501251	-253.279312	1156.161499	-366.748840	267.078827	953.923706	-303.327179	-143.376831	979.784851	-436.179443	34.977150	962.317566	577.339355	-43.842827	932.755371	563.557434	111.500298
-501.177551	107.830528	877.529236	-469.472321	-53.087124	872.987854	-599.105591	133.753937	507.075226	-548.731750	-122.352493	511.711243	-603.581543	137.041962	92.604668	-568.174622	-127.934341	95.051689	-422.059357	204.737778	1374.869141	-371.955292	-134.885330	1370.601074	-366.764313	47.141842	1389.099243	-359.597656	41.826054	1669.514648	-531.238464	282.553436	1151.661987	-451.498901	-253.608627	1155.693481	-366.792816	267.681488	953.099182	-302.340149	-143.952972	978.919373	-436.019897	34.639431	961.954529	577.347046	-43.856937	932.750732	563.537964	111.513191
-500.773773	107.665321	877.036926	-469.315643	-53.362659	872.551086	-599.082886	133.652054	506.812378	-549.255371	-122.346893	511.388000	-603.694275	136.902832	92.323708	-568.130737	-127.783722	94.669914	-422.764648	204.495819	1374.539917	-372.722992	-135.097382	1370.438721	-367.410431	46.935509	1389.005127	-361.273163	41.899895	1669.616699	-530.983765	282.488831	1150.862915	-450.368103	-253.848251	1154.906860	-366.661865	268.573425	951.795593	-301.109283	-144.570755	977.844910	-435.842224	34.346516	961.554260	577.387451	-43.852749	932.732849	563.566589	111.486298
-500.226715	107.491631	876.463745	-469.105835	-53.533215	872.007751	-599.097046	133.575989	506.545410	-549.536743	-122.275589	511.010284	-603.645325	136.437134	91.782509	-568.201782	-127.644440	94.312370	-423.612976	204.209518	1374.153320	-373.643250	-135.314987	1370.267578	-368.194946	46.710510	1388.970215	-363.092529	41.939705	1669.700928	-530.424561	282.603760	1149.727905	-449.082428	-254.067093	1154.008423	-366.372833	269.485138	950.111267	-299.700500	-145.265427	976.638000	-435.597900	34.059261	961.081421	577.411438	-43.861675	932.722412	563.555176	111.479034
-499.360718	107.780960	876.071777	-468.704315	-53.535526	871.385132	-598.972839	133.508789	506.344574	-549.614258	-122.232826	510.570282	-603.787598	136.300491	91.511536	-568.152527	-127.446251	93.953239	-424.562653	203.945190	1373.671631	-374.744629	-135.596115	1370.048340	-369.108246	46.386543	1388.867798	-365.047699	41.962330	1669.782227	-529.535950	282.779602	1148.396362	-447.597229	-254.287369	1152.970947	-365.864075	270.578522	948.016907	-298.010895	-146.003021	975.349854	-435.171417	33.880985	960.716492	577.471313	-43.806751	932.715210	563.564697	111.489189
-498.701019	107.665253	875.478516	-468.344055	-53.706326	870.825317	-598.900574	133.494934	506.067780	-549.585510	-122.167160	510.158997	-603.892944	136.137360	91.261055	-568.265686	-127.238930	93.628860	-425.539551	203.585632	1373.154175	-375.945221	-135.938919	1369.798706	-370.132996	46.057880	1388.766724	-367.055908	41.924835	1669.820190	-528.296326	283.048798	1146.911743	-446.012817	-254.526749	1151.895630	-365.279205	271.893494	945.513184	-296.202087	-146.838226	973.842468	-434.839172	33.626286	960.248108	577.521790	-43.802776	932.734924	563.576172	111.506416
-498.126373	107.456161	874.756836	-467.993622	-53.958961	870.289307	-598.821533	133.490204	505.837921	-549.484070	-122.159691	509.798492	-604.042236	136.015762	91.079483	-568.399475	-127.006668	93.355148	-426.580444	203.198196	1372.670532	-377.303009	-136.335403	1369.526855	-371.195679	45.665527	1388.639404	-369.205505	41.911816	1669.910767	-526.479858	282.939789	1144.996338	-444.329895	-254.735580	1150.685303	-364.521423	273.328979	942.669067	-294.246704	-147.596603	972.226624	-434.551208	33.390877	959.716980	577.521240	-43.808659	932.726990	563.571960	111.484825
-497.552673	106.825035	874.152832	-467.620178	-54.130077	869.799377	-598.683960	133.518005	505.577576	-549.315125	-122.131248	509.465820	-604.214844	135.862823	90.877281	-568.547668	-126.828377	93.114326	-427.745178	202.822342	1372.109741	-378.741455	-136.711380	1369.230225	-372.396057	45.250771	1388.532959	-371.438751	41.911346	1670.093750	-524.655579	283.211060	1143.431885	-442.520294	-254.903351	1149.470337	-363.715515	274.845703	939.478271	-292.165314	-148.351807	970.555664	-434.261536	32.973156	959.273315	577.592285	-43.779537	932.695313	563.588257	111.526642
-497.015350	106.352356	873.553711	-467.205139	-54.378227	869.427246	-598.427856	133.600754	505.404114	-549.149841	-122.164001	509.309784	-604.443665	136.065292	91.034134	-568.633118	-126.668953	92.977638	-428.871857	202.409866	1371.719604	-380.203827	-137.159378	1369.026855	-373.601105	44.781429	1388.583862	-373.723877	41.885937	1670.353271	-522.263550	283.181488	1141.537842	-440.613495	-255.118591	1148.283081	-362.810364	276.472656	935.959351	-290.060150	-149.074493	968.939880	-433.964325	32.672928	958.881897	577.582275	-43.771919	932.670471	563.554749	111.550629
-496.379730	106.009720	873.273254	-466.747131	-54.546421	869.169861	-598.073425	133.714249	505.395050	-548.880493	-122.179062	509.214111	-604.297363	135.698669	90.841469	-568.700073	-126.589729	92.951401	-430.066132	202.007690	1371.415039	-381.744995	-137.669479	1368.894287	-374.857483	44.216633	1388.718994	-376.038025	41.830414	1670.740356	-519.664124	283.168793	1139.831299	-438.692841	-255.095032	1147.102905	-361.902557	278.238800	932.236511	-287.993561	-149.738602	967.415466	-433.629425	32.341850	958.735229	577.596924	-43.752304	932.663147	563.529480	111.553490
-495.901703	105.819687	872.999207	-466.301422	-54.789146	869.083313	-597.684326	133.864227	505.494843	-548.614502	-122.211769	509.300568	-604.504456	136.029816	91.221870	-568.783020	-126.566658	93.032928	-431.286346	201.532166	1371.253540	-383.155518	-138.247177	1368.871460	-376.135406	43.694489	1389.109497	-378.342102	41.700825	1671.222412	-516.785400	283.056244	1138.176270	-436.778625	-255.269562	1146.218872	-361.059204	280.278717	928.223450	-286.017548	-150.360001	966.172424	-433.347229	32.180416	958.648926	577.604614	-43.725899	932.657288	563.501221	111.574776
-495.253082	105.599762	873.035095	-465.770874	-54.893707	869.191956	-597.145447	134.026138	505.593964	-548.339050	-122.271553	509.459686	-604.394592	136.078537	91.394272	-568.783264	-126.599838	93.193672	-432.562531	201.042267	1371.260254	-384.581238	-138.734650	1368.990356	-377.480804	43.078026	1389.633667	-380.676880	41.530090	1671.768433	-513.633057	282.932861	1136.718262	-434.932251	-255.522079	1145.573364	-360.249298	282.280060	924.144653	-284.183899	-150.802490	965.360779	-432.982086	31.983330	958.845764	577.621338	-43.682064	932.659241	563.474670	111.582672
-494.700806	105.573479	873.264893	-465.312317	-54.953529	869.390015	-596.618652	134.253998	505.809845	-548.029602	-122.350899	509.683319	-604.270020	136.145050	91.633667	-568.804626	-126.657501	93.388725	-433.879150	200.552612	1371.459229	-385.914459	-139.298126	1369.248535	-378.707581	42.454662	1390.358398	-383.002319	41.423042	1672.411255	-510.275635	282.674255	1135.415527	-433.350525	-255.546021	1145.151733	-359.542908	284.375977	920.058411	-282.471497	-151.363098	964.786011	-432.665894	31.856525	959.168213	577.632324	-43.648987	932.641663	563.449463	111.620079
-494.144196	105.593735	873.693909	-464.771881	-54.951759	869.768005	-596.041199	134.444107	506.091827	-547.620972	-122.362694	509.937073	-604.145935	136.200012	91.890358	-568.800720	-126.731476	93.565994	-435.190186	199.992752	1371.810547	-387.191132	-139.786774	1369.678589	-380.055206	41.852848	1391.088379	-385.322571	41.294975	1673.102295	-506.507355	281.981476	1134.183594	-431.899597	-255.735443	1145.062744	-358.950958	286.460571	915.945801	-280.793121	-151.715332	964.853088	-432.336090	31.791075	959.694946	577.644348	-43.605408	932.638611	563.426270	111.656471
-493.433929	105.496864	874.212280	-464.088776	-54.956360	870.233459	-595.417053	134.638687	506.387817	-547.088806	-122.396538	510.215912	-604.034790	136.291870	92.270508	-568.677612	-126.847855	93.810760	-436.395172	199.402527	1372.355469	-388.383698	-140.262283	1370.281494	-381.474579	41.257725	1391.891846	-387.646362	41.128979	1673.863037	-502.988586	281.569122	1133.437256	-430.689362	-256.301453	1145.483032	-358.632416	288.561493	912.149536	-279.376343	-152.007126	965.396423	-431.893951	31.656992	960.328796	577.656616	-43.602501	932.655334	563.415405	111.652939
-492.798035	105.628281	874.942932	-463.530121	-54.802734	870.737000	-594.754761	134.792908	506.737152	-546.507446	-122.387566	510.456482	-603.910156	136.394897	92.651031	-568.589600	-126.937515	94.102272	-437.570129	198.782135	1373.045898	-389.613068	-140.664490	1371.023560	-382.726685	40.709782	1392.935669	-389.983826	40.903553	1674.621338	-499.452271	280.968018	1133.027222	-429.795441	-256.556000	1145.955566	-358.608948	290.707947	908.490784	-277.941406	-152.014404	966.495178	-431.525238	31.607880	961.080750	577.632996	-43.626347	932.649597	563.390259	111.623466
-492.019379	105.758270	875.610535	-462.805115	-54.626644	871.323059	-594.211365	135.010574	507.167603	-545.791931	-122.276077	510.719666	-603.730652	136.473267	93.062508	-568.402466	-126.986565	94.412300	-438.742493	198.196350	1373.808105	-390.786316	-141.028137	1371.875732	-383.997589	40.086395	1393.989258	-392.205475	40.715534	1675.461182	-496.065216	280.324890	1132.873047	-429.241791	-256.775787	1146.590454	-358.892792	292.814575	905.208374	-276.600433	-151.636993	968.092346	-431.036163	31.650471	961.853699	577.611877	-43.622807	932.656799	563.334351	111.654221
-491.634308	106.017548	876.356689	-462.261688	-54.596973	871.943604	-593.721191	135.199127	507.599823	-545.120056	-122.207184	511.042145	-603.585876	136.586548	93.556107	-568.217346	-127.042213	94.754761	-439.764648	197.542450	1374.571777	-391.933441	-141.372787	1372.886841	-385.396118	39.556522	1394.922852	-394.462494	40.501041	1676.296021	-492.979858	279.647461	1132.993286	-428.991272	-256.866516	1147.293823	-359.400787	294.710602	902.433716	-275.688904	-151.484711	969.852539	-430.784302	31.720791	962.653198	577.590637	-43.622269	932.682251	563.322327	111.643166
-491.200928	106.186760	877.119629	-461.725586	-54.511486	872.447815	-593.212402	135.314865	508.074280	-544.473999	-122.081192	511.381134	-603.455200	136.639847	94.036034	-567.907959	-127.069031	95.139450	-440.785217	196.979462	1375.420532	-393.117157	-141.683334	1373.968506	-386.533203	38.919403	1396.050659	-396.644775	40.263706	1677.125366	-490.176544	278.978241	1133.341553	-429.036011	-257.204041	1148.207764	-360.431702	297.024872	900.145203	-274.739594	-150.863068	972.138000	-430.470917	31.697758	963.385986	577.649353	-43.573971	932.706116	563.310059	111.687241
-490.688873	106.360771	877.904602	-461.129333	-54.406437	872.981812	-592.557983	135.441803	508.540863	-543.853638	-121.982635	511.774841	-603.223206	136.826508	94.447075	-567.631226	-127.043793	95.542976	-441.623840	196.420135	1376.254150	-394.298279	-142.040054	1375.099243	-387.714264	38.434444	1397.116943	-398.817993	40.019753	1677.969238	-487.696869	278.349854	1133.981812	-429.260101	-257.908813	1149.379150	-361.277527	298.545197	898.350281	-274.035614	-150.288559	974.634766	-430.122101	31.679201	964.162048	577.672668	-43.492245	932.736816	563.290833	111.728073
-490.199036	106.514465	878.619385	-460.569305	-54.312233	873.534058	-592.062622	135.618637	509.016846	-543.316040	-121.960068	512.169922	-603.128174	136.902863	94.881050	-567.406982	-127.043755	95.951935	-442.384644	195.857300	1377.027588	-395.544312	-142.440262	1376.242920	-388.865356	37.909740	1398.046997	-400.929718	39.758194	1678.762695	-485.808838	277.909698	1134.744507	-429.819550	-258.040985	1150.184204	-362.238159	299.903107	897.068054	-273.380493	-149.606644	977.346436	-429.799835	31.690479	964.907043	577.690979	-43.438633	932.758484	563.292542	111.777802
-489.732422	106.835556	879.383545	-460.111786	-54.250160	874.038513	-591.698730	135.804489	509.503174	-542.920471	-121.985329	512.583069	-603.104492	137.011185	95.343079	-567.295349	-127.049812	96.363060	-442.975494	195.354858	1377.837646	-396.788239	-142.831467	1377.289795	-390.078735	37.386303	1398.791992	-403.041809	39.500813	1679.526123	-484.299652	277.504456	1135.644531	-430.541107	-258.532166	1151.124756	-363.256836	301.121735	896.277710	-272.840271	-149.042877	980.241516	-429.534760	31.687342	965.654175	577.722290	-43.413410	932.767700	563.286316	111.758492
-489.171143	107.150620	880.079773	-459.673309	-54.172218	874.554810	-591.260925	136.001068	509.986206	-542.463684	-121.988350	512.930908	-603.046692	137.186432	95.783241	-567.104675	-127.047798	96.697632	-443.505920	194.828461	1378.559814	-398.193390	-143.292450	1378.271851	-390.943451	36.813259	1399.864380	-405.092255	39.208496	1680.211182	-483.308411	277.138580	1136.455688	-431.362885	-259.046783	1152.023438	-364.126587	302.056885	895.937256	-272.164917	-148.401093	983.416931	-429.243103	31.700090	966.377380	577.693237	-43.426640	932.737488	563.264587	111.801559
-488.536713	107.454140	880.812378	-459.192261	-54.009098	874.955688	-590.621155	136.092606	510.277863	-542.012268	-121.982773	513.193054	-602.912781	137.378830	96.066368	-566.907104	-127.050346	96.980042	-443.930267	194.379074	1379.179932	-399.552155	-143.789398	1379.192871	-391.909668	36.128471	1400.610352	-407.128418	38.919201	1680.808960	-482.644348	276.902313	1137.304565	-432.443024	-259.478363	1152.764648	-364.884796	302.897247	895.918884	-271.751678	-147.950134	986.339539	-428.910034	31.657429	967.073425	577.673767	-43.392342	932.715942	563.237549	111.803459
-488.340698	106.742218	880.977966	-458.819885	-54.384739	875.317810	-590.067078	136.201797	510.353882	-541.689270	-122.112862	513.470337	-602.886597	137.530136	96.283646	-566.811890	-127.104370	97.173439	-444.230133	193.949234	1379.712646	-400.940796	-144.309738	1379.935181	-392.853729	35.509163	1401.207153	-409.136414	38.591980	1681.288696	-482.366791	276.673920	1138.049805	-433.531921	-259.994904	1153.381714	-365.481140	303.634735	896.135254	-271.465149	-147.811356	989.001404	-428.749329	31.257425	967.391357	577.614624	-43.442001	932.693909	563.208252	111.781769
-487.819031	106.651901	881.217834	-458.331146	-54.541740	875.579041	-589.461304	136.312164	510.439728	-541.306580	-122.186943	513.653564	-602.889832	137.613037	96.391243	-566.800415	-127.164841	97.339203	-444.432159	193.489639	1380.182861	-402.349335	-144.883469	1380.544678	-393.894684	34.905235	1401.578003	-411.049927	38.342327	1681.722412	-482.370636	276.399078	1138.699951	-434.694122	-260.577850	1154.007568	-365.844757	304.216370	896.479980	-271.162842	-147.596191	991.699402	-428.415924	31.099848	967.729919	577.580872	-43.454113	932.683533	563.182861	111.794456
-487.023071	106.665604	881.437256	-457.828613	-54.541142	875.694885	-588.712463	136.296555	510.422180	-540.910767	-122.327972	513.772156	-602.807922	137.703308	96.429153	-566.803284	-127.216812	97.435349	-444.631439	193.064590	1380.614380	-403.828552	-145.501740	1381.090942	-394.564636	34.256367	1402.139160	-412.911835	38.033371	1682.029175	-482.611359	276.037628	1139.145630	-435.893127	-261.009094	1154.402222	-366.148163	304.930176	897.059937	-270.798523	-147.536148	994.275208	-427.950745	30.930958	967.999084	577.546448	-43.453484	932.688904	563.136047	111.828644
-486.667755	106.525520	881.472290	-457.516937	-54.835987	875.736328	-588.238037	136.332504	510.365814	-540.525208	-122.433456	513.819275	-602.770813	137.684357	96.406746	-566.865540	-127.256386	97.427460	-444.722137	192.641479	1380.883545	-405.189819	-146.102966	1381.423340	-395.482178	33.612186	1402.267578	-414.753143	37.713337	1682.247314	-483.152954	275.692291	1139.423462	-437.072937	-261.388123	1154.647583	-366.266144	305.545288	897.683838	-270.383362	-147.663986	996.680603	-427.737366	30.676435	968.098938	577.521240	-43.345638	932.703918	563.024353	111.963669
-485.968628	106.356972	881.449219	-457.195160	-54.973564	875.659058	-587.718079	136.282104	510.239014	-540.059631	-122.497681	513.693115	-602.695801	137.637573	96.307968	-566.967712	-127.263931	97.280952	-444.867401	192.212494	1381.102905	-406.667145	-146.734863	1381.589844	-396.084015	32.894997	1402.600220	-416.541382	37.357819	1682.364136	-483.903687	275.393280	1139.607788	-438.341309	-261.790924	1154.735840	-366.135040	305.998352	898.291443	-269.993561	-147.905014	998.827759	-427.373413	30.361458	968.129822	577.511353	-43.288895	932.714600	562.961365	112.032036
-485.562805	106.246910	881.264099	-456.894318	-55.314030	875.479431	-587.085144	135.794113	509.899048	-539.615906	-122.546394	513.451660	-602.664246	137.474380	96.144455	-566.962463	-127.210480	97.096031	-444.970825	191.792068	1381.196411	-408.039703	-147.388702	1381.562378	-396.803650	32.244175	1402.627930	-418.318665	37.024658	1682.378418	-484.827484	275.170441	1139.734741	-439.607178	-262.112244	1154.614136	-366.344788	306.809662	899.044067	-269.586243	-148.248093	1000.767883	-427.159241	30.076611	968.019043	577.501709	-43.236408	932.679749	562.920959	112.096878
-485.006775	106.103508	880.955261	-456.684082	-55.669796	875.122375	-587.355286	136.047821	509.962799	-539.211182	-122.550453	513.102966	-602.894348	137.189148	96.043922	-567.105835	-127.079964	96.840904	-445.145416	191.349335	1381.185181	-409.434601	-148.060013	1381.435059	-397.513977	31.552080	1402.578125	-420.052734	36.669609	1682.294067	-485.969818	274.983002	1139.588867	-440.887024	-262.440308	1154.303955	-366.281036	307.498688	899.638306	-269.094513	-148.648590	1002.527100	-426.911011	29.673752	967.760071	577.521484	-43.176331	932.669922	562.923035	112.144455
-483.864807	105.691963	880.542419	-456.277466	-55.795677	874.653748	-586.646057	135.462570	509.477814	-538.870728	-122.565895	512.664734	-602.756714	137.005814	95.717941	-567.241272	-126.904640	96.531319	-445.338562	190.955704	1381.027222	-410.832306	-148.750900	1381.115234	-398.275055	30.903212	1402.383301	-421.709564	36.293579	1682.132935	-487.244446	275.004303	1139.444214	-442.185791	-262.680298	1153.775269	-366.232758	308.204865	900.263916	-268.775024	-149.416428	1003.626465	-426.330719	29.144833	967.426575	577.482300	-43.124264	932.620605	562.848816	112.238556
-483.477356	105.588249	880.001282	-456.162750	-56.222431	874.170166	-586.867188	135.374954	509.313293	-538.713440	-122.558258	512.310852	-603.008606	136.663162	95.464890	-567.412292	-126.674065	96.242012	-445.617371	190.526642	1380.767090	-412.195343	-149.430923	1380.647339	-399.023682	30.269796	1402.057129	-423.348816	35.897598	1681.899414	-488.634613	275.126740	1139.233276	-443.393158	-262.835571	1153.105713	-366.109100	308.832794	900.791626	-268.401337	-150.159622	1004.512268	-426.216309	28.803823	966.984192	577.443909	-43.164696	932.607788	562.839233	112.278839
-482.804413	105.269852	879.397339	-455.982025	-56.517155	873.681274	-586.753113	135.132813	509.018555	-538.626953	-122.484360	511.909271	-603.092224	136.419128	95.174393	-567.562561	-126.431000	95.953156	-445.884827	190.088791	1380.374634	-413.508575	-150.113434	1380.159424	-399.893188	29.667645	1401.534912	-424.870056	35.536167	1681.686279	-490.067719	275.261414	1138.867310	-444.641663	-263.000702	1152.343750	-366.026428	309.577881	901.321777	-268.102936	-151.034012	1005.027161	-425.966583	28.396606	966.528015	577.420532	-43.068184	932.584229	562.769897	112.363426
-482.032288	105.022865	878.796265	-455.717957	-56.827984	873.130432	-586.714539	134.942520	508.818665	-538.555725	-122.412209	511.562164	-603.181519	136.181320	94.857384	-567.527405	-126.189049	95.698105	-446.290924	189.736420	1379.956909	-414.817169	-150.719742	1379.588501	-400.521820	29.017397	1401.310059	-426.348602	35.103252	1681.443848	-491.505432	275.558258	1138.485107	-445.777161	-263.049164	1151.468750	-366.192749	310.405762	901.851440	-267.730530	-151.941132	1005.338745	-425.631287	27.974701	966.046326	577.388489	-43.061584	932.557312	562.751831	112.386963
-481.268372	104.584473	878.204773	-455.400665	-56.926640	872.768127	-586.513367	134.733307	508.613831	-538.488464	-122.332298	511.240723	-603.187683	136.043594	94.547928	-567.456421	-125.973633	95.467010	-446.781006	189.385590	1379.565063	-416.118866	-151.345932	1379.017944	-401.293121	28.472691	1400.973389	-427.744781	34.641903	1681.246948	-492.968292	275.879181	1138.132568	-446.882477	-263.074768	1150.582275	-366.226501	311.130646	902.347351	-267.581909	-153.146072	1004.954224	-425.317810	27.682533	965.679077	577.262085	-43.126884	932.556213	562.679443	112.399452
-480.686981	104.483536	877.713196	-455.338440	-57.471413	872.133362	-586.538757	134.577072	508.545074	-538.553589	-122.330490	511.080780	-603.318542	135.893127	94.357040	-567.443909	-125.819748	95.277550	-447.370300	189.061951	1379.178955	-417.385681	-151.993134	1378.510254	-402.103851	27.873966	1400.651489	-429.100342	34.175594	1681.079346	-494.427307	276.280914	1137.795898	-447.940521	-263.009644	1149.652222	-366.279663	311.845551	902.813660	-267.437744	-154.244568	1004.482788	-425.108734	27.111603	965.179810	577.289917	-43.068375	932.580322	562.693115	112.429649
-479.956726	104.170616	877.130737	-455.173584	-57.710072	871.791260	-586.281982	134.345688	508.360779	-538.564819	-122.343834	510.920898	-603.345276	135.807922	94.181656	-567.419067	-125.776031	95.130928	-448.000092	188.761993	1378.810303	-418.605042	-152.528320	1378.051636	-403.116486	27.348177	1400.195068	-430.463928	33.623005	1680.961670	-495.719025	276.765778	1137.557007	-448.898071	-262.845764	1148.717285	-366.352722	312.547913	903.294983	-267.449005	-155.627350	1003.477600	-424.839661	26.791470	964.803955	577.297424	-43.064709	932.585327	562.744202	112.425827
-479.290070	104.037399	876.717285	-454.989136	-57.942413	871.468262	-586.044495	134.061523	508.269135	-538.514771	-122.337677	510.766418	-603.395813	135.704819	94.075974	-567.397644	-125.782005	95.013710	-448.829895	188.571381	1378.461792	-419.900970	-153.044083	1377.701050	-403.892426	26.690744	1400.093872	-431.703705	33.081299	1680.947510	-497.022552	277.274170	1137.293091	-449.839996	-262.658691	1147.846191	-366.508789	313.203278	903.707092	-267.549286	-157.039734	1002.161743	-424.582489	26.501808	964.519287	577.363586	-43.023903	932.595337	562.788391	112.430466
-478.653290	103.757935	876.392883	-454.825348	-58.195160	871.255066	-585.736877	133.849091	508.184570	-538.472351	-122.380592	510.684357	-603.413757	135.603485	94.039139	-567.318604	-125.821838	94.898964	-449.701355	188.346436	1378.222168	-421.112610	-153.552261	1377.407715	-404.844055	26.141294	1399.869263	-432.949890	32.471802	1680.966797	-498.203003	277.625061	1137.125732	-450.765625	-262.325684	1147.052612	-366.739532	313.904449	904.046936	-267.767334	-158.598175	1000.485046	-424.340271	26.148342	964.328003	577.374207	-42.995266	932.562805	562.826538	112.430840
-478.150696	103.490540	876.202881	-454.708588	-58.572834	871.139954	-585.437866	133.789200	508.204742	-538.379517	-122.403320	510.620544	-603.408203	135.544968	94.081978	-567.234436	-125.915855	94.872116	-450.592438	188.037659	1378.074463	-422.342438	-153.940887	1377.213623	-405.822998	25.562803	1399.754517	-434.175201	31.854763	1681.052856	-499.273682	278.027130	1137.011963	-451.617950	-261.882629	1146.354492	-367.059174	314.535461	904.277283	-268.094818	-160.219696	998.591064	-424.152100	25.744980	964.235291	577.358276	-43.004963	932.543396	562.864014	112.420822
-477.562561	103.278053	876.184998	-454.468658	-58.762928	871.208191	-585.187439	133.757721	508.322235	-538.226563	-122.415924	510.625610	-603.434937	135.461227	94.227058	-566.973083	-126.025902	94.918106	-451.761749	187.887344	1378.064331	-423.564117	-154.343628	1377.124023	-406.827301	25.074610	1399.731934	-435.329803	31.181437	1681.227539	-500.279266	278.461517	1137.030396	-452.432617	-261.353394	1145.743652	-367.472321	315.016144	904.459045	-268.591797	-161.892548	996.515564	-423.898010	25.476234	964.337341	577.321655	-43.051899	932.534546	562.856995	112.391693
-477.047638	102.973228	876.272095	-454.366608	-59.021740	871.368958	-584.810547	133.702789	508.468109	-538.118042	-122.442802	510.761230	-603.384155	135.443039	94.418999	-566.745178	-126.142174	94.999550	-452.839874	187.661545	1378.154297	-424.688202	-154.702911	1377.172485	-408.068817	24.691975	1399.696655	-436.461761	30.507694	1681.497192	-501.114014	278.803436	1137.166992	-453.268707	-260.820129	1145.385620	-368.021545	315.470520	904.648621	-269.250824	-163.455124	994.318420	-423.712097	25.110266	964.521057	577.324341	-43.066635	932.536011	562.892029	112.391312
-476.612274	102.763313	876.561829	-454.300964	-59.316967	871.684143	-584.414246	133.645355	508.711853	-538.180359	-122.605255	511.038147	-603.297180	135.458282	94.733780	-566.585876	-126.233765	95.215363	-454.069977	187.451691	1378.387085	-425.885559	-155.044495	1377.370972	-409.032532	24.232286	1400.215820	-437.547699	29.815008	1681.822266	-501.927521	279.052155	1137.388306	-454.084045	-260.254944	1145.097168	-368.644379	315.841980	904.811462	-269.887146	-165.250275	992.027893	-423.590546	24.754812	964.886658	577.289490	-43.105350	932.553772	562.913452	112.351807
-476.187164	102.774345	877.131165	-454.179474	-59.560173	872.141357	-584.170410	133.622513	509.084015	-538.239075	-122.675308	511.349884	-603.290710	135.490799	95.099014	-566.463623	-126.337288	95.471840	-455.246674	187.223465	1378.730103	-427.038666	-155.324524	1377.684448	-410.148285	23.820597	1400.588257	-438.513672	29.188145	1682.282104	-502.554993	279.133148	1137.677856	-454.832642	-259.764313	1145.099487	-369.264679	316.193115	905.007629	-270.694458	-167.339981	989.781433	-423.489777	24.466972	965.484863	577.314697	-43.128613	932.564636	562.960144	112.364883
-475.932373	102.388336	877.432617	-454.187469	-59.902649	872.638489	-583.724792	133.618057	509.345917	-538.368225	-122.775772	511.776917	-603.182922	135.559814	95.462944	-566.329041	-126.420670	95.798691	-456.442169	186.981979	1379.154785	-428.166138	-155.669754	1378.080200	-411.346558	23.554462	1401.094116	-439.451630	28.541487	1682.764160	-503.090057	279.051086	1138.010742	-455.603394	-259.256561	1145.123901	-369.959625	316.478119	905.196045	-271.622559	-169.527298	987.610962	-423.445770	24.133862	965.919556	577.368286	-43.055817	932.558044	563.000854	112.382126
-475.844940	101.897720	877.859802	-454.300964	-60.301823	873.222107	-583.370789	133.706192	509.642975	-538.676636	-122.960960	512.258728	-603.104492	135.686310	95.836441	-566.247314	-126.496857	96.170395	-457.561768	186.638062	1379.679077	-429.233643	-155.953018	1378.567627	-412.674408	23.305433	1401.450806	-440.326660	27.855051	1683.244629	-503.604614	278.814178	1138.502808	-456.417267	-258.946564	1145.378784	-370.761353	316.566345	905.264282	-272.801971	-171.533615	985.483337	-423.542023	23.714603	966.462219	577.378235	-43.072205	932.566040	563.052185	112.370819
-475.753571	101.824570	878.537781	-454.506561	-60.695744	873.759399	-583.054688	133.830246	510.147919	-539.035461	-123.193703	512.790771	-603.071716	135.769302	96.288673	-566.161011	-126.578857	96.563248	-458.806335	186.533081	1380.349487	-430.375092	-156.181671	1379.073486	-413.655701	22.908535	1402.287231	-441.182556	27.197126	1683.801636	-504.050751	278.584839	1139.090820	-457.288971	-258.623260	1145.677124	-371.645813	316.581940	905.457825	-274.110931	-173.584076	983.500366	-423.669342	23.310444	967.107178	577.375366	-43.106625	932.554504	563.091248	112.355133
-475.329987	101.182709	879.176575	-453.791656	-60.383915	874.722351	-582.513062	133.870651	510.459167	-539.048035	-123.192780	513.205200	-602.878601	135.919571	96.739365	-565.721924	-126.640038	96.909584	-459.880981	186.253845	1380.971802	-431.454224	-156.429489	1379.629150	-414.776215	22.596462	1402.974243	-441.997009	26.515347	1684.368408	-504.424072	278.171570	1139.709961	-458.176361	-258.461182	1146.100342	-372.677002	316.472046	905.520203	-275.518982	-175.635147	981.711426	-423.404877	23.374619	968.039185	577.369690	-43.123688	932.560059	563.085938	112.356361
-475.254547	100.981407	879.859314	-453.784271	-60.513367	875.416199	-582.138062	133.964462	510.824371	-539.253235	-123.232117	513.740784	-602.805847	136.021133	97.177994	-565.446350	-126.737213	97.271606	-461.008026	186.053391	1381.792603	-432.518372	-156.691559	1380.242920	-415.863892	22.328484	1403.627441	-442.787415	25.837784	1684.935669	-504.819183	277.781891	1140.393311	-459.158783	-258.431610	1146.593628	-373.598419	316.191864	905.616333	-277.068726	-177.597061	980.155518	-423.488617	23.181252	968.784790	577.372925	-43.131870	932.570251	563.124390	112.304131
-475.300964	100.815285	880.581116	-453.900574	-60.717953	876.066589	-581.722778	134.085022	511.218353	-539.477844	-123.360100	514.264771	-602.705261	136.123230	97.620605	-565.259949	-126.838402	97.654465	-461.923523	185.736526	1382.496094	-433.602600	-156.938400	1380.838379	-416.975952	22.101734	1404.306641	-443.587036	25.188015	1685.479126	-505.081604	277.247070	1141.124878	-460.225830	-258.574890	1147.214966	-374.555359	315.889587	905.831299	-278.794128	-179.611237	978.749268	-423.679901	22.921135	969.522705	577.386353	-43.112823	932.572205	563.141602	112.325813
-475.403290	100.629890	881.179382	-453.976532	-60.782333	876.658997	-581.333862	134.196091	511.560547	-539.640747	-123.468887	514.764954	-602.622498	136.302444	98.059128	-565.040894	-126.971291	98.013405	-462.837952	185.509857	1383.211182	-434.707123	-157.154694	1381.457886	-418.007599	21.798719	1404.947266	-444.374176	24.536814	1686.004883	-505.347351	276.641724	1141.739868	-461.397430	-258.933319	1147.899048	-375.440277	315.507263	906.032654	-280.719757	-181.539368	977.479065	-423.850983	22.789904	970.154968	577.336548	-43.155788	932.585693	563.156250	112.309013
-475.559448	100.420273	881.755371	-454.129944	-60.947762	877.247375	-581.044800	134.276230	511.839233	-539.766418	-123.551971	515.203186	-602.548889	136.406021	98.409691	-564.882507	-127.122200	98.369423	-463.681488	185.332123	1383.876465	-435.774384	-157.379181	1382.088013	-419.024170	21.549381	1405.576416	-445.179077	23.943172	1686.452271	-505.660339	275.927185	1142.263184	-462.617310	-259.358276	1148.503296	-376.293213	315.103607	906.213074	-282.656921	-183.420746	976.448059	-424.105530	22.596340	970.781921	577.370728	-43.114460	932.603333	563.192078	112.330696
-475.709351	100.322067	882.264404	-454.295776	-61.068787	877.745483	-580.745605	134.352951	512.077515	-539.796387	-123.563004	515.555115	-602.480225	136.509018	98.680069	-564.630920	-127.312164	98.718346	-464.458862	185.170120	1384.548828	-436.831604	-157.613846	1382.692383	-420.037811	21.295242	1406.137939	-445.975372	23.309341	1686.923340	-505.923492	275.208038	1142.822021	-463.960846	-260.001648	1149.321411	-376.909882	314.534882	906.470947	-284.704865	-185.284973	975.551331	-424.376648	22.459644	971.336792	577.379211	-43.114872	932.598694	563.235718	112.356743
-475.944824	100.239403	882.699158	-454.479736	-61.180157	878.139893	-580.601501	134.459396	512.365173	-539.940247	-123.683723	515.906738	-602.415466	136.636917	98.909508	-564.571411	-127.473961	98.991966	-465.144592	184.889969	1385.063110	-437.911499	-157.828568	1383.211914	-421.005768	21.017708	1406.613647	-446.794617	22.690086	1687.309082	-506.237946	274.487854	1143.329468	-465.339752	-260.728302	1149.991699	-377.696747	314.026703	906.657715	-286.798767	-187.083740	974.771423	-424.671967	22.339838	971.790100	577.410950	-43.073250	932.623596	563.277100	112.352791
-476.290131	100.143105	883.046021	-454.735626	-61.316612	878.461243	-580.528381	134.483917	512.575928	-540.054382	-123.823105	516.190491	-602.379028	136.751129	99.105621	-564.493164	-127.619217	99.169174	-465.827454	184.729828	1385.602539	-439.003418	-158.076935	1383.660156	-421.973419	20.782827	1407.007202	-447.654419	22.106573	1687.587280	-506.573059	273.760315	1143.713257	-466.773163	-261.634338	1150.666626	-378.521881	313.553162	906.775330	-288.946930	-188.855331	974.045776	-425.052826	22.219040	972.159912	577.357483	-43.125099	932.617371	563.274719	112.350952
-476.607941	100.112701	883.364319	-455.026550	-61.361465	878.720825	-580.538696	134.571152	512.754822	-540.189697	-123.956268	516.349182	-602.350403	136.904373	99.285332	-564.469788	-127.779854	99.285828	-466.401520	184.523331	1385.933960	-440.088531	-158.265625	1384.045410	-422.858307	20.489101	1407.311890	-448.502869	21.530607	1687.834961	-506.952118	273.192413	1144.102661	-468.236572	-262.433075	1151.238770	-379.183960	312.967316	906.892822	-291.163269	-190.625717	973.328369	-425.445190	22.141712	972.489014	577.395203	-43.046402	932.618896	563.320557	112.345612
-476.899414	99.962692	883.574951	-455.285858	-61.300323	879.101257	-580.632324	134.590363	512.850647	-540.350159	-124.046402	516.465515	-602.342773	136.989136	99.407974	-564.439270	-127.906563	99.348274	-467.013397	184.267563	1386.150391	-441.160858	-158.498138	1384.358032	-423.723816	20.209036	1407.552612	-449.367737	20.969925	1688.050781	-507.387909	272.537354	1144.336914	-469.762054	-263.381775	1151.772095	-379.779327	312.327118	906.979248	-293.452301	-192.348038	972.526367	-425.866333	22.184025	972.846069	577.329468	-43.117126	932.620850	563.332764	112.312263
-477.330414	99.935425	883.674194	-455.774048	-61.433922	879.205811	-580.806396	134.573090	512.847961	-540.649719	-124.220032	516.519592	-602.378601	137.024277	99.399063	-564.618103	-128.027115	99.331978	-467.476685	184.169174	1386.356445	-442.245667	-158.707092	1384.568848	-424.590668	19.982304	1407.667358	-450.305908	20.474609	1688.092651	-507.872711	271.991791	1144.451050	-471.287567	-264.291168	1152.218628	-380.304169	311.685059	906.981079	-295.775360	-194.083603	971.722046	-426.379364	22.082645	972.972046	577.339722	-43.110115	932.615356	563.377014	112.330002
-477.877930	99.917885	883.699402	-456.286774	-61.640633	879.163940	-581.116516	134.554749	512.786865	-540.963989	-124.357277	516.488892	-602.437134	137.022598	99.297874	-564.660767	-128.100372	99.258553	-467.967743	183.965118	1386.422852	-443.310516	-158.954819	1384.704956	-425.419647	19.752785	1407.667847	-451.207153	19.953432	1688.124146	-508.419464	271.459747	1144.408691	-472.831055	-265.281525	1152.590454	-380.900116	311.067169	906.902588	-298.108185	-195.795151	970.792175	-426.965607	21.929600	972.989624	577.314392	-43.097878	932.623108	563.390381	112.366081
-478.284363	99.865761	883.570801	-456.698486	-61.739941	879.024292	-581.328186	134.467484	512.581970	-541.349304	-124.475929	516.381409	-602.519409	136.953796	99.110435	-564.675110	-128.134888	99.097038	-468.496094	183.766541	1386.389160	-444.316650	-159.260696	1384.742920	-426.181885	19.480654	1407.606812	-452.142944	19.477318	1688.025635	-508.949860	270.983124	1144.251221	-474.410309	-266.123505	1152.844727	-381.434723	310.440704	906.748474	-300.488434	-197.536102	969.728638	-427.432953	21.837021	972.881531	577.316528	-43.047882	932.626343	563.407898	112.423157
-478.666534	99.791710	883.312195	-457.046234	-61.791965	878.784729	-581.645081	134.312592	512.343628	-541.755859	-124.560951	516.173645	-602.589905	136.867493	98.886620	-564.826904	-128.108109	98.900665	-469.019714	183.615753	1386.283936	-445.338593	-159.506027	1384.632202	-426.931396	19.238007	1407.436279	-453.105377	19.050114	1687.831543	-509.571198	270.569153	1144.003052	-475.905273	-266.950165	1152.886597	-381.942047	309.794769	906.549438	-302.834167	-199.326279	968.587280	-427.878296	21.781935	972.667358	577.313538	-43.037453	932.633484	563.437866	112.416588
-479.230316	99.661972	882.994995	-457.451904	-61.931011	878.454468	-582.067322	134.163071	512.061462	-542.324280	-124.634995	515.924316	-602.727051	136.762192	98.635727	-565.033569	-127.997581	98.630852	-469.527802	183.362244	1385.994019	-446.337555	-159.774643	1384.420898	-427.725647	18.990231	1407.185303	-454.062164	18.620234	1687.584106	-510.189819	270.249451	1143.704346	-477.517883	-267.766357	1152.941040	-382.412048	309.099274	906.271667	-305.226501	-201.139618	967.225647	-428.416107	21.671303	972.365967	577.276428	-43.050716	932.653625	563.459045	112.394173
-479.724792	99.593445	882.634766	-457.869141	-62.050343	878.061157	-582.516541	133.990662	511.720032	-542.911743	-124.622246	515.609619	-602.799866	136.612686	98.247513	-565.187073	-127.883400	98.276924	-470.037811	183.089722	1385.634888	-447.269073	-160.097412	1384.126465	-428.490723	18.809021	1406.856079	-455.035400	18.218943	1687.279053	-510.823242	269.959076	1143.311157	-479.051605	-268.303955	1152.631470	-382.883667	308.374481	905.946655	-307.590454	-202.998016	965.712097	-428.950012	21.565298	972.023560	577.253174	-43.047623	932.650085	563.495972	112.411148
-480.184448	99.512108	882.213318	-458.340149	-62.146465	877.602417	-582.982666	133.793106	511.326019	-543.653564	-124.642258	515.309265	-602.837524	136.454803	97.831299	-565.427917	-127.713234	97.888878	-470.508118	182.799927	1385.185303	-448.168091	-160.400284	1383.717041	-429.254364	18.608332	1406.481445	-456.029236	17.861523	1686.905396	-511.501099	269.649567	1142.787842	-480.663666	-269.032410	1152.435669	-383.339722	307.633667	905.553650	-310.013458	-204.862106	964.013306	-429.484100	21.442184	971.614319	577.262634	-43.004990	932.657349	563.527283	112.441467
-480.769836	99.348045	881.715576	-458.893829	-62.236954	877.098022	-583.575378	133.575500	510.906097	-544.430725	-124.638885	514.967896	-602.961792	136.275360	97.368202	-565.552063	-127.510002	97.514977	-471.026367	182.541367	1384.645386	-449.064575	-160.663437	1383.246704	-429.992584	18.382915	1406.063599	-457.027008	17.537695	1686.505981	-512.196716	269.460327	1142.203735	-482.245361	-269.602295	1152.057007	-383.724365	306.895233	905.163086	-312.502869	-206.858551	962.106689	-430.084259	21.315718	971.126526	577.262268	-42.990780	932.667908	563.557068	112.451660
-481.380524	99.152504	881.163025	-459.431488	-62.356293	876.549622	-584.275574	133.387619	510.510040	-545.358765	-124.624886	514.623291	-603.068848	136.035660	96.895172	-565.770569	-127.311653	97.101936	-471.620209	182.314514	1384.045166	-449.962372	-160.974838	1382.655151	-430.716034	18.173664	1405.562500	-458.025909	17.229845	1686.068115	-512.928162	269.264832	1141.570557	-483.847748	-270.047363	1151.503296	-384.133575	306.071198	904.668335	-314.985626	-208.789673	960.032715	-430.694000	21.174639	970.591003	577.247375	-42.964161	932.685059	563.575439	112.483162
-481.974487	99.062645	880.617920	-460.023987	-62.519810	875.993530	-584.973083	133.102539	510.093536	-546.332581	-124.613800	514.290283	-603.224365	135.861282	96.467270	-565.818115	-127.116234	96.682388	-472.229156	182.091858	1383.426147	-450.808502	-161.267776	1382.092529	-431.450378	17.981483	1405.013794	-458.997284	16.954971	1685.606689	-513.702698	269.072510	1140.863159	-485.376648	-270.291840	1150.810425	-384.449677	305.182098	904.220581	-317.452362	-210.789124	957.794128	-431.316498	21.036444	970.053406	577.258667	-42.913162	932.691040	563.595947	112.524284
-482.684265	98.858406	880.046204	-460.701385	-62.634956	875.419312	-585.667542	132.813629	509.668854	-547.453674	-124.533394	513.913940	-603.357666	135.650772	96.009247	-566.087402	-126.896538	96.227127	-472.862488	181.851517	1382.778320	-451.660095	-161.648453	1381.422729	-432.131683	17.793903	1404.465454	-459.969391	16.714191	1685.138062	-514.465332	268.841949	1140.106323	-486.886322	-270.674591	1150.155518	-384.738892	304.295319	903.616882	-319.980835	-212.686722	955.424500	-431.995605	20.886967	969.473877	577.219238	-42.910309	932.687805	563.616028	112.524818
-483.395355	98.598846	879.493774	-461.181274	-62.650192	874.941711	-586.424561	132.515915	509.318207	-548.509033	-124.449394	513.617249	-603.443970	135.474747	95.553337	-566.216797	-126.747963	95.830467	-473.480682	181.624146	1382.107666	-452.409729	-161.931931	1380.776733	-432.948273	17.656868	1403.756592	-460.926422	16.503315	1684.702637	-515.239258	268.541504	1139.359863	-488.304932	-270.825745	1149.369751	-385.091949	303.305786	903.079834	-322.583710	-214.697678	952.928528	-432.629669	20.847586	968.972473	577.239624	-42.897110	932.679565	563.644287	112.581146
-484.060730	98.314194	878.939819	-461.576477	-62.588837	874.394653	-587.181396	132.205460	508.875366	-549.644043	-124.379860	513.283508	-603.557373	135.279877	95.112251	-566.320435	-126.641281	95.469246	-474.184875	181.437759	1381.512939	-453.249359	-162.239716	1380.118896	-433.519867	17.385836	1403.403076	-461.871338	16.315605	1684.262451	-515.997803	268.225189	1138.608643	-489.644867	-270.938019	1148.578003	-385.347107	302.307465	902.627747	-325.082520	-216.549606	950.358337	-433.155060	20.813435	968.417419	577.166626	-42.909885	932.673767	563.640503	112.541382
-485.092102	98.243370	878.516846	-462.706940	-63.026100	873.810181	-588.082642	131.997223	508.524963	-551.057190	-124.399590	513.092773	-603.724548	135.113266	94.687592	-566.512695	-126.558922	95.118057	-474.934326	181.279541	1380.901733	-454.036621	-162.550491	1379.526733	-434.191711	17.195478	1402.924927	-462.768738	16.157089	1683.864502	-516.773438	267.902710	1137.864136	-490.901062	-270.820038	1147.738770	-385.663605	301.252869	902.144653	-327.648193	-218.525803	947.620422	-434.087677	20.458811	967.852661	577.184082	-42.886307	932.683044	563.665588	112.567337
-486.097839	98.186188	878.168030	-463.874390	-63.312363	873.347534	-589.132874	131.896042	508.275787	-552.579346	-124.550316	512.954773	-603.995605	134.936310	94.313828	-566.752075	-126.568474	94.839325	-475.661896	181.125763	1380.392090	-454.778168	-162.861588	1379.009399	-434.863922	17.070990	1402.493530	-463.691864	16.036633	1683.449219	-517.449890	267.553101	1137.249512	-492.067169	-270.757202	1147.058105	-385.948730	300.139130	901.680115	-330.180664	-220.482147	944.746033	-435.045837	20.197798	967.393738	577.133911	-42.897488	932.691040	563.657104	112.556923
-487.208191	98.054321	877.846436	-465.051025	-63.473694	872.969116	-589.928955	131.620972	507.954254	-554.006897	-124.567253	512.765137	-604.093994	134.463516	93.645500	-566.892029	-126.599823	94.575005	-476.388916	180.944550	1379.943848	-455.551788	-163.154068	1378.515015	-435.579681	16.957712	1402.083130	-464.511078	15.914790	1683.193237	-518.213989	267.059204	1136.684204	-493.158813	-270.464905	1146.255615	-386.208038	298.924988	901.396851	-332.918121	-222.525070	941.708191	-436.033478	20.025484	966.976440	577.088623	-42.876747	932.690979	563.676575	112.587898
-488.588440	97.933426	877.772095	-466.273346	-63.749054	872.716431	-591.085876	131.685623	507.836700	-555.474609	-124.721024	512.667725	-604.463013	134.759354	93.742508	-566.933289	-126.681046	94.339508	-477.177795	180.780045	1379.536621	-456.269165	-163.379211	1378.107788	-436.240875	16.809875	1401.779663	-465.344727	15.860273	1682.965698	-519.000732	266.538879	1136.171509	-494.149445	-270.110901	1145.560303	-386.584808	297.788605	900.982788	-335.717102	-224.546722	938.589966	-437.195831	19.783976	966.753235	577.040955	-42.844307	932.684509	563.669434	112.579872
-489.760345	97.661705	877.634399	-467.383118	-64.039284	872.558838	-591.969727	131.541306	507.612152	-556.810181	-124.761711	512.533691	-604.621399	134.750671	93.509460	-566.996826	-126.805779	94.080162	-477.984497	180.641891	1379.245972	-457.009247	-163.615372	1377.752319	-436.899902	16.687870	1401.545532	-466.126221	15.807939	1682.792480	-519.767578	265.958405	1135.700195	-495.061707	-269.741516	1145.001221	-386.990875	296.553375	900.684692	-338.640015	-226.544479	935.447205	-438.201691	19.527418	966.545410	577.009583	-42.787193	932.681885	563.648071	112.609718
-491.063354	97.389053	877.528992	-468.764465	-64.166779	872.448425	-592.990356	131.559235	507.497345	-558.137573	-124.992233	512.416626	-604.876526	134.753403	93.344818	-567.083801	-127.006523	93.938484	-478.793976	180.511108	1379.033936	-457.692780	-163.814468	1377.468018	-437.564728	16.600365	1401.378662	-466.864777	15.777984	1682.681885	-520.558472	265.402618	1135.382324	-495.883148	-269.345367	1144.431641	-387.442963	295.249939	900.450989	-341.652069	-228.527145	932.262085	-439.359009	19.335474	966.355408	576.917908	-42.811123	932.660034	563.603760	112.606201
-492.527496	97.179871	877.585876	-470.235901	-64.349953	872.467896	-593.929260	131.563568	507.344910	-559.297424	-125.080177	512.290283	-605.012939	134.772156	93.172157	-567.163208	-127.234337	93.811211	-479.576141	180.376968	1378.899170	-458.293793	-163.984238	1377.320068	-438.230865	16.500731	1401.288818	-467.574951	15.773400	1682.648560	-521.325867	264.776550	1135.150757	-496.599579	-268.645233	1143.908203	-387.970551	293.827759	900.263855	-344.763519	-230.497818	929.105896	-440.652191	19.143312	966.315796	576.824524	-42.766933	932.645935	563.554871	112.623962
-494.011902	96.869873	877.634155	-471.725037	-64.604477	872.516968	-594.914612	131.597198	507.262085	-560.416443	-125.272438	512.228149	-605.215454	134.878098	93.046837	-567.226318	-127.455643	93.695244	-480.343079	180.216141	1378.878540	-458.771545	-164.207611	1377.227661	-438.846375	16.419231	1401.255005	-468.211975	15.774980	1682.673340	-522.063293	264.235901	1135.002319	-497.246246	-268.033020	1143.526489	-388.551361	292.573273	900.060181	-347.938202	-232.482773	925.981812	-441.947693	18.890396	966.278015	576.795349	-42.725719	932.626770	563.530396	112.643448
-495.637970	96.575027	877.736877	-473.418823	-64.825211	872.668457	-595.742554	131.554169	507.105286	-561.372925	-125.413666	512.047424	-605.341675	135.006348	92.899139	-567.335571	-127.665558	93.586891	-481.131500	180.131683	1378.935669	-459.267090	-164.358826	1377.188110	-439.476990	16.349146	1401.295776	-468.818878	15.772285	1682.737061	-522.840027	263.632629	1134.944336	-497.814301	-267.466217	1143.327148	-389.153107	291.162994	900.015808	-351.210480	-234.398285	922.966980	-443.398285	18.676065	966.309570	576.746216	-42.723602	932.603027	563.509827	112.627525
-497.372437	96.225143	877.870117	-475.122894	-65.165970	872.880798	-596.616455	131.563675	506.951141	-562.205444	-125.528725	511.968262	-605.523743	135.138901	92.757988	-567.393738	-127.832970	93.486687	-481.961792	180.111206	1379.049805	-459.701294	-164.439087	1377.219971	-440.044250	16.307316	1401.382935	-469.354004	15.784444	1682.865112	-523.529114	263.001953	1134.939087	-498.300354	-266.688934	1143.025146	-389.793884	289.773590	900.018799	-354.533569	-236.280106	920.041199	-444.917572	18.413740	966.389221	576.658997	-42.778225	932.609802	563.498352	112.562057
-499.234039	95.909027	878.115967	-476.986694	-65.393906	873.121826	-597.488831	131.572205	506.851318	-563.153259	-125.719872	511.916229	-605.721313	135.286682	92.688660	-567.548767	-127.983734	93.414345	-482.723755	179.998703	1379.205566	-460.057800	-164.556442	1377.306641	-440.585968	16.289352	1401.515991	-469.824646	15.797152	1683.010986	-524.280518	262.246826	1134.990234	-498.693817	-266.009613	1142.932373	-390.448029	288.335785	900.043945	-357.864563	-238.061539	917.337585	-446.575043	18.171242	966.538269	576.578369	-42.801571	932.609436	563.457703	112.530670
-501.185333	95.505974	878.326294	-478.949158	-65.714584	873.410461	-598.341553	131.515228	506.662048	-564.183289	-126.132820	511.904144	-605.826050	135.401871	92.587120	-567.811646	-128.088882	93.346764	-483.436462	179.898331	1379.408691	-460.365997	-164.607285	1377.431274	-441.087921	16.295349	1401.647705	-470.235229	15.805832	1683.173828	-525.027039	261.587067	1135.126709	-499.069580	-265.305542	1142.920898	-391.041382	286.959412	900.183105	-361.297607	-239.845871	914.708252	-448.321625	17.884167	966.688904	576.527527	-42.796593	932.614746	563.430542	112.514519
-503.291473	95.130600	878.560669	-481.001892	-66.130768	873.662354	-599.088623	131.368698	506.395813	-565.087280	-126.421364	511.788696	-605.716003	135.159790	92.228004	-567.956116	-128.158630	93.240395	-484.135376	179.821152	1379.606445	-460.619171	-164.645187	1377.565552	-441.570618	16.298422	1401.744385	-470.577972	15.817664	1683.329712	-525.806335	260.955261	1135.250854	-499.479614	-264.765137	1143.020508	-391.832275	285.546448	900.273315	-364.799072	-241.117371	912.079041	-450.164917	17.547333	966.821167	576.435547	-42.798763	932.610596	563.360352	112.501549
-505.470490	94.677444	878.732239	-483.234009	-66.394257	873.953064	-599.880920	131.247940	506.128906	-565.984375	-126.646385	511.581757	-605.984680	135.529037	92.348946	-568.082336	-128.190460	93.123848	-484.808105	179.617035	1379.670654	-460.782898	-164.616974	1377.686646	-442.004150	16.340965	1401.784058	-470.856232	15.796059	1683.430908	-526.628418	260.319458	1135.349731	-499.764069	-264.102570	1143.098022	-392.619873	284.178955	900.354004	-368.432434	-243.292908	909.889648	-452.135468	17.281649	966.940002	576.323730	-42.819107	932.624634	563.274963	112.460274
-507.763550	94.349640	878.948120	-485.458344	-66.805191	874.166138	-600.804321	131.094391	505.918060	-566.864685	-126.812820	511.386566	-605.911987	135.274689	91.966667	-568.235107	-128.179916	92.904053	-485.433014	179.549133	1379.847778	-460.949310	-164.619812	1377.831299	-442.385681	16.405689	1401.785767	-470.995361	15.820372	1683.521240	-527.429077	259.715729	1135.517700	-500.099670	-263.618866	1143.343872	-393.373505	282.822906	900.506897	-371.994690	-244.919067	907.821960	-454.160217	16.962740	967.043335	576.244812	-42.786385	932.616638	563.163696	112.487686
-510.188080	94.039345	879.089233	-487.784485	-67.174789	874.333313	-601.757385	130.923401	505.654083	-567.900024	-127.082741	511.110992	-606.083984	135.263275	91.795769	-568.375977	-128.183533	92.706451	-485.992798	179.519485	1379.960693	-461.017639	-164.563568	1377.879028	-442.717834	16.502575	1401.715942	-471.072876	15.806004	1683.535645	-528.291992	259.168030	1135.705811	-500.428345	-263.152893	1143.466797	-394.152130	281.533295	900.616150	-375.533661	-246.485123	905.904236	-456.307861	16.697048	967.087708	576.140930	-42.814640	932.607178	563.085876	112.460503
-512.637817	93.653954	879.128784	-490.209991	-67.485443	874.413025	-602.805481	130.800110	505.298187	-568.768250	-127.289406	510.762909	-606.242554	135.247330	91.605957	-568.394897	-128.129211	92.437737	-486.481689	179.473801	1380.026611	-461.019073	-164.491562	1377.900269	-443.129333	16.622301	1401.388428	-471.040283	15.833744	1683.436279	-529.165405	258.784180	1135.793823	-500.768921	-262.916840	1143.780029	-394.878082	280.240723	900.720886	-379.046692	-247.981201	904.166443	-458.512024	16.415258	967.034241	576.076843	-42.871265	932.629333	563.001526	112.444351
-515.163208	93.293137	879.112183	-492.614746	-67.853142	874.381714	-603.886414	130.668579	504.949524	-569.577698	-127.397316	510.309875	-606.422791	135.230682	91.352066	-568.535156	-128.044983	92.117165	-487.046143	179.442719	1379.981323	-461.080475	-164.386765	1377.862183	-443.417542	16.713717	1401.149780	-470.932892	15.768029	1683.339966	-530.137024	258.528564	1135.813599	-501.115509	-262.715240	1143.942261	-395.751221	278.935883	900.755493	-382.442902	-249.443924	902.646362	-460.795654	16.102739	966.921936	576.039795	-42.798737	932.636841	562.932617	112.413902
-517.718567	93.004807	879.005554	-495.035156	-68.207489	874.272888	-604.858765	130.453339	504.508606	-570.272583	-127.552750	509.747498	-606.567688	135.155258	90.949379	-568.666199	-127.894363	91.705246	-487.576874	179.505478	1379.900391	-461.011597	-164.285217	1377.717163	-443.419312	16.797375	1400.976440	-470.724976	15.731182	1683.084717	-531.018860	258.201202	1135.766113	-501.526672	-262.539001	1144.118896	-396.393066	277.719574	900.869873	-385.816101	-250.736221	901.277405	-463.123901	15.839674	966.735474	576.029968	-42.840210	932.663208	562.900391	112.373116
-520.389465	92.727562	878.757446	-497.559814	-68.472801	874.024719	-605.755554	130.231766	503.918091	-570.919006	-127.649429	509.051422	-607.007568	135.210754	90.577736	-568.895630	-127.681587	91.230400	-487.900269	179.412384	1379.596313	-460.792175	-164.174530	1377.488770	-443.704559	17.007641	1400.301636	-470.406647	15.720449	1682.685547	-531.651428	257.601379	1135.476685	-501.949982	-262.614166	1144.325195	-397.007782	276.496002	900.807556	-389.081085	-252.059097	899.960266	-465.568970	15.631693	966.411438	575.971497	-42.872181	932.670715	562.831848	112.316666
-523.099792	92.354218	878.352295	-500.055267	-68.791252	873.608398	-606.623962	130.055466	503.194977	-571.382874	-127.661911	508.232452	-607.241638	134.960175	90.014992	-569.038757	-127.428574	90.729530	-488.230377	179.410629	1379.201782	-460.483521	-164.042816	1377.154175	-443.758392	17.120590	1399.669434	-469.992889	15.694001	1682.145874	-532.592102	257.577148	1135.343872	-502.440155	-262.672791	1144.337280	-397.848419	275.247314	900.645813	-392.285919	-253.236755	898.743835	-468.044800	15.358692	965.936462	575.907043	-42.940411	932.649963	562.767883	112.263985
-525.780579	92.062508	877.812866	-502.542786	-69.082779	873.085022	-607.346802	129.733002	502.359253	-571.715149	-127.680328	507.418335	-607.165161	134.441986	89.315781	-569.067383	-127.122864	90.304092	-488.568604	179.450821	1378.635864	-460.196350	-163.839020	1376.676270	-443.581482	17.274511	1399.051636	-469.462524	15.662321	1681.537231	-533.779114	257.901428	1135.191528	-503.015808	-263.019196	1144.339478	-398.800537	274.085510	900.340698	-395.350220	-254.351318	897.621094	-470.544342	15.141765	965.361084	575.907166	-43.011883	932.628784	562.762085	112.194679
-528.532776	91.859940	877.040771	-505.058136	-69.348282	872.438599	-608.107178	129.366760	501.610474	-572.123657	-127.774796	506.732635	-607.312317	134.068329	88.817307	-569.171448	-126.899147	90.003220	-488.918304	179.535507	1378.012329	-459.830292	-163.644257	1376.137085	-443.679565	17.526718	1397.971558	-468.841095	15.671768	1680.902344	-534.919800	258.065826	1134.672607	-503.684875	-263.473572	1144.265137	-399.778961	272.919647	899.857971	-398.331055	-255.400879	896.508118	-473.118500	15.050127	964.616943	575.917297	-43.063358	932.593506	562.761597	112.153114
-531.360107	91.511497	876.180420	-507.582428	-69.617279	871.759216	-608.965454	128.960419	500.902252	-573.117493	-128.248123	506.344055	-607.455261	133.633957	88.434364	-569.624451	-126.793579	89.828278	-489.141083	179.582138	1377.226929	-459.383636	-163.479111	1375.438354	-443.756836	17.868814	1396.839111	-468.109619	15.684160	1680.341675	-535.980591	258.053070	1133.724731	-504.359863	-264.235413	1144.230103	-400.724701	271.806793	899.267822	-401.149353	-256.346924	895.447937	-475.774170	14.929804	963.829163	575.888672	-43.116703	932.530518	562.761963	112.062660
-534.133728	91.278168	875.297363	-510.087006	-69.735161	871.060486	-609.809998	128.490402	500.373901	-573.936646	-128.623856	506.046173	-607.611511	133.302567	88.187485	-569.923523	-126.809486	89.754440	-489.374847	179.602707	1376.270264	-459.042603	-163.207428	1374.717529	-443.281281	17.964645	1396.269287	-467.285889	15.713016	1679.834595	-537.315002	258.486664	1132.816772	-505.121094	-265.040405	1143.989502	-401.729645	270.759857	898.645020	-403.954590	-257.180542	894.410156	-478.420532	14.931994	963.033752	575.900146	-43.186195	932.487000	562.783813	112.013237
-537.055420	90.986824	874.415771	-512.673584	-69.871941	870.500305	-610.762756	128.129700	499.990662	-574.886414	-129.105469	505.918884	-607.745178	133.034012	88.069084	-570.171204	-126.741791	89.591820	-489.590698	179.720108	1375.365112	-458.522003	-163.035919	1374.039307	-443.398224	18.446003	1395.167236	-466.375488	15.795298	1679.403320	-538.311218	258.810120	1132.015747	-505.909973	-265.917511	1143.724976	-402.491852	269.387207	898.106445	-406.649811	-257.867706	893.389771	-481.166748	14.994111	962.295776	575.924744	-43.249290	932.457947	562.835876	111.945992
-539.991638	90.813683	873.742859	-515.330688	-69.776756	870.068542	-611.788147	127.828812	499.696686	-575.806274	-129.613342	505.834351	-608.099121	133.008224	88.071213	-570.641174	-126.949448	89.578514	-489.857971	180.110214	1374.639526	-458.000916	-162.757645	1373.326050	-443.124176	18.647551	1394.533691	-465.409515	15.874574	1678.974487	-539.289429	259.204163	1131.260132	-506.686005	-266.822113	1143.466919	-403.651306	268.544250	897.417969	-409.278015	-258.424286	892.513245	-483.905121	15.183226	961.703552	575.944336	-43.331963	932.450684	562.903320	111.887283
-543.005371	90.539978	873.349121	-518.074463	-69.710182	869.944397	-612.982178	127.626579	499.566742	-576.779785	-130.212646	505.729309	-608.387207	132.930954	88.005104	-571.309082	-127.214516	89.560730	-489.999237	180.340454	1373.758423	-457.385132	-162.526749	1372.650879	-443.300537	19.131083	1393.505859	-464.391113	16.017975	1678.557251	-540.324707	259.631958	1130.513306	-507.493469	-267.777893	1143.348022	-404.470642	267.013794	896.861755	-411.896332	-258.817841	891.772400	-486.628876	15.340382	961.354919	575.892212	-43.468536	932.463867	562.945313	111.812241
-546.080627	90.264221	873.169739	-520.804382	-69.606842	870.069397	-614.109985	127.439064	499.397522	-577.673401	-130.801315	505.557526	-608.511902	132.888199	87.817711	-572.296021	-127.513039	89.516479	-490.151917	180.548492	1373.038696	-456.819183	-162.146118	1372.038818	-443.321930	19.541821	1392.664917	-463.344269	16.170612	1678.074707	-541.341248	260.062103	1129.864746	-508.297729	-268.696106	1143.257324	-405.598938	265.794647	896.289551	-414.497803	-259.135742	891.059631	-489.307373	15.569398	961.199829	575.886658	-43.539284	932.485046	563.028625	111.759239
-549.137817	90.000954	873.237671	-523.490601	-69.521790	870.272217	-615.427795	127.372322	499.309448	-578.404358	-131.212479	505.384033	-608.935791	133.040894	87.685806	-573.091736	-127.810341	89.445244	-490.339844	180.746582	1372.326538	-456.251129	-161.730957	1371.502441	-443.246277	19.940409	1391.993042	-462.326324	16.351971	1677.643311	-542.377869	260.514221	1129.315063	-509.073547	-269.507965	1143.276733	-406.838043	264.532654	895.836609	-416.982666	-259.274902	890.578369	-491.846375	15.726958	961.155762	575.889893	-43.623180	932.521912	563.115356	111.667648
-552.037842	89.760147	873.368713	-525.981873	-69.606049	870.566101	-616.604858	127.272095	499.092529	-578.911926	-131.383453	505.183380	-609.323547	133.165894	87.582260	-573.598938	-128.009628	89.322182	-490.616028	180.893585	1371.693726	-455.751617	-161.302658	1371.087891	-443.043030	20.196751	1391.451172	-461.345367	16.591225	1677.188110	-543.485535	260.986115	1128.976440	-509.850159	-270.244751	1143.423950	-408.149567	263.261536	895.432251	-419.416077	-259.264313	890.213623	-494.174622	15.838820	961.167236	575.857544	-43.663834	932.562439	563.179749	111.622971
-554.848206	89.596115	873.577637	-528.346741	-69.782173	870.883911	-617.725525	127.132874	498.932495	-579.306030	-131.335480	504.991974	-609.599670	133.281021	87.425377	-573.960083	-128.245163	89.232567	-490.883179	181.029495	1371.285889	-455.244507	-160.857681	1370.749268	-443.061829	20.699219	1390.783203	-460.377960	16.883017	1676.757568	-544.601196	261.431610	1128.720093	-510.626007	-270.893188	1143.713013	-409.499451	261.905792	895.158508	-421.733124	-259.152374	890.037476	-496.352173	15.926564	961.206177	575.845764	-43.715580	932.605591	563.272827	111.587669
-557.595337	89.328506	873.877197	-530.542786	-69.999702	871.227844	-618.729431	126.977776	498.760376	-579.926392	-131.605133	504.856750	-609.871094	133.418823	87.320885	-574.312622	-128.389877	89.193588	-491.195709	181.241714	1370.972778	-454.814148	-160.408920	1370.533691	-443.002258	21.169989	1390.282715	-459.453125	17.253428	1676.314453	-545.807434	261.922333	1128.693481	-511.405273	-271.375549	1144.087036	-410.909851	260.559479	895.029053	-423.889923	-258.756317	890.057739	-498.421082	15.939271	961.304321	575.741516	-43.778152	932.665649	563.272827	111.591362
-560.271057	89.012939	874.267212	-532.723938	-70.220436	871.576416	-619.851563	126.879059	498.665253	-580.766541	-131.938751	504.815735	-610.229431	133.584045	87.296844	-574.766541	-128.533417	89.232178	-491.511749	181.513214	1370.802124	-454.380035	-160.023285	1370.475220	-442.977448	21.611572	1389.911743	-458.595001	17.589281	1676.025391	-547.053040	262.414734	1128.753540	-512.175415	-271.803192	1144.715088	-412.355225	259.210205	895.000122	-426.050598	-258.284729	890.184265	-500.457245	15.865026	961.456848	575.827148	-43.855297	932.756226	563.566284	111.502090
-562.799988	88.773209	874.650269	-534.764465	-70.452522	871.877502	-620.859497	126.673523	498.594086	-581.477112	-132.069534	504.771820	-610.574097	133.775269	87.323288	-575.284973	-128.747818	89.429550	-491.842072	181.769150	1370.741699	-453.907471	-159.614365	1370.512817	-442.942810	22.073160	1389.648438	-457.820831	18.016682	1675.768311	-548.369202	262.831299	1128.963501	-512.926880	-272.104340	1145.380737	-413.778259	257.773468	895.116089	-427.859650	-257.609100	890.576111	-502.343292	15.799116	961.577820	576.552307	-43.252636	932.484192	564.293945	111.661285
-565.290588	88.454834	875.000977	-536.694397	-70.761421	872.154785	-622.016602	126.427620	498.541260	-582.369385	-132.168503	504.817108	-610.917664	133.936264	87.351967	-575.616150	-128.824570	89.517464	-492.140045	182.033020	1370.744629	-453.445007	-159.215378	1370.560425	-442.943909	22.554667	1389.491333	-457.122925	18.462820	1675.544067	-549.666443	263.042297	1129.210083	-513.701660	-272.252716	1146.079102	-415.175995	256.228760	895.364441	-429.530792	-256.767670	890.952454	-504.174225	15.680706	961.676392	575.688354	-44.267406	932.747131	564.007629	111.267387
-567.633179	88.159821	875.286438	-538.576355	-71.048080	872.356323	-623.366638	126.139694	498.577728	-583.337097	-132.331039	504.827698	-611.278748	134.048126	87.248665	-576.065674	-128.896027	89.536491	-492.425446	182.279861	1370.720581	-453.011963	-158.757721	1370.645874	-442.920685	22.920376	1389.333374	-456.524963	18.946619	1675.312866	-551.056091	263.193878	1129.491699	-514.459595	-272.297455	1146.738647	-416.541473	254.633530	895.721069	-430.993591	-255.769867	891.477539	-505.929291	15.548188	961.716675	575.698730	-44.464638	932.797913	564.274780	111.090248
-569.722595	87.759201	875.507813	-540.277710	-71.311722	872.523010	-624.738525	125.793213	498.559967	-584.531494	-132.538925	504.794800	-611.558044	134.169815	87.165398	-576.482910	-128.964050	89.502678	-492.687958	182.509705	1370.646729	-452.585266	-158.294464	1370.723511	-442.895203	23.337862	1389.119385	-456.017822	19.471169	1675.051392	-552.450562	263.293579	1129.689209	-515.216919	-272.265045	1147.304443	-417.854858	253.020737	896.136169	-432.266754	-254.600281	891.961731	-507.531708	15.364351	961.740845	575.806519	-44.571331	932.782104	564.583801	110.853752
-571.679932	87.466423	875.639709	-541.782471	-71.640648	872.629944	-626.351196	125.547897	498.588531	-585.797058	-132.734818	504.779694	-612.007019	134.288620	87.152420	-576.995850	-129.022949	89.402763	-492.913086	182.760223	1370.473511	-452.205780	-157.859756	1370.759888	-442.910339	23.790045	1388.828247	-455.609528	20.033524	1674.746216	-554.024841	263.423096	1129.811401	-515.932007	-272.116974	1147.813232	-419.073639	251.325882	896.571350	-433.288300	-253.275085	892.435425	-509.022217	15.221054	961.715881	575.745972	-44.472630	932.721313	564.456848	111.141487
-573.422791	87.168800	875.668213	-543.279236	-71.772545	872.619629	-628.149048	125.490402	498.575195	-587.011780	-132.889084	504.747894	-612.456543	134.482162	87.149063	-577.275208	-129.035934	89.344154	-493.192993	183.103958	1370.252197	-451.842651	-157.414932	1370.824829	-442.937256	24.245943	1388.446533	-455.284180	20.626961	1674.410400	-555.558228	263.557251	1129.793701	-516.666992	-271.889313	1148.179199	-420.214172	249.649414	897.048523	-434.562622	-251.973724	892.675598	-510.398041	15.115367	961.582458	575.660095	-44.420536	932.664734	564.365662	111.347214
-575.071106	86.962830	875.663635	-544.599548	-72.025322	872.592041	-629.994019	125.409714	498.595612	-588.157471	-132.843201	504.726013	-612.889404	134.736130	87.130707	-577.401611	-129.044922	89.307213	-493.453552	183.459824	1369.987061	-451.505585	-156.966766	1370.886475	-442.994995	24.727802	1388.074707	-455.044861	21.269445	1674.096191	-557.149902	263.691223	1129.832886	-517.247986	-271.944031	1148.769897	-421.254852	247.947937	897.660706	-435.396454	-250.473221	893.089539	-511.687042	15.009816	961.448364	575.703674	-44.464088	932.649414	564.463989	111.335159
-576.598389	86.696465	875.598694	-545.876587	-72.181282	872.566467	-632.022949	125.417114	498.708160	-589.668579	-133.019104	504.796814	-613.266724	134.909988	87.064835	-577.766052	-129.064484	89.381958	-493.762146	183.758179	1369.755493	-451.281952	-156.549866	1370.981445	-443.120331	25.212992	1387.798218	-454.890625	21.910843	1673.839111	-558.810486	263.803711	1129.759521	-517.771362	-271.782227	1149.207275	-422.191223	246.166916	898.337097	-435.992645	-248.851547	893.572998	-512.914185	14.937264	961.294250	575.745911	-44.505913	932.671082	564.565125	111.312393
-578.040466	86.549187	875.563599	-547.093750	-72.309891	872.508484	-633.932190	125.144745	498.800842	-591.429871	-133.261841	504.910461	-613.551575	135.288269	87.151466	-578.204651	-129.059738	89.441833	-494.073761	184.076675	1369.533691	-451.082123	-156.103180	1371.025757	-443.279480	25.690210	1387.625488	-454.832214	22.593437	1673.671265	-560.460999	263.835754	1129.728760	-518.160339	-271.564697	1149.485107	-422.986511	244.445053	899.138794	-436.358215	-247.135544	894.083679	-514.089478	14.887948	961.154175	575.845886	-44.515102	932.716492	564.696472	111.281097
-579.137024	86.272339	875.440796	-547.905212	-72.450203	872.419067	-635.661438	124.795395	498.788971	-593.163025	-133.460678	505.087311	-613.806396	135.334763	86.903542	-578.626770	-129.031998	89.522781	-494.523193	184.377869	1369.206543	-450.983276	-155.697647	1371.048218	-443.466217	26.114862	1387.424194	-454.832550	23.255955	1673.539063	-562.099487	263.857941	1129.682983	-518.437683	-271.292175	1149.678223	-423.672272	242.650681	899.931152	-436.183868	-244.836884	894.802490	-514.962097	14.808566	960.991150	575.960205	-44.513367	932.780701	564.831299	111.246048
-580.148132	85.994408	875.260071	-548.632324	-72.590904	872.268188	-637.369629	124.544533	498.795715	-594.811279	-133.585297	505.122101	-614.008789	135.646744	87.015694	-578.914856	-128.934143	89.532364	-495.039612	184.726089	1368.804077	-450.940094	-155.278076	1370.981812	-443.721130	26.556410	1387.229492	-454.921204	23.917337	1673.360718	-563.742615	263.825012	1129.425903	-518.617493	-271.072540	1149.714600	-424.285980	240.872925	900.728821	-436.224152	-242.832535	895.138123	-515.769043	14.722654	960.779297	576.069946	-44.520439	932.793274	564.937805	111.235382
-581.037231	85.937706	875.062500	-549.573120	-72.567696	871.982910	-638.847778	124.294258	498.715088	-596.398315	-133.655670	505.183777	-614.350769	135.859085	86.965538	-579.473816	-128.850403	89.481415	-495.578949	185.117004	1368.363647	-450.909332	-154.855530	1370.873047	-444.064789	26.978703	1386.932373	-455.110535	24.633255	1673.139404	-565.365479	263.851044	1129.151978	-518.631409	-270.775696	1149.598755	-424.844482	239.208694	901.456116	-436.083954	-240.745071	895.366882	-516.581360	14.667350	960.484009	576.141724	-44.555935	932.784424	564.998840	111.213974
-581.653503	85.633064	874.813477	-550.005615	-72.563339	871.759705	-639.996399	124.022369	498.547302	-597.639954	-133.521286	505.149780	-614.443970	136.001877	86.775742	-579.609558	-128.722351	89.488235	-496.239227	185.445663	1367.834229	-450.982605	-154.489517	1370.733276	-444.521759	27.500277	1386.553101	-455.344360	25.338867	1672.904175	-566.890747	263.818542	1128.637573	-518.521729	-270.456909	1149.392700	-425.313599	237.684097	902.081909	-435.816833	-238.585724	895.438782	-517.101013	14.604792	960.237183	576.192749	-44.572979	932.740723	565.042053	111.221008
-582.635864	85.744728	874.402344	-550.578064	-72.860313	871.576294	-641.164001	123.827126	498.478241	-598.922119	-133.570267	505.273132	-614.542603	136.135330	86.612541	-579.672791	-128.553772	89.504196	-496.970795	185.831848	1367.248535	-451.089081	-154.089401	1370.576660	-444.992126	28.002277	1386.192871	-455.616394	26.058773	1672.682129	-568.354126	263.787415	1128.097412	-518.288635	-270.102051	1149.098999	-425.740875	236.178848	902.708984	-435.381134	-236.384766	895.512268	-517.806335	14.757819	959.876343	576.221619	-44.638348	932.717102	565.063782	111.228889
-583.161621	85.606972	874.211426	-550.920166	-72.938942	871.467407	-641.997070	123.592659	498.401062	-599.989990	-133.655502	505.333527	-614.451172	136.214905	86.414368	-579.884338	-128.394135	89.568459	-497.857788	186.196899	1366.824707	-451.279144	-153.686371	1370.516724	-445.484253	28.421883	1385.976563	-455.977570	26.765947	1672.541626	-569.722290	263.753632	1127.683228	-517.906860	-269.578918	1148.800781	-426.028656	234.641571	903.405823	-434.737854	-234.102615	895.580017	-518.219849	14.758691	959.704407	576.258301	-44.593788	932.765869	565.056152	111.281624
-583.620850	85.467407	874.149780	-551.193542	-73.017349	871.470032	-642.487305	123.325653	498.337494	-600.842590	-133.627029	505.497040	-614.287842	136.412933	86.388405	-580.308594	-128.294907	89.647293	-498.753113	186.513443	1366.488281	-451.446960	-153.333176	1370.511597	-446.065643	28.869307	1385.925415	-456.349518	27.447050	1672.528809	-571.022522	263.641083	1127.295776	-517.415466	-269.022552	1148.529297	-426.247101	233.059723	904.153748	-433.942780	-231.758362	895.770142	-518.575623	14.747883	959.659424	576.309204	-44.586678	932.893188	565.036011	111.256256
-584.006592	85.355042	874.139954	-551.399780	-73.155426	871.542908	-642.791992	123.052948	498.341888	-601.249268	-133.454758	505.629547	-614.111633	136.569092	86.424950	-580.629578	-128.203293	89.722481	-499.784668	186.840576	1366.215576	-451.745941	-152.927490	1370.578857	-446.655121	29.273371	1386.066040	-456.774323	28.105156	1672.561523	-572.147461	263.513397	1126.899536	-516.835876	-268.358490	1148.264771	-426.094574	231.367264	905.236206	-432.994263	-229.358780	895.950989	-518.882935	14.719589	959.687744	576.384827	-44.532192	933.030701	565.066284	111.220482
-584.310913	85.249947	874.165649	-551.549377	-73.266068	871.665894	-642.879639	122.796104	498.248260	-601.224670	-133.164871	505.681854	-613.824097	136.655807	86.400620	-580.642212	-128.077194	89.743843	-500.872925	187.130951	1366.033203	-452.068573	-152.502823	1370.702637	-447.311066	29.681339	1386.251465	-457.257568	28.793310	1672.619751	-573.332825	263.512543	1126.675415	-516.162048	-267.670044	1148.042114	-426.375000	229.556625	905.899414	-431.905457	-226.905334	896.117676	-519.140198	14.706010	959.769714	576.450989	-44.473637	933.153320	565.061829	111.227303
-584.550598	85.032890	874.368286	-551.597534	-73.337311	871.757935	-642.895569	122.675461	498.138550	-601.375854	-133.175140	505.770874	-613.538574	136.722763	86.383980	-580.863159	-128.000244	89.791855	-502.084442	187.473328	1365.904541	-452.428192	-152.143250	1370.883301	-448.042114	30.077017	1386.419312	-457.778412	29.438498	1672.669922	-574.463623	263.452118	1126.380371	-515.419128	-266.820282	1147.732422	-426.459015	227.888412	906.659485	-430.662170	-224.382782	896.294067	-519.366333	14.550368	959.964294	576.524292	-44.443348	933.206543	565.080994	111.245277
-584.581848	84.912277	874.375366	-551.473572	-73.466812	871.841370	-642.839478	122.611145	498.003448	-601.293030	-133.166428	505.846832	-613.289063	136.764526	86.368607	-580.993652	-127.899803	89.787712	-503.340210	187.709229	1365.754883	-452.835846	-151.843674	1371.055664	-448.909668	30.538368	1386.547485	-458.364716	30.104008	1672.676025	-575.481689	263.366852	1126.029663	-514.634644	-265.900421	1147.444214	-426.635040	226.346542	907.195068	-429.281616	-221.785355	896.456360	-519.454285	14.485254	960.078735	576.612549	-44.481613	933.214050	565.060364	111.272385
-584.438049	84.791664	874.329590	-551.210388	-73.605682	871.901001	-642.726685	122.505089	497.908203	-600.991760	-133.121826	505.839722	-612.957153	136.586868	86.124359	-580.953796	-127.792282	89.776459	-504.653320	187.960220	1365.692139	-453.314606	-151.518188	1371.252319	-449.857239	30.960962	1386.636475	-459.002411	30.724186	1672.704224	-576.521851	263.170105	1125.795044	-513.772766	-264.983337	1147.064697	-426.510254	224.839432	908.063232	-427.713470	-219.214844	896.584534	-519.424683	14.411126	960.176941	576.654846	-44.518993	933.177734	565.030212	111.277657
-584.150940	84.668037	874.303772	-550.799133	-73.721298	871.970093	-642.572144	122.387947	497.885437	-600.395020	-132.972107	505.841980	-612.696045	136.524216	86.138596	-580.842102	-127.658043	89.749870	-505.979614	188.183060	1365.724731	-453.770142	-151.211151	1371.518677	-450.972687	31.265465	1386.696167	-459.671478	31.295883	1672.791504	-577.453125	262.902130	1125.577393	-512.871338	-263.946167	1146.718872	-426.296112	223.345703	908.958740	-425.979004	-216.587540	896.836914	-519.284729	14.336343	960.309998	576.658630	-44.554192	933.166077	564.933533	111.274361
-583.714722	84.629166	874.074829	-550.349182	-73.813187	872.000671	-642.308167	122.195267	497.893860	-599.583252	-132.796219	505.798187	-612.487793	136.490402	86.154816	-580.617554	-127.509598	89.754379	-507.330566	188.295197	1365.887451	-454.331818	-150.905502	1371.797974	-451.828735	31.492369	1387.166870	-460.420837	31.835564	1672.967041	-578.374573	262.553436	1125.473267	-511.900238	-262.857758	1146.442017	-425.997681	221.761154	909.946899	-424.076416	-213.937943	897.180054	-519.030518	14.373965	960.304382	576.629517	-44.567028	933.165405	564.823853	111.225197
-583.152527	84.568047	874.032776	-549.717102	-73.894592	872.032471	-641.960205	121.947304	497.930878	-598.695496	-132.655380	505.789154	-612.214722	136.487991	86.153656	-580.305542	-127.379562	89.804977	-508.666382	188.405716	1366.110107	-454.923431	-150.694122	1372.178955	-452.936584	31.739601	1387.472046	-461.188293	32.317429	1673.185669	-579.151245	262.179413	1125.389648	-510.866760	-261.707153	1146.168579	-425.634979	220.260147	911.002075	-421.969727	-211.190308	897.654053	-518.678040	14.310077	960.432678	576.610352	-44.541443	933.187012	564.719971	111.159897
-582.501099	84.445061	873.991882	-548.957764	-74.048347	872.082031	-641.573914	121.770073	497.935059	-597.694153	-132.430679	505.787201	-611.955383	136.716812	86.416428	-579.995117	-127.265900	89.892273	-510.030334	188.482574	1366.329346	-455.544067	-150.469101	1372.592896	-453.853821	31.928320	1388.097900	-462.028839	32.775429	1673.426025	-579.987976	261.885376	1125.357788	-509.647522	-260.188477	1145.925049	-425.224518	218.816254	912.104431	-419.816132	-208.433578	898.205322	-518.244812	14.192967	960.583008	576.578796	-44.551838	933.227783	564.620911	111.078812
-581.768921	84.344398	873.945740	-548.091675	-74.218231	872.098999	-641.224792	121.722313	497.888763	-596.836731	-132.408920	505.842316	-611.723694	136.726715	86.358681	-579.768188	-127.226089	89.961151	-511.391571	188.568298	1366.548462	-456.177246	-150.261307	1373.011108	-455.160675	32.158447	1388.304077	-462.942261	33.203190	1673.652344	-580.779480	261.580231	1125.378418	-508.618958	-259.169861	1145.736206	-424.745544	217.376495	913.266907	-417.553894	-205.571213	898.838135	-517.748108	14.062622	960.731262	576.562927	-44.506439	933.229492	564.564514	111.108772
-580.931091	84.194298	874.079712	-547.011230	-74.323265	872.094360	-640.997314	121.815689	497.886719	-595.867188	-132.362030	505.776642	-611.567444	136.695175	86.302345	-579.425659	-127.233482	89.958855	-512.801147	188.575104	1366.729614	-456.899231	-150.143204	1373.431519	-456.364258	32.359810	1388.650757	-463.960022	33.589924	1673.839844	-581.515259	261.367767	1125.291504	-507.525970	-258.371765	1145.604980	-424.178406	215.958008	914.512939	-415.222626	-202.733200	899.548889	-517.147583	13.853907	960.996155	576.566833	-44.520908	933.223511	564.531738	111.132256
-579.991089	84.293068	873.793396	-545.994141	-74.386658	871.992676	-640.557861	121.809128	497.860718	-595.045776	-132.345551	505.677460	-611.366394	136.775848	86.258957	-579.048584	-127.205109	89.856728	-514.258179	188.571442	1366.937134	-457.698303	-150.043076	1373.850220	-457.345825	32.414600	1389.201050	-465.036713	33.894821	1674.016113	-582.269714	261.134857	1125.313721	-506.464813	-257.605072	1145.382813	-423.632416	214.580338	915.775452	-412.825378	-199.832642	900.349854	-516.453064	13.924999	960.947449	576.546143	-44.510845	933.177856	564.487671	111.161133
-579.009827	84.276436	873.744812	-544.748901	-74.526848	871.880981	-640.156189	121.770912	497.886292	-594.129150	-132.339615	505.491730	-611.159851	136.752914	86.172707	-578.456116	-127.184059	89.688217	-515.640625	188.474197	1367.134155	-458.486542	-149.997116	1374.196533	-458.795044	32.459286	1389.344604	-466.203613	34.124969	1674.208984	-582.945679	260.939819	1125.320435	-505.414337	-256.966461	1145.151611	-423.053131	213.173584	917.130920	-410.341827	-196.885391	901.254395	-515.663513	13.810085	961.041321	576.500183	-44.509583	933.139648	564.415466	111.180649
-577.886597	84.276596	873.726929	-543.463379	-74.473946	871.732727	-639.629089	121.726791	498.002289	-593.296570	-132.441101	505.271973	-610.881714	136.766891	86.211327	-578.079468	-127.223511	89.529617	-517.106628	188.317123	1367.355225	-459.305450	-149.993790	1374.550171	-459.760590	32.383701	1389.957642	-467.430908	34.298626	1674.393921	-583.631409	260.730286	1125.349243	-504.315430	-256.432800	1144.961792	-422.362915	211.667389	918.576904	-407.718506	-193.868637	902.333862	-514.771423	13.744516	961.130432	576.394409	-44.504955	933.096802	564.317993	111.166992
-576.635864	84.353195	873.649902	-542.050598	-74.374054	871.593506	-638.968933	121.584396	498.059631	-592.330505	-132.418823	505.085480	-610.555115	136.749695	86.189842	-577.697266	-127.181488	89.436584	-518.554565	188.107315	1367.551514	-460.158722	-150.011658	1374.915649	-460.909485	32.283203	1390.343750	-468.715149	34.402061	1674.572388	-584.232300	260.599030	1125.322144	-503.260864	-255.830078	1144.608032	-421.599030	210.289520	920.151123	-405.072388	-190.846802	903.544006	-513.765930	13.772926	961.196838	576.270020	-44.483337	933.084534	564.225647	111.134636
-575.378601	84.282501	873.598511	-540.483032	-74.376640	871.390686	-638.320862	121.494942	498.055695	-591.364380	-132.357224	504.962067	-610.279175	136.633331	86.147888	-577.301086	-127.157043	89.406448	-519.999634	187.889297	1367.648438	-461.024963	-150.055649	1375.239380	-462.121307	32.239098	1390.720215	-470.028625	34.472954	1674.751953	-584.991150	260.739349	1125.487061	-502.044434	-255.868790	1144.652344	-420.718933	208.914154	921.723450	-402.437225	-187.798172	904.934509	-512.681641	13.670035	961.244385	576.252380	-44.404167	933.051025	564.185547	111.198128
-574.006958	84.300453	873.769531	-538.894714	-74.115280	871.184692	-637.818054	121.508598	498.229950	-590.322327	-132.250381	504.827393	-610.039124	136.560791	86.227173	-576.483093	-126.970078	89.345444	-521.491882	187.666794	1367.746216	-461.899963	-150.213104	1375.640747	-463.342194	32.158459	1391.013672	-471.374817	34.495110	1674.916016	-585.631714	260.715668	1125.351563	-500.925201	-255.846542	1144.615723	-419.767761	207.630798	923.373657	-399.751251	-184.718674	906.436157	-511.554047	13.592421	961.426697	576.083130	-44.461800	933.075745	564.131653	111.184258
-572.599548	84.199112	873.737305	-537.150513	-73.863892	871.079773	-636.673096	121.475830	497.932526	-589.521362	-132.280746	504.839325	-609.594543	136.474228	86.296890	-576.237122	-126.948433	89.339531	-522.995239	187.471252	1367.789185	-462.799530	-150.359589	1375.985962	-464.600250	32.072659	1391.259644	-472.790039	34.484924	1675.067383	-586.157959	260.785126	1125.187744	-499.794952	-255.989029	1144.509766	-418.787628	206.468506	925.001709	-397.098816	-181.604965	908.071106	-510.374084	13.649002	961.558594	575.968201	-44.490398	933.098022	564.107910	111.222130
-571.232544	84.395241	873.279968	-535.185669	-73.706306	871.034973	-635.573181	121.395226	497.886200	-588.673645	-132.303009	504.817413	-609.187988	136.330353	86.298317	-575.864014	-126.954948	89.341728	-524.468384	187.203644	1367.865723	-463.726013	-150.554520	1376.322510	-465.832306	31.933832	1391.601807	-474.216248	34.373543	1675.246094	-586.579163	260.612061	1124.803589	-498.701660	-256.190338	1144.471802	-417.817444	205.307343	926.573486	-394.450439	-178.579407	909.874756	-509.111938	14.130198	961.478516	575.847595	-44.514137	933.101807	564.065247	111.220673
-570.597107	85.217499	873.003784	-533.699524	-73.754356	870.999695	-635.051819	121.360016	498.099274	-588.225281	-132.568604	504.909515	-609.066467	135.951874	86.314499	-575.754578	-126.951279	89.317886	-525.967651	186.917099	1368.013062	-464.642914	-150.793686	1376.638306	-467.025909	31.711096	1391.948975	-475.687500	34.227417	1675.445923	-587.105713	260.659790	1124.801636	-497.618225	-256.507538	1144.452026	-416.861786	204.147964	928.243408	-391.830322	-175.562149	911.801941	-508.327728	14.774951	961.433167	575.745056	-44.519779	933.088074	564.042847	111.203125
-569.519165	85.660339	873.434692	-532.643555	-73.519463	870.743469	-634.272034	121.303841	498.335205	-587.776001	-132.765930	504.937592	-608.682007	135.453339	86.170311	-575.703369	-127.003418	89.304878	-527.426636	186.604034	1368.162720	-465.562134	-150.998978	1376.915039	-468.236938	31.444475	1392.356323	-477.160522	33.996132	1675.692261	-587.708191	260.975281	1125.103638	-496.564453	-256.790131	1144.374146	-415.982269	203.015793	929.908081	-389.182800	-172.556412	913.887024	-507.448090	14.664207	961.656250	575.611572	-44.529221	933.060913	564.003967	111.151985
-568.244019	85.894035	873.096802	-531.066467	-73.449448	870.665649	-633.088684	121.035774	498.392365	-587.255432	-132.722214	505.032227	-608.354126	135.240295	86.250633	-575.565796	-127.046097	89.296272	-528.922668	186.216858	1368.311401	-466.463928	-151.239258	1377.212402	-469.395752	31.154474	1392.725342	-478.633423	33.730972	1675.910889	-588.030518	261.100311	1125.131226	-495.521118	-256.945679	1144.233765	-415.095581	201.921692	931.584290	-386.564056	-169.494644	916.088257	-506.270691	14.976493	961.553711	575.434204	-44.505955	933.020630	563.937195	111.117393
-566.845703	86.156082	873.175842	-529.494507	-73.129776	870.659607	-632.114014	120.906250	498.447937	-586.791870	-132.671494	505.135529	-608.166504	135.050095	86.331665	-575.489990	-127.044800	89.309021	-530.332886	185.845291	1368.413086	-467.286072	-151.468613	1377.540771	-470.538666	30.879004	1393.096191	-480.079468	33.452370	1676.101929	-588.309265	261.196777	1125.136353	-494.434509	-257.351227	1144.314575	-414.228088	200.807419	933.220154	-384.019775	-166.510773	918.387878	-505.059753	15.203435	961.728516	575.268066	-44.559696	933.000549	563.887939	111.101768
-565.421692	86.205658	873.604187	-527.692871	-72.744011	870.750610	-631.152466	120.967224	498.536591	-586.366272	-132.623169	505.301086	-607.912720	134.944458	86.351555	-575.318176	-127.037331	89.399132	-531.716125	185.529495	1368.518311	-468.056976	-151.698837	1377.826172	-471.692902	30.688696	1393.449219	-481.499695	33.139591	1676.271973	-588.526001	261.355530	1125.209595	-493.300598	-257.832367	1144.464111	-413.362762	199.834045	934.844604	-381.484314	-163.486847	920.861694	-503.803986	15.263195	962.173828	575.104126	-44.628147	932.977234	563.884338	111.114143
-563.990051	86.394035	873.260193	-525.932007	-72.544449	870.760925	-630.458008	121.257332	498.613007	-586.228882	-132.671936	505.566895	-607.942505	134.948105	86.434662	-575.439392	-127.047562	89.489937	-533.112549	185.176010	1368.656616	-468.873413	-151.903549	1378.187012	-472.856812	30.458832	1393.774536	-482.898834	32.793144	1676.416748	-588.709106	261.528900	1125.282593	-492.081940	-258.568756	1144.864258	-412.670746	198.819443	936.317322	-378.985840	-160.498810	923.466675	-502.454315	15.686437	962.101685	574.940491	-44.669220	932.958984	563.855713	111.120483
-562.797241	86.816917	873.755371	-524.642517	-72.527390	870.513916	-629.637634	121.158440	498.664459	-586.144226	-132.704529	505.772583	-607.858521	134.782349	86.387352	-575.448486	-127.020370	89.550240	-534.492310	184.774017	1368.866821	-469.624054	-152.109787	1378.496826	-473.985992	30.171526	1394.113281	-484.270691	32.424152	1676.571289	-588.862244	261.696045	1125.425537	-491.023895	-258.912384	1144.989746	-411.813232	197.800049	937.955322	-376.541992	-157.589813	926.150391	-501.349884	15.455344	962.332825	574.816772	-44.711479	932.948853	563.865234	111.092758
-561.459595	87.089577	873.543030	-523.137939	-72.448738	870.602844	-628.794128	121.143341	498.804504	-585.930237	-132.584259	505.956787	-607.674011	134.740616	86.408272	-575.318359	-127.002289	89.621910	-535.767578	184.388214	1369.178589	-470.417480	-152.322433	1378.830688	-475.102020	29.884674	1394.514648	-485.621094	32.005184	1676.728027	-589.002930	261.835693	1125.673584	-489.966278	-259.577576	1145.354126	-411.016876	196.736145	939.658447	-374.139221	-154.670898	929.027954	-500.162842	15.777570	962.367126	574.631958	-44.619415	932.829102	563.882141	111.079865
-560.113831	87.331299	873.677429	-521.700378	-72.365967	870.657959	-628.014221	121.127983	498.992523	-585.714722	-132.489105	506.101379	-607.542603	134.662903	86.481453	-575.212952	-126.961632	89.638222	-537.040649	183.899033	1369.532227	-471.166504	-152.612274	1379.112671	-476.171265	29.548998	1394.906494	-486.978027	31.502785	1676.907349	-589.073242	261.907990	1125.953979	-488.973541	-260.018951	1145.518433	-410.220276	195.616730	941.429688	-371.828613	-151.847824	931.954956	-498.996063	15.854540	962.574463	574.535278	-44.781040	933.003174	563.858521	110.983002
-558.812744	87.533737	873.901367	-520.275330	-72.274887	870.734558	-627.573242	121.487282	499.362579	-585.390686	-132.283432	506.217865	-607.583923	134.625946	86.645866	-575.043213	-126.883430	89.616791	-538.263000	183.452194	1369.854492	-471.962067	-152.838013	1379.410889	-477.168915	29.167063	1395.306396	-488.302460	31.015326	1677.053589	-589.144714	261.953552	1126.314941	-487.952454	-260.506165	1145.752441	-409.378632	194.545471	943.261536	-369.616119	-149.084686	934.902832	-497.873322	15.884273	962.846436	574.419006	-44.782871	933.002258	563.842896	110.935982
-557.439941	87.715652	873.992676	-518.832031	-72.108215	870.806091	-626.533081	121.209450	499.313690	-585.002136	-131.998520	506.314484	-607.438293	134.603500	86.690002	-574.838440	-126.827080	89.651154	-539.420105	183.022766	1370.146484	-472.707855	-153.083069	1379.684326	-478.183105	28.847548	1395.693970	-489.621948	30.497034	1677.178467	-589.249939	262.045166	1126.633545	-487.081360	-260.680481	1145.934937	-408.526642	193.506561	944.980469	-367.383179	-146.355957	937.821594	-496.695099	16.007269	963.037964	574.447510	-44.866539	932.832336	563.897156	111.071533
-556.180847	87.877930	874.134521	-517.445740	-71.926598	870.840454	-625.745483	121.254524	499.318970	-584.537842	-131.652939	506.392883	-607.333862	134.577194	86.764442	-574.659119	-126.681953	89.650139	-540.450623	182.610641	1370.387451	-473.359985	-153.332825	1379.935303	-479.094635	28.535225	1395.950928	-490.912170	29.974667	1677.245605	-589.317810	262.179718	1126.865234	-486.090637	-261.068268	1146.211426	-407.708893	192.458298	946.697510	-365.256927	-143.714951	940.733887	-495.600891	16.094515	963.237793	574.159790	-44.854416	932.939758	563.804749	110.952553
-554.845764	88.023041	874.220032	-516.014099	-71.687904	870.856567	-624.962036	121.375710	499.369995	-583.971924	-131.281891	506.466675	-607.099792	134.408875	86.678520	-574.436218	-126.576172	89.666939	-541.429626	182.213196	1370.591675	-474.024353	-153.572296	1380.153076	-480.006165	28.295107	1396.273926	-492.179596	29.454330	1677.306396	-589.360901	262.223633	1127.052979	-484.936279	-261.716217	1146.558472	-406.852203	191.460297	948.443054	-363.191406	-141.025665	943.709167	-494.454590	16.216642	963.402161	573.869812	-44.865559	932.905396	563.716064	110.927795
-553.649536	88.217400	874.251465	-514.836060	-71.524841	870.823608	-624.208801	121.569260	499.391205	-583.498413	-131.035309	506.526428	-607.184631	134.473038	86.766098	-574.370117	-126.512489	89.706001	-542.363586	181.819336	1370.783691	-474.690613	-153.868637	1380.313354	-480.849426	27.969934	1396.433472	-493.447083	28.911354	1677.357178	-589.385315	262.239655	1127.286865	-483.963379	-262.007141	1146.701538	-406.071686	190.363220	950.071960	-361.183289	-138.473740	946.574524	-493.456635	16.304512	963.494446	573.707214	-44.875134	932.876038	563.688904	110.909729
-552.376709	88.348999	874.316895	-513.550964	-71.328293	870.867737	-623.399170	121.752785	499.484131	-582.987854	-130.764160	506.551514	-607.107422	134.442322	86.817390	-574.200317	-126.411430	89.710670	-543.149719	181.419479	1370.998169	-475.358795	-154.151978	1380.454712	-481.640747	27.707575	1396.755737	-494.744568	28.328257	1677.415527	-589.368591	262.235931	1127.535156	-483.112640	-262.089691	1146.733032	-405.320038	189.302689	951.811951	-359.241394	-135.924408	949.404419	-492.430115	16.398891	963.668030	573.555969	-44.904106	932.872437	563.645630	110.904419
-551.205261	88.579262	874.381775	-512.457092	-71.142845	870.846008	-622.682617	121.829834	499.560608	-582.559753	-130.603851	506.590363	-606.891968	134.242783	86.821251	-574.040649	-126.339195	89.732353	-543.916931	181.118454	1371.227295	-476.055237	-154.427582	1380.514404	-482.435974	27.344446	1397.019287	-496.040344	27.730841	1677.494141	-589.332764	262.215668	1127.813477	-482.011108	-262.649109	1146.912964	-404.506866	188.162674	953.538330	-357.501556	-133.581757	952.114441	-491.505371	16.482718	963.792542	573.415955	-44.889694	932.867371	563.618530	110.867615
-550.142334	88.784157	874.409302	-511.472534	-70.980263	870.859619	-621.864868	121.951744	499.648010	-582.189514	-130.514969	506.672791	-606.765686	134.202667	86.894485	-573.981689	-126.314171	89.788101	-544.636292	180.770370	1371.424316	-476.670441	-154.721237	1380.552490	-483.071869	26.886036	1397.100098	-497.372803	27.114578	1677.565186	-589.277222	262.256409	1128.026245	-481.044250	-262.991119	1146.945190	-403.757690	187.044449	955.181274	-355.729248	-130.834030	955.075439	-490.679962	16.586594	963.907288	573.246521	-44.952538	932.877136	563.556641	110.804558
-549.041748	89.024628	874.435364	-510.597168	-70.715714	870.824524	-621.226257	122.198776	499.763855	-581.940613	-130.726547	506.799622	-606.925781	134.257889	87.013321	-574.128479	-126.262917	89.864563	-545.185242	180.440659	1371.551270	-477.210785	-155.044525	1380.525146	-483.751160	26.537262	1397.294067	-498.720459	26.512321	1677.629517	-589.197144	262.251068	1128.247681	-480.189728	-263.231110	1146.895142	-403.024261	185.934479	956.746521	-354.161102	-128.704361	957.587708	-489.855408	16.707537	963.985474	573.014648	-44.977173	932.859619	563.465332	110.741379
-548.109741	89.251297	874.444153	-509.776703	-70.550262	870.589600	-620.607117	122.510902	499.838928	-581.634888	-130.483841	506.883850	-606.878967	134.198242	87.028526	-574.068420	-126.188332	89.871605	-545.651489	180.080002	1371.619141	-477.807343	-155.370972	1380.481812	-484.388123	26.300159	1397.507935	-500.099091	25.920845	1677.667725	-589.055786	262.258545	1128.395264	-479.415131	-263.261505	1146.745239	-402.260254	184.828995	958.213074	-352.541870	-126.353111	960.123047	-489.057037	16.713598	963.921875	572.722534	-44.999622	932.807190	563.324585	110.720894
-546.728333	89.044701	874.368713	-508.098450	-69.889572	870.842957	-619.766418	122.636986	499.740601	-581.073975	-130.169220	506.911011	-606.756470	134.183670	87.015869	-573.891418	-126.056427	89.884361	-546.120667	179.758255	1371.676758	-478.295563	-155.642776	1380.445679	-484.927246	25.931370	1397.567261	-501.476074	25.335144	1677.708252	-588.878357	262.237000	1128.533325	-478.546814	-263.434479	1146.657471	-401.510254	183.779785	959.652588	-351.042267	-123.856491	962.795837	-487.896576	17.151474	964.153931	572.405762	-45.098347	932.936279	563.100281	110.587868
-546.117432	89.492661	874.414063	-507.933685	-70.032806	870.739624	-619.361267	122.850586	499.853912	-580.904907	-130.001099	507.001312	-606.785156	134.161911	87.048927	-573.936951	-125.995979	89.906792	-546.559937	179.509537	1371.772217	-478.933411	-155.866714	1380.310791	-485.498962	25.599819	1397.676392	-502.877716	24.742029	1677.761963	-588.649048	262.232635	1128.625366	-477.382690	-264.245941	1146.818970	-400.593475	182.611404	961.008301	-349.811798	-121.996689	964.919800	-487.505493	17.080317	964.141785	572.379211	-45.080441	932.656250	563.027832	110.777740
-545.219727	89.755318	874.401367	-506.924530	-69.888847	870.485107	-618.897278	122.994354	499.914398	-580.548218	-129.846634	507.089325	-606.722778	134.166794	87.055916	-573.796021	-125.919365	89.905716	-546.933350	179.251831	1371.860962	-479.488983	-156.118088	1380.174805	-486.009430	25.153944	1397.635498	-504.268982	24.125435	1677.825195	-588.393982	262.221771	1128.742798	-476.634430	-264.214233	1146.606689	-399.935242	181.680130	962.374878	-348.385895	-119.607025	967.424072	-486.634338	17.146177	964.054565	572.135437	-45.091633	932.638977	562.848450	110.772972
-544.361633	90.047501	874.461670	-506.195740	-69.598862	870.452026	-618.504333	123.107399	500.032349	-580.314575	-129.763641	507.155914	-606.715393	134.151291	87.130013	-573.721863	-125.849808	89.904938	-547.226990	178.990417	1372.023804	-480.012848	-156.408234	1380.042358	-486.478638	24.747234	1397.742920	-505.681152	23.549511	1677.888672	-588.084351	262.198517	1128.900024	-476.022247	-264.168213	1146.389160	-399.154846	180.746246	963.579712	-347.111237	-117.583282	969.613159	-485.973267	17.318340	964.134338	571.874756	-45.088505	932.613647	562.643616	110.758781
-544.014465	90.733360	874.582703	-506.374481	-70.079132	870.278137	-618.348816	123.301376	500.194458	-580.444031	-129.951523	507.354858	-606.781921	134.114792	87.190651	-573.824768	-125.819450	89.963371	-547.466187	178.757278	1372.159668	-480.523071	-156.732864	1379.885620	-486.946655	24.417421	1397.830566	-507.047424	22.943184	1677.942627	-587.751282	262.203461	1129.075073	-475.375671	-264.167694	1146.180298	-398.331818	179.743393	964.718323	-345.946533	-115.671997	971.678040	-485.821716	17.088877	964.104126	571.632446	-45.140507	932.592590	562.442444	110.752876
-543.174133	91.134636	874.664001	-505.787994	-69.806023	870.313293	-618.069519	123.450378	500.276398	-580.238770	-129.829361	507.437195	-606.819031	134.124008	87.248207	-573.748108	-125.781311	90.021347	-547.718628	178.574158	1372.267456	-481.080475	-156.982727	1379.786865	-487.427765	24.090540	1397.898071	-508.399017	22.350800	1677.979858	-587.411255	262.155670	1129.204224	-475.082214	-263.584045	1145.776001	-397.586609	178.907761	965.755615	-344.807068	-113.748367	973.526550	-485.236145	17.300861	964.226257	571.347717	-45.211777	932.568298	562.206238	110.733849
-542.304016	91.534805	874.840332	-505.039917	-69.405228	870.417908	-617.796021	123.600479	500.331940	-579.988586	-129.573380	507.501526	-606.774475	134.141632	87.267166	-573.709106	-125.749298	90.072258	-547.897217	178.320114	1372.372314	-481.595032	-157.243240	1379.671021	-487.880829	23.867643	1398.094238	-509.723755	21.802219	1677.988770	-586.973877	262.146484	1129.317871	-474.653381	-263.276184	1145.488892	-396.928986	178.132660	966.670593	-343.767822	-111.961723	975.327637	-484.592957	17.590162	964.445496	571.039429	-45.247829	932.495239	561.972595	110.749664
-541.419434	91.969276	875.118408	-504.282715	-69.111496	870.414001	-617.567627	123.748955	500.383606	-579.746399	-129.304031	507.548157	-606.773987	134.129272	87.279572	-573.610352	-125.673302	90.115578	-548.150818	178.165634	1372.462402	-482.235168	-157.428711	1379.540527	-488.356689	23.493710	1397.994263	-511.022949	21.233759	1677.990479	-586.500122	262.091187	1129.376343	-474.285675	-262.926453	1145.208618	-396.139587	177.361359	967.511658	-342.785797	-110.196312	976.992554	-483.915741	17.721567	964.659851	570.720032	-45.242989	932.426147	561.700928	110.780144
-540.722473	92.085724	875.186584	-503.538086	-69.025841	870.346802	-617.397583	123.887291	500.395142	-579.525085	-129.056213	507.637695	-606.787476	134.160889	87.290421	-573.624878	-125.597267	90.155861	-548.273071	177.924133	1372.585938	-482.696838	-157.688828	1379.431641	-488.737030	23.297689	1398.249268	-512.303406	20.756636	1677.983276	-585.991455	262.067139	1129.491577	-474.009705	-262.457977	1144.929077	-395.411469	176.638687	968.281921	-341.803589	-108.343552	978.729370	-483.275360	17.735905	964.700256	570.373596	-45.139187	932.356750	561.386292	110.846176
-540.358765	91.900581	875.021484	-503.070740	-69.036270	870.361511	-617.282349	124.043541	500.414063	-579.378662	-128.791687	507.723083	-606.757690	134.188461	87.293503	-573.541260	-125.535446	90.138313	-548.441101	177.773621	1372.733154	-483.207794	-157.908432	1379.272827	-489.173767	23.003077	1398.348511	-513.532837	20.223139	1677.983398	-585.452698	262.040741	1129.658447	-473.804169	-262.074493	1144.639038	-394.713470	176.152634	968.958618	-341.059021	-106.957588	979.846558	-482.893188	17.764763	964.630554	570.009705	-45.070770	932.330933	561.100159	110.770538
-539.669800	92.254448	875.111450	-502.551544	-68.706329	870.328979	-617.100281	124.167221	500.524231	-579.152954	-128.519699	507.719360	-606.744019	134.176102	87.304787	-573.280823	-125.486488	90.119385	-548.617004	177.606094	1372.911865	-483.794281	-158.169861	1379.102417	-489.610840	22.707922	1398.388306	-514.703613	19.746483	1677.963379	-584.880676	262.047852	1129.854492	-473.668793	-261.684998	1144.277710	-393.986053	175.530914	969.646606	-340.296631	-105.488922	981.065613	-482.363739	17.976395	964.699585	569.666199	-45.051384	932.313171	560.925232	110.580864
-539.108765	92.598602	875.184143	-502.096863	-68.391266	870.362305	-616.898376	124.327644	500.595367	-578.993347	-128.256073	507.726929	-606.671326	134.220596	87.340935	-573.165588	-125.426392	90.070885	-548.872375	177.420639	1373.017212	-484.394012	-158.420792	1378.949219	-490.063110	22.429010	1398.450317	-515.836060	19.309303	1677.924072	-584.285950	262.142120	1130.027954	-473.679871	-261.147827	1143.861816	-393.317322	174.878128	970.198547	-339.652893	-104.147858	982.028076	-481.926605	18.239502	964.786865	569.375610	-44.980785	932.282349	560.608337	110.707497
-538.654846	92.837692	875.219910	-501.587067	-68.285095	870.290710	-616.689697	124.476631	500.653320	-578.872986	-128.053146	507.791107	-606.622620	134.232147	87.378860	-572.946533	-125.398071	90.079041	-549.099548	177.281799	1373.138184	-485.004272	-158.648941	1378.805054	-490.558807	22.190557	1398.519043	-516.896851	18.888508	1677.885620	-583.672058	262.279510	1130.192139	-473.747192	-260.535522	1143.451416	-392.665771	174.341614	970.737915	-339.002197	-102.794769	983.127502	-481.481445	18.350121	964.788452	569.094910	-44.952881	932.221863	560.284851	110.904480
-538.116760	93.166733	875.247253	-501.086670	-68.029335	870.268921	-616.480103	124.605736	500.695862	-578.777100	-127.901825	507.858063	-606.587891	134.270401	87.392349	-572.774292	-125.354424	90.075317	-549.340088	177.184494	1373.200317	-485.635925	-158.879379	1378.643188	-490.993225	22.002441	1398.549561	-517.910400	18.495975	1677.790527	-582.974731	262.092102	1130.027710	-473.904022	-260.019501	1143.086670	-391.958679	173.922394	971.132629	-338.601929	-101.805061	983.539124	-481.027191	18.586769	964.822144	568.822937	-44.943134	932.158447	559.969421	111.106972
-537.570251	93.494141	875.273376	-500.617249	-67.727684	870.252014	-616.268372	124.744835	500.704865	-578.605652	-127.668335	507.879456	-606.536194	134.317078	87.412872	-572.595947	-125.336411	90.124092	-549.567566	177.045166	1373.282593	-486.216034	-159.073120	1378.470093	-491.467224	21.797611	1398.553833	-518.867920	18.140203	1677.683350	-582.428345	262.461975	1130.345947	-474.093292	-259.422211	1142.671265	-391.310852	173.525406	971.551270	-338.189819	-100.847992	983.977478	-480.572632	18.844315	964.852783	568.681396	-44.524879	932.164917	559.610962	111.381042
-537.119324	93.718018	875.360779	-500.214203	-67.445671	870.236389	-616.102600	124.881050	500.736603	-578.508545	-127.465759	507.902039	-606.356445	134.188126	87.318298	-572.665588	-125.324615	90.117577	-549.850647	176.928360	1373.315674	-486.819763	-159.246552	1378.269043	-491.939423	21.615299	1398.565674	-519.755432	17.821331	1677.599487	-581.838257	262.573578	1130.401733	-474.093628	-259.238098	1142.395630	-390.616425	173.162964	971.943115	-337.872314	-100.057411	984.326233	-480.194763	19.016998	964.914429	568.252136	-44.385643	932.096436	559.226685	111.516655
-536.672241	93.979286	875.385376	-499.871246	-67.161659	870.207031	-615.950012	125.042130	500.813873	-578.420898	-127.300484	507.927979	-606.361755	134.247452	87.337593	-572.760254	-125.322464	90.158119	-550.133362	176.837387	1373.384277	-487.435577	-159.476395	1378.086548	-492.396790	21.448774	1398.589111	-520.609253	17.513958	1677.506226	-581.282898	262.689270	1130.450195	-474.619293	-258.331268	1141.778076	-389.963409	172.844421	972.312622	-337.603821	-99.359291	984.382080	-479.848724	19.222797	964.936646	567.671326	-44.190220	931.997375	558.746155	111.668243
-536.186035	94.314362	875.459595	-499.530518	-66.837090	870.192932	-615.768555	125.210060	500.854889	-578.300232	-127.132286	507.932953	-606.528015	134.408798	87.465630	-572.974976	-125.316406	90.156364	-550.431702	176.732422	1373.440308	-488.010742	-159.670090	1377.909424	-492.872253	21.283178	1398.606812	-521.404968	17.249943	1677.431519	-580.594910	262.620605	1130.238525	-475.051941	-257.710846	1141.316528	-389.303375	172.593445	972.619446	-337.461090	-98.836784	984.274109	-479.492310	19.453117	964.996765	567.091492	-44.089741	931.973816	558.237671	111.820206
-536.231262	94.796112	875.220154	-499.301361	-66.889046	870.167236	-615.802979	125.458664	500.960297	-578.234802	-127.020767	508.000000	-606.597046	134.419006	87.503906	-572.823486	-125.286087	90.164352	-550.792114	176.655197	1373.496460	-488.699921	-159.846954	1377.686035	-493.354736	21.113361	1398.613037	-522.144287	17.017054	1677.366699	-580.249329	263.019684	1130.497925	-475.692535	-256.846832	1140.757324	-388.720245	172.517120	972.908630	-337.417267	-98.476410	983.908936	-479.398468	19.836857	964.852783	566.526672	-44.052799	931.967834	557.688721	111.914154
-535.996094	95.046616	875.220459	-499.074097	-66.668976	870.133972	-615.688232	125.744942	500.972046	-578.088074	-126.844925	508.040100	-606.367859	134.266830	87.424835	-572.599365	-125.207230	90.171799	-551.091736	176.597000	1373.493286	-489.366760	-160.024857	1377.494507	-493.885712	20.966105	1398.636841	-522.862122	16.832714	1677.276367	-579.791687	263.242706	1130.540649	-475.916260	-256.910339	1140.537598	-388.101379	172.500351	973.183472	-337.490814	-98.316460	983.427673	-479.199677	20.042177	964.851685	565.986511	-44.007179	932.056396	556.857117	112.419777
-535.374329	95.288040	875.557068	-498.743591	-66.158501	870.098755	-615.477783	125.954506	500.934845	-577.865234	-126.634789	508.026855	-606.343933	134.290558	87.454491	-572.343140	-125.122917	90.168861	-551.438538	176.549362	1373.497437	-489.997131	-160.214417	1377.324341	-494.399475	20.880560	1398.620850	-523.528076	16.680195	1677.180908	-579.381287	263.446777	1130.557251	-476.873657	-255.819275	1139.894165	-387.527863	172.571960	973.414673	-337.576355	-98.286842	982.733215	-478.833984	20.119184	965.066711	565.920715	-44.490105	932.203918	556.869568	112.475021
-535.592346	95.700630	875.224487	-498.648499	-66.188515	870.121765	-615.523315	126.256104	500.991211	-577.795288	-126.522957	508.094055	-606.424133	134.294342	87.452499	-572.253418	-125.057022	90.180252	-551.776855	176.499207	1373.488647	-490.622498	-160.355042	1377.154785	-494.868073	20.800293	1398.621338	-524.126221	16.546694	1677.103760	-579.001953	263.588928	1130.573730	-477.388306	-255.457092	1139.590088	-387.008514	172.758301	973.589172	-337.780640	-98.428848	981.889832	-478.910278	20.568745	964.902161	565.908386	-44.731438	932.286560	556.224304	113.567123
-534.856323	95.948853	875.562073	-498.343933	-65.621552	870.004333	-615.272339	126.412086	500.978058	-577.500977	-126.248459	508.009064	-606.364990	134.333679	87.459595	-572.195496	-125.005547	90.170876	-552.071228	176.464035	1373.495117	-491.197845	-160.518372	1376.978516	-495.327209	20.744850	1398.640869	-524.695557	16.447746	1677.049072	-578.693237	263.690979	1130.575439	-478.112671	-254.875397	1139.166992	-386.517029	173.015839	973.724792	-337.988678	-98.740822	980.804260	-478.502014	20.598316	965.081665	565.793518	-44.338982	932.156982	555.824463	114.490860
-534.551453	96.191391	875.569092	-498.236877	-65.316597	869.932312	-615.141907	126.588722	500.973328	-577.270752	-126.010406	507.959961	-606.332031	134.388641	87.449295	-572.183716	-124.946564	90.174370	-552.383850	176.418915	1373.482300	-491.809509	-160.640228	1376.772949	-495.762390	20.680658	1398.639648	-525.237854	16.382942	1676.974243	-578.320801	263.574768	1130.338989	-478.947906	-254.220764	1138.688599	-386.014404	173.314453	973.810486	-338.329498	-99.268814	979.598938	-478.359375	20.766985	965.081360	565.472290	-44.166431	932.051575	555.795593	114.376442
-534.328674	96.471344	875.556458	-498.162903	-65.051361	869.901917	-615.023804	126.792297	500.971588	-577.058289	-125.820419	507.918610	-606.376526	134.407104	87.453850	-572.370056	-124.899857	90.147514	-552.705444	176.403015	1373.484375	-492.360626	-160.723633	1376.585205	-496.185150	20.613308	1398.630371	-525.772949	16.355598	1676.915894	-578.129822	263.647339	1130.312866	-479.723907	-253.736618	1138.289307	-385.643188	173.729660	973.821289	-338.715271	-99.952560	978.135071	-478.284882	20.976151	965.093872	565.249329	-43.975208	932.228394	555.819031	114.257843
-534.186401	96.725487	875.525513	-498.263184	-64.599709	870.019653	-614.956116	126.987160	500.989624	-576.886780	-125.699638	507.831543	-606.391968	134.436554	87.447182	-572.451660	-124.861359	90.177185	-553.017700	176.454987	1373.505005	-492.910461	-160.790451	1376.420532	-496.586548	20.545473	1398.633911	-526.269287	16.352310	1676.854248	-578.000488	263.743683	1130.310303	-480.525238	-253.295883	1137.892700	-385.340240	174.232193	973.783325	-339.212341	-100.827080	976.554443	-478.360565	21.340715	965.176270	565.442383	-43.759186	932.519470	556.139099	114.006241
-533.784424	97.548706	875.742310	-498.301453	-63.973705	869.991821	-614.838928	127.190605	501.056946	-576.669861	-125.540771	507.753510	-606.406006	134.452362	87.484314	-572.480652	-124.837959	90.211998	-553.318604	176.473434	1373.570313	-493.456940	-160.901245	1376.250122	-496.990417	20.534412	1398.628418	-526.784058	16.328045	1676.771729	-578.048523	264.058167	1130.571899	-481.450378	-252.885681	1137.539551	-385.151459	174.800964	973.728210	-339.804749	-101.955429	974.741699	-478.281097	21.791180	965.327881	565.940857	-43.518635	932.656311	556.683716	113.939491
-533.972473	97.685616	875.470154	-498.440186	-64.089890	869.901855	-614.843323	127.439751	501.044922	-576.587158	-125.489952	507.830200	-606.423889	134.449463	87.471649	-572.367981	-124.868546	90.251823	-553.655396	176.514633	1373.544067	-493.993561	-160.984283	1376.122559	-497.402100	20.511505	1398.624268	-527.221619	16.417072	1676.764404	-577.926208	263.956970	1130.397217	-482.264587	-252.791702	1137.306396	-385.014832	175.463699	973.622925	-340.563110	-103.210472	972.819885	-478.423981	21.914396	965.132263	566.514404	-43.395947	932.687073	557.430359	113.986137
-534.268005	97.946609	875.361938	-498.820343	-64.135139	869.741150	-614.934387	127.684830	501.067780	-576.588318	-125.441269	507.906372	-606.544922	134.471558	87.500664	-572.343567	-124.829666	90.292870	-553.942200	176.560074	1373.602905	-494.476166	-161.058441	1376.032593	-497.810150	20.528353	1398.681152	-527.681274	16.492434	1676.751221	-578.110168	264.248779	1130.682373	-483.222290	-252.408020	1136.988159	-384.958679	176.207611	973.470520	-341.275818	-104.506325	970.969299	-478.703949	21.976316	964.976685	567.267212	-43.446609	932.598755	558.364990	113.790794
-534.348389	98.030998	875.112671	-498.309174	-63.773739	870.129211	-614.924377	127.854988	501.029572	-576.359863	-125.220116	507.930725	-606.553406	134.484558	87.444298	-572.231812	-124.710472	90.282555	-554.241455	176.595413	1373.663940	-494.959991	-161.096878	1375.932373	-498.202393	20.539291	1398.763306	-528.104065	16.602455	1676.774292	-578.261047	264.330536	1130.787598	-484.318329	-251.967361	1136.711426	-384.938019	177.001678	973.247986	-342.253387	-106.347000	968.452393	-478.726105	22.655180	965.116882	567.896851	-43.497265	932.501343	559.006470	113.751266
-533.843750	97.882408	875.185547	-497.430664	-62.696461	870.248108	-614.638916	127.941238	500.932495	-575.907227	-124.834007	507.773834	-606.433105	134.559967	87.419899	-571.961975	-124.547310	90.223312	-554.543884	176.646194	1373.757324	-495.397736	-161.153717	1375.817627	-498.555298	20.567848	1398.843140	-528.519104	16.742805	1676.767334	-578.434265	264.387024	1130.909912	-485.209808	-251.868134	1136.525391	-384.973572	177.833221	973.050598	-343.254761	-108.198357	966.038452	-478.286957	23.215549	965.309204	568.490112	-43.771763	932.419434	559.767822	113.362984
-533.555725	97.833427	875.292847	-497.356781	-62.289921	870.268311	-614.446289	128.047134	500.858215	-575.736023	-124.604141	507.710754	-606.420166	134.586807	87.428810	-571.839844	-124.484627	90.180290	-554.821899	176.704300	1373.801758	-495.847107	-161.196198	1375.671387	-498.882355	20.593903	1398.875244	-528.930847	16.928902	1676.775391	-578.672791	264.475739	1131.028809	-486.205994	-251.616928	1136.240356	-385.069641	178.757339	972.751831	-344.316284	-110.242889	963.528381	-478.193115	23.289045	965.414368	568.726440	-43.728767	932.478333	560.131470	113.252396
-533.577026	98.035812	875.370422	-497.604340	-61.939159	870.528748	-614.405762	128.238312	500.837921	-575.643799	-124.498299	507.666321	-606.432495	134.589508	87.429031	-571.919556	-124.460144	90.170074	-555.088440	176.749664	1373.876587	-496.228821	-161.238861	1375.559448	-499.190979	20.627632	1398.876587	-529.293091	17.140417	1676.756836	-578.927734	264.527588	1131.075195	-487.200012	-251.432587	1135.976685	-385.274261	179.846008	972.447449	-345.464844	-112.537987	960.746643	-478.422028	23.601563	965.619202	569.068054	-42.963799	932.519287	560.592712	113.532745
-533.631287	98.252289	875.391541	-497.659607	-61.675327	870.537659	-614.333374	128.448914	500.789642	-575.468201	-124.354034	507.600342	-606.396240	134.620026	87.458099	-571.811584	-124.425529	90.169174	-555.342163	176.801041	1373.962280	-496.537018	-161.225128	1375.451294	-499.502411	20.672812	1398.877075	-529.660828	17.386673	1676.724365	-579.238098	264.623993	1131.131836	-488.194214	-251.308899	1135.755371	-385.479645	180.938782	972.028076	-346.722656	-114.963463	957.864990	-478.508484	23.828541	965.647705	569.315918	-42.895489	932.409729	560.941162	113.742989
-533.759277	98.451874	875.415222	-497.754578	-61.459312	870.562439	-614.317078	128.623398	500.793823	-575.305847	-124.196205	507.574951	-606.402893	134.635208	87.491737	-571.776123	-124.408585	90.173691	-555.601501	176.843277	1374.058105	-496.835907	-161.240097	1375.323486	-499.776886	20.708744	1398.883057	-530.020874	17.669796	1676.708252	-579.624390	264.704010	1131.185791	-489.308868	-251.039932	1135.471558	-385.770386	182.092178	971.674011	-348.065491	-117.616463	954.931274	-478.643951	24.039515	965.681335	569.572388	-42.815880	932.378418	561.177979	113.837044
-533.957825	98.716263	875.456360	-497.875519	-61.266197	870.582703	-614.328186	128.736237	500.831024	-575.136169	-124.075859	507.525208	-606.394714	134.643036	87.482681	-571.762756	-124.397453	90.118729	-555.864075	176.856598	1374.133789	-497.099609	-161.254883	1375.184570	-500.049103	20.761951	1398.924438	-530.393066	17.972866	1676.689209	-580.094299	264.846405	1131.318848	-490.230804	-251.168213	1135.351807	-386.134186	183.269089	971.367004	-349.438873	-120.156227	952.260132	-478.830841	24.265236	965.723083	569.807678	-42.825829	932.355591	561.422119	113.802864
-534.135864	98.955734	875.504150	-498.035217	-61.018188	870.591553	-614.369385	128.873688	500.841583	-574.991638	-123.881821	507.452362	-606.429321	134.636490	87.422523	-571.619751	-124.337051	90.088135	-556.113220	176.901978	1374.239624	-497.337830	-161.258286	1375.037476	-500.311127	20.779186	1398.975464	-530.732666	18.342871	1676.721802	-580.599854	264.945099	1131.420654	-491.438416	-251.011292	1135.071045	-386.570313	184.478500	970.979004	-351.053894	-123.332939	949.130005	-479.019531	24.486197	965.760681	570.036316	-42.898075	932.321716	561.683167	113.710060
-534.344299	99.125450	875.499451	-498.197937	-60.804253	870.605835	-614.425476	128.996445	500.826538	-574.839844	-123.748444	507.356689	-606.457703	134.628143	87.428268	-571.598450	-124.292564	90.031013	-556.390869	176.938248	1374.321655	-497.539246	-161.255386	1374.820313	-500.585815	20.852171	1398.981934	-531.116394	18.669664	1676.661011	-581.172302	265.112274	1131.538086	-492.517609	-251.074966	1134.842651	-387.123779	185.749207	970.603455	-352.648804	-126.373756	946.217224	-479.225311	24.696375	965.772461	570.306580	-42.990807	932.264282	562.030334	113.634453
-534.555359	99.341118	875.500488	-498.432556	-60.589344	870.554993	-614.522644	129.187622	500.811707	-574.745300	-123.630104	507.289307	-606.691528	134.779541	87.469299	-571.556641	-124.258354	90.011696	-556.668579	176.987167	1374.413208	-497.669983	-161.244415	1374.638672	-500.844421	20.929302	1398.961304	-531.421875	19.137020	1676.671875	-581.794128	265.388153	1131.646118	-493.359985	-251.775055	1134.838989	-387.775818	187.045868	970.113098	-354.289459	-129.270584	943.509705	-479.448761	24.875896	965.749878	570.632080	-43.067299	932.203003	562.493225	113.593788
-534.733215	99.498398	875.488220	-498.575928	-60.371017	870.536560	-614.533447	129.363922	500.740448	-574.684753	-123.493797	507.237152	-606.524475	134.679840	87.371109	-571.551514	-124.225769	89.959572	-556.950134	177.031708	1374.463623	-497.716858	-161.229950	1374.446533	-501.117035	21.015553	1398.916382	-531.757019	19.623575	1676.608765	-582.497009	265.712646	1131.747437	-494.575348	-251.865662	1134.545166	-388.539948	188.337296	969.603271	-356.194733	-132.611420	940.539307	-479.628448	25.065630	965.742065	570.952576	-43.171921	932.190613	562.968567	113.577705
-534.956726	99.720589	875.483276	-498.751648	-60.223782	870.518127	-614.553345	129.485947	500.711060	-574.692993	-123.450920	507.208710	-606.707336	134.814163	87.458710	-571.635986	-124.211800	89.952438	-557.242310	177.053528	1374.515015	-497.743347	-161.209015	1374.296509	-501.349304	21.096922	1398.859863	-532.082397	20.110395	1676.556519	-583.178528	266.035461	1131.873169	-495.752716	-252.100342	1134.257202	-389.430939	189.672211	969.144104	-357.934296	-135.600830	938.031799	-479.839905	25.248230	965.735229	571.225098	-43.289085	932.224670	563.420044	113.571747
-535.151733	99.893822	875.487183	-498.872345	-59.991657	870.514587	-614.546204	129.581299	500.705597	-574.645264	-123.358459	507.174133	-606.702759	134.867371	87.492302	-571.586304	-124.207245	89.943916	-557.576599	177.079636	1374.640015	-497.725647	-161.200089	1374.143066	-501.547760	21.146242	1398.852417	-532.394653	20.569082	1676.535278	-583.964233	266.401764	1132.083618	-496.856476	-252.847214	1134.217041	-390.433258	191.016403	968.766052	-360.027435	-138.796677	935.439941	-480.020630	25.460377	965.744019	571.472778	-43.317047	932.288818	563.855469	113.624535
-535.367737	100.065857	875.484375	-498.974518	-59.761806	870.510376	-614.518982	129.668533	500.711731	-574.650574	-123.300110	507.154480	-606.671875	134.884872	87.485039	-571.599854	-124.229752	89.919136	-557.861023	177.077301	1374.777954	-497.650970	-161.173172	1374.011963	-501.724274	21.168196	1398.872314	-532.619324	21.090561	1676.525879	-584.685303	266.755981	1132.320923	-497.930054	-253.622513	1134.179932	-391.377899	192.282486	968.504089	-361.948456	-141.856705	933.318237	-480.196411	25.684866	965.745728	571.649963	-43.317627	932.353210	564.169678	113.660530
-535.600891	100.202507	875.491516	-499.143707	-59.432236	870.764832	-614.549377	129.737930	500.728241	-574.686462	-123.206863	507.123779	-606.638428	134.918274	87.489975	-571.647217	-124.214638	89.909164	-558.192444	177.075485	1374.947632	-497.558472	-161.135147	1373.932251	-501.901764	21.215368	1398.896118	-532.921326	21.580305	1676.501221	-585.542908	267.140442	1132.602539	-498.888947	-254.790894	1134.369751	-392.207184	193.540009	968.237915	-364.070496	-144.949173	931.361450	-480.507629	26.056976	965.911926	571.761047	-43.230804	932.406494	564.333862	113.782860
-536.105530	100.558167	875.531311	-499.651428	-59.363865	870.638489	-614.778015	129.896591	500.775513	-574.851135	-123.249184	507.127838	-606.732788	134.926697	87.479523	-571.654907	-124.214806	89.906311	-558.480591	177.076202	1375.099854	-497.416290	-161.087494	1373.838501	-502.093506	21.277649	1398.886963	-533.149658	22.093901	1676.476318	-586.404907	267.487946	1132.823608	-499.818512	-256.184082	1134.691284	-393.244812	194.815781	968.041138	-366.241669	-148.079590	929.617798	-480.938049	26.179729	965.843933	571.989380	-43.331264	932.460449	564.824158	113.545937
-536.475769	100.782997	875.543701	-499.919983	-59.198612	870.605408	-614.901245	130.002991	500.714325	-574.913696	-123.172691	507.099030	-606.748413	134.943207	87.411545	-571.652222	-124.195961	89.871216	-558.799622	177.101608	1375.208740	-497.283478	-161.011703	1373.783691	-502.277222	21.373720	1398.844360	-533.411377	22.620716	1676.411499	-587.327576	267.927979	1133.053711	-501.065521	-256.966339	1134.801514	-394.207642	196.124496	967.817383	-368.393738	-151.092804	928.068481	-481.248352	26.371958	965.830139	572.244080	-43.402012	932.528870	565.295471	113.361855
-536.803772	100.989899	875.559509	-500.136353	-58.961044	870.589172	-614.977234	130.164291	500.654205	-574.890686	-123.116707	507.056580	-606.783081	134.950272	87.431068	-571.603760	-124.167900	89.821144	-559.072021	177.153519	1375.323120	-497.144623	-160.913528	1373.767822	-502.474457	21.482586	1398.780029	-533.660156	23.113535	1676.349731	-588.273132	268.352142	1133.265991	-501.983582	-258.507965	1135.337158	-395.177185	197.499130	967.603394	-370.760590	-154.217636	926.719604	-481.513123	26.604322	965.826355	572.408630	-43.385117	932.557312	565.512024	113.453705
-537.133850	101.194435	875.595581	-500.310852	-58.743973	870.576965	-615.058472	130.252594	500.607666	-574.730530	-122.896461	506.968384	-606.743652	134.984955	87.400879	-571.486755	-124.141113	89.792320	-559.350525	177.165054	1375.468262	-497.028320	-160.813690	1373.791138	-502.637482	21.572590	1398.766846	-533.880127	23.611940	1676.303833	-589.241638	268.759369	1133.601929	-502.981781	-259.809082	1135.860718	-396.131683	198.820923	967.484741	-372.857239	-156.989014	925.767578	-481.765961	26.823380	965.838013	572.570435	-43.420277	932.576416	565.751831	113.440544
-537.368896	101.414635	875.653687	-500.441437	-58.440434	870.552124	-615.143311	130.299637	500.655731	-574.919128	-122.954681	506.987061	-606.737671	134.990097	87.397049	-571.697693	-124.176392	89.834023	-559.617737	177.161758	1375.640259	-496.966553	-160.684052	1373.874878	-502.814362	21.636713	1398.781982	-534.063538	24.029457	1676.312988	-590.160828	269.169586	1133.885132	-503.871338	-261.196930	1136.485962	-397.155273	200.116714	967.434204	-374.967834	-159.706451	925.051147	-481.957184	27.062130	965.859375	573.041077	-43.089901	932.386902	566.085327	113.610275
-537.587219	101.670555	875.682983	-500.618652	-58.151260	870.524963	-615.233765	130.284470	500.747498	-574.931519	-122.866768	506.951416	-606.491638	134.883118	87.341331	-571.795166	-124.151932	89.804527	-559.892456	177.139359	1375.828125	-496.931244	-160.524536	1374.007324	-502.943329	21.697786	1398.853149	-534.232422	24.429182	1676.346313	-591.119385	269.474823	1134.255615	-504.629120	-262.915070	1137.361206	-398.096436	201.256149	967.557678	-376.968079	-162.254074	924.645752	-482.155853	27.312265	965.862183	572.878662	-43.511520	932.439453	566.176331	113.367729
-537.852783	101.862411	875.680908	-500.728088	-57.916454	870.514893	-615.367676	130.305283	500.808014	-574.911987	-122.785095	506.895386	-606.516296	134.868576	87.342674	-571.846069	-124.153198	89.804573	-560.146545	177.123535	1375.985229	-496.921875	-160.346710	1374.193848	-503.072937	21.767839	1398.940552	-534.377136	24.804201	1676.384033	-592.055603	269.876129	1134.588013	-505.523956	-264.225861	1138.046509	-399.017029	202.381180	967.685913	-378.832184	-164.561020	924.396667	-482.357025	27.555286	965.859741	572.894958	-43.734398	932.439880	566.329834	113.206673
-537.841980	101.753906	875.616882	-500.072418	-57.347458	870.577698	-615.290283	130.377472	500.747101	-574.705933	-122.525299	506.822968	-606.421631	134.951752	87.347992	-571.719482	-124.120636	89.787628	-560.387451	177.146973	1376.088867	-496.914093	-160.193436	1374.411133	-503.221100	21.893625	1398.948608	-534.523560	25.165564	1676.383179	-592.973450	270.216339	1134.911377	-506.518188	-265.127258	1138.620117	-399.910065	203.593246	967.739624	-380.551971	-166.653336	924.288208	-482.177094	27.995031	965.907166	573.071655	-43.879974	932.406738	566.558350	113.074867
-538.475647	102.251640	875.674744	-501.017365	-57.550648	870.485229	-615.542786	130.520340	500.771271	-575.023254	-122.620590	506.888824	-606.516968	134.946732	87.332024	-571.933533	-124.129539	89.820526	-560.643005	177.191635	1376.166138	-496.941406	-160.031494	1374.632080	-503.385162	22.037888	1398.928589	-534.660950	25.505728	1676.354980	-593.912781	270.656708	1135.138428	-507.202942	-266.736450	1139.593994	-400.862610	204.683746	967.823120	-382.166382	-168.527344	924.391663	-482.835327	27.990051	965.847229	573.264099	-44.036663	932.392029	566.793396	112.995575
-539.018372	102.572594	875.754150	-501.675446	-57.581089	870.473389	-615.776184	130.744614	500.747925	-575.348755	-122.732201	506.974182	-606.612183	134.929626	87.352600	-572.146423	-124.157822	89.820938	-560.889404	177.268738	1376.224731	-497.047211	-159.892502	1374.904419	-503.560791	22.204933	1398.889893	-534.784851	25.823561	1676.316895	-594.857544	271.052765	1135.391846	-508.179596	-267.518555	1140.146851	-401.810730	205.825882	967.841003	-383.523193	-170.139069	924.539612	-483.370392	28.059420	965.859558	573.444885	-44.197327	932.398743	567.019592	112.900261
-539.378906	102.755081	875.816101	-501.809235	-57.431198	870.498657	-615.873779	130.866364	500.706085	-575.502930	-122.689209	507.008057	-606.781433	135.134720	87.454010	-572.193542	-124.164680	89.853271	-561.168884	177.364563	1376.284058	-497.217377	-159.781250	1375.154907	-503.744568	22.346611	1398.904053	-534.911865	26.110235	1676.315674	-595.760559	271.420959	1135.591309	-508.970947	-268.548340	1140.843994	-402.673737	206.789948	967.939087	-384.832855	-171.621857	924.768494	-483.638031	28.250549	965.909851	573.591980	-44.355427	932.428955	567.205566	112.769669
-539.582947	102.785156	875.855774	-501.719727	-57.203316	870.576477	-615.925903	130.896896	500.726685	-575.587769	-122.595039	507.014252	-606.555420	134.999741	87.355446	-572.077026	-124.180428	89.867554	-561.434021	177.406509	1376.366455	-497.407501	-159.669189	1375.402710	-503.929199	22.435289	1398.957520	-534.995300	26.343374	1676.353149	-596.648254	271.804077	1135.854858	-509.723389	-269.481995	1141.521484	-403.519775	207.658997	968.066284	-386.071777	-173.141220	925.086365	-483.768921	28.458147	965.993103	573.726868	-44.465740	932.473511	567.338623	112.669823
-539.593384	102.687538	875.855408	-501.258392	-56.772400	870.690247	-615.823608	130.817017	500.747131	-575.493713	-122.392761	506.976105	-606.701843	135.191650	87.473862	-571.973572	-124.162407	89.812790	-561.706055	177.472931	1376.416870	-497.619263	-159.558823	1375.631958	-504.109161	22.510876	1399.048340	-535.126709	26.596939	1676.408936	-597.405640	272.103699	1136.050415	-510.395142	-270.135040	1142.064941	-404.256958	208.438736	968.200195	-386.978699	-174.187302	925.477234	-483.691040	28.782038	966.098633	573.819885	-44.569553	932.543640	567.462524	112.547371
-539.836609	102.875458	875.895386	-501.493256	-56.604202	870.671753	-615.836060	130.805359	500.775726	-575.607117	-122.300949	506.958832	-606.641785	135.223160	87.464317	-571.962158	-124.143227	89.812134	-561.987671	177.496384	1376.441284	-497.825134	-159.453278	1375.854126	-504.299347	22.630339	1399.117554	-535.243042	26.861359	1676.432495	-598.157227	272.494568	1136.212402	-511.024017	-270.670959	1142.572632	-405.006348	209.214630	968.351440	-387.752258	-175.057022	925.838257	-483.941040	28.924416	966.115906	573.918335	-44.613415	932.593750	567.563538	112.427040
-540.108032	102.978584	875.895752	-501.704010	-56.497597	870.652832	-615.877808	130.901291	500.767426	-575.712952	-122.230843	506.916138	-606.676025	135.255981	87.474724	-572.012817	-124.133698	89.794807	-562.238647	177.570023	1376.391357	-498.052551	-159.309372	1376.053467	-504.513977	22.775120	1399.136841	-535.370483	27.154070	1676.422363	-598.857117	272.779205	1136.296143	-511.664673	-270.954803	1142.940552	-405.609955	209.852066	968.405029	-388.298248	-175.643417	926.140442	-484.198364	29.028034	966.113159	574.047241	-44.709377	932.622864	567.691162	112.362091
-540.405640	103.068832	875.882324	-501.948334	-56.430603	870.634583	-615.909546	131.076187	500.662689	-575.836426	-122.192749	506.898438	-606.737549	135.425385	87.672638	-572.049011	-124.125885	89.793381	-562.506409	177.679153	1376.311646	-498.300385	-159.207947	1376.218018	-504.760956	22.940372	1399.089600	-535.563232	27.488756	1676.369873	-599.532288	273.044342	1136.213013	-512.113586	-271.262390	1143.277466	-406.249878	210.559586	968.318542	-388.761841	-176.087967	926.491028	-484.471313	29.114752	966.097595	574.172485	-44.808231	932.623352	567.847473	112.319435
-540.698792	103.178520	875.878418	-502.179962	-56.361542	870.626953	-615.970825	131.251587	500.601196	-575.976807	-122.183640	506.901398	-606.773560	135.444839	87.704842	-572.119141	-124.121368	89.769257	-562.771973	177.760132	1376.197266	-498.560425	-159.141327	1376.334839	-505.008667	23.068380	1399.053589	-535.676514	27.774677	1676.314087	-600.158264	273.180145	1136.089111	-512.448425	-271.622925	1143.602783	-406.753265	211.110748	968.219421	-389.111267	-176.307922	926.794250	-484.755280	29.209213	966.100037	574.251099	-44.896587	932.621155	567.961670	112.328789
-540.968872	103.257507	875.883789	-502.440308	-56.296547	870.622498	-615.975708	131.331924	500.604462	-576.035278	-122.137131	506.843842	-606.782715	135.461960	87.675842	-572.130676	-124.144043	89.784386	-563.054688	177.831284	1376.120850	-498.850800	-159.100815	1376.398315	-505.278839	23.180113	1399.019531	-535.855408	28.108271	1676.288818	-600.740723	273.313629	1136.049683	-512.802185	-271.806152	1143.764893	-407.184784	211.492371	968.238831	-389.351959	-176.305145	927.054504	-485.037354	29.272869	966.107666	574.310425	-44.934826	932.600403	568.052185	112.312340
-541.202942	103.366074	875.914307	-502.716827	-56.197365	870.625488	-615.978210	131.395264	500.639679	-576.099792	-122.054443	506.807648	-606.781128	135.445953	87.662971	-572.069092	-124.105713	89.756241	-563.346008	177.905396	1376.099243	-499.118530	-159.065353	1376.422974	-505.544830	23.272648	1399.064087	-536.044861	28.441696	1676.304810	-601.247375	273.495636	1136.034424	-513.056274	-271.910522	1143.819092	-407.489410	211.833038	968.322815	-389.452942	-176.045532	927.345764	-485.301758	29.348288	966.129761	574.357788	-44.927757	932.598816	568.145142	112.300880
-541.420898	103.429237	875.925110	-502.978241	-56.079449	870.635925	-615.969543	131.393814	500.658081	-576.144470	-122.009804	506.753052	-606.789124	135.442352	87.699211	-572.022644	-124.128151	89.758881	-563.615906	177.946350	1376.088013	-499.361603	-159.005463	1376.401611	-505.800201	23.334105	1399.136597	-536.261353	28.823753	1676.299072	-601.698975	273.459625	1135.936890	-513.233337	-271.886230	1143.795532	-407.635925	212.004883	968.495667	-389.436401	-175.611664	927.690430	-485.555908	29.426855	966.146851	574.365417	-44.910362	932.593506	568.205261	112.285309
-541.601318	103.468750	875.948303	-503.182343	-56.009205	870.662842	-615.954773	131.431625	500.665741	-576.214111	-121.950600	506.726257	-606.817871	135.433502	87.700798	-571.970764	-124.119453	89.747200	-563.891907	178.032730	1376.054443	-499.604919	-158.985107	1376.356445	-506.103119	23.438602	1399.162476	-536.520508	29.263237	1676.250244	-602.134705	273.369385	1135.787476	-513.349060	-271.809875	1143.706421	-407.814819	212.134415	968.574036	-389.314819	-174.948883	928.052979	-485.781647	29.471117	966.185791	574.354553	-44.901028	932.573059	568.267090	112.265465
-541.782471	103.480202	875.926453	-503.400818	-55.933720	870.694885	-615.938110	131.545151	500.624023	-576.295532	-121.905647	506.680420	-606.794556	135.442261	87.696182	-571.948853	-124.104141	89.709297	-564.182251	178.121246	1375.988403	-499.809723	-158.953842	1376.275024	-506.402283	23.570169	1399.132690	-536.748779	29.735645	1676.195801	-602.520569	273.330017	1135.591431	-513.249512	-272.010712	1143.768433	-407.971191	212.258057	968.562256	-389.096313	-173.966431	928.495728	-486.022095	29.529383	966.205933	574.281433	-44.916149	932.540527	568.287170	112.267487
-541.954590	103.485107	875.899414	-503.589844	-55.910511	870.729248	-615.903564	131.703201	500.530273	-576.396973	-121.857933	506.672791	-606.851807	135.444199	87.650185	-571.899597	-124.105080	89.675629	-564.515137	178.196716	1375.818970	-500.052795	-158.932434	1376.173096	-506.731995	23.707905	1399.034302	-537.019470	30.272791	1676.078857	-602.892822	273.341370	1135.385132	-513.202759	-271.826782	1143.595459	-408.171906	212.267960	968.450623	-388.768921	-172.816940	928.920715	-486.250732	29.563885	966.227295	574.247253	-44.932426	932.496033	568.315552	112.343971
-542.141052	103.467155	875.880554	-503.868286	-55.898167	870.768860	-615.929016	131.839203	500.440796	-576.500488	-121.844139	506.636780	-606.884033	135.424103	87.654747	-571.914001	-124.086769	89.644020	-564.833984	178.261200	1375.750732	-500.311188	-158.897278	1376.054810	-507.071503	23.841948	1398.968872	-537.296021	30.822472	1675.959229	-603.191345	273.329956	1135.249390	-513.136658	-271.560028	1143.326660	-408.347137	212.131149	968.396423	-388.298035	-171.424683	929.445190	-486.526733	29.564165	966.254578	574.171631	-44.996357	932.488342	568.329041	112.354965
-542.443542	103.552551	875.874390	-504.409332	-55.954571	870.741089	-615.986206	131.983047	500.443909	-576.664917	-121.861557	506.628174	-606.959045	135.400482	87.648193	-571.872498	-124.081535	89.641357	-565.196594	178.286118	1375.744141	-500.643738	-158.897354	1375.921509	-507.395966	23.926153	1398.943237	-537.624817	31.427006	1675.861084	-603.433044	273.314850	1135.175171	-512.961975	-271.264618	1143.066406	-408.486816	211.886642	968.442688	-387.711487	-169.818954	930.139160	-486.927216	29.511608	966.233398	574.069519	-45.027901	932.502014	568.305908	112.335289
-542.847839	103.699135	875.876160	-505.089142	-56.150692	870.591553	-616.079834	132.062454	500.501770	-576.893188	-121.972168	506.612488	-607.194641	135.315308	87.518509	-571.943665	-124.110703	89.632523	-565.525208	178.267365	1375.849854	-500.974792	-158.897659	1375.786011	-507.726715	23.990232	1398.993408	-537.930664	32.036144	1675.792236	-603.605103	273.274353	1135.214111	-512.777283	-270.840912	1142.740112	-408.611359	211.336075	968.581726	-387.058350	-167.995895	930.969482	-487.379028	29.345936	966.132507	573.953613	-45.053539	932.532288	568.278320	112.290367
-542.972351	103.656845	875.886597	-505.302582	-56.129852	870.663391	-616.035950	132.039932	500.504242	-576.984497	-121.917458	506.604950	-607.169189	135.282883	87.544922	-571.909119	-124.109360	89.644867	-565.877258	178.234772	1375.913940	-501.291290	-158.877609	1375.691528	-508.061279	24.028399	1399.049072	-538.267456	32.650894	1675.741577	-603.692078	273.327148	1135.320557	-512.672302	-270.003143	1142.211426	-408.664337	210.701050	968.789368	-386.138885	-165.804352	931.974609	-487.597290	29.340502	966.192749	573.793945	-45.046108	932.562317	568.208862	112.209480
-543.188721	103.762169	875.895813	-505.668549	-56.183220	870.610657	-616.098022	132.114929	500.523071	-577.124084	-121.931618	506.639832	-607.199585	135.275375	87.554924	-571.896362	-124.125618	89.649223	-566.209045	178.203873	1375.962891	-501.599274	-158.871841	1375.621216	-508.400818	24.073195	1399.087280	-538.610229	33.335579	1675.654297	-603.747681	273.359863	1135.380249	-512.192749	-269.990814	1142.142578	-408.722412	209.920227	969.002075	-385.275909	-163.519913	933.119812	-487.865967	29.296183	966.166321	573.619141	-45.035316	932.567810	568.116333	112.176346
-543.369690	103.776016	875.890808	-505.937653	-56.223824	870.601563	-616.112427	132.245453	500.472687	-577.237244	-121.890816	506.646210	-607.194824	135.232483	87.521614	-571.832092	-124.093712	89.622368	-566.593262	178.173615	1375.984375	-501.924744	-158.869003	1375.556274	-508.755341	24.195221	1399.073120	-538.967468	34.015572	1675.550781	-603.764465	273.411163	1135.418823	-512.010498	-269.039032	1141.609009	-408.767700	209.139877	969.176331	-384.324341	-161.017776	934.279297	-488.097534	29.256788	966.163391	573.410767	-45.067768	932.549805	568.035217	112.122276
-543.529358	103.775421	875.859070	-506.198120	-56.211201	870.596436	-616.115662	132.346008	500.377228	-577.310852	-121.818932	506.618011	-607.272644	135.215286	87.523636	-571.793213	-124.093140	89.610435	-566.979065	178.150436	1375.945068	-502.249084	-158.877625	1375.468994	-509.131897	24.290123	1399.005249	-539.377991	34.745079	1675.379639	-603.761780	273.477966	1135.398682	-511.644226	-268.547729	1141.321289	-408.768250	208.344727	969.374207	-383.479919	-158.479340	935.501648	-488.314941	29.253838	966.148376	573.185303	-45.086498	932.502075	567.906372	112.186264
-543.670532	103.809853	875.869080	-506.476532	-56.199982	870.583557	-616.119629	132.464417	500.301636	-577.382324	-121.772461	506.566772	-607.240906	135.227966	87.477173	-571.781921	-124.055130	89.551247	-567.305115	178.112289	1375.957275	-502.599457	-158.922043	1375.365479	-509.515289	24.370249	1398.953003	-539.815247	35.478058	1675.220581	-603.731812	273.506714	1135.422974	-511.263977	-268.046600	1140.982544	-408.734436	207.339325	969.641541	-382.356934	-155.448044	937.133728	-488.536255	29.228333	966.154297	572.978699	-45.138954	932.462708	567.808533	112.185936
-543.819397	103.865578	875.892273	-506.729736	-56.134369	870.597046	-616.172913	132.510559	500.303986	-577.425171	-121.745201	506.495361	-607.309814	135.177231	87.490761	-571.775879	-124.066399	89.508430	-567.654968	178.001221	1376.036865	-502.896698	-158.978592	1375.259644	-509.878418	24.401075	1398.965942	-540.257202	36.149982	1675.084839	-603.672302	273.506104	1135.472534	-510.839386	-267.505005	1140.674438	-408.680725	206.271561	970.041260	-381.311462	-152.506607	938.828003	-488.763763	29.253319	966.185120	572.778931	-45.158932	932.427368	567.697998	112.172615
-543.926697	103.882988	875.925293	-506.993988	-56.061958	870.633911	-616.169495	132.528168	500.318726	-577.443481	-121.700676	506.433167	-607.329285	135.151794	87.511108	-571.846436	-124.080444	89.484184	-568.029175	177.900513	1376.161133	-503.240417	-159.026077	1375.172241	-510.233032	24.407587	1399.036133	-540.774841	36.931519	1674.943848	-603.576660	273.431885	1135.583252	-510.522827	-266.765869	1140.297974	-408.533539	205.108780	970.586792	-380.319458	-149.439972	940.604736	-488.978973	29.259232	966.233887	572.590942	-45.150753	932.400391	567.609863	112.149437
-543.970703	103.866898	875.961243	-507.029419	-55.875851	870.783630	-616.151855	132.548676	500.369690	-577.394165	-121.589226	506.385040	-607.306030	135.140213	87.535011	-571.686584	-124.088875	89.459465	-568.388733	177.802017	1376.273193	-503.525269	-159.058105	1375.107422	-510.548523	24.442123	1399.126221	-541.254700	37.664299	1674.871582	-603.466370	273.340210	1135.646362	-509.936218	-266.437134	1140.156006	-408.327179	203.846191	971.173401	-379.189728	-145.958511	942.787170	-489.118774	29.394833	966.363037	572.367920	-45.116112	932.358765	567.488464	112.129265
-544.176392	104.007271	875.972656	-507.188995	-55.924488	870.595764	-616.191284	132.601440	500.394836	-577.360779	-121.510178	506.378235	-607.285095	135.107956	87.577637	-571.698303	-124.108154	89.457886	-568.714111	177.725296	1376.375366	-503.800934	-159.062332	1375.078369	-510.877380	24.504248	1399.209229	-541.838379	38.399063	1674.786133	-603.313843	273.325043	1135.719727	-509.455688	-265.931030	1139.949707	-408.112701	202.638306	971.823120	-378.134338	-142.515976	945.014221	-489.258911	29.339142	966.264038	572.148071	-45.098549	932.328125	567.367065	112.134346
-544.384827	104.089149	875.990479	-507.422943	-55.885059	870.640503	-616.250549	132.693817	500.372345	-577.394775	-121.457336	506.405792	-607.301208	135.134354	87.547058	-571.731750	-124.074509	89.526886	-569.055664	177.660522	1376.416016	-504.064178	-159.045181	1375.048218	-511.215851	24.606922	1399.214844	-542.348877	39.063526	1674.653564	-603.154480	273.308075	1135.728760	-509.006622	-265.080963	1139.592285	-407.821594	201.439438	972.406067	-377.101807	-138.931610	947.339722	-489.499298	29.403536	966.302551	571.945129	-45.078342	932.299866	567.318115	112.168831
-544.588318	104.148598	875.990295	-507.596283	-55.856014	870.686340	-616.308777	132.808640	500.309418	-577.377563	-121.367523	506.414154	-607.124207	134.951508	87.420212	-571.712280	-124.066536	89.535797	-569.436096	177.594101	1376.373657	-504.294067	-159.019943	1374.993774	-511.576508	24.733152	1399.197388	-542.871826	39.704449	1674.523193	-602.990723	273.319550	1135.683228	-508.420258	-264.535797	1139.405396	-407.562286	200.290146	972.996765	-376.217316	-135.448349	949.693054	-489.729126	29.470324	966.340332	571.763733	-45.005539	932.272827	567.214417	112.232162
-544.796753	104.208374	876.005798	-507.803894	-55.768673	870.705933	-616.368225	132.931183	500.204041	-577.463318	-121.351784	506.407135	-607.319885	135.161194	87.499397	-571.751343	-124.059975	89.545662	-569.802612	177.535843	1376.401733	-504.495483	-158.993423	1374.924438	-511.959747	24.836960	1399.171143	-543.449036	40.341324	1674.354736	-602.790161	273.257446	1135.637695	-507.805878	-264.078857	1139.240723	-407.175385	199.139221	973.704346	-375.210663	-131.664047	952.443115	-489.963135	29.541002	966.368225	571.623779	-44.840244	932.205017	567.075439	112.362007
-545.007629	104.312439	876.040222	-507.991821	-55.703716	870.715027	-616.410583	132.993896	500.213715	-577.509521	-121.284248	506.403351	-607.333801	135.151062	87.494911	-571.775818	-124.024208	89.515732	-570.182251	177.456802	1376.478882	-504.716919	-158.968781	1374.869019	-512.329102	24.906691	1399.170532	-544.086975	40.953629	1674.223755	-602.583191	273.153351	1135.659302	-506.869507	-264.222931	1139.336304	-406.732330	197.986877	974.502136	-374.434021	-128.112579	955.027466	-490.184906	29.609186	966.399597	571.588440	-44.600063	932.165405	567.000122	112.484283
-545.241638	104.460930	876.062866	-508.015289	-55.809200	870.497131	-616.474609	133.012619	500.272339	-577.533630	-121.255653	506.409393	-606.997314	134.871750	87.335625	-571.714722	-124.010033	89.479004	-570.605347	177.339523	1376.574951	-504.918304	-158.948105	1374.787231	-512.682617	24.979288	1399.244995	-544.722961	41.528328	1674.104248	-602.371460	272.996216	1135.720825	-506.435242	-263.277832	1138.945801	-406.196625	196.749237	975.436829	-373.471497	-124.180664	958.158936	-490.282837	29.537788	966.295227	571.570190	-44.336182	932.142761	566.928284	112.568954
-545.516785	104.648590	876.122620	-508.303070	-55.825668	870.475891	-616.581970	133.029800	500.339508	-577.653564	-121.274818	506.396057	-607.355652	135.092422	87.522163	-571.803894	-124.034401	89.457024	-571.053284	177.232224	1376.674438	-505.126556	-158.928513	1374.718628	-513.036133	25.038807	1399.297852	-545.417236	42.151432	1673.956787	-602.129089	272.839600	1135.797729	-505.778870	-262.861145	1138.816040	-405.620972	195.500320	976.396301	-372.760681	-120.652008	960.954285	-490.563324	29.567062	966.317261	571.017273	-44.489281	932.312866	566.422302	112.654533
-545.739502	104.795380	876.138306	-508.533447	-55.761440	870.459473	-616.600342	133.085983	500.348328	-577.708740	-121.233284	506.378326	-606.995056	134.862778	87.395370	-571.852722	-124.050911	89.445374	-571.490784	177.140640	1376.725708	-505.321350	-158.878601	1374.672852	-513.384705	25.143095	1399.332275	-546.036316	42.679634	1673.821289	-601.858765	272.677368	1135.833252	-505.059937	-262.418671	1138.675171	-405.063751	194.396362	977.342529	-371.973206	-116.849846	964.062622	-490.794495	29.648417	966.320007	570.716492	-44.438271	932.306030	566.131165	112.791199
-546.660706	105.713806	876.393494	-509.176300	-56.367569	870.358032	-617.122864	133.326065	500.473846	-577.997192	-121.337639	506.492737	-607.220703	134.769836	87.376038	-571.970459	-124.053101	89.458710	-571.973572	177.070679	1376.723267	-505.441254	-158.802109	1374.669067	-513.752747	25.282652	1399.323242	-546.648376	43.227974	1673.615234	-601.569824	272.559753	1135.810425	-504.125458	-262.314728	1138.734741	-404.429260	193.220627	978.275085	-371.250854	-112.907990	967.331360	-491.487305	29.635599	966.371155	570.476013	-44.403671	932.298279	565.983948	112.829468
-546.217041	105.310944	876.424377	-508.995087	-55.324490	870.568726	-616.879639	133.400970	500.264496	-577.746155	-121.090149	506.330109	-607.171021	134.916428	87.379738	-571.879517	-123.999138	89.486961	-572.489807	177.002548	1376.722534	-505.575348	-158.719070	1374.651733	-514.158997	25.456652	1399.288696	-547.202026	43.733685	1673.410400	-601.290100	272.491882	1135.785034	-503.329834	-261.833313	1138.677368	-403.794891	192.107956	979.263550	-370.448151	-109.369850	970.424622	-491.349243	30.002197	966.557556	570.269043	-44.408890	932.286865	565.888062	112.796021
-546.390503	105.200317	876.069641	-508.847565	-55.513329	870.275879	-616.904297	133.526108	500.138641	-577.712463	-121.000366	506.393524	-607.408203	135.130234	87.499268	-571.824951	-123.950981	89.505074	-573.050842	176.933136	1376.723999	-505.703339	-158.629379	1374.635986	-514.567749	25.636051	1399.310059	-547.813721	44.226898	1673.280762	-600.992004	272.391785	1135.793945	-502.602539	-261.282776	1138.590820	-403.164978	190.991806	980.256226	-369.737671	-105.758766	973.644592	-491.280823	29.978695	966.195129	570.040710	-44.443394	932.262512	565.778564	112.779716
-546.563782	105.314514	876.077393	-508.906952	-55.307751	870.292114	-616.933716	133.561142	500.150604	-577.659363	-120.908806	506.375488	-607.353638	135.147614	87.466415	-571.801331	-123.953033	89.522110	-573.584351	176.835922	1376.733276	-505.839478	-158.538528	1374.609619	-514.948303	25.763567	1399.347656	-548.434082	44.700912	1673.092041	-600.692749	272.278290	1135.853638	-501.841064	-260.747009	1138.489624	-402.479553	189.800827	981.344727	-369.064331	-102.236557	976.931335	-491.435181	30.162758	966.220642	569.819458	-44.430622	932.236328	565.662476	112.753815
-546.621887	105.779083	876.340515	-508.955444	-54.935532	870.292725	-616.964111	133.565689	500.224213	-577.586731	-120.840363	506.292450	-607.102844	134.985550	87.386513	-571.826904	-123.933144	89.476852	-574.212341	176.738312	1376.797607	-505.921967	-158.438705	1374.587280	-515.333801	25.892134	1399.400757	-548.909302	45.032433	1672.961426	-600.412659	272.179474	1135.975586	-501.092743	-260.222839	1138.380493	-401.849396	188.576187	982.449890	-368.399963	-98.659447	980.473206	-491.547607	30.413328	966.384705	569.606812	-44.446041	932.209656	565.529236	112.694878
-547.211304	106.398529	876.734741	-509.689178	-55.561592	870.007202	-617.238953	133.647034	500.345703	-577.830505	-120.970604	506.374939	-607.424133	135.117157	87.538429	-571.957336	-123.938499	89.445236	-574.862671	176.618271	1376.885620	-505.996765	-158.338913	1374.572754	-515.753540	26.026443	1399.458984	-549.446716	45.421360	1672.828003	-600.139038	272.046814	1136.058228	-500.367859	-259.735168	1138.307251	-401.185730	187.404343	983.645752	-367.869202	-95.404686	983.587646	-492.068909	29.982584	966.406250	569.430908	-44.490303	932.200745	565.387329	112.657715
-547.514160	106.066895	876.514832	-509.464081	-55.140823	870.135620	-617.269348	133.690002	500.239899	-577.661133	-120.835327	506.323120	-607.282593	135.025681	87.459106	-571.887695	-123.910912	89.440598	-575.565735	176.488754	1376.898315	-506.045868	-158.217636	1374.548096	-516.180969	26.206699	1399.485718	-549.964111	45.775223	1672.680176	-599.865601	271.952301	1136.107178	-499.689789	-259.105560	1138.176758	-400.517242	186.307739	984.814453	-367.130524	-92.454506	986.945313	-492.190796	30.348406	966.376648	569.244995	-44.493435	932.182190	565.226563	112.620110
-547.728088	106.214371	876.539551	-509.480011	-54.887802	870.166504	-617.309937	133.790833	500.166290	-577.550842	-120.717735	506.290894	-607.069397	134.867340	87.342194	-571.914551	-123.895233	89.434898	-576.274292	176.444061	1376.889038	-506.092804	-158.109665	1374.527222	-516.615417	26.381651	1399.468872	-550.463013	46.140118	1672.520874	-599.631836	271.913391	1136.128296	-498.980560	-258.521667	1138.095825	-399.890289	185.256424	985.970764	-366.561676	-89.389191	990.152283	-492.340820	30.591267	966.415894	569.070984	-44.518505	932.165100	565.077209	112.597549
-548.001465	106.431129	876.559448	-509.668335	-54.594234	870.276367	-617.391052	133.863419	500.068665	-577.497986	-120.641525	506.277527	-607.412415	135.114639	87.466217	-572.012207	-123.891937	89.458984	-576.961365	176.389099	1376.851318	-506.071930	-157.971741	1374.547852	-517.031372	26.569365	1399.427856	-550.923218	46.481480	1672.355591	-599.393311	271.850708	1136.134644	-498.459076	-257.657715	1137.977661	-399.268219	184.300339	987.079346	-366.111115	-86.307213	993.399414	-492.615448	30.908939	966.494446	568.924805	-44.515480	932.142456	564.938660	112.581123
-547.756348	106.251152	876.635742	-509.104492	-54.831818	870.219177	-617.258545	133.892105	499.950348	-577.289978	-120.450462	506.358673	-607.345398	135.196136	87.455444	-571.994263	-123.864311	89.478508	-577.748657	176.251358	1376.855957	-506.068115	-157.821503	1374.543823	-517.421997	26.727512	1399.429199	-551.367493	46.832741	1672.200195	-599.195557	271.772705	1136.133667	-497.936218	-256.855621	1137.787476	-398.590759	183.326080	988.406677	-365.632233	-83.314209	996.742310	-492.284912	30.673985	966.534119	568.746277	-44.497021	932.139343	564.752869	112.600075
-547.930420	106.450623	876.689636	-509.009674	-54.637699	870.238403	-617.357361	133.962311	499.989929	-577.159790	-120.348236	506.357635	-607.332825	135.191711	87.459389	-571.987122	-123.859680	89.497910	-578.441040	176.156281	1376.901245	-505.801605	-157.713120	1374.611328	-517.811279	26.843361	1399.492310	-551.766418	47.145111	1672.090576	-599.016479	271.733521	1136.246094	-496.777618	-256.984619	1138.030884	-398.041260	182.122696	989.766968	-365.326233	-80.630783	999.784424	-492.359619	30.901957	966.582642	568.587036	-44.497437	932.142334	564.606689	112.592743
-548.043579	106.586845	876.710144	-508.814941	-54.393986	870.114380	-617.368164	133.930923	499.982330	-577.024658	-120.262016	506.341522	-607.255798	135.226700	87.484268	-572.041443	-123.866219	89.510201	-579.177002	176.072418	1376.962646	-505.794769	-157.588791	1374.613892	-518.243103	26.975239	1399.530151	-552.140869	47.468323	1672.002441	-598.891724	271.683960	1136.393188	-496.062164	-256.618500	1138.015137	-397.493347	180.988235	991.109009	-365.190765	-77.695450	1002.672607	-492.328247	31.078243	966.535278	568.445557	-44.478512	932.132751	564.454346	112.598564
-548.264343	106.788277	876.765930	-508.919067	-54.024330	870.226135	-617.445374	133.954330	500.044464	-576.981567	-120.200890	506.288055	-607.245850	135.217392	87.481636	-572.084595	-123.879089	89.471382	-579.932861	175.980682	1377.011719	-505.963684	-157.430664	1374.558960	-518.641785	27.086931	1399.571899	-552.402893	47.740250	1671.942139	-598.808105	271.658325	1136.522217	-495.411987	-256.197449	1137.903076	-397.051025	179.960602	992.532715	-365.054413	-74.947495	1005.679382	-492.546356	31.413200	966.638000	568.338501	-44.466618	932.126953	564.318604	112.573563
-548.468872	106.281128	876.766418	-509.029358	-53.656246	870.405212	-617.431580	134.000458	499.905762	-577.005859	-120.186852	506.270569	-607.129456	135.255051	87.454872	-572.215088	-123.867340	89.482307	-580.610962	175.910706	1377.015015	-505.788818	-157.329315	1374.625732	-519.042664	27.206846	1399.558350	-552.795593	48.046265	1671.800293	-598.770935	271.673401	1136.618652	-494.654938	-255.692825	1137.913940	-396.662018	178.853546	993.886292	-364.763123	-72.523094	1008.622559	-492.784088	31.475702	966.751526	568.196167	-44.451546	932.111694	564.156677	112.602989
-548.745361	106.467659	876.785339	-509.045898	-53.267513	870.469910	-617.545471	134.087860	499.836273	-576.977966	-120.133362	506.245544	-607.140686	135.258881	87.454987	-572.208740	-123.847748	89.475967	-581.346741	175.836533	1376.990845	-505.763824	-157.153534	1374.588501	-519.452576	27.337091	1399.510376	-553.118774	48.354275	1671.647583	-598.799622	271.725800	1136.665283	-494.440979	-254.553299	1137.607422	-396.407837	177.834366	995.252502	-364.519562	-70.098221	1011.290466	-492.982697	31.841530	966.809082	568.093689	-44.462528	932.112061	564.045166	112.616196
-548.984314	106.571838	876.807800	-508.939728	-53.022774	870.443542	-617.638000	134.203873	499.819122	-576.921143	-120.064743	506.274872	-607.102783	135.291901	87.407036	-572.256042	-123.829277	89.475365	-582.020874	175.822250	1376.980835	-505.766510	-156.936554	1374.551758	-519.898376	27.488317	1399.434204	-553.421875	48.653225	1671.498657	-598.854187	271.769714	1136.744507	-493.554199	-254.477127	1137.631470	-396.182892	176.852524	996.650574	-364.551727	-67.770988	1014.108154	-493.084259	32.060463	966.818176	568.014832	-44.448341	932.110535	563.929871	112.657379
-549.106445	106.709183	876.781677	-508.485901	-53.063053	870.290283	-617.692383	134.288101	499.791565	-576.755432	-119.922890	506.337555	-606.981384	135.246796	87.335938	-572.254578	-123.792542	89.468941	-582.746338	175.750793	1377.007446	-505.718018	-156.792847	1374.532715	-520.307434	27.642456	1399.419678	-553.760132	48.907188	1671.295166	-598.998535	271.844574	1136.844727	-492.602295	-254.418869	1137.774414	-396.004456	175.922394	998.057556	-364.429871	-65.674072	1016.516846	-492.949738	32.149948	966.738220	567.942688	-44.441711	932.126709	563.828003	112.650360
-549.292969	106.970695	876.830261	-508.398193	-52.678154	870.275024	-617.762024	134.324249	499.801086	-576.615234	-119.804909	506.300934	-607.063049	135.356354	87.405861	-572.189514	-123.749542	89.448280	-583.393433	175.675125	1377.055908	-505.646759	-156.660858	1374.556396	-520.661316	27.757940	1399.461426	-554.052734	49.208252	1671.169800	-599.204590	271.883026	1137.006958	-491.933777	-253.999847	1137.717285	-395.884949	175.048340	999.426575	-364.341888	-63.682487	1018.965088	-493.053406	32.486866	966.774963	567.947632	-44.386646	932.134949	563.738708	112.672020
-549.535156	107.270966	876.864380	-508.358002	-52.348869	870.300659	-617.843140	134.400620	499.875702	-576.503845	-119.693558	506.279053	-607.036926	135.383316	87.444366	-572.223572	-123.745621	89.493111	-584.048035	175.595795	1377.123047	-505.587708	-156.529739	1374.580811	-521.006897	27.863470	1399.483032	-554.313477	49.480358	1671.069214	-599.445007	271.910217	1137.165039	-491.303894	-253.618927	1137.692993	-395.792664	174.246780	1000.701965	-364.323639	-61.821968	1021.267090	-493.203400	32.847702	966.820984	567.890259	-44.338367	932.148438	563.609802	112.676949
-549.726990	107.487602	876.865417	-508.287140	-51.940750	870.310791	-617.883423	134.432419	499.894897	-576.388733	-119.629425	506.237091	-606.978821	135.413330	87.435310	-572.253723	-123.725586	89.454018	-584.653503	175.514496	1377.185425	-505.511261	-156.413193	1374.580933	-521.327698	27.958967	1399.493042	-554.537720	49.739136	1670.961548	-599.728638	271.944702	1137.296875	-490.620178	-253.268311	1137.689941	-395.720184	173.421860	1002.072571	-364.150543	-60.327148	1023.546631	-493.332855	33.211845	966.849976	567.920105	-44.337276	932.176819	563.526245	112.647202
-549.895142	107.635757	876.850403	-508.197510	-51.572777	870.341064	-617.951782	134.522308	499.881378	-576.218445	-119.499138	506.218353	-606.966675	135.426697	87.442589	-572.264832	-123.707581	89.509430	-585.330078	175.460480	1377.179077	-505.416473	-156.251434	1374.576294	-521.676453	28.090897	1399.471069	-554.736206	49.985176	1670.835205	-600.089111	271.990082	1137.406616	-489.914398	-253.038483	1137.703369	-395.806091	172.722656	1003.371338	-364.316376	-58.441898	1025.526855	-493.438385	33.543510	966.878601	567.893921	-44.349186	932.171997	563.408447	112.583946
-550.806458	110.025047	876.294678	-508.178528	-51.536221	870.334534	-618.492859	134.706390	500.228394	-576.141541	-119.402634	506.236145	-607.174805	135.387085	87.450737	-572.396851	-123.708862	89.503922	-585.980530	175.435074	1377.159790	-505.303650	-156.097595	1374.560913	-522.027771	28.240776	1399.423950	-554.899780	50.262882	1670.752075	-600.484070	272.027161	1137.499023	-489.235443	-252.666901	1137.702148	-395.975464	172.240982	1004.621216	-364.210419	-56.923481	1027.423706	-493.872772	35.202579	966.565552	567.903748	-44.376553	932.176575	563.343506	112.564774
-550.919312	110.094490	876.355835	-508.089478	-51.072075	870.348022	-618.456543	134.728180	500.150696	-576.001526	-119.291397	506.233826	-606.975220	135.316879	87.360336	-572.382751	-123.671730	89.499428	-586.616394	175.376556	1377.126221	-505.192688	-155.898468	1374.527466	-522.356323	28.372114	1399.367798	-555.097107	50.520515	1670.638306	-600.966431	272.173340	1137.598633	-488.723877	-252.078140	1137.681396	-396.348480	171.602051	1005.651428	-364.365173	-55.378658	1029.421265	-493.963196	35.479008	966.632202	567.882629	-44.425476	932.166931	563.260803	112.522560
-551.024963	109.940857	876.410583	-508.009857	-50.704887	870.382324	-618.409607	134.760910	500.056549	-575.776489	-119.145996	506.164734	-607.026306	135.454819	87.400864	-572.410095	-123.635216	89.497574	-587.259155	175.350128	1377.136841	-505.042480	-155.710358	1374.557007	-522.673035	28.504219	1399.342529	-555.274780	50.756851	1670.542236	-601.485840	272.289825	1137.705444	-487.830505	-252.114548	1137.833984	-396.590240	170.948639	1006.989075	-364.462097	-53.973614	1031.135742	-494.051453	35.613125	966.703613	567.886902	-44.414154	932.146362	563.185974	112.503372
-551.162048	109.870682	876.489136	-507.896515	-50.284512	870.249878	-618.367493	134.750946	500.003235	-575.643066	-119.070457	506.179047	-606.985413	135.502563	87.406128	-572.392883	-123.608551	89.510826	-587.842896	175.309738	1377.193359	-504.888611	-155.545532	1374.584839	-522.982300	28.600443	1399.342407	-555.462952	51.008263	1670.468994	-602.057495	272.356262	1137.837524	-487.164520	-251.892136	1137.889038	-397.007568	170.661469	1008.581604	-364.507935	-52.670387	1032.726074	-494.089600	35.731461	966.690308	567.905334	-44.406815	932.144592	563.103455	112.477348
-551.334045	109.828476	876.647095	-507.799469	-50.009357	870.388611	-618.349854	134.777374	499.984009	-575.430969	-118.946129	506.142365	-606.945557	135.514038	87.407455	-572.387390	-123.589165	89.489975	-588.478333	175.263794	1377.238037	-504.719849	-155.386902	1374.640015	-523.250610	28.717749	1399.336792	-555.621704	51.200817	1670.403809	-602.737671	272.457245	1138.017334	-486.731537	-251.345016	1137.880493	-397.420685	170.168900	1010.141602	-364.544403	-51.532116	1034.144775	-494.242310	35.875164	966.880554	567.948730	-44.336971	932.129272	563.062378	112.469711
-551.789429	109.771675	876.622253	-508.128967	-49.284172	870.069397	-618.463745	134.802719	499.937256	-575.153992	-118.848137	505.996429	-606.771790	135.433487	87.348015	-572.382385	-123.543564	89.484604	-589.088135	175.240341	1377.307617	-504.563354	-155.223083	1374.686401	-523.494202	28.869209	1399.331787	-555.776123	51.371780	1670.347656	-603.480103	272.569366	1138.133057	-486.128265	-251.062698	1137.936035	-397.700684	169.761368	1011.905212	-364.318695	-50.770802	1035.351318	-494.524078	36.125729	966.671936	567.986084	-44.342728	932.118164	563.031311	112.461151
-551.861694	109.559128	876.434998	-508.016724	-49.205860	870.188721	-618.404358	134.882843	499.838623	-575.084290	-118.910751	506.040527	-606.864075	135.540741	87.420319	-572.578796	-123.573219	89.549942	-589.689209	175.242081	1377.343994	-504.347046	-154.989853	1374.717651	-523.740234	29.069113	1399.290283	-555.915222	51.553772	1670.287109	-604.286560	272.761261	1138.200439	-485.568634	-250.880646	1138.026611	-398.050537	169.467880	1013.360901	-364.139740	-49.853832	1036.423828	-494.583221	36.268288	966.654480	568.006531	-44.367310	932.110962	562.987732	112.482330
-552.171509	109.747696	876.679626	-508.000916	-48.909630	870.286377	-618.466370	135.011932	499.789703	-574.909546	-118.892509	506.050476	-606.861755	135.541000	87.417915	-572.689636	-123.551315	89.569931	-590.246765	175.266953	1377.390625	-504.099945	-154.734772	1374.755005	-524.016968	29.258202	1399.228271	-556.065796	51.719852	1670.234863	-605.148193	272.952789	1138.257324	-484.883575	-250.978241	1138.217773	-398.470032	169.304581	1014.783569	-364.236267	-49.009048	1037.666504	-494.815613	36.475754	966.860229	568.069519	-44.358162	932.101990	562.995972	112.498795
-552.469421	109.999260	876.807861	-507.992126	-48.704510	870.362915	-618.560852	135.134720	499.749420	-574.660828	-118.749870	506.006531	-606.871216	135.574417	87.403015	-572.702148	-123.515129	89.578232	-590.832275	175.304520	1377.388428	-503.828156	-154.483261	1374.807617	-524.264099	29.447683	1399.155640	-556.195190	51.870750	1670.187866	-605.983459	273.123901	1138.331543	-484.300171	-250.784927	1138.317505	-398.881561	169.104187	1016.063049	-363.853638	-48.553658	1038.637573	-495.030579	36.719296	966.988159	568.146790	-44.351292	932.076355	563.029846	112.501389
-552.629944	110.079727	876.791748	-507.946686	-48.478897	870.379761	-618.531006	135.206711	499.702789	-574.450562	-118.662933	506.007019	-606.806946	135.611282	87.425125	-572.737122	-123.511337	89.594238	-591.397705	175.333344	1377.446655	-503.514984	-154.236374	1374.875366	-524.485352	29.655251	1399.133545	-556.327454	52.001408	1670.173828	-606.891724	273.275787	1138.439819	-483.780945	-250.609390	1138.399048	-399.407990	169.094818	1017.376587	-363.588654	-47.924164	1039.445801	-495.129639	36.930824	967.000366	568.193787	-44.338020	932.066528	563.018921	112.489243
-552.862000	110.154221	876.801941	-507.956665	-48.225281	870.361877	-618.558899	135.249207	499.709564	-574.197571	-118.530144	505.976318	-606.778015	135.627319	87.402580	-572.658630	-123.435623	89.541153	-591.979980	175.380341	1377.533936	-503.244324	-153.988083	1374.938232	-524.688660	29.836481	1399.128296	-556.475281	52.122814	1670.173584	-607.822083	273.458099	1138.554199	-483.285461	-250.544479	1138.501221	-399.899933	169.111923	1018.552673	-363.587830	-47.166756	1040.498169	-495.280334	37.125763	967.005676	568.270874	-44.334728	932.057800	563.046448	112.503677
-553.101501	110.271881	876.809753	-507.951752	-47.974934	870.364563	-618.605530	135.303406	499.731598	-573.932800	-118.456841	505.946350	-606.744568	135.615707	87.405472	-572.645508	-123.419907	89.526726	-592.536072	175.429199	1377.628540	-502.963715	-153.753265	1375.013062	-524.884827	30.020214	1399.125854	-556.627197	52.215759	1670.192871	-608.750854	273.546204	1138.684570	-482.911804	-250.132736	1138.527222	-400.509674	169.154221	1019.751648	-363.321198	-46.942009	1041.468018	-495.430115	37.356541	967.020020	568.344543	-44.316113	932.066101	563.056763	112.513412
-553.362488	110.380676	876.810425	-507.945679	-47.786491	870.359741	-618.651917	135.365173	499.734375	-573.710754	-118.417839	505.957520	-606.593506	135.536621	87.356224	-572.728394	-123.397614	89.539780	-593.033630	175.467773	1377.744873	-502.640930	-153.472855	1375.091431	-525.092102	30.230305	1399.157715	-556.836121	52.276764	1670.149536	-609.673950	273.650635	1138.822754	-482.164215	-250.393585	1138.825439	-401.060272	169.352142	1020.707092	-363.219818	-46.376591	1042.258423	-495.585846	37.555870	967.025146	568.423401	-44.282589	932.061768	563.085266	112.524368
-553.670288	110.609573	876.838928	-507.959320	-47.604961	870.360474	-618.720337	135.469940	499.689880	-573.444641	-118.344299	505.951569	-606.701782	135.614777	87.425392	-572.740540	-123.379684	89.599571	-593.553223	175.542053	1377.762573	-502.323669	-153.160538	1375.115356	-525.293213	30.455950	1399.137085	-556.999023	52.382408	1670.149414	-610.598511	273.791168	1138.971313	-481.584076	-250.458160	1139.024048	-401.676270	169.725372	1021.593811	-363.418213	-46.043560	1042.882080	-495.775330	37.799358	967.047974	568.550232	-44.276405	932.089111	563.157654	112.538795
-553.963318	110.718414	876.855164	-507.933533	-47.435966	870.352417	-618.741272	135.527954	499.621887	-573.189392	-118.233246	505.933197	-606.693848	135.648026	87.421318	-572.727905	-123.349495	89.581398	-594.063965	175.608490	1377.774658	-502.021942	-152.834457	1375.156982	-525.458740	30.667452	1399.093140	-557.139954	52.452705	1670.160645	-611.486938	273.918610	1139.067749	-481.162415	-250.256653	1139.122192	-402.225098	170.112686	1022.444214	-363.462982	-45.494049	1043.655762	-495.939087	37.987862	967.059998	568.653381	-44.290749	932.123169	563.258179	112.522652
-554.244019	110.692520	876.868652	-507.999847	-46.906036	870.480164	-618.779968	135.579605	499.558624	-572.922180	-118.140129	505.827515	-606.469727	135.584381	87.355179	-572.787537	-123.322922	89.609413	-594.525391	175.702286	1377.792969	-501.716888	-152.531647	1375.214233	-525.587463	30.911043	1399.096802	-557.228088	52.555992	1670.219971	-612.371826	274.021576	1139.183105	-480.510101	-250.346420	1139.330322	-402.738739	170.591110	1023.246582	-363.644928	-44.959244	1044.229126	-496.176666	38.358192	967.146484	568.720093	-44.345295	932.136536	563.310364	112.513344
-554.635498	110.882698	876.893188	-508.026367	-47.110352	870.374084	-618.903198	135.611847	499.551636	-572.719238	-118.100227	505.865295	-606.617188	135.693832	87.405380	-572.862671	-123.312172	89.604797	-594.989319	175.754974	1377.816284	-501.371429	-152.252747	1375.265503	-525.721436	31.127754	1399.077148	-557.375793	52.653160	1670.245361	-613.253479	274.187317	1139.350586	-479.634155	-250.662460	1139.635132	-403.245361	171.065994	1024.137817	-363.906616	-44.471680	1044.683228	-496.348175	38.350105	967.091797	568.844055	-44.310555	932.120972	563.409119	112.531151
-554.949097	111.054764	876.936340	-508.018280	-46.892235	870.379456	-619.037231	135.581345	499.569519	-572.401428	-117.975899	505.779846	-606.653809	135.688049	87.405907	-572.836853	-123.265488	89.574959	-595.441650	175.800507	1377.852905	-501.043762	-151.957596	1375.357422	-525.824646	31.341251	1399.079224	-557.521667	52.743809	1670.275391	-614.132141	274.413055	1139.478271	-478.948181	-250.701263	1139.836060	-403.770386	171.512405	1024.957642	-364.109528	-43.791386	1045.045532	-496.518311	38.590618	967.119385	568.914917	-44.306004	932.104675	563.500183	112.514946
-555.293945	111.187820	876.958923	-508.046631	-46.717285	870.398132	-619.182922	135.572861	499.594086	-572.147095	-117.894875	505.761353	-606.456177	135.622513	87.333099	-572.852234	-123.236450	89.566933	-595.885071	175.836868	1377.890381	-500.697296	-151.639557	1375.450928	-525.969238	31.514381	1399.074951	-557.668579	52.823723	1670.315430	-615.014893	274.660034	1139.659546	-478.295715	-250.707916	1140.030273	-404.265747	172.002945	1025.825806	-364.489563	-43.307384	1045.438599	-496.718872	38.809929	967.140686	569.006531	-44.276081	932.095215	563.597656	112.514015
-555.574585	111.242058	876.978882	-508.046143	-46.536835	870.421631	-619.336121	135.584900	499.542938	-571.882568	-117.800217	505.722382	-606.574829	135.726212	87.398834	-572.908142	-123.212151	89.563339	-596.360962	175.902588	1377.901611	-500.342499	-151.323868	1375.531738	-526.095764	31.709410	1399.069336	-557.823792	52.910210	1670.349243	-615.892212	275.000122	1139.765625	-477.618927	-250.660629	1140.268311	-404.798309	172.404922	1026.688843	-364.762360	-43.051495	1045.524658	-496.875732	38.991795	967.164124	569.104431	-44.257534	932.099487	563.698975	112.518585
-555.901245	111.293457	877.015625	-508.020996	-46.387604	870.461487	-619.536438	135.628922	499.492157	-571.637634	-117.699951	505.713684	-606.576294	135.734879	87.425591	-572.855408	-123.199272	89.586098	-596.790527	175.953110	1377.942993	-499.976898	-151.008591	1375.574219	-526.235718	31.970573	1399.070068	-557.972229	52.993305	1670.364380	-616.739319	275.344086	1139.945190	-477.019928	-250.570190	1140.437134	-405.295807	172.862091	1027.534302	-365.100708	-42.539837	1045.581787	-497.051147	39.168396	967.206177	569.238770	-44.232944	932.101990	563.846924	112.552017
-556.260376	111.394989	877.028809	-508.069550	-46.184902	870.476685	-619.718079	135.673294	499.465332	-571.486023	-117.657196	505.740021	-606.430847	135.673676	87.357971	-572.924255	-123.161278	89.598259	-597.250427	176.003464	1377.982788	-499.614868	-150.711929	1375.614624	-526.378601	32.199570	1399.047607	-558.119446	53.068790	1670.380615	-617.532776	275.735565	1140.078979	-476.389282	-250.556244	1140.625610	-405.797546	173.234100	1028.297974	-365.550659	-41.611416	1045.515625	-497.255859	39.394772	967.215332	569.352722	-44.224331	932.109131	563.983887	112.554184
-556.614990	111.489189	877.055664	-508.108795	-46.017773	870.496033	-619.907593	135.660049	499.452362	-571.332886	-117.592361	505.733551	-606.322327	135.670441	87.357635	-572.966187	-123.153030	89.616974	-597.704041	176.019974	1378.027466	-499.221375	-150.405380	1375.630371	-526.482727	32.412655	1399.050171	-558.258728	53.161518	1670.396240	-618.273682	276.147064	1140.239990	-475.961975	-250.183426	1140.724243	-406.285248	173.666351	1029.076538	-366.042145	-41.557175	1045.355103	-497.471466	39.588161	967.240845	569.443542	-44.245857	932.095093	564.182495	112.563766
-556.934509	111.517738	877.073914	-508.100555	-45.856110	870.509216	-620.346558	135.889603	499.575104	-571.160583	-117.515564	505.714630	-606.361267	135.679153	87.386551	-573.022156	-123.157562	89.624596	-598.136108	176.021286	1378.103882	-498.798920	-150.103271	1375.677979	-526.582092	32.610806	1399.055786	-558.425903	53.221092	1670.366455	-618.989807	276.461487	1140.436035	-475.374969	-250.030350	1140.847168	-406.673065	174.092789	1029.776001	-366.367645	-40.601231	1045.004150	-497.640900	39.754417	967.256470	569.542542	-44.217400	932.077942	564.324951	112.578781
-557.250671	111.588417	877.082214	-508.089294	-45.711506	870.538635	-620.426086	135.655716	499.496307	-571.054077	-117.434464	505.684235	-606.319153	135.674057	87.336716	-573.087646	-123.140411	89.629799	-598.565674	176.000015	1378.176758	-498.367188	-149.805511	1375.714111	-526.687134	32.777466	1399.038086	-558.560303	53.308979	1670.390015	-619.632629	276.792999	1140.632935	-474.637146	-250.058075	1141.028564	-407.099548	174.533218	1030.420044	-366.732025	-40.169071	1044.782837	-497.816498	39.943119	967.277893	569.692322	-44.169353	932.050781	564.540466	112.583473
-557.578125	111.688866	877.106934	-508.084625	-45.525333	870.557068	-620.689697	135.612701	499.503479	-570.950378	-117.365166	505.674286	-606.273315	135.742233	87.328156	-573.091675	-123.129356	89.634056	-599.035522	175.942261	1378.236328	-497.965424	-149.529572	1375.707397	-526.783020	32.932518	1399.038818	-558.688965	53.425430	1670.415039	-620.295959	277.053680	1140.834717	-474.108276	-249.806747	1141.094360	-407.463318	175.130753	1030.994141	-367.026642	-40.182831	1044.391724	-497.990021	40.156368	967.298706	569.826660	-44.151711	932.021057	564.754028	112.592239
-557.966980	111.753777	877.149658	-508.094177	-45.392677	870.565308	-620.940918	135.572098	499.466187	-570.882080	-117.301147	505.692810	-606.436951	135.867722	87.403954	-573.081604	-123.085701	89.632133	-599.473328	175.895081	1378.301758	-497.543976	-149.241806	1375.672485	-526.896729	33.100677	1399.019897	-558.818909	53.539810	1670.424561	-620.844727	277.326935	1140.995483	-473.635773	-249.581863	1141.164795	-407.752258	175.730225	1031.486084	-367.356995	-39.774551	1044.088745	-498.188416	40.322254	967.318848	569.974792	-44.165653	932.025757	564.958984	112.569283
-558.342468	111.782227	877.141968	-508.122589	-45.234150	870.546570	-621.223328	135.528229	499.421387	-570.875366	-117.261475	505.687592	-606.249573	135.777435	87.321098	-573.139954	-123.086655	89.680138	-599.881592	175.873825	1378.378906	-497.150452	-148.973572	1375.609741	-526.988525	33.266277	1399.000977	-558.939880	53.670696	1670.431641	-621.453979	277.548126	1141.136230	-473.182312	-249.382721	1141.196289	-408.016235	176.394836	1031.898315	-367.620544	-38.937069	1043.644775	-498.379791	40.495888	967.295471	570.113281	-44.189198	932.012573	565.178284	112.546280
-558.694519	111.830986	877.119629	-508.155853	-45.079433	870.535950	-621.603455	135.609360	499.444824	-570.858582	-117.200844	505.702271	-606.211182	135.815781	87.332054	-573.128967	-123.051506	89.687347	-600.391174	175.836166	1378.421387	-496.818237	-148.725830	1375.532471	-527.126404	33.457394	1398.971436	-559.004578	53.830215	1670.475708	-622.009338	277.866760	1141.303833	-472.778778	-249.126114	1141.179443	-408.287231	177.166229	1032.246338	-367.765442	-38.631268	1043.098389	-498.557617	40.685604	967.266663	570.253601	-44.194378	932.006409	565.386169	112.521614
-559.024353	111.968201	877.094727	-508.178894	-44.861961	870.510376	-621.730164	135.342819	499.355164	-570.771179	-117.066902	505.698792	-606.136230	135.857285	87.303940	-573.119995	-122.999046	89.682373	-600.771240	175.814377	1378.447021	-496.420227	-148.498352	1375.447632	-527.192932	33.631439	1398.957031	-559.165222	53.922440	1670.411743	-622.524048	277.992004	1141.413940	-472.388763	-248.909225	1141.168579	-408.466125	177.965378	1032.561768	-368.071289	-38.259850	1042.619385	-498.710266	40.942844	967.226257	570.427551	-44.186764	931.990662	565.612732	112.528305
-559.412048	112.029793	877.111816	-508.203278	-44.739830	870.511963	-622.165100	135.453125	499.423889	-570.759094	-117.001915	505.674530	-606.164917	135.861099	87.319763	-573.169556	-122.998917	89.702156	-601.069702	175.788086	1378.533813	-495.967682	-148.298111	1375.374023	-527.196045	33.764351	1398.969238	-559.252991	54.035847	1670.399414	-623.033875	278.127106	1141.575684	-471.950317	-248.641312	1141.170166	-408.609528	178.710678	1032.833252	-368.094208	-38.108879	1041.962280	-498.898560	41.115540	967.222473	570.594177	-44.183037	932.012207	565.862610	112.512375
-559.835938	111.934387	877.106018	-508.264832	-44.610291	870.499451	-622.561340	135.400574	499.418396	-570.721130	-116.856537	505.648926	-605.988403	135.719757	87.220337	-573.178284	-122.917252	89.662201	-601.347656	175.752472	1378.608521	-495.575958	-148.126907	1375.302246	-527.202209	33.883259	1398.990967	-559.327454	54.138985	1670.388306	-623.558472	278.410217	1141.806641	-471.568878	-248.438141	1141.161377	-408.807526	179.492661	1033.133301	-368.266296	-37.944221	1041.390991	-499.109589	41.231380	967.193542	570.736511	-44.192680	932.009644	566.082825	112.496132
-560.224487	111.883560	877.114746	-508.326111	-44.526939	870.517700	-622.759094	135.086594	499.306824	-570.691650	-116.771111	505.644073	-606.150024	135.873199	87.296318	-573.266907	-122.860153	89.681358	-601.667603	175.717087	1378.699707	-495.232147	-147.958710	1375.235474	-527.252014	33.994488	1398.984131	-559.392395	54.240448	1670.390625	-624.085144	278.532532	1141.927979	-471.223389	-248.244797	1141.186157	-409.041443	180.339630	1033.279175	-368.371490	-37.849064	1040.739624	-499.298492	41.345814	967.185547	570.927246	-44.185787	932.015198	566.369019	112.490799
-560.697754	111.768463	877.143738	-508.432983	-44.438084	870.539368	-623.069275	135.006958	499.230865	-570.701294	-116.716927	505.630157	-605.963562	135.771149	87.189873	-573.301941	-122.850990	89.714409	-601.971863	175.714890	1378.777100	-494.910675	-147.789185	1375.187744	-527.281189	34.121567	1398.969604	-559.439758	54.312485	1670.370117	-624.546692	278.836121	1142.108887	-470.841522	-248.022781	1141.269531	-409.273834	181.248734	1033.373413	-368.418274	-37.784542	1040.092529	-499.548553	41.434738	967.187439	571.114380	-44.221222	932.046875	566.643311	112.459526
-561.038757	111.972481	877.123901	-508.525208	-44.273571	870.546631	-623.381287	134.956589	499.192169	-570.736145	-116.669945	505.669647	-605.883789	135.795380	87.175957	-573.342529	-122.797615	89.736877	-602.248413	175.690384	1378.871948	-494.612213	-147.621628	1375.156860	-527.301086	34.226780	1398.954102	-559.474915	54.378334	1670.364868	-625.050293	279.071259	1142.272217	-470.454254	-247.823288	1141.416992	-409.392792	182.189789	1033.440186	-368.438110	-37.768467	1039.518188	-499.713074	41.707653	967.154175	571.257019	-44.275124	932.060974	566.894348	112.444336
-561.439514	111.471474	877.055786	-508.618347	-44.860619	870.691772	-623.792542	134.993698	499.128143	-570.926636	-116.722626	505.813965	-605.899597	135.831528	87.177170	-573.463440	-122.815491	89.797272	-602.481445	175.676086	1378.954590	-494.323151	-147.461563	1375.116577	-527.355347	34.338825	1398.939209	-559.477478	54.445641	1670.351685	-625.551758	279.309814	1142.419067	-470.021851	-247.541611	1141.549927	-409.628754	183.133682	1033.486084	-368.310364	-37.624378	1039.001709	-499.933044	41.365829	967.165344	571.436035	-44.291485	932.084351	567.185730	112.402107
-561.871826	111.320343	877.039001	-508.743500	-45.084091	870.791199	-624.126953	134.835663	499.062988	-571.079590	-116.771492	505.895752	-605.878967	135.812500	87.151894	-573.576782	-122.805443	89.803322	-602.701660	175.682068	1379.053711	-494.057434	-147.323135	1375.092041	-527.343506	34.421242	1398.934937	-559.466553	54.485428	1670.358154	-626.051636	279.392059	1142.555908	-469.649445	-247.270676	1141.638794	-409.927979	183.999756	1033.524414	-368.201416	-37.395603	1038.625244	-500.176483	41.326073	967.180481	571.643860	-44.317917	932.089905	567.480408	112.367737
-562.291199	111.697266	877.130005	-508.837402	-44.967945	870.835205	-624.481323	134.683197	499.111176	-571.200867	-116.807976	505.905792	-605.871033	135.817932	87.140533	-573.611023	-122.806297	89.795082	-602.875732	175.684631	1379.150879	-493.810211	-147.174713	1375.069336	-527.329834	34.501163	1398.947144	-559.433899	54.508682	1670.365479	-626.547363	279.591705	1142.794678	-469.171204	-246.942856	1141.726440	-410.116089	184.979904	1033.493774	-367.998047	-37.113419	1038.349609	-500.397522	41.616791	967.230652	571.831665	-44.345497	932.119751	567.791077	112.303352
-562.740173	111.703468	877.170898	-509.007141	-44.831379	870.864258	-624.809082	134.522034	499.144928	-571.323669	-116.808304	505.879364	-605.830566	135.836899	87.126648	-573.645325	-122.817741	89.799011	-603.001038	175.724014	1379.297974	-493.535950	-146.975189	1375.061035	-527.293762	34.597389	1398.972290	-559.375000	54.543625	1670.388306	-627.012451	279.830597	1143.010498	-468.668427	-246.623581	1141.830933	-410.384644	185.790039	1033.481689	-367.826660	-36.855434	1038.068359	-500.658356	41.768402	967.240173	572.067322	-44.341610	932.127258	568.122986	112.293579
-563.187073	111.663033	877.203796	-509.180328	-44.682884	870.893066	-625.163574	134.364441	499.108063	-571.440430	-116.813683	505.847778	-605.841980	135.860474	87.123932	-573.645081	-122.812149	89.763748	-603.166931	175.677750	1379.422974	-493.383148	-146.887741	1375.018066	-527.281250	34.670940	1398.986572	-559.296387	54.564480	1670.407227	-627.502808	280.026306	1143.207031	-468.196198	-246.365051	1141.884033	-410.732208	186.671082	1033.416748	-367.559998	-36.627522	1037.881470	-500.914795	41.911354	967.242798	572.277832	-44.337082	932.116516	568.415405	112.304092
-563.577759	111.639725	877.172180	-509.389526	-44.566334	870.915894	-625.502625	134.241211	499.092163	-571.611938	-116.918221	505.861572	-605.939697	135.942200	87.150078	-573.663818	-122.817688	89.767082	-603.292358	175.667145	1379.524414	-493.161102	-146.724380	1374.963257	-527.237183	34.731457	1398.996460	-559.205750	54.566269	1670.416260	-627.937317	280.279266	1143.453491	-467.731934	-246.144791	1141.926270	-411.036041	187.544601	1033.349487	-367.286346	-36.425472	1037.769409	-501.157684	42.060028	967.207520	572.500244	-44.328552	932.110352	568.725830	112.305840
-564.041199	111.481102	877.140991	-509.614594	-44.501862	870.926819	-625.791931	134.114319	499.024780	-571.774719	-116.971001	505.815704	-605.899841	135.936066	87.112953	-573.731079	-122.862549	89.777390	-603.364258	175.696457	1379.618286	-492.935455	-146.591919	1374.913940	-527.209961	34.785854	1398.994019	-559.030029	54.617844	1670.473999	-628.356201	280.536163	1143.611084	-467.203491	-245.971924	1141.995850	-411.382660	188.292999	1033.293579	-367.011261	-36.193874	1037.723022	-501.430939	42.130569	967.159546	572.744385	-44.337376	932.126709	569.034912	112.328583
-564.526733	111.363647	877.126587	-509.875458	-44.412735	870.930237	-626.127441	133.998901	498.933899	-571.925781	-117.078430	505.806030	-605.890442	135.955475	87.109863	-573.815430	-122.886078	89.801582	-603.404419	175.717239	1379.718018	-492.694214	-146.453415	1374.865601	-527.148315	34.840260	1398.983276	-558.885986	54.627789	1670.494385	-628.790283	280.795563	1143.786133	-466.630402	-245.843597	1142.107422	-411.781891	189.099716	1033.173584	-366.765289	-35.968208	1037.781982	-501.735962	42.214886	967.118958	572.996216	-44.356956	932.166992	569.377014	112.301781
-565.008484	111.288261	877.107361	-510.117950	-44.317699	870.924377	-626.419617	133.850174	498.912201	-572.119873	-117.172806	505.764496	-605.834167	135.980316	87.077560	-573.856323	-122.902054	89.786980	-603.439514	175.731995	1379.815918	-492.483276	-146.323761	1374.842773	-527.064636	34.917019	1399.006592	-558.715698	54.644985	1670.510986	-629.194153	281.023987	1144.018433	-466.062500	-245.782806	1142.164429	-412.158661	189.713913	1033.052002	-366.443542	-35.755711	1037.925537	-502.036743	42.319714	967.074036	573.244995	-44.399944	932.193176	569.725220	112.253151
-565.585327	110.839035	877.114197	-510.385895	-44.350426	870.919250	-626.730042	133.735519	498.805084	-572.280884	-117.214157	505.729004	-605.788879	136.029129	87.083633	-573.861694	-122.922470	89.749489	-603.433899	175.756958	1379.937500	-492.285919	-146.195145	1374.820435	-526.977295	34.969528	1399.018311	-558.507874	54.662544	1670.549438	-629.586670	281.231232	1144.223511	-465.454529	-245.750534	1142.284058	-412.563416	190.284943	1032.943604	-366.283478	-35.484001	1038.167358	-502.394836	42.190273	967.039673	573.537720	-44.372520	932.215027	570.085815	112.227623
-566.045898	110.756310	877.106323	-510.608978	-44.292213	870.887024	-626.988586	133.573120	498.805511	-572.446045	-117.313202	505.694763	-605.721741	136.049271	87.032959	-573.875671	-122.944962	89.756882	-603.392578	175.830490	1380.052490	-492.087189	-146.019241	1374.755859	-526.861511	35.035435	1399.049805	-558.284668	54.683849	1670.596436	-629.984924	281.525513	1144.440063	-464.765472	-245.811630	1142.447144	-413.021881	190.832840	1032.773315	-366.220947	-35.190948	1038.450928	-502.682312	42.246559	966.992188	573.822632	-44.390083	932.273560	570.428650	112.220184
-566.505371	110.659927	877.115051	-510.761963	-44.254135	870.826172	-627.261780	133.420639	498.776367	-572.596130	-117.388710	505.685089	-605.750122	136.077957	87.050125	-573.833496	-122.928696	89.745041	-603.352661	175.881287	1380.140503	-491.926788	-145.888245	1374.689331	-526.746765	35.091103	1399.054199	-558.022827	54.722851	1670.637695	-630.366699	281.744568	1144.617188	-464.016754	-245.882111	1142.607300	-413.524475	191.286407	1032.566650	-366.111145	-34.861923	1038.914917	-502.939758	42.272522	966.942017	574.080200	-44.371574	932.310974	570.732910	112.204254
-567.031433	110.490723	877.119446	-510.889771	-44.381664	870.735168	-627.535034	133.288437	498.715607	-572.758545	-117.486923	505.690918	-605.702576	136.080673	86.999550	-573.871704	-122.941132	89.703781	-603.285400	175.894714	1380.232178	-491.849670	-145.785339	1374.624756	-526.741638	35.021534	1398.960327	-557.736755	54.764366	1670.669922	-630.741760	281.914551	1144.763672	-463.113373	-246.090027	1142.797729	-414.146759	191.847824	1032.174805	-365.983856	-34.603035	1039.458740	-503.191620	42.189800	966.863403	574.312195	-44.427013	932.374451	571.042114	112.176170
-567.575195	110.367897	877.097961	-511.002258	-44.602978	870.651001	-627.801331	133.112976	498.689148	-572.902771	-117.547485	505.690979	-605.691711	136.104050	86.980904	-573.957336	-122.947601	89.719795	-603.131531	175.966736	1380.322876	-491.753845	-145.662933	1374.576172	-526.578674	35.069695	1398.965942	-557.411987	54.808197	1670.706055	-631.127319	282.067566	1144.892944	-462.325653	-246.211594	1143.095825	-414.613617	192.227463	1031.957642	-365.737610	-34.370434	1040.125610	-503.462646	42.095959	966.780945	574.501343	-44.469604	932.444275	571.318787	112.166092
-568.084839	110.329010	877.121277	-511.266937	-44.652527	870.633118	-628.056641	132.935211	498.680389	-573.032898	-117.660675	505.690918	-605.725464	136.149872	86.957756	-573.905151	-122.988708	89.691132	-602.980774	176.040359	1380.406616	-491.737061	-145.553665	1374.516113	-526.233032	35.180279	1399.055908	-557.081116	54.844589	1670.709473	-631.543091	282.170715	1145.032227	-461.402954	-246.429138	1143.416626	-415.103241	192.500839	1031.709473	-365.595276	-34.166115	1040.775635	-503.810760	42.098133	966.763977	574.761414	-44.477169	932.474365	571.646057	112.158165
-568.699768	110.198303	877.124573	-511.564789	-44.793198	870.615601	-628.379089	132.756577	498.679474	-573.223022	-117.841347	505.707092	-605.730957	136.165314	86.929840	-574.009216	-123.021889	89.748207	-602.741577	176.169754	1380.505737	-491.723206	-145.459244	1374.477173	-526.002136	35.250828	1399.025024	-556.664429	54.925240	1670.747314	-631.961853	282.268616	1145.163452	-460.454041	-246.583954	1143.741821	-415.613861	192.671738	1031.458008	-365.284271	-33.991413	1041.622559	-504.226837	42.038601	966.733643	574.983032	-44.520447	932.523438	571.928223	112.177986
-569.277222	110.017899	877.113647	-511.884094	-44.938614	870.601563	-628.652893	132.567871	498.674225	-573.338928	-117.965637	505.702240	-605.686951	136.184097	86.938789	-573.965820	-123.026451	89.731758	-602.399048	176.318863	1380.574463	-491.716980	-145.336960	1374.451782	-525.771545	35.273251	1398.943237	-556.162292	55.050278	1670.854370	-632.423279	282.357208	1145.286011	-459.423401	-246.788406	1144.120605	-416.468750	192.867950	1030.849487	-364.891571	-33.865765	1042.541626	-504.644989	41.947784	966.702209	575.192017	-44.507423	932.557922	572.191101	112.163864
-569.556885	109.941505	876.995422	-512.169373	-44.994347	870.571228	-628.770813	132.345047	498.662537	-573.445435	-118.135864	505.660614	-605.457703	136.173691	86.888550	-574.064026	-123.084496	89.695526	-602.059448	176.446747	1380.685059	-491.746735	-145.223434	1374.435181	-525.355103	35.435894	1398.975220	-555.628052	55.182167	1670.906982	-632.902283	282.409912	1145.370117	-458.404144	-247.002472	1144.651611	-417.233154	193.064972	1030.445923	-364.506195	-33.799625	1043.294922	-504.906036	41.942852	966.613342	575.409912	-44.503639	932.576416	572.443787	112.166313
-570.386658	109.679138	877.007751	-512.555420	-45.270790	870.576721	-629.158447	132.165283	498.627899	-573.541687	-118.263680	505.644135	-605.493530	136.156387	86.894234	-574.082947	-123.083000	89.675034	-601.688660	176.626846	1380.757690	-491.778229	-145.086594	1374.449951	-525.035339	35.514561	1398.891357	-555.032715	55.353291	1670.965698	-633.425598	282.445953	1145.429199	-457.399323	-247.029877	1145.039063	-418.071136	193.185974	1030.010010	-363.665405	-33.681053	1044.493774	-505.482117	41.784332	966.598572	575.649231	-44.459030	932.577148	572.730042	112.205986
-571.016724	109.464905	876.946289	-512.927002	-45.494778	870.578674	-629.457458	132.006592	498.584015	-573.710632	-118.530182	505.661102	-605.505737	136.189667	86.912079	-574.145874	-123.137436	89.685783	-601.276428	176.873260	1380.851929	-491.768188	-144.919144	1374.502686	-524.743591	35.645863	1398.867065	-554.387146	55.548382	1671.020996	-633.988098	282.510590	1145.455566	-456.335754	-247.231628	1145.642822	-419.111481	193.216248	1029.397095	-363.229706	-33.591564	1045.414063	-505.966919	41.669331	966.551758	575.894226	-44.411015	932.584045	572.980225	112.221741
-571.357727	109.215065	876.884766	-513.276306	-45.643864	870.582458	-629.591248	131.795502	498.539215	-573.766541	-118.721527	505.658752	-605.570923	136.319977	86.921181	-574.189758	-123.174385	89.683296	-600.796753	177.122238	1380.926025	-491.765381	-144.752991	1374.599609	-524.405579	35.791107	1398.842407	-553.730652	55.755894	1671.026611	-634.582092	282.471558	1145.455322	-455.300354	-247.296844	1146.214600	-419.993866	193.243332	1028.871460	-362.455078	-33.530602	1046.484253	-506.297729	41.519176	966.512207	576.123047	-44.383247	932.599304	573.245483	112.236488
-571.941956	109.011276	876.803833	-513.708862	-45.887913	870.582092	-629.831604	131.609070	498.462219	-573.849915	-118.934227	505.640137	-605.515625	136.334991	86.924515	-574.233337	-123.225975	89.688934	-600.387085	177.393005	1380.939209	-491.819641	-144.555298	1374.703247	-524.098633	35.950413	1398.822754	-552.919434	56.010632	1671.114746	-635.172668	282.410858	1145.475220	-454.318756	-247.313492	1146.805542	-420.914825	193.194229	1028.423462	-361.672302	-33.482700	1047.525879	-506.778656	41.387405	966.451172	576.343384	-44.341698	932.599854	573.506226	112.260880
-572.415161	108.892265	876.714233	-514.157227	-46.007179	870.562195	-630.068420	131.451614	498.476959	-573.883850	-119.019211	505.606720	-605.461975	136.393402	86.905739	-574.184875	-123.258026	89.665062	-599.894714	177.658966	1381.005371	-491.811676	-144.371811	1374.864624	-523.754333	36.112534	1398.825928	-552.134705	56.262569	1671.118408	-635.787292	282.312866	1145.471924	-453.251801	-247.308334	1147.437500	-421.850922	193.141525	1027.914307	-360.446533	-33.644222	1048.490845	-507.198639	41.331997	966.373840	576.565796	-44.327972	932.617188	573.769043	112.274323
-573.294678	108.679504	876.709656	-514.632141	-46.386280	870.574463	-630.478394	131.291763	498.471497	-573.997925	-119.272858	505.603729	-605.573181	136.415970	86.929390	-574.263916	-123.286713	89.658195	-599.425232	177.903519	1381.028564	-491.767548	-144.190643	1375.036499	-523.428650	36.295818	1398.815430	-551.212891	56.608318	1671.221558	-636.382507	282.223206	1145.447266	-452.259521	-247.380859	1148.047607	-422.821167	192.966171	1027.433228	-359.618805	-33.673592	1049.441284	-507.833588	41.146793	966.349304	576.832764	-44.282341	932.661499	574.043274	112.282166
-573.552368	108.402809	876.641785	-515.126953	-46.538090	870.586426	-630.626831	131.041290	498.415131	-574.002930	-119.446892	505.556641	-605.545349	136.442734	86.916733	-574.219971	-123.331665	89.641685	-598.905701	178.202209	1381.082642	-491.703156	-143.952606	1375.226685	-523.072754	36.505329	1398.801025	-550.320007	56.957455	1671.280029	-636.981995	282.078705	1145.363892	-451.251404	-247.533417	1148.754272	-423.713989	192.746750	1026.888794	-359.196960	-33.597191	1050.218506	-508.169037	40.949196	966.303650	577.110718	-44.255779	932.698853	574.309875	112.300949
-574.093506	108.104980	876.597595	-515.612854	-46.897556	870.636230	-630.895264	130.845276	498.361450	-574.125366	-119.707870	505.553284	-605.577759	136.467224	86.888588	-574.267273	-123.384911	89.652832	-598.508667	178.417892	1381.040161	-491.602448	-143.669968	1375.427979	-522.629089	36.781441	1398.804443	-549.410522	57.287956	1671.255127	-637.577148	281.968933	1145.237305	-450.235535	-247.621780	1149.412476	-424.664337	192.552246	1026.350830	-358.467194	-33.616825	1051.116089	-508.643738	40.701202	966.282532	577.365723	-44.286781	932.735840	574.596924	112.277824
-574.646912	107.723900	876.557129	-516.082825	-47.342133	870.704102	-631.091248	130.666367	498.277832	-574.130249	-119.762520	505.552460	-605.542603	136.526382	86.902275	-574.236633	-123.445869	89.669167	-598.077454	178.720169	1381.016357	-491.453857	-143.381058	1375.644897	-522.304565	37.012493	1398.761108	-548.383118	57.708115	1671.302490	-638.139587	281.804230	1145.127686	-449.205139	-247.748016	1150.108154	-425.592987	192.198349	1025.828247	-357.897278	-33.488674	1051.993896	-509.115356	40.384594	966.270020	577.611938	-44.289402	932.781677	574.840332	112.278816
-575.151245	107.361328	876.467102	-516.568787	-47.691074	870.736633	-631.302795	130.521606	498.221191	-574.241699	-119.995895	505.568634	-605.393494	136.477768	86.848480	-574.165588	-123.458771	89.633469	-597.699036	178.982819	1380.988403	-491.278290	-143.090820	1375.859009	-522.073792	37.218136	1398.673218	-547.400024	58.110241	1671.307861	-638.685852	281.628693	1145.012939	-448.167572	-247.775772	1150.676025	-426.515808	191.765686	1025.331787	-356.908447	-33.594017	1052.827515	-509.553070	40.130234	966.207581	577.888428	-44.296062	932.807007	575.122803	112.275917
-575.687378	107.082306	876.426025	-517.132385	-48.024147	870.778198	-631.551636	130.335617	498.193237	-574.389587	-120.103760	505.575897	-605.535583	136.612473	86.875572	-574.155701	-123.515587	89.639603	-597.372192	179.239380	1380.956909	-491.064819	-142.760635	1376.099609	-521.670654	37.539757	1398.715820	-546.433655	58.542809	1671.318604	-639.182373	281.391968	1144.910889	-447.120483	-248.026581	1151.360474	-427.345123	191.214890	1024.809570	-356.592346	-33.588326	1053.276978	-510.014648	39.898411	966.164856	578.181152	-44.304287	932.834106	575.414673	112.297981
-576.185181	106.761940	876.410400	-517.692078	-48.392078	870.835083	-631.873718	130.180801	498.187286	-574.499634	-120.166893	505.577972	-605.457214	136.550446	86.782509	-574.135010	-123.568253	89.636421	-597.107544	179.493851	1380.873413	-490.815735	-142.431244	1376.340088	-521.377808	37.831470	1398.708008	-545.441589	58.980312	1671.302490	-639.604553	281.177185	1144.759155	-446.079865	-248.131119	1151.978027	-428.220490	190.618134	1024.279053	-356.103424	-33.605244	1053.897095	-510.458221	39.613361	966.145325	578.469727	-44.281380	932.842712	575.693604	112.346748
-576.712219	106.418800	876.392029	-518.237183	-48.831806	870.886230	-632.180847	130.004364	498.150269	-574.925537	-120.662544	505.621887	-605.684753	136.589737	86.815987	-574.268555	-123.627380	89.630920	-596.898071	179.722122	1380.758179	-490.563385	-142.087692	1376.523804	-521.091125	38.094101	1398.633789	-544.452515	59.425079	1671.274292	-640.022156	280.907166	1144.545654	-445.101379	-248.325348	1152.616455	-428.951630	190.017441	1023.772156	-355.657959	-33.874626	1053.844482	-510.894135	39.292015	966.114258	578.797852	-44.187546	932.846008	576.007874	112.384087
-577.181030	106.009674	876.348938	-518.725464	-49.283989	870.934937	-632.492554	129.857834	498.106506	-575.221436	-120.870872	505.679230	-605.640930	136.689728	86.812485	-574.243164	-123.681374	89.618889	-596.698975	179.942459	1380.637939	-490.331848	-141.731140	1376.691650	-520.775635	38.383873	1398.552124	-543.556030	59.842659	1671.185303	-640.416748	280.650574	1144.321533	-444.019897	-248.499069	1153.199829	-429.704132	189.384598	1023.219727	-355.240326	-33.937038	1054.124756	-511.279633	38.945168	966.070618	579.141663	-44.183617	932.889832	576.317200	112.394745
-577.608643	105.613976	876.281311	-519.226990	-49.731655	870.997864	-632.794250	129.766342	498.075958	-575.628418	-121.144745	505.741425	-605.542175	136.600769	86.760406	-574.264709	-123.743210	89.600441	-596.533325	180.208786	1380.473145	-489.992279	-141.323807	1376.866089	-520.526306	38.678070	1398.486572	-542.564148	60.339878	1671.163818	-640.777039	280.330872	1144.088257	-442.982269	-248.619995	1153.741821	-430.394257	188.797394	1022.705627	-354.887543	-33.879803	1054.684204	-511.645782	38.618885	966.018188	579.481140	-44.148594	932.932678	576.614197	112.405708
-578.022644	105.314766	876.237427	-519.749451	-50.106098	871.026306	-633.111755	129.599411	498.043091	-576.087830	-121.407143	505.810486	-605.579224	136.609726	86.722382	-574.277466	-123.819290	89.608032	-596.425232	180.420593	1380.318970	-489.702759	-140.962357	1377.014282	-520.279663	38.985199	1398.424683	-541.678101	60.814426	1671.100586	-641.102173	280.011810	1143.799561	-441.973877	-248.837494	1154.336792	-430.981232	188.161301	1022.200012	-354.688782	-34.067795	1054.335571	-512.003662	38.337284	965.960022	579.807800	-44.157768	932.950867	576.956421	112.406273
-578.454102	105.036713	876.207336	-520.310364	-50.401161	871.074463	-633.489563	129.433319	497.985779	-576.616760	-121.596199	505.815643	-605.590637	136.654068	86.719475	-574.290100	-123.863159	89.579430	-596.342529	180.600220	1380.148071	-489.381989	-140.583099	1377.158081	-520.075867	39.239700	1398.348145	-540.873779	61.268673	1670.962891	-641.434509	279.727600	1143.484863	-440.989227	-248.925552	1154.878662	-431.548431	187.545029	1021.671570	-354.519104	-34.151901	1054.194458	-512.376709	38.113235	965.912476	580.063171	-44.184608	932.987122	577.235046	112.410545
-578.879578	104.730011	876.168884	-520.841858	-50.690125	871.091675	-633.832336	129.257538	497.952454	-577.193848	-121.790482	505.860474	-605.696655	136.634689	86.706451	-574.234497	-123.934181	89.567535	-596.287537	180.815582	1379.968384	-489.042938	-140.200500	1377.324463	-519.865784	39.523544	1398.268799	-540.001648	61.750088	1670.924072	-641.760315	279.388489	1143.153809	-440.009338	-249.032944	1155.318481	-431.980713	186.955048	1021.227966	-354.060303	-34.366142	1054.054199	-512.727356	37.874084	965.843628	580.360046	-44.175320	933.018494	577.533875	112.416489
-579.281677	104.427612	876.144348	-521.338440	-50.963806	871.102295	-634.183350	129.101151	497.918549	-577.830322	-121.942780	505.876495	-605.674194	136.675552	86.679253	-574.193726	-123.983459	89.568794	-596.231689	181.005630	1379.761353	-488.700378	-139.858231	1377.441406	-519.660706	39.795006	1398.166382	-539.275879	62.190361	1670.777832	-642.033875	279.035583	1142.797485	-439.116425	-249.153030	1155.731934	-432.412994	186.382935	1020.799438	-354.248077	-34.421593	1053.619873	-513.046204	37.636868	965.778015	580.694580	-44.118225	933.034424	577.858643	112.451256
-579.700745	104.088074	876.164063	-521.762817	-51.253387	871.097168	-634.590332	128.925873	497.901855	-578.490784	-122.108917	505.917267	-605.779602	136.664444	86.689209	-574.217163	-124.082565	89.534714	-596.162964	181.211166	1379.550659	-488.334381	-139.494080	1377.533691	-519.474182	40.039848	1398.067627	-538.531006	62.671112	1670.644775	-642.318115	278.666351	1142.484497	-438.260529	-249.216370	1156.088379	-432.780640	185.810532	1020.355591	-354.110291	-34.588783	1053.348145	-513.347595	37.356445	965.732483	581.011292	-44.044662	933.043274	578.164063	112.512718
-579.936584	104.028755	876.045349	-522.135742	-51.510288	871.074341	-634.947632	128.753616	497.914795	-579.309387	-122.398880	505.976715	-605.790771	136.627716	86.656822	-574.282166	-124.150826	89.489845	-596.143250	181.343002	1379.295288	-487.957672	-139.117661	1377.571899	-519.395447	40.215065	1397.881836	-537.804077	63.147423	1670.557495	-642.559875	278.320129	1142.099121	-437.560303	-249.272705	1156.346924	-433.155121	185.341919	1019.908875	-353.522339	-35.110531	1052.664917	-513.540100	37.251480	965.609863	581.417786	-43.965397	933.063354	578.536499	112.521103
-580.231689	103.858620	876.007141	-522.482056	-51.780762	871.057007	-635.302063	128.620483	497.888580	-580.134155	-122.649612	506.030396	-605.784851	136.654480	86.654648	-574.198059	-124.223183	89.498062	-596.140503	181.494858	1379.050659	-487.566467	-138.769363	1377.583496	-519.213074	40.432686	1397.750977	-537.244751	63.590866	1670.381958	-642.770020	277.974640	1141.714233	-436.891541	-249.494904	1156.603394	-433.415283	184.858536	1019.647949	-353.835449	-35.260338	1052.110962	-513.747620	37.067654	965.531616	581.807678	-43.907227	933.060059	578.906982	112.573326
-580.475769	103.721481	875.950439	-522.851318	-51.913055	870.995972	-635.625854	128.459915	497.857208	-580.977966	-122.822266	506.047546	-605.768127	136.686813	86.626823	-574.340088	-124.319923	89.456337	-596.143616	181.613220	1378.798706	-487.180420	-138.462952	1377.607544	-519.033936	40.647907	1397.640015	-536.693542	64.033592	1670.231323	-643.005615	277.592651	1141.340210	-436.281036	-249.725586	1156.868896	-433.690491	184.412643	1019.142822	-353.816406	-35.590023	1051.540527	-513.945435	36.942265	965.427063	582.161560	-43.889252	933.072021	579.293579	112.570320
-580.684814	103.606422	875.885559	-523.145996	-52.011150	870.898560	-636.031494	128.371353	497.837006	-581.733398	-122.926544	506.034058	-605.800598	136.719833	86.594162	-574.137268	-124.337967	89.413467	-596.167908	181.737152	1378.608398	-486.791290	-138.201782	1377.591675	-518.721008	40.920944	1397.607544	-536.180908	64.465797	1670.094971	-643.220276	277.179657	1140.964966	-435.780762	-249.871414	1157.017090	-433.856720	183.924469	1018.888306	-353.724670	-35.976513	1050.917114	-514.089294	36.838299	965.301208	582.475830	-43.920174	933.061768	579.690369	112.538719
-580.903625	103.488968	875.812683	-523.450745	-52.122940	870.809143	-636.420471	128.240417	497.818207	-582.592712	-123.114685	506.097168	-605.810669	136.708923	86.575661	-574.145325	-124.402374	89.388603	-596.196960	181.813766	1378.412476	-486.360931	-137.951187	1377.541748	-518.519043	41.134399	1397.492554	-535.672119	64.925682	1670.018311	-643.393555	276.752594	1140.636963	-435.197632	-250.284012	1157.301758	-434.022095	183.520844	1018.509338	-353.731964	-36.378319	1050.406006	-514.239807	36.736034	965.172668	582.811584	-43.892269	933.063477	580.103821	112.502869
-581.121460	103.389847	875.753662	-523.731079	-52.164566	870.697754	-636.861206	128.106216	497.833130	-583.394104	-123.173851	506.098541	-605.899475	136.709427	86.560898	-574.365662	-124.498161	89.360176	-596.215942	181.892624	1378.206299	-485.945007	-137.706879	1377.473145	-518.374634	41.292168	1397.380737	-535.356812	65.323898	1669.846558	-643.565186	276.304199	1140.306030	-435.001312	-250.198914	1157.205933	-434.114563	183.154388	1018.164490	-353.423859	-36.892403	1049.853027	-514.375854	36.666782	965.040588	583.147522	-43.900127	933.061096	580.529175	112.490036
-581.301819	103.320358	875.698792	-523.983582	-52.239872	870.604797	-637.206177	128.025955	497.810394	-584.164734	-123.249115	506.078735	-605.926758	136.731995	86.546219	-574.565552	-124.555122	89.320633	-596.220764	181.953964	1378.013428	-485.563354	-137.527542	1377.395142	-518.218811	41.437077	1397.271118	-534.958740	65.754974	1669.777832	-643.724609	275.875275	1139.955200	-434.715881	-250.434601	1157.247437	-434.157684	182.785309	1017.849976	-353.442291	-37.399715	1049.126587	-514.496399	36.590473	964.927368	583.541870	-43.886372	933.104187	580.984741	112.473114
-581.486206	103.248192	875.659058	-524.226807	-52.303356	870.472900	-637.518372	127.985832	497.811066	-584.820374	-123.283409	506.070465	-606.045288	136.705536	86.512177	-574.663391	-124.611900	89.239914	-596.252136	182.004181	1377.852783	-485.192596	-137.346634	1377.312866	-518.054810	41.580730	1397.154297	-534.663391	66.133911	1669.654907	-643.861389	275.440125	1139.599487	-434.494293	-250.675232	1157.209717	-434.173828	182.487518	1017.542480	-353.621735	-37.694126	1048.689331	-514.606628	36.493912	964.801880	584.035583	-43.815998	933.138062	581.495239	112.512337
-581.674988	103.203484	875.626038	-524.430664	-52.349979	870.379211	-637.839355	127.914444	497.783112	-585.400085	-123.276100	506.046417	-606.105103	136.748550	86.505699	-574.650085	-124.651299	89.186790	-596.272095	182.043625	1377.671753	-484.818848	-137.181824	1377.233398	-517.959778	41.649849	1397.003052	-534.453796	66.474129	1669.510132	-643.966736	274.962677	1139.259766	-434.324921	-250.939713	1157.187744	-434.092377	182.204910	1017.279236	-353.828125	-38.051090	1048.224976	-514.721863	36.439568	964.705688	584.494629	-43.766087	933.181702	582.010742	112.524277
-581.873413	103.157921	875.614136	-524.617981	-52.426601	870.306580	-638.115540	127.876060	497.747833	-585.902466	-123.430901	506.036072	-606.090942	136.777863	86.494026	-574.659851	-124.677185	89.152695	-596.266968	182.043716	1377.510498	-484.453735	-137.091705	1377.160156	-517.756531	41.760456	1396.924561	-534.222534	66.815422	1669.418335	-644.006042	274.514343	1138.947632	-434.281036	-251.214371	1157.165894	-433.971008	182.001831	1017.048706	-354.050659	-38.366116	1047.544922	-514.834351	36.373920	964.630371	584.945374	-43.714817	933.229126	582.522583	112.553535
-582.050232	103.125557	875.595337	-524.808044	-52.529984	870.272949	-638.296875	127.806549	497.759033	-586.393433	-123.607246	506.036713	-606.104309	136.775726	86.503166	-574.695557	-124.729988	89.169548	-596.278625	182.041489	1377.367798	-484.152405	-137.042999	1377.107666	-517.390808	41.918457	1396.951660	-533.966675	67.129440	1669.393311	-644.060181	274.054840	1138.657593	-434.269318	-251.474579	1157.109497	-433.789276	181.792252	1016.858521	-354.660431	-38.440296	1047.332642	-514.963074	36.309910	964.580750	585.301208	-43.746765	933.314941	583.021912	112.563087
-582.239075	103.055267	875.597778	-525.011414	-52.572697	870.231018	-638.468567	127.801216	497.754761	-586.657959	-123.620110	505.989441	-606.133057	136.776428	86.497757	-574.761841	-124.766678	89.119003	-596.207092	182.067627	1377.261475	-483.831696	-136.960999	1377.102417	-517.194885	41.981888	1396.879028	-533.779541	67.407928	1669.340454	-644.035278	273.565338	1138.378906	-434.289093	-251.711838	1157.098022	-433.547302	181.519882	1016.672546	-355.118317	-38.616119	1046.958130	-515.099548	36.248421	964.536499	585.776245	-43.716118	933.367554	583.567261	112.610397
-582.458923	102.987030	875.600647	-525.254517	-52.632202	870.221863	-638.551575	127.747795	497.728455	-586.839722	-123.615906	505.957092	-606.142212	136.767960	86.483772	-574.714722	-124.765930	89.119934	-596.132019	182.099960	1377.194092	-483.543671	-136.919296	1377.109009	-517.007996	42.023067	1396.840332	-533.593384	67.661354	1669.308350	-644.016235	273.102783	1138.161255	-434.323944	-251.898300	1157.075073	-433.283722	181.327484	1016.539734	-355.591339	-38.663712	1046.654541	-515.266113	36.197178	964.504517	586.270569	-43.643764	933.446838	584.115601	112.674286
-582.683472	102.959541	875.617554	-525.491638	-52.649021	870.194397	-638.670166	127.748672	497.755463	-586.943848	-123.614868	505.921570	-606.170166	136.756577	86.456177	-574.718201	-124.802925	89.101494	-596.017517	182.125381	1377.115234	-483.310638	-136.881500	1377.119751	-516.832642	42.032928	1396.788452	-533.416077	67.866882	1669.286377	-643.951843	272.671387	1137.951782	-434.399475	-252.017166	1157.045044	-432.958466	181.050247	1016.420471	-356.245026	-38.634991	1046.354736	-515.440918	36.167992	964.476440	586.747253	-43.556889	933.518066	584.592102	112.766060
-582.911804	102.936562	875.640686	-525.753174	-52.624329	870.172241	-638.772095	127.796730	497.778748	-586.953796	-123.607910	505.894775	-606.176086	136.753845	86.464371	-574.743774	-124.784721	89.088776	-595.858032	182.160095	1377.063843	-483.090881	-136.857147	1377.142944	-516.744141	41.992886	1396.686157	-533.295227	68.036293	1669.243774	-643.830322	272.283997	1137.751221	-434.447083	-252.147354	1157.008423	-432.674042	180.717392	1016.302490	-356.939178	-38.529564	1046.086670	-515.634888	36.156712	964.456848	587.288574	-43.487461	933.589417	585.137329	112.853783
-583.152405	102.858345	875.671021	-525.969910	-52.657230	870.171387	-638.828857	127.829971	497.746277	-586.832275	-123.489853	505.824860	-606.204956	136.744446	86.461983	-574.675293	-124.733093	89.064941	-595.729004	182.154327	1377.010010	-482.912720	-136.854004	1377.162720	-516.467163	42.056557	1396.736206	-533.108276	68.188828	1669.240234	-643.648376	271.941071	1137.579834	-434.522858	-252.208862	1156.939697	-432.400574	180.318283	1016.219543	-357.657532	-38.417652	1045.786011	-515.828491	36.105400	964.456299	587.703735	-43.509022	933.640076	585.631897	112.874870
-583.430237	102.688744	875.770935	-526.237061	-52.656693	870.176880	-638.967224	127.851517	497.729797	-586.757690	-123.467926	505.768951	-606.279297	136.701935	86.471054	-574.717529	-124.762863	89.080116	-595.536377	182.186493	1376.997681	-482.735840	-136.847549	1377.209351	-516.257324	42.097839	1396.737671	-532.858521	68.335396	1669.309814	-643.402588	271.670715	1137.430908	-434.589905	-252.226181	1156.865723	-432.150146	179.852753	1016.114685	-358.326782	-38.238335	1045.485840	-516.069214	35.991947	964.499023	588.114807	-43.529072	933.690491	586.106201	112.893532
-583.550842	102.702118	875.739075	-526.408875	-52.688454	870.195801	-638.972900	127.858505	497.756104	-586.656189	-123.521645	505.791077	-606.232788	136.723373	86.476181	-574.831787	-124.750778	89.085472	-595.294739	182.208328	1376.988647	-482.599487	-136.855301	1377.257813	-516.069641	42.070381	1396.737427	-532.636902	68.436279	1669.346924	-643.115723	271.421234	1137.373901	-434.684448	-252.157715	1156.793701	-431.924316	179.299988	1016.132690	-359.151855	-38.009605	1045.207031	-516.206787	36.000122	964.486816	588.504456	-43.513798	933.715637	586.575989	112.902092
-583.672363	102.608757	875.781128	-526.264404	-53.313923	870.335388	-639.004456	127.828735	497.758331	-586.507813	-123.422058	505.858948	-606.240967	136.745956	86.489082	-574.854248	-124.723526	89.096886	-595.020325	182.227173	1377.007935	-482.467407	-136.866226	1377.330078	-515.865356	42.055378	1396.775391	-532.433777	68.490608	1669.345093	-642.767883	271.214386	1137.345581	-434.787323	-252.056335	1156.698242	-431.756195	178.807098	1016.130005	-359.925232	-37.683826	1044.938843	-516.267151	35.699318	964.600952	588.912231	-43.463146	933.735046	587.042725	112.987328
-583.785095	103.031914	875.733459	-526.394287	-53.268532	870.353516	-639.066223	127.820511	497.878998	-586.435425	-123.530663	505.833557	-606.265930	136.749130	86.508636	-574.904236	-124.711586	89.125336	-594.762451	182.254272	1377.046875	-482.334991	-136.882889	1377.375000	-515.706177	42.000950	1396.778564	-532.166260	68.546921	1669.412354	-642.420410	271.082428	1137.376465	-434.917511	-251.898987	1156.596680	-431.636719	178.268600	1016.092834	-360.694763	-37.379635	1044.493286	-516.402832	35.935692	964.592041	589.324890	-43.337875	933.749512	587.502197	113.068916
-583.919434	103.020630	875.757446	-526.593018	-53.247345	870.396545	-639.153809	127.775185	497.894348	-586.305908	-123.538048	505.843384	-606.260437	136.782593	86.528358	-574.892761	-124.696404	89.131172	-594.468506	182.274948	1377.074951	-482.215759	-136.891647	1377.410278	-515.474609	41.993835	1396.819092	-531.872498	68.573311	1669.462158	-642.026123	271.031189	1137.431396	-435.084961	-251.659058	1156.426025	-431.482910	177.703125	1016.091125	-361.467102	-36.929707	1044.414063	-516.590454	35.930077	964.635681	589.745789	-43.241695	933.774963	587.938416	113.171776
-584.447571	103.056648	875.901550	-526.788269	-53.406414	870.456177	-639.426697	127.822182	497.932587	-586.064148	-123.294098	505.818420	-606.350525	136.737213	86.538948	-574.886597	-124.631020	89.131203	-594.158386	182.284134	1377.145020	-482.120911	-136.907181	1377.425903	-515.258972	41.999863	1396.869385	-531.560059	68.609268	1669.517578	-641.637756	271.058472	1137.490723	-435.272064	-251.426559	1156.213013	-431.419189	177.050400	1016.303772	-362.201904	-36.497967	1044.177368	-516.978149	35.877678	964.747498	590.096191	-43.142673	933.813904	588.326599	113.233475
-584.593872	102.969162	875.924683	-526.969299	-53.423317	870.482300	-639.356812	127.621391	497.796814	-586.003479	-123.424301	505.810333	-606.364258	136.770538	86.506256	-574.910400	-124.599838	89.157066	-593.847290	182.299438	1377.212158	-482.054810	-136.923752	1377.405396	-515.042786	41.976543	1396.890991	-531.164368	68.622887	1669.608154	-641.213501	271.124207	1137.550781	-435.493835	-251.136261	1155.959961	-431.283813	176.497406	1016.234070	-362.897125	-35.929653	1043.836670	-517.170166	35.812725	964.785583	590.406433	-43.091900	933.836792	588.679871	113.318230
-584.405273	102.851074	875.796204	-527.102173	-53.361824	870.476135	-639.310303	127.609314	497.779388	-585.804077	-123.291077	505.776764	-606.277405	136.812897	86.509415	-574.899414	-124.538582	89.147171	-593.568909	182.301956	1377.292603	-481.974976	-136.975540	1377.356812	-514.832031	41.949413	1396.891968	-530.789124	68.608498	1669.654663	-640.796204	271.204163	1137.670044	-435.734955	-250.845322	1155.676758	-431.203705	175.997757	1016.294922	-363.554077	-35.431496	1043.611084	-517.184631	35.773178	964.737427	590.702271	-42.984386	933.859009	589.012695	113.410774
-584.556458	102.760849	875.759399	-527.276611	-53.393951	870.483459	-639.598572	127.709274	497.910583	-585.636536	-123.282341	505.743469	-606.348206	136.827850	86.535583	-575.017639	-124.525787	89.186134	-593.238159	182.325806	1377.388794	-481.889160	-137.014587	1377.294922	-514.644226	41.922459	1396.895874	-530.381958	68.555214	1669.686157	-640.379395	271.328491	1137.791748	-436.025269	-250.612961	1155.409668	-431.117249	175.494202	1016.378418	-364.238678	-34.889214	1043.380371	-517.380737	35.723629	964.735291	590.998596	-42.927532	933.861694	589.361267	113.478455
-584.995605	102.625420	875.906555	-527.501282	-53.493938	870.493347	-639.838806	127.716522	497.889282	-585.524353	-123.249489	505.725494	-606.410889	136.834152	86.555588	-575.013672	-124.488846	89.180618	-592.857971	182.319107	1377.471313	-481.811340	-137.052261	1377.207642	-514.452576	41.892597	1396.909546	-529.945618	68.494179	1669.724365	-639.971008	271.495178	1137.960449	-436.300293	-250.369385	1155.077393	-431.017151	174.993576	1016.538940	-364.891602	-34.356937	1043.270996	-517.731995	35.573242	964.825928	591.297119	-42.858387	933.876221	589.695129	113.568558
-585.219604	102.629715	875.880859	-527.967468	-52.940533	870.240601	-639.982422	127.644974	497.890594	-585.343018	-123.286781	505.606812	-606.442017	136.809692	86.535622	-575.056458	-124.494751	89.194908	-592.494202	182.354767	1377.605591	-481.775787	-137.093338	1377.107300	-514.290894	41.839828	1396.890381	-529.550171	68.403870	1669.719971	-639.586914	271.684143	1138.109863	-436.626831	-250.161957	1154.668701	-430.836853	174.550812	1016.765625	-365.514740	-33.878147	1043.038574	-517.975464	35.735710	964.657837	591.582336	-42.770405	933.879822	590.037659	113.666626
-585.359802	102.511612	875.844666	-528.148865	-52.991493	870.267456	-640.113464	127.622757	497.910217	-585.166321	-123.144798	505.570068	-606.450928	136.826401	86.542130	-574.920288	-124.425568	89.205345	-592.172302	182.410522	1377.738892	-481.742371	-137.136765	1376.970581	-514.042725	41.825352	1396.891235	-529.029968	68.329323	1669.772217	-639.205139	271.903503	1138.283203	-436.995453	-249.899323	1154.207642	-430.741333	174.223190	1016.952454	-365.996704	-33.418011	1042.996948	-518.151611	35.677013	964.656555	591.862244	-42.675331	933.872803	590.361938	113.732704
-585.695923	101.928139	875.848999	-528.394836	-53.217346	870.309021	-640.243164	127.586990	497.786285	-585.126343	-123.214233	505.590271	-606.448608	136.829178	86.498367	-575.015808	-124.443642	89.231400	-591.782654	182.465408	1377.888306	-481.736542	-137.166031	1376.821899	-513.808533	41.810543	1396.879395	-528.536865	68.226074	1669.786621	-638.852905	272.114105	1138.440063	-437.351410	-249.739044	1153.822021	-430.668060	173.957138	1017.093506	-366.428772	-33.149677	1042.559692	-518.432739	35.346092	964.666504	592.166748	-42.547276	933.855713	590.666687	113.836372
-585.879333	101.798920	875.815552	-528.638916	-53.236229	870.341248	-640.381958	127.560768	497.738892	-585.129211	-123.320129	505.552826	-606.475464	136.867142	86.511772	-575.007751	-124.459427	89.267342	-591.438110	182.481583	1377.959229	-481.728912	-137.217926	1376.639282	-513.618408	41.786343	1396.832275	-528.076660	68.066154	1669.744873	-638.521851	272.371735	1138.587891	-437.789429	-249.552948	1153.361450	-430.586182	173.704498	1017.226013	-366.929688	-32.813511	1042.252808	-518.643860	35.304703	964.660828	592.448425	-42.451557	933.842285	590.977356	113.916801
-585.986877	101.883743	875.736267	-528.855103	-53.224884	870.324585	-640.458740	127.525307	497.709930	-585.124146	-123.391304	505.530701	-606.465088	136.848068	86.505333	-575.017944	-124.450859	89.239609	-591.047791	182.544617	1378.092407	-481.721802	-137.309723	1376.421509	-513.394714	41.767445	1396.792480	-527.498779	67.955078	1669.774292	-638.181519	272.628082	1138.759277	-438.325928	-249.319977	1152.841675	-430.415680	173.198181	1017.587830	-367.308380	-32.472469	1041.945068	-518.779907	35.367409	964.600281	592.688477	-42.356163	933.784912	591.233032	114.022751
-586.152283	101.793846	875.705078	-529.095825	-53.248444	870.345520	-640.607605	127.520447	497.727814	-585.084778	-123.290863	505.450592	-606.475830	136.898956	86.512115	-575.011719	-124.461372	89.201363	-590.678223	182.575439	1378.213135	-481.714264	-137.386032	1376.195435	-513.166138	41.774029	1396.723145	-526.980347	67.827332	1669.771973	-637.829163	272.837555	1138.937988	-438.803345	-249.135849	1152.371094	-430.315948	172.942871	1017.700317	-367.666168	-32.248363	1041.642212	-518.946289	35.341595	964.575867	592.958679	-42.254967	933.738647	591.526733	114.090263
-586.346741	101.593620	875.727417	-529.286316	-53.333885	870.366089	-640.753479	127.463081	497.683502	-585.098022	-123.174301	505.404633	-606.471191	136.905762	86.509178	-574.950562	-124.454399	89.175362	-590.341431	182.597961	1378.316284	-481.712250	-137.487152	1375.974976	-512.939880	41.722942	1396.667358	-526.456177	67.643333	1669.764771	-637.479919	273.076752	1139.118164	-439.347595	-248.915405	1151.881104	-430.261719	172.946518	1017.599609	-367.929321	-31.930216	1041.496826	-519.107666	35.218899	964.581787	593.175842	-42.196239	933.699829	591.773254	114.173409
-586.436890	101.571327	875.701294	-529.495605	-53.323116	870.386475	-640.859985	127.460289	497.712708	-585.141907	-122.929047	505.344269	-606.464417	136.926666	86.530540	-574.902771	-124.470215	89.158791	-589.914978	182.647720	1378.447388	-481.694458	-137.568115	1375.758789	-512.834900	41.631390	1396.578125	-525.958191	67.450226	1669.714233	-637.118469	273.249176	1139.345337	-439.912872	-248.661987	1151.373291	-430.041046	172.811356	1017.741760	-368.163452	-31.693701	1041.040527	-519.208374	35.232044	964.555847	593.416077	-42.119617	933.650818	592.060364	114.234138
-586.481689	101.733490	875.622437	-529.674316	-53.331646	870.392944	-640.944763	127.445709	497.740051	-585.293579	-122.948936	505.356720	-606.451782	136.929733	86.490028	-574.862671	-124.462830	89.161011	-589.597168	182.676361	1378.568481	-481.721497	-137.711395	1375.558838	-512.495178	41.661560	1396.596802	-525.363953	67.293831	1669.755859	-636.840454	273.515961	1139.562622	-440.472839	-248.483414	1150.898560	-429.840790	172.013474	1018.247559	-368.410248	-31.400433	1040.865234	-519.268311	35.333317	964.494751	593.661926	-42.024067	933.594421	592.325317	114.347328
-586.600952	101.798355	875.598145	-529.883118	-53.302509	870.381226	-640.874451	127.237610	497.594696	-585.489380	-122.912376	505.359009	-606.431274	136.969147	86.463249	-574.822937	-124.481560	89.151039	-589.207703	182.713470	1378.703979	-481.742645	-137.815689	1375.349365	-512.254639	41.618343	1396.573608	-524.874329	67.084755	1669.702148	-636.461853	273.758087	1139.748169	-441.062927	-248.272644	1150.364868	-429.905334	172.451828	1017.666382	-368.566559	-31.143513	1040.539917	-519.363342	35.389004	964.446411	593.918396	-41.911064	933.528687	592.615723	114.418404
-586.714294	101.882278	875.588257	-530.123779	-53.231457	870.364441	-641.000366	127.220123	497.546967	-585.700256	-122.920410	505.341766	-606.444458	137.007782	86.461754	-574.790588	-124.489265	89.168106	-588.808228	182.785721	1378.867310	-481.738007	-137.943268	1375.142944	-512.010742	41.579781	1396.551392	-524.347534	66.872345	1669.685059	-636.118347	274.011414	1139.935059	-441.668304	-248.036118	1149.884155	-429.744080	172.114151	1017.790649	-368.727112	-31.026155	1039.996338	-519.467407	35.457237	964.403137	594.179443	-41.764053	933.447815	592.909668	114.511536
-586.839661	101.835815	875.587219	-530.176514	-53.243568	870.195313	-641.162537	127.252808	497.536438	-585.965271	-122.912689	505.345612	-606.455994	137.016174	86.456360	-574.767029	-124.521385	89.159607	-588.445618	182.769058	1378.922729	-481.733002	-138.074326	1374.924438	-511.766388	41.507591	1396.529663	-523.756592	66.690804	1669.719727	-635.779358	274.227509	1140.106201	-442.269623	-247.810898	1149.387451	-429.666260	172.018417	1017.680664	-368.888519	-30.563320	1039.652954	-519.457825	35.386829	964.280945	594.453735	-41.640804	933.380127	593.212036	114.623985
-586.905273	102.037834	875.530945	-530.579712	-53.142696	870.268311	-641.551270	127.503410	497.751862	-586.342529	-122.935608	505.294739	-606.542664	137.017838	86.505112	-574.816406	-124.535904	89.138390	-588.067627	182.777954	1379.025269	-481.715576	-138.194031	1374.725098	-511.497467	41.433250	1396.469238	-523.223938	66.483452	1669.703003	-635.421326	274.445587	1140.259766	-442.861877	-247.594879	1148.935303	-429.585388	171.995895	1017.524353	-369.010498	-30.376574	1039.368530	-519.643433	35.540691	964.268188	594.736694	-41.564068	933.290710	593.532837	114.717690
-586.973694	102.163261	875.534607	-530.604004	-53.150806	870.088501	-641.690918	127.519272	497.770996	-586.622192	-122.852852	505.247650	-606.564087	137.038223	86.513527	-574.714783	-124.515846	89.071800	-587.673157	182.773529	1379.108276	-481.684448	-138.329865	1374.533325	-511.259277	41.350822	1396.412964	-522.722168	66.279861	1669.699463	-635.037598	274.609283	1140.428711	-443.447266	-247.361603	1148.460693	-429.566589	172.265762	1017.140991	-369.122345	-30.207544	1039.161743	-519.593079	35.529243	964.147095	595.025452	-41.437874	933.190674	593.885315	114.844734
-587.085754	102.277962	875.541016	-530.847351	-53.136089	870.030090	-641.845215	127.554695	497.798340	-587.002258	-122.824913	505.219971	-606.587524	137.036453	86.512398	-574.707031	-124.547867	89.075241	-587.248901	182.779312	1379.196289	-481.654724	-138.464722	1374.359253	-510.993988	41.318130	1396.394165	-522.267212	66.016663	1669.620728	-634.654846	274.820435	1140.583862	-444.009949	-247.200729	1148.012451	-429.365753	172.083176	1017.204773	-369.297668	-30.122498	1039.087891	-519.690674	35.545620	964.092529	595.280151	-41.351650	933.114990	594.219543	114.925850
-587.211487	102.417641	875.569824	-531.260986	-53.074261	870.118042	-642.012268	127.630104	497.795135	-587.408142	-122.864243	505.220734	-606.614197	137.049545	86.532211	-574.789368	-124.539307	89.010902	-586.838745	182.821487	1379.266724	-481.619873	-138.593933	1374.195435	-510.890289	41.156368	1396.255737	-521.708496	65.816589	1669.659668	-634.273376	274.991699	1140.722656	-444.537384	-247.060165	1147.620605	-429.297913	172.394608	1016.840698	-369.412567	-29.942978	1038.935547	-519.904236	35.623859	964.129456	595.513428	-41.316929	933.045105	594.598572	114.931969
-587.305054	102.344917	875.638611	-531.211365	-53.733452	870.289856	-642.134888	127.681625	497.741364	-587.827881	-122.856651	505.338226	-606.657104	137.079285	86.482399	-574.802551	-124.550362	89.015106	-586.420044	182.814117	1379.328125	-481.598633	-138.731186	1374.022583	-510.634247	41.080341	1396.186523	-521.199890	65.602165	1669.633545	-633.933411	275.193176	1140.863525	-444.985657	-246.947739	1147.264526	-429.007416	171.980331	1017.199951	-369.576996	-29.773050	1038.797974	-519.947144	35.305462	964.253052	595.783264	-41.251053	932.990967	594.994629	115.021629
-587.511047	102.545303	875.641968	-531.592590	-53.176060	869.905273	-642.315430	127.786186	497.763184	-588.067139	-122.742722	505.237823	-606.710144	137.084259	86.483215	-574.673157	-124.535072	88.996811	-586.085266	182.797729	1379.385010	-481.602539	-138.913422	1373.851807	-510.256836	41.028294	1396.195557	-520.722839	65.396393	1669.614258	-633.528320	275.415955	1140.993774	-445.394043	-246.852036	1146.865356	-428.875458	172.442459	1016.659485	-369.650757	-29.522001	1038.647827	-520.046021	35.510143	963.999146	596.026672	-41.133411	932.925537	595.389587	115.157661
-587.541809	102.586853	875.666992	-531.766052	-53.687550	870.233826	-642.386414	127.889397	497.731537	-588.461853	-122.729858	505.324951	-606.739197	137.096756	86.501701	-574.672363	-124.526062	88.981323	-585.722961	182.789734	1379.456909	-481.555603	-139.059952	1373.670898	-509.984497	40.917160	1396.110107	-520.233276	65.170494	1669.590454	-633.117126	275.616058	1141.091187	-445.762085	-246.828110	1146.548950	-428.793335	172.948593	1016.172302	-369.939117	-29.443897	1038.778687	-520.209473	35.355518	964.192932	596.309875	-40.988838	932.898621	595.828247	115.291420
-587.674500	102.710014	875.679016	-532.091370	-53.669998	870.208862	-642.494812	127.984032	497.715149	-588.871460	-122.775002	505.317017	-606.774048	137.109756	86.492073	-574.724487	-124.531448	88.981819	-585.295959	182.772980	1379.516113	-481.481049	-139.208267	1373.500488	-509.723907	40.792549	1396.035522	-519.817871	64.935104	1669.527344	-632.702087	275.911377	1141.251831	-446.089813	-246.822113	1146.249023	-428.482483	172.878647	1016.142029	-370.131317	-29.186275	1039.049194	-520.374573	35.371811	964.165222	596.596008	-40.780319	932.828430	596.252808	115.520004
-587.770142	103.051620	875.584473	-532.550476	-53.151966	869.860046	-642.590149	128.109833	497.768524	-589.089355	-122.645065	505.163147	-606.841309	137.078949	86.501511	-574.581482	-124.499268	88.944214	-584.872864	182.744934	1379.539307	-481.392242	-139.372665	1373.342896	-509.432220	40.698315	1395.973877	-519.264465	64.765320	1669.551025	-632.253845	276.170532	1141.420898	-446.331024	-246.913849	1145.981689	-428.369873	173.242325	1015.679932	-370.354462	-28.997936	1039.329346	-520.470581	35.639786	963.883911	596.872803	-40.580341	932.828369	596.698730	115.722404
-587.799316	103.045952	875.545776	-532.734619	-53.482845	870.057312	-642.560425	128.201736	497.739807	-589.527344	-122.779022	505.243683	-606.816467	137.117538	86.500305	-574.674683	-124.502510	88.925880	-584.415710	182.718842	1379.625977	-481.274384	-139.472519	1373.212402	-509.125763	40.599880	1395.916260	-518.764099	64.586922	1669.528076	-631.786133	276.478058	1141.627197	-446.536407	-247.020203	1145.740967	-428.224854	173.310577	1015.619995	-370.677673	-28.768375	1039.667969	-520.612732	35.534607	963.971252	597.143494	-40.413292	932.828491	597.134583	115.891701
-587.957275	103.296104	875.527466	-533.127258	-53.214264	869.739807	-642.648071	128.338806	497.734283	-589.799927	-122.831444	505.207397	-606.890076	137.058990	86.511742	-574.671326	-124.505959	88.928421	-583.994629	182.656021	1379.696533	-481.161011	-139.629486	1373.114868	-508.826294	40.483589	1395.857666	-518.260925	64.382980	1669.498779	-631.270569	276.784607	1141.789917	-446.693237	-247.126007	1145.531738	-428.004059	173.505661	1015.179443	-370.952576	-28.359209	1040.038452	-520.723755	35.620964	963.751953	597.358154	-40.278057	932.859009	597.525940	116.084839
-587.992981	103.388855	875.517761	-533.402832	-53.407867	869.965271	-642.629333	128.477859	497.740417	-590.122864	-122.909309	505.259399	-606.908691	137.024612	86.517334	-574.708679	-124.510620	88.942261	-583.516479	182.612488	1379.762451	-481.047974	-139.722397	1373.028320	-508.501434	40.353886	1395.763794	-517.734131	64.216423	1669.468506	-630.742126	277.136902	1142.003540	-446.814514	-247.258957	1145.363647	-427.831055	173.627655	1014.904541	-371.311920	-28.125500	1040.482788	-520.928284	35.609348	963.876709	597.583069	-40.158363	932.903687	597.944214	116.247101
-588.098022	103.578506	875.510071	-533.762878	-53.385078	869.944214	-642.618042	128.628418	497.745300	-590.364807	-122.866394	505.231506	-606.906372	137.032135	86.516006	-574.701477	-124.490784	88.914505	-583.088989	182.526718	1379.816895	-480.989166	-139.883194	1372.966553	-508.262085	40.228802	1395.703735	-517.262451	64.043335	1669.382813	-630.189026	277.504608	1142.201660	-446.963409	-247.359802	1145.246704	-427.682343	173.710236	1014.643066	-371.732178	-28.027237	1040.895142	-521.116638	35.647602	963.850891	597.782532	-40.003941	932.943542	598.320313	116.460785
-588.238586	103.828613	875.534180	-534.140869	-53.311577	869.897095	-642.602539	128.810623	497.728973	-590.521423	-122.772957	505.191895	-606.950562	136.998642	86.539032	-574.733337	-124.454353	88.928070	-582.599609	182.454666	1379.900391	-480.855103	-139.999603	1372.918823	-508.101685	40.027969	1395.539673	-516.603394	63.926609	1669.413452	-629.580139	277.911438	1142.426636	-447.083374	-247.467804	1145.162354	-427.531036	173.791214	1014.316223	-372.172211	-27.862486	1041.183105	-521.327454	35.713150	963.829285	597.960144	-39.865631	932.991150	598.662903	116.616364
-588.373108	104.090759	875.578125	-534.514954	-53.237183	869.867371	-642.628540	128.948502	497.760193	-590.662598	-122.697098	505.155243	-607.016418	136.953140	86.533318	-574.716187	-124.448936	88.923927	-582.165527	182.414780	1379.974731	-480.807220	-140.146469	1372.906250	-507.660583	39.945385	1395.554688	-516.003174	63.795403	1669.379395	-628.994080	278.303955	1142.701660	-447.192566	-247.469284	1145.037720	-427.265533	173.630524	1014.218872	-372.322510	-27.434702	1041.747925	-521.541016	35.779743	963.830200	598.134949	-39.687206	933.019897	598.975830	116.772034
-588.559692	104.374580	875.625732	-534.861084	-53.142742	869.700867	-642.624084	129.111755	497.780548	-590.786194	-122.606842	505.088654	-607.048706	136.902451	86.505219	-574.678162	-124.420044	88.903099	-581.688416	182.285736	1380.006104	-480.757019	-140.298187	1372.905396	-507.341888	39.827988	1395.504150	-515.366516	63.689598	1669.341187	-628.358337	278.659882	1142.927246	-447.281433	-247.473541	1144.950439	-427.173370	173.969070	1013.693787	-372.532684	-27.184757	1042.089600	-521.729797	35.819248	963.753601	598.290710	-39.585018	933.049683	599.280029	116.927551
-588.774414	104.502747	875.767517	-535.324402	-53.055885	869.844238	-642.643799	129.315735	497.794525	-590.909363	-122.512520	505.035461	-607.109985	136.847870	86.541267	-574.660828	-124.390930	88.878410	-581.186829	182.215820	1380.045776	-480.633179	-140.423523	1372.872192	-507.000549	39.658134	1395.430664	-514.693604	63.566578	1669.310669	-627.696777	278.995148	1143.125854	-447.396851	-247.471741	1144.878296	-426.920654	173.871613	1013.529785	-372.863037	-26.889538	1042.519287	-522.097900	35.851269	963.917358	598.422241	-39.437401	933.060364	599.564087	117.083130
-588.865234	104.753845	875.711731	-535.688049	-53.015247	869.865234	-642.410034	129.245514	497.683289	-591.074402	-122.484818	504.999451	-607.114258	136.850052	86.506020	-574.675598	-124.374153	88.882202	-580.644714	182.150040	1380.080566	-480.541870	-140.574387	1372.862183	-506.812103	39.478844	1395.285522	-513.976196	63.472900	1669.271484	-627.041443	279.343079	1143.326172	-447.515656	-247.445389	1144.795410	-426.800690	174.249695	1012.951111	-372.974976	-26.665440	1042.773804	-522.338379	35.954025	963.910583	598.495850	-39.326237	933.072327	599.792542	117.222084
-589.065491	104.940727	875.774414	-536.114807	-52.927654	869.843323	-642.399048	129.447647	497.684814	-591.197815	-122.406013	504.970581	-607.131409	136.815643	86.507286	-574.675415	-124.330742	88.892937	-580.144836	182.069855	1380.086182	-480.618164	-140.742126	1372.835693	-506.339874	39.424847	1395.267578	-513.239502	63.427063	1669.230713	-626.391113	279.696411	1143.501587	-447.607574	-247.395035	1144.676147	-426.607849	174.480469	1012.499207	-372.892548	-26.491770	1042.834839	-522.641479	35.982014	963.938416	598.575195	-39.184940	933.077637	600.024414	117.378403
-589.327698	104.221558	875.837219	-536.575989	-53.002930	869.844849	-642.582703	129.841049	497.698425	-591.401001	-122.410446	504.958954	-607.229797	136.758057	86.529778	-574.725464	-124.303810	88.896713	-579.597900	181.986954	1380.127930	-480.543549	-140.893799	1372.784180	-505.927856	39.320553	1395.198608	-512.520813	63.339333	1669.105713	-625.767151	280.044037	1143.649780	-447.737122	-247.330231	1144.588257	-426.374420	174.695206	1012.009338	-372.906586	-26.290628	1042.991455	-522.994507	35.542423	963.971436	598.607544	-39.046112	933.083923	600.237854	117.503586
-589.459717	104.530556	875.707886	-537.034973	-52.967014	869.815186	-642.557983	130.011597	497.746826	-591.539551	-122.293533	504.869720	-607.259949	136.752884	86.564720	-574.753601	-124.273888	88.858978	-579.019531	181.947250	1380.096069	-480.440674	-141.037384	1372.733398	-505.543152	39.214470	1395.110718	-511.639771	63.315121	1669.099854	-625.152100	280.405457	1143.802490	-447.861450	-247.269241	1144.474487	-426.162994	174.957932	1011.539001	-372.895996	-26.114388	1043.101440	-523.285034	35.673931	963.894165	598.651855	-38.887547	933.098999	600.448059	117.670341
-589.701538	104.641792	875.694641	-537.467896	-52.977692	869.751526	-642.584045	130.140213	497.753235	-591.742859	-122.306534	504.842560	-607.330322	136.703857	86.545807	-574.817688	-124.250313	88.851608	-578.432007	181.888138	1380.115356	-480.355011	-141.174057	1372.660400	-505.138367	39.101917	1395.043823	-510.853455	63.264080	1668.965332	-624.568604	280.700836	1143.935913	-448.003693	-247.191147	1144.346924	-426.007690	175.206940	1011.067505	-372.807922	-25.966404	1043.153076	-523.621460	35.638992	963.864502	598.617676	-38.763245	933.111572	600.602417	117.809395
-589.876160	104.712097	875.711365	-537.886658	-52.956383	869.710938	-642.564087	130.271774	497.746948	-591.923523	-122.260559	504.815033	-607.353394	136.674973	86.546356	-574.817688	-124.229424	88.808815	-577.811829	181.881699	1380.111450	-480.283447	-141.309326	1372.590942	-504.730011	39.027466	1394.959351	-509.890839	63.271767	1668.917725	-624.042419	280.994995	1144.032715	-448.165741	-247.093597	1144.184814	-425.905701	175.448227	1010.563660	-372.622620	-25.892338	1043.117554	-523.926086	35.583553	963.866882	598.556091	-38.631744	933.133362	600.706787	117.952316
-590.089478	104.783943	875.618469	-538.439392	-52.840000	869.705322	-642.611572	130.345718	497.722198	-592.116272	-122.279282	504.765839	-607.408203	136.643539	86.560036	-574.797119	-124.194710	88.815788	-577.222473	181.850647	1380.072876	-480.219208	-141.423096	1372.491577	-504.341400	38.944481	1394.861206	-509.047211	63.223248	1668.741699	-623.544800	281.293060	1144.102661	-448.353699	-246.944244	1143.984619	-425.785492	175.492035	1010.003906	-372.397278	-25.847252	1043.052124	-524.305481	35.646015	963.819397	598.493042	-38.493061	933.140198	600.806885	118.087372
-590.339172	104.902596	875.457886	-538.990906	-52.825256	869.688416	-642.699036	130.459900	497.755554	-592.342285	-122.303940	504.721008	-607.432312	136.597260	86.554153	-574.896118	-124.220116	88.809952	-576.511230	181.900070	1380.058228	-480.116058	-141.533844	1372.379639	-503.942444	38.897926	1394.742676	-508.114105	63.221813	1668.602051	-623.062866	281.577972	1144.149414	-448.589874	-246.809753	1143.751831	-425.792297	175.917007	1009.350769	-372.290833	-25.716394	1043.085449	-524.664185	35.727234	963.710754	598.419312	-38.364582	933.161621	600.918640	118.242249
-590.635803	104.852432	875.426025	-539.526550	-52.858147	869.686462	-642.781372	130.488205	497.693390	-592.554993	-122.309807	504.729279	-607.456238	136.581818	86.561432	-574.803650	-124.225716	88.836075	-575.904358	181.908173	1379.963501	-480.060822	-141.614349	1372.242310	-503.672546	38.786415	1394.513794	-507.147400	63.231323	1668.455444	-622.639160	281.845978	1144.174561	-448.842102	-246.648880	1143.491943	-425.728455	176.080673	1008.861572	-371.988220	-25.714676	1042.925293	-525.030579	35.660240	963.674744	598.284912	-38.256924	933.196289	600.970276	118.358231
-590.871643	104.767387	875.329529	-539.708557	-52.921898	869.458740	-642.893127	130.546524	497.634827	-592.765808	-122.279724	504.742004	-607.467285	136.582458	86.567337	-574.824524	-124.223106	88.817429	-575.251770	181.992676	1379.890747	-479.986633	-141.671875	1372.090576	-503.057861	38.845242	1394.431396	-506.153046	63.224686	1668.287109	-622.269409	282.100983	1144.173462	-449.095978	-246.477936	1143.201416	-425.687073	176.189545	1008.439087	-371.673248	-25.707506	1042.717651	-525.130249	35.562153	963.466980	598.155029	-38.113430	933.188416	601.020752	118.497093
-591.164490	104.810326	875.340759	-540.366760	-53.145950	869.645874	-643.133057	130.555710	497.629364	-593.128662	-122.357224	504.758423	-607.518005	136.530182	86.551018	-574.804138	-124.253929	88.848022	-574.604126	182.063354	1379.822876	-479.906738	-141.744553	1371.908081	-502.660187	38.808601	1394.245239	-505.139282	63.224667	1668.128784	-621.878235	282.303284	1144.183838	-449.299713	-246.288589	1142.947144	-425.565948	176.270706	1008.024048	-371.223816	-25.776489	1042.315308	-525.549744	35.482788	963.540283	598.005798	-37.964703	933.184082	601.047180	118.653915
-591.446655	104.841904	875.305481	-540.865906	-53.175812	869.619812	-643.387451	130.588776	497.659576	-593.382080	-122.264526	504.667297	-607.509705	136.529083	86.570152	-574.740112	-124.262314	88.812401	-573.994263	182.145447	1379.748413	-479.786591	-141.826447	1371.740479	-502.338287	38.783504	1394.097656	-504.157410	63.261143	1667.924316	-621.499329	282.451843	1144.143066	-449.413391	-246.219055	1142.771240	-425.456299	176.290039	1007.660034	-370.963562	-25.794291	1042.005615	-525.824768	35.468777	963.460022	597.844788	-37.804100	933.182556	601.046570	118.793320
-591.681763	104.900375	875.279480	-541.283203	-53.204151	869.558411	-643.653015	130.556549	497.662689	-593.722412	-122.251984	504.620148	-607.534485	136.568359	86.596771	-574.724609	-124.295479	88.805389	-573.380920	182.226929	1379.694214	-479.851837	-141.837997	1371.512817	-501.928009	38.815224	1393.971924	-503.186310	63.272934	1667.745361	-621.135010	282.546692	1144.113037	-449.613037	-246.068329	1142.461304	-425.357361	176.278122	1007.364319	-370.796051	-25.841433	1041.667358	-526.031067	35.451740	963.366516	597.667908	-37.677776	933.161987	601.056580	118.917709
-591.933777	104.918465	875.258606	-541.754211	-53.290798	869.525146	-643.973511	130.532471	497.640656	-594.101563	-122.224518	504.609772	-607.553162	136.562881	86.623169	-574.643311	-124.313301	88.762711	-572.801025	182.378555	1379.625122	-479.822754	-141.845932	1371.322144	-501.508575	38.840488	1393.813110	-502.053833	63.345181	1667.669189	-620.784851	282.640411	1144.071533	-449.813599	-245.986694	1142.179199	-425.231903	176.197800	1007.039001	-370.909729	-25.807434	1041.388428	-526.250732	35.395164	963.278564	597.501160	-37.569576	933.142456	601.057190	119.010559
-592.158875	104.895348	875.209717	-542.205872	-53.341984	869.489807	-644.002625	130.274414	497.428345	-594.565735	-122.303818	504.544434	-607.520142	136.588196	86.592377	-574.655151	-124.373749	88.762146	-572.233337	182.520538	1379.581787	-479.783203	-141.839584	1371.123413	-501.123901	38.860630	1393.647461	-501.207214	63.311783	1667.378418	-620.400513	282.670471	1144.034302	-450.058655	-245.807617	1141.869507	-425.028503	176.136612	1006.865479	-370.833008	-25.882664	1040.796875	-526.449707	35.352234	963.174622	597.322388	-37.403870	933.128540	601.021851	119.122627
-592.379028	104.900299	875.164856	-542.622314	-53.496284	869.481201	-644.559753	130.495636	497.572632	-595.098694	-122.351395	504.575287	-607.620361	136.541351	86.605316	-574.687439	-124.402901	88.756195	-571.718201	182.659698	1379.501831	-479.717377	-141.851318	1370.948364	-500.779114	38.916351	1393.508301	-500.244385	63.342205	1667.192627	-620.029236	282.666046	1143.951904	-450.124329	-245.856339	1141.710815	-424.796051	176.055618	1006.652710	-371.186890	-25.843996	1040.462402	-526.626831	35.284889	963.083679	597.188904	-37.295166	933.122131	600.983398	119.236214
-592.537659	104.828102	875.106201	-543.066589	-53.453022	869.553406	-644.835144	130.445694	497.543976	-595.491638	-122.328781	504.515717	-607.659607	136.549774	86.583031	-574.602173	-124.430588	88.729385	-571.166077	182.796402	1379.400513	-479.604553	-141.835342	1370.785767	-500.404663	39.003956	1393.372314	-499.130920	63.449493	1667.115356	-619.678345	282.635681	1143.852295	-450.302826	-245.763565	1141.499268	-424.515045	175.667252	1006.606689	-371.400696	-25.883135	1039.936157	-526.813538	35.316547	963.033813	597.025085	-37.227146	933.128845	600.941589	119.322815
-592.728821	104.820358	875.065613	-543.403564	-53.593933	869.428467	-645.106689	130.453735	497.538086	-595.883667	-122.291565	504.501953	-607.679382	136.559921	86.572639	-574.533020	-124.466995	88.725296	-570.690857	182.916245	1379.318359	-479.490692	-141.786911	1370.639771	-500.016724	39.094921	1393.245483	-498.222168	63.471764	1666.939087	-619.311707	282.606781	1143.734985	-450.321533	-245.884064	1141.418457	-424.397644	175.706100	1006.227539	-371.854462	-25.889175	1039.533203	-526.909790	35.202888	962.879211	596.893250	-37.089642	933.128479	600.859070	119.443489
-592.840881	104.791046	875.019653	-543.758972	-53.626465	869.426941	-645.339417	130.451263	497.521210	-596.289429	-122.234520	504.465363	-607.715515	136.593643	86.591385	-574.467712	-124.487724	88.714684	-570.181885	183.073502	1379.251099	-479.358795	-141.714691	1370.498901	-499.651276	39.162582	1393.132690	-497.327332	63.517952	1666.766479	-618.948853	282.538574	1143.635254	-450.448151	-245.934448	1141.314941	-424.130157	175.515289	1006.033447	-372.436096	-25.926771	1039.093140	-527.027954	35.171646	962.802917	596.753296	-37.005722	933.147339	600.774902	119.559692
-592.909302	104.949753	874.990784	-544.098511	-53.648766	869.372742	-645.574219	130.441803	497.548645	-596.784912	-122.289452	504.459564	-607.736389	136.626373	86.597885	-574.464539	-124.545494	88.714218	-569.740234	183.247910	1379.199219	-479.202667	-141.631790	1370.351685	-499.284607	39.230824	1393.019043	-496.566010	63.499958	1666.512329	-618.608459	282.461151	1143.521973	-450.693848	-245.925903	1141.145996	-423.833374	175.324844	1005.846619	-373.208221	-25.896770	1038.785522	-527.106873	35.184189	962.710205	596.628723	-36.869106	933.151001	600.691833	119.679932
-592.988525	105.075645	874.953857	-544.420044	-53.688000	869.337036	-645.809204	130.444702	497.530518	-597.179810	-122.328354	504.398743	-607.781921	136.637634	86.576294	-574.460754	-124.598328	88.682396	-569.324707	183.403641	1379.100098	-479.037018	-141.571106	1370.221069	-498.944183	39.319145	1392.896484	-495.725403	63.554005	1666.347900	-618.267273	282.413391	1143.387695	-450.886353	-246.034866	1141.036865	-423.538147	175.142075	1005.680054	-373.795685	-25.957039	1038.329468	-527.196594	35.190636	962.627075	596.500916	-36.794739	933.182739	600.585510	119.751457
-593.074097	105.155724	874.936707	-544.790405	-53.593086	869.367493	-646.018311	130.451050	497.538513	-597.549805	-122.297928	504.315582	-607.862000	136.657501	86.563019	-574.426208	-124.629143	88.635101	-568.918762	183.559479	1378.999390	-478.837433	-141.479279	1370.092163	-498.589508	39.420784	1392.768066	-494.852997	63.684055	1666.241943	-617.937744	282.336945	1143.213135	-451.113281	-246.139465	1140.928589	-423.207123	175.023468	1005.545471	-374.558472	-26.002573	1037.811035	-527.346558	35.256592	962.600098	596.375427	-36.769466	933.224121	600.494263	119.829399
-593.153564	105.145409	874.899658	-545.097778	-53.616581	869.343628	-646.177002	130.480179	497.529236	-597.894287	-122.330833	504.293884	-607.911438	136.675827	86.565636	-574.424927	-124.674904	88.597969	-568.524475	183.715469	1378.910278	-478.630676	-141.372787	1369.971436	-498.275391	39.540447	1392.639771	-494.142822	63.713989	1666.040039	-617.592346	282.294006	1143.061279	-451.399353	-246.232498	1140.827148	-422.925629	175.009766	1005.400024	-375.326050	-26.118874	1037.567871	-527.434937	35.220108	962.523376	596.229919	-36.717442	933.280090	600.355957	119.864693
-593.270447	105.127296	874.885498	-545.416077	-53.681068	869.346313	-646.345215	130.546997	497.523163	-598.281433	-122.388565	504.293701	-607.998657	136.689697	86.577820	-574.472717	-124.720627	88.574448	-568.175842	183.866882	1378.780884	-478.407318	-141.258362	1369.867188	-497.943390	39.663952	1392.522949	-493.403595	63.789497	1665.907959	-617.275085	282.281403	1142.934082	-451.720795	-246.303177	1140.721924	-422.604919	174.931992	1005.230103	-376.022583	-26.125212	1037.169922	-527.551880	35.164680	962.472656	596.056274	-36.742287	933.340759	600.212036	119.891891
[truncated: 27 more rows]
[truncated: 40 more columns]
