# Supplementary material for: A dyadic stimulus set of audiovisual affective displays for the study of multisensory, emotional, social interactions
Source: Behav Res Methods. 2015 Nov 5;48(4):1285–95. doi: 10.3758/s13428-015-0654-4 (PMC5101291; doi:10.3758/s13428-015-0654-4)
Supplement: Supplementary file 1 — (ZIP 270 MB) [file 13428_2015_654_MOESM1_ESM.zip › supplementary_material_2_stimuli_set_files/F/F17.txt]

-546.498291	149.451981	874.657349	-523.303528	-13.398505	873.285034	-630.422668	172.902054	502.064606	-597.744080	-86.408340	506.582214	-630.314697	161.806351	87.796288	-590.076294	-108.006775	90.502136	-567.395935	243.495651	1369.668823	-527.734497	-84.649490	1388.679199	-525.125977	93.679832	1398.508911	-560.028198	92.120316	1673.658081	-491.829712	341.599884	1159.770874	-475.285339	-180.894836	1161.824341	-328.385620	148.869522	1152.064819	-317.566742	8.888144	1088.612793	-498.876007	72.372520	967.155518	613.671021	-23.663502	937.070740	619.417419	133.290039
-547.577942	149.046692	874.685791	-524.174500	-13.811669	873.331848	-630.886108	172.775589	502.056519	-598.007263	-86.552078	506.573120	-630.332397	161.784454	87.779572	-590.060547	-108.024704	90.465805	-567.479858	243.329849	1369.862793	-527.550842	-84.794174	1388.680908	-525.053223	93.435822	1398.586182	-559.519104	91.907784	1673.842285	-492.937653	340.727509	1159.305908	-475.286896	-181.073608	1161.803833	-329.159088	148.648575	1151.728149	-317.976959	8.781344	1088.262329	-499.824646	72.023643	967.179993	613.581970	-23.629833	937.047424	619.280762	133.300919
-548.580200	148.687393	874.744202	-524.975891	-14.127347	873.371277	-631.291260	172.648544	502.056458	-598.287170	-86.724991	506.575470	-630.358398	161.765915	87.793098	-590.141113	-108.023109	90.460632	-567.539001	243.112167	1370.067993	-527.434387	-84.950134	1388.659912	-524.989136	93.210022	1398.647339	-558.952454	91.650024	1674.021484	-493.485168	340.919464	1159.354492	0	0	0	-329.946930	148.418304	1151.416138	0	0	0	-500.706085	71.724022	967.219238	613.484436	-23.601130	937.032959	619.183655	133.296768
-549.676819	148.238098	874.801636	-525.817505	-14.533719	873.474487	-631.537964	172.277313	501.855743	-598.654114	-86.998367	506.617462	-630.296936	161.812439	87.733124	-590.217957	-108.053085	90.461349	-567.592163	242.949600	1370.248657	-527.277527	-85.092453	1388.667847	-524.905273	93.006371	1398.726929	-558.356323	91.401527	1674.193848	-494.310120	340.622986	1159.173462	-475.251160	-181.497894	1161.789795	-330.743530	148.181366	1151.122559	-318.794678	8.559116	1087.970825	-501.627716	71.387222	967.276794	613.439941	-23.586933	937.030090	619.096558	133.298431
-550.791992	147.968292	874.895142	-526.643066	-14.868698	873.551025	-632.058716	172.019470	501.833618	-598.949341	-87.191856	506.596466	-630.323547	161.839798	87.725433	-590.245422	-108.068459	90.449394	-567.629028	242.796173	1370.436035	-527.137756	-85.243179	1388.653931	-524.857361	92.788246	1398.774170	-557.706970	91.139389	1674.372070	-495.177063	340.285492	1158.944092	-475.005829	-181.329987	1161.679199	-331.472015	147.909103	1150.813232	-317.574951	9.099114	1090.535278	-502.526276	71.148468	967.330811	613.402893	-23.510084	937.002441	619.019104	133.309906
-551.901978	147.665207	874.962524	-527.516907	-15.192249	873.595520	-632.738770	172.048599	501.939209	-599.324829	-87.403999	506.589874	-630.548096	161.999420	87.812180	-590.250122	-108.120399	90.459602	-567.630066	242.633743	1370.598267	-526.975525	-85.403114	1388.644165	-524.734619	92.571045	1398.862061	-557.012390	90.884453	1674.542847	-496.062927	340.001099	1158.710205	-474.881775	-181.811386	1161.735718	-332.200378	147.697205	1150.510864	-317.988708	9.117401	1090.350342	-503.405457	70.891228	967.340027	613.395325	-23.462688	936.987854	618.975769	133.307587
-553.047546	147.252289	875.039368	-528.352722	-15.517393	873.674255	-633.333313	171.734619	501.865997	-599.692017	-87.573952	506.586823	-630.592407	162.083282	87.822800	-590.328552	-108.148178	90.438431	-567.705505	242.427872	1370.784668	-526.793091	-85.574417	1388.642334	-524.573669	92.372498	1398.938843	-556.290588	90.591743	1674.689453	-496.775787	339.891266	1158.541382	-475.187195	-182.577576	1161.880859	-332.931305	147.473724	1150.269409	-319.568909	9.915815	1086.390381	-504.272095	70.614136	967.364685	613.012878	-23.858498	937.258667	618.786743	133.050858
-554.180237	146.908981	875.168823	-529.148376	-15.869512	873.801514	-633.895203	171.441223	501.846344	-600.042480	-87.709648	506.595856	-630.643982	162.148956	87.780075	-590.234070	-108.176888	90.449432	-567.541443	242.309128	1370.910400	-526.579834	-85.736198	1388.626221	-524.399780	92.169632	1399.019287	-555.573303	90.312805	1674.823730	-497.598450	339.548401	1158.271362	-475.196869	-182.858780	1161.863159	-333.596588	147.280807	1150.055664	-319.927063	9.949088	1086.334106	-505.104065	70.361153	967.436279	613.378113	-23.364748	936.979858	618.930176	133.309052
-555.350220	146.553192	875.273621	-529.962585	-16.179834	873.919861	-634.550354	171.090912	501.771851	-600.388977	-87.863571	506.608521	-630.713806	162.210785	87.727440	-590.191101	-108.214638	90.465744	-567.436401	242.157532	1371.046265	-526.339600	-85.881973	1388.628052	-524.182800	91.955544	1399.066406	-554.824890	90.011497	1674.960938	-498.268890	339.236359	1158.118286	-475.167175	-183.026871	1161.844116	-334.221344	147.157288	1149.847900	-320.872772	8.447447	1087.536621	-505.920044	70.145218	967.472229	612.924011	-23.823299	937.290588	618.732605	133.044098
-556.490967	146.103500	875.341370	-530.742676	-16.507597	874.038513	-635.215698	170.791656	501.729675	-600.808777	-88.020981	506.638275	-630.780640	162.329803	87.665062	-590.169861	-108.245682	90.464470	-567.345642	242.031189	1371.156738	-526.077393	-86.039490	1388.639771	-523.957581	91.755447	1399.108154	-554.094971	89.731827	1675.072388	-499.019897	339.060364	1157.904907	-475.485504	-183.691925	1161.958008	-334.737427	147.109650	1149.675049	-322.957306	7.532822	1084.417725	-506.689453	69.901642	967.481750	612.890076	-23.813770	937.349854	618.712280	133.037384
-557.658264	145.734192	875.409424	-531.506531	-16.852266	874.128296	-635.863708	170.377182	501.610718	-601.210205	-88.165352	506.656189	-630.846191	162.417969	87.542664	-590.236389	-108.309807	90.436729	-567.319397	241.784683	1371.269531	-525.802612	-86.239128	1388.671875	-523.734802	91.517303	1399.117920	-553.379333	89.445900	1675.183228	-499.624756	338.836639	1157.658203	-475.543091	-183.959091	1161.949219	-335.212280	147.048843	1149.547485	-323.341248	7.638353	1084.285522	-507.462646	69.681091	967.476318	613.277771	-23.287750	937.195862	618.878052	133.345993
-558.765625	145.457504	875.522400	-532.224976	-17.100557	874.175842	-636.581421	169.984131	501.554047	-601.572815	-88.310501	506.640930	-630.972473	162.489655	87.413910	-590.215942	-108.373322	90.412300	-567.250610	241.628738	1371.389648	-525.503967	-86.442230	1388.694458	-523.469055	91.272095	1399.120972	-552.675781	89.143135	1675.282593	-500.343018	338.657593	1157.451660	-475.492065	-183.469162	1161.683594	-335.609283	147.018677	1149.491455	-321.721527	8.840053	1087.484131	-508.199738	69.500320	967.481262	612.959290	-23.540598	937.473022	618.721497	133.211411
-559.883972	145.046631	875.646179	-532.906494	-17.376268	874.233521	-637.213928	169.578552	501.473114	-601.965210	-88.496109	506.641022	-631.038635	162.648514	87.332527	-590.123047	-108.445290	90.398285	-567.106445	241.480560	1371.426392	-525.180542	-86.638351	1388.744141	-523.177856	91.017181	1399.122803	-551.989075	88.851418	1675.384399	-501.107208	338.070190	1157.181763	-475.789154	-184.179779	1161.817871	-335.944977	147.036194	1149.414917	-323.763763	8.066605	1084.387329	-508.916992	69.255096	967.492554	613.028687	-23.348299	937.550293	618.707092	133.319717
-560.994019	144.790359	875.758972	-533.572571	-17.604300	874.284241	-638.004150	169.236572	501.460602	-602.400269	-88.639587	506.626160	-631.058594	162.775589	87.229317	-590.153137	-108.535988	90.369858	-567.107239	241.280487	1371.553467	-524.842651	-86.802139	1388.818726	-522.900818	90.766304	1399.159790	-551.315674	88.531700	1675.495728	-501.483795	338.379883	1157.200073	-475.865265	-184.475952	1161.826294	-336.286285	147.091782	1149.376221	-324.188934	8.288238	1084.262329	-509.635193	69.110367	967.499573	613.105469	-23.202364	937.656372	618.687622	133.417664
-562.102417	144.427948	875.871948	-534.211670	-17.873714	874.341064	-638.673706	168.896255	501.386108	-602.857178	-88.817833	506.622742	-631.279236	162.977417	87.162178	-590.238647	-108.644073	90.338707	-567.094971	241.170029	1371.644409	-524.643311	-86.972717	1388.864746	-522.717346	90.567200	1399.208252	-550.651978	88.224434	1675.617798	-502.043854	338.211334	1157.114990	-475.877869	-184.764465	1161.793579	-336.589569	147.160355	1149.359863	-324.355438	8.658726	1084.654663	-510.346710	68.903038	967.511719	613.184326	-23.051880	937.758240	618.618652	133.521622
-563.190735	144.021317	875.976624	-534.787170	-18.166822	874.421631	-639.375427	168.541458	501.325073	-603.339844	-89.040909	506.675690	-631.771851	163.446060	87.195625	-590.356567	-108.757813	90.341766	-567.036804	240.974060	1371.785034	-524.205139	-87.157127	1388.999023	-522.478821	90.399788	1399.276733	-550.017395	87.911194	1675.741211	-502.595886	338.030304	1157.027100	-475.884125	-185.031021	1161.837158	-336.888092	147.241318	1149.292114	-324.583618	8.940919	1084.921875	-511.038818	68.688011	967.538757	613.253357	-22.912302	937.837646	618.501587	133.670242
-564.241577	143.751587	876.118713	-535.358826	-18.375151	874.486389	-640.066040	168.255737	501.324646	-603.775269	-89.195251	506.711823	-631.832336	163.731705	86.927071	-590.356873	-108.864059	90.314240	-567.018677	240.742096	1371.918335	-523.758301	-87.365532	1389.102661	-522.240967	90.189445	1399.374756	-549.394592	87.598801	1675.868286	-503.316620	337.359436	1156.710083	-475.680206	-184.988007	1161.801880	-337.120911	147.259888	1149.198975	-323.706116	9.850026	1086.946777	-511.700226	68.546692	967.574280	613.442261	-22.609884	937.793335	618.364014	133.891647
-565.317810	143.400574	876.249634	-535.895508	-18.593121	874.551270	-640.830750	167.971878	501.322449	-604.170959	-89.355278	506.734436	-632.093933	164.110214	86.771255	-590.407166	-108.946732	90.328484	-566.978638	240.538300	1372.112183	-523.315491	-87.532715	1389.231567	-521.984375	89.993866	1399.444824	-548.790894	87.257706	1676.014038	-504.360626	336.325104	1156.253418	-475.598663	-185.239624	1161.867920	-337.354889	147.257462	1149.029663	-324.038025	10.106908	1086.812622	-512.354675	68.384659	967.601379	613.361389	-22.612730	937.865173	618.059448	133.925095
-566.316772	143.129639	876.420105	-536.394531	-18.796331	874.643127	-641.618225	167.672943	501.349487	-604.609192	-89.545418	506.766205	-632.551025	164.690826	86.721458	-590.524780	-109.047829	90.334099	-566.915466	240.310074	1372.243408	-522.873291	-87.746971	1389.360352	-521.727539	89.755157	1399.549805	-548.231079	86.929482	1676.155151	-504.059967	337.683624	1156.810913	-475.484955	-185.506851	1161.964478	-337.750793	147.435791	1148.799927	-324.393341	10.344367	1086.703247	-512.965515	68.249657	967.668457	613.381714	-22.439526	937.785278	617.785583	134.135651
-567.281128	142.865265	876.620178	-536.826538	-18.934216	874.721985	-642.634705	167.420837	501.506348	-604.976013	-89.726906	506.779175	-632.953003	165.141510	86.662994	-590.514282	-109.153305	90.336563	-566.887451	240.114304	1372.421387	-522.442444	-87.906998	1389.474854	-521.452332	89.495499	1399.677246	-547.675659	86.626114	1676.266846	-504.496765	337.599091	1156.820068	-475.309357	-185.722198	1162.028931	-338.056732	147.523636	1148.561035	-324.661438	10.518977	1086.575439	-513.540649	68.134377	967.750854	613.370667	-22.306417	937.643494	617.475220	134.298019
-568.217957	142.523849	876.828186	-537.204773	-19.129923	874.834290	-643.601501	167.100098	501.654694	-605.328979	-89.941399	506.839752	-633.183411	165.638535	86.543877	-590.486206	-109.261864	90.384415	-566.866699	239.894989	1372.629761	-521.963867	-88.115379	1389.622314	-521.198792	89.249466	1399.856567	-547.150513	86.227921	1676.483154	-505.944946	336.222260	1156.239624	-475.057678	-185.875259	1162.113525	-338.260071	147.565979	1148.343262	-324.902191	10.668942	1086.421265	-514.071411	67.975014	967.850464	613.305847	-22.128105	937.435486	617.163879	134.474167
-569.135925	142.261719	877.065125	-537.559448	-19.303812	874.965393	-644.665100	166.815643	501.795044	-605.680847	-90.135712	506.901642	-633.371033	166.197296	86.484612	-590.606445	-109.340912	90.380989	-566.876404	239.650116	1372.819946	-521.463440	-88.326172	1389.825684	-520.955688	89.067780	1400.025391	-546.667786	85.855827	1676.649658	-506.261261	336.437897	1156.391724	-474.978149	-185.686523	1162.132813	-338.508240	147.725876	1148.082764	-325.043060	10.888990	1086.260864	-514.584290	67.859795	967.975464	613.257568	-21.924486	937.190125	616.842407	134.682785
-570.031555	141.961777	877.290283	-537.880188	-19.511177	875.107117	-645.778137	166.534851	501.964661	-605.990906	-90.338432	506.968536	-633.380005	166.509048	86.299622	-590.684998	-109.442947	90.366844	-566.886719	239.358612	1373.010010	-520.963074	-88.531929	1389.965698	-520.714417	88.833801	1400.182861	-546.211487	85.492386	1676.817505	-507.017578	335.970764	1156.218140	-474.367310	-186.244827	1162.317993	-338.690033	147.863510	1147.792969	-325.205475	11.031642	1086.162231	-515.059875	67.727539	968.094421	613.193237	-21.713976	936.886475	616.541565	134.866928
-570.815063	141.604767	877.486816	-538.093689	-19.701311	875.236511	-646.775391	166.141754	502.034332	-606.226074	-90.539078	507.055725	-633.650146	167.065475	86.271141	-590.660645	-109.517990	90.397011	-566.897949	239.086105	1373.221680	-520.431152	-88.733406	1390.084229	-520.485413	88.605095	1400.304932	-545.767578	85.148972	1676.912354	-507.647400	335.786499	1156.242432	-473.905121	-186.451538	1162.423340	-338.870697	148.034821	1147.464600	-325.285156	11.227666	1086.029785	-515.458496	67.580879	968.205933	613.099731	-21.483055	936.558716	616.213745	135.098389
-571.607361	141.274658	877.699646	-538.274475	-19.915312	875.365784	-647.807434	165.782425	502.124817	-606.437805	-90.779968	507.119690	-633.569336	167.251541	86.026680	-590.695984	-109.663025	90.415062	-566.918945	238.817200	1373.401367	-519.871521	-88.926003	1390.177246	-520.233643	88.314209	1400.412109	-545.349915	84.710381	1677.098999	-508.243103	335.630035	1156.297241	-473.446838	-186.596161	1162.454468	-339.010559	148.265228	1147.096313	-325.266388	11.401913	1085.827148	-515.849304	67.434448	968.327148	612.926331	-21.300146	936.271667	615.879089	135.311783
-572.310791	140.996414	877.884155	-538.386475	-20.077291	875.466614	-648.728882	165.318649	502.171356	-606.536682	-90.999008	507.186157	-633.807983	167.711777	86.046532	-590.706482	-109.756523	90.440826	-566.934082	238.534668	1373.631226	-519.252686	-89.129440	1390.259277	-519.982483	88.030991	1400.516724	-544.964355	84.313850	1677.205078	-508.773407	335.408600	1156.351318	-472.913300	-186.703812	1162.473511	-339.038971	148.503174	1146.754395	-325.152557	11.604898	1085.594604	-516.179810	67.331947	968.428223	612.747192	-21.095573	935.981201	615.515747	135.523849
-573.062927	140.632095	878.055786	-538.664673	-20.467325	875.706848	-649.406555	164.779251	502.131622	-606.721252	-91.297821	507.324524	-633.784485	168.042831	86.024582	-590.782532	-109.870216	90.435173	-567.029480	238.218765	1373.843628	-518.671570	-89.334496	1390.314331	-519.801941	87.782791	1400.595703	-544.590698	83.908051	1677.314209	-509.545990	334.820740	1156.332275	-472.304779	-186.905334	1162.481812	-339.026154	148.763718	1146.406860	-324.888916	11.981710	1085.221802	-516.643799	67.119377	968.599731	612.568054	-20.879890	935.732849	615.178833	135.694977
-573.595886	140.358002	878.166016	-538.669006	-20.610552	875.772522	-650.098999	164.308502	502.186340	-606.770935	-91.530136	507.371948	-633.786377	168.266861	86.030182	-590.878357	-109.964897	90.425217	-567.129639	237.895065	1374.031616	-518.084839	-89.537613	1390.352783	-519.610962	87.512489	1400.665771	-544.252808	83.483246	1677.421387	-509.934113	334.958405	1156.540039	-471.611633	-187.126099	1162.489136	-339.019684	149.088776	1146.006104	-324.646606	12.166354	1085.023315	-516.871460	67.029182	968.661011	612.338562	-20.695131	935.531433	614.816101	135.869003
-574.221252	140.053131	878.262146	-538.641541	-20.805466	875.804382	-650.753601	163.826599	502.225250	-606.772156	-91.772820	507.447449	-633.622803	168.227570	85.785835	-590.914307	-110.057381	90.470978	-567.224670	237.560898	1374.214478	-517.393127	-89.767128	1390.342041	-519.368591	87.250702	1400.733643	-543.928650	83.041359	1677.507324	-510.542877	334.656525	1156.642578	-470.893799	-187.237122	1162.503906	-338.935730	149.433731	1145.611816	-324.373352	12.373735	1084.846924	-517.135010	66.915092	968.699158	612.060303	-20.501093	935.350586	614.397705	136.062683
-574.731323	139.784958	878.341736	-538.589417	-20.912790	875.809448	-651.300171	163.362549	502.242737	-606.708862	-92.009422	507.509491	-633.589355	168.371124	85.706665	-590.970337	-110.136086	90.486603	-567.476990	237.221893	1374.373413	-516.824707	-89.990685	1390.300415	-519.211426	86.982216	1400.771606	-543.616028	82.597000	1677.585693	-511.332092	334.041534	1156.627930	-470.082550	-187.390167	1162.441895	-338.780731	149.791168	1145.190674	-323.992340	12.534624	1084.664917	-517.329285	66.837776	968.717773	611.815247	-20.322971	935.205322	613.996338	136.233093
-575.112183	139.525986	878.349792	-538.266296	-20.890760	875.623169	-651.862244	162.861526	502.204102	-606.563293	-92.175102	507.528168	-633.520508	168.538986	85.621567	-590.988403	-110.192223	90.501266	-567.689026	236.895874	1374.522705	-516.177490	-90.224068	1390.279541	-519.025696	86.691750	1400.812866	-543.315247	82.130157	1677.664185	-511.634064	334.470215	1156.922119	-469.102417	-187.770920	1162.497192	-338.729004	150.161804	1144.649658	-323.786896	12.673404	1084.645264	-517.312561	66.804802	968.602112	611.549561	-20.151653	935.098755	613.603699	136.372040
-575.559937	139.277328	878.405273	-538.284546	-21.168791	875.765442	-652.238403	162.419220	502.172394	-606.572510	-92.459450	507.572266	-633.407776	168.678345	85.546173	-591.189819	-110.240570	90.510429	-567.955566	236.512482	1374.671753	-515.491821	-90.462250	1390.236206	-518.841003	86.388588	1400.830933	-543.046387	81.650970	1677.729370	-512.218628	334.173859	1157.047485	-468.440399	-187.719360	1162.376099	-338.595795	150.587601	1144.120361	-322.351685	14.675548	1082.439941	-517.549561	66.694298	968.690063	611.296326	-19.971300	934.984619	613.216125	136.538757
-575.830017	139.030045	878.392334	-537.846985	-21.077326	875.517944	-652.751160	162.043976	502.205933	-606.313232	-92.662445	507.562256	-633.580750	169.218185	85.874992	-591.239990	-110.289017	90.542595	-568.212524	236.118896	1374.795532	-514.869812	-90.661728	1390.150146	-518.665527	86.090927	1400.840332	-542.768799	81.163872	1677.785767	-512.898865	333.813995	1157.123291	-467.374512	-187.689240	1162.184937	-338.437897	151.067734	1143.522095	-322.628571	13.285451	1084.280762	-517.428894	66.681534	968.538513	611.018616	-19.799412	934.887573	612.835815	136.714508
-576.102234	138.846390	878.386780	-537.799683	-21.242579	875.616760	-653.150208	161.718643	502.292053	-606.204590	-93.020927	507.615265	-633.500977	169.355850	85.826836	-591.465027	-110.261650	90.528549	-568.521729	235.758224	1374.928223	-514.151367	-90.935410	1390.067627	-518.529785	85.832397	1400.861694	-542.520813	80.660072	1677.833984	-513.545471	333.474640	1157.196167	-466.207611	-187.924774	1162.157104	-338.260529	151.510208	1142.895508	-323.167908	11.918585	1086.067261	-517.568481	66.639786	968.585510	610.756165	-19.624264	934.816040	612.484802	136.863373
-576.300842	138.619476	878.368042	-537.483643	-21.323999	875.556335	-653.529541	161.354355	502.312622	-605.957886	-93.274529	507.671570	-633.338135	169.455063	85.785400	-591.586182	-110.266876	90.548958	-568.824402	235.351929	1375.072632	-513.440063	-91.176064	1389.939819	-518.366089	85.516457	1400.898926	-542.283264	80.136467	1677.869995	-514.506042	332.542725	1157.117432	-465.342468	-187.743698	1161.934326	-338.114990	151.986191	1142.281494	-322.637268	12.139596	1086.071777	-517.526794	66.591530	968.544189	610.461914	-19.468338	934.731628	612.136108	137.024353
-576.400513	138.380615	878.350586	-537.081543	-21.413864	875.527771	-653.803589	160.986923	502.330383	-605.591309	-93.426941	507.701447	-633.075928	169.305405	85.604164	-591.583740	-110.263947	90.586380	-569.177856	234.960083	1375.219360	-512.754578	-91.401245	1389.842041	-518.222229	85.196632	1400.968994	-542.072083	79.590927	1677.913452	-515.090515	332.536224	1157.335327	-464.292603	-187.874329	1161.760498	-337.964691	152.511902	1141.638672	-321.612915	13.213254	1085.063721	-517.403442	66.544914	968.522827	610.196167	-19.281641	934.672852	611.798523	137.240265
-576.437439	138.106873	878.329468	-536.609192	-21.558266	875.505005	-653.975647	160.674973	502.331787	-605.198364	-93.585899	507.711273	-633.138428	169.499420	85.731056	-591.633301	-110.234718	90.619308	-569.592224	234.549515	1375.364868	-512.048584	-91.667328	1389.712158	-518.125366	84.859299	1401.026733	-541.894470	79.071266	1677.966919	-515.840332	332.208588	1157.405640	-463.042542	-188.250458	1161.743164	-337.849396	153.021820	1141.009155	-320.372955	14.622404	1083.687256	-517.225403	66.456902	968.507202	609.949097	-19.115671	934.640259	611.490295	137.418991
-576.444336	137.844711	878.313232	-536.107117	-21.663044	875.495239	-654.007568	160.361664	502.242340	-604.758362	-93.799713	507.771942	-632.963989	169.537781	85.759727	-591.616821	-110.225716	90.667854	-569.987183	234.140381	1375.502686	-511.372894	-91.940742	1389.658813	-518.002380	84.503906	1401.065552	-541.749329	78.521500	1678.003662	-516.625854	331.832550	1157.455200	-462.103241	-188.053940	1161.479492	-337.821411	153.582565	1140.375854	-319.750183	14.970942	1083.569336	-517.011292	66.402115	968.496948	609.703369	-18.917189	934.596680	611.187317	137.598526
-576.414490	137.625900	878.295044	-535.609985	-21.703533	875.467590	-653.988892	160.061447	502.190155	-604.341370	-94.012573	507.835480	-632.810791	169.478729	85.698982	-591.770508	-110.192566	90.719788	-570.375244	233.706619	1375.669434	-510.648285	-92.204987	1389.578003	-517.868530	84.170258	1401.125610	-541.611694	77.950371	1678.028564	-517.526245	331.466522	1157.504150	-460.938934	-188.095428	1161.376587	-337.764465	154.096603	1139.800171	-319.078552	15.424642	1083.439697	-516.781738	66.382675	968.478516	609.498413	-18.779770	934.592468	610.919861	137.738312
-576.336060	137.432892	878.279724	-535.031494	-21.849215	875.445740	-653.894897	159.722839	502.105774	-603.822754	-94.236893	507.892853	-632.602539	169.452637	85.715752	-591.835999	-110.200684	90.766327	-570.795044	233.267563	1375.850464	-509.950012	-92.489700	1389.482422	-517.771790	83.815926	1401.160156	-541.491272	77.364258	1678.075439	-518.386536	331.103027	1157.550293	-459.781555	-188.111862	1161.243286	-337.816956	154.676041	1139.240967	-318.376404	15.844014	1083.484985	-516.502991	66.322144	968.471130	609.311951	-18.578623	934.586243	610.626526	137.898163
-576.232910	137.251541	878.308899	-534.446655	-21.957617	875.436340	-653.781433	159.373367	502.027802	-603.350464	-94.489212	507.982697	-632.378479	169.239899	85.503792	-591.900635	-110.215828	90.810280	-571.216797	232.795883	1376.029907	-509.202087	-92.783188	1389.402344	-517.673279	83.468430	1401.199585	-541.342468	76.616501	1678.125244	-519.377258	330.781158	1157.597656	-458.498566	-188.182434	1161.157715	-337.869781	155.285919	1138.770874	-317.858215	15.977021	1083.913818	-516.199036	66.266907	968.489746	609.114075	-18.469643	934.592957	610.326538	138.028366
-576.090210	137.051407	878.341064	-533.861755	-22.068624	875.430176	-653.687256	159.070251	501.999207	-602.868408	-94.739891	508.035034	-632.022339	169.089264	85.551109	-592.037354	-110.225525	90.884857	-571.633911	232.353592	1376.177246	-508.531799	-93.062027	1389.320923	-517.572083	83.122162	1401.287964	-541.276367	75.993126	1678.162964	-520.378052	330.423523	1157.646729	-457.249390	-188.211029	1161.055542	-337.960510	155.807846	1138.420532	-317.578491	15.757883	1084.769653	-515.879883	66.190765	968.514282	608.932678	-18.317490	934.602905	610.009521	138.165085
-575.888306	136.914017	878.378662	-533.229553	-22.083597	875.437622	-653.586792	158.749863	501.995789	-602.273010	-94.994583	508.068390	-631.978638	169.289246	85.774277	-592.127014	-110.226677	90.927269	-572.013306	231.939087	1376.388916	-507.775208	-93.371582	1389.226074	-517.453552	82.746323	1401.363159	-541.215820	75.378281	1678.165649	-521.335388	330.072510	1157.736572	-455.972717	-188.237396	1160.962524	-338.066467	156.359314	1138.142212	-317.547546	15.207471	1086.002319	-515.523987	66.192970	968.555420	608.799255	-18.219599	934.627930	609.709412	138.323532
-575.650635	136.706558	878.437256	-532.537598	-22.160610	875.474426	-653.403992	158.430420	501.988373	-601.688293	-95.251991	508.143585	-631.748474	169.098419	85.607765	-592.284119	-110.232803	90.962555	-572.437561	231.452469	1376.605713	-507.045319	-93.664955	1389.129517	-517.327454	82.382523	1401.452637	-541.170959	74.662277	1678.270020	-522.518066	329.412445	1157.661865	-454.672363	-188.262344	1160.878540	-338.147156	156.946411	1137.986450	-317.657806	14.518961	1087.391602	-515.125244	66.138680	968.622803	608.641479	-18.126154	934.685913	609.402527	138.430252
-575.404602	136.536270	878.500061	-531.917358	-22.225386	875.528381	-653.264282	158.137650	501.999146	-601.086243	-95.540451	508.209717	-631.590759	169.042725	85.607109	-592.423706	-110.258331	91.039032	-572.869385	231.002304	1376.830566	-506.348846	-93.904694	1389.045044	-517.187927	82.047966	1401.544312	-541.159119	73.958328	1678.321045	-523.486267	329.296112	1157.808105	-453.352570	-188.286209	1160.802979	-338.420227	157.445877	1137.856201	-317.744934	13.964668	1088.641357	-514.747742	66.098236	968.697266	608.536133	-18.017214	934.743164	609.071655	138.559647
-575.110779	136.370789	878.552856	-531.271240	-22.207588	875.527710	-653.079468	157.880386	502.005188	-600.416504	-95.824348	508.266052	-631.468140	168.999435	85.606339	-592.561646	-110.292755	91.152473	-573.218994	230.573624	1377.022705	-505.559265	-94.177879	1388.987915	-517.029175	81.662170	1401.637573	-541.209961	73.383148	1678.370972	-524.605957	328.674194	1157.796631	-452.017639	-188.308823	1160.734863	-338.470520	158.119217	1137.950806	-317.630981	13.828732	1089.450439	-514.317932	66.078941	968.735046	608.392883	-17.972330	934.832031	608.713928	138.643692
-574.754028	136.207794	878.589661	-530.554199	-22.220104	875.550476	-652.857239	157.646317	502.003204	-599.710571	-96.031441	508.310333	-631.138550	168.666107	85.410698	-592.455750	-110.337585	91.249336	-573.632019	230.113968	1377.270630	-504.836304	-94.439278	1388.941528	-516.895996	81.295410	1401.740112	-541.224182	72.680786	1678.433350	-525.660583	328.273865	1157.879639	-450.671783	-188.329437	1160.673218	-338.690338	158.728256	1138.072998	-317.166626	14.339805	1089.582886	-513.856323	66.058548	968.790100	608.330261	-17.976749	934.924255	608.431641	138.682434
-574.389343	136.081650	878.619202	-529.858765	-22.229065	875.573669	-652.654297	157.469482	502.042664	-598.989441	-96.209641	508.348969	-630.971741	168.615311	85.393051	-592.527954	-110.342415	91.306145	-574.035461	229.651932	1377.461548	-504.106567	-94.708130	1388.833618	-516.757263	80.952866	1401.842041	-541.240662	71.929108	1678.493408	-526.694275	328.216980	1158.071533	-449.326813	-188.409988	1160.631348	-338.991180	159.135269	1138.229736	-315.897095	16.220583	1088.193237	-513.391418	66.056320	968.837524	608.250854	-17.993687	935.046631	608.127747	138.716415
-574.020508	135.876236	878.653137	-529.162292	-22.281343	875.576172	-652.403687	157.277969	502.017395	-598.306458	-96.420815	508.323944	-630.854736	168.552170	85.370537	-592.587036	-110.352951	91.355293	-574.444275	229.191055	1377.673218	-503.310760	-94.998146	1388.745850	-516.628601	80.597229	1401.909790	-541.281494	71.192307	1678.533081	-527.682556	327.813690	1158.163330	-447.975098	-188.478882	1160.593018	-339.240936	159.649078	1138.439697	-314.152740	18.908287	1085.960693	-512.920288	65.980499	968.876404	608.234131	-18.036097	935.133118	607.838440	138.727829
-573.725159	135.371414	878.723145	-528.552795	-22.322554	875.586426	-652.198486	157.092789	501.970184	-597.813293	-96.777596	508.398895	-630.943542	168.732315	85.585434	-592.767029	-110.366219	91.416336	-574.786987	228.699631	1377.887695	-502.578400	-95.256760	1388.639282	-516.475647	80.208336	1401.992798	-541.331055	70.457321	1678.576904	-528.649048	327.432678	1158.267578	-446.619293	-188.533401	1160.557129	-339.449524	160.202560	1138.718628	-312.299286	21.780025	1083.617065	-512.517090	65.762337	968.931702	608.219421	-18.024427	935.254456	607.531189	138.711685
-573.272095	135.239792	878.769958	-527.816101	-22.361322	875.598938	-651.855530	156.894150	501.982513	-597.200500	-96.913628	508.438934	-630.596619	168.411697	85.420731	-592.830383	-110.349998	91.473724	-575.095093	228.214050	1378.077515	-501.814728	-95.539688	1388.539673	-516.305420	79.817673	1402.089233	-541.357056	69.689087	1678.624756	-529.600037	327.165710	1158.426025	-445.259064	-188.549423	1160.517822	-339.621124	160.685394	1139.008789	-310.850952	23.969349	1082.165283	-512.001892	65.708542	968.991699	608.224426	-18.061695	935.380310	607.226624	138.733521
-572.580261	135.363434	878.713806	-526.693420	-22.663561	875.623352	-651.433105	156.714966	502.008698	-596.542053	-97.025002	508.557068	-630.574890	168.714066	85.775078	-592.796265	-110.321808	91.542870	-575.489136	227.855469	1378.453857	-501.076691	-95.824242	1388.462769	-516.137817	79.461914	1402.163940	-541.387329	68.919716	1678.677002	-530.334229	326.954193	1158.662720	-443.895538	-188.508957	1160.469727	-339.721039	161.347488	1139.341187	-310.213928	24.785555	1082.376343	-511.217194	65.709724	969.018066	608.277893	-18.092823	935.500366	606.936035	138.743790
-571.978455	135.161957	878.716797	-525.565491	-23.048948	875.616943	-651.007751	156.560623	502.001984	-595.883484	-97.186913	508.707611	-630.423584	168.642593	85.829018	-592.847595	-110.324753	91.660263	-575.779785	227.326645	1378.609985	-500.326599	-96.106293	1388.419922	-515.956055	79.100288	1402.265503	-541.442810	68.143616	1678.735352	-531.163513	326.706451	1158.875366	-442.525970	-188.369873	1160.401001	-339.973755	161.728210	1139.634399	-310.678436	23.736334	1084.790527	-510.458191	65.495972	969.052429	608.133850	-18.287479	935.664185	606.591675	138.633163
-571.465698	135.016464	878.733154	-524.727966	-23.131554	875.640015	-650.626099	156.388687	501.974091	-595.350281	-97.365616	508.854858	-630.306885	168.550186	85.827522	-592.814087	-110.302742	91.760468	-576.077820	226.851273	1378.864502	-499.616791	-96.388336	1388.351807	-515.791443	78.721260	1402.379272	-541.486694	67.381424	1678.798096	-531.779358	326.702637	1159.106689	-441.176270	-188.230911	1160.332764	-340.093140	162.169022	1139.935181	-311.406586	22.141205	1087.657593	-509.876740	65.439934	969.105164	608.246338	-18.292727	935.758545	606.325317	138.654663
-570.948914	134.865936	878.756226	-523.917847	-23.276222	875.680298	-650.244263	156.212631	501.971558	-594.752808	-97.483513	508.987000	-630.198303	168.416168	85.838257	-592.888184	-110.287323	91.879845	-576.326721	226.302658	1379.003174	-498.908539	-96.683929	1388.344971	-515.640930	78.334419	1402.493042	-541.539368	66.593964	1678.868652	-532.465576	326.520447	1159.308350	-439.827972	-188.059631	1160.248779	-340.199799	162.633255	1140.242920	-311.950439	20.835255	1090.183472	-509.311798	65.343567	969.172424	608.446960	-18.197281	935.820557	605.949280	138.416840
-570.346619	134.676041	878.783386	-522.820923	-23.274178	875.526123	-649.860229	156.047195	501.940552	-594.076416	-97.519661	509.114166	-630.085327	168.338593	85.815857	-592.805420	-110.298714	91.973709	-576.616882	225.790604	1379.198486	-498.184082	-97.013123	1388.314941	-515.494080	77.973961	1402.605469	-541.588196	65.786049	1678.926758	-532.991455	326.297729	1159.510010	-438.562683	-188.053726	1160.234131	-340.213013	163.100372	1140.550171	-311.271027	21.190388	1089.762817	-508.512604	65.259491	969.128784	608.562561	-18.277199	935.927063	605.780151	138.563477
-569.796631	134.494995	878.820984	-521.988098	-23.327669	875.554749	-649.469666	155.876450	501.966095	-593.430847	-97.664558	509.202423	-629.932983	168.272217	85.860748	-592.747986	-110.289986	92.070282	-576.824280	225.221970	1379.446655	-497.488190	-97.338783	1388.253296	-515.328003	77.578758	1402.730591	-541.618286	64.974495	1678.996460	-533.490540	326.253754	1159.832642	-437.289612	-187.894150	1160.110596	-340.191437	163.554321	1140.866821	-310.731049	22.030327	1090.768433	-507.913788	65.184189	969.195801	608.745178	-18.350269	936.031494	605.528442	138.485321
-569.327393	134.061783	878.943481	-521.213318	-23.410440	875.609192	-649.139954	155.704300	501.970734	-592.793945	-97.763786	509.290314	-629.873535	168.229568	85.877731	-592.734131	-110.296463	92.168762	-577.045654	224.722656	1379.602417	-496.791565	-97.672760	1388.194580	-515.161194	77.169960	1402.870972	-541.650696	64.166161	1679.068970	-533.882996	326.040314	1160.067871	-436.027344	-187.967239	1160.089600	-340.045715	164.095398	1141.236450	-309.972351	22.621141	1089.905029	-507.390106	64.950623	969.322205	608.877869	-18.464062	936.122131	605.251343	138.384598
-568.663147	134.344406	878.962402	-520.393555	-23.340708	875.611084	-648.775757	155.566620	502.081635	-592.188354	-97.917572	509.362701	-629.793213	168.139328	85.888992	-592.675903	-110.283531	92.242020	-577.219360	224.205002	1379.810303	-496.096527	-98.001701	1388.128418	-514.942261	76.769371	1403.021118	-541.688965	63.367268	1679.130859	-534.248474	325.912720	1160.365601	-434.760132	-187.871887	1160.044678	-339.946320	164.541473	1141.564453	-309.320679	23.222193	1090.337158	-506.737915	65.112968	969.370972	609.042114	-18.597366	936.179199	604.940125	138.126602
-568.093323	134.315948	879.032104	-519.592224	-23.359892	875.654541	-648.388123	155.439011	502.147308	-591.664124	-98.038055	509.439514	-629.674072	167.972015	85.701530	-592.636169	-110.307381	92.369316	-577.338318	223.668304	1380.085205	-495.475739	-98.303352	1388.087891	-514.695190	76.354080	1403.126221	-541.718811	62.562065	1679.195801	-534.627991	325.784973	1160.678345	-433.620117	-187.786041	1159.930420	-339.777252	164.995667	1141.891846	-308.677856	23.727488	1090.630005	-506.145111	65.100502	969.464417	609.225464	-18.742146	936.235413	604.814758	138.120590
-567.558472	134.179596	879.108215	-518.783936	-23.391129	875.718323	-648.008667	155.340576	502.193970	-591.105408	-98.212959	509.560242	-629.592041	167.920471	85.684425	-592.652405	-110.300652	92.435875	-577.488892	223.132736	1380.235840	-494.865723	-98.648079	1388.030640	-514.483398	76.013092	1403.238647	-541.742920	61.736095	1679.262207	-534.854614	325.688843	1160.959961	-432.398834	-187.671219	1159.879639	-339.482544	165.544312	1142.283691	-308.184692	24.008501	1091.458984	-505.565643	65.052109	969.568298	609.397827	-18.911602	936.273254	604.591858	137.862335
-567.036499	134.083176	879.210510	-518.042542	-23.404308	875.780090	-647.624939	155.246948	502.203217	-590.509399	-98.310768	509.641815	-629.521667	167.906738	85.698013	-592.669678	-110.331207	92.546097	-577.516052	222.568390	1380.471802	-494.209930	-99.036049	1388.006836	-514.206909	75.571419	1403.392334	-541.771240	60.929958	1679.341309	-535.062378	325.669403	1161.282959	-431.304504	-187.675446	1159.914673	-339.267944	166.009613	1142.680054	-307.380737	24.703978	1090.708130	-505.020569	65.003380	969.684998	609.578491	-19.076902	936.285095	604.413635	137.607559
-566.491028	133.939651	879.295349	-517.292236	-23.455290	875.857483	-647.220032	155.126694	502.230621	-589.911804	-98.427910	509.707550	-629.497986	167.895370	85.720123	-592.657166	-110.317360	92.675087	-577.474548	222.094681	1380.772461	-493.529816	-99.368256	1387.973389	-513.935852	75.161308	1403.582031	-541.806396	60.129673	1679.420532	-535.277161	325.585632	1161.671143	-430.148956	-187.640320	1159.878296	-339.014587	166.480774	1143.084839	-306.840881	25.088308	1091.569336	-504.449982	64.931511	969.794861	609.806946	-19.233519	936.296326	604.314758	137.390289
-565.933960	133.827927	879.391907	-516.542053	-23.512741	875.928589	-646.815491	155.022263	502.208984	-589.330750	-98.550575	509.845886	-629.407410	167.885483	85.728577	-592.632080	-110.335205	92.762161	-577.604065	221.607071	1381.004150	-493.092133	-99.714302	1387.951904	-513.758606	74.733398	1403.717773	-541.804504	59.307529	1679.503662	-535.454224	325.527771	1162.075195	-429.069855	-187.631256	1159.878662	-338.741058	166.923981	1143.527832	-306.168488	25.314281	1092.127319	-503.876038	64.855598	969.910034	610.060181	-19.367880	936.327820	604.275574	137.234985
-565.359436	133.731247	879.513794	-515.803345	-23.521404	875.993469	-646.379333	154.938202	502.239441	-588.673157	-98.619331	509.924072	-629.328125	167.871063	85.723869	-592.512390	-110.358238	92.885643	-577.508118	221.093628	1381.331055	-492.466827	-100.130875	1387.987061	-513.447815	74.276489	1403.888184	-541.805481	58.488407	1679.613525	-535.585022	325.426636	1162.450317	-427.983917	-187.696426	1159.925781	-338.459137	167.371140	1144.015503	-305.510406	25.798542	1092.114014	-503.295929	64.789085	970.035889	610.355286	-19.512560	936.368164	604.321106	137.213943
-564.806702	133.677032	879.627136	-515.088196	-23.533781	876.087402	-645.903931	154.912598	502.262726	-588.064453	-98.816902	510.067047	-629.241760	167.899612	85.736374	-592.508301	-110.380684	93.013077	-577.436646	220.588440	1381.654053	-491.951782	-100.514870	1387.962280	-513.191711	73.807480	1404.101440	-541.838928	57.691940	1679.727417	-535.620422	325.437683	1162.853760	-426.973083	-187.775955	1159.919678	-338.180298	167.743576	1144.456421	-304.604919	26.113089	1091.977417	-502.755859	64.754936	970.177490	610.616943	-19.673836	936.396484	604.252075	136.864624
-564.302124	133.570541	879.758789	-514.411865	-23.619556	876.202759	-645.536377	154.894745	502.277313	-587.497253	-98.963211	510.142792	-629.235474	167.840988	85.740402	-592.471313	-110.381943	93.139023	-577.416077	220.114960	1381.942139	-491.530670	-100.907059	1387.950806	-512.989441	73.336784	1404.255249	-541.851196	56.892265	1679.820313	-535.643616	325.417023	1163.239014	-425.956360	-187.765869	1159.886597	-337.893616	168.125458	1144.876709	-304.163940	26.339979	1092.947144	-502.228729	64.670486	970.325195	610.908875	-19.833216	936.418457	604.326721	136.735245
-563.829407	133.505142	879.883911	-513.815613	-23.624250	876.286987	-645.163147	154.898727	502.263855	-586.886902	-99.076859	510.238495	-629.229736	168.005875	85.985939	-592.441589	-110.406151	93.246658	-577.164734	219.617477	1382.242065	-490.996277	-101.291733	1387.978760	-512.673462	72.887978	1404.436401	-541.821594	56.079247	1679.906982	-535.625671	325.388367	1163.593384	-424.950470	-187.874619	1159.892212	-337.614899	168.484573	1145.213501	-303.542877	26.592632	1093.291382	-501.740631	64.629166	970.449219	611.142334	-19.992493	936.437561	604.423584	136.605545
-563.296204	133.432404	879.979431	-513.162170	-23.625372	876.350525	-644.754028	154.923340	502.307526	-586.176941	-99.172646	510.279175	-629.160706	167.824478	85.769142	-592.369568	-110.429947	93.374275	-576.953125	219.142410	1382.521851	-490.505768	-101.747421	1387.992188	-512.368042	72.399750	1404.586792	-541.797852	55.275711	1679.990601	-535.638428	325.333160	1163.968506	-424.054016	-188.041885	1159.920654	-337.349823	168.798340	1145.509033	-302.745117	27.067827	1092.982666	-501.196991	64.589920	970.548889	611.371094	-20.082878	936.450623	604.524109	136.437668
-562.791626	133.338791	880.089722	-512.584106	-23.664961	876.454529	-644.300049	154.921204	502.296021	-585.509033	-99.289490	510.298370	-629.126221	167.963135	85.961075	-592.311768	-110.411331	93.481506	-576.729858	218.707306	1382.849121	-490.084808	-102.139709	1387.982544	-512.085449	71.909813	1404.751831	-541.780701	54.479137	1680.071289	-535.671082	325.360382	1164.351318	-423.187561	-188.139282	1159.913696	-337.172760	169.058762	1145.742310	-302.299255	27.068348	1093.976318	-500.686310	64.530205	970.667603	611.587585	-20.237820	936.494995	604.664551	136.321854
-562.192139	133.306961	880.185669	-511.996002	-23.665232	876.562195	-643.772583	154.886902	502.300415	-584.872620	-99.435440	510.354767	-629.107239	167.906540	85.964600	-592.535645	-110.427734	93.532906	-576.324707	218.212250	1383.222656	-489.610382	-102.598740	1387.992798	-511.749207	71.433327	1404.904785	-541.730713	53.714706	1680.124634	-535.684265	325.351288	1164.721436	-422.280518	-188.394745	1159.937866	-336.994659	169.301498	1145.964600	-301.765503	27.205694	1094.381470	-500.142242	64.503929	970.790344	611.809326	-20.326649	936.523438	604.794800	136.245209
-561.678162	133.251892	880.325928	-511.513123	-23.618540	876.670471	-643.319824	154.899841	502.301666	-584.241821	-99.518333	510.429596	-629.095703	167.847839	85.991669	-592.165344	-110.385826	93.717911	-575.935059	217.781464	1383.586914	-489.152802	-103.063713	1388.011108	-511.419495	70.947701	1405.078247	-541.664246	52.844810	1680.273926	-535.735107	325.377991	1165.117920	-421.418579	-188.568558	1159.953979	-336.903229	169.500305	1146.098022	-301.226776	27.405380	1094.738770	-499.644470	64.479568	970.917053	612.015747	-20.441444	936.570862	604.938110	136.117584
-561.185364	133.210144	880.483276	-510.989136	-23.671026	876.807556	-642.908508	154.917755	502.340424	-583.563965	-99.514893	510.450623	-629.075806	167.788132	85.986351	-592.041382	-110.328484	93.842827	-575.474792	217.299835	1383.984375	-488.698364	-103.559166	1388.004028	-510.999573	70.413963	1405.282349	-541.584717	52.012386	1680.376953	-535.783325	325.378143	1165.441895	-420.614838	-188.845520	1160.019775	-336.850159	169.679581	1146.182861	-300.482025	27.910818	1094.368042	-499.148010	64.423294	971.069946	612.235596	-20.516338	936.608521	605.054382	136.069763
-560.635315	133.155807	880.610107	-510.451263	-23.759108	876.970032	-642.476257	154.954102	502.330353	-582.933838	-99.593521	510.517792	-628.999817	167.753357	86.032913	-591.927795	-110.277145	93.956184	-575.012085	216.888275	1384.337280	-488.303802	-103.969345	1388.005005	-510.608612	69.919373	1405.479004	-541.487305	51.174229	1680.471191	-535.853943	325.381378	1165.755615	-419.802429	-189.126022	1159.963013	-336.856598	169.834244	1146.187744	-299.962708	28.207869	1094.461792	-498.615509	64.364372	971.217896	612.462891	-20.578220	936.637695	605.197266	136.032181
-560.032593	133.073425	880.698120	-509.936859	-23.822504	877.080627	-642.026672	155.034470	502.318268	-582.364807	-99.657837	510.583069	-628.954102	167.673904	86.022545	-591.876465	-110.201210	94.043289	-574.477234	216.445114	1384.726563	-487.860626	-104.478767	1387.996582	-510.190674	69.402390	1405.641724	-541.351318	50.336575	1680.553223	-535.942627	325.423065	1166.056885	-418.993652	-189.318497	1159.953613	-336.898712	169.960297	1146.086548	-299.833374	27.728245	1095.785645	-498.049927	64.287468	971.314819	612.718933	-20.600399	936.660217	605.322449	135.994461
-559.437927	132.983826	880.807068	-509.434204	-23.877123	877.213928	-641.556824	155.023361	502.311890	-581.837952	-99.685928	510.611938	-628.911072	167.614883	86.055923	-591.762146	-110.134262	94.133499	-573.929993	216.032547	1385.077881	-487.446503	-104.972412	1387.971802	-509.713470	68.857292	1405.785034	-541.202026	49.515221	1680.588135	-536.065369	325.470062	1166.315796	-418.234314	-189.514969	1159.883057	-336.984924	170.073654	1145.891113	-299.382172	27.650499	1096.267456	-497.491943	64.213257	971.432434	612.925659	-20.658672	936.692017	605.396240	135.985291
-558.836121	132.955307	880.910950	-508.975342	-23.915661	877.294922	-641.166443	155.034332	502.338196	-581.354919	-99.741989	510.670013	-628.876038	167.527756	86.078087	-592.017395	-110.121986	94.147873	-573.312927	215.643234	1385.476318	-487.055115	-105.415657	1387.902832	-509.252319	68.290222	1405.963745	-541.037903	48.670876	1680.681396	-536.197998	325.471924	1166.550659	-417.503265	-189.830017	1159.808716	-337.106934	170.180466	1145.654297	-298.982086	27.676226	1096.515747	-496.947693	64.136414	971.523865	613.105591	-20.630316	936.678345	605.405823	136.009720
-558.230469	132.982224	881.058533	-508.493713	-23.943642	877.417480	-640.735657	155.075012	502.364410	-580.887390	-99.777023	510.686279	-628.882324	167.413254	86.087090	-591.871338	-110.065598	94.278854	-572.652527	215.257111	1385.868530	-486.526672	-105.930634	1387.813354	-508.729401	67.759964	1406.147827	-540.851868	47.739063	1680.814087	-536.346313	325.421539	1166.778320	-416.858551	-190.111542	1159.783813	-337.268646	170.270325	1145.379761	-298.569733	27.668262	1096.716919	-496.401550	64.089218	971.662781	613.271729	-20.611435	936.658325	605.509827	136.236359
-557.676514	132.941223	881.185181	-508.092804	-23.962938	877.481689	-640.318420	155.136536	502.392639	-580.425049	-99.752586	510.745941	-628.866272	167.286819	86.088905	-591.862183	-110.025879	94.367767	-572.040894	214.858963	1386.231323	-486.179321	-106.403442	1387.736206	-508.267548	67.220360	1406.343384	-540.624817	46.857986	1680.897461	-536.519287	325.408234	1166.976318	-416.304871	-190.373718	1159.672607	-337.422882	170.345993	1145.020630	-297.887695	28.018013	1095.994507	-495.892090	63.997849	971.751709	613.429932	-20.589575	936.623657	605.386780	136.015213
-557.011414	132.901352	881.280701	-507.574799	-24.000679	877.549683	-639.923767	155.194763	502.397186	-579.978699	-99.745522	510.797394	-628.849792	167.179092	86.133705	-591.621521	-109.978996	94.497643	-571.382202	214.499512	1386.588867	-485.822174	-106.903511	1387.627808	-507.754120	66.679443	1406.498291	-540.378601	45.980656	1680.959229	-536.719482	325.366394	1167.157959	-415.708771	-190.634918	1159.515381	-337.604858	170.435013	1144.577759	-297.381500	28.129145	1095.930420	-495.269745	63.918163	971.825317	613.604919	-20.590010	936.614441	605.462891	136.301178
-556.345337	132.981216	881.376831	-507.085358	-24.001795	877.596313	-639.544739	155.268753	502.450989	-579.610413	-99.691605	510.846619	-628.786133	167.080093	86.118927	-591.627441	-109.918823	94.583878	-570.684875	214.117767	1386.936646	-485.403717	-107.400848	1387.527954	-507.259216	66.180328	1406.613525	-540.102356	45.070580	1681.001587	-536.959534	325.269379	1167.296387	-415.187561	-190.885635	1159.378052	-337.776550	170.530899	1144.105225	-296.974457	28.069048	1096.070923	-494.668030	63.889484	971.894043	613.753235	-20.580372	936.585388	605.422241	136.285202
-555.757690	132.970093	881.481262	-506.654449	-24.001678	877.663818	-639.206299	155.314178	502.442963	-579.263306	-99.611778	510.887085	-628.781494	166.981384	86.142654	-591.512146	-109.845345	94.656738	-569.952820	213.751328	1387.283203	-484.968018	-107.898422	1387.420654	-506.693298	65.636375	1406.715454	-539.788940	44.190014	1681.033447	-537.173035	325.151337	1167.429443	-414.692688	-191.084671	1159.203247	-337.940033	170.571472	1143.546387	-296.519684	27.999401	1096.174805	-494.113708	63.840340	971.966370	613.895447	-20.597141	936.545959	605.248047	136.034622
-555.121277	132.985489	881.554321	-506.269867	-23.974592	877.689819	-638.877563	155.367844	502.464752	-578.973267	-99.563072	510.879578	-628.763245	166.922562	86.161789	-591.502136	-109.751175	94.717575	-569.193665	213.413406	1387.571899	-484.559875	-108.372894	1387.249634	-506.141968	65.129753	1406.823486	-539.451294	43.279648	1681.043213	-537.430054	325.024780	1167.539307	-414.225586	-191.261826	1158.923096	-338.093628	170.657257	1142.933472	-296.069092	27.897980	1096.275391	-493.538116	63.795765	971.996399	614.069153	-20.680391	936.540833	605.339661	136.192505
-554.413757	132.973328	881.611023	-505.732574	-24.031700	877.698547	-638.533936	155.393936	502.443085	-578.694519	-99.447105	510.862762	-628.828613	166.793579	86.005508	-591.451782	-109.654373	94.703407	-568.451782	213.083618	1387.853394	-484.196808	-108.846230	1387.042236	-505.608185	64.632011	1406.918701	-539.108826	42.381630	1681.033203	-537.657593	324.873779	1167.621460	-413.925110	-191.178894	1158.527710	-338.238586	170.736328	1142.275879	-295.965942	27.308022	1097.250977	-492.885284	63.699615	972.023010	614.195068	-20.740168	936.505981	605.274841	136.114761
-553.749268	132.954025	881.680298	-505.264954	-24.063406	877.692871	-638.318176	155.484558	502.511078	-578.467834	-99.315254	510.858917	-628.777893	166.784134	86.174744	-591.413879	-109.546501	94.675240	-567.733276	212.701584	1388.077759	-483.798126	-109.407982	1386.825073	-505.015778	64.109543	1406.999390	-538.758301	41.475029	1681.033203	-537.798889	325.242554	1167.801514	-413.407135	-191.571274	1158.352783	-338.366913	170.828125	1141.624146	-295.592712	27.120409	1097.263428	-492.272217	63.597446	972.043457	614.318054	-20.817585	936.460571	605.088501	135.769547
-553.048035	133.023453	881.713623	-504.832794	-24.016392	877.662720	-638.051575	155.595016	502.551117	-578.294922	-99.198883	510.803467	-628.717834	166.675201	86.032921	-591.332520	-109.446930	94.687187	-566.943665	212.389420	1388.435791	-483.442322	-109.931755	1386.606934	-504.428253	63.585278	1407.073975	-538.376709	40.563011	1681.010986	-537.993591	325.032654	1167.847900	-412.873749	-191.944931	1158.101196	-338.447662	170.881897	1140.993042	-295.272125	27.025723	1097.075684	-491.652527	63.569805	972.032166	614.484863	-20.909489	936.420715	605.085754	135.591553
-552.350281	133.092056	881.754089	-504.418182	-23.935932	877.586548	-637.785950	155.719376	502.582275	-578.114746	-99.054153	510.755035	-628.696838	166.620026	86.017044	-591.051758	-109.333664	94.729034	-566.156250	212.046921	1388.635376	-483.056091	-110.430893	1386.374023	-503.821289	63.069996	1407.144409	-537.991211	39.709595	1680.968506	-538.152039	324.795380	1167.833374	-412.733643	-192.115952	1157.698120	-338.486969	170.954865	1140.387817	-294.686157	27.324093	1096.023315	-491.035553	63.528130	972.001099	614.662170	-21.009499	936.412292	605.124817	135.453125
-551.670776	133.244751	881.790283	-504.012146	-23.877548	877.533997	-637.547607	155.862915	502.627197	-577.947632	-98.937546	510.695862	-628.698059	166.606705	86.050751	-591.067139	-109.258476	94.697876	-565.420044	211.808044	1388.839233	-482.718628	-110.961586	1386.124878	-503.243439	62.551937	1407.174194	-537.583496	38.845016	1680.925781	-538.308105	324.574829	1167.822021	-412.386536	-192.327423	1157.310669	-338.455139	170.986954	1139.718262	-294.592712	26.902439	1096.356323	-490.433838	63.529396	971.979065	614.840149	-21.122917	936.418823	605.192810	135.308838
-550.954468	133.319168	881.822571	-503.545868	-23.842762	877.482544	-637.315735	156.005280	502.680420	-577.831726	-98.836578	510.653900	-628.692993	166.597183	86.073273	-591.053711	-109.222290	94.701012	-564.600403	211.409119	1389.046021	-482.321259	-111.531113	1385.886108	-502.639221	62.077381	1407.208008	-537.162964	37.996590	1680.887329	-538.408752	324.326691	1167.766846	-412.091431	-192.530502	1156.951904	-338.388214	171.027222	1139.155396	-294.292419	26.686663	1096.097778	-489.792145	63.488560	971.958191	615.038818	-21.153297	936.389893	605.227356	135.235947
-550.242615	133.415466	881.834412	-503.037262	-23.814907	877.416992	-637.050659	156.089462	502.717712	-577.772278	-98.725769	510.672028	-628.687195	166.594696	86.054527	-590.980103	-109.200714	94.689545	-563.926575	211.114594	1389.240356	-482.009583	-112.043663	1385.628052	-502.045258	61.575600	1407.246338	-536.766235	37.168697	1680.837646	-538.456299	324.046112	1167.754272	-411.624786	-192.871872	1156.626709	-338.350830	170.954575	1138.625854	-294.006531	26.499836	1095.696777	-489.135620	63.467171	971.920410	615.186829	-21.218855	936.391724	605.238403	135.157318
-549.583069	133.583237	881.900940	-502.655701	-23.693609	877.345215	-636.805298	156.230881	502.759888	-577.794128	-98.683121	510.657806	-628.699341	166.568741	86.097420	-591.033447	-109.226883	94.669189	-563.088013	210.829468	1389.517944	-481.599213	-112.560638	1385.378906	-501.424072	61.060879	1407.287964	-536.354370	36.340397	1680.779907	-538.478455	323.738342	1167.781128	-411.419708	-193.130859	1156.292114	-338.270355	170.858582	1138.145996	-293.581787	26.618404	1094.571533	-488.539459	63.484825	971.898865	615.326050	-21.289129	936.380981	605.262817	135.037338
-548.937988	133.655594	881.926636	-502.259338	-23.611765	877.285400	-636.550781	156.347900	502.775787	-577.850220	-98.631760	510.677429	-628.736572	166.671997	86.288643	-590.982117	-109.245499	94.649696	-562.313232	210.490341	1389.672852	-481.238037	-113.032532	1385.112671	-500.799133	60.559700	1407.290527	-535.963196	35.580261	1680.738770	-538.419617	323.420929	1167.805664	-411.226196	-193.415283	1155.892578	-338.110443	170.730347	1137.727905	-293.320282	26.536819	1093.860229	-487.937134	63.477791	971.856262	615.468201	-21.331085	936.358521	605.327454	134.956039
-548.200012	133.765854	881.925232	-501.809418	-23.534683	877.209290	-636.194031	156.442841	502.786896	-577.961548	-98.626198	510.734039	-628.709595	166.641418	86.305077	-590.931702	-109.278679	94.642403	-561.586609	210.160706	1389.848145	-480.863281	-113.589821	1384.872070	-500.165375	60.041035	1407.334106	-535.536316	34.786358	1680.687500	-538.330078	323.091248	1167.810913	-411.153168	-193.549667	1155.473267	-337.925659	170.518417	1137.348755	-293.349243	25.901468	1094.121582	-487.287964	63.473579	971.803894	615.613037	-21.384947	936.336182	605.360535	134.912460
-547.553650	133.856674	881.978271	-501.337921	-23.542955	877.163269	-635.922241	156.652588	502.851166	-578.040894	-98.531830	510.788239	-628.719849	166.628189	86.342537	-590.887939	-109.320793	94.608162	-560.721313	209.836655	1390.036011	-480.422150	-114.069557	1384.608398	-499.539185	59.572380	1407.366211	-535.150146	34.037529	1680.635986	-538.135010	322.762146	1167.849243	-410.980438	-193.868271	1155.064453	-337.724365	170.253204	1137.011597	-293.147949	25.502337	1093.744873	-486.664795	63.429077	971.788818	615.704407	-21.457621	936.332520	605.363037	134.851318
-546.880798	134.045853	882.035645	-500.933014	-23.468386	877.120178	-635.613403	156.836823	502.866241	-578.073425	-98.488388	510.805969	-628.713684	166.446838	86.171112	-590.758179	-109.358109	94.578186	-559.929443	209.554596	1390.199951	-480.123291	-114.523949	1384.319092	-498.908966	59.103813	1407.363403	-534.730225	33.331226	1680.581299	-537.845032	322.445557	1167.903320	-410.674316	-194.373917	1154.693848	-337.433899	169.993729	1136.679321	-292.796326	25.472847	1092.691772	-486.047699	63.455399	971.773254	615.863708	-21.517899	936.314331	605.452515	134.764984
-546.157471	134.180374	882.098450	-500.519897	-23.371689	877.067017	-635.242004	157.051636	502.906464	-578.069031	-98.361176	510.813354	-628.742432	166.405930	86.193092	-590.708313	-109.397873	94.568550	-559.161438	209.286285	1390.365601	-479.732056	-114.987030	1384.037598	-498.338013	58.649624	1407.395264	-534.298767	32.637421	1680.536255	-537.465576	322.127258	1167.976318	-410.513214	-194.723297	1154.362305	-337.125305	169.723114	1136.392456	-292.799835	24.755415	1092.821899	-485.414490	63.445972	971.762390	615.962158	-21.596094	936.338989	605.500183	134.721680
-545.454346	134.270386	882.176147	-500.099609	-23.325148	877.055542	-634.846619	157.257233	502.961914	-578.097839	-98.306419	510.875763	-628.727966	166.534286	86.447815	-590.731445	-109.474701	94.548164	-558.346558	208.975052	1390.569702	-479.374207	-115.440475	1383.826904	-497.706482	58.178650	1407.388916	-533.893738	32.023132	1680.451904	-537.065491	321.847229	1168.058838	-410.370880	-195.077881	1154.001343	-336.744019	169.400635	1136.142578	-292.622681	24.283508	1092.517944	-484.781769	63.412899	971.775024	616.044983	-21.626955	936.337036	605.582825	134.648453
-544.777832	134.431335	882.234497	-499.678070	-23.302551	877.046143	-634.540833	157.482483	503.044189	-578.062805	-98.214264	510.861725	-628.742493	166.510284	86.523949	-590.671448	-109.518829	94.527199	-557.554443	208.677643	1390.720947	-479.064575	-115.899590	1383.589722	-497.095825	57.687763	1407.415771	-533.489990	31.335064	1680.456299	-536.542053	321.519379	1168.153931	-410.269958	-195.620850	1153.645996	-336.304688	168.969864	1135.925049	-292.252441	24.242844	1091.370728	-484.153625	63.420135	971.774109	616.164246	-21.693010	936.363403	605.677795	134.578613
-544.035889	134.489502	882.263550	-499.232086	-23.298189	876.981079	-634.091370	157.705429	503.120148	-578.066650	-98.130379	510.871185	-628.746765	166.451080	86.548309	-590.543701	-109.550751	94.496872	-556.745117	208.366608	1390.878784	-478.711426	-116.322929	1383.337036	-496.535767	57.298012	1407.398926	-533.070984	30.688961	1680.396118	-535.931030	321.217865	1168.220581	-410.223022	-196.055801	1153.292358	-335.846130	168.559830	1135.700928	-292.277039	23.390482	1091.466064	-483.484772	63.344372	971.734192	616.256958	-21.730536	936.374573	605.764709	134.545776
-543.300293	134.593185	882.314209	-498.811432	-23.240274	876.913696	-633.686584	157.911224	503.168396	-578.060486	-98.033493	510.863983	-628.768127	166.385956	86.555412	-590.442139	-109.558327	94.455673	-555.936890	208.100677	1391.008301	-478.403198	-116.746803	1383.089111	-495.943634	56.844685	1407.391357	-532.674927	30.116692	1680.346924	-535.252502	320.972076	1168.335205	-410.202728	-196.462448	1152.989380	-335.357147	168.040359	1135.483521	-291.851379	23.180775	1090.479370	-482.828979	63.300545	971.704041	616.333191	-21.821960	936.395081	605.877136	134.458359
-542.589355	134.722122	882.362244	-498.421509	-23.159849	876.845825	-633.081360	157.942108	503.001770	-578.121155	-97.933022	510.890106	-628.739197	166.360107	86.578453	-590.364258	-109.555557	94.434891	-555.076294	207.843567	1391.155640	-478.085907	-117.183708	1382.863281	-495.344788	56.408573	1407.366943	-532.254639	29.554531	1680.240112	-534.502014	320.744263	1168.458252	-410.103271	-196.873184	1152.672607	-334.883270	167.570709	1135.301147	-291.846161	22.322447	1090.767822	-482.215271	63.275814	971.678406	616.386353	-21.886873	936.381958	605.971191	134.451111
-541.793701	134.857864	882.383911	-497.949280	-23.130642	876.799438	-632.530579	158.121429	503.021790	-578.134216	-97.840897	510.937378	-628.729248	166.294540	86.557198	-590.236328	-109.552422	94.435158	-554.193542	207.621368	1391.348145	-477.823822	-117.587715	1382.674438	-494.752350	56.013710	1407.381714	-531.862549	28.938824	1680.239258	-533.712524	320.548248	1168.634277	-410.042755	-197.367874	1152.387451	-334.287872	167.086960	1135.105103	-291.332214	22.059933	1089.821655	-481.533600	63.248814	971.655090	616.481262	-21.947035	936.399963	606.133545	134.376053
-541.050964	134.872269	882.412537	-497.512970	-23.150795	876.776855	-632.348206	158.565384	503.270752	-578.099548	-97.722496	510.980103	-628.823486	166.162643	86.572647	-590.133484	-109.520073	94.456306	-553.384155	207.313232	1391.447388	-477.568512	-118.009132	1382.464600	-494.167786	55.570885	1407.390259	-531.463501	28.405294	1680.191895	-532.772217	320.445068	1168.828491	-410.006317	-197.867691	1152.115967	-333.693176	166.605240	1134.993042	-290.955658	21.677504	1089.229858	-480.899872	63.152725	971.647095	616.534302	-22.037561	936.436401	606.274658	134.300095
-540.263306	135.066376	882.432739	-497.035095	-23.148268	876.735718	-631.887085	158.820572	503.308990	-578.011047	-97.565720	510.998169	-628.820984	166.034637	86.536774	-590.046692	-109.523903	94.428032	-552.463684	207.067474	1391.562500	-477.365967	-118.423271	1382.299805	-493.596039	55.167080	1407.410156	-531.052734	27.900681	1680.143433	-531.818909	320.294312	1169.044556	-410.012451	-198.298370	1151.851074	-333.117706	166.080002	1134.904541	-290.626831	21.142727	1088.862793	-480.234467	63.140465	971.631653	616.574158	-22.127314	936.439819	606.446777	134.244675
-539.487427	135.060059	882.430725	-496.593933	-23.163528	876.678833	-631.092346	158.787369	503.107208	-577.891357	-97.470261	511.059662	-628.763000	166.026733	86.537621	-589.944336	-109.532715	94.439186	-551.596802	206.743271	1391.687256	-477.156677	-118.854912	1382.125977	-493.034058	54.793167	1407.408081	-530.645630	27.373812	1680.105957	-530.783630	320.180145	1169.235840	-409.988678	-198.703400	1151.646973	-332.462341	165.495331	1134.871704	-290.279633	20.438980	1088.644775	-479.571503	63.031410	971.587097	616.661743	-22.176287	936.440369	606.640076	134.208984
-538.668335	135.162659	882.402222	-496.119904	-23.161386	876.585205	-630.852112	159.243134	503.331573	-577.677917	-97.346710	511.051331	-628.844971	165.950623	86.654907	-589.899963	-109.522789	94.429337	-550.681274	206.515900	1391.789063	-476.974670	-119.236595	1381.930420	-492.420837	54.374302	1407.364258	-530.235718	26.905655	1680.037109	-529.667297	320.100220	1169.489136	-409.897278	-199.096542	1151.436646	-331.816650	164.952209	1134.855957	-290.185883	19.326635	1089.208984	-478.887848	62.967754	971.519409	616.677917	-22.278479	936.453247	606.795227	134.127518
-537.905334	135.278625	882.408447	-495.874420	-23.265028	876.714355	-630.294434	159.420868	503.324768	-577.560181	-97.351303	511.034943	-628.851074	165.853638	86.693565	-589.941895	-109.552277	94.411415	-549.731018	206.291092	1391.857910	-476.819458	-119.651367	1381.684692	-491.866974	53.999245	1407.309326	-529.828613	26.434448	1679.940674	-528.500549	320.049561	1169.729614	-409.965363	-199.453323	1151.177490	-331.099640	164.356003	1134.905762	-289.794373	18.701685	1088.879395	-478.378632	62.911190	971.589722	616.743591	-22.310495	936.433594	607.005066	134.044586
-537.030396	135.251587	882.334961	-495.340759	-23.338221	876.636353	-629.657166	159.599365	503.295898	-577.342285	-97.298164	511.045837	-628.834839	165.771912	86.752182	-589.701721	-109.515320	94.447609	-548.760803	206.091553	1391.945557	-476.667938	-120.046753	1381.470825	-491.295013	53.633137	1407.214722	-529.397766	25.967430	1679.851685	-527.255371	319.964294	1169.891113	-409.808197	-199.971100	1150.946533	-330.299377	163.753082	1135.036621	-289.354156	18.097355	1088.544922	-477.664429	62.776093	971.516174	616.717773	-22.424498	936.419312	607.183777	133.954880
-536.141602	135.297363	882.290649	-494.593384	-23.315594	876.338745	-628.979309	159.790985	503.304565	-577.028992	-97.159622	511.011871	-628.790710	165.757599	86.926056	-589.473206	-109.461319	94.429123	-547.862061	205.826492	1391.909424	-476.569031	-120.423698	1381.266846	-490.728760	53.249889	1407.127075	-529.001953	25.532633	1679.764771	-525.966614	319.975708	1170.003174	-409.789246	-200.382339	1150.681763	-329.516510	163.165924	1135.188110	-288.971832	17.537115	1088.297852	-476.793182	62.642262	971.335266	616.709167	-22.544670	936.398804	607.372009	133.849472
-535.278748	135.408401	882.252319	-494.361450	-23.334612	876.435120	-628.203857	159.843506	503.167633	-576.927246	-97.173729	511.019867	-628.684082	165.622101	87.034607	-589.555176	-109.430038	94.438347	-546.917236	205.581024	1391.942383	-476.451202	-120.816101	1381.068237	-490.183258	52.881050	1407.036377	-528.580261	25.129477	1679.654907	-524.574158	319.950348	1170.159180	-409.835144	-200.764816	1150.441162	-328.665009	162.506287	1135.398315	-288.213409	17.520554	1087.094482	-476.249969	62.606255	971.371887	616.763367	-22.605856	936.377319	607.622864	133.755829
-534.466003	135.464294	882.210693	-493.842529	-23.371168	876.346741	-627.384644	159.928574	503.066803	-576.663879	-97.074554	510.993591	-628.561401	165.327072	86.848793	-589.504639	-109.333916	94.446541	-545.948303	205.354431	1391.940186	-476.296814	-121.196167	1380.872803	-489.637085	52.504169	1406.951660	-528.131775	24.781452	1679.527222	-523.136963	319.940094	1170.320313	-409.866486	-201.038971	1150.203857	-327.789185	161.860046	1135.741821	-288.040710	16.367496	1087.724243	-475.570129	62.517208	971.308044	616.788086	-22.730808	936.380371	607.882813	133.685013
-533.500610	135.482727	882.166199	-493.256500	-23.421196	876.269531	-626.645691	160.035263	503.072235	-576.403809	-97.017601	511.016510	-628.488770	165.072906	86.887650	-589.555176	-109.284935	94.472961	-545.024719	205.188446	1391.932617	-476.169617	-121.530991	1380.662964	-489.113220	52.208530	1406.893921	-527.711731	24.366047	1679.486084	-521.693115	319.876953	1170.459595	-409.871155	-201.486664	1149.963745	-326.823608	161.179672	1136.110596	-287.379730	16.154671	1086.873169	-474.798096	62.386230	971.256775	616.823425	-22.803799	936.387878	608.149231	133.585876
-532.637024	135.504639	882.147156	-492.750305	-23.403910	876.183289	-625.870911	160.226669	503.051575	-576.119385	-96.956291	511.000305	-628.356384	164.919525	86.982094	-589.823853	-109.225548	94.457558	-544.053589	205.014343	1391.883667	-476.064575	-121.881035	1380.475586	-488.602570	51.900555	1406.812866	-527.266846	24.003626	1679.394531	-520.194336	319.842255	1170.592773	-409.860291	-201.828888	1149.724976	-325.879059	160.533127	1136.503174	-287.190643	15.131218	1087.389282	-474.098297	62.283642	971.206238	616.879395	-22.814455	936.377319	608.392944	133.556152
-531.754456	135.684891	882.116760	-492.275177	-23.326752	876.078857	-625.131470	160.351883	503.080139	-575.846497	-96.886673	510.966827	-628.462830	164.820251	87.152885	-589.759644	-109.155937	94.490059	-543.149536	204.859238	1391.833984	-475.964935	-122.191788	1380.271973	-488.063812	51.584957	1406.742554	-526.843262	23.679844	1679.296875	-518.644104	319.805481	1170.714722	-409.924316	-202.129333	1149.442871	-324.865387	159.799759	1136.949951	-286.728302	14.394205	1087.370117	-473.399750	62.271381	971.139954	616.914490	-22.882267	936.386353	608.659729	133.508652
-530.788574	135.688599	882.041626	-491.690063	-23.402517	876.010742	-624.349243	160.452286	503.044006	-575.497009	-96.861572	510.927490	-628.282104	164.596451	87.174629	-589.706055	-109.076767	94.513908	-542.401672	204.742172	1391.737549	-476.007599	-122.505280	1380.075928	-487.646088	51.297424	1406.611572	-526.396606	23.383909	1679.194702	-517.069641	319.750397	1170.785889	-410.018219	-202.530869	1149.220703	-323.807251	159.035370	1137.370850	-285.975403	14.414471	1086.210693	-472.627838	62.142811	971.075928	616.973328	-22.953976	936.375061	608.953247	133.457672
-529.873047	135.772842	882.005249	-491.127533	-23.444353	875.950623	-623.727722	160.645111	503.136932	-575.132446	-96.878113	510.902374	-628.210510	164.516983	87.251411	-589.523621	-108.994827	94.576546	-541.464111	204.583008	1391.655151	-475.880829	-122.808609	1379.912598	-487.161774	51.052284	1406.525024	-525.952393	23.090906	1679.086304	-515.452637	319.656219	1170.855835	-410.141022	-202.872498	1149.025146	-322.705048	158.275146	1137.895386	-285.491699	14.052665	1085.742676	-471.889313	62.059547	971.034668	617.047180	-23.042719	936.377197	609.251892	133.452820
-528.906738	135.787750	881.955994	-490.619263	-23.474920	875.869751	-623.199402	160.805222	503.198669	-574.763733	-96.917290	510.852722	-628.194763	164.548233	87.527603	-589.647766	-108.984718	94.639435	-540.597595	204.512741	1391.589233	-475.830139	-123.093575	1379.769531	-486.663635	50.825207	1406.467651	-525.503357	22.838587	1678.997559	-513.852112	319.546631	1170.888184	-410.215424	-203.108444	1148.798218	-321.588959	157.491943	1138.357910	-285.479553	12.750817	1086.673340	-471.134918	61.924797	970.970459	617.074402	-23.126974	936.382446	609.507751	133.375015
-527.982239	135.863815	881.937683	-490.100983	-23.545675	875.806152	-622.749573	160.944168	503.296356	-574.362610	-96.966637	510.815491	-628.149292	164.394928	87.469971	-589.780823	-108.978905	94.682487	-539.674744	204.407883	1391.508057	-475.712189	-123.333267	1379.656006	-486.122986	50.560101	1406.398438	-525.072632	22.624166	1678.913574	-512.181091	319.367279	1170.944214	-410.338135	-203.466919	1148.652832	-320.419464	156.629211	1138.920410	-284.802948	12.670286	1085.817261	-470.407593	61.798767	970.934998	617.153748	-23.184298	936.373474	609.796387	133.305710
-527.007568	135.803406	881.896729	-489.500610	-23.718510	875.797241	-622.375183	161.057892	503.404266	-573.914246	-96.997688	510.823822	-628.099670	164.363190	87.574982	-589.765869	-108.988815	94.750992	-538.689636	204.291519	1391.447144	-475.557312	-123.587540	1379.562378	-485.576263	50.307529	1406.358765	-524.628723	22.421947	1678.840088	-510.529724	319.195435	1170.988525	-410.469635	-203.806305	1148.550781	-319.277618	155.867065	1139.437256	-284.322174	12.373163	1085.333618	-469.637482	61.601433	970.922241	617.245728	-23.250618	936.382568	610.099792	133.286667
-526.014160	135.809036	881.874084	-488.952667	-23.738497	875.745056	-622.042603	161.212952	503.554321	-573.502747	-97.018669	510.798065	-628.094849	164.332809	87.726616	-589.876404	-108.993637	94.770874	-537.840637	204.198715	1391.397461	-475.479889	-123.818130	1379.499268	-485.094269	50.128250	1406.331299	-524.173706	22.230190	1678.784790	-508.903290	318.965851	1171.025146	-410.618011	-204.097046	1148.437500	-318.116547	155.052658	1139.983521	-283.975708	11.851497	1085.180908	-468.868256	61.467819	970.893005	617.300476	-23.254957	936.372009	610.304016	133.339447
-525.111084	135.716537	881.845337	-488.427521	-23.895588	875.720459	-621.726135	161.389511	503.679565	-573.256775	-97.100357	510.793823	-628.042480	164.287628	87.854576	-589.934021	-109.000710	94.829170	-536.858337	204.064926	1391.220703	-475.432312	-124.084427	1379.442139	-484.627350	49.915100	1406.294800	-523.734619	22.067429	1678.733521	-507.265442	318.766357	1171.019531	-410.791473	-204.389526	1148.308838	-316.955505	154.197937	1140.487671	-283.639893	11.247554	1085.199707	-468.149231	61.252827	970.869568	617.351624	-23.289528	936.364197	610.480591	133.356766
-524.134705	135.740616	881.822021	-487.876129	-23.994267	875.689697	-621.325256	161.469620	503.803955	-573.042358	-97.167397	510.785797	-628.003052	164.224869	87.966866	-590.076721	-109.057823	94.824165	-535.998901	204.193848	1391.317383	-475.366486	-124.317291	1379.394409	-484.125092	49.701923	1406.276978	-523.310303	21.948593	1678.651733	-505.649841	318.580475	1171.064575	-410.984558	-204.772552	1148.244629	-315.810638	153.361725	1141.035034	-283.159241	11.118914	1084.348999	-467.383331	61.104595	970.848022	617.437378	-23.308531	936.356628	610.750977	133.544739
-523.236206	135.602783	881.795776	-487.331940	-24.092669	875.637329	-620.900635	161.586044	503.888977	-572.881531	-97.234146	510.806610	-627.916748	164.110901	88.094421	-590.119080	-109.076942	94.813263	-535.099487	204.149094	1391.236572	-475.324554	-124.543411	1379.318604	-483.654510	49.489807	1406.219971	-522.874512	21.852200	1678.576538	-504.050995	318.313385	1171.059570	-411.094116	-204.938400	1148.133179	-314.711853	152.585938	1141.466553	-283.297363	9.308988	1086.156006	-466.645508	60.890831	970.807190	617.460266	-23.334862	936.317017	610.900024	133.552841
-522.374512	135.622025	881.805298	-486.810364	-24.199888	875.610535	-620.416687	161.627960	503.980194	-572.794800	-97.315147	510.804779	-627.834106	163.972290	88.212189	-590.101501	-109.098198	94.810211	-534.195679	204.100540	1391.122925	-475.292755	-124.752403	1379.278809	-483.202332	49.340496	1406.171753	-522.459351	21.783152	1678.498047	-502.489014	318.046753	1170.994995	-411.284271	-205.359146	1148.104126	-313.574158	151.751190	1141.936646	-282.898193	9.134446	1085.099731	-465.946350	60.741165	970.801270	617.542847	-23.375225	936.296936	611.099121	133.548996
-521.497375	135.559204	881.788086	-486.332642	-24.303719	875.560425	-619.838989	161.572617	503.959930	-572.708252	-97.372192	510.785858	-627.758179	163.828949	88.327759	-590.139954	-109.137703	94.816322	-533.259460	204.009872	1391.006714	-475.240662	-124.969154	1379.237061	-482.729095	49.159691	1406.136353	-522.046631	21.735714	1678.404663	-500.926483	317.909882	1170.940308	-411.412476	-205.678192	1148.059814	-312.468140	150.981506	1142.366577	-282.151093	8.804714	1084.977051	-465.242706	60.546989	970.762573	617.696289	-23.462873	936.296936	611.431763	133.474564
-520.664978	135.500198	881.768433	-485.840240	-24.406145	875.541687	-619.357971	161.627319	504.036011	-572.653992	-97.425980	510.820801	-627.686035	163.624054	88.435844	-590.149536	-109.131035	94.831642	-532.338989	203.950180	1390.903320	-475.225403	-125.180199	1379.205811	-482.277008	48.963364	1406.110718	-521.622925	21.699457	1678.354126	-499.438751	317.621307	1170.870483	-411.583832	-206.105484	1148.063843	-311.466064	150.154724	1142.729004	-281.683289	8.469850	1084.493530	-464.561646	60.387451	970.739685	617.826660	-23.558981	936.321167	611.762268	133.380569
-519.904114	135.498459	881.791260	-485.368622	-24.530699	875.528076	-618.935730	161.641235	504.125732	-572.594116	-97.467911	510.886017	-627.592407	163.452164	88.587593	-590.104797	-109.140839	94.886017	-531.320068	203.713745	1390.733154	-475.217163	-125.384773	1379.200317	-481.801727	48.770405	1406.084595	-521.208130	21.690113	1678.306274	-497.975403	317.413788	1170.757446	-411.929901	-206.192459	1147.925415	-310.445770	149.356979	1143.072876	-281.239624	7.793894	1084.545166	-463.918243	60.235817	970.737549	618.005432	-23.676945	936.370544	612.177307	133.395020
-519.139954	135.419540	881.758179	-484.969208	-24.579576	875.490234	-618.443604	161.627625	504.122589	-572.570068	-97.419151	510.939880	-627.537476	163.256821	88.685699	-590.051575	-109.102264	94.907967	-530.419006	203.676376	1390.710938	-475.236298	-125.607582	1379.210571	-481.346924	48.581242	1406.073608	-520.814331	21.700565	1678.280029	-496.508972	317.299744	1170.778564	-411.901581	-206.867859	1148.097656	-309.485626	148.610672	1143.397949	-280.921722	7.075749	1084.607178	-463.303406	60.089218	970.692383	618.201782	-23.763332	936.421509	612.550537	133.325333
-518.466675	135.388168	881.749512	-484.603546	-24.668911	875.440857	-617.909058	161.562546	504.160950	-572.513977	-97.388817	510.996613	-627.447998	163.121872	88.755013	-590.027954	-109.097748	94.962517	-529.573792	203.628677	1390.575928	-475.263458	-125.797279	1379.210938	-480.900269	48.431168	1406.066772	-520.421936	21.743708	1678.234863	-495.100098	317.119049	1170.685425	-412.053192	-207.305252	1148.158081	-308.585968	147.815643	1143.657227	-280.490692	6.312203	1084.657593	-462.742706	59.938515	970.650513	618.416870	-23.853289	936.454041	613.005005	133.229233
-517.853088	135.310699	881.704102	-484.263367	-24.841370	875.406860	-617.637085	161.579544	504.208649	-572.575928	-97.379951	511.056244	-627.456787	163.010117	88.873497	-590.004639	-109.055801	94.985405	-528.709290	203.656677	1390.560669	-475.278351	-125.973816	1379.221436	-480.482452	48.286278	1406.005737	-520.031494	21.791599	1678.182617	-493.737701	317.046387	1170.718994	-412.186890	-207.740143	1148.163696	-307.712402	147.032684	1143.798218	-280.082550	5.533006	1084.753906	-462.205475	59.764774	970.587769	618.643005	-23.985214	936.502319	613.428833	133.124939
-517.106750	135.221390	881.651245	-483.920288	-24.956837	875.397034	-617.256042	161.619553	504.240814	-572.569763	-97.353531	511.055328	-627.390137	162.936218	88.952179	-589.865479	-108.989197	94.971962	-527.777039	203.511032	1390.364624	-475.295624	-126.126251	1379.200928	-480.034729	48.134197	1405.952148	-519.649963	21.853603	1678.117188	-492.370697	316.728119	1170.559692	-412.233093	-208.082855	1148.158569	-306.783478	146.434235	1143.872559	-280.176178	3.532031	1086.555054	-461.627533	59.595802	970.545654	618.827332	-24.085913	936.489685	613.784912	132.867859
-516.539490	135.149231	881.640015	-483.631195	-25.113617	875.371765	-616.996216	161.698105	504.342285	-572.607117	-97.304146	511.035248	-627.423889	162.855713	89.014359	-589.830811	-108.940002	94.934189	-527.004211	203.584625	1390.314941	-475.307007	-126.297699	1379.190674	-479.606018	47.995762	1405.903076	-519.266663	21.905388	1678.038940	-491.014313	316.797821	1170.508179	-412.431610	-208.688614	1148.240967	-305.940826	145.674698	1143.892456	-279.330872	3.743434	1084.945313	-461.147003	59.414970	970.508423	618.999023	-24.261784	936.483276	614.219482	132.719498
-516.010681	135.021637	881.578308	-483.414703	-25.259296	875.325317	-616.679810	161.643585	504.371246	-572.605957	-97.313400	511.017700	-627.387756	162.814362	89.043114	-589.776489	-108.866760	94.879074	-526.148682	203.547516	1390.199707	-475.325653	-126.462173	1379.161621	-479.173859	47.877186	1405.822021	-518.879395	21.976406	1677.991943	-489.703339	316.578217	1170.426270	-412.726318	-208.876328	1148.223267	-305.062347	145.017609	1143.955200	-278.797241	3.183181	1084.721313	-460.700928	59.226788	970.425720	619.206726	-24.332699	936.466492	614.624207	132.607162
-515.449341	134.930740	881.539368	-483.219574	-25.397539	875.293457	-616.422913	161.629471	504.409973	-572.604553	-97.267883	511.002655	-627.434204	162.766571	89.090042	-589.685486	-108.800903	94.858749	-525.305176	203.394485	1390.058472	-475.353516	-126.601791	1379.187988	-478.711578	47.726685	1405.799805	-518.506287	22.052761	1677.964722	-488.461273	316.360901	1170.277832	-412.657196	-209.595642	1148.386353	-304.232178	144.349197	1143.948242	-278.612152	1.961924	1085.033325	-460.248352	59.041904	970.362000	619.421143	-24.412647	936.455139	615.113831	132.760559
-515.001099	134.859161	881.554504	-483.062805	-25.545717	875.268127	-616.190857	161.597397	504.454559	-572.553833	-97.233582	510.996124	-627.468506	162.729385	89.138084	-589.632629	-108.711243	94.841949	-524.487122	203.328705	1389.930542	-475.389038	-126.726006	1379.212769	-478.309937	47.629211	1405.753174	-518.137573	22.139992	1677.941162	-487.226044	316.361298	1170.278320	-412.823425	-210.079575	1148.512085	-303.418335	143.693985	1143.917114	-278.149475	1.263562	1084.920898	-459.883240	58.849106	970.334106	619.579041	-24.456297	936.432556	615.355835	132.475708
-514.455505	134.634216	881.461426	-482.650543	-25.511852	875.035583	-615.906738	161.534500	504.446411	-572.323914	-97.100449	510.930573	-627.440063	162.663849	89.153282	-589.517212	-108.596207	94.795074	-523.743286	203.318054	1389.824951	-475.407318	-126.847054	1379.236694	-477.946320	47.516338	1405.683716	-517.772400	22.234341	1677.917725	-486.100983	316.071960	1170.100586	-412.973358	-210.507782	1148.652588	-302.636719	143.091644	1143.894287	-278.283630	-0.222368	1085.490356	-459.312103	58.667465	970.135864	619.730957	-24.525152	936.391357	615.689758	132.413315
-514.065186	134.439789	881.430054	-482.755219	-25.998734	875.247498	-615.678101	161.533661	504.432465	-572.309692	-97.134644	510.915253	-627.413635	162.659088	89.179863	-589.576416	-108.508980	94.793983	-523.003174	203.294327	1389.719604	-475.418213	-126.957497	1379.265381	-477.623444	47.420879	1405.621948	-517.390625	22.337242	1677.875122	-484.933105	316.118439	1170.124023	-413.286591	-210.656479	1148.647827	-301.905518	142.371002	1143.821533	-277.907593	-1.032716	1085.456055	-459.149902	58.341690	970.217163	619.913696	-24.616564	936.358521	616.059692	132.338974
-513.742371	134.395447	881.407410	-482.928741	-25.934473	875.252747	-615.728210	161.769699	504.555267	-572.187012	-97.140511	510.792358	-627.547241	162.596420	89.246811	-589.472351	-108.434174	94.748367	-522.268005	203.288208	1389.567871	-475.444611	-127.046036	1379.275024	-477.200806	47.304405	1405.555054	-517.016235	22.471382	1677.845703	-483.789154	315.962616	1169.958252	-413.446747	-211.068680	1148.747925	-301.183319	141.815369	1143.761963	-276.860291	-0.844067	1084.504517	-459.012024	58.261913	970.185425	620.085754	-24.671724	936.312378	616.416870	132.264008
-513.372681	134.182983	881.335205	-482.939331	-26.079847	875.219238	-615.550659	161.804962	504.555084	-572.068237	-97.159851	510.715790	-627.525024	162.590744	89.266823	-589.400696	-108.380768	94.687767	-521.563660	203.324081	1389.437622	-475.458405	-127.108650	1379.313354	-476.844574	47.194180	1405.489746	-516.644592	22.593826	1677.804321	-482.795898	315.617950	1169.722046	-413.609894	-211.495102	1148.834473	-300.471100	141.129944	1143.680542	-276.492706	-1.555766	1084.350586	-458.786285	58.022995	970.115417	620.261597	-24.799149	936.274902	616.940308	132.432617
-513.005798	133.913223	881.237732	-482.754425	-26.270445	875.077637	-615.406921	161.811844	504.545990	-571.889099	-97.132256	510.628784	-627.562256	162.560120	89.291443	-589.361084	-108.324738	94.667351	-520.930664	203.298615	1389.316772	-475.472412	-127.211044	1379.356201	-476.521729	47.150234	1405.444336	-516.271301	22.728201	1677.790527	-481.680237	315.706696	1169.756836	-413.797241	-211.912857	1148.923584	-299.924042	140.458755	1143.623779	-276.275299	-2.342080	1084.221191	-458.449524	57.737137	969.972168	620.408264	-24.860670	936.222900	617.294006	132.355392
-512.695313	133.788406	881.176697	-482.674286	-26.509302	875.044434	-615.229370	161.792084	504.581482	-571.819580	-97.218430	510.616089	-627.550720	162.547363	89.312698	-589.403076	-108.293747	94.631516	-520.283508	203.323700	1389.213379	-475.483856	-127.268867	1379.416626	-476.258118	47.122654	1405.383911	-515.900208	22.865557	1677.786011	-480.642578	314.783691	1169.291260	-413.955902	-212.262939	1149.046021	-299.275726	139.710602	1143.626465	-276.752563	-4.091843	1084.900391	-458.233459	57.515991	969.917786	620.519470	-24.978991	936.198059	617.654541	132.220520
-512.415405	133.588379	881.150696	-482.625427	-26.763390	875.012512	-614.933105	161.589935	504.531586	-571.737610	-97.309395	510.616058	-627.515747	162.543823	89.315674	-589.322449	-108.258232	94.638329	-519.667786	203.325439	1389.094482	-475.508301	-127.319366	1379.477295	-475.944336	47.078972	1405.358154	-515.526794	22.996868	1677.809326	-479.780304	314.534271	1169.171387	-414.123230	-212.639481	1149.179443	-298.651520	139.137466	1143.663330	-275.860260	-3.898193	1084.080933	-458.047333	57.231678	969.881897	620.649597	-25.053104	936.164490	617.990601	132.100510
-512.146606	133.369675	881.090637	-482.595795	-26.972815	874.992249	-614.780884	161.566650	504.528625	-571.719543	-97.427681	510.617584	-627.506775	162.549606	89.311935	-589.339722	-108.255135	94.634850	-519.103577	203.300613	1388.964233	-475.509888	-127.380333	1379.567749	-475.635681	47.035507	1405.318848	-515.147217	23.130310	1677.802734	-478.819946	314.161377	1168.914185	-414.318268	-213.005249	1149.356445	-298.231476	138.278275	1143.642090	-275.611908	-4.456634	1083.804199	-457.877716	56.985809	969.834290	620.755737	-25.142996	936.129517	618.313660	131.983704
-511.872681	133.150238	881.015198	-482.561340	-27.214523	874.978699	-614.618408	161.512604	504.511322	-571.691040	-97.552010	510.630524	-627.525391	162.531357	89.278778	-589.263245	-108.218964	94.626541	-518.521240	203.274277	1388.836670	-475.515594	-127.426918	1379.657715	-475.366394	46.966690	1405.291504	-514.777832	23.280325	1677.810547	-477.906616	313.796173	1168.684448	-414.366943	-213.664551	1149.604736	-297.792328	137.592682	1143.598267	-275.579010	-5.184193	1083.661377	-457.719208	56.731983	969.788818	620.856995	-25.231667	936.089355	618.641296	131.920013
-511.674164	132.978210	880.940369	-482.512665	-27.494476	874.955139	-614.444458	161.453110	504.423126	-571.657288	-97.622902	510.613983	-627.474609	162.523834	89.276917	-589.260010	-108.253693	94.581108	-518.034485	203.317871	1388.673340	-475.535767	-127.479134	1379.723145	-475.087860	46.947605	1405.217651	-514.397095	23.446039	1677.792114	-477.060822	313.673370	1168.565796	-414.589966	-214.017517	1149.737915	-297.337769	136.920975	1143.530151	-275.564636	-5.867483	1083.514038	-457.593262	56.496353	969.739014	620.945496	-25.339731	936.050903	618.961548	131.860168
-511.528748	132.829544	880.875122	-482.508240	-27.730818	874.937195	-614.324158	161.415817	504.375519	-571.656006	-97.728058	510.585205	-627.547424	162.496918	89.271278	-589.205994	-108.262756	94.568741	-517.535706	203.331467	1388.544189	-475.519043	-127.507210	1379.790649	-474.855225	46.929024	1405.165283	-514.017456	23.684687	1677.717407	-476.338654	313.419342	1168.418823	-414.843048	-214.397034	1149.837280	-296.963379	136.268509	1143.408447	-276.296814	-7.604573	1084.083008	-457.517120	56.294350	969.697327	621.068359	-25.445116	935.999817	619.318420	131.766861
-511.408264	132.739594	880.833679	-482.567078	-27.906969	874.944275	-614.241272	161.360718	504.333496	-571.689575	-97.834198	510.548004	-627.558594	162.420929	89.275566	-589.295105	-108.279167	94.517929	-517.062439	203.314804	1388.404053	-475.503296	-127.551613	1379.871704	-474.623047	46.924400	1405.112915	-513.669373	23.812687	1677.764404	-475.395142	313.565826	1168.437744	-415.112335	-214.743393	1149.930054	-296.600494	135.649582	1143.277344	-276.384460	-8.226666	1083.902100	-457.485016	56.143188	969.680359	621.120544	-25.519970	935.944397	619.592834	131.680191
-511.259827	132.588348	880.780823	-482.481934	-28.088331	874.858826	-614.136169	161.209763	504.316437	-571.685913	-97.875633	510.500183	-627.582458	162.408585	89.263672	-589.143127	-108.286133	94.476257	-516.666382	203.300201	1388.287720	-475.498413	-127.559792	1379.948364	-474.411102	46.905716	1405.074097	-513.326660	24.000401	1677.758057	-474.682404	313.350189	1168.335205	-415.396515	-215.063263	1150.006226	-296.188232	135.083832	1143.170898	-275.723450	-7.768002	1082.948486	-457.352264	55.945023	969.605591	621.156555	-25.566347	935.894470	619.860596	131.570328
-511.169373	132.411026	880.733032	-482.574585	-28.232933	874.891235	-614.021362	161.081284	504.270325	-571.760193	-98.011482	510.506775	-627.531616	162.359451	89.232887	-589.172729	-108.300919	94.457390	-516.303894	203.310364	1388.149292	-475.522400	-127.591454	1380.008789	-474.186646	46.875328	1405.032593	-512.961670	24.225300	1677.705933	-474.023560	312.880463	1168.054321	-415.727875	-215.369873	1150.095703	-295.887085	134.478912	1143.057739	-276.584595	-9.329114	1083.604126	-457.336670	55.788868	969.590515	621.210938	-25.627115	935.857727	620.130676	131.492081
-511.066742	132.244156	880.682861	-482.552460	-28.406483	874.845459	-613.961182	161.036026	504.294403	-571.773315	-98.065109	510.479187	-627.537781	162.345184	89.241173	-589.161804	-108.268547	94.396446	-515.936707	203.295212	1388.032471	-475.500458	-127.642677	1380.105347	-473.999237	46.860645	1404.990967	-512.627686	24.364307	1677.764771	-473.283325	312.991913	1168.103638	-416.053162	-215.677460	1150.215088	-295.688171	133.817993	1142.892944	-276.732574	-9.969465	1083.576416	-457.248993	55.606052	969.532166	621.288513	-25.632793	935.818726	620.385986	131.435028
-511.015137	132.055969	880.630066	-482.577454	-28.580656	874.820129	-613.891724	160.914536	504.258759	-571.838196	-98.116608	510.455688	-627.539917	162.297012	89.210625	-589.143188	-108.260948	94.379578	-515.641846	203.275360	1387.902832	-475.525452	-127.678085	1380.188843	-473.830902	46.852306	1404.938110	-512.309937	24.608028	1677.713257	-472.698486	312.917450	1168.005493	-416.389954	-216.012024	1150.340210	-295.508026	133.306992	1142.723145	-276.568787	-10.102913	1083.093506	-457.213745	55.426250	969.483521	621.338867	-25.693590	935.803772	620.642212	131.364456
-510.972260	131.899872	880.590149	-482.635620	-28.700275	874.817078	-613.971008	161.031662	504.292480	-571.894714	-98.158028	510.441498	-627.589539	162.209930	89.226395	-589.138611	-108.276588	94.380821	-515.354675	203.294113	1387.797974	-475.512573	-127.722755	1380.293335	-473.692017	46.837307	1404.897461	-512.002808	24.805408	1677.703125	-472.291290	312.559204	1167.736694	-416.722839	-216.338989	1150.476318	-295.459137	132.591751	1142.461548	-276.318939	-9.915480	1082.417358	-457.206421	55.288288	969.455627	621.393555	-25.747946	935.776306	620.899170	131.323212
-510.949097	131.759918	880.524231	-482.659515	-28.904306	874.788269	-613.747925	160.735886	504.151398	-571.962402	-98.217796	510.411652	-627.547607	162.208496	89.164528	-589.090454	-108.313835	94.349068	-515.114685	203.292740	1387.668457	-475.528717	-127.736549	1380.375610	-473.563721	46.858971	1404.824829	-511.683289	25.033016	1677.680786	-471.839600	312.541443	1167.631226	-417.209442	-216.357132	1150.452881	-295.391296	132.067856	1142.190796	-276.493042	-10.335279	1082.184570	-457.187531	55.128086	969.399475	621.488281	-25.796768	935.767273	621.184021	131.270660
-510.955322	131.588623	880.473022	-482.729248	-29.099985	874.751709	-613.699707	160.629471	504.108398	-572.065918	-98.316154	510.394928	-627.577881	162.186615	89.142830	-589.106384	-108.320435	94.290977	-514.889526	203.285873	1387.565430	-475.510742	-127.786171	1380.451904	-473.468231	46.862823	1404.783936	-511.400421	25.189770	1677.729126	-471.445679	312.338562	1167.554810	-417.563751	-216.623932	1150.533203	-295.264160	131.751801	1141.992554	-277.482086	-11.894842	1082.780518	-457.201599	54.941338	969.345398	621.563538	-25.812319	935.756104	621.443359	131.261536
-510.954041	131.438339	880.443542	-482.774841	-29.302244	874.742310	-613.661865	160.546021	504.094177	-572.196899	-98.450417	510.374359	-627.568604	162.126236	89.148911	-589.108337	-108.338478	94.306732	-514.678406	203.274399	1387.453491	-475.526093	-127.815483	1380.525635	-473.339111	46.840622	1404.739136	-511.124207	25.401943	1677.719604	-470.917999	312.494232	1167.520142	-417.908630	-216.869080	1150.608398	-295.280090	131.336456	1141.743286	-277.466492	-12.096395	1082.430542	-457.206635	54.767014	969.318481	621.621155	-25.853708	935.737610	621.699097	131.163300
-510.959991	131.241226	880.386902	-482.842987	-29.511160	874.713562	-613.627441	160.447906	504.065704	-572.280640	-98.544617	510.371674	-627.545837	162.091339	89.125023	-589.078125	-108.372284	94.264549	-514.486633	203.244720	1387.346558	-475.514954	-127.827347	1380.594971	-473.212524	46.842346	1404.660156	-510.857727	25.610722	1677.712646	-470.455231	312.930969	1167.664185	-418.201630	-217.020584	1150.659302	-295.466034	130.757980	1141.448730	-277.710602	-12.804743	1082.921509	-457.222168	54.568401	969.266296	621.657837	-25.894196	935.749268	621.924133	131.134995
-510.976227	131.071274	880.360657	-482.936523	-29.692965	874.716919	-613.613525	160.345459	504.053406	-572.390137	-98.663254	510.344421	-627.542786	162.063980	89.136543	-589.102478	-108.388443	94.250847	-514.313416	203.223495	1387.259521	-475.497070	-127.828804	1380.664185	-473.117065	46.820164	1404.588989	-510.590576	25.828730	1677.699463	-470.236206	312.528046	1167.458984	-418.520508	-217.302551	1150.753296	-295.392303	130.524734	1141.221436	-278.192596	-13.235059	1082.200195	-457.258850	54.393524	969.246948	621.685425	-25.938379	935.772156	622.138245	131.065735
-511.012329	130.911758	880.311462	-483.021881	-29.897436	874.702026	-613.589355	160.266769	504.025879	-572.497803	-98.819176	510.358887	-627.535156	162.023911	89.119781	-589.053528	-108.420822	94.220650	-514.195923	203.202438	1387.139526	-475.496979	-127.853004	1380.704346	-473.006622	46.846451	1404.556030	-510.318085	26.041063	1677.695923	-469.958649	312.530334	1167.397583	-418.781494	-217.520279	1150.839478	-295.503326	130.197495	1140.984009	-278.453430	-13.611578	1081.937134	-457.304901	54.220707	969.208191	621.701904	-25.961817	935.780884	622.339417	131.021545
-511.040619	130.719315	880.238892	-483.102936	-30.102615	874.675049	-613.604980	160.176239	504.002716	-572.592468	-98.937019	510.372803	-627.554138	161.968658	89.101501	-589.054993	-108.451630	94.200546	-514.090942	203.180344	1387.068848	-475.496918	-127.846313	1380.767212	-472.962128	46.859001	1404.493408	-510.084686	26.252411	1677.682861	-469.649872	313.022034	1167.547729	-419.034027	-217.708954	1150.928711	-295.701202	129.934616	1140.679321	-278.502502	-13.661001	1081.555664	-457.346191	54.037094	969.151978	621.723572	-26.004015	935.791565	622.539795	130.942917
-511.096954	130.553085	880.160522	-483.228546	-30.296755	874.635559	-613.588867	160.121155	503.953918	-572.687744	-99.073502	510.363708	-627.525391	161.953247	89.058754	-589.108276	-108.476082	94.180656	-514.012329	203.203445	1386.967163	-475.511261	-127.834435	1380.807861	-472.904877	46.874786	1404.423828	-509.843384	26.470551	1677.664307	-469.521515	313.127991	1167.511475	-419.264923	-217.898819	1150.973999	-295.899872	129.727219	1140.333496	-278.747803	-13.924626	1081.302490	-457.420227	53.864532	969.085388	621.741028	-26.046465	935.778931	622.724121	130.893311
-511.150665	130.375214	880.110840	-483.312012	-30.507452	874.589600	-613.609558	160.038513	503.888062	-572.724854	-99.203400	510.300781	-627.542175	161.955475	89.042343	-589.086609	-108.503746	94.121323	-513.965942	203.177811	1386.875122	-475.525940	-127.850327	1380.818481	-472.868561	46.903122	1404.339478	-509.616730	26.683046	1677.635010	-469.457550	313.253357	1167.495361	-419.468384	-218.088440	1151.029907	-296.097870	129.599075	1139.971069	-278.998413	-14.224699	1081.024780	-457.491302	53.663742	969.038940	621.767639	-26.057449	935.750854	622.907043	130.847122
-511.214874	130.160797	880.037109	-483.413116	-30.763586	874.537964	-613.633179	159.953201	503.856812	-572.751709	-99.322266	510.252411	-627.587097	161.938965	89.013947	-589.019104	-108.523613	94.079437	-513.916199	203.166107	1386.819580	-475.561737	-127.848900	1380.835693	-472.841095	46.885921	1404.285889	-509.412354	26.876028	1677.627563	-469.438507	313.317719	1167.469482	-419.682434	-218.234634	1151.048706	-296.344849	129.373703	1139.622681	-279.449249	-14.749689	1080.932007	-457.565735	53.432552	968.972473	621.764832	-26.091425	935.735413	623.039734	130.802002
-511.286560	129.967300	879.999817	-483.565125	-30.881115	874.536743	-613.657410	159.829880	503.828094	-572.792175	-99.423447	510.168732	-627.607117	161.923386	89.006699	-589.020935	-108.554977	94.019684	-513.873840	203.142700	1386.733032	-475.583130	-127.853386	1380.859497	-472.814667	46.877502	1404.248169	-509.204529	27.070456	1677.635376	-469.511597	312.959534	1167.247925	-419.850342	-218.416702	1151.098999	-296.332611	129.429810	1139.310913	-279.657318	-14.988378	1080.647705	-457.682098	53.278698	968.955139	621.755676	-26.111786	935.710754	623.152893	130.700592
-511.356140	129.744553	879.945007	-483.708588	-31.089848	874.534607	-613.693542	159.733047	503.790314	-572.856201	-99.549194	510.166779	-627.627930	161.916031	88.999176	-589.042053	-108.565987	93.993149	-513.861877	203.140762	1386.664429	-475.615021	-127.839561	1380.884644	-472.804016	46.898849	1404.208496	-509.008240	27.250206	1677.650146	-469.584778	313.050629	1167.190796	-420.031586	-218.559189	1151.144287	-296.633087	129.243408	1138.873657	-279.858856	-15.146278	1080.390503	-457.786011	53.075520	968.925049	621.708435	-26.190777	935.717773	623.264099	130.617096
-511.453186	129.597183	879.909485	-483.860931	-31.233307	874.532593	-613.759888	159.659958	503.793427	-572.923401	-99.642532	510.137787	-627.640930	161.895782	88.998116	-589.020630	-108.570190	93.988571	-513.846436	203.144043	1386.581787	-475.646576	-127.828880	1380.932739	-472.809998	46.916973	1404.173828	-508.803619	27.495380	1677.609375	-469.666260	313.083649	1167.099365	-420.203400	-218.672653	1151.199585	-296.731476	129.371445	1138.509155	-280.067535	-15.229610	1080.182861	-457.913788	52.935055	968.907349	621.642273	-26.240295	935.711426	623.344604	130.533279
-511.542206	129.452515	879.864380	-484.021698	-31.372232	874.540833	-613.825439	159.613205	503.768280	-573.038574	-99.744484	510.175903	-627.649414	161.892563	88.961388	-589.063232	-108.606903	94.009117	-513.852417	203.155884	1386.498779	-475.704163	-127.835136	1380.986938	-472.819763	46.974411	1404.135742	-508.624969	27.681858	1677.623169	-469.827148	313.149017	1166.956787	-420.392822	-218.756180	1151.259521	-296.940674	129.455444	1138.128052	-280.254791	-15.305958	1079.984131	-458.039032	52.806026	968.888611	621.587952	-26.288630	935.723022	623.453125	130.447189
-511.639709	129.319061	879.812256	-484.163269	-31.533762	874.513794	-613.887634	159.516098	503.709198	-573.110229	-99.821770	510.149231	-627.649353	161.892639	88.953407	-589.070801	-108.609718	94.007988	-513.889954	203.180923	1386.417114	-475.740936	-127.828423	1381.028687	-472.851288	46.971420	1404.088013	-508.449158	27.848566	1677.620361	-469.924683	313.654419	1167.010010	-420.523987	-218.764755	1151.294434	-297.178802	129.559586	1137.686035	-280.379974	-15.529261	1080.390015	-458.168701	52.659424	968.853333	621.535889	-26.314373	935.705139	623.528687	130.389160
-511.767883	129.177338	879.749451	-484.315002	-31.727043	874.496338	-613.970703	159.426849	503.703918	-573.190247	-99.916008	510.147675	-627.678101	161.859085	88.943108	-589.057922	-108.626701	93.976799	-513.922363	203.213409	1386.328613	-475.811523	-127.811699	1381.058594	-472.889038	46.999142	1404.041016	-508.276886	28.029423	1677.629272	-470.240692	313.709137	1166.835571	-420.717743	-218.786270	1151.321167	-297.522858	129.633301	1137.193481	-280.626617	-15.586492	1080.203125	-458.311554	52.510216	968.813721	621.459900	-26.394430	935.703003	623.611816	130.303467
-511.906555	129.060181	879.729858	-484.499084	-31.883032	874.477356	-614.027466	159.326187	503.690674	-573.291077	-99.979355	510.091644	-627.651672	161.865723	88.924019	-588.998901	-108.655685	93.920662	-513.949707	203.245667	1386.259399	-475.855225	-127.775467	1381.073608	-472.924377	46.995117	1404.007080	-508.116943	28.140938	1677.696777	-470.721344	313.413116	1166.520386	-420.911682	-218.822540	1151.324829	-297.917877	129.531464	1136.697632	-280.856110	-15.618629	1079.930176	-458.477966	52.360954	968.797180	621.382751	-26.425959	935.686462	623.657837	130.248444
-512.051086	128.889267	879.716370	-484.666656	-32.045189	874.471802	-614.048950	159.195953	503.662262	-573.372498	-100.047417	510.056061	-627.618286	161.803970	88.917839	-588.978271	-108.665474	93.865631	-514.015930	203.265686	1386.200562	-475.912506	-127.777382	1381.125732	-472.969482	46.991489	1403.980225	-507.952545	28.298313	1677.720825	-470.960022	313.802856	1166.514893	-421.148712	-218.923126	1151.349365	-298.282776	129.702972	1136.254517	-281.199188	-15.495869	1079.081055	-458.638824	52.192558	968.789795	621.293030	-26.460739	935.672424	623.718872	130.180878
-512.214844	128.704971	879.677246	-484.855988	-32.213242	874.470642	-614.139587	159.101929	503.671631	-573.547913	-100.138680	510.047882	-627.631897	161.802963	88.921753	-589.016541	-108.700516	93.852242	-514.073792	203.283524	1386.120239	-475.939545	-127.772339	1381.151367	-473.000000	47.008018	1403.952271	-507.797272	28.452492	1677.741455	-471.497192	313.512817	1166.195557	-421.180695	-219.112473	1151.437378	-298.689972	129.791962	1135.793091	-281.279358	-15.462605	1079.371948	-458.821106	52.031067	968.771545	621.176758	-26.511972	935.678040	623.761780	130.143433
-512.421692	128.541245	879.634705	-485.046539	-32.349304	874.452576	-614.231079	159.041321	503.625671	-573.686584	-100.199593	510.001617	-627.617310	161.784760	88.943100	-589.041870	-108.708641	93.816582	-514.176514	203.314056	1386.009521	-475.968079	-127.765221	1381.202026	-473.035095	47.042656	1403.928589	-507.631622	28.601309	1677.747559	-471.934692	313.546021	1165.942017	-421.398712	-219.070007	1151.432373	-298.987762	130.104355	1135.347046	-281.664276	-15.693675	1079.261230	-459.010406	51.901535	968.736328	621.067383	-26.563400	935.687073	623.804382	130.064575
-512.630859	128.358871	879.589905	-485.263916	-32.480961	874.453308	-614.312378	158.974274	503.597931	-573.848755	-100.289322	509.999451	-627.662842	161.733490	88.919571	-589.119324	-108.716614	93.807579	-514.273560	203.364441	1385.889893	-476.005646	-127.730202	1381.245239	-473.075348	47.091766	1403.885864	-507.459198	28.820879	1677.695557	-472.392303	313.954681	1165.851929	-421.782135	-218.764618	1151.331421	-299.466858	130.314331	1134.834595	-281.764587	-15.408037	1079.011230	-459.221069	51.770142	968.712097	620.954712	-26.602659	935.686218	623.845337	130.062515
-512.849243	128.258652	879.556702	-485.463440	-32.601360	874.440552	-614.435486	158.922348	503.568665	-574.045593	-100.356224	509.989166	-627.661987	161.720016	88.887024	-589.112549	-108.714157	93.803902	-514.401489	203.407730	1385.783691	-476.034332	-127.715317	1381.286987	-473.154602	47.129704	1403.848145	-507.305481	28.930243	1677.748779	-473.012146	314.037170	1165.605957	-422.061005	-218.746597	1151.329224	-300.026825	130.500381	1134.314819	-282.214447	-15.608116	1078.880371	-459.430725	51.675571	968.688721	620.857605	-26.620949	935.705078	623.878845	129.996735
-513.103210	128.141891	879.533264	-485.681091	-32.713207	874.417725	-614.552979	158.896896	503.548584	-574.194641	-100.434631	509.978821	-627.652954	161.723160	88.888046	-589.178467	-108.746452	93.757591	-514.518127	203.453094	1385.677490	-476.086975	-127.727516	1381.338989	-473.220703	47.195858	1403.807983	-507.153412	29.092541	1677.755249	-473.574249	314.107574	1165.439209	-422.306915	-218.705795	1151.320190	-300.731262	130.520370	1133.763428	-282.496490	-15.631954	1078.712891	-459.663300	51.571293	968.663818	620.730469	-26.647730	935.694275	623.895508	129.996384
-513.310059	128.081100	879.511108	-485.910126	-32.801075	874.406738	-614.645630	158.830612	503.573639	-574.383850	-100.516876	509.969086	-627.645386	161.690414	88.874489	-589.211609	-108.770576	93.743858	-514.655518	203.482086	1385.591309	-476.129272	-127.719902	1381.378052	-473.272064	47.222607	1403.795410	-507.006683	29.256342	1677.763306	-474.272919	314.237000	1165.255859	-422.605255	-218.706421	1151.312012	-301.332367	130.718155	1133.175903	-282.813782	-15.623284	1078.443604	-459.877350	51.497948	968.645508	620.649902	-26.624743	935.704590	623.921021	129.983658
-513.527466	128.030701	879.514587	-486.099792	-32.941433	874.365723	-614.785889	158.798569	503.598755	-574.534363	-100.589272	509.953461	-627.664551	161.679886	88.884308	-589.163025	-108.785995	93.724655	-514.809326	203.505219	1385.543091	-476.188660	-127.742683	1381.443359	-473.440338	47.259838	1403.769165	-506.868591	29.424053	1677.789063	-475.024780	314.314636	1165.093140	-422.945343	-218.682343	1151.322510	-301.887360	130.982880	1132.639526	-283.134338	-15.669981	1078.215698	-460.069824	51.383930	968.622742	620.551086	-26.595444	935.691284	623.917053	129.985168
-513.828003	127.949089	879.535156	-486.332489	-33.041134	874.363647	-614.905823	158.691895	503.608582	-574.631653	-100.597664	509.906921	-627.674438	161.668320	88.887474	-589.181396	-108.823860	93.714020	-515.029358	203.530136	1385.489258	-476.266449	-127.737892	1381.502686	-473.593964	47.305187	1403.747314	-506.731689	29.590824	1677.810791	-475.722992	314.336273	1164.914429	-423.261780	-218.700043	1151.323730	-302.586121	131.189102	1132.032104	-283.422119	-15.777552	1077.971558	-460.325684	51.298695	968.627014	620.428162	-26.633465	935.703979	623.908691	129.949661
-514.127930	127.859596	879.539673	-486.630768	-33.068115	874.380676	-615.361206	158.957870	503.753693	-574.807312	-100.692619	509.885742	-627.789185	161.623474	88.926277	-589.193359	-108.848755	93.668259	-515.244873	203.557571	1385.403320	-476.341827	-127.714371	1381.550049	-473.720154	47.380547	1403.730225	-506.601929	29.767681	1677.802612	-476.435913	314.935974	1164.883789	-423.582306	-218.679459	1151.322144	-303.493927	131.224136	1131.317261	-283.760986	-15.884670	1077.796875	-460.617401	51.250870	968.634155	620.274536	-26.624901	935.707031	623.861328	129.945541
-514.454834	127.729492	879.512756	-486.896027	-33.161476	874.394348	-615.534668	158.895035	503.723572	-574.943787	-100.791023	509.870575	-627.844116	161.596985	88.914101	-589.214600	-108.888435	93.661812	-515.473633	203.581604	1385.292236	-476.370789	-127.687332	1381.602295	-473.813446	47.446022	1403.714233	-506.465454	29.956022	1677.808838	-477.178741	315.033264	1164.672729	-423.863434	-218.708511	1151.314209	-304.165741	131.511810	1130.634521	-283.970734	-15.688657	1077.461304	-460.896790	51.181530	968.618530	620.126587	-26.627155	935.698303	623.828979	129.890030
-514.768433	127.620514	879.480469	-487.177246	-33.224022	874.388977	-615.735779	158.843338	503.702087	-575.080872	-100.827850	509.843292	-627.853210	161.625504	88.882866	-589.247498	-108.928650	93.644737	-515.656799	203.605576	1385.197632	-476.370728	-127.663925	1381.619019	-473.921448	47.514603	1403.682983	-506.332123	30.164482	1677.795898	-477.982208	315.117950	1164.444946	-424.180206	-218.733994	1151.301514	-305.042786	131.612610	1129.900269	-284.465424	-15.971608	1077.368652	-461.178925	51.123096	968.591919	619.978699	-26.629284	935.689453	623.775818	129.874557
-515.077515	127.538200	879.451721	-487.400208	-33.384399	874.363831	-615.766357	158.551193	503.565582	-575.216736	-100.897194	509.824524	-627.851074	161.650513	88.845718	-589.243042	-108.938072	93.604904	-515.898621	203.627396	1385.100586	-476.421448	-127.654564	1381.650269	-474.048584	47.588699	1403.644287	-506.214447	30.359589	1677.785400	-478.896545	314.884827	1164.042603	-424.310822	-218.987564	1151.378174	-305.785706	131.779282	1129.210327	-284.824402	-16.073484	1077.108521	-461.427795	51.026436	968.556458	619.834534	-26.576439	935.658325	623.706970	129.864441
-515.377136	127.437897	879.426636	-487.669769	-33.484310	874.394470	-615.920471	158.444672	503.529205	-575.355286	-100.938538	509.785400	-627.830261	161.661514	88.836029	-589.226685	-108.988579	93.585114	-516.176147	203.649384	1385.015503	-476.467133	-127.635872	1381.654541	-474.191833	47.637035	1403.622681	-506.099884	30.557205	1677.786621	-479.758759	314.990875	1163.809692	-424.759094	-218.777863	1151.231812	-306.805573	131.769089	1128.495850	-285.151489	-16.105669	1076.750488	-461.715271	50.964966	968.558838	619.686340	-26.558229	935.656189	623.643066	129.889618
-515.721802	127.371048	879.421021	-487.964752	-33.573174	874.392273	-616.144897	158.376907	503.545776	-575.507935	-101.035606	509.767548	-627.853943	161.643387	88.808929	-589.245728	-109.007050	93.548203	-516.409058	203.675171	1384.940918	-476.530548	-127.597519	1381.644653	-474.371826	47.661369	1403.608643	-505.992249	30.747719	1677.795654	-480.578278	315.346863	1163.667236	-425.026581	-218.803696	1151.179810	-307.681183	131.921066	1127.929932	-285.338837	-15.908611	1076.164307	-462.017517	50.904140	968.546570	619.547485	-26.543879	935.654419	623.548645	129.858124
-516.089417	127.241440	879.410278	-488.249664	-33.684116	874.387085	-616.517273	158.469711	503.630188	-575.691833	-101.123642	509.754181	-627.896179	161.635361	88.822144	-589.304199	-109.059502	93.558037	-516.774963	203.712936	1384.835327	-476.722382	-127.577202	1381.620361	-474.610168	47.742023	1403.597168	-505.891632	30.957533	1677.802979	-481.430267	315.388611	1163.314453	-425.311737	-218.864822	1151.145996	-308.439026	132.144501	1127.420288	-285.914276	-16.132113	1076.058838	-462.324158	50.811630	968.528809	619.415894	-26.527655	935.649170	623.478882	129.854721
-516.475830	127.140579	879.405579	-488.480408	-33.868717	874.336548	-616.780273	158.387802	503.607788	-575.844421	-101.180397	509.775757	-627.900208	161.632339	88.822235	-589.324890	-109.073540	93.517044	-517.037903	203.729904	1384.709473	-476.796112	-127.560722	1381.655518	-474.764496	47.787365	1403.593140	-505.810852	31.174213	1677.811401	-482.383270	315.422791	1162.998169	-425.593842	-218.868668	1151.111694	-309.324768	132.327332	1126.880981	-286.079102	-15.887637	1075.485718	-462.609680	50.683620	968.490540	619.287537	-26.505917	935.662842	623.376587	129.840210
-516.896912	127.070328	879.383484	-488.795715	-33.939487	874.347595	-617.059265	158.313370	503.559509	-576.052185	-101.258308	509.747833	-627.938232	161.634247	88.812057	-589.389771	-109.110260	93.496445	-517.246399	203.773727	1384.545410	-476.839233	-127.541435	1381.652222	-474.887421	47.855167	1403.574707	-505.736572	31.387995	1677.813110	-483.348419	315.474915	1162.591919	-425.903778	-218.867157	1151.068970	-310.077118	132.569931	1126.365356	-286.617004	-16.069513	1075.364502	-462.968750	50.659912	968.478943	619.084595	-26.514898	935.652710	623.231445	129.811111
-517.305176	126.991249	879.353149	-489.109009	-34.007397	874.339294	-617.350159	158.201050	503.533295	-576.234375	-101.341095	509.719757	-627.971375	161.625534	88.761620	-589.398743	-109.146240	93.454185	-517.521790	203.825775	1384.385132	-476.918701	-127.561882	1381.658325	-475.065094	47.897678	1403.520386	-505.655670	31.617401	1677.791260	-484.348572	315.537720	1162.255615	-426.207611	-218.808365	1151.008789	-310.887390	132.789032	1125.785767	-286.947021	-16.014793	1075.088379	-463.314484	50.625660	968.451294	618.914307	-26.503727	935.648376	623.088501	129.808640
-517.724976	126.920265	879.359802	-489.431488	-34.056351	874.334412	-617.435791	157.936768	503.405823	-576.459351	-101.426933	509.696228	-627.957947	161.615570	88.693520	-589.484985	-109.179321	93.426468	-517.825378	203.826569	1384.262329	-477.034668	-127.572861	1381.667603	-475.268066	47.952911	1403.478638	-505.608582	31.835997	1677.787476	-485.472870	315.386902	1161.809082	-426.508179	-218.811966	1150.946045	-311.696442	133.071960	1125.243164	-287.267517	-15.890731	1074.796509	-463.677338	50.585377	968.447693	618.700195	-26.543694	935.643616	622.939758	129.771820
-518.135742	126.797279	879.351868	-489.739532	-34.120632	874.352478	-617.653076	157.833328	503.381195	-576.651428	-101.507156	509.664948	-627.930786	161.631149	88.680046	-589.499207	-109.197876	93.366463	-518.178101	203.895889	1384.157227	-477.152313	-127.570091	1381.680054	-475.474884	48.010086	1403.443115	-505.567505	32.091698	1677.738281	-486.425507	315.639832	1161.648926	-426.837036	-218.790390	1150.897217	-312.451965	133.449539	1124.695190	-287.661621	-15.752174	1074.469238	-464.044006	50.532227	968.454102	618.487976	-26.554779	935.638428	622.760559	129.730469
-518.551086	126.753654	879.346863	-490.120605	-34.114994	874.388306	-617.903137	157.747864	503.353455	-576.883911	-101.634041	509.600433	-628.001465	161.619904	88.654015	-589.507874	-109.255180	93.348755	-518.534546	203.941025	1384.076660	-477.278625	-127.561821	1381.691162	-475.689453	48.065712	1403.429321	-505.539551	32.303947	1677.755371	-487.425446	315.691559	1161.430298	-427.000702	-219.055969	1150.975708	-313.156128	133.767807	1124.236450	-288.088440	-15.654470	1074.139526	-464.443268	50.546124	968.468445	618.283936	-26.572802	935.649231	622.593201	129.710861
-519.019958	126.668167	879.332458	-490.487122	-34.149582	874.387329	-618.150146	157.663635	503.349792	-577.069824	-101.738571	509.601715	-627.982239	161.622696	88.660744	-589.591492	-109.290337	93.323128	-518.869324	203.967606	1384.009888	-477.411316	-127.564819	1381.734985	-475.926270	48.147366	1403.427368	-505.529907	32.506989	1677.766235	-488.350098	315.794708	1161.248535	-427.293213	-219.092972	1150.968262	-313.817383	134.228699	1123.769043	-288.567749	-15.411943	1073.617432	-464.857269	50.521202	968.457520	618.072388	-26.585911	935.649292	622.429016	129.727539
-519.530212	126.588043	879.319702	-490.853119	-34.226681	874.362793	-618.581787	157.780670	503.401581	-577.283630	-101.829407	509.608856	-628.057800	161.611389	88.653008	-589.675354	-109.326370	93.322525	-519.245422	204.002747	1383.934937	-477.517883	-127.547607	1381.773438	-476.164154	48.180893	1403.405396	-505.534821	32.717560	1677.774414	-489.344696	315.798004	1161.040894	-427.559631	-219.037659	1150.975220	-314.537018	134.640778	1123.389404	-288.942291	-15.303494	1073.669678	-465.287170	50.473392	968.433838	617.848877	-26.600502	935.668030	622.264465	129.731339
-520.026306	126.567612	879.324036	-491.132690	-34.369873	874.281067	-618.707886	157.536926	503.282104	-577.444763	-101.924744	509.612976	-628.053162	161.622635	88.607613	-589.673828	-109.349693	93.291183	-519.643188	204.025024	1383.869019	-477.641693	-127.516052	1381.806396	-476.428925	48.269802	1403.377563	-505.551056	32.917114	1677.780518	-490.372040	315.855042	1160.781982	-428.017029	-218.751190	1150.916138	-315.333527	134.902206	1123.025513	-289.367798	-15.122206	1073.493286	-465.665619	50.394844	968.390930	617.624695	-26.594891	935.688354	622.099792	129.694092
-520.509521	126.525589	879.303223	-491.500793	-34.434933	874.267090	-619.122742	157.699463	503.342316	-577.630737	-101.962914	509.571625	-628.083435	161.645218	88.622025	-589.671936	-109.371872	93.236069	-520.063049	204.120453	1383.776855	-477.752594	-127.462601	1381.831543	-476.664978	48.318405	1403.323975	-505.591309	33.064869	1677.832886	-491.322662	315.912445	1160.542114	-428.266144	-218.682327	1150.884766	-316.029022	135.246475	1122.775513	-289.839264	-14.855204	1073.315918	-466.077240	50.375858	968.365784	617.362976	-26.571568	935.716064	621.859192	129.705322
-520.923889	126.385910	879.237305	-491.854523	-34.459473	874.238892	-619.094788	157.409256	503.166992	-577.808899	-102.034790	509.514069	-627.963501	161.726135	88.566544	-589.686768	-109.395378	93.189835	-520.469177	204.160156	1383.674194	-477.841858	-127.414322	1381.858276	-476.937195	48.371689	1403.270020	-505.653198	33.259033	1677.836670	-492.317657	315.728119	1160.180298	-428.509399	-218.660980	1150.902832	-316.724915	135.560471	1122.578857	-290.344818	-14.630964	1073.039795	-466.468384	50.332092	968.319946	617.115479	-26.522764	935.712463	621.625854	129.729187
-521.409180	126.246460	879.216003	-492.247803	-34.505203	874.289856	-619.410889	157.543427	503.148865	-578.018127	-102.119171	509.442932	-628.100525	161.681717	88.561234	-589.802124	-109.444527	93.112778	-521.025269	204.243637	1383.588745	-478.030487	-127.320732	1381.862427	-477.263275	48.449276	1403.223145	-505.727966	33.425026	1677.853027	-493.184906	315.785706	1159.938843	-428.726166	-218.607986	1150.894775	-317.341492	135.832108	1122.497070	-290.865814	-14.388128	1072.813110	-466.924561	50.302856	968.339111	616.853333	-26.554832	935.732178	621.404480	129.686295
-521.897949	126.164734	879.184753	-492.573700	-34.598179	874.231018	-619.400085	157.312668	502.992584	-578.187012	-102.152847	509.378937	-628.143677	161.660904	88.530220	-589.776306	-109.478996	93.058571	-521.391724	204.282898	1383.557983	-478.057922	-127.276802	1381.886230	-477.487732	48.518505	1403.184570	-505.817383	33.596336	1677.860596	-494.037750	315.941559	1159.891113	-428.916321	-218.580917	1150.914795	-317.897919	136.114349	1122.547607	-291.408630	-14.127953	1072.619385	-467.328949	50.240540	968.291565	616.656311	-26.672180	935.727600	621.344604	129.317017
-522.414063	126.190987	879.172668	-493.035461	-34.533344	874.230591	-619.650452	157.428162	502.996826	-578.357361	-102.196922	509.299988	-628.258545	161.569305	88.524902	-589.785400	-109.497276	92.996635	-521.902771	204.303955	1383.490967	-478.141083	-127.224518	1381.913696	-477.785248	48.615604	1403.133667	-505.919250	33.755630	1677.875000	-494.841217	315.990234	1159.736694	-429.090820	-218.549042	1150.961548	-318.494507	136.410767	1122.598633	-291.980408	-13.817682	1072.437988	-467.812836	50.308266	968.282043	616.280579	-26.525988	935.699158	620.876160	129.671448
-522.943787	126.106491	879.137756	-493.419434	-34.580811	874.221375	-619.789917	157.380798	502.920074	-578.568726	-102.276352	509.251160	-628.292236	161.533051	88.503242	-589.848511	-109.552208	92.953873	-522.397400	204.330063	1383.418579	-478.250824	-127.116615	1381.954102	-478.136719	48.721325	1403.091064	-506.019897	33.979134	1677.848389	-495.652588	315.986877	1159.630127	-429.247925	-218.492233	1151.001587	-319.018860	136.593826	1122.686523	-292.581940	-13.542999	1072.300415	-468.271515	50.293900	968.258240	615.995728	-26.518215	935.690552	620.638977	129.688095
-523.467102	126.046890	879.135437	-493.867096	-34.605614	874.242493	-619.943420	157.333466	502.832123	-578.747681	-102.334251	509.235992	-628.378113	161.495850	88.459724	-589.858948	-109.579880	92.956367	-522.907043	204.396561	1383.366699	-478.380188	-127.032127	1382.014282	-478.470459	48.851173	1403.090332	-506.172485	34.103577	1677.919556	-496.539032	316.018433	1159.683838	-429.222107	-218.695709	1151.148804	-319.585022	136.775818	1122.820190	-293.242371	-13.229471	1072.215942	-468.755737	50.285152	968.265442	615.671997	-26.527617	935.717041	620.392090	129.648270
-523.953064	125.968910	879.119263	-494.262756	-34.628899	874.259277	-620.062012	157.284576	502.756226	-578.960693	-102.405693	509.244293	-628.453613	161.433609	88.442101	-589.963989	-109.620758	92.942749	-523.581665	204.280685	1383.246826	-478.486725	-126.914246	1382.088013	-478.796906	48.974583	1403.081177	-506.330994	34.268200	1677.949707	-497.121063	315.776367	1159.402466	-429.355347	-218.654770	1151.235229	-320.082458	136.912430	1122.968384	-293.887939	-12.956982	1072.093018	-469.210083	50.274666	968.269653	615.362305	-26.533855	935.752380	620.150940	129.654968
-524.427002	125.891953	879.095337	-494.628967	-34.715073	874.277710	-620.230469	157.244980	502.684906	-579.200867	-102.484154	509.238708	-628.448425	161.440140	88.418633	-589.987915	-109.667984	92.934540	-524.177063	204.319016	1383.224854	-478.631409	-126.790504	1382.105225	-479.178619	49.071835	1403.081909	-506.504517	34.413345	1677.975708	-497.805328	316.120514	1159.674072	-429.482300	-218.541290	1151.268433	-320.605408	136.993454	1123.151733	-294.551971	-12.634210	1071.966064	-469.635315	50.242786	968.266602	615.077820	-26.478598	935.780396	619.869019	129.684448
-524.951050	125.883904	879.105042	-494.983337	-34.809135	874.238586	-620.432495	157.187454	502.657562	-579.441406	-102.556938	509.222778	-628.516602	161.407211	88.394852	-590.052185	-109.693886	92.891411	-524.903931	204.388336	1383.174194	-478.869873	-126.647766	1382.125977	-479.624817	49.177299	1403.060181	-506.707520	34.567833	1677.984985	-498.415771	316.090942	1159.609009	-429.612061	-218.504120	1151.318359	-321.122894	137.021072	1123.313477	-295.249847	-12.247337	1071.712402	-470.075592	50.203358	968.251770	614.817383	-26.585991	935.803772	619.781738	129.345047
-525.454224	125.883980	879.114868	-495.414917	-34.778233	874.249817	-620.720459	157.136398	502.640656	-579.669312	-102.626648	509.184845	-628.643799	161.359100	88.379089	-590.099792	-109.711342	92.844917	-525.526733	204.376282	1383.170044	-479.009399	-126.564819	1382.145508	-480.029388	49.285217	1403.069458	-506.930664	34.710617	1677.992310	-499.019196	316.024048	1159.593506	-429.960724	-218.122757	1151.240356	-321.588684	137.038971	1123.450928	-295.848083	-11.939691	1071.634521	-470.550842	50.236752	968.264832	614.425232	-26.378290	935.756531	619.295227	129.717041
-525.945496	125.872490	879.098633	-495.896332	-34.727245	874.293335	-620.968201	157.092560	502.616821	-579.883728	-102.680275	509.137177	-628.527893	161.040009	88.135658	-590.155945	-109.751419	92.810951	-525.994141	204.302078	1383.072388	-479.071075	-126.475616	1382.171509	-480.405823	49.385921	1403.076294	-507.166321	34.860535	1677.992798	-499.573090	315.913513	1159.581055	-430.101440	-217.993790	1151.277100	-322.014465	137.069077	1123.649902	-296.490814	-11.655950	1071.538574	-471.054993	50.291359	968.284424	614.050110	-26.305908	935.741699	618.952393	129.708542
-526.407532	125.827103	879.081421	-496.250549	-34.763378	874.307922	-621.214600	157.082092	502.614044	-580.080017	-102.727600	509.078766	-628.583923	161.054825	88.111809	-590.196899	-109.773560	92.754166	-526.694153	204.438995	1383.134277	-479.297729	-126.354790	1382.175903	-480.841705	49.488300	1403.087402	-507.416931	35.014946	1678.010742	-500.174164	315.630249	1159.431152	-430.266235	-217.883423	1151.302734	-322.429535	137.045059	1123.802856	-297.087646	-11.393718	1071.536011	-471.476257	50.293201	968.286682	613.715698	-26.285740	935.745544	618.655823	129.724503
-526.833313	125.834846	879.086426	-496.611145	-34.752262	874.333374	-621.421143	157.052292	502.586029	-580.285156	-102.746948	509.047668	-628.796082	161.323257	88.299477	-590.265564	-109.808907	92.752251	-527.395386	204.464828	1383.123657	-479.505951	-126.252907	1382.196411	-481.289063	49.562840	1403.080811	-507.691071	35.173946	1678.020630	-500.716705	315.556366	1159.423584	-430.393707	-217.778549	1151.326172	-322.796478	137.078629	1123.940063	-297.600067	-11.180997	1071.603638	-471.905609	50.323334	968.316467	613.395996	-26.235415	935.759277	618.320496	129.776489
-527.291870	125.827698	879.084412	-496.978455	-34.770786	874.358704	-621.641113	156.981384	502.532471	-580.458191	-102.758629	509.039978	-628.823181	161.325439	88.270164	-590.239014	-109.796501	92.700142	-527.976685	204.485458	1383.090454	-479.707581	-126.148659	1382.220459	-481.725281	49.640396	1403.091675	-507.986725	35.339306	1678.029907	-501.405762	315.240662	1159.345703	-430.556274	-217.688416	1151.365723	-323.172058	137.100250	1124.058594	-298.250977	-10.815383	1071.609619	-472.334015	50.345287	968.333069	613.036865	-26.185575	935.777771	617.969543	129.826431
-527.608582	125.723724	879.027283	-496.954285	-35.182884	874.328125	-621.768555	156.933594	502.500946	-580.621155	-102.772255	509.097107	-628.831787	161.338303	88.229767	-589.902039	-109.621681	92.495796	-528.734558	204.506912	1383.022949	-480.076233	-126.028099	1382.247314	-482.256836	49.748882	1403.082275	-508.305786	35.503479	1678.027344	-501.904633	315.284729	1159.330811	-430.528931	-217.849854	1151.444824	-323.538086	137.218964	1124.151855	-298.732971	-10.582099	1071.552246	-472.542511	50.164932	968.312134	612.728271	-26.198662	935.826599	617.740479	129.590225
-528.113220	125.808464	879.053406	-497.655151	-34.746567	874.370056	-622.020508	156.915192	502.484406	-580.850281	-102.827522	508.992126	-628.872559	161.344040	88.159767	-589.929016	-109.591766	92.446960	-529.303589	204.449982	1382.965332	-480.348114	-125.949432	1382.262939	-482.728760	49.826290	1403.063965	-508.645996	35.648369	1678.026367	-502.482147	315.203918	1159.300415	-430.686554	-217.754211	1151.469482	-323.890442	137.367432	1124.220581	-299.164032	-10.362438	1071.469482	-473.149109	50.395840	968.349365	612.351929	-26.127239	935.831299	617.361755	129.644135
-528.559082	125.755180	879.037048	-498.001099	-34.740429	874.359497	-622.269348	156.874252	502.410553	-581.064941	-102.840424	508.934174	-628.952942	161.313721	88.155457	-589.971924	-109.611961	92.403725	-529.963135	204.590759	1383.035889	-480.654846	-125.890854	1382.288086	-483.193634	49.922050	1403.051147	-509.016235	35.795769	1678.014648	-502.941254	315.374146	1159.332886	-430.921021	-217.620590	1151.460571	-324.288055	137.491989	1124.234375	-299.586334	-10.134193	1071.404785	-473.577698	50.395500	968.348877	611.905334	-26.059872	935.821655	616.925415	129.696335
-528.940979	125.730904	878.992126	-498.280762	-34.721264	874.329773	-622.474487	156.826126	502.377380	-581.218811	-102.833778	508.867401	-628.954590	161.330887	88.093117	-590.078918	-109.625763	92.349037	-530.586731	204.630554	1383.006470	-480.966949	-125.818794	1382.298950	-483.679901	49.959442	1403.021729	-509.408142	35.939201	1678.006836	-503.544922	315.292175	1159.266235	-431.349426	-217.219910	1151.365356	-324.660828	137.616333	1124.236450	-299.916534	-9.922459	1071.348511	-473.958618	50.418106	968.331909	611.458069	-25.871693	935.806702	616.272522	130.076416
-529.284790	125.787109	878.970459	-498.544617	-34.702404	874.300598	-622.674744	156.797668	502.319458	-581.404480	-102.842712	508.817627	-628.941711	161.386551	88.107430	-590.027222	-109.632111	92.285889	-531.214539	204.620987	1382.978882	-481.296600	-125.774498	1382.310669	-484.138397	49.984795	1403.013306	-509.814972	36.101955	1677.992554	-504.233368	315.041687	1159.094971	-431.426483	-217.357086	1151.473022	-325.028107	137.781708	1124.181519	-300.267212	-9.752147	1071.331421	-474.312683	50.459721	968.327942	611.107483	-25.754112	935.830383	615.828613	130.092926
-529.651733	125.871696	878.965332	-498.824890	-34.682964	874.271545	-622.922913	156.824554	502.329193	-581.583191	-102.824585	508.768616	-628.949951	161.397888	88.039604	-590.048279	-109.623962	92.252411	-531.783386	204.621140	1382.916992	-481.663788	-125.735077	1382.304077	-484.628448	50.043980	1402.986328	-510.230835	36.246632	1677.963989	-504.819672	315.010651	1159.040894	-431.856812	-216.979309	1151.376831	-325.448700	137.945938	1124.103882	-300.595612	-9.562514	1071.291260	-474.676086	50.509293	968.328186	610.712463	-25.857637	935.881226	615.553345	129.778717
-530.053162	125.844711	878.937927	-499.116791	-34.689526	874.232178	-623.133362	156.799011	502.306732	-581.753784	-102.812309	508.720734	-628.959534	161.426819	88.004204	-590.146179	-109.620056	92.210762	-532.295593	204.549835	1382.803101	-482.031494	-125.699577	1382.295532	-485.136810	50.100353	1402.993652	-510.671509	36.395000	1677.960693	-505.449188	315.118988	1159.025635	-431.930389	-217.186279	1151.529297	-325.875549	138.150146	1123.976807	-300.927460	-9.429311	1071.336548	-475.054169	50.506851	968.307556	610.267944	-25.813866	935.931641	615.113647	129.770737
-530.435364	125.837105	878.923645	-499.424408	-34.635517	874.196472	-623.443054	156.775284	502.278839	-581.938538	-102.785362	508.709534	-628.986267	161.474640	87.958107	-590.106445	-109.615799	92.197433	-532.942444	204.655502	1382.873047	-482.401672	-125.652100	1382.338379	-485.633057	50.149403	1402.991699	-511.117462	36.567276	1677.916260	-506.068817	315.100220	1158.972900	-432.208832	-217.170624	1151.598145	-326.352173	138.303909	1123.834473	-301.236053	-9.254036	1071.187866	-475.434998	50.530674	968.298035	609.778809	-25.809084	935.973755	614.634644	129.699173
-530.759705	125.858360	878.885925	-499.707336	-34.565910	874.165527	-623.715576	156.732437	502.251862	-582.037476	-102.764870	508.667023	-628.987061	161.526581	87.898918	-590.138428	-109.625984	92.142281	-533.533508	204.668549	1382.820435	-482.818665	-125.621216	1382.353516	-486.133606	50.174248	1402.953003	-511.577087	36.709808	1677.900757	-506.718842	315.101776	1158.879150	-432.474945	-217.145844	1151.622803	-326.859619	138.478882	1123.655151	-301.558167	-9.106182	1071.180420	-475.765900	50.586056	968.274902	609.210876	-25.633350	935.991089	613.924194	129.996811
-531.100952	125.918724	878.870056	-500.010040	-34.494259	874.140564	-623.986694	156.723480	502.247528	-582.194702	-102.738678	508.637665	-628.971924	161.568542	87.856758	-590.146667	-109.591438	92.104401	-534.096191	204.656799	1382.793213	-483.226471	-125.604362	1382.364868	-486.621216	50.205078	1402.941528	-512.051208	36.785549	1677.928467	-507.459412	314.904663	1158.703979	-432.952759	-216.826462	1151.545166	-327.373749	138.591980	1123.453369	-301.834412	-8.948367	1071.146729	-476.118134	50.650455	968.267517	608.773315	-25.545568	936.055237	613.396606	129.696579
-531.435669	126.007439	878.862610	-500.264008	-34.454563	874.131958	-624.304382	156.773178	502.291229	-582.339050	-102.718872	508.569733	-628.987732	161.606415	87.833321	-590.186462	-109.597061	92.086258	-534.576904	204.543030	1382.651001	-483.662140	-125.598694	1382.373535	-487.090393	50.232052	1402.934570	-512.542175	36.897694	1677.905518	-508.031036	314.998108	1158.583496	-433.278656	-216.791916	1151.564209	-327.924408	138.746765	1123.247314	-302.109161	-8.864527	1071.175781	-476.449127	50.724758	968.274719	608.277222	-25.487917	936.076416	612.936096	129.735367
-531.751038	126.043785	878.861572	-500.467712	-34.428112	874.135315	-624.614197	156.775803	502.294098	-582.461792	-102.696434	508.511749	-629.031250	161.634323	87.779907	-590.204529	-109.634445	92.043396	-535.142700	204.578888	1382.593628	-484.095764	-125.583694	1382.373535	-487.602875	50.242233	1402.927734	-513.050110	37.004238	1677.875122	-508.685425	315.028198	1158.483521	-433.384796	-217.035065	1151.711182	-328.445709	138.831894	1123.006714	-302.414886	-8.874802	1071.347168	-476.756805	50.775848	968.295471	607.947754	-25.406767	936.042847	612.797974	129.704010
-532.066956	126.091705	878.858337	-500.732483	-34.368328	874.132446	-624.905518	156.805405	502.291809	-582.618591	-102.637619	508.442413	-629.021484	161.669647	87.724197	-590.226135	-109.625656	91.983429	-535.740295	204.728287	1382.638550	-484.523407	-125.565674	1382.348145	-488.103455	50.273609	1402.914429	-513.557434	37.110641	1677.845459	-509.284393	315.179901	1158.452759	-433.686981	-217.010483	1151.722290	-328.997620	139.009308	1122.782593	-302.695160	-8.884573	1071.575806	-477.073700	50.837315	968.303406	607.057861	-25.402290	936.084717	611.855286	129.781403
-532.361084	126.133026	878.852661	-501.006226	-34.302692	874.101807	-625.140808	156.754242	502.268585	-582.801025	-102.629784	508.427490	-628.981506	161.719070	87.688217	-590.320923	-109.619316	91.946388	-536.252380	204.702179	1382.541504	-484.988068	-125.558418	1382.343628	-488.580200	50.299332	1402.902954	-514.074524	37.210609	1677.832031	-509.902405	315.135284	1158.315186	-434.196198	-216.689850	1151.649414	-329.585815	139.146332	1122.591797	-303.002625	-8.809629	1071.667725	-477.380463	50.877457	968.295715	607.179993	-25.364296	935.987122	612.341797	129.476364
-532.658264	126.154907	878.828064	-501.274994	-34.215851	874.091858	-625.373596	156.740097	502.229950	-582.945374	-102.592514	508.387848	-628.937317	161.787186	87.622032	-590.259827	-109.614967	91.942772	-536.796265	204.758545	1382.506836	-485.457336	-125.499329	1382.350098	-489.086060	50.313702	1402.865601	-514.606995	37.303867	1677.817627	-510.557404	315.140869	1158.258789	-434.309326	-217.013306	1151.820679	-330.189240	139.160522	1122.465332	-303.392303	-8.807202	1071.783203	-477.695526	50.942524	968.291626	606.381409	-25.813349	936.017944	612.020752	128.741730
-532.954346	126.216431	878.827393	-501.519775	-34.129936	874.068848	-625.591736	156.730423	502.194305	-583.109497	-102.517273	508.352631	-628.952637	161.813370	87.543610	-590.321167	-109.609123	91.897186	-537.300598	204.656021	1382.381714	-485.917297	-125.479919	1382.393921	-489.545807	50.335983	1402.871094	-515.143555	37.387493	1677.796997	-511.104462	315.332336	1158.268188	-434.616425	-217.093369	1151.917114	-330.785553	139.202332	1122.354370	-303.778625	-8.765449	1071.956299	-477.998871	51.009869	968.294189	605.201172	-26.173372	936.187744	611.273315	128.656021
-533.183472	126.193047	878.787170	-501.403564	-34.423042	873.991821	-625.790405	156.689377	502.178467	-583.253906	-102.451447	508.426819	-628.934326	161.827011	87.518951	-590.235291	-109.584518	91.857346	-537.741699	204.755341	1382.473389	-486.224915	-125.486282	1382.425781	-489.981812	50.350811	1402.891602	-515.683228	37.462730	1677.793701	-511.853699	315.046570	1158.157593	-435.133118	-216.845444	1151.946167	-331.372894	139.162811	1122.293823	-304.131195	-8.714021	1072.119507	-478.109131	50.895336	968.256165	604.630554	-26.176798	936.315002	610.967224	128.498810
-533.566406	126.351311	878.817627	-501.945953	-34.076832	874.036011	-626.132141	156.707031	502.168213	-583.450745	-102.428123	508.357880	-628.997070	161.815506	87.493050	-590.286743	-109.577667	91.836990	-538.278259	204.838486	1382.449951	-486.663483	-125.451393	1382.463745	-490.473480	50.378494	1402.895874	-516.244080	37.543606	1677.786377	-512.316345	315.258057	1158.190308	-435.500427	-216.920380	1152.035889	-332.030518	139.144501	1122.249146	-304.542023	-8.703948	1072.242798	-478.583405	51.119907	968.299927	604.093811	-26.202858	936.477600	610.775330	128.336929
-533.809204	126.429810	878.823792	-502.087982	-34.084782	874.026855	-626.393005	156.722824	502.170532	-583.626160	-102.360298	508.354919	-629.030396	161.852127	87.508408	-590.243774	-109.571503	91.821037	-538.872742	204.867111	1382.402100	-487.218353	-125.439545	1382.465210	-491.019531	50.431435	1402.881836	-516.794434	37.602898	1677.768188	-512.923523	315.225372	1158.074341	-435.612366	-217.241302	1152.175049	-332.632507	139.077164	1122.207886	-304.962952	-8.775017	1072.455688	-478.824524	51.158043	968.319031	603.560059	-26.248608	936.663208	610.762756	127.943733
-534.039490	126.441750	878.793091	-502.055145	-34.061657	873.874329	-626.590942	156.717712	502.166321	-583.755981	-102.270401	508.323059	-629.175354	161.954163	87.508575	-590.259521	-109.579765	91.782921	-539.397644	204.860825	1382.356323	-487.703522	-125.381516	1382.462158	-491.473999	50.448196	1402.875244	-517.345154	37.659294	1677.753052	-513.479004	315.075562	1157.945557	-435.956299	-217.270386	1152.223633	-333.153046	139.009506	1122.166260	-305.421753	-8.747539	1072.601440	-478.951324	51.164360	968.239990	602.988403	-26.099047	936.899536	610.573975	127.964127
-534.287598	126.484283	878.773926	-502.297211	-34.224361	873.959656	-626.809753	156.750565	502.165588	-583.996277	-102.234169	508.331818	-628.992310	161.703705	87.280945	-590.264893	-109.580002	91.756378	-539.848877	204.768433	1382.279297	-488.109314	-125.332603	1382.464966	-491.966766	50.478687	1402.871338	-517.888977	37.716385	1677.743164	-514.026917	315.016571	1157.891968	-436.290070	-217.270905	1152.249146	-333.679749	138.869965	1122.160889	-305.842163	-8.727807	1072.749756	-479.255432	51.146709	968.295837	602.532654	-26.045570	937.212402	610.601135	127.887955
-534.577393	126.578560	878.767517	-502.734283	-33.925270	873.975464	-626.973206	156.803055	502.162964	-584.211975	-102.221695	508.279358	-628.932556	161.705978	87.271133	-590.275269	-109.546173	91.732582	-540.368164	204.890961	1382.349976	-488.504761	-125.297356	1382.476074	-492.426941	50.487125	1402.869019	-518.443481	37.765827	1677.743286	-514.559448	314.931915	1157.854126	-436.651459	-217.279999	1152.346069	-334.217896	138.749695	1122.203003	-306.268402	-8.713242	1072.880615	-479.629364	51.324471	968.305969	602.193726	-25.972429	937.553345	610.785156	127.697655
-534.791260	126.644012	878.765686	-502.956604	-33.850548	873.967468	-627.144836	156.828415	502.200195	-584.408630	-102.145233	508.247467	-628.818970	161.689438	87.181816	-590.221558	-109.523109	91.702171	-540.900696	204.902618	1382.339111	-488.923065	-125.272820	1382.498779	-492.909546	50.522064	1402.868774	-519.004822	37.792812	1677.745728	-515.005859	314.975891	1157.850342	-437.006195	-217.339752	1152.404785	-334.733124	138.672012	1122.283447	-306.693817	-8.738074	1073.008911	-479.884094	51.381508	968.317322	601.967041	-25.920719	937.941772	611.054321	127.637238
-534.953918	126.647163	878.729065	-502.815704	-33.757305	873.695129	-627.282043	156.835587	502.148041	-584.453186	-101.965126	508.197968	-628.898010	161.763992	87.226128	-590.184753	-109.511856	91.668976	-541.423096	204.944458	1382.326050	-489.313904	-125.277840	1382.518555	-493.384613	50.539246	1402.856689	-519.541809	37.816593	1677.735718	-515.518860	314.868744	1157.787109	-437.354126	-217.364853	1152.427002	-335.232849	138.583435	1122.321899	-307.092712	-8.777828	1073.143188	-479.893921	51.371277	968.165588	601.390991	-25.719278	938.261292	611.262756	127.131226
-535.183289	126.706436	878.716309	-502.929291	-33.741570	873.647583	-627.472717	156.883377	502.121582	-584.630432	-101.892792	508.172455	-628.858704	161.769073	87.193054	-590.148376	-109.512093	91.628899	-541.764160	204.826035	1382.195801	-489.663269	-125.252609	1382.532593	-493.784271	50.545685	1402.848022	-520.082397	37.848927	1677.712646	-515.973999	314.779572	1157.747192	-437.685425	-217.378571	1152.457642	-335.755615	138.457291	1122.402954	-307.497192	-8.790561	1073.270386	-480.098114	51.408665	968.149292	601.104919	-25.356192	938.567017	611.064148	125.937279
-535.431030	126.784218	878.710632	-503.140564	-33.706562	873.617920	-627.656677	156.919235	502.123993	-584.798157	-101.839203	508.142426	-628.806030	161.911240	87.363091	-589.915710	-109.469398	91.590935	-542.252380	204.858337	1382.158203	-490.117462	-125.223724	1382.499878	-494.229370	50.534664	1402.827637	-520.626221	37.874489	1677.697144	-516.504333	314.436707	1157.622314	-438.235413	-217.096405	1152.339233	-336.212646	138.339645	1122.451538	-307.892334	-8.743860	1073.317383	-480.357300	51.452457	968.144836	601.583679	-25.522137	939.090210	612.552551	126.607185
-535.709717	126.880569	878.733948	-503.578766	-33.794651	873.823547	-627.859009	156.942810	502.118958	-585.062561	-101.854233	508.151276	-628.866211	161.923019	87.380630	-590.082642	-109.478584	91.584450	-542.934082	205.017014	1382.222168	-490.651367	-125.190590	1382.461304	-494.754211	50.539013	1402.807861	-521.160645	37.901825	1677.676025	-516.846497	314.647980	1157.630859	-438.400360	-217.415833	1152.438843	-336.643768	138.250229	1122.482300	-308.304901	-8.783082	1073.420410	-480.789703	51.500969	968.288208	602.939697	-25.947229	939.570984	614.379456	127.151131
-535.888062	126.948639	878.732422	-503.743408	-33.742271	873.830200	-627.979248	156.990555	502.110962	-585.162231	-101.792671	508.124084	-628.878052	161.902832	87.343155	-590.464600	-109.480438	91.564705	-543.345215	205.023010	1382.186768	-491.025482	-125.172989	1382.445923	-495.150879	50.524151	1402.812012	-521.676270	37.904655	1677.661987	-517.259094	314.590820	1157.595703	-438.767120	-217.409546	1152.425537	-337.027832	138.158585	1122.526367	-308.654938	-8.788888	1073.503662	-481.010834	51.558178	968.311890	602.922668	-25.591288	940.192139	614.468201	126.125771
-536.050293	126.973190	878.704102	-503.709198	-33.515862	873.606384	-628.107117	157.029510	502.134216	-585.228088	-101.666405	508.090149	-628.890442	161.928497	87.351509	-590.399231	-109.475494	91.549721	-543.738708	204.909729	1382.074341	-491.407135	-125.191872	1382.444336	-495.565125	50.526737	1402.832886	-522.173950	37.918457	1677.653076	-517.703186	314.447357	1157.494629	-439.337097	-217.083252	1152.326050	-337.387817	138.080551	1122.568970	-308.953033	-8.765340	1073.545044	-481.070251	51.626106	968.186951	604.178406	-26.141901	940.846985	616.556091	126.819344
-536.239441	127.046379	878.692627	-503.898407	-33.426350	873.597412	-628.206787	157.078979	502.131409	-585.343201	-101.615540	508.070862	-628.840088	161.829697	87.124413	-590.405151	-109.464333	91.531258	-544.243652	204.912277	1382.058716	-491.777557	-125.193703	1382.461914	-495.994843	50.493919	1402.836182	-522.673523	37.934467	1677.647095	-518.101013	314.414612	1157.472290	-439.691040	-217.075653	1152.335327	-337.811768	138.013000	1122.663940	-309.275055	-8.766319	1073.640747	-481.294739	51.701771	968.191956	605.484436	-26.356852	941.484009	617.463501	125.424751
-536.443298	127.106056	878.709045	-504.105896	-33.339100	873.605530	-628.332275	157.119827	502.148407	-585.457275	-101.538536	508.075012	-628.887695	161.836456	87.120911	-590.405090	-109.460953	91.515846	-544.747131	205.026230	1382.149414	-492.197968	-125.187981	1382.455078	-496.443695	50.459164	1402.848633	-523.151123	37.936726	1677.653198	-518.462769	314.478180	1157.539185	-439.851532	-217.336349	1152.471069	-338.193268	137.979797	1122.763916	-309.602081	-8.793396	1073.786621	-481.537933	51.762386	968.220703	607.677673	-27.139147	942.232849	619.325806	125.233665
-536.664612	127.176071	878.738525	-504.328400	-33.266895	873.602539	-628.403809	157.170059	502.161713	-585.608887	-101.511032	508.088867	-628.871948	161.839233	87.134628	-590.423889	-109.455666	91.519089	-545.228210	205.034180	1382.151123	-492.634186	-125.216438	1382.483765	-496.900543	50.443443	1402.878418	-523.618408	37.940208	1677.664917	-518.811462	314.491943	1157.567993	-440.434174	-217.018021	1152.336670	-338.571838	137.953583	1122.853638	-309.880951	-8.748644	1073.906860	-481.796600	51.806686	968.250793	609.610046	-27.631006	943.169495	620.918152	124.823021
-536.914673	127.235794	878.776428	-504.546722	-33.197247	873.591919	-628.534424	157.250854	502.193085	-585.790527	-101.484535	508.091675	-628.878296	161.825516	87.163498	-590.458191	-109.479073	91.540245	-545.655090	205.033066	1382.164429	-493.101593	-125.213173	1382.479614	-497.358337	50.411457	1402.894897	-524.050415	37.953201	1677.660156	-519.208801	314.428925	1157.575806	-440.860535	-216.925995	1152.341309	-338.919586	137.949600	1122.885132	-310.161713	-8.716442	1074.041504	-482.055023	51.846256	968.275940	610.878662	-27.801214	944.160767	622.018433	124.244667
-537.168640	127.309494	878.832092	-504.748444	-33.162666	873.609619	-628.640564	157.292404	502.184448	-585.960999	-101.445534	508.090851	-628.859497	161.852341	87.175659	-590.487000	-109.469757	91.520630	-546.112000	205.002945	1382.175781	-493.583160	-125.265053	1382.463501	-497.780640	50.392353	1402.901123	-524.467834	37.958786	1677.662842	-519.617798	314.339752	1157.547974	-441.227509	-216.899979	1152.327393	-339.251282	137.953735	1122.896851	-310.435059	-8.709021	1074.139038	-482.317963	51.882393	968.328308	612.428345	-28.186535	944.842224	623.267090	123.749062
-537.417297	127.331100	878.871155	-504.936279	-33.149300	873.620850	-628.784424	157.305206	502.163757	-586.091064	-101.428032	508.067841	-628.879272	161.880905	87.156639	-590.533569	-109.447151	91.506416	-546.509094	204.867081	1382.078979	-494.010590	-125.274712	1382.425293	-498.204376	50.388451	1402.913940	-524.880859	37.956585	1677.646118	-519.967651	314.328674	1157.523438	-441.576599	-216.871765	1152.320557	-339.581543	137.949326	1122.891846	-310.678284	-8.702504	1074.222656	-482.570953	51.890778	968.368469	613.994324	-28.403612	945.280945	624.031006	123.345032
-537.647278	127.384827	878.887085	-505.119873	-33.121365	873.631897	-628.967957	157.312927	502.201202	-586.190674	-101.357574	508.028564	-628.934143	161.886108	87.160416	-590.504761	-109.444595	91.476891	-546.932678	204.848663	1382.082397	-494.426666	-125.310043	1382.419189	-498.627045	50.362553	1402.932739	-525.260925	37.952175	1677.622437	-520.311890	314.355591	1157.553589	-441.897797	-216.840790	1152.325195	-339.922638	137.941315	1122.867554	-310.905823	-8.678323	1074.355103	-482.817200	51.930664	968.398499	615.371338	-28.890192	945.336121	625.007874	123.281044
-537.840942	127.382912	878.913574	-505.288666	-33.093838	873.658630	-629.095337	157.350266	502.153717	-586.260315	-101.340607	507.991730	-628.928650	161.895096	87.143585	-590.524536	-109.440193	91.458504	-547.407288	204.913071	1382.194214	-494.847778	-125.340782	1382.420898	-499.044647	50.337315	1402.933350	-525.616943	37.998886	1677.557617	-520.650635	314.399780	1157.601563	-442.027771	-217.120026	1152.410889	-340.252899	137.963089	1122.880127	-311.144897	-8.690450	1074.507935	-483.036743	51.942154	968.441223	616.483398	-29.079695	944.921753	625.463745	123.193398
-538.020874	127.444412	878.909912	-505.479370	-33.050480	873.678650	-629.232422	157.371155	502.155273	-586.342834	-101.308876	507.981323	-628.935547	161.917908	87.118332	-590.552307	-109.442131	91.454742	-547.809753	204.855972	1382.215332	-495.223694	-125.397064	1382.436157	-499.454620	50.323792	1402.973145	-525.955811	37.988953	1677.521240	-521.087219	314.357117	1157.619629	-442.349609	-217.110535	1152.423096	-340.736023	137.820206	1122.851440	-311.370850	-8.698415	1074.636597	-483.255371	51.997856	968.463135	617.500000	-29.286737	944.079102	625.826782	122.905540
-538.221130	127.474960	878.900879	-505.674255	-32.994743	873.698425	-629.334045	157.411987	502.116882	-586.403320	-101.324730	507.966705	-628.951111	161.902542	87.111900	-590.526733	-109.443520	91.461838	-548.160461	204.839264	1382.243042	-495.685669	-125.421783	1382.417725	-499.881561	50.275089	1402.975708	-526.289185	37.941994	1677.538696	-521.394043	314.346924	1157.667969	-442.880768	-216.786789	1152.309570	-340.985992	137.996155	1123.002197	-311.550415	-8.698815	1074.787109	-483.480530	52.053638	968.479370	618.385864	-29.405931	942.807983	625.750732	123.344795
-538.426941	127.469841	878.888855	-505.888123	-32.968575	873.703613	-629.442017	157.433105	502.070435	-586.457458	-101.325409	507.947815	-628.942200	161.936035	87.106018	-590.028564	-109.387924	91.431503	-548.553528	204.796021	1382.267944	-496.153473	-125.454399	1382.409668	-500.291595	50.243359	1402.997925	-526.591064	37.938137	1677.514893	-521.736572	314.397644	1157.719971	-443.036438	-217.073288	1152.424927	-341.394287	138.013336	1123.040771	-311.863922	-8.736118	1074.946167	-483.716858	52.067360	968.486877	618.902222	-29.428440	941.281860	625.676819	123.580841
-538.652100	127.449455	878.849609	-506.139923	-32.921932	873.694153	-629.534973	157.418365	502.037811	-586.530518	-101.301361	507.910126	-628.940063	161.911804	87.083435	-590.310852	-109.422508	91.408447	-548.965881	204.762344	1382.302124	-496.611908	-125.481483	1382.383179	-500.711395	50.213593	1402.990479	-526.891113	37.930695	1677.490112	-522.045166	314.429993	1157.775757	-443.567078	-216.736649	1152.298584	-341.791107	138.004059	1123.114258	-311.876892	-8.775117	1074.867798	-483.977478	52.088455	968.471313	619.358398	-29.464365	939.578308	625.694092	123.709557
-538.864319	127.489456	878.851746	-506.356140	-32.871925	873.655090	-629.627991	157.406311	502.047363	-586.621094	-101.337242	507.875092	-628.917419	161.897049	87.032928	-590.290161	-109.419800	91.354774	-549.322815	204.592331	1382.241699	-497.059021	-125.525085	1382.324463	-501.090576	50.160984	1402.979614	-527.176880	37.902321	1677.445923	-522.362915	314.564087	1157.856934	-443.846313	-216.647461	1152.262939	-342.156799	138.000214	1123.211426	-311.721039	-8.981565	1074.996826	-484.221313	52.102661	968.466797	619.756897	-29.458958	937.870239	625.662354	123.927635
-539.107727	127.354492	878.777466	-506.549774	-32.891953	873.597595	-629.735962	157.380524	502.009430	-586.731079	-101.321220	507.835358	-628.946106	161.909592	87.030159	-590.299805	-109.397072	91.314247	-549.708740	204.527283	1382.218384	-497.477661	-125.563766	1382.293579	-501.476135	50.127956	1402.945923	-527.428711	37.881653	1677.393311	-522.729675	314.603699	1157.857666	-444.147278	-216.634949	1152.242676	-342.496490	137.977509	1123.263428	-311.971771	-8.993466	1075.068115	-484.465454	52.044670	968.410583	620.092834	-29.291386	936.266052	625.640198	124.121773
-539.248474	127.500893	878.835815	-506.714783	-32.822033	873.560364	-629.852966	157.432281	502.000214	-586.832703	-101.344559	507.783630	-628.944641	161.914185	87.033844	-590.385559	-109.411621	91.288803	-550.134216	204.623962	1382.281128	-497.852997	-125.599503	1382.232178	-501.860901	50.089672	1402.901123	-527.659790	37.902481	1677.270752	-523.047852	314.639862	1157.863281	-444.456696	-216.662933	1152.189575	-342.851166	137.955566	1123.282227	-312.255280	-8.990747	1075.073853	-484.670593	52.078289	968.446716	620.528137	-29.248333	934.985413	625.999817	124.544716
-539.415344	127.450310	878.708679	-506.889984	-32.867275	873.538513	-629.950562	157.457474	501.956390	-586.927979	-101.334793	507.738312	-628.969727	161.928146	87.011871	-590.411865	-109.417419	91.274132	-550.531189	204.605545	1382.262573	-498.270294	-125.652962	1382.161255	-502.252472	50.061600	1402.849609	-527.880066	37.828911	1677.248535	-523.373901	314.597351	1157.791504	-444.753204	-216.681076	1152.135742	-343.225006	137.935242	1123.273438	-312.615448	-9.007324	1075.024658	-484.869171	52.083241	968.380920	620.820313	-28.870691	933.879700	625.995422	124.781090
-539.575562	127.515327	878.672974	-507.056763	-32.884827	873.547058	-630.006348	157.476151	501.919586	-587.012817	-101.339607	507.745270	-628.961121	161.938690	86.982338	-590.440186	-109.431076	91.294281	-550.926941	204.585968	1382.251587	-498.675140	-125.702354	1382.124634	-502.673737	50.042507	1402.846802	-528.073303	37.801998	1677.189941	-523.721313	314.638092	1157.823120	-445.038910	-216.716766	1152.127686	-343.617310	137.915466	1123.247437	-313.023834	-8.828327	1075.238159	-485.085175	52.117085	968.388550	621.172607	-28.502607	933.128784	626.258667	125.411484
-539.770630	127.534401	878.690796	-507.224884	-32.873417	873.558960	-630.087524	157.488770	501.895538	-587.109985	-101.334038	507.760315	-628.949463	161.942841	86.986290	-590.441711	-109.444145	91.336655	-551.318542	204.537216	1382.264526	-499.092285	-125.775589	1382.110474	-503.101471	50.003101	1402.848389	-528.231628	37.760311	1677.159668	-524.045715	314.704224	1157.918945	-445.342773	-216.722839	1152.104492	-343.973633	137.877258	1123.275757	-313.343231	-8.789302	1075.208252	-485.307281	52.126312	968.420532	621.283508	-27.960775	932.476685	626.072815	125.648788
-540.017761	127.568825	878.757019	-507.740112	-33.009331	873.854797	-630.156738	157.456787	501.924591	-587.295166	-101.444260	507.833740	-628.968567	161.924698	87.002747	-590.468201	-109.430687	91.368980	-551.700378	204.514755	1382.351196	-499.495392	-125.825012	1382.111572	-503.481415	49.934704	1402.891846	-528.370911	37.709805	1677.142212	-524.485474	314.386536	1157.875977	-445.698792	-216.709198	1152.085205	-344.301331	137.807068	1123.305054	-313.600677	-9.130920	1075.082642	-485.766235	52.122154	968.631287	621.233093	-27.423122	931.928040	625.829651	126.141151
-540.171753	127.558502	878.840088	-507.677277	-32.829266	873.657410	-630.206360	157.425323	501.922028	-587.275818	-101.363251	507.798218	-628.967407	161.925095	87.025192	-590.329773	-109.412880	91.330894	-552.110535	204.450165	1382.396118	-499.916840	-125.853088	1382.102417	-503.864594	49.866760	1402.899658	-528.501587	37.658840	1677.125488	-524.679871	314.604309	1158.050171	-446.084625	-216.646851	1152.070190	-344.659424	137.762741	1123.359131	-313.771790	-9.104300	1075.125977	-485.812347	52.102573	968.579712	621.065979	-26.826305	931.489319	625.230408	126.697334
-540.339233	127.658585	878.970154	-507.828583	-32.732002	873.647217	-630.302185	157.446182	501.977905	-587.356689	-101.349266	507.752136	-628.969849	161.918137	87.016212	-590.309448	-109.410759	91.293777	-552.522888	204.380325	1382.423096	-500.297150	-125.889793	1382.085205	-504.235992	49.839149	1402.920410	-528.617188	37.590137	1677.067261	-524.961487	314.616394	1158.113403	-446.463837	-216.633026	1152.021729	-345.019470	137.640030	1123.386353	-314.111359	-9.113384	1075.096680	-486.007874	52.116325	968.658875	620.652283	-26.219826	931.011292	624.264954	127.325607
-540.507996	127.676003	878.962524	-508.001099	-32.711266	873.631287	-630.380798	157.440796	501.935120	-587.450745	-101.337257	507.679108	-628.979614	161.939377	86.994553	-590.342529	-109.411659	91.261810	-552.907532	204.355881	1382.389038	-500.690704	-125.950340	1382.051392	-504.655762	49.800766	1402.902954	-528.727600	37.586781	1676.931396	-525.307434	314.553223	1158.097046	-446.858521	-216.599808	1151.921265	-345.358368	137.560608	1123.361206	-314.476807	-9.148895	1074.983521	-486.212860	52.122345	968.661987	619.970459	-25.651604	930.455566	623.012817	127.791656
-540.646729	127.622993	878.919434	-508.113098	-32.691513	873.575012	-630.448853	157.462234	501.879974	-587.531677	-101.314087	507.628174	-629.026306	161.908035	86.951668	-590.414307	-109.430023	91.218216	-553.298889	204.291382	1382.325684	-501.062408	-126.009354	1381.993652	-505.054382	49.771984	1402.890381	-528.825134	37.548355	1676.814575	-525.688660	314.477325	1158.037231	-447.240021	-216.598480	1151.846069	-345.658722	137.465332	1123.268799	-314.830780	-9.156898	1074.866943	-486.356842	52.102524	968.620056	619.233765	-25.148516	929.964355	621.547852	128.262497
-540.800598	127.669106	878.917969	-508.287231	-32.696426	873.561584	-630.547668	157.515961	501.865906	-587.625916	-101.294609	507.576324	-629.045227	161.923813	86.965179	-590.473389	-109.440697	91.188354	-553.677124	204.169128	1382.196167	-501.416840	-126.063911	1381.956055	-505.424896	49.748333	1402.836792	-528.911438	37.461586	1676.747314	-526.000610	314.397949	1157.997192	-447.613159	-216.638794	1151.797974	-345.949219	137.441559	1123.169678	-315.226410	-9.167027	1074.722778	-486.545288	52.104630	968.623657	618.386902	-24.685503	929.503479	619.919861	128.742264
-540.968140	127.711388	879.019531	-508.443054	-32.663395	873.601746	-630.639282	157.549423	501.828400	-587.696838	-101.286240	507.564606	-629.063904	161.926071	86.963005	-590.494202	-109.431961	91.220009	-554.053894	204.217377	1382.278076	-501.746582	-126.143005	1381.957031	-505.787445	49.715759	1402.837891	-528.994507	37.424026	1676.673828	-526.319885	314.343353	1158.014893	-447.826141	-216.890778	1151.930298	-346.290924	137.376236	1123.077515	-315.644287	-9.250474	1074.594727	-486.744293	52.101315	968.711914	617.503052	-24.049549	929.147278	617.974060	129.127136
-541.119934	127.743637	879.113586	-508.575775	-32.639198	873.640442	-630.677307	157.541885	501.851288	-587.801575	-101.288124	507.584503	-629.026733	161.912247	86.962944	-590.453003	-109.448494	91.239326	-554.440002	204.161774	1382.298462	-502.102325	-126.198235	1381.949463	-506.154602	49.652596	1402.900269	-529.082947	37.371735	1676.633301	-526.658936	314.247162	1158.038696	-448.150482	-217.036362	1151.930908	-346.627563	137.301559	1123.014771	-316.076508	-9.328704	1074.459106	-486.925385	52.093445	968.795959	616.445068	-23.944490	928.820557	616.300415	129.426895
-541.312744	127.636566	879.087463	-508.787750	-32.721001	873.709167	-630.745422	157.533295	501.875946	-587.941345	-101.318558	507.654999	-629.061157	161.935822	86.968208	-590.483887	-109.472771	91.282089	-554.827332	204.085403	1382.335205	-502.446381	-126.234818	1381.960938	-506.517242	49.590054	1402.941772	-529.169922	37.321259	1676.613525	-527.043518	314.068420	1158.021851	-448.567596	-217.049774	1151.913330	-346.986084	137.192856	1123.008789	-316.500061	-9.397765	1074.371582	-487.130096	52.049435	968.815735	615.453064	-23.518866	928.579407	614.315002	130.130997
-541.509949	127.542038	879.010010	-508.975433	-32.791206	873.726501	-630.792969	157.509781	501.870331	-588.028625	-101.311867	507.668945	-629.049744	161.951920	86.958649	-590.504517	-109.456535	91.297134	-555.224487	204.020355	1382.402100	-502.789276	-126.264870	1381.951294	-506.883636	49.524738	1402.989868	-529.274231	37.275272	1676.583130	-527.417053	313.951843	1158.036743	-449.192108	-216.816467	1151.809082	-347.349426	137.079437	1123.009766	-316.932709	-9.413469	1074.243164	-487.334015	52.022259	968.787659	614.424683	-22.984552	928.418579	612.293823	130.619522
-541.677734	127.592308	878.992065	-509.143555	-32.840168	873.734070	-630.877869	157.518448	501.847504	-588.109924	-101.298157	507.657379	-629.069580	161.937042	86.913765	-590.379761	-109.416039	91.248619	-555.600098	203.963409	1382.408081	-503.156128	-126.338501	1381.930298	-507.272705	49.471500	1402.990967	-529.411255	37.233517	1676.523315	-527.773987	313.887756	1158.038940	-449.607208	-216.913406	1151.768799	-347.698944	137.007370	1123.000977	-317.360779	-9.478849	1074.129395	-487.527313	52.029198	968.792480	613.093445	-22.732710	928.230469	610.338623	130.803085
-541.879944	127.648994	879.005920	-509.386749	-32.880070	873.749573	-631.013428	157.556595	501.817993	-588.234680	-101.310501	507.613068	-629.115540	161.945984	86.920418	-590.399780	-109.414177	91.175278	-555.949463	203.905960	1382.329956	-503.484314	-126.393661	1381.878906	-507.634094	49.437050	1402.959473	-529.565491	37.239277	1676.381592	-528.101379	313.885132	1158.032471	-449.961609	-217.024002	1151.700562	-348.072479	136.947052	1122.903809	-317.774994	-9.623795	1073.980347	-487.783051	52.018879	968.821655	611.864441	-22.040155	928.122009	608.216980	131.608032
-542.038391	127.581902	878.953247	-509.554230	-32.924557	873.717590	-631.076050	157.604584	501.756042	-588.308472	-101.318382	507.545868	-629.096497	161.927597	86.872253	-590.421875	-109.418930	91.141182	-556.284851	203.813858	1382.219116	-503.848145	-126.470444	1381.822998	-507.992676	49.396061	1402.880127	-529.744202	37.212097	1676.277222	-528.455811	313.848969	1157.943970	-450.324341	-217.096130	1151.613770	-348.406403	136.889557	1122.780273	-318.159546	-9.743621	1073.829956	-487.964752	51.969513	968.786682	610.418640	-21.493065	928.022522	606.132507	132.273865
-542.084473	127.200493	878.743042	-509.673828	-32.981220	873.625793	-631.051636	157.577957	501.637451	-588.372925	-101.293076	507.517456	-629.090393	161.939987	86.851654	-590.458679	-109.437714	91.101212	-556.623474	203.802139	1382.254272	-504.172333	-126.553650	1381.756592	-508.349030	49.348335	1402.838623	-529.958984	37.171764	1676.201172	-528.801636	313.715973	1157.876099	-450.685944	-217.204819	1151.543701	-348.719574	136.809296	1122.680786	-318.597961	-9.822949	1073.673096	-488.026367	51.815529	968.623657	608.962158	-20.903357	928.064758	604.120361	132.851990
-542.190735	127.182365	878.745789	-509.789429	-32.996475	873.612366	-631.127563	157.576309	501.654327	-588.458618	-101.290352	507.525635	-629.110474	161.910309	86.840019	-590.488037	-109.467148	91.091003	-556.983887	203.736938	1382.236206	-504.502472	-126.630623	1381.726318	-508.677216	49.273159	1402.826172	-530.191772	37.079517	1676.199829	-529.104309	313.626801	1157.846436	-450.854980	-217.608215	1151.582886	-349.019653	136.680664	1122.591064	-319.002075	-9.970251	1073.584351	-488.172150	51.779869	968.633606	607.421875	-20.242800	928.098206	602.090637	133.556076
-542.305786	127.159523	878.774475	-509.924225	-33.016644	873.632935	-631.178284	157.532272	501.690704	-588.563843	-101.305367	507.527679	-629.111938	161.908707	86.820290	-590.427612	-109.449654	91.134254	-557.272156	203.627853	1382.260254	-504.809845	-126.726311	1381.706909	-508.963531	49.179760	1402.861084	-530.474609	37.014587	1676.203003	-529.401062	313.510498	1157.857788	-451.195404	-217.712112	1151.560181	-349.316528	136.515060	1122.544678	-319.366455	-10.047522	1073.491699	-488.318726	51.744408	968.667786	605.855164	-19.650473	928.290222	600.058777	134.184525
-542.408691	127.111488	878.789001	-510.039825	-33.026276	873.647461	-631.195374	157.479889	501.720184	-588.618286	-101.299217	507.539917	-629.049561	161.930710	86.823685	-590.485168	-109.452278	91.144943	-557.531494	203.551849	1382.265991	-505.116394	-126.799194	1381.704590	-509.266785	49.072422	1402.885376	-530.778442	36.944733	1676.209717	-529.772034	313.318176	1157.874756	-451.715210	-217.494553	1151.434082	-349.613495	136.375809	1122.446045	-319.681030	-10.322802	1073.523682	-488.450806	51.708782	968.691956	604.368530	-18.953678	928.457520	598.123718	134.860916
-542.509888	127.089371	878.792786	-510.166046	-33.007851	873.643860	-631.235291	157.489075	501.686188	-588.729797	-101.280884	507.562164	-629.079895	161.908600	86.811584	-590.442139	-109.446144	91.155006	-557.820496	203.505798	1382.256592	-505.423248	-126.884743	1381.672974	-509.561523	49.021931	1402.891846	-531.108459	36.940666	1676.143433	-529.943909	313.425720	1157.904663	-451.872253	-217.857361	1151.505249	-349.953033	136.259048	1122.318604	-320.091064	-10.465084	1073.433960	-488.589386	51.692543	968.702942	602.798035	-18.367977	928.694885	596.199097	135.434662
-542.669373	127.098167	878.773438	-510.310547	-33.059334	873.630676	-631.289429	157.507736	501.625488	-588.865417	-101.307312	507.582306	-629.098938	161.904541	86.775879	-590.514954	-109.455498	91.099655	-558.128967	203.456482	1382.250854	-505.721283	-126.954903	1381.639526	-509.880768	48.955143	1402.883179	-531.506531	36.886833	1676.114868	-530.216187	313.395813	1157.895142	-452.235077	-217.986099	1151.467651	-350.289063	136.187103	1122.157104	-320.454773	-10.490663	1073.245972	-488.756348	51.673302	968.692688	601.282349	-17.780159	928.925354	594.257080	135.989777
-542.745850	127.052582	878.690125	-510.416260	-33.104153	873.604004	-631.330750	157.545197	501.590088	-588.935608	-101.285339	507.509247	-629.146179	161.916473	86.743141	-590.414978	-109.464478	91.078545	-558.415710	203.395264	1382.221558	-506.020477	-127.042107	1381.610352	-510.201508	48.872128	1402.848877	-531.961426	36.804276	1676.090942	-530.499634	313.331116	1157.866699	-452.570862	-218.089081	1151.433228	-350.627563	136.118393	1121.992798	-320.752747	-10.567340	1073.130737	-488.859863	51.651352	968.641602	599.734314	-17.229589	929.138245	592.372192	136.576843
-542.851135	127.015976	878.656677	-510.564514	-33.115631	873.596191	-631.360413	157.588364	501.546906	-589.076599	-101.327759	507.476959	-629.163330	161.932190	86.752342	-590.479065	-109.465820	90.996696	-558.666992	203.361496	1382.191284	-506.325806	-127.113892	1381.543579	-510.507813	48.782505	1402.833496	-532.449951	36.679146	1676.125732	-530.763184	313.240906	1157.841797	-452.899506	-218.211655	1151.386963	-350.886841	136.029053	1121.910278	-321.074738	-10.620996	1072.989868	-488.993652	51.631207	968.623596	598.211914	-16.726393	929.385254	590.548096	137.061508
-542.984680	127.140213	878.887695	-510.689209	-33.049503	873.593933	-631.446411	157.589737	501.609100	-589.165222	-101.340477	507.419006	-629.206055	161.916351	86.777519	-590.479431	-109.484344	90.958496	-558.920532	203.212601	1382.133789	-506.631531	-127.202568	1381.504883	-510.774292	48.663147	1402.839111	-532.961060	36.596748	1676.104858	-531.001526	313.127472	1157.798096	-453.194000	-218.240295	1151.328369	-351.116577	135.897110	1121.860840	-321.231689	-10.680202	1073.018677	-489.149323	51.586117	968.755798	596.676331	-16.178226	929.581421	588.775391	137.546875
-543.054749	127.093079	878.935791	-510.787872	-33.050274	873.604004	-631.444458	157.556458	501.626160	-589.242004	-101.311722	507.397430	-629.210327	161.908737	86.776794	-590.499695	-109.501770	90.962921	-559.168640	203.116928	1382.162964	-506.899933	-127.244545	1381.513062	-511.046661	48.563984	1402.891724	-533.507568	36.439766	1676.186768	-531.216980	313.008667	1157.807861	-453.461182	-218.286987	1151.279541	-351.319946	135.748199	1121.864380	-321.334412	-10.811266	1073.108643	-489.247406	51.531811	968.791992	595.166687	-15.750150	929.795471	587.076782	137.950394
-543.124573	127.063484	878.959717	-510.865326	-33.033611	873.608459	-631.440735	157.531830	501.636566	-589.292236	-101.320488	507.390198	-629.192993	161.940155	86.781853	-590.513794	-109.495209	91.002197	-559.431091	203.165390	1382.272949	-507.178619	-127.317543	1381.501465	-511.292480	48.477028	1402.925537	-534.060425	36.310516	1676.235962	-531.389648	312.863068	1157.803467	-453.711609	-218.312653	1151.273682	-351.346619	135.789566	1121.895508	-321.485809	-10.902883	1073.165894	-489.335693	51.510399	968.812866	593.725891	-15.235315	929.935364	585.506348	138.406387
-543.186584	127.019035	878.962097	-510.946808	-33.067940	873.633240	-631.426636	157.558304	501.627075	-589.341187	-101.277916	507.413239	-629.195435	161.929565	86.767815	-590.453491	-109.494812	91.031998	-559.640198	203.105072	1382.315186	-507.442963	-127.393539	1381.529419	-511.552856	48.398819	1402.941895	-534.618103	36.170506	1676.276245	-531.693604	312.537018	1157.736816	-453.932617	-218.375961	1151.298218	-351.643402	135.534897	1121.714844	-321.649475	-10.983156	1073.231689	-489.425079	51.475895	968.833374	592.304443	-14.798853	930.050049	584.061890	138.873047
-543.248779	127.219109	879.068665	-511.011475	-33.056400	873.677307	-631.461548	157.610138	501.624756	-589.436646	-101.295616	507.441772	-629.247864	161.943466	86.741257	-590.463013	-109.500870	91.031723	-559.875916	203.064453	1382.328979	-507.725647	-127.459045	1381.553467	-511.819305	48.320412	1402.948486	-535.188293	36.040627	1676.299805	-531.759644	312.710022	1157.828735	-454.159668	-218.436249	1151.340210	-351.895569	135.404587	1121.617310	-321.925201	-11.322189	1073.350830	-489.529114	51.530926	968.927673	590.903931	-14.366820	930.122620	582.714111	139.292618
-543.298462	126.920158	878.798157	-511.139557	-33.214596	873.678162	-631.409851	157.637192	501.530396	-589.551331	-101.321602	507.477051	-629.232849	161.938049	86.713486	-590.444458	-109.509514	91.029572	-560.121216	203.006714	1382.312500	-508.017059	-127.543709	1381.544067	-512.104126	48.229652	1402.933594	-535.797119	35.885368	1676.303467	-531.919250	312.521576	1157.765625	-454.404846	-218.559967	1151.382202	-352.066315	135.302292	1121.565552	-322.209808	-11.109356	1073.442871	-489.601440	51.448486	968.778931	589.590759	-13.884809	930.079224	581.458496	139.812653
-543.417603	126.995079	878.955688	-511.225067	-33.178352	873.669006	-631.467163	157.653351	501.536621	-589.635559	-101.336975	507.443848	-629.265686	161.946243	86.720009	-590.436707	-109.521942	90.979294	-560.373718	202.949295	1382.329346	-508.343140	-127.613037	1381.504150	-512.351440	48.106003	1402.934204	-536.420593	35.719189	1676.324341	-532.028137	312.438080	1157.796631	-454.597168	-218.673355	1151.374634	-352.229523	135.165100	1121.541870	-322.317688	-11.151625	1073.479492	-489.728577	51.409050	968.867859	588.211182	-13.479861	930.033875	580.296997	140.210678
-543.463989	126.974998	879.009399	-511.297821	-33.177582	873.656311	-631.465820	157.661255	501.548157	-589.698120	-101.340263	507.398193	-629.459656	162.202652	86.925919	-590.427124	-109.535057	90.925819	-560.601685	202.862762	1382.324951	-508.628601	-127.704697	1381.444336	-512.596802	47.948215	1402.926758	-537.045532	35.534283	1676.345337	-532.096375	312.336823	1157.817871	-454.950989	-218.445190	1151.238770	-352.333313	134.991745	1121.571777	-322.348694	-11.231386	1073.514038	-489.794525	51.353966	968.893188	586.934998	-13.029785	929.912781	579.188293	140.660934
-543.493286	126.894508	879.047729	-511.333099	-33.179344	873.626038	-631.448120	157.637070	501.583710	-589.770203	-101.317261	507.325775	-629.245483	161.947922	86.742584	-590.474792	-109.546791	90.907906	-560.776855	202.644409	1382.229858	-508.919525	-127.773010	1381.382690	-512.822632	47.793503	1402.921997	-537.660095	35.318913	1676.361328	-532.116699	312.245056	1157.841064	-455.083405	-218.489777	1151.193970	-352.364349	134.793655	1121.665405	-322.354309	-11.358553	1073.633423	-489.836548	51.271866	968.903137	585.690796	-12.573705	929.746155	578.179199	141.056473
-543.421448	127.035103	879.080261	-511.315063	-33.118530	873.604614	-631.391541	157.637833	501.638763	-589.827271	-101.291397	507.314331	-629.255188	161.928467	86.735855	-590.481323	-109.543518	90.879875	-561.054688	202.683426	1382.329834	-509.186005	-127.851685	1381.349487	-513.061035	47.697128	1402.926514	-538.256226	35.113293	1676.365601	-532.253235	311.918396	1157.830811	-455.204773	-218.552948	1151.192017	-352.362274	134.626740	1121.761475	-322.375336	-11.465357	1073.777222	-489.811676	51.322109	968.919250	584.545959	-12.205951	929.566223	577.223938	141.508728
-543.431458	126.868706	878.939148	-511.376648	-33.194077	873.607422	-631.333069	157.682404	501.585785	-589.930969	-101.294487	507.319885	-629.454407	162.193817	86.930176	-590.510254	-109.535416	90.861023	-561.305359	202.624222	1382.303589	-509.457001	-127.892189	1381.307861	-513.308472	47.621948	1402.916260	-538.844788	34.919136	1676.365112	-532.112305	312.165253	1157.946777	-455.307709	-218.589630	1151.199585	-352.408722	134.535843	1121.851685	-322.361298	-11.559577	1073.958130	-489.850403	51.274273	968.847778	583.386536	-11.830683	929.359985	576.292664	141.847305
-543.449402	126.712791	878.841064	-511.392975	-33.260372	873.607300	-631.244629	157.715469	501.503754	-590.030640	-101.288902	507.346710	-629.214233	161.955551	86.702133	-590.470215	-109.526886	90.875618	-561.538757	202.564697	1382.266724	-509.756683	-127.972847	1381.290405	-513.573608	47.568188	1402.888428	-539.420166	34.728043	1676.357788	-532.110962	312.111572	1157.953857	-455.396912	-218.646561	1151.221069	-352.424194	134.428726	1121.954834	-322.347076	-11.649441	1074.161011	-489.881927	51.219719	968.801758	582.443359	-11.575550	929.202393	575.550110	142.193649
-543.463928	126.839828	878.980591	-511.400360	-33.204411	873.595093	-631.198975	157.775040	501.454468	-590.119080	-101.287590	507.400757	-629.269226	161.937439	86.652283	-590.419006	-109.536804	90.886398	-561.779236	202.512833	1382.279297	-510.074371	-128.039246	1381.276245	-513.848022	47.486172	1402.875244	-539.997803	34.551479	1676.342773	-532.104004	312.012878	1157.966431	-455.507324	-218.706726	1151.234985	-352.413483	134.319427	1122.086304	-322.316284	-11.722773	1074.345093	-489.948669	51.211044	968.892883	581.553040	-11.274203	928.990540	574.766785	142.523346
-543.454041	126.911011	878.971191	-511.417694	-33.138210	873.517700	-631.169434	157.813797	501.487793	-590.175659	-101.261803	507.370148	-629.334106	161.920792	86.665031	-590.391846	-109.546341	90.867096	-562.001404	202.454926	1382.281616	-510.404266	-128.133423	1381.221313	-514.111572	47.385799	1402.883911	-540.565674	34.340221	1676.337891	-532.076233	311.926483	1158.025269	-455.600189	-218.772354	1151.229980	-352.357300	134.192993	1122.241455	-322.281647	-11.807158	1074.523804	-489.957703	51.232670	968.853821	580.770447	-11.076358	928.844604	574.043213	142.780075
-543.401184	126.928429	878.991699	-511.408386	-33.105011	873.474243	-631.077454	157.848190	501.519745	-590.202332	-101.240845	507.311584	-629.309509	161.905090	86.658340	-590.410767	-109.561043	90.852730	-562.241028	202.387131	1382.300781	-510.726654	-128.207123	1381.140381	-514.351624	47.258957	1402.865356	-541.114319	34.110062	1676.343506	-532.014221	311.790741	1158.098755	-455.702026	-218.831726	1151.183838	-352.265594	134.038376	1122.416626	-322.232086	-11.875837	1074.674072	-489.947693	51.206631	968.853271	580.010742	-10.933162	928.686829	573.333618	142.978012
-543.327820	126.993774	879.040527	-511.352997	-33.026962	873.382141	-630.971924	157.838882	501.586273	-590.243469	-101.223656	507.294678	-629.323059	161.914368	86.713844	-590.435852	-109.605049	90.835983	-562.451294	202.328949	1382.335938	-511.010925	-128.293839	1381.086792	-514.599792	47.128269	1402.886475	-541.644958	33.897953	1676.343384	-531.955139	311.670502	1158.186279	-455.798126	-218.841660	1151.140991	-352.154144	133.885712	1122.611084	-322.179565	-11.935007	1074.841064	-489.888275	51.191685	968.837585	579.350342	-10.762297	928.555725	572.658569	143.102890
-543.221802	127.238899	879.230652	-511.279724	-32.890488	873.328613	-630.897583	157.889450	501.650665	-590.259277	-101.198494	507.247711	-629.366394	161.888275	86.723145	-590.348755	-109.588142	90.812866	-562.713074	202.189163	1382.324585	-511.292511	-128.344788	1381.026489	-514.853149	47.024784	1402.890137	-542.185120	33.741955	1676.270508	-531.880981	311.564911	1158.251953	-455.881226	-218.857513	1151.111206	-352.046753	133.763062	1122.770996	-322.111847	-11.987099	1075.066772	-489.833252	51.223309	968.927002	578.768005	-10.623696	928.448853	572.022705	143.176392
-542.981689	127.214531	879.256348	-510.922974	-33.291271	873.509888	-630.714966	157.889923	501.635803	-590.292297	-101.148178	507.322083	-629.326599	161.853790	86.711220	-590.360474	-109.593529	90.793701	-562.933533	202.118057	1382.322754	-511.601746	-128.435516	1380.998535	-515.142578	46.943855	1402.877808	-542.708374	33.507774	1676.297119	-531.810120	311.435547	1158.314941	-455.991760	-218.880310	1151.104126	-351.933044	133.668121	1122.914917	-322.093048	-11.977748	1075.109131	-489.656647	51.092335	969.075989	578.266113	-10.460869	928.351318	571.421021	143.340546
-542.827393	127.235008	879.186951	-510.842316	-33.281708	873.502014	-630.550110	157.973785	501.592804	-590.347778	-101.142456	507.350128	-629.318115	161.857147	86.668266	-590.345215	-109.563873	90.771133	-563.175354	202.031143	1382.290894	-511.920837	-128.532333	1380.935791	-515.446289	46.859543	1402.839966	-543.190186	33.378788	1676.212280	-531.830322	310.657013	1158.148560	-456.092346	-218.890213	1151.071533	-351.762787	133.545990	1123.018188	-322.034332	-12.014200	1075.364868	-489.563202	51.120346	969.046448	577.794495	-10.360536	928.279846	570.856934	143.508881
-542.690369	127.243073	879.121887	-510.772369	-33.309399	873.484070	-630.374084	158.035156	501.561829	-590.364014	-101.114388	507.327057	-629.358337	161.849274	86.641548	-590.340149	-109.563042	90.767624	-563.374390	202.024323	1382.295410	-512.222839	-128.640594	1380.873901	-515.721619	46.789249	1402.796875	-543.664063	33.205418	1676.158203	-531.713501	310.573853	1158.204956	-456.177734	-218.868958	1151.044312	-351.657349	133.454086	1123.131226	-321.936829	-12.139335	1075.820190	-489.481598	51.116611	969.013428	577.357361	-10.269243	928.207581	570.327148	143.563660
-542.535217	127.215462	879.098206	-510.658142	-33.285179	873.458069	-630.200684	158.045349	501.550934	-590.349854	-101.059471	507.286926	-629.550720	162.173264	86.887833	-590.300293	-109.565559	90.740547	-563.554199	201.917786	1382.277222	-512.536499	-128.783340	1380.800537	-515.989319	46.694172	1402.785034	-544.156006	32.986435	1676.141113	-531.575745	310.490540	1158.283325	-456.082977	-219.202377	1151.106567	-351.518768	133.350403	1123.240967	-321.892731	-12.177379	1075.780762	-489.370361	51.100395	968.998657	576.978577	-10.232619	928.148438	569.880981	143.637756
-542.381042	127.219254	879.110046	-510.547119	-33.256191	873.417358	-630.027344	158.082687	501.549988	-590.360229	-101.077721	507.281372	-629.569153	162.170029	86.896133	-590.276794	-109.564674	90.739517	-563.742371	201.837448	1382.302490	-512.824585	-128.909256	1380.726685	-516.216919	46.579010	1402.786865	-544.631897	32.805706	1676.102661	-531.419373	310.356903	1158.385376	-456.163269	-219.184647	1151.029541	-351.345886	133.201035	1123.394653	-321.758789	-12.278504	1076.129517	-489.264801	51.071220	968.997131	576.651245	-10.170360	928.116089	569.424927	143.741516
-542.201355	127.237396	879.141602	-510.386017	-33.231735	873.379944	-629.869324	158.084290	501.628296	-590.343018	-101.067497	507.265533	-629.578308	162.144852	86.922585	-590.309692	-109.577393	90.712982	-563.920166	201.699142	1382.328857	-513.090637	-129.005569	1380.674805	-516.463989	46.465958	1402.797119	-545.073242	32.644005	1676.079590	-531.382751	310.003876	1158.421143	-456.270050	-219.232559	1150.996826	-351.181854	133.003479	1123.566406	-321.686127	-12.309072	1076.201294	-489.119904	51.043026	969.006592	576.308167	-10.059562	928.088318	568.957886	143.850891
-541.991150	127.164291	879.152954	-510.221802	-33.248871	873.387939	-629.658142	158.116760	501.630615	-590.374329	-101.078522	507.299957	-629.563232	162.127792	86.929924	-590.303162	-109.596230	90.746056	-564.123291	201.592133	1382.362305	-513.377502	-129.105606	1380.613281	-516.711182	46.339836	1402.801025	-545.535645	32.483124	1676.046631	-531.080200	310.139191	1158.594849	-456.407471	-219.242035	1150.968750	-351.037048	132.839417	1123.727783	-321.604401	-12.387237	1076.389282	-488.974396	50.977829	969.033813	576.043884	-9.946879	928.081299	568.566406	143.957565
-541.774109	127.161537	879.172913	-510.088959	-33.236794	873.402222	-629.512268	158.198166	501.657593	-590.372070	-101.020821	507.308319	-629.570923	162.115677	86.951225	-590.307434	-109.578239	90.712463	-564.307617	201.507477	1382.352783	-513.654175	-129.201263	1380.569824	-516.956116	46.270584	1402.815796	-546.013123	32.333763	1676.012451	-530.995850	309.807922	1158.641724	-456.522980	-219.288269	1150.947876	-350.830444	132.676743	1123.911987	-321.529755	-12.500596	1076.648315	-488.828430	50.953899	969.063782	575.784485	-9.862340	928.047974	568.185730	144.101135
-541.544189	127.139969	879.156921	-509.914185	-33.227688	873.417786	-629.325989	158.259888	501.613556	-590.374573	-100.992538	507.337067	-629.561401	162.094238	86.932549	-590.308167	-109.550308	90.702789	-564.479736	201.430618	1382.335571	-513.956299	-129.298050	1380.482056	-517.167358	46.170166	1402.804199	-546.479309	32.207714	1675.958008	-530.652039	310.059174	1158.815918	-456.640442	-219.291168	1150.896362	-350.685730	132.524078	1124.045410	-321.427521	-12.632480	1076.977539	-488.664551	50.945801	969.079041	575.555481	-9.720730	928.012207	567.818726	144.261826
-541.284363	127.142151	879.152710	-509.707886	-33.209831	873.410828	-629.139099	158.328796	501.621185	-590.319519	-100.955338	507.335022	-629.502014	162.111740	86.915619	-590.237305	-109.521347	90.690514	-564.597229	201.379715	1382.310669	-514.224548	-129.374512	1380.431641	-517.408630	46.092995	1402.798950	-546.946411	32.084339	1675.892212	-530.435547	310.011780	1158.904663	-456.711700	-219.357666	1150.866089	-350.514679	132.340958	1124.155762	-321.335846	-12.756050	1077.143066	-488.473297	50.933392	969.091125	575.325745	-9.612391	927.995056	567.420166	144.394562
-541.053528	127.193993	879.174438	-509.505127	-33.205292	873.390320	-628.972229	158.385147	501.633606	-590.302185	-100.944771	507.316528	-629.547058	162.100159	86.912415	-590.259277	-109.527733	90.671936	-564.782104	201.149506	1382.228149	-514.456177	-129.483231	1380.363647	-517.597412	45.989178	1402.789917	-547.400940	31.962664	1675.848755	-530.314148	309.628723	1158.913940	-456.808655	-219.398621	1150.818115	-350.318176	132.114136	1124.248413	-321.254517	-12.886281	1077.270630	-488.298553	50.920540	969.110229	575.158447	-9.467971	928.000061	567.081055	144.528931
-540.769714	127.238739	879.212280	-509.273407	-33.192795	873.375732	-628.779541	158.404175	501.662262	-590.243225	-100.942322	507.317169	-629.552490	162.105209	86.941864	-590.253662	-109.535789	90.657730	-564.842834	201.190247	1382.331177	-514.665405	-129.600998	1380.312622	-517.771484	45.848682	1402.798462	-547.868591	31.825962	1675.818604	-529.908875	309.823364	1159.214233	-456.887085	-219.505951	1150.790649	-350.173462	131.903351	1124.392578	-321.175476	-13.072551	1077.331543	-488.086823	50.896271	969.142395	575.012939	-9.368825	928.044006	566.782776	144.593521
-540.517212	127.328972	879.269165	-509.066376	-33.141731	873.349548	-628.551453	158.387650	501.685120	-590.163086	-100.870224	507.302521	-629.703491	162.192490	87.051003	-590.211243	-109.544724	90.622505	-564.991943	201.083710	1382.345947	-514.856812	-129.691772	1380.288086	-517.916016	45.711891	1402.805176	-548.321289	31.705559	1675.796021	-529.567078	309.728973	1159.366821	-456.970184	-219.622147	1150.789673	-350.011017	131.663467	1124.554932	-321.121368	-13.232459	1077.343750	-487.903778	50.897461	969.179199	574.915222	-9.237174	928.082703	566.517395	144.709167
-540.247864	127.381012	879.279541	-508.850189	-33.116257	873.341370	-628.297485	158.393082	501.685760	-590.121887	-100.879013	507.312653	-629.509521	162.068756	86.974472	-590.191956	-109.550262	90.638626	-565.084839	200.978485	1382.364258	-515.025757	-129.779266	1380.271362	-518.080383	45.603298	1402.812622	-548.771423	31.594591	1675.764404	-529.143066	309.772217	1159.567749	-457.061127	-219.738403	1150.820068	-349.838287	131.396439	1124.717651	-321.107758	-13.396128	1077.388062	-487.696503	50.905094	969.195618	574.789612	-9.146755	928.142029	566.284180	144.818787
-539.968201	127.410797	879.289307	-508.600525	-33.485317	873.430176	-628.097717	158.447098	501.687561	-590.098389	-100.861252	507.393188	-629.508057	162.042068	86.973320	-590.180725	-109.536240	90.680153	-565.191650	200.910889	1382.357544	-515.185730	-129.825043	1380.262085	-518.231873	45.513615	1402.792725	-549.228882	31.487886	1675.718872	-528.723450	309.785675	1159.756714	-457.302338	-219.585419	1150.751709	-349.669617	131.118637	1124.843750	-321.134186	-13.514772	1077.534668	-487.497620	50.751144	969.270325	574.699463	-9.026973	928.182068	566.088745	144.932571
-539.676758	127.447746	879.260681	-508.371307	-33.454494	873.427063	-627.896301	158.444489	501.690216	-590.035217	-100.783142	507.431854	-629.552795	162.046539	86.980743	-590.246216	-109.503471	90.687241	-565.263000	200.804855	1382.332153	-515.346558	-129.905609	1380.227295	-518.338684	45.441177	1402.772705	-549.661438	31.389946	1675.669189	-528.434448	309.451019	1159.813232	-457.149719	-219.995758	1150.882324	-349.418030	130.810074	1124.947021	-321.109650	-13.691181	1077.683838	-487.274109	50.777702	969.269348	574.656555	-8.912015	928.195435	565.996826	144.916199
-539.360596	127.447746	879.237061	-508.122375	-33.427868	873.448547	-627.695313	158.499344	501.673645	-589.933899	-100.743111	507.409058	-629.673950	162.163651	87.057945	-590.252625	-109.490807	90.687996	-565.315552	200.732803	1382.293823	-515.447510	-129.946487	1380.209351	-518.438721	45.360519	1402.746704	-550.069702	31.346048	1675.565796	-527.839722	309.715027	1160.046265	-457.179047	-220.091370	1150.926270	-349.198700	130.521835	1125.006226	-321.093109	-13.877860	1077.800171	-487.033508	50.793564	969.284790	574.531067	-8.751343	928.219604	565.832642	145.249863
-539.044922	127.346344	879.179565	-507.877808	-33.410141	873.421570	-627.456665	158.525101	501.659027	-589.831421	-100.705681	507.399353	-629.638306	162.157867	87.057014	-590.325073	-109.463844	90.672386	-565.353271	200.650497	1382.300903	-515.582214	-129.997070	1380.166870	-518.529663	45.276386	1402.736450	-550.478455	31.233971	1675.578979	-527.298401	309.656860	1160.193359	-457.141144	-220.217789	1150.949829	-348.933197	130.204544	1125.109375	-320.835785	-14.363433	1077.784668	-486.767975	50.752930	969.248230	574.462402	-8.631040	928.239563	565.749939	145.410156
-538.734009	127.318535	879.167053	-507.591705	-33.390507	873.389099	-627.290588	158.563995	501.670959	-589.721741	-100.667778	507.391602	-629.483521	162.038147	86.996613	-590.196472	-109.435310	90.639351	-565.365234	200.570023	1382.318604	-515.757874	-130.058044	1380.137695	-518.577515	45.198875	1402.770874	-550.905396	31.157013	1675.554932	-526.821106	309.624237	1160.391357	-457.171783	-220.354614	1150.987915	-348.664368	129.917999	1125.271729	-320.740845	-14.658811	1077.956543	-486.500610	50.726227	969.238953	574.419617	-8.528077	928.298157	565.720764	145.529526
-538.417725	127.269135	879.129211	-507.325226	-33.368195	873.357788	-627.111023	158.557053	501.667847	-589.552368	-100.617081	507.391510	-629.479126	162.004684	87.008896	-590.068970	-109.397430	90.605652	-565.373291	200.496338	1382.350708	-515.905823	-130.126312	1380.130249	-518.673767	45.091301	1402.797241	-551.306580	31.146946	1675.500732	-526.337402	309.691315	1160.629272	-457.184326	-220.573120	1151.058960	-348.407440	129.665253	1125.449219	-320.798004	-14.674963	1078.213501	-486.228394	50.702793	969.212341	574.393921	-8.391388	928.361633	565.698425	145.623718
-538.093079	127.296532	879.107239	-507.038727	-33.377621	873.331787	-626.915039	158.617599	501.694519	-589.444519	-100.611504	507.416138	-629.462646	162.007401	87.058990	-589.948792	-109.401520	90.623947	-565.322876	200.435333	1382.375000	-516.020996	-130.170166	1380.147217	-518.771973	45.031273	1402.797241	-551.699829	31.051771	1675.535034	-525.780701	309.692657	1160.841064	-457.217010	-220.777481	1151.129395	-348.110382	129.372833	1125.638062	-320.751556	-14.875493	1077.953613	-485.959534	50.692245	969.203613	574.357422	-8.309186	928.426636	565.694458	145.729523
-537.804565	127.284653	879.072998	-506.774048	-33.405849	873.308411	-626.742065	158.674957	501.701874	-589.311707	-100.607910	507.440369	-629.449707	162.021530	87.060875	-589.875916	-109.418022	90.644569	-565.270447	200.369919	1382.361206	-516.120178	-130.232574	1380.152954	-518.856567	44.977425	1402.791382	-552.068237	31.023865	1675.525024	-525.280945	309.554108	1160.900879	-457.172089	-220.909210	1151.216064	-347.746765	129.102982	1125.787842	-320.424591	-15.474727	1077.896240	-485.707916	50.667484	969.184814	574.323669	-8.210842	928.468872	565.709656	145.821671
-537.502136	127.290611	879.043762	-506.510590	-33.441208	873.325989	-626.550598	158.702103	501.676117	-589.226746	-100.605209	507.486237	-629.439941	162.021439	87.061180	-589.922546	-109.420906	90.678207	-565.183472	200.329178	1382.357300	-516.196777	-130.291489	1380.164795	-518.882324	44.921581	1402.792358	-552.406982	31.007792	1675.499512	-524.705933	309.515717	1161.040649	-457.114502	-221.051270	1151.292236	-347.372955	128.891357	1125.921509	-320.221130	-15.805764	1078.141846	-485.460815	50.662647	969.192688	574.283752	-8.204235	928.539734	565.728455	145.885544
-537.212402	127.334084	879.058960	-506.257080	-33.373325	873.321472	-626.330017	158.762512	501.690277	-589.076355	-100.586647	507.481689	-629.433105	162.005569	87.073174	-589.815918	-109.417183	90.720352	-565.060486	200.246689	1382.331543	-516.252686	-130.328201	1380.158447	-518.874084	44.871628	1402.794556	-552.716919	31.035580	1675.432861	-524.074524	309.656158	1161.179932	-457.030304	-221.176773	1151.366211	-346.962494	128.694626	1126.071899	-320.037140	-16.067047	1078.174683	-485.211700	50.694538	969.207825	574.239380	-8.159121	928.603516	565.722290	145.931900
-536.915588	127.386909	879.065186	-505.988464	-33.383984	873.330444	-626.084595	158.759857	501.703735	-588.952271	-100.596855	507.522369	-629.414917	162.020859	87.065956	-589.826355	-109.398308	90.729881	-564.936829	200.197327	1382.319092	-516.318970	-130.356506	1380.171753	-518.859558	44.816639	1402.799194	-553.013977	30.990320	1675.454224	-523.736938	309.245178	1161.180298	-456.975464	-221.339447	1151.447632	-346.521393	128.527267	1126.232422	-319.861603	-16.252768	1078.044434	-484.960297	50.702904	969.228210	574.210876	-8.111318	928.671997	565.743530	145.994583
-536.633179	127.423904	879.093933	-505.727966	-33.311504	873.308899	-625.911926	158.804550	501.747955	-588.797363	-100.582481	507.497559	-629.392456	162.031555	87.089745	-589.765503	-109.391876	90.724495	-564.794739	200.167343	1382.313599	-516.377930	-130.401978	1380.150513	-518.839600	44.762699	1402.803101	-553.301758	30.975710	1675.447388	-523.068787	309.406708	1161.322144	-456.929016	-221.527313	1151.499512	-346.100891	128.385727	1126.416138	-319.714355	-16.365263	1077.848022	-484.698822	50.722218	969.237122	574.218445	-8.090656	928.757446	565.769592	146.022232
-536.315857	127.467018	879.081116	-505.437988	-33.269753	873.293274	-625.665955	158.797211	501.724823	-588.628662	-100.574951	507.494934	-629.345093	162.044556	87.084183	-589.846741	-109.389000	90.703957	-564.636780	200.119751	1382.293945	-516.442627	-130.442383	1380.129028	-518.831787	44.712223	1402.818726	-553.578430	30.980516	1675.430298	-522.419495	309.607544	1161.490723	-457.014587	-221.387634	1151.432617	-345.624268	128.264343	1126.583130	-319.443237	-16.596056	1078.097656	-484.411499	50.753460	969.229736	574.230042	-8.076926	928.840759	565.830566	146.019501
-536.000732	127.447769	879.060242	-505.135162	-33.293930	873.278381	-625.449768	158.810867	501.704712	-588.509705	-100.583488	507.521118	-629.367065	162.036667	87.082909	-590.312012	-109.410805	90.714432	-564.449402	200.098419	1382.277588	-516.490723	-130.487152	1380.122070	-518.768188	44.675568	1402.823242	-553.812927	31.044374	1675.355835	-522.060608	309.164215	1161.455566	-456.953644	-221.497498	1151.447144	-345.125793	128.099655	1126.730591	-319.180267	-16.824503	1078.167480	-484.126801	50.727261	969.221558	574.262695	-8.064495	928.942932	565.885620	146.052872
-535.685486	127.372047	879.021423	-504.843689	-33.283905	873.270264	-625.204956	158.824722	501.677612	-588.340759	-100.599617	507.532043	-629.334045	162.036392	87.089828	-590.274536	-109.409607	90.710281	-564.220337	200.079330	1382.240479	-516.526672	-130.525223	1380.098267	-518.704590	44.640858	1402.806763	-554.018250	31.015179	1675.369263	-521.355103	309.581116	1161.660645	-456.880310	-221.588989	1151.480591	-344.749756	127.990364	1126.820923	-318.903107	-17.085260	1078.245728	-483.831116	50.707176	969.200623	574.313782	-8.060049	929.029663	565.982056	146.062683
-535.385437	127.376076	878.993164	-504.597290	-33.208252	873.245178	-625.003967	158.859573	501.729034	-588.125061	-100.577736	507.511444	-629.158325	161.759125	86.883873	-589.843018	-109.365540	90.735695	-564.016052	200.064178	1382.193359	-516.512634	-130.557068	1380.075928	-518.613647	44.623230	1402.797852	-554.189148	31.066700	1675.347046	-520.823242	309.478027	1161.629883	-456.763000	-221.699432	1151.506836	-344.319397	127.882988	1126.885132	-318.667938	-17.192852	1078.046997	-483.564911	50.736874	969.177002	574.356079	-8.093708	929.130737	566.068298	146.070007
-535.061951	127.388390	878.963806	-504.320831	-33.183357	873.234924	-624.806274	158.901382	501.738586	-587.936523	-100.570030	507.489166	-629.128052	161.728485	86.877800	-590.226379	-109.374947	90.748825	-563.780029	200.068649	1382.141602	-516.479614	-130.565674	1380.085449	-518.477966	44.610744	1402.797729	-554.337952	31.113041	1675.329346	-520.235291	309.557159	1161.691040	-456.645294	-221.723145	1151.545044	-343.901978	127.751213	1126.950317	-318.317566	-17.398647	1078.445557	-483.271210	50.754887	969.159729	574.444702	-8.086625	929.250122	566.190186	146.072205
-534.752136	127.390800	878.956726	-504.060486	-33.119812	873.221008	-624.598145	158.903412	501.766693	-587.756897	-100.575706	507.501282	-629.144470	161.722366	86.884346	-590.256226	-109.367706	90.737587	-563.530640	200.061798	1382.119019	-516.432373	-130.580704	1380.090576	-518.334656	44.597317	1402.818115	-554.459106	31.173950	1675.324707	-519.647217	309.871643	1161.880615	-456.523407	-221.784073	1151.592407	-343.587860	127.554283	1127.001953	-318.071655	-17.461523	1078.381592	-482.983063	50.774673	969.148560	574.502869	-8.094272	929.374023	566.302612	146.068924
-534.425476	127.446297	878.963684	-503.740936	-33.139137	873.211487	-624.371460	158.897552	501.774933	-587.572266	-100.550331	507.540894	-629.140137	161.732895	86.866653	-589.880676	-109.307770	90.746277	-563.292175	200.066757	1382.095215	-516.395935	-130.598129	1380.123535	-518.192017	44.590118	1402.835327	-554.552002	31.230209	1675.329712	-519.071045	309.930084	1161.978516	-456.416260	-221.803146	1151.649414	-343.227600	127.461464	1127.084229	-317.724518	-17.592314	1078.569824	-482.678192	50.776108	969.155090	574.592285	-8.120131	929.515137	566.424927	146.050934
-534.106628	127.485336	878.936707	-503.456024	-33.150875	873.208191	-624.177795	158.903900	501.788635	-587.344604	-100.505615	507.540771	-629.137390	161.726501	86.909767	-589.868958	-109.319878	90.770805	-563.040466	200.076462	1382.112915	-516.319397	-130.615341	1380.149658	-518.036682	44.598454	1402.868652	-554.635620	31.288673	1675.340698	-518.519653	310.099548	1162.082642	-456.282013	-221.788055	1151.708496	-342.888702	127.354683	1127.197021	-317.331482	-17.809589	1078.933472	-482.381012	50.793728	969.141602	574.667542	-8.149495	929.663086	566.528320	146.004227
-533.824219	127.477486	878.932495	-503.377136	-32.858559	873.302490	-623.964783	158.875656	501.763672	-587.194336	-100.493233	507.510162	-629.137512	161.727386	86.875786	-590.164795	-109.317886	90.783028	-562.778503	200.082825	1382.107910	-516.244995	-130.602753	1380.189575	-517.870544	44.610497	1402.889526	-554.677185	31.373558	1675.336914	-518.015320	310.258301	1162.225342	-456.159485	-221.801315	1151.791260	-342.546265	127.305786	1127.287231	-316.925446	-18.107355	1079.002808	-482.223694	50.948971	969.195251	574.752808	-8.162945	929.783142	566.641174	146.006287
-533.503418	127.516830	878.914185	-503.129608	-32.754669	873.254089	-623.703064	158.960114	501.776947	-586.959595	-100.488007	507.507904	-629.062744	161.743576	86.889595	-590.157776	-109.317383	90.803459	-562.504517	200.093628	1382.103027	-516.136597	-130.586243	1380.208862	-517.682068	44.634537	1402.884033	-554.681458	31.447409	1675.330811	-517.463928	310.476776	1162.317993	-455.773895	-222.044632	1151.938232	-342.242004	127.236824	1127.396118	-316.554413	-18.347055	1079.572144	-481.926880	50.990505	969.158142	574.792542	-8.185560	929.900391	566.747070	145.959381
-533.185547	127.456161	878.890686	-502.862701	-32.756020	873.233215	-623.484924	159.004868	501.792816	-586.734863	-100.497025	507.517120	-629.046753	161.728912	86.914658	-590.127380	-109.319763	90.824837	-562.189819	200.122650	1382.079590	-516.005493	-130.567017	1380.217773	-517.460938	44.666386	1402.888672	-554.646912	31.530888	1675.329346	-517.033997	310.288086	1162.255615	-455.615448	-222.067001	1152.004028	-341.929169	127.120865	1127.480225	-316.274994	-18.420580	1079.580200	-481.636749	50.950260	969.137207	574.861267	-8.246907	930.017761	566.889771	145.949066
-532.835449	127.446960	878.873840	-502.570282	-32.722710	873.198853	-623.197815	159.087204	501.803101	-586.480164	-100.487503	507.517609	-629.021667	161.760178	86.933151	-589.695557	-109.301537	90.846748	-561.841614	200.195648	1382.102173	-515.817566	-130.510880	1380.259644	-517.215393	44.720810	1402.926025	-554.582275	31.619200	1675.351318	-516.484009	310.648193	1162.462036	-455.437775	-222.072021	1152.080444	-341.634857	127.078621	1127.593384	-315.980377	-18.478298	1079.699829	-481.315704	50.939964	969.112488	574.890259	-8.284288	930.105835	567.009644	145.905930
-532.458679	127.470284	878.858643	-502.276245	-32.678581	873.198669	-622.903625	159.132797	501.807037	-586.215210	-100.435722	507.548767	-628.970459	161.733505	86.924049	-589.635681	-109.299164	90.842331	-561.502563	200.225403	1382.113525	-515.614685	-130.472183	1380.279175	-516.945435	44.772091	1402.949829	-554.495239	31.717236	1675.372192	-516.082397	310.486786	1162.430908	-455.262848	-222.060486	1152.127563	-341.296051	126.983849	1127.719849	-315.658722	-18.517183	1079.954834	-481.001923	50.959679	969.113831	574.870850	-8.352329	930.192078	567.108887	145.865753
-532.061279	127.563606	878.882202	-501.957825	-32.653481	873.219910	-622.559509	159.180038	501.805603	-585.929077	-100.413795	507.547974	-628.957336	161.739441	86.948463	-589.668579	-109.278587	90.851852	-561.179382	200.250931	1382.118774	-515.393738	-130.413879	1380.322876	-516.646118	44.824013	1402.949829	-554.387817	31.805641	1675.389893	-515.494202	310.822571	1162.577637	-455.237732	-221.805756	1152.071777	-340.946228	127.005363	1127.848145	-315.342651	-18.480791	1080.212280	-480.668030	50.993198	969.146606	574.894104	-8.355695	930.270386	567.231567	145.847916
-531.710144	127.571594	878.890442	-501.657928	-32.668056	873.231934	-622.157288	159.206375	501.782013	-585.640564	-100.371582	507.531128	-628.975891	161.725372	86.963539	-589.611023	-109.244423	90.876816	-560.839905	200.291794	1382.112183	-515.173340	-130.375885	1380.362427	-516.341614	44.861374	1402.962891	-554.240479	31.914179	1675.412598	-515.038086	310.876556	1162.609741	-455.006317	-221.796768	1152.109619	-340.446350	127.226318	1127.981079	-315.038910	-18.472631	1080.452637	-480.349060	50.978638	969.159668	574.856323	-8.396518	930.329895	567.352905	145.804382
-531.366333	127.589317	878.878235	-501.368225	-32.684391	873.235474	-621.747925	159.325363	501.757263	-585.326660	-100.309166	507.497467	-628.974670	161.722946	86.950882	-589.512024	-109.255966	90.876129	-560.440552	200.384720	1382.087402	-514.922852	-130.319199	1380.380005	-516.017517	44.903374	1402.941895	-554.071472	32.015961	1675.417725	-514.636719	310.966583	1162.610962	-454.765503	-221.810837	1152.162598	-340.121185	127.193939	1128.032471	-314.738159	-18.471973	1080.694336	-480.046539	50.972641	969.161133	574.807617	-8.468752	930.365967	567.448181	145.780685
-531.009766	127.578430	878.869568	-501.076599	-32.723545	873.254333	-621.306885	159.406281	501.699860	-584.991699	-100.287155	507.482727	-628.951599	161.714783	86.991081	-589.858582	-109.270302	90.903656	-560.058228	200.480164	1382.074097	-514.629944	-130.228729	1380.414917	-515.678772	44.960052	1402.952515	-553.863525	32.137951	1675.434570	-514.263611	311.109131	1162.621338	-454.484894	-221.800507	1152.200806	-339.787659	127.273628	1128.092041	-314.428986	-18.528099	1081.065186	-479.726288	50.947475	969.167725	574.754639	-8.536671	930.388000	567.577515	145.742844
-530.615967	127.583412	878.853943	-500.789856	-32.672165	873.252136	-620.821838	159.475662	501.687988	-584.643738	-100.281021	507.466125	-629.115112	162.019241	87.219894	-589.770447	-109.275604	90.942520	-559.674316	200.563492	1382.077515	-514.313354	-130.128571	1380.467285	-515.339294	45.037209	1402.954102	-553.625122	32.256084	1675.467285	-513.842773	311.305511	1162.607178	-454.201843	-221.842560	1152.298950	-339.408356	127.362869	1128.138672	-314.175964	-18.488647	1081.224121	-479.384613	50.960449	969.158875	574.708435	-8.615077	930.448425	567.738770	145.715912
-530.234375	127.599426	878.854736	-500.514069	-32.623356	873.268311	-620.330688	159.602432	501.664154	-584.350830	-100.286629	507.508087	-629.033875	162.062759	87.287888	-589.818115	-109.259140	90.962761	-559.239014	200.631226	1382.088623	-513.982483	-130.051697	1380.558594	-514.947266	45.132797	1402.995972	-553.357178	32.440044	1675.464233	-513.566711	311.136505	1162.461670	-453.918945	-221.812180	1152.380127	-338.979156	127.471519	1128.158447	-313.923920	-18.387993	1081.380127	-479.053436	50.979050	969.166931	574.607422	-8.670969	930.478455	567.875366	145.672501
-529.832642	127.605858	878.873596	-500.181030	-32.634827	873.288330	-619.890076	159.708237	501.665100	-584.038635	-100.252655	507.506012	-629.013245	162.049438	87.285881	-589.789551	-109.209648	90.965988	-558.814209	200.721405	1382.100952	-513.652405	-129.941895	1380.621460	-514.578918	45.251091	1403.024536	-553.069580	32.536072	1675.552856	-513.146179	311.518616	1162.585205	-453.652588	-221.775787	1152.469727	-338.584595	127.595184	1128.181763	-313.665710	-18.278509	1081.507813	-478.700195	50.958401	969.192505	574.524841	-8.679530	930.470459	568.048767	145.605469
-529.454163	127.676643	878.886780	-499.860016	-32.587742	873.276184	-619.474304	159.787445	501.637268	-583.781433	-100.241653	507.549744	-629.035950	162.037506	87.317772	-589.809998	-109.210739	91.009911	-558.384705	200.828079	1382.088989	-513.320801	-129.886917	1380.681641	-514.199280	45.350945	1403.080078	-552.758484	32.712437	1675.541870	-512.822021	311.645447	1162.566895	-453.389465	-221.726410	1152.573120	-338.259460	127.697731	1128.133911	-313.416901	-18.153633	1081.636230	-478.359467	50.987278	969.197693	574.431885	-8.684747	930.448120	568.218506	145.586075
-529.016174	127.727158	878.898621	-499.508484	-32.532841	873.259705	-618.897705	159.726410	501.613068	-583.488342	-100.200134	507.532745	-628.971130	162.032364	87.298798	-589.793396	-109.169937	91.025497	-557.941895	200.944565	1382.107178	-512.947815	-129.793762	1380.734741	-513.819458	45.441513	1403.114258	-552.419922	32.798908	1675.613281	-512.500793	311.778595	1162.492798	-453.136932	-221.643646	1152.624512	-337.926331	127.848930	1128.067383	-313.170624	-18.078619	1081.693848	-477.969055	51.003132	969.198425	574.304077	-8.766154	930.450500	568.357178	145.539703
-528.570801	127.720535	878.890381	-499.146545	-32.549179	873.282227	-618.308105	159.721573	501.530670	-583.285339	-100.191055	507.568207	-628.941833	162.014099	87.311913	-589.756165	-109.152214	91.050659	-557.468628	201.078293	1382.070557	-512.550842	-129.668823	1380.799805	-513.389832	45.570076	1403.135620	-552.046082	32.943169	1675.625244	-512.127991	311.960358	1162.462769	-452.843048	-221.571411	1152.681885	-337.598694	128.003189	1127.985229	-312.920715	-17.990948	1081.762085	-477.572327	50.989067	969.208374	574.116516	-8.817923	930.443970	568.514526	145.511414
-528.108215	127.732040	878.879639	-498.760040	-32.547791	873.291321	-617.836792	159.805618	501.467926	-583.050659	-100.182106	507.599304	-628.906860	162.033447	87.360023	-589.764954	-109.168755	91.085365	-557.005615	201.207352	1382.041260	-512.151367	-129.573822	1380.872681	-512.948547	45.705196	1403.114868	-551.632568	33.103981	1675.640259	-511.815125	311.861816	1162.317871	-452.363800	-221.758041	1152.852783	-337.267487	128.142807	1127.906372	-312.695618	-17.939865	1081.777832	-477.164764	50.986248	969.214478	573.913086	-8.856528	930.440491	568.670959	145.462280
-527.666687	127.712349	878.851807	-498.394836	-32.506443	873.282227	-617.604065	160.124115	501.586334	-582.818298	-100.156410	507.648651	-628.838745	161.639877	87.138840	-589.733704	-109.170441	91.137802	-556.520813	201.323441	1382.020264	-511.705597	-129.458267	1380.931763	-512.498413	45.821545	1403.123169	-551.182983	33.275284	1675.653564	-511.315857	312.274872	1162.389404	-452.028900	-221.672195	1152.898804	-336.977722	128.309830	1127.818604	-312.424042	-17.816952	1081.718994	-476.759949	50.992229	969.195679	573.693237	-8.927374	930.410156	568.989197	145.211533
-527.204468	127.812431	878.839661	-498.011871	-32.433701	873.284180	-617.262268	160.248184	501.629547	-582.580688	-100.094604	507.638153	-628.792847	161.621109	87.150185	-589.638672	-109.157051	91.137115	-556.025757	201.421219	1381.984497	-511.280396	-129.358490	1380.985229	-512.039612	45.953991	1403.106201	-550.713928	33.434292	1675.643921	-510.939941	312.472351	1162.316284	-451.684570	-221.592697	1152.967896	-336.681610	128.417328	1127.680664	-312.165924	-17.722658	1081.692017	-476.336853	51.068398	969.190735	573.276855	-9.042594	930.365601	569.156799	145.132233
-526.719910	127.925331	878.800659	-497.619415	-32.362503	873.263550	-616.808655	160.143387	501.573608	-582.379028	-100.038979	507.689331	-628.772644	161.635757	87.132317	-589.591797	-109.133926	91.136490	-555.495850	201.533432	1381.927612	-510.811768	-129.234543	1381.021484	-511.564728	46.077568	1403.098267	-550.230408	33.593510	1675.629150	-510.673401	312.357208	1162.140991	-451.523193	-221.239777	1152.904663	-336.352173	128.506241	1127.520020	-311.868591	-17.592813	1081.592651	-475.879242	51.153137	969.153748	573.062134	-8.929775	930.359863	569.335876	145.312317
-526.256775	127.932587	878.766479	-497.196411	-32.371426	873.242920	-616.368530	160.168915	501.496460	-582.159485	-99.977104	507.692902	-628.807434	161.982361	87.406944	-589.582703	-109.127579	91.150070	-555.021301	201.632889	1381.852173	-510.323151	-129.078705	1381.027100	-511.080048	46.248417	1403.088135	-549.739624	33.749310	1675.616943	-510.144226	312.851532	1162.158203	-451.174500	-221.167984	1152.903076	-336.044983	128.654831	1127.371338	-311.607178	-17.486113	1081.474609	-475.422150	51.153484	969.120789	572.586548	-9.073895	930.298706	569.486694	145.249405
-525.707520	127.943993	878.696594	-496.731720	-32.322094	873.190918	-615.888672	160.242661	501.481964	-581.903809	-99.877472	507.689362	-628.747314	162.003830	87.449295	-589.473206	-109.087372	91.162674	-554.526123	201.766510	1381.784790	-509.852631	-128.930725	1381.053711	-510.591614	46.426483	1403.038696	-549.252808	33.926712	1675.592041	-509.745270	313.036926	1162.045044	-450.825592	-221.066315	1152.885132	-335.709167	128.778580	1127.213135	-311.338287	-17.393036	1081.353149	-474.910889	51.176659	969.058472	572.358459	-9.260040	930.265320	570.082153	145.122299
-525.139282	128.005096	878.626343	-496.277222	-32.292686	873.145081	-615.427063	160.275375	501.453400	-581.659973	-99.783615	507.703003	-628.727600	161.975189	87.445953	-589.422546	-109.087021	91.172279	-553.984070	201.910049	1381.712402	-509.332001	-128.799606	1381.071899	-510.036865	46.575146	1402.948975	-548.744446	34.122066	1675.555664	-509.484528	312.949066	1161.852661	-450.484222	-220.980011	1152.878296	-335.360718	128.941635	1127.022583	-311.064331	-17.254358	1081.120239	-474.382233	51.213020	968.994019	571.993896	-9.252233	930.152588	570.344116	145.115021
-524.607483	128.065399	878.571838	-495.818726	-32.227978	873.087402	-615.065979	160.286377	501.460571	-581.425720	-99.716713	507.699585	-628.733948	161.961868	87.457779	-589.346924	-109.065071	91.153152	-553.477234	202.074875	1381.638550	-508.785095	-128.653839	1381.064941	-509.467804	46.750427	1402.899170	-548.230713	34.319111	1675.521484	-509.082794	313.126343	1161.747803	-450.114563	-220.900101	1152.824951	-334.889160	129.254944	1126.880127	-310.795135	-17.170744	1080.852539	-473.870117	51.260418	968.931824	571.644592	-9.297784	930.092041	570.611084	145.071487
-524.130615	128.195190	878.556274	-495.306091	-32.149799	873.010620	-614.680908	160.327942	501.433624	-581.143066	-99.598747	507.673523	-628.716675	161.949509	87.492210	-589.290161	-109.056648	91.148796	-552.944092	202.250320	1381.565552	-508.279449	-128.534683	1381.010864	-508.901733	46.924259	1402.861450	-547.733337	34.535664	1675.493652	-508.510956	313.647308	1161.767578	-449.718719	-220.843826	1152.794067	-334.521027	129.443298	1126.717529	-310.518860	-17.068409	1080.662476	-473.358215	51.339172	968.879883	571.254333	-9.322732	930.018677	570.709839	145.169861
-523.605286	128.298477	878.535767	-494.829437	-32.094242	873.003662	-614.281250	160.375992	501.430878	-580.905151	-99.570343	507.703735	-628.697571	161.962250	87.513405	-589.294250	-109.057045	91.186661	-552.352905	202.445755	1381.525146	-507.728394	-128.397903	1380.989136	-508.316589	47.096714	1402.839844	-547.214172	34.748089	1675.473877	-508.087555	313.796722	1161.673462	-449.146423	-221.046844	1152.863770	-334.138519	129.592056	1126.553711	-310.248810	-16.993193	1080.439941	-472.824188	51.420837	968.853149	570.914673	-9.411146	929.944336	570.961182	145.132431
-523.013428	128.328033	878.469543	-494.315765	-32.030960	872.968689	-613.861145	160.421494	501.397186	-580.673828	-99.483063	507.734772	-628.609558	161.948090	87.512817	-589.250671	-109.013878	91.193108	-551.800110	202.600677	1381.453247	-507.128113	-128.249252	1380.982544	-507.716278	47.268032	1402.811890	-546.681335	35.015049	1675.404297	-507.807526	313.593170	1161.417358	-448.736389	-220.945267	1152.846802	-333.790405	129.520325	1126.350586	-309.904175	-16.870279	1080.187256	-472.255280	51.471443	968.796082	570.593201	-9.423300	929.879761	571.146790	145.078659
-522.451172	128.343063	878.401733	-493.785797	-31.928555	872.927429	-613.546143	160.524719	501.416077	-580.450500	-99.484123	507.798920	-628.551941	161.973358	87.554443	-589.193298	-109.027512	91.255821	-551.156189	202.768951	1381.419678	-506.529175	-128.096222	1381.009277	-507.134644	47.463448	1402.765869	-546.169922	35.191456	1675.432007	-507.223602	314.105164	1161.448730	-448.474884	-220.563812	1152.726685	-333.324890	129.675034	1126.129883	-309.502106	-16.774857	1079.950562	-471.671417	51.547325	968.726135	570.289246	-9.502494	929.862366	571.246643	145.011887
-521.878174	128.440872	878.339966	-493.268890	-31.854034	872.878418	-613.173279	160.540588	501.415192	-580.237732	-99.508369	507.837402	-628.517700	161.972000	87.559013	-589.266602	-109.035851	91.313599	-550.540466	202.954254	1381.336060	-505.903015	-127.919380	1381.027954	-506.544556	47.641373	1402.721069	-545.643677	35.411793	1675.408813	-506.718689	314.258667	1161.336914	-448.022247	-220.439194	1152.700317	-332.849609	129.801056	1125.900146	-309.136902	-16.649496	1079.736694	-471.087891	51.635094	968.655579	570.053772	-9.573028	929.856140	571.326355	144.950729
-521.311829	128.576248	878.329285	-492.732697	-31.772532	872.835266	-612.769775	160.574402	501.396545	-579.933838	-99.479897	507.868958	-628.467590	161.991669	87.562508	-589.276489	-109.036453	91.336838	-549.917358	203.122620	1381.282837	-505.320282	-127.759872	1380.972412	-505.933777	47.837093	1402.653809	-545.099670	35.652264	1675.371338	-506.363312	314.020325	1161.098755	-447.544037	-220.357315	1152.627930	-332.353485	129.872787	1125.633545	-308.758636	-16.517302	1079.491943	-470.511322	51.721508	968.619568	569.857971	-9.597589	929.864380	571.336914	144.905655
-520.771790	128.719131	878.310547	-492.180573	-31.724558	872.794312	-612.459167	160.602097	501.443787	-579.654785	-99.443642	507.873322	-628.457764	161.971619	87.592491	-589.135010	-109.030380	91.356178	-549.293091	203.300766	1381.212524	-504.668762	-127.629913	1380.947998	-505.267578	48.014748	1402.604004	-544.577759	35.882801	1675.350098	-505.712769	314.433167	1161.104370	-447.081726	-220.277435	1152.590088	-331.840942	130.007645	1125.362915	-308.380249	-16.392323	1079.271362	-469.934723	51.810669	968.577942	569.666870	-9.611121	929.903625	571.276672	144.853760
-520.160034	128.810593	878.259216	-491.581940	-31.615561	872.767273	-612.155334	160.616653	501.440308	-579.354065	-99.397514	507.865997	-628.403931	161.985443	87.598572	-589.117554	-108.990700	91.328194	-548.604675	203.466187	1381.147339	-503.985718	-127.456223	1380.939697	-504.604431	48.154781	1402.560547	-544.042969	36.139702	1675.330078	-505.140717	314.630188	1160.994141	-446.628876	-220.161697	1152.557129	-331.309570	130.165375	1125.136719	-307.938446	-16.281448	1079.070190	-469.303253	51.927422	968.527832	569.448486	-9.655162	929.942932	571.119019	144.812973
-519.549561	128.783737	878.187805	-491.001770	-31.528936	872.710266	-611.778931	160.588776	501.395538	-579.056824	-99.357849	507.872223	-628.364441	161.995529	87.618698	-589.044312	-108.996185	91.339928	-547.972900	203.626266	1381.076538	-503.308929	-127.290092	1380.930298	-503.951996	48.368980	1402.519653	-543.516113	36.417877	1675.305664	-504.556885	314.744171	1160.861450	-445.954498	-220.302185	1152.619751	-330.671600	130.410812	1124.971558	-307.418610	-16.214912	1078.896729	-468.667725	51.968861	968.447388	569.201721	-9.680360	929.966797	570.894287	144.774551
-518.920837	128.895844	878.121521	-490.409637	-31.374710	872.654724	-611.477478	160.641251	501.433990	-578.740051	-99.261086	507.876953	-628.333374	161.997543	87.614807	-589.029846	-109.006226	91.349037	-547.237427	203.793869	1381.003296	-502.652924	-127.109474	1380.870361	-503.223358	48.555168	1402.454346	-542.996765	36.669064	1675.294678	-504.079102	314.527649	1160.581299	-445.390289	-220.203690	1152.574463	-330.028046	130.487869	1124.777832	-306.854675	-16.116493	1078.771606	-468.025940	52.106747	968.373962	568.971497	-9.735204	930.017578	570.614441	144.733490
-518.312012	129.029358	878.110352	-489.791168	-31.234205	872.624817	-611.227478	160.720871	501.464691	-578.385681	-99.171776	507.881104	-628.353027	161.995575	87.627007	-588.930420	-108.987404	91.380028	-546.538757	203.962967	1380.894531	-501.985138	-126.953346	1380.859985	-502.516205	48.763245	1402.402222	-542.471252	36.958790	1675.282104	-503.460419	314.747864	1160.475586	-444.955017	-219.848160	1152.454102	-329.497101	130.504456	1124.538818	-306.279999	-15.991439	1078.666992	-467.371948	52.242958	968.337524	568.757874	-9.778250	930.053528	570.332092	144.632080
-517.747192	129.022781	878.046204	-489.236023	-31.223698	872.624756	-610.886719	160.812103	501.471527	-578.075073	-99.176506	507.949463	-628.275635	162.029190	87.668106	-588.948730	-108.979630	91.417198	-545.795166	204.135757	1380.767944	-501.294006	-126.778366	1380.885132	-501.788605	48.981182	1402.354004	-541.976196	37.268562	1675.277100	-502.746582	315.236969	1160.471436	-444.369537	-219.716522	1152.455078	-328.857941	130.705551	1124.360107	-305.698334	-15.872502	1078.552368	-466.774536	52.287483	968.289124	568.487488	-9.700534	930.090454	569.779724	144.744110
-517.103882	129.115540	878.012024	-488.627747	-31.157333	872.589844	-610.553223	160.854996	501.502411	-577.749023	-99.117966	507.976471	-628.269043	162.035645	87.682800	-588.923096	-108.964066	91.480873	-545.048340	204.284775	1380.685425	-500.593414	-126.631325	1380.895508	-501.027252	49.135380	1402.335327	-541.498779	37.573139	1675.299072	-502.080841	315.363647	1160.334229	-443.766876	-219.549591	1152.441284	-328.081726	131.004745	1124.222900	-305.122131	-15.726639	1078.606201	-466.114380	52.364574	968.241089	568.045959	-9.387472	930.052246	568.707825	145.296066
-516.480103	129.281342	877.961853	-487.979309	-31.019533	872.518677	-610.214966	160.937088	501.542450	-577.371704	-99.020248	508.010101	-628.204224	162.082092	87.727760	-588.855713	-108.953186	91.486412	-544.308289	204.438919	1380.620605	-499.857971	-126.514641	1380.861328	-500.264130	49.322529	1402.306030	-541.038513	37.891460	1675.310547	-501.517120	315.277435	1160.097900	-443.145081	-219.411438	1152.458374	-327.518127	130.976196	1124.072876	-304.299774	-15.670299	1078.500488	-465.448883	52.514889	968.168823	567.696289	-9.149658	930.059387	567.853943	145.216629
-515.897522	129.374466	877.942505	-487.338867	-30.887993	872.467285	-609.923706	160.984528	501.550476	-577.016663	-98.945038	508.023499	-628.144226	162.104141	87.719193	-588.804871	-108.927574	91.481155	-543.633606	204.485062	1380.453491	-499.144836	-126.346352	1380.817505	-499.485260	49.516506	1402.286865	-540.587341	38.210232	1675.328857	-500.815430	315.439728	1160.005249	-442.232117	-219.667053	1152.569702	-326.821991	131.145294	1123.963135	-303.593933	-15.625854	1078.630615	-464.807709	52.628399	968.121704	567.416992	-8.980241	930.068542	567.106445	145.442429
-515.234619	129.588669	877.877869	-486.664276	-30.771690	872.404846	-609.547729	160.992279	501.558655	-576.662170	-98.864365	508.029327	-628.112488	162.117706	87.710373	-588.760437	-108.930061	91.516327	-542.771667	204.792755	1380.457886	-498.418610	-126.133606	1380.791016	-498.702484	49.710079	1402.278076	-540.134827	38.578949	1675.303345	-500.076904	315.639526	1159.993652	-441.438782	-219.617859	1152.581909	-326.149200	131.270233	1123.887329	-302.808472	-15.542504	1078.668213	-464.133118	52.796654	968.055725	567.237732	-8.975809	930.090454	566.620667	145.362564
-514.582275	129.665741	877.802124	-486.004456	-30.665735	872.302429	-609.188660	161.071655	501.561707	-576.302612	-98.809425	508.047821	-628.069641	162.161301	87.738258	-588.825745	-108.914482	91.529671	-541.976624	204.956467	1380.371338	-497.607483	-125.941467	1380.721191	-497.887299	49.886295	1402.243774	-539.710571	38.859303	1675.370239	-499.195984	316.248810	1160.125488	-440.805206	-219.220108	1152.438110	-325.394714	131.471863	1123.840332	-301.820953	-15.442271	1078.637695	-463.449402	52.880383	967.955994	567.019775	-8.895834	930.101563	565.996826	145.510330
-513.929077	129.715958	877.704651	-485.384186	-30.580927	872.226746	-608.801270	161.123398	501.558716	-575.957947	-98.750954	508.075134	-628.152161	162.158417	87.783463	-588.774231	-108.874405	91.546425	-541.270813	204.997757	1380.153442	-496.802582	-125.756317	1380.596313	-497.037598	50.073864	1402.187256	-539.262878	39.193508	1675.384277	-498.394348	316.105560	1159.908203	-439.829041	-219.172775	1152.455933	-324.558746	131.647614	1123.856323	-300.849640	-15.400952	1078.920898	-462.780334	52.959869	967.856079	566.916687	-8.708611	930.081848	565.406250	145.661224
-513.264404	129.822876	877.632874	-484.691681	-30.461113	872.158325	-608.426758	161.181015	501.563354	-575.617432	-98.675674	508.073090	-627.976807	162.256622	87.780251	-588.778748	-108.865318	91.544983	-540.386230	205.265564	1380.093628	-496.006500	-125.508003	1380.482666	-496.142059	50.254601	1402.157715	-538.831299	39.552574	1675.396606	-497.318726	315.912201	1159.678955	-438.752747	-219.231262	1152.472900	-323.508606	131.963669	1123.965942	-299.723358	-15.348403	1079.118286	-462.078247	53.086407	967.776184	567.089539	-8.341324	930.063293	564.836304	145.996887
-512.627563	130.004929	877.555420	-484.026733	-30.355696	872.102234	-608.089233	161.257523	501.582581	-575.296875	-98.645767	508.140747	-627.975098	162.289154	87.770584	-588.710815	-108.856277	91.598251	-539.553101	205.423553	1379.926758	-495.142090	-125.259804	1380.376099	-495.311859	50.372467	1402.088257	-538.358765	39.906998	1675.418945	-496.225555	316.878479	1160.142944	-437.546387	-219.174774	1152.570190	-322.623505	132.162140	1124.186890	-298.414978	-15.365582	1079.338745	-461.415375	53.249664	967.703979	566.694641	-8.323528	930.011353	564.134949	146.047028
-512.012634	130.168594	877.496887	-483.399963	-30.155781	872.031677	-607.680054	161.362564	501.597290	-574.967834	-98.612022	508.182465	-627.943298	162.302841	87.767075	-588.796509	-108.863014	91.667961	-538.734253	205.573700	1379.788818	-494.299591	-124.977379	1380.260864	-494.425903	50.481224	1402.037964	-537.844299	40.285450	1675.434570	-495.023346	317.180298	1160.287109	-436.023346	-219.483078	1152.829468	-321.468903	132.610214	1124.614868	-297.037079	-15.287310	1079.838867	-460.756226	53.435364	967.624023	565.824829	-8.394267	930.043701	563.070374	146.190765
-511.410492	130.201767	877.395874	-482.768768	-30.114538	871.960938	-607.315674	161.469620	501.581177	-574.573853	-98.524628	508.193634	-627.926331	162.367142	87.756050	-588.801331	-108.861443	91.709946	-537.930176	205.620636	1379.565918	-493.499634	-124.660362	1380.074585	-493.524475	50.518688	1401.991089	-537.246826	40.630138	1675.428711	-493.723724	316.898102	1160.122559	-434.789612	-219.264175	1152.828369	-319.985443	133.200073	1125.306030	-295.374176	-15.218192	1080.533569	-460.110168	53.502663	967.525330	565.761108	-8.264261	930.015259	562.470276	146.375244
-510.760620	130.265503	877.291504	-482.184601	-30.032124	871.859741	-606.913696	161.612091	501.589691	-574.186707	-98.458183	508.213165	-627.907654	162.412231	87.769073	-588.765686	-108.844276	91.710655	-537.090088	205.716873	1379.371704	-492.705414	-124.279877	1379.906372	-492.587067	50.547283	1401.929321	-536.531128	41.020294	1675.395508	-492.497437	317.160065	1160.425903	-433.034729	-219.535965	1153.188110	-318.503906	133.652817	1126.291504	-293.710480	-15.234937	1081.535278	-459.466705	53.567848	967.412354	565.734009	-8.170074	929.992920	561.952454	146.554108
-510.156738	130.394089	877.214294	-481.566833	-29.930727	871.760010	-606.480591	161.825226	501.642334	-573.713013	-98.329765	508.197906	-627.889343	162.522797	87.820694	-588.668396	-108.833244	91.726433	-536.099609	205.970032	1379.203125	-491.889740	-123.864365	1379.721558	-491.570038	50.545517	1401.804810	-535.647827	41.402145	1675.344604	-490.799042	317.239349	1160.548950	-431.512360	-219.332138	1153.320435	-316.539764	134.798187	1127.736084	-291.412445	-15.074174	1082.741455	-458.832245	53.676983	967.314636	565.665833	-8.092099	929.973755	561.415100	146.652939
-509.657776	130.421097	877.180054	-480.992096	-29.833645	871.699158	-606.026245	162.032883	501.697571	-573.283020	-98.335793	508.225891	-627.934753	162.587509	87.829147	-588.640808	-108.828247	91.752098	-535.190491	206.020416	1378.862793	-491.082458	-123.496025	1379.474731	-490.493774	50.603607	1401.575806	-534.578491	41.807835	1675.295288	-489.241730	317.263672	1160.574829	-429.744904	-219.277267	1153.580811	-314.357147	135.969543	1129.743408	-288.719513	-15.092695	1084.344116	-458.282043	53.745209	967.261536	565.656311	-7.889589	929.954285	560.941833	146.782654
-509.152344	130.485001	877.124817	-480.473480	-29.762491	871.663086	-605.360229	162.192398	501.707428	-572.874268	-98.337196	508.249481	-627.924194	162.653229	87.883286	-588.715576	-108.835320	91.814194	-534.375305	205.944626	1378.420410	-490.341217	-123.135262	1379.231323	-489.344025	50.711334	1401.370117	-533.241577	42.244495	1675.214478	-487.558380	317.622192	1160.641846	-427.780762	-219.028168	1153.844360	-312.097290	137.189819	1132.256836	-285.925385	-15.908987	1088.277466	-457.758545	53.829250	967.210693	565.476868	-7.854424	929.963928	560.467712	146.846695
-508.770569	130.580765	877.093384	-480.154999	-29.430933	871.572693	-604.497437	162.357819	501.724762	-572.376526	-98.386681	508.230957	-628.023071	162.692825	87.953262	-588.725830	-108.793533	91.872993	-533.457764	206.008514	1378.024902	-489.523926	-122.796356	1378.951904	-488.178864	50.835049	1401.174072	-531.650635	42.724670	1675.122314	-485.850739	318.219574	1160.808472	-425.919647	-218.998138	1154.234375	-309.440552	138.905624	1135.447266	-282.591522	-16.354288	1090.328491	-457.356628	54.009121	967.130371	565.271423	-7.817006	929.983337	560.006836	146.933670
-508.498749	130.605988	877.091309	-479.905273	-29.209723	871.514160	-603.436035	162.582748	501.713928	-571.784119	-98.430077	508.213257	-627.913879	162.777222	88.039482	-588.723755	-108.738457	91.973206	-532.561707	206.092590	1377.612915	-488.711761	-122.508125	1378.732666	-486.987213	51.026279	1400.964966	-529.697510	43.215591	1675.070557	-484.109711	317.900421	1160.418823	-424.029419	-219.027176	1154.668701	-306.448547	140.931946	1139.177979	-278.918243	-17.260159	1092.782471	-457.035767	54.110168	967.076843	565.023376	-7.825202	930.045349	559.568909	146.943466
-508.380341	130.463257	877.123169	-479.690552	-29.618879	871.690186	-602.275269	162.893951	501.631683	-571.133057	-98.534279	508.271027	-627.828857	162.810867	88.130653	-588.422424	-108.664215	92.091484	-531.626282	206.201385	1377.194092	-487.843231	-122.212151	1378.518921	-485.706390	51.233513	1400.834717	-527.433533	43.753124	1675.033203	-482.143341	318.504089	1160.461182	-422.399139	-218.798752	1154.941528	-303.471466	143.176834	1143.473999	-274.325256	-18.269850	1095.793213	-456.861267	53.936100	967.173767	564.898560	-7.861146	930.129395	559.344360	146.790100
-508.540680	130.321655	877.200134	-479.781281	-29.815149	871.805115	-600.821411	163.142822	501.453339	-570.294373	-98.744469	508.236694	-627.924194	162.756226	88.252373	-588.368286	-108.561615	92.246117	-530.675964	206.389908	1376.803467	-486.886444	-121.950371	1378.392578	-484.380096	51.503738	1400.714355	-524.771118	44.304920	1675.005615	-480.284454	319.300873	1160.535767	-420.651154	-218.514282	1155.293579	-300.590271	145.516220	1148.450806	-269.705841	-20.468063	1101.311768	-456.883209	53.824215	967.225952	565.010986	-7.508071	930.353027	559.099426	146.854126
-509.002899	130.087677	877.292786	-480.119385	-30.036100	871.966370	-599.223816	163.581757	501.297974	-569.206970	-98.946716	508.160645	-627.810791	162.704117	88.446236	-588.214050	-108.427879	92.445282	-529.665466	206.639694	1376.485229	-485.739288	-121.672226	1378.328857	-482.977661	51.790813	1400.593506	-521.703613	44.911247	1675.023315	-478.375183	320.063965	1160.632446	-418.952423	-218.566605	1155.727905	-297.593781	148.213196	1154.256836	-265.005219	-22.089285	1106.257202	-457.131714	53.695206	967.287964	564.763733	-7.554217	930.482727	558.774048	146.810669
-509.813599	129.728699	877.436584	-480.737640	-30.324327	872.188599	-597.398560	164.019760	501.028076	-567.839050	-99.294930	508.029938	-627.619141	162.591507	88.633347	-588.194885	-108.330261	92.685684	-528.598694	206.935272	1376.233154	-484.573059	-121.417999	1378.421631	-481.483276	52.157326	1400.580078	-518.260681	45.515408	1675.094238	-476.550110	321.631500	1161.192383	-417.548340	-218.272461	1156.009277	-294.571259	151.239883	1160.793945	-260.260742	-23.980856	1112.761719	-457.638245	53.504307	967.381348	564.541138	-7.582652	930.618347	558.516907	146.810150
-510.915009	129.352463	877.593323	-481.649597	-30.622791	872.451782	-595.503357	164.553589	500.694733	-566.245911	-99.778107	507.844391	-627.556213	162.395035	88.874741	-588.197937	-108.271805	92.949081	-527.391235	207.260651	1376.100098	-483.152283	-121.181900	1378.667725	-479.828979	52.615772	1400.593018	-514.406860	46.165874	1675.239380	-474.757813	322.167480	1161.394897	-416.245178	-218.569260	1156.392334	-291.430450	154.560593	1168.107910	-254.977875	-26.472769	1119.397461	-458.334625	53.336067	967.457397	564.312378	-7.627252	930.743347	558.301880	146.782883
-512.359741	128.715225	877.746216	-482.789154	-31.119965	872.825134	-593.300110	165.153915	500.293488	-564.285217	-100.255219	507.581879	-627.371338	162.266251	89.187363	-588.241699	-108.238678	93.188049	-526.039490	207.620178	1376.169678	-481.673279	-120.912758	1379.054321	-478.034424	53.073544	1400.633423	-510.095795	46.714565	1675.462158	-473.016968	322.509705	1161.577271	-415.040619	-218.329071	1156.723267	-288.143433	158.471985	1175.969727	-249.956360	-29.494293	1126.955322	-459.260132	53.045162	967.556885	564.054321	-7.684648	930.911621	558.146301	146.685776
-514.035217	128.165131	878.003174	-484.223541	-31.523590	873.271729	-590.867554	165.888107	499.759796	-561.788696	-100.785652	507.207916	-627.199890	162.139969	89.562836	-588.215454	-108.249344	93.413567	-524.537415	207.938416	1376.389648	-479.950165	-120.677673	1379.509888	-476.119843	53.555878	1400.744995	-505.460693	47.430912	1675.740479	-471.304474	322.552155	1161.724487	-413.958862	-217.931274	1157.090698	-284.747925	162.904785	1184.418823	-244.724625	-33.028225	1135.150146	-460.421875	52.818218	967.732544	563.660095	-7.930057	931.128479	557.947144	146.553192
-516.022644	127.343117	878.252686	-485.957794	-32.086014	873.776550	-588.154480	166.795898	499.145172	-558.915222	-101.463348	506.779968	-627.041565	162.034103	89.944145	-588.348022	-108.443710	93.782898	-522.935303	208.259201	1376.762085	-478.121185	-120.315620	1380.073242	-474.059784	54.120121	1400.865234	-500.508362	48.246124	1676.036377	-469.682007	322.473358	1161.788940	-412.991028	-217.526093	1157.409790	-281.271057	167.666000	1192.883789	-239.319031	-36.638885	1142.300171	-461.808594	52.437786	967.893188	563.386841	-8.041698	931.382813	557.817993	146.495926
-518.213623	126.792679	878.615234	-487.861481	-32.538715	874.290100	-585.415894	167.977448	498.704315	-555.497131	-102.213310	506.245422	-626.840881	162.004898	90.563744	-588.203064	-108.671944	94.143280	-521.219177	208.583847	1377.236084	-476.125031	-119.950523	1380.686035	-471.845947	54.686096	1401.000488	-495.200134	49.010910	1676.265259	-468.072998	322.131531	1161.774902	-412.044586	-217.010635	1157.769775	-277.690491	172.966843	1201.525269	-233.923355	-40.909309	1149.633667	-463.368683	52.195747	968.107971	563.408264	-7.737322	931.615723	557.811218	146.644806
-520.551636	126.008392	878.867554	-489.974365	-33.121952	874.887024	-582.430847	169.267273	498.058533	-551.587280	-102.966560	505.637238	-626.603088	162.010910	91.191177	-588.151550	-108.932114	94.576759	-519.317505	208.922089	1377.717896	-473.889893	-119.529152	1381.304932	-469.530487	55.386608	1401.009033	-489.602264	49.786644	1676.426025	-466.435730	321.696838	1161.739136	-410.995270	-216.447876	1158.070557	-274.073914	178.778244	1209.781006	-228.669464	-45.528175	1157.149414	-465.078125	51.878304	968.286438	563.358093	-7.814317	931.857361	557.861511	146.620300
-523.115295	125.398445	879.196167	-492.295868	-33.540749	875.452637	-578.916687	170.324829	497.238983	-546.997559	-103.803261	504.907898	-626.174988	162.113190	91.666489	-587.878235	-109.229256	95.136238	-517.390930	209.258774	1378.078491	-471.533539	-118.964355	1381.845459	-467.099579	56.137608	1400.978638	-483.765442	50.548813	1676.433838	-464.633301	321.297302	1161.558105	-409.755920	-215.945526	1158.307617	-270.354553	185.154236	1217.495117	-223.467346	-50.567242	1164.430420	-466.995392	51.675793	968.481689	563.182068	-8.186070	932.122070	557.831299	146.522781
-525.888000	124.742371	879.504639	-494.730621	-34.136757	875.960266	-575.783752	171.709885	496.690674	-541.898926	-104.506760	504.096069	-625.912292	162.242584	92.413551	-587.471130	-109.544395	95.852287	-515.349548	209.568619	1378.351196	-469.095581	-118.376976	1382.189209	-464.657196	56.830574	1400.859863	-477.783569	51.292007	1676.239746	-462.759277	320.928284	1161.260132	-408.339294	-215.467850	1158.396118	-266.847015	191.626083	1224.159180	-218.302719	-55.799084	1171.025513	-469.057587	51.364880	968.625488	563.537964	-7.956847	932.404907	557.984619	146.586533
-528.749756	124.039513	879.710938	-497.591125	-34.666294	876.549194	-572.201477	172.747437	495.873810	-536.599854	-105.527763	503.259949	-625.515747	162.486694	93.001823	-586.981018	-109.864777	96.678055	-513.217224	209.823441	1378.392700	-466.522583	-117.687393	1382.404785	-462.181122	57.519390	1400.596558	-471.600342	52.095722	1675.856201	-460.780609	320.511871	1160.775391	-406.520721	-215.393051	1158.505981	-263.303009	198.410355	1229.736206	-213.370163	-61.395142	1177.183472	-471.394745	51.082874	968.760559	563.425781	-8.373566	932.682251	558.071289	146.321396
-531.612976	123.367111	879.818970	-500.351196	-35.144581	876.916138	-568.817261	173.845612	495.244171	-531.392944	-106.594589	502.480194	-625.252197	162.770264	93.757225	-586.548279	-110.254822	97.708595	-511.064331	210.037155	1378.234009	-463.924225	-116.951447	1382.329468	-459.698029	58.138039	1400.145996	-465.456421	52.809353	1675.153198	-458.810181	320.256897	1160.019043	-404.503052	-215.315781	1158.422974	-259.349762	205.669357	1233.971558	-208.303391	-66.914268	1182.180786	-473.702209	50.794647	968.743103	563.568481	-8.538881	932.972168	558.262573	146.135666
-534.472412	122.676331	879.734802	-503.069733	-35.722931	877.151978	-565.597656	175.210327	494.611511	-526.614441	-107.906227	501.797546	-625.006287	163.149673	94.430206	-586.262085	-110.673325	98.918472	-508.926910	210.172394	1377.776123	-461.378662	-116.278732	1382.029907	-457.374268	58.735806	1399.547607	-459.372833	53.418896	1674.269165	-456.930695	320.133362	1159.121826	-402.238922	-215.300949	1158.189819	-255.089371	213.235092	1236.604126	-203.398804	-72.563255	1186.286133	-476.063812	50.473465	968.593994	563.817688	-8.679317	933.248291	558.521179	145.923279
-537.157288	121.986252	879.408997	-505.686096	-36.390224	877.153748	-562.626526	176.457352	494.015167	-521.957214	-108.914551	501.190155	-624.801575	163.440826	94.984818	-585.760376	-111.182281	100.192543	-506.881226	210.281052	1376.982178	-458.994080	-115.626518	1381.391602	-455.097290	59.253292	1398.607056	-453.527130	53.958477	1673.055054	-455.229309	320.162170	1157.992188	-399.860809	-215.109146	1157.784668	-250.605270	221.146057	1237.859131	-198.127975	-78.200287	1188.867065	-478.353088	50.075256	968.237671	564.106079	-8.888765	933.530396	558.813843	145.680557
-539.722351	121.295906	878.852783	-508.217438	-37.037117	876.946716	-559.890686	177.903397	493.292389	-518.388367	-110.863159	500.630035	-624.630066	163.742813	95.691147	-585.909790	-111.929840	101.521248	-505.083466	210.501465	1375.865723	-456.875946	-114.847404	1380.430298	-452.867126	59.817787	1397.325439	-447.783447	54.545002	1671.642700	-453.615540	320.360413	1156.668335	-397.200958	-215.049927	1157.265381	-245.977798	229.199280	1237.574951	-192.568359	-83.761246	1190.477417	-480.594696	49.679268	967.686096	564.467651	-9.166986	933.773743	559.231567	145.373672
-542.065369	120.578896	878.006775	-510.582031	-37.595707	876.492188	-557.156067	179.000397	492.420990	-515.195801	-112.626366	500.124908	-624.466064	163.943237	96.234535	-585.951050	-112.759201	102.712753	-503.368530	210.623505	1374.520264	-454.896149	-114.248734	1379.270508	-450.754395	60.270981	1395.769653	-442.379120	55.091759	1669.972900	-452.219879	320.775787	1155.154053	-394.412231	-215.006851	1156.659424	-241.118179	237.547226	1235.490967	-186.790253	-89.345673	1190.765015	-482.705200	49.315113	966.894409	564.978760	-9.336770	934.011780	559.662537	145.166473
-544.225708	119.840569	876.905884	-512.702820	-38.255287	875.846497	-554.477722	180.163239	491.432861	-512.341492	-114.275871	499.719360	-624.177979	164.200272	96.506470	-586.009644	-113.812256	103.782417	-501.869293	210.802811	1372.891724	-453.224640	-113.690697	1377.795410	-448.770081	60.528431	1393.994019	-437.431458	55.618916	1668.116211	-450.989563	321.303711	1153.545044	-391.492035	-215.121307	1155.893555	-236.267059	245.678238	1232.084106	-180.653702	-94.934990	1189.595459	-484.674347	48.924007	965.910095	565.695251	-9.315750	934.172119	560.176025	145.083023
-546.213013	118.976227	875.555054	-514.703796	-38.780869	875.037231	-552.073975	180.989304	490.397858	-509.547485	-115.784492	499.297241	-623.924255	164.261398	96.577148	-586.055786	-115.018555	104.693855	-500.505859	210.929535	1371.148315	-451.729767	-113.206657	1376.134521	-447.028961	60.831787	1392.217651	-432.996948	56.031296	1666.147705	-450.017029	322.094788	1151.800781	-388.530396	-215.427383	1155.046265	-231.672150	253.325592	1227.462524	-174.351364	-100.572861	1186.893799	-486.500153	48.584034	964.714600	566.060852	-9.598866	934.249634	560.603333	144.918747
-547.915527	118.326469	874.071716	-516.468384	-39.178131	874.026978	-549.907715	181.919510	489.357605	-506.727203	-116.961311	498.655212	-623.782410	164.197876	96.619202	-586.035522	-116.335114	105.300461	-499.220490	211.108398	1369.223267	-450.453888	-112.790146	1374.237183	-445.378906	60.994038	1390.299072	-429.098022	56.418659	1664.148926	-449.236053	322.921600	1149.961304	-385.586975	-215.783844	1154.074463	-226.960617	261.020813	1221.258423	-167.983429	-106.221313	1182.889282	-488.087585	48.354610	963.367371	566.543701	-9.857678	934.351746	561.119568	144.737167
-549.480286	117.839760	872.421936	-518.069275	-39.496784	872.794678	-547.871582	182.523575	488.285980	-503.787079	-117.984756	497.827637	-623.646118	163.956818	96.449310	-585.929382	-117.506927	105.712395	-498.109222	211.259308	1367.189941	-449.389709	-112.545540	1372.197754	-443.876160	61.107899	1388.295044	-425.814240	56.775730	1662.193359	-448.710663	323.893860	1148.052856	-382.824371	-216.383972	1153.003540	-222.443939	268.566498	1213.778931	-161.850449	-111.736229	1177.724854	-489.498810	48.222179	961.814392	567.086853	-10.098739	934.328735	561.671631	144.550369
-550.774292	117.396454	870.639221	-519.507751	-39.507626	871.450195	-546.045227	183.123993	487.102234	-501.016693	-118.890244	496.689117	-623.557922	163.556381	96.174973	-585.967773	-118.571144	106.009872	-497.134369	211.522812	1365.131592	-448.412598	-112.337967	1370.101318	-442.496674	61.272522	1386.155640	-423.128784	57.087456	1660.307983	-448.450165	324.838776	1146.179199	-380.180939	-216.985870	1151.812256	-218.139069	275.796509	1205.086792	-156.012604	-117.092400	1171.637329	-490.706604	48.259441	960.144714	567.752014	-10.236858	934.219299	562.257996	144.400223
-551.810608	116.951645	868.806152	-520.774780	-39.604729	870.024475	-544.515564	183.506516	485.900299	-498.419525	-119.537910	495.345215	-623.503723	163.120041	95.745461	-585.391846	-119.282845	105.640617	-496.116730	211.684464	1363.061646	-447.567474	-112.275192	1368.000488	-441.259338	61.438740	1384.073242	-421.032257	57.381283	1658.560425	-448.383972	325.882996	1144.216431	-377.792786	-217.667038	1150.542725	-214.209045	282.633057	1195.354980	-150.818787	-122.014206	1165.085327	-491.690704	48.207897	958.408325	568.309509	-10.590192	934.106628	562.853882	144.161865
-552.630676	116.529190	866.941833	-521.739929	-39.797012	868.397522	-543.277161	183.808868	484.597382	-496.040894	-120.165642	493.954651	-623.405762	162.728348	95.084915	-585.479919	-119.517433	105.747887	-495.053162	211.854950	1361.094360	-446.636322	-112.238266	1365.935913	-440.113922	61.636871	1382.110718	-419.478577	57.723492	1656.925171	-448.433105	326.993134	1142.156860	-375.644531	-218.375290	1149.200439	-211.026932	289.006683	1185.141235	-146.115601	-126.730820	1158.127441	-492.358887	48.051483	956.533569	569.007202	-10.882482	934.030701	563.517273	143.970688
-553.288513	116.105576	865.270752	-522.443237	-40.116978	866.740601	-542.404907	183.923187	483.361542	-494.222992	-120.694672	492.537567	-623.521851	162.349762	94.411896	-585.186096	-119.344193	105.379395	-493.993469	211.980743	1359.273438	-445.672272	-112.285690	1363.956665	-439.094879	61.826244	1380.315186	-418.441803	57.994110	1655.583130	-448.603973	328.089417	1140.069824	-373.805389	-219.151611	1147.683350	-208.560043	295.068817	1174.782227	-142.236588	-130.909637	1151.245728	-492.781708	47.730717	954.733459	569.664490	-11.135299	933.917664	564.173523	143.709000
-553.689270	115.868660	863.537415	-522.929199	-40.516209	865.042908	-541.685791	183.777817	482.142914	-493.003540	-121.094589	491.195587	-623.673889	162.057678	93.791862	-585.098389	-118.826393	104.831367	-492.810089	212.178360	1357.571411	-444.564728	-112.325378	1362.094849	-438.060181	62.038353	1378.653809	-417.881226	58.291534	1654.454834	-448.982086	329.173126	1137.911011	-372.390472	-220.187851	1145.970459	-206.634460	300.491943	1164.382690	-139.293762	-134.695740	1144.666870	-492.927338	47.455299	952.861328	570.342346	-11.370088	933.810120	564.885681	143.494659
-553.535095	115.360153	861.728882	-523.082275	-41.034309	863.459534	-540.858337	183.566391	480.952301	-492.342865	-121.377953	489.981995	-623.706787	161.809235	93.144539	-585.013733	-118.066154	104.209717	-491.571808	212.224380	1355.858398	-443.270782	-112.363464	1360.419312	-436.927887	62.256081	1377.175537	-417.688477	58.574692	1653.605713	-449.612640	330.125519	1135.716797	-371.659454	-221.492691	1144.182495	-205.666946	305.190399	1154.502197	-137.474823	-137.960022	1138.509399	-492.649597	47.032005	951.012817	571.063538	-11.672385	933.752991	565.632935	143.252640
-553.683533	115.030815	860.353882	-523.002563	-42.021835	862.091675	-540.183167	183.363770	479.955475	-492.095825	-121.551888	488.937286	-623.898010	161.570755	92.736755	-584.988770	-117.262497	103.554741	-490.375061	212.669754	1354.596558	-441.811768	-112.400185	1358.932007	-435.697754	62.450260	1375.806763	-417.850464	58.917744	1652.974609	-450.613068	331.106140	1133.687256	-371.696106	-223.016617	1142.469971	-205.594284	309.246490	1145.400757	-136.930389	-140.795029	1132.768677	-492.428436	46.450916	949.500305	571.780212	-11.903944	933.663940	566.416809	142.967316
-553.287415	114.770607	858.993469	-522.941711	-42.344994	860.767578	-539.185181	183.107788	479.238556	-491.828461	-121.292671	487.986420	-623.958191	161.420364	92.541344	-585.074341	-116.488297	102.874542	-489.072449	212.966721	1353.363892	-440.189301	-112.466278	1357.758789	-434.545197	62.678120	1374.402588	-418.279938	59.217518	1652.655762	-451.749268	331.667694	1131.597290	-372.604279	-224.530106	1140.973511	-206.257889	312.596405	1137.121460	-137.561096	-143.276840	1127.806641	-491.911682	46.131645	948.010620	572.432556	-12.241006	933.600037	567.259216	142.603561
-552.853271	114.184753	858.063293	-522.820618	-42.693188	859.850220	-537.987671	182.951859	478.693146	-492.042694	-121.170151	487.261871	-623.934204	161.371933	92.576927	-585.416809	-115.945610	102.409264	-487.760010	213.365799	1352.318359	-438.558014	-112.555428	1356.908203	-433.173798	62.861622	1373.484985	-418.881897	59.447716	1652.619019	-453.576569	332.749817	1130.019531	-374.138123	-225.954285	1139.710571	-207.782944	315.204010	1129.771606	-139.142807	-145.315445	1123.626831	-491.394379	45.639191	946.963623	573.045837	-12.571443	933.529968	568.060242	142.399231
-552.313110	113.779411	857.416016	-522.528564	-43.248409	859.319336	-536.765808	182.878113	478.536560	-492.134735	-120.863365	486.847748	-623.790710	161.422760	92.770226	-585.735718	-115.608200	102.085541	-486.539246	213.722870	1351.507324	-436.965393	-112.648407	1356.460571	-431.603912	62.876396	1373.137939	-419.633362	59.760326	1652.812622	-455.457275	333.219269	1128.451538	-376.241455	-227.143982	1138.745239	-209.860016	317.006836	1123.569946	-141.415131	-146.971054	1120.312134	-490.781036	45.177414	946.268066	573.739502	-12.949203	933.511963	568.973328	142.099731
-551.903198	113.139954	857.533508	-522.278442	-43.707172	859.286316	-535.790100	182.881699	478.597168	-492.267578	-120.619705	486.698181	-623.655396	161.509460	93.105484	-585.886963	-115.456825	101.889679	-485.224487	214.093094	1351.017090	-435.414856	-112.766617	1356.439575	-430.338623	62.854641	1373.030640	-420.439758	60.076218	1653.265625	-458.026398	333.909546	1127.563110	-378.647614	-228.045563	1138.133179	-212.347839	317.933960	1118.572266	-144.129532	-148.277039	1117.619629	-490.319885	44.531956	946.251404	574.425903	-13.191924	933.512878	569.900391	141.889145
-551.108459	112.726196	857.657776	-521.679443	-44.151955	859.407471	-535.014465	182.748566	478.819427	-492.426575	-120.424767	486.783508	-623.396301	161.628815	93.454010	-585.862793	-115.510811	101.841522	-483.986206	214.363449	1350.866699	-434.240845	-112.877571	1356.652588	-429.314545	62.891174	1373.019287	-421.269348	60.412285	1653.971924	-460.468475	333.921631	1126.812622	-381.313049	-228.576172	1137.934570	-214.969589	318.202942	1114.737427	-147.038498	-149.235321	1115.496216	-489.503754	44.062355	946.315063	575.501709	-12.819800	933.304504	571.011780	141.970932
-550.264709	112.285843	858.238220	-520.645630	-44.820923	859.790833	-534.671387	182.545212	479.277740	-492.520538	-120.274506	487.203339	-623.281128	161.712250	93.959488	-585.635132	-115.644638	101.853073	-482.840576	214.612396	1351.024780	-433.142273	-112.934212	1357.313599	-427.818939	62.765625	1373.807495	-422.060608	60.761875	1654.897095	-462.783600	333.524231	1126.331421	-384.096466	-228.918777	1138.224365	-217.470291	317.778168	1111.960083	-150.132690	-149.892563	1113.887939	-488.475098	43.456623	946.754578	575.682190	-13.759991	933.538513	571.849976	141.524231
-549.317749	111.567665	859.133301	-519.702637	-45.347393	860.482727	-534.672668	182.309845	479.883026	-492.989746	-120.459427	487.794067	-623.192200	161.855209	94.501152	-585.642090	-115.936852	102.024574	-481.822144	214.794266	1351.464478	-432.298737	-113.121368	1358.317261	-426.707855	62.743561	1374.530151	-422.821777	61.125095	1655.989502	-464.949738	332.831635	1126.149658	-386.925537	-228.998718	1138.779663	-219.768784	316.962585	1110.079590	-153.247147	-150.333817	1112.513428	-487.471741	42.742222	947.526917	576.041626	-14.341664	933.769348	572.726013	141.154327
-548.033875	111.473732	860.026062	-518.496582	-45.853794	861.398743	-534.869995	181.979980	480.630188	-493.571838	-120.725166	488.612274	-623.109070	162.039963	95.095268	-585.545898	-116.207260	102.224503	-480.830902	214.900146	1352.132690	-431.390961	-113.265671	1359.786133	-425.943085	62.667103	1375.380615	-423.490112	61.535431	1657.243042	-466.840363	331.663391	1126.104980	-389.634888	-228.963043	1139.626587	-221.730484	315.786652	1108.833130	-156.233368	-150.625076	1111.501099	-486.202789	42.410904	948.421875	576.608215	-14.562842	933.967896	573.717163	140.990692
-546.672485	110.962433	861.148560	-517.278748	-46.383739	862.527344	-535.117126	181.593445	481.579071	-494.218781	-120.959549	489.509155	-623.056519	162.186401	95.734230	-585.352844	-116.476509	102.437538	-480.031464	215.035553	1353.095337	-431.108643	-113.583565	1361.182007	-424.846802	62.480236	1376.834839	-424.085449	61.958729	1658.612061	-468.407043	330.323090	1126.360229	-392.189606	-228.853378	1140.641968	-223.406265	314.451324	1108.030151	-159.061493	-150.671097	1110.648926	-484.904938	41.851154	949.547302	577.294312	-14.758366	934.229065	574.731262	140.892303
-545.258850	110.845543	862.520569	-515.895447	-46.878819	863.813171	-535.426453	181.218323	482.596283	-495.143860	-121.250656	490.563812	-622.897827	162.433441	96.555138	-585.204712	-116.835640	102.763985	-479.311249	215.125366	1354.165039	-430.832428	-113.900055	1362.924927	-424.353973	62.376457	1378.026123	-424.600189	62.394020	1660.099365	-469.625549	328.799011	1126.805908	-394.586090	-228.665634	1141.819458	-224.655975	313.013763	1107.617798	-161.606796	-150.580200	1110.016724	-483.540558	41.459152	950.903809	578.044250	-15.057928	934.523193	575.980713	140.353531
-543.851746	110.460907	864.032288	-514.551636	-47.353546	865.282654	-535.767395	180.780823	483.743927	-496.304810	-121.652206	491.777252	-622.767761	162.759491	97.276100	-585.154053	-117.257889	103.197281	-478.742493	215.228119	1355.413452	-430.772675	-114.258110	1364.817383	-423.547638	62.118591	1379.828491	-425.046326	62.809177	1661.687134	-470.446777	327.217010	1127.468384	-396.775177	-228.409576	1143.151001	-225.532761	311.490082	1107.476929	-163.928329	-150.423050	1109.342773	-482.198303	40.975727	952.417969	578.567322	-15.151865	934.789917	576.821899	140.621948
-542.306946	110.206749	865.614807	-513.146362	-47.804276	866.852783	-535.953186	180.227524	484.933655	-497.565521	-121.952789	493.097504	-622.599243	163.033493	97.978592	-584.969116	-117.600075	103.707253	-478.234253	215.249054	1356.823242	-430.813385	-114.578545	1366.837280	-423.140564	61.912258	1381.621704	-425.414673	63.240551	1663.366089	-470.878967	325.549255	1128.242798	-398.692047	-228.100571	1144.561646	-225.943283	309.880188	1107.601563	-165.981400	-150.136826	1109.032471	-480.788269	40.551537	954.036743	579.184143	-15.361060	935.129028	577.842163	140.500626
-540.880737	109.904434	867.299316	-511.765778	-48.244812	868.517334	-536.144165	179.664322	486.255676	-498.786926	-122.334259	494.540771	-622.250488	163.465729	98.914925	-584.975769	-118.006866	104.329514	-477.839355	215.276688	1358.265625	-430.955414	-114.941216	1368.892578	-422.804077	61.633530	1383.504639	-425.708130	63.656754	1665.032593	-470.921051	323.928619	1129.094116	-400.363861	-227.800568	1146.107910	-225.937515	308.156372	1107.901123	-167.771744	-149.837708	1108.555298	-479.456818	40.134392	955.754578	579.764954	-15.498363	935.406433	578.910339	140.316742
-539.430542	109.443436	868.965759	-510.397614	-48.729115	870.191956	-536.231201	179.213745	487.464020	-499.890961	-122.678329	495.967285	-621.989075	163.961136	99.790207	-584.867554	-118.414970	104.965202	-477.556458	215.286484	1359.707764	-431.181366	-115.285217	1370.918213	-422.584503	61.366859	1385.324951	-425.943451	64.059242	1666.652710	-470.644745	322.383881	1129.995117	-401.810974	-227.518982	1147.670410	-225.606796	306.421570	1108.334839	-169.385880	-149.449478	1108.250122	-478.135193	39.624924	957.475647	580.446045	-15.625742	935.665955	580.012329	140.154129
-538.112610	109.229973	870.616272	-509.134308	-49.135441	871.828186	-536.192993	178.752686	488.677368	-500.767395	-122.851677	497.343689	-621.796692	164.389618	100.649612	-584.656677	-118.807762	105.580856	-477.283142	215.248795	1361.130615	-431.409576	-115.566589	1372.883667	-422.434143	61.108269	1387.050781	-426.091797	64.513092	1668.069824	-469.995667	320.956390	1130.899902	-403.127777	-227.281998	1149.259888	-224.913727	304.771576	1108.777710	-170.856491	-148.994202	1108.090698	-476.945679	39.261646	959.178406	581.125366	-15.785510	935.850891	581.095825	140.063110
-536.845825	108.850159	872.156250	-507.860107	-49.620380	873.352295	-536.077759	178.473297	489.762482	-501.413727	-123.002434	498.632172	-621.640686	164.838760	101.486969	-584.321106	-119.168465	106.092537	-477.045380	215.208817	1362.376709	-431.675385	-115.852295	1374.676025	-422.397583	60.934956	1388.589233	-426.177979	64.825333	1669.428467	-468.823364	319.392975	1131.534180	-404.203918	-227.111725	1150.738525	-223.949615	303.212769	1109.209961	-172.127960	-148.626511	1107.773438	-475.805817	38.793144	960.783386	581.721924	-15.861946	935.932190	582.088013	140.015778
-535.748840	108.413971	873.572327	-506.781830	-50.122841	874.762939	-535.817139	178.215714	490.736267	-501.946747	-123.147171	499.741760	-621.311462	165.208496	102.263084	-584.051392	-119.516182	106.580910	-476.755737	215.139771	1363.474487	-431.928162	-116.067772	1376.320679	-422.413940	60.789959	1389.993896	-426.166870	65.194412	1670.567505	-467.669525	318.320404	1132.315552	-405.189575	-227.080383	1152.122314	-222.750397	301.674927	1109.695435	-173.286087	-148.227432	1107.294312	-474.839569	38.289822	962.264343	582.381226	-15.985665	935.981750	583.078857	139.992065
-534.795654	108.012459	874.789917	-505.821716	-50.657433	875.998108	-535.457703	178.094025	491.566162	-502.418030	-123.416496	500.786896	-621.026001	165.448761	103.023788	-583.978760	-119.850342	107.083702	-476.532776	215.022934	1364.535156	-432.238647	-116.252945	1377.803711	-422.431396	60.608349	1391.212402	-426.075165	65.500114	1671.513184	-466.333405	317.414825	1133.042236	-405.999023	-227.093124	1153.364258	-221.354858	300.170258	1110.162109	-174.357559	-147.874557	1107.137695	-474.002380	37.804581	963.555359	583.074829	-16.127081	936.015259	584.149719	139.864746
-534.004028	107.617493	875.811584	-505.021576	-51.100647	877.047119	-534.987793	178.123032	492.319794	-502.631104	-123.694763	501.650696	-620.878723	165.539703	103.757408	-583.744690	-120.155983	107.489479	-476.245728	214.872528	1365.389404	-432.513092	-116.389420	1379.054443	-422.509460	60.427902	1392.301392	-425.867279	65.747398	1672.246826	-464.892090	316.833252	1133.738037	-406.714294	-227.150894	1154.387329	-219.826401	298.672333	1110.557007	-175.296936	-147.566086	1106.806519	-473.315460	37.380962	964.648315	583.770874	-16.161211	936.021423	585.063354	139.789520
-533.162292	107.124512	876.605896	-504.276276	-51.661655	877.907471	-534.248291	178.137711	492.903198	-502.719635	-123.988014	502.331573	-620.575195	165.568726	104.461494	-583.546997	-120.381157	107.840736	-475.937073	214.622299	1366.078491	-432.815826	-116.511642	1380.102051	-422.582123	60.212746	1393.206421	-425.553894	65.965569	1672.800781	-463.289185	316.251648	1134.277466	-407.417206	-227.328354	1155.330200	-218.139221	297.039703	1111.013062	-176.210358	-147.353241	1106.138794	-472.645355	36.836742	965.541931	584.473267	-16.164019	935.996521	586.013733	139.817856
-532.466858	106.696274	877.110535	-503.573120	-52.230133	878.499451	-533.344604	178.260834	493.320892	-502.625824	-124.321152	502.826294	-620.291748	165.636307	105.051582	-583.531738	-120.572311	108.160522	-475.584045	214.332489	1366.589355	-433.070801	-116.596542	1380.863647	-422.641388	60.032959	1393.870483	-425.125916	66.143547	1673.135986	-461.598846	315.889832	1134.695313	-408.007355	-227.538452	1155.954346	-216.454269	295.534027	1111.406982	-177.049591	-147.075333	1105.575562	-472.064545	36.360107	966.149719	585.171631	-16.214804	936.006897	586.887085	139.722977
-531.952881	106.346840	877.353821	-503.094971	-52.734833	878.872314	-532.314697	178.545135	493.441040	-502.311371	-124.697380	503.041595	-620.093201	165.674255	105.370834	-583.378540	-120.677719	108.316193	-475.135925	213.914108	1366.718750	-433.370331	-116.699432	1381.414307	-422.730316	59.850082	1394.250854	-424.574158	66.287865	1673.180908	-459.957733	315.590668	1134.899780	-408.629852	-227.814346	1156.439209	-214.666428	293.873413	1111.511230	-177.892899	-146.798676	1104.983276	-471.685913	35.965012	966.515503	585.953979	-16.268511	936.023682	587.838257	139.702866
-531.884338	106.244553	877.558594	-502.952484	-53.104397	878.987366	-531.166931	179.043549	493.365509	-501.821777	-125.273308	503.005371	-619.927368	165.817490	105.687759	-583.251221	-120.763390	108.415955	-474.898407	213.660843	1366.665039	-433.696625	-116.872658	1381.669434	-422.853882	59.682110	1394.303101	-423.852783	66.401604	1672.978394	-458.360352	315.531799	1134.944458	-409.215698	-228.123154	1156.679932	-212.948196	292.240021	1111.541626	-178.783569	-146.548050	1103.974854	-471.680634	35.667530	966.733704	586.756470	-16.277225	935.979065	588.767578	139.716873
-531.583496	105.927444	877.174683	-502.923370	-53.293755	878.725891	-529.735046	179.672394	492.956268	-501.112396	-125.758659	502.662018	-619.843262	165.988617	105.919090	-583.210938	-120.744133	108.361671	-474.582397	213.284653	1366.263794	-434.051697	-117.058472	1381.575317	-422.957336	59.511803	1394.004028	-423.122070	66.452400	1672.416260	-456.746552	315.479218	1134.754395	-409.767365	-228.492004	1156.659546	-211.431702	290.748810	1111.290283	-179.707825	-146.268173	1102.691406	-471.577789	35.400707	966.444397	587.526672	-16.406307	935.991760	589.652893	139.615402
-531.264465	105.608391	876.508057	-502.754608	-53.668297	878.141052	-527.988098	180.172363	492.329803	-500.076385	-126.307068	502.105713	-619.784241	166.141632	105.954628	-583.208435	-120.697998	108.203964	-474.193970	212.868378	1365.605957	-434.414368	-117.256630	1381.177490	-423.026733	59.286995	1393.392334	-422.273895	66.456680	1671.512695	-455.219055	315.483429	1134.393677	-410.299255	-228.917725	1156.370728	-210.080002	289.282776	1110.746460	-180.629150	-145.875732	1101.216431	-471.423279	35.037601	965.866455	588.318481	-16.471802	935.962708	590.567200	139.625916
-530.929871	105.256233	875.543457	-502.607025	-54.005077	877.261780	-526.126709	180.892410	491.477020	-498.941559	-126.842728	501.283630	-619.688232	166.316971	105.785355	-583.352844	-120.571548	107.882133	-473.995422	212.530182	1364.744141	-434.843933	-117.467148	1380.481323	-423.058746	59.046425	1392.534912	-421.386932	66.323944	1670.443115	-453.753784	315.506042	1133.856567	-410.815033	-229.414734	1155.793213	-208.860336	287.615204	1110.180786	-181.602203	-145.471222	1099.491089	-471.285004	34.670238	964.999756	589.109924	-16.484587	935.943787	591.446716	139.557465
-530.526917	104.856804	874.220825	-502.461090	-54.321278	876.170105	-524.153503	181.421265	490.329651	-497.451813	-127.403229	500.248657	-619.790833	166.284256	105.376106	-583.506653	-120.421127	107.511543	-473.673157	212.071838	1363.591431	-435.328003	-117.674446	1379.442261	-423.084015	58.754074	1391.361084	-420.474731	66.154488	1669.051147	-452.499207	315.776245	1133.160156	-411.296326	-229.995880	1154.969971	-207.857422	285.715302	1109.408691	-182.653732	-144.910568	1097.567383	-471.148529	34.348747	963.859558	589.953491	-16.530317	935.955322	592.332336	139.483017
-530.256104	104.677322	872.653320	-502.396576	-54.501316	874.725586	-522.229248	181.941177	488.891815	-495.840454	-127.895592	498.983917	-619.797485	166.315659	104.932510	-583.461609	-120.166611	107.097153	-473.426910	211.664444	1362.195801	-435.882416	-117.926926	1378.168213	-423.077057	58.556290	1389.942871	-419.528870	65.933456	1667.436768	-451.323029	315.997650	1132.160400	-411.775818	-230.618225	1153.860107	-207.013428	283.653534	1108.387573	-183.705093	-144.213684	1095.444946	-471.120453	34.155178	962.426208	590.759033	-16.622038	936.017639	593.213135	139.410767
-529.965271	104.340645	870.782837	-502.397369	-54.740246	873.055237	-520.300415	182.586578	487.340057	-494.177887	-128.454010	497.556854	-619.815186	166.457428	104.642357	-583.774658	-119.926018	106.665138	-473.191833	211.306046	1360.546509	-436.500824	-118.200157	1376.615479	-423.162354	58.310474	1388.307251	-418.603699	65.727234	1665.590942	-450.332611	316.245789	1130.937378	-412.234039	-231.336777	1152.450073	-206.377716	281.461151	1107.059814	-184.814209	-143.484161	1092.998413	-471.133759	33.875416	960.735474	591.556091	-16.669950	936.038391	594.107788	139.269012
-529.733765	104.094284	868.695435	-502.396606	-55.042328	871.172974	-518.425903	183.249359	485.489777	-492.454285	-129.027557	496.017120	-620.071594	166.323502	103.897400	-583.902710	-119.559929	106.179428	-473.067413	210.986053	1358.750610	-437.109680	-118.537605	1374.853516	-423.323822	58.060444	1386.479004	-417.715179	65.371246	1663.708984	-449.503967	316.624298	1129.491333	-412.720306	-232.052368	1150.855347	-205.933105	279.095917	1105.497437	-185.947372	-142.592911	1090.326660	-471.210052	33.615612	958.846497	592.449280	-16.694427	936.092041	595.039795	139.225296
-529.480103	103.905968	866.445923	-502.524994	-55.161690	869.043274	-516.486328	184.001724	483.706207	-490.749390	-129.575745	494.236450	-620.193481	166.208481	103.451149	-584.149170	-119.189041	105.661499	-472.953888	210.772369	1356.837524	-437.829681	-118.870514	1372.901855	-423.499298	57.794071	1384.528076	-416.928284	65.017448	1661.679199	-448.781403	316.914001	1127.790649	-413.202179	-232.726395	1148.964111	-205.694870	276.530212	1103.645874	-187.146622	-141.614304	1087.330688	-471.328308	33.395885	956.754639	593.279541	-16.807646	936.131470	595.899597	139.181839
-529.245300	103.708687	864.131165	-502.718750	-55.204552	866.835083	-514.540894	184.719238	481.901123	-488.951782	-130.033447	492.345825	-620.052490	166.152771	103.269196	-584.260437	-118.720695	105.083633	-472.848663	210.571793	1354.839966	-438.550446	-119.278229	1370.832642	-423.710114	57.525089	1382.493408	-416.250580	64.639771	1659.698730	-448.116425	316.920959	1125.881592	-413.675690	-233.334549	1146.858765	-205.660004	273.606995	1101.566895	-188.426208	-140.599335	1083.657837	-471.484283	33.195976	954.589539	594.216370	-17.065241	936.140198	597.042664	138.579163
-529.021179	103.603340	861.625854	-503.008331	-55.235962	864.595276	-512.535889	185.434174	480.284943	-487.122375	-130.379929	490.414063	-620.231873	165.955765	103.002602	-584.361572	-118.240425	104.511650	-472.815460	210.412598	1352.817627	-439.264587	-119.738274	1368.703247	-423.936859	57.296486	1380.502441	-415.561218	64.218452	1657.777954	-447.713837	317.041504	1123.972290	-414.155029	-233.811768	1144.629639	-205.849731	270.440887	1099.245605	-189.662567	-139.406006	1080.206177	-471.641907	33.117512	952.280273	594.990112	-16.854162	936.098755	597.600647	139.130402
-528.788086	103.428810	859.289307	-503.344360	-55.362076	862.482605	-510.331818	186.032272	478.633881	-485.286682	-130.595795	488.539764	-620.063538	165.759598	102.896149	-584.635315	-117.841415	104.088127	-472.783112	210.301300	1350.827271	-439.853668	-120.202118	1366.626587	-424.158142	56.990974	1378.586426	-415.019714	63.788071	1655.942871	-447.508850	317.074463	1122.073120	-414.607727	-234.125244	1142.346924	-206.139938	266.841064	1096.642090	-190.957626	-138.057648	1076.742432	-471.809174	32.919338	950.117981	595.973328	-17.030331	936.119568	598.716492	138.565323
-528.538147	103.247459	857.098022	-503.611237	-55.313885	860.434326	-508.138062	186.527176	477.234070	-483.465729	-130.687836	486.727112	-619.987122	165.616272	102.798134	-584.830566	-117.359612	103.643562	-472.736755	210.196472	1348.894043	-440.428131	-120.643333	1364.605103	-424.354309	56.678360	1376.751099	-414.596863	63.348141	1654.179321	-447.470673	316.993774	1120.144897	-415.090027	-234.204193	1140.064209	-206.783493	263.000336	1093.900024	-192.267578	-136.548035	1072.993286	-471.880127	32.792770	948.035095	596.768066	-17.045929	936.052734	599.522400	138.487457
-528.122559	103.048386	854.981812	-503.850800	-55.316227	858.599121	-506.135376	187.152084	475.892700	-481.608276	-130.619919	485.098022	-620.037720	165.435638	102.687851	-585.048035	-116.901550	103.299805	-472.700714	210.113068	1347.047729	-440.926392	-121.070923	1362.614380	-424.553589	56.471100	1374.976929	-414.320007	62.921158	1652.516357	-447.497314	316.773621	1118.252930	-415.574646	-234.086487	1137.789185	-207.677078	258.844208	1091.031250	-193.705658	-134.885742	1069.106079	-471.829987	32.673298	946.080017	597.484131	-16.838802	935.977051	600.020386	139.097595
-527.893738	102.979561	853.318787	-504.007355	-55.335777	856.996948	-504.204102	187.593613	474.676575	-479.800781	-130.387115	483.648499	-619.975769	165.296417	102.496567	-585.191345	-116.482414	102.997574	-472.722473	210.024368	1345.329834	-441.359589	-121.500343	1360.774780	-424.733063	56.311134	1373.261475	-414.202942	62.505253	1651.005859	-447.567749	316.337708	1116.486450	-416.078217	-233.734741	1135.583374	-208.746124	254.431122	1087.973511	-195.160736	-133.044067	1065.204224	-471.841705	32.552185	944.478638	598.364624	-16.789850	935.923340	600.776062	139.145493
-527.527771	102.769997	851.838928	-504.060547	-55.294537	855.595276	-502.583984	188.086472	473.582031	-478.162476	-130.153732	482.450012	-619.925903	165.151260	102.350777	-585.371887	-116.087433	102.745621	-472.721039	209.949448	1343.837524	-441.687439	-121.859062	1359.058105	-424.883942	56.134720	1371.706177	-414.266052	62.102768	1649.700073	-447.769379	315.781219	1114.859253	-416.630005	-233.241638	1133.483276	-210.028992	249.605804	1084.894409	-196.728027	-131.069397	1061.298706	-471.745728	32.400967	943.074158	599.176819	-16.857086	935.847778	601.552856	139.146225
-527.226135	102.752991	850.761597	-504.021515	-55.127766	854.396912	-501.250671	188.342300	472.811035	-476.710876	-129.941132	481.451141	-619.940674	165.042221	102.249649	-585.272705	-115.669601	102.508865	-472.740234	209.898758	1342.546753	-441.992828	-122.221497	1357.574585	-424.993958	55.954819	1370.430542	-414.533691	61.732002	1648.691772	-448.038330	315.032776	1113.433594	-417.227722	-232.572601	1131.496948	-211.530899	244.483383	1081.815674	-198.392059	-128.928116	1057.516235	-471.627228	32.337402	941.975159	600.106262	-16.933657	935.788086	602.398804	139.198257
-526.900818	102.749969	849.932922	-503.882568	-54.997314	853.462830	-500.197052	188.498413	472.225128	-475.564026	-129.690033	480.714996	-619.991638	164.976303	102.392365	-585.269531	-115.404472	102.419472	-472.765747	209.755325	1341.665894	-442.173126	-122.545242	1356.380493	-425.114014	55.752724	1369.467896	-415.003723	61.338013	1648.040161	-448.367462	314.173309	1112.310181	-417.919952	-231.893097	1129.746094	-213.341217	239.066650	1078.921753	-200.138962	-126.581581	1053.912231	-471.466156	32.287327	941.139465	601.104248	-16.938124	935.755737	603.310486	139.383942
-526.413452	102.804375	849.460938	-503.640686	-54.870403	852.863159	-499.396667	188.465668	471.956177	-474.620422	-129.490707	480.291626	-619.939758	164.942322	102.546303	-585.281677	-115.293793	102.449776	-472.801941	209.662704	1341.125244	-442.280518	-122.941559	1355.531982	-425.180725	55.551121	1368.973999	-415.673218	60.980274	1647.826172	-448.797394	313.131561	1111.496704	-418.693970	-231.031937	1128.259888	-215.421890	233.118332	1076.477905	-202.042633	-124.021133	1050.624146	-471.203491	32.227692	940.667664	601.812866	-16.709351	935.705383	603.576172	139.419159
-525.900574	102.988838	849.244141	-503.307953	-54.792267	852.625427	-498.997894	188.187744	471.915710	-474.077209	-129.307907	480.161316	-619.950317	164.986206	102.763786	-585.795105	-115.498619	102.928238	-472.854340	209.589157	1340.888550	-442.327362	-123.291840	1355.024292	-425.256561	55.336575	1368.892944	-416.528870	60.720909	1647.957642	-449.332733	311.946167	1110.975708	-419.437653	-230.111801	1127.064209	-217.740952	227.043839	1074.189941	-203.976791	-121.212700	1047.741455	-470.868744	32.279945	940.490723	602.693604	-16.733252	935.691711	604.226318	139.282532
-525.556763	103.001114	849.733459	-502.904510	-54.675797	852.769470	-499.135254	187.951767	472.114624	-473.925232	-129.059433	480.376312	-619.982239	164.912567	102.828072	-585.310120	-115.257477	102.827271	-472.862518	209.526215	1341.028076	-442.273132	-123.612923	1354.921753	-425.315521	55.148144	1369.190552	-417.567871	60.388977	1648.587524	-449.912384	310.689636	1110.640503	-420.254364	-229.183182	1126.280273	-220.225418	220.953690	1072.252197	-206.039337	-118.180779	1045.151489	-470.604584	32.155807	940.877747	603.673828	-16.809935	935.664978	605.028687	139.140610
-524.804749	103.189301	850.153320	-502.409180	-54.495319	853.163940	-499.635651	187.564682	472.555969	-474.159058	-128.775787	480.878754	-619.992920	164.932388	102.843887	-585.805664	-115.519798	103.423241	-472.802429	209.497528	1341.535889	-442.123566	-123.925369	1355.244995	-425.423706	54.971153	1369.915039	-418.762146	60.152447	1649.521484	-450.589142	309.219818	1110.653809	-421.061646	-228.270660	1125.894897	-222.893280	214.764725	1070.733643	-208.485245	-115.016953	1042.574585	-470.019623	32.249325	941.311829	604.580444	-16.959970	935.610718	605.833740	138.968765
-524.327759	103.650284	851.224609	-501.789978	-54.449242	854.003784	-500.795166	187.039093	473.317169	-474.757996	-128.425369	481.680115	-620.149780	164.988449	102.924393	-585.800659	-115.637260	103.817314	-472.756958	209.525528	1342.361572	-441.941315	-124.194054	1355.983276	-425.551514	54.806095	1371.066284	-420.098755	59.908264	1650.813721	-451.397064	307.658508	1111.008301	-421.836487	-227.232025	1125.942871	-225.634735	208.603592	1069.626343	-210.903397	-111.649841	1040.539307	-469.544342	32.380512	942.313477	605.482910	-17.160658	935.585693	606.577454	138.790115
-523.607544	104.167992	852.433716	-501.148010	-54.359886	855.160828	-502.346924	186.356918	474.433655	-475.777191	-128.038376	482.769104	-620.387695	164.990326	102.981972	-585.760681	-115.765640	104.218903	-472.585114	209.516861	1343.646973	-441.754456	-124.464622	1357.137939	-425.621399	54.598053	1372.559204	-421.540588	59.699196	1652.470215	-452.209778	305.930939	1111.697021	-422.469513	-226.242859	1126.496338	-228.479980	202.542847	1068.994141	-213.383575	-108.228508	1038.881226	-468.878967	32.610085	943.510559	606.474487	-17.345528	935.582886	607.350708	138.602356
-522.871948	104.541687	854.064453	-500.373108	-54.363098	856.689331	-504.266815	185.564133	475.755920	-476.988037	-127.567276	484.085419	-620.658142	164.985748	102.989838	-585.756531	-115.874352	104.663818	-472.406219	209.520294	1345.305542	-441.604126	-124.646133	1358.658447	-425.894379	54.414249	1374.148438	-423.090668	59.492016	1654.459351	-452.996674	304.046844	1112.868774	-423.045898	-225.260315	1127.498413	-231.151718	196.468719	1069.067261	-215.887131	-104.677261	1037.681763	-468.155212	32.726017	945.111328	607.437256	-17.527834	935.607910	608.114807	138.377258
-522.137207	104.764893	856.064575	-499.581635	-54.332981	858.514771	-506.447754	184.584061	477.278839	-478.559509	-127.094528	485.739227	-620.810852	165.064529	103.167679	-585.602112	-115.981468	105.084290	-472.323090	209.434494	1347.295288	-441.571655	-124.719330	1360.582642	-425.711334	54.157692	1376.454956	-424.686035	59.173065	1656.736694	-453.890869	302.224152	1114.389648	-423.484406	-224.278351	1128.939331	-234.203674	190.596207	1069.237427	-218.378479	-101.077225	1037.039551	-467.434479	32.754791	947.052917	608.390259	-17.724064	935.599792	608.885132	138.145752
-521.439209	105.007393	858.294067	-498.755920	-54.132290	860.451782	-508.966614	183.612274	479.036896	-480.256409	-126.547592	487.494354	-620.968689	165.155151	103.365089	-585.264771	-116.045738	105.553162	-472.183380	209.323364	1349.543457	-441.536377	-124.815956	1362.758057	-425.758728	53.965519	1378.843994	-426.421021	58.980434	1659.216553	-454.750366	300.395782	1116.254639	-423.838745	-223.386017	1130.763916	-237.121292	184.668777	1070.128174	-220.843384	-97.540428	1036.705322	-466.669769	32.844818	949.145752	609.288086	-17.948383	935.648071	609.586609	137.875244
-520.645508	105.271614	860.665039	-497.777527	-53.854218	862.483948	-511.526947	182.479080	480.856018	-482.133240	-125.920166	489.404388	-621.154114	165.202744	103.567055	-585.077759	-116.204185	106.112495	-472.054443	209.217682	1351.968750	-441.501801	-124.859177	1365.116577	-425.833496	53.805180	1381.381348	-428.201050	58.780609	1661.798462	-455.590454	298.607880	1118.410645	-423.986481	-222.608047	1132.877930	-240.077759	178.832520	1071.333374	-223.163895	-94.117844	1037.103271	-465.759735	32.979309	951.346863	610.170288	-18.204075	935.680237	610.343750	137.776901
-519.765991	105.203964	863.002930	-496.828033	-53.769787	864.757751	-514.245728	181.392059	482.721039	-484.271179	-125.373543	491.483887	-621.199707	165.224197	103.665665	-584.970886	-116.403419	106.753082	-471.950989	209.075851	1354.489624	-441.473846	-124.873650	1367.662109	-425.971710	53.618359	1384.002686	-430.062317	58.743702	1664.436035	-456.345795	297.164642	1120.750122	-424.153778	-221.756607	1135.272217	-243.074631	173.101837	1072.871460	-225.351791	-91.381622	1037.550903	-464.830963	32.979584	953.646484	611.001282	-18.422400	935.635498	610.924316	137.520126
-518.921875	105.579124	865.507996	-495.809875	-53.663357	867.134583	-516.907410	180.228226	484.686584	-486.469269	-124.959892	493.614838	-621.113037	165.375931	103.947243	-584.813904	-116.639503	107.403557	-471.888123	208.933380	1357.153320	-441.451935	-124.847694	1370.232422	-426.095367	53.415489	1386.618164	-431.913086	58.581318	1667.088135	-457.023865	295.912567	1123.275757	-424.092834	-221.085007	1137.750854	-246.050629	167.584549	1074.708862	-227.262421	-88.282692	1038.782227	-463.901947	33.183067	956.091492	611.818604	-18.667797	935.613708	611.575562	137.350159
-518.078491	105.861343	868.072937	-494.829132	-53.497265	869.537537	-519.890137	179.211227	486.677856	-488.836365	-124.553596	495.778748	-621.150635	165.439682	104.370605	-584.663696	-116.988098	107.992714	-471.806122	208.686142	1359.825684	-441.383270	-124.842400	1372.836548	-426.265198	53.185219	1389.262573	-433.795715	58.383099	1669.736450	-457.544189	294.746033	1125.895142	-423.781067	-220.277771	1140.325562	-248.845337	162.392960	1076.832642	-229.302505	-85.243217	1040.288696	-462.993591	33.347710	958.581970	612.615479	-18.980829	935.632629	612.213867	137.146393
-517.198486	106.047806	870.654846	-493.831696	-53.310265	871.956848	-522.638123	178.087341	488.651001	-491.250549	-124.134834	497.883606	-621.183411	165.419693	104.565979	-584.474243	-117.406036	108.532593	-471.866333	208.454010	1362.518921	-441.437469	-124.815613	1375.400757	-426.448181	52.868336	1391.828735	-435.684052	58.147896	1672.306885	-457.969330	292.608795	1128.246338	-423.439941	-220.182007	1143.024170	-251.468735	157.452286	1079.202393	-231.139252	-82.377441	1042.062500	-462.066498	33.473236	961.093079	613.380249	-19.334419	935.692017	612.896240	136.840210
-516.386108	106.222176	873.140564	-492.733154	-53.671116	874.261536	-525.613831	177.021805	490.627197	-493.827637	-123.801994	500.082794	-621.236511	165.452606	104.843719	-584.360229	-117.797386	109.121231	-471.949280	208.182358	1365.173584	-441.511108	-124.770996	1377.898682	-426.707245	52.537819	1394.417969	-437.555237	57.905003	1674.777832	-458.316315	291.517975	1130.892212	-422.874878	-220.468979	1145.781616	-254.024963	152.945953	1081.691895	-232.854889	-79.632843	1044.096558	-461.115356	33.331753	963.494202	614.044556	-19.651796	935.737427	613.482971	136.625046
-515.586975	106.414047	875.540222	-491.824768	-53.531818	876.535706	-528.558777	176.034775	492.535431	-496.914154	-124.011414	502.123474	-621.263184	165.444946	105.056236	-584.642334	-118.318222	109.765045	-472.123901	207.834137	1367.706543	-441.643097	-124.722206	1380.289429	-427.081848	52.208244	1396.857910	-439.420044	57.625504	1677.080078	-458.551666	290.775146	1133.396729	-422.271515	-220.693344	1148.487915	-256.303650	148.891479	1084.491333	-234.471436	-76.981735	1046.401489	-460.265808	33.453674	965.836548	614.638184	-19.980326	935.817993	614.088135	136.384323
-514.685730	106.646179	877.757996	-490.877014	-53.291634	878.644226	-531.488586	175.026947	494.294556	-499.592682	-123.830353	504.125000	-621.342590	165.421463	105.199768	-584.686829	-118.751411	110.243042	-472.356445	207.532196	1370.014282	-441.859833	-124.687149	1382.560669	-427.555054	51.921776	1399.100098	-441.245758	57.337391	1679.179932	-458.716400	290.063263	1135.755615	-421.408630	-221.230881	1151.227783	-258.358093	145.110306	1087.397339	-236.036697	-74.459206	1048.880005	-459.362885	33.638313	968.014099	615.166931	-20.258551	935.892639	614.588684	136.187363
-513.884644	106.809578	879.753357	-489.974060	-53.143852	880.580688	-534.595886	174.212494	495.792999	-502.334839	-123.588196	506.037109	-621.579712	165.364456	105.285011	-584.704346	-119.105354	110.574066	-472.696411	207.219421	1372.127930	-442.117584	-124.626236	1384.686401	-428.064484	51.652145	1401.144043	-443.031189	57.026779	1681.064209	-458.773560	289.682373	1137.981445	-420.338287	-221.894135	1153.856445	-260.303955	141.713074	1090.219116	-237.436462	-72.100754	1051.610718	-458.541077	33.783379	969.995422	615.589111	-20.479551	935.955627	614.987732	136.012985
-513.152283	107.016869	881.540161	-489.114838	-52.941662	882.257690	-537.576904	173.446609	497.241241	-505.055847	-123.202148	507.714386	-621.767334	165.379654	105.356682	-584.785278	-119.419365	110.761772	-473.087555	206.913620	1374.042114	-442.479767	-124.565422	1386.593872	-428.673584	51.409008	1402.888550	-444.757935	56.687744	1682.676025	-458.651123	289.448608	1140.105957	-419.264984	-222.496063	1156.285889	-262.067291	138.600952	1092.974976	-238.685196	-69.838638	1053.845825	-457.765686	33.957603	971.739563	615.817200	-20.472761	935.957275	615.040649	136.050064
-512.425415	107.039505	883.059937	-488.260773	-52.837101	883.695862	-540.307678	172.521515	498.405975	-507.813141	-122.819809	509.138214	-621.895569	165.426361	105.414764	-584.910278	-119.605637	110.781464	-473.684906	206.612762	1375.683716	-442.971893	-124.506294	1388.228149	-429.266327	51.112305	1404.578491	-446.450012	56.316967	1684.043701	-458.433167	289.391510	1142.056519	-418.045166	-223.079849	1158.474243	-263.654266	135.832626	1095.538818	-239.680252	-67.713478	1056.690918	-457.022278	34.006401	973.242371	615.935242	-20.332905	935.932983	614.914612	136.173050
-511.653046	107.128456	884.272156	-487.339752	-52.810089	884.795654	-542.856750	171.648880	499.337769	-510.505798	-122.352440	510.366669	-622.121704	165.393158	105.267693	-584.877502	-119.686432	110.608391	-474.352905	206.225327	1377.089966	-443.530792	-124.481972	1389.606812	-430.088196	50.855999	1405.848022	-448.083618	55.915142	1685.192383	-458.123352	289.547180	1143.835815	-416.769958	-223.751480	1160.477295	-265.084656	133.265320	1097.969238	-240.516434	-65.681305	1059.021362	-456.245880	34.028252	974.434998	616.096558	-20.419886	935.912415	615.125427	136.041199
-510.886627	107.308456	885.215271	-486.452454	-52.674294	885.607605	-545.338135	170.769989	500.173615	-513.171143	-121.853882	511.340210	-622.441223	165.312485	105.055435	-584.996643	-119.694649	110.280632	-475.126587	205.864807	1378.283447	-444.141449	-124.514084	1390.751465	-431.001587	50.615059	1406.838623	-449.648407	55.486656	1686.071899	-457.609894	289.788239	1145.421143	-415.246033	-224.525131	1162.156494	-266.394806	131.327179	1100.410278	-241.017059	-63.962162	1061.676636	-455.502411	34.130589	975.356812	616.301086	-20.482494	935.840332	615.392212	135.926437
-510.131897	107.490837	885.809631	-485.591736	-52.586941	886.110535	-547.789734	170.107346	500.743958	-515.808594	-121.354141	512.058228	-622.766907	165.178223	104.753197	-585.095032	-119.624596	109.849205	-476.012482	205.501587	1379.147705	-444.833405	-124.507942	1391.594238	-431.965637	50.334782	1407.554443	-451.123505	55.031116	1686.693726	-457.038177	290.137146	1146.761963	-413.958649	-224.866074	1163.466309	-267.516266	129.292099	1102.418457	-241.503784	-62.043293	1064.170532	-454.807831	34.221382	975.963013	616.403137	-20.552103	935.735291	615.631714	135.840607
-509.414368	107.664345	886.068420	-484.714142	-52.518383	886.340088	-549.919617	169.280060	501.089752	-518.363953	-120.696655	512.502502	-623.062317	165.008514	104.253151	-585.361816	-119.461792	109.299927	-476.987854	205.131561	1379.724365	-445.644653	-124.591881	1392.171631	-433.018280	50.099007	1408.022217	-452.515930	54.590584	1687.049316	-456.467621	290.609528	1147.819092	-412.388428	-225.562088	1164.651367	-268.450897	127.673912	1104.188354	-241.713181	-60.141232	1066.377319	-454.139313	34.344784	976.268616	616.494263	-20.554276	935.662720	615.858154	135.862701
-508.711975	107.818024	886.028809	-483.873138	-52.400894	886.243591	-552.007263	168.530167	501.219543	-520.901428	-120.110359	512.832581	-623.287109	164.837280	103.841278	-585.722168	-119.190742	108.639458	-478.092682	204.785629	1380.009644	-446.419525	-124.673294	1392.487427	-434.131378	49.894169	1408.266113	-453.821228	54.169041	1687.128174	-455.825684	291.239075	1148.564575	-410.854980	-225.976654	1165.534668	-269.368774	126.264969	1105.832153	-241.707031	-58.242435	1068.381958	-453.504456	34.462864	976.266968	616.522949	-20.390818	935.528259	615.883423	136.111969
-507.964203	108.030151	885.743835	-482.998718	-52.332405	885.863586	-553.843750	167.707184	501.205322	-523.429260	-119.497322	512.913818	-623.617615	164.445496	103.064751	-586.054138	-118.859535	107.881226	-479.268005	204.428192	1380.091553	-447.313232	-124.769699	1392.581665	-435.278137	49.669449	1408.247192	-455.080505	53.670582	1687.084839	-455.218903	291.918457	1149.280640	-409.340759	-226.279938	1166.155151	-270.204712	125.070091	1107.282593	-241.848358	-56.411480	1070.616821	-452.846863	34.553669	976.010925	616.755737	-19.932537	935.338562	616.051208	136.434860
-507.280457	108.058502	885.201294	-482.180634	-52.213299	885.252930	-555.590210	166.843994	501.035767	-525.788635	-118.787048	512.717773	-623.866577	164.178619	102.417099	-586.397827	-118.437439	106.994659	-480.487488	204.110428	1380.012695	-448.263367	-124.872398	1392.401245	-436.500702	49.470543	1408.056763	-456.267487	53.214092	1686.788940	-454.609589	292.767456	1149.748779	-407.855377	-226.563293	1166.512817	-270.879456	124.119812	1108.619019	-241.890045	-54.563915	1071.693115	-452.265900	34.602013	975.516296	617.153870	-19.295406	935.216858	616.309937	136.803879
-506.652496	108.256508	884.492737	-481.431885	-51.983955	884.327454	-557.370728	166.052795	500.777527	-528.160095	-118.212654	512.393066	-623.970581	163.656616	101.545433	-586.964417	-117.961372	106.021416	-481.832275	203.790192	1379.717896	-449.256256	-125.082191	1392.022339	-437.776001	49.266586	1407.691772	-457.415100	52.756786	1686.332275	-454.032166	293.507538	1150.088989	-406.398895	-226.735962	1166.640259	-271.444153	123.405472	1109.788940	-241.806931	-52.805714	1072.763184	-451.731354	34.702457	974.779785	616.764160	-19.595375	935.402100	616.273438	136.715347
-506.029694	108.442307	883.588379	-480.661011	-51.887600	883.287964	-558.996582	165.146027	500.416077	-530.458984	-117.615540	511.911926	-624.216492	163.179565	100.669144	-587.382141	-117.424805	104.981995	-483.188110	203.517151	1379.238403	-450.366119	-125.284660	1391.397949	-439.092834	49.015877	1407.180908	-458.515015	52.292526	1685.709229	-453.567963	294.141510	1150.256470	-405.029144	-226.846237	1166.491821	-271.867798	122.887306	1110.831787	-241.734970	-51.019363	1073.515625	-451.233398	34.771111	973.905945	616.702637	-19.585960	935.420044	616.546326	136.968430
-505.516693	108.681412	882.637268	-480.040771	-51.631535	882.079651	-560.573425	164.334915	500.019012	-532.575684	-117.032356	511.350311	-624.496216	162.638229	99.639709	-587.776367	-116.938553	103.981712	-484.523010	203.228195	1378.689331	-451.449097	-125.528076	1390.663330	-440.528442	48.824116	1406.367554	-459.550964	51.869659	1684.971802	-453.264526	294.705719	1150.207153	-403.669586	-226.869827	1166.231445	-272.130127	122.597961	1111.719482	-241.645569	-49.312771	1074.106079	-450.811798	34.879139	972.903503	616.678650	-19.573202	935.431519	616.752014	137.041733
-505.010193	108.971634	881.595337	-479.410431	-51.517586	880.892578	-562.084656	163.586884	499.563934	-534.682861	-116.564941	510.802948	-624.729675	162.302170	98.759613	-588.309265	-116.442421	102.932106	-485.928955	202.950119	1377.945435	-452.576202	-125.787254	1389.778198	-441.751312	48.631195	1405.740601	-460.571045	51.468082	1684.147217	-453.005890	295.230133	1150.003540	-402.377991	-226.788712	1165.723389	-272.302643	122.457542	1112.428955	-241.532043	-47.614304	1074.467163	-450.432953	34.994045	971.882690	616.630432	-19.568270	935.427551	616.907532	137.055023
-504.617432	109.174355	880.458618	-478.924622	-50.946411	879.482544	-563.603455	162.863922	499.046173	-536.453674	-116.003098	510.185486	-625.141663	161.758026	97.795525	-588.362366	-115.971443	101.960426	-487.136078	202.696381	1377.159424	-453.568726	-126.054031	1388.794922	-443.051361	48.414711	1404.734985	-461.560486	51.094746	1683.278320	-452.828125	295.636230	1149.744995	-401.205994	-226.474976	1165.185425	-272.361969	122.512901	1113.012329	-241.389328	-45.939495	1074.439331	-450.093048	35.248714	970.664124	616.595764	-19.545057	935.388611	617.113770	137.104858
-504.220306	109.291382	879.396057	-478.388123	-50.718040	878.234497	-564.943481	162.146729	498.565704	-538.098083	-115.489273	509.690948	-625.348755	161.249191	96.971344	-588.692749	-115.581970	101.056679	-488.485168	202.478119	1376.312012	-454.624695	-126.340065	1387.781982	-444.361115	48.232327	1403.876831	-462.588959	50.759087	1682.419189	-452.802673	295.898193	1149.377075	-400.155396	-226.119888	1164.476440	-272.278503	122.679657	1113.497681	-241.164627	-44.362701	1074.654785	-449.772797	35.332642	969.581970	616.531616	-19.506605	935.315491	617.273560	137.065872
-503.827087	109.433319	878.353088	-477.950043	-50.562088	877.163757	-566.241516	161.321243	498.029022	-539.734680	-115.026726	509.207642	-625.719299	160.866913	96.130684	-588.923950	-115.217476	100.119553	-489.813995	202.277710	1375.448364	-455.663483	-126.634705	1386.679810	-445.633331	48.072292	1403.027466	-463.659393	50.437317	1681.568604	-452.847198	296.038086	1148.980347	-399.186584	-225.625259	1163.651245	-272.170410	122.981697	1113.864258	-240.970871	-42.814262	1074.445190	-449.520142	35.451134	968.601501	616.466187	-19.518412	935.273376	617.413513	137.027649
-503.515411	109.587059	877.444031	-477.613434	-50.505386	876.180786	-567.498230	160.673141	497.701782	-541.264099	-114.632942	508.787781	-625.840881	160.402924	95.223663	-589.065857	-114.888222	99.211693	-491.119232	202.090195	1374.652100	-456.648590	-126.918053	1385.615234	-446.859497	47.884624	1402.252930	-464.771790	50.170837	1680.741089	-453.049713	296.143463	1148.630249	-398.488251	-225.124756	1162.761230	-272.061920	123.379372	1114.089111	-240.402817	-40.996246	1073.178589	-449.336243	35.493969	967.723328	616.341675	-19.487017	935.236877	617.447266	136.995132
-503.264862	109.692223	876.683899	-477.326630	-50.545650	875.379578	-568.717896	160.056442	497.421204	-542.726685	-114.276413	508.451569	-626.078613	159.990082	94.571442	-589.246460	-114.632393	98.393005	-492.452148	201.940933	1373.877808	-457.532745	-127.213509	1384.593140	-448.066345	47.719913	1401.549072	-465.970337	49.845833	1680.064087	-453.408173	296.197998	1148.285889	-397.927399	-224.402130	1161.773804	-271.964325	123.845024	1114.248291	-240.367996	-39.831810	1073.433228	-449.224701	35.480999	967.016724	616.203491	-19.475031	935.200745	617.432678	136.985733
-503.079376	109.833099	875.999512	-477.101135	-50.573097	874.644104	-569.903809	159.598251	497.245239	-544.264465	-114.046890	508.249420	-626.324280	159.748245	94.026230	-589.376038	-114.437164	97.755653	-493.722992	201.796829	1373.229248	-458.443726	-127.546181	1383.611938	-449.276520	47.568878	1400.923462	-467.230988	49.593006	1679.462646	-454.009003	295.959503	1147.877563	-397.444305	-223.671036	1160.751465	-271.900055	124.316528	1114.282959	-240.453918	-38.960846	1073.871704	-449.140991	35.492554	966.364624	616.028015	-19.420162	935.189941	617.338074	137.009705
-502.918915	109.935593	875.494019	-476.890381	-50.557213	874.094666	-570.927246	159.113983	497.124451	-545.668640	-113.781204	508.124298	-626.444702	159.550522	93.547890	-589.491699	-114.264946	97.215279	-495.020447	201.674423	1372.659424	-459.238892	-127.860764	1382.849243	-450.417572	47.391647	1400.438110	-468.538879	49.418530	1678.950073	-454.603760	295.928528	1147.547974	-397.330841	-222.933548	1159.836060	-271.888947	124.872879	1114.208496	-240.323730	-37.719276	1072.659302	-449.078979	35.515915	965.894897	615.867798	-19.421318	935.168152	617.268066	137.077362
-502.803955	109.984589	875.171326	-476.702087	-50.524525	873.738586	-571.852783	158.726318	497.099091	-547.165344	-113.565910	508.219971	-626.491211	159.487808	93.221703	-589.555786	-114.134537	96.905807	-496.315216	201.538635	1372.280029	-459.924042	-128.148315	1382.273560	-451.588776	47.280258	1400.149658	-469.932495	49.207985	1678.709595	-455.341553	295.895142	1147.334961	-397.259125	-222.184052	1158.995605	-271.951569	125.410828	1114.105103	-240.433731	-36.597069	1072.582764	-449.034729	35.537998	965.604736	615.718384	-19.348999	935.156921	617.178650	137.174088
-502.719086	110.023315	875.040466	-476.534790	-50.541107	873.605347	-572.714539	158.502701	497.252869	-548.670105	-113.426788	508.479279	-626.514526	159.499329	93.092979	-589.683044	-114.031677	96.736771	-497.605682	201.400208	1372.129272	-460.586548	-128.423889	1381.869873	-452.706726	47.245487	1400.209595	-471.389191	49.062458	1678.623169	-456.109680	296.105011	1147.394043	-397.438934	-221.315582	1158.287598	-272.172028	126.069214	1114.003418	-240.593414	-35.591454	1072.203613	-449.008606	35.549931	965.517212	615.587341	-19.286835	935.164307	617.106812	137.234680
-502.667480	110.021172	875.134216	-476.357666	-50.474953	873.633179	-573.547302	158.437759	497.602203	-550.148254	-113.305779	508.841431	-626.470459	159.635193	93.110527	-589.523132	-113.964371	96.694298	-498.936401	201.241409	1372.151855	-461.173248	-128.667130	1381.720947	-453.775818	47.035915	1400.170776	-472.908966	48.937107	1678.691406	-457.182251	295.895569	1147.396973	-397.836029	-220.528625	1157.794678	-272.430481	126.662315	1113.896729	-240.850571	-34.469467	1071.334473	-448.985596	35.563313	965.619873	615.475464	-19.169374	935.184387	617.009460	137.314362
-502.693390	110.028534	875.457031	-476.241028	-50.367424	873.835205	-574.215637	158.272812	497.947815	-551.472778	-113.279427	509.299194	-626.518372	159.874832	93.257492	-589.406555	-113.959106	96.762398	-500.230194	201.040955	1372.365234	-461.715088	-128.910629	1381.755005	-454.822662	47.047241	1400.559448	-474.491180	48.846603	1678.910767	-458.349396	295.687714	1147.572754	-398.307343	-219.732910	1157.435181	-272.747589	127.356995	1113.836548	-241.373428	-33.610550	1071.439209	-449.003906	35.580883	965.913086	615.361938	-19.027403	935.221313	616.895020	137.408981
-502.824921	110.004471	875.951965	-476.150146	-50.316807	874.216736	-575.058350	158.286560	498.471039	-552.746033	-113.184319	509.842499	-626.657288	160.098038	93.523560	-589.299683	-114.032333	96.875412	-501.499237	200.927628	1372.766357	-462.241302	-129.069656	1381.991821	-455.847260	46.817928	1400.817261	-476.133881	48.763607	1679.235107	-459.565277	295.541534	1147.958618	-398.911713	-219.057892	1157.283081	-273.236816	127.990288	1113.829346	-241.992691	-32.742161	1071.056519	-449.087006	35.577686	966.380127	615.282349	-18.891605	935.240662	616.825928	137.508911
-503.021362	110.167580	876.598267	-476.115051	-50.245781	874.699951	-575.821350	158.417633	499.032562	-553.878357	-113.191658	510.357971	-626.455811	160.316483	93.771034	-589.245544	-114.140900	97.034866	-502.702850	200.737885	1373.288330	-462.717102	-129.215378	1382.356689	-456.805573	46.814278	1401.502075	-477.827148	48.733246	1679.633789	-460.961853	295.222565	1148.381470	-399.688293	-218.417557	1157.337646	-273.723755	128.703918	1113.926758	-242.679077	-31.845928	1070.521729	-449.226227	35.646793	966.973816	615.166016	-18.807076	935.274719	616.739380	137.609131
-503.311096	110.207207	877.297852	-476.114380	-50.183830	875.243896	-576.542236	158.449936	499.589172	-554.866760	-113.106171	510.877258	-626.405273	160.577499	94.155334	-588.981445	-114.272797	97.243683	-503.933411	200.531998	1373.897339	-463.149811	-129.368347	1382.846436	-457.729645	46.676094	1402.061523	-479.583191	48.732704	1680.077393	-462.380066	295.097595	1149.008057	-400.442474	-217.906601	1157.571411	-274.396393	129.488220	1114.052856	-243.725388	-31.203447	1070.759644	-449.408112	35.676220	967.613403	615.067810	-18.715025	935.295898	616.691345	137.720825
-503.521790	110.232513	878.004822	-476.115784	-50.060574	875.781128	-577.403503	158.549164	500.135315	-555.712646	-112.993805	511.341614	-626.411987	160.805420	94.545403	-588.852844	-114.413338	97.447594	-505.118530	200.302322	1374.554565	-463.550751	-129.511688	1383.433716	-458.661102	46.555477	1402.630493	-481.353455	48.761360	1680.544678	-463.846130	294.932373	1149.670166	-401.208893	-217.404221	1157.883301	-275.060089	130.339676	1114.299927	-244.921265	-30.794765	1071.674316	-449.534241	35.706264	968.247009	614.943176	-18.611092	935.314087	616.664734	137.829437
-503.833038	110.376617	878.740295	-476.172394	-50.037262	876.401245	-578.157837	158.543365	500.652832	-556.479126	-112.972809	511.831421	-626.324707	161.044189	94.850616	-588.752686	-114.534180	97.652870	-506.260895	200.024048	1375.275635	-463.959442	-129.601456	1384.046021	-459.519287	46.389095	1403.239502	-483.137024	48.803879	1681.046997	-465.351868	294.895691	1150.488525	-401.895996	-217.038757	1158.329834	-275.890503	131.176270	1114.587646	-246.089584	-30.544065	1072.914551	-449.771667	35.774414	968.949341	614.854248	-18.482473	935.323975	616.638428	137.924210
-504.254730	110.449310	879.460083	-476.298553	-49.924171	876.955200	-579.259521	158.690186	501.312531	-557.176575	-112.868958	512.272644	-626.537781	161.216629	95.150124	-588.604309	-114.637390	97.830330	-507.410553	199.736267	1375.996582	-464.382507	-129.658600	1384.678101	-460.373840	46.253750	1403.785522	-484.900116	48.866417	1681.493652	-466.874939	294.893982	1151.354370	-402.702667	-217.132462	1158.945190	-276.774933	132.059875	1114.906372	-247.172180	-29.371962	1071.412354	-450.078644	35.842342	969.602356	614.804199	-18.336105	935.328552	616.637268	138.020859
-504.668335	110.497353	880.059326	-476.471466	-49.704544	877.406555	-579.823425	158.194626	501.651794	-557.698792	-112.728973	512.575073	-626.258911	161.361115	95.250366	-588.334778	-114.683281	97.988037	-508.574707	199.383804	1376.681519	-464.749237	-129.759186	1385.239258	-461.256744	46.110806	1404.299683	-486.685303	48.960766	1681.906128	-468.421143	295.055664	1152.186890	-403.305481	-217.209930	1159.486816	-277.821594	132.882980	1115.247925	-248.480453	-28.813231	1071.505981	-450.388245	35.955166	970.136108	614.763123	-18.173117	935.310791	616.627441	138.138016
-505.189941	110.763863	880.595093	-476.699310	-49.503105	877.789429	-581.361877	158.556274	502.421448	-558.264771	-112.696510	512.818481	-626.413391	161.338898	95.487961	-588.160400	-114.714249	98.095345	-509.731842	198.997986	1377.292236	-465.141510	-129.846603	1385.792358	-462.117767	45.970276	1404.730591	-488.424438	49.063728	1682.236572	-469.841583	295.433380	1153.051636	-403.801605	-217.413162	1160.034668	-278.944763	133.698578	1115.689209	-249.852310	-28.477440	1071.916870	-450.794373	36.167500	970.610535	614.729492	-17.989746	935.302856	616.625610	138.257660
-505.737244	110.991951	881.045044	-476.951172	-49.319695	878.060730	-582.485352	158.446716	502.866394	-558.861755	-112.684494	513.048340	-626.393921	161.371384	95.560173	-588.091797	-114.715576	98.156166	-510.890167	198.667847	1377.797729	-465.572296	-129.916367	1386.242676	-463.016022	45.844742	1405.065186	-490.145416	49.220844	1682.491211	-471.286652	295.786774	1153.753296	-404.172363	-217.818298	1160.588745	-280.227844	134.328201	1116.120850	-251.230286	-28.180614	1072.184692	-451.235992	36.335907	970.991821	614.723694	-17.855688	935.275452	616.664368	138.391876
-506.252899	111.036049	881.299500	-477.196686	-49.079689	878.198975	-583.703125	158.256134	503.122681	-559.407349	-112.576294	513.166016	-626.369202	161.338623	95.564812	-588.092529	-114.710243	98.135910	-512.033020	198.259811	1378.173706	-466.004181	-129.972473	1386.558716	-463.950073	45.676945	1405.277100	-491.834229	49.400410	1682.631104	-472.691620	296.179047	1154.368286	-404.462524	-218.278702	1161.091553	-281.539063	135.007553	1116.609741	-252.570740	-27.900005	1072.391724	-451.663727	36.477005	971.208923	615.113159	-17.209215	934.962280	616.868530	138.823883
-506.902435	111.282219	881.483215	-477.523804	-48.891895	878.273865	-585.014465	157.917038	503.345642	-559.998718	-112.510193	513.191895	-626.363525	161.315216	95.482239	-588.204895	-114.659599	98.036766	-513.296692	197.872314	1378.454834	-466.485260	-130.037277	1386.761719	-464.953430	45.530102	1405.411011	-493.479523	49.586056	1682.665894	-474.048065	296.712402	1154.925537	-404.646271	-218.783813	1161.495605	-282.861206	135.544327	1117.125488	-253.833862	-27.646051	1072.706055	-452.206207	36.700066	971.361572	614.901672	-17.322992	934.966492	616.873840	138.841263
-507.541107	111.420555	881.485352	-477.846344	-48.714088	878.231873	-586.394165	157.481888	503.405212	-560.593872	-112.432259	513.150513	-626.376770	161.231567	95.251740	-588.347839	-114.606003	97.851509	-514.551270	197.506226	1378.570068	-467.011200	-130.098984	1386.838135	-465.963867	45.411449	1405.431396	-495.083008	49.827290	1682.615112	-475.370056	297.195831	1155.323242	-404.693085	-219.297958	1161.814819	-284.157654	136.086105	1117.634277	-254.770020	-27.597851	1072.777222	-452.751526	36.900749	971.367310	614.680054	-17.358305	934.954041	616.901306	138.910065
-508.224609	111.557846	881.363403	-478.224304	-48.535572	878.069885	-587.888489	157.045258	503.358704	-561.232239	-112.397018	513.023499	-626.430786	161.145950	94.943222	-588.537781	-114.500267	97.642799	-515.862000	197.123871	1378.588623	-467.570007	-130.201309	1386.746460	-466.989990	45.235611	1405.333740	-496.674133	50.103886	1682.420898	-476.563477	297.601410	1155.612793	-404.666321	-219.930481	1162.071655	-285.437714	136.630051	1118.120850	-255.942261	-27.325356	1073.063477	-453.343353	37.101513	971.249451	614.512756	-17.345648	934.932190	616.941528	139.021484
-508.941254	111.760284	881.142944	-478.638702	-48.367016	877.803040	-589.441833	156.496262	503.205414	-561.856018	-112.315315	512.772766	-626.538086	161.021393	94.414970	-588.650635	-114.381531	97.294662	-517.207031	196.757187	1378.483276	-468.115265	-130.286392	1386.554199	-468.040833	45.113544	1405.084717	-498.234436	50.416500	1682.120605	-477.777893	298.068024	1155.858276	-404.562347	-220.457733	1162.162109	-286.669800	137.115845	1118.572998	-256.634033	-27.376654	1073.135132	-453.980896	37.320328	971.035095	614.333191	-17.295315	934.930359	616.980957	139.129852
-509.746948	111.835609	880.759827	-479.039459	-48.224106	877.386536	-591.166809	156.049179	502.981873	-562.486389	-112.200668	512.443726	-626.702698	160.845612	93.782318	-588.953247	-114.217171	96.796600	-518.631470	196.349884	1378.239990	-468.744324	-130.396896	1386.194946	-469.171356	45.003048	1404.724365	-499.789368	50.767082	1681.676880	-478.979218	298.553101	1156.077637	-404.438751	-220.970764	1162.124268	-287.871216	137.538620	1118.948975	-257.441620	-27.283777	1073.203857	-454.650940	37.500088	970.659912	614.254211	-17.203281	934.924377	617.100159	139.251694
-510.551086	112.171097	880.245972	-479.510590	-47.963150	876.798401	-592.840027	155.557983	502.595825	-563.112366	-112.005058	511.913055	-626.807312	160.715424	93.087143	-589.365051	-114.038734	96.271240	-520.101563	195.967789	1377.858276	-469.420776	-130.529037	1385.675781	-470.279541	44.885418	1404.244385	-501.321411	51.153870	1681.098999	-480.304626	299.471771	1156.348999	-404.313477	-221.495972	1161.913940	-289.051239	138.028152	1119.259033	-258.446655	-26.951509	1073.222046	-455.359039	37.821541	970.138000	614.186523	-17.119387	934.936035	617.217773	139.340225
-511.342560	112.420097	879.606445	-479.905823	-47.779606	876.111023	-594.647705	155.173279	502.195221	-563.817444	-111.830559	511.353821	-627.096191	160.554855	92.311790	-589.547302	-113.815979	95.610710	-521.614014	195.527451	1377.422607	-470.098572	-130.716721	1385.051147	-471.447418	44.789890	1403.606201	-502.855469	51.576965	1680.373901	-481.412842	299.778625	1156.369995	-403.897919	-222.171051	1161.654541	-290.180908	138.328995	1119.495239	-258.997284	-26.957150	1073.378052	-456.024994	38.091393	969.502625	614.127930	-17.039459	934.921448	617.332703	139.457916
-512.192322	112.635544	878.851257	-480.358948	-47.449814	875.217285	-596.395752	154.619354	501.636810	-564.638794	-111.626892	510.694580	-627.174622	160.424683	91.511063	-589.812195	-113.575119	94.957649	-523.161377	195.134628	1376.847534	-470.770111	-130.889862	1384.246094	-472.624390	44.768887	1402.896729	-504.355316	52.099010	1679.602539	-482.524902	300.186066	1156.335327	-403.867828	-222.326843	1161.020752	-291.276611	138.688263	1119.589233	-259.948730	-26.411430	1073.165405	-456.746155	38.372395	968.707703	614.085815	-16.981396	934.927551	617.473206	139.544937
-513.038818	112.959831	878.004150	-480.708252	-47.166138	874.311462	-598.273071	154.128113	501.105652	-565.426941	-111.363113	510.046967	-627.426697	160.247650	90.638557	-590.025696	-113.370300	94.303627	-524.732727	194.702850	1376.189941	-471.474884	-131.136703	1383.382690	-473.803528	44.685471	1402.124512	-505.883118	52.593521	1678.755127	-483.486847	300.218903	1156.060791	-403.433594	-222.876617	1160.530762	-292.330383	138.881195	1119.577148	-260.362579	-25.983601	1072.598999	-457.427094	38.746552	967.862549	614.031250	-16.925129	934.919556	617.622009	139.596924
-513.819458	113.252266	877.155762	-481.084045	-46.728386	873.317200	-600.106812	153.557846	500.600403	-566.342224	-111.066910	509.424988	-627.627686	160.180923	89.954521	-590.121216	-113.193573	93.693741	-526.371887	194.355011	1375.569336	-472.162262	-131.354904	1382.438354	-475.025299	44.656303	1401.347900	-507.427002	53.206673	1677.949463	-484.558624	300.645966	1155.915894	-403.327087	-222.616653	1159.608765	-293.337311	139.125854	1119.390747	-260.472870	-25.767744	1072.187012	-458.085052	39.116039	966.975220	613.981140	-16.850891	934.878845	617.788818	139.672623
-514.662598	113.650970	876.259888	-481.401794	-46.395584	872.387695	-602.063477	153.176773	500.259888	-567.376282	-110.758781	508.939087	-627.748657	160.180664	89.380806	-590.317749	-113.096756	93.210648	-527.993286	193.902664	1374.818359	-472.818634	-131.594864	1381.475098	-476.275238	44.620571	1400.604858	-508.944672	53.820660	1677.169922	-485.652893	300.777557	1155.652466	-402.898285	-222.893280	1158.847168	-294.374237	139.191040	1119.174438	-261.016235	-25.303940	1071.735718	-458.772522	39.566105	966.102966	613.903137	-16.788233	934.871643	617.901917	139.757645
-515.373718	114.058594	875.439026	-481.726532	-45.750484	871.413513	-604.022461	152.728958	500.035889	-568.477600	-110.531799	508.532166	-627.913879	160.190155	88.886604	-590.343628	-112.994713	92.828934	-529.727295	193.496994	1374.144287	-473.517181	-131.918091	1380.506226	-477.577301	44.537682	1399.888306	-510.550354	54.510105	1676.451660	-486.697113	300.801300	1155.322144	-402.763794	-222.809464	1157.889160	-295.307770	139.363419	1118.936768	-261.668243	-24.544573	1071.159424	-459.383545	40.087502	965.245544	613.853210	-16.725267	934.846008	618.036804	139.809967
-516.109436	114.651062	874.717102	-481.903595	-45.322361	870.614990	-606.041504	152.407608	500.018799	-569.676880	-110.271530	508.345123	-628.011108	160.276901	88.578537	-590.398071	-112.986641	92.520020	-531.457153	193.177963	1373.552490	-474.132965	-132.244263	1379.615479	-478.891541	44.546928	1399.307251	-512.113098	55.206421	1675.798584	-487.861633	300.687195	1154.940918	-402.849182	-222.242859	1156.727539	-296.454498	139.270981	1118.467041	-261.940979	-24.017845	1070.103394	-459.944641	40.661114	964.525757	613.775391	-16.678122	934.820190	618.127808	139.893051
-516.752869	115.067413	874.134705	-482.083740	-44.715675	869.904541	-608.084229	152.154892	500.094269	-570.919189	-109.991844	508.242920	-627.938782	160.475815	88.341759	-590.327209	-112.980988	92.322388	-533.208496	192.867599	1373.055908	-474.719574	-132.563644	1378.794189	-480.239502	44.543808	1398.822998	-513.756775	55.984924	1675.262817	-489.009644	300.838989	1154.787842	-402.652771	-222.126083	1155.825928	-297.492523	139.244247	1118.077271	-262.346008	-23.239334	1068.869629	-460.428589	41.203007	963.908020	613.727478	-16.643244	934.799805	618.269043	139.919006
-517.473755	115.730965	873.807434	-482.273468	-44.043041	869.372864	-610.251343	151.976120	500.410919	-572.346375	-109.821014	508.308929	-628.149841	160.614075	88.170815	-590.281921	-113.032158	92.170723	-535.010437	192.593338	1372.663452	-475.211609	-132.909973	1378.100952	-481.568817	44.548119	1398.502686	-515.324646	56.697746	1674.788574	-490.256317	300.715088	1154.583252	-402.933960	-221.347900	1154.788940	-298.664154	139.130951	1117.669922	-262.808868	-22.410084	1067.846436	-460.915771	41.876118	963.491699	613.652527	-16.607630	934.773132	618.309204	139.956528
-518.033875	116.116531	873.638245	-482.284332	-43.563286	869.110962	-612.304626	151.811462	500.638733	-573.764404	-109.625717	508.452393	-628.020081	160.933624	88.075180	-590.322815	-113.116562	92.057373	-536.822449	192.264359	1372.444336	-475.663910	-133.197830	1377.549683	-482.865509	44.516003	1398.338989	-516.960205	57.429516	1674.334717	-491.580688	300.511658	1154.472900	-403.108856	-220.646500	1153.848267	-299.917114	138.900757	1117.229492	-263.305389	-21.630579	1066.794678	-461.238770	42.384285	963.287048	613.584412	-16.600451	934.747253	618.386536	139.928650
-518.660339	116.724861	873.737915	-482.316071	-42.929974	869.032227	-614.132507	151.645554	500.893463	-575.169678	-109.384453	508.566223	-627.998291	161.241058	87.985764	-590.313049	-113.184357	91.935272	-538.571716	191.974701	1372.315063	-476.041138	-133.431152	1377.050781	-484.120514	44.497231	1398.213745	-518.565125	58.148563	1673.926147	-493.022430	300.219055	1154.470825	-403.178802	-220.109985	1153.187256	-301.103516	138.768707	1116.941162	-263.904785	-20.796490	1065.891357	-461.574188	43.046886	963.297485	613.483398	-16.605221	934.735046	618.416138	139.905731
-519.286987	117.049309	873.949768	-482.383972	-42.243736	869.090698	-616.028809	151.644562	501.125305	-576.501404	-109.163948	508.806152	-628.184875	161.531189	87.919365	-590.264771	-113.291321	91.841469	-540.333740	191.644821	1372.260620	-476.322205	-133.575363	1376.751709	-485.314392	44.532402	1398.147339	-520.193298	58.901138	1673.527832	-494.530914	299.807495	1154.536987	-403.449341	-219.304398	1152.517212	-302.334534	138.738602	1116.789673	-264.607605	-19.790958	1064.990479	-461.896881	43.620384	963.417603	613.388916	-16.620289	934.725647	618.409790	139.904144
-520.001892	117.454086	874.290283	-482.458862	-41.658295	869.252136	-617.888306	151.847168	501.438385	-577.702393	-108.949020	508.987549	-628.410950	161.741608	87.862411	-590.367004	-113.397766	91.759399	-542.056641	191.303253	1372.339355	-476.581299	-133.652466	1376.487671	-486.439636	44.566689	1398.144531	-521.824707	59.540611	1673.186035	-496.192719	299.306396	1154.688965	-403.905212	-218.283401	1151.892212	-303.513184	138.786057	1116.710327	-265.436523	-18.779846	1064.234375	-462.267609	44.181881	963.653809	613.286011	-16.658075	934.719604	618.406738	139.872009
-520.737488	117.963303	874.659424	-482.556732	-41.029129	869.434265	-619.128967	151.764832	501.493286	-578.578186	-108.597549	509.044159	-628.528076	161.924942	87.762802	-590.379150	-113.479187	91.666763	-543.764282	191.172623	1372.602295	-476.776337	-133.706833	1376.332886	-487.567017	44.694969	1398.192261	-523.484497	60.208321	1672.817383	-498.012268	298.569885	1154.815552	-404.516418	-217.200195	1151.292847	-304.674500	138.965332	1116.767090	-266.335785	-17.657320	1063.511597	-462.651978	44.812397	963.911560	613.185913	-16.710537	934.756287	618.380127	139.819748
-521.498413	118.569382	875.009644	-482.694763	-40.381760	869.603760	-620.020020	151.797028	501.491608	-579.204224	-108.397446	509.112061	-628.628540	162.069443	87.648727	-590.385559	-113.546471	91.615189	-545.417175	190.874207	1372.825806	-476.907135	-133.734268	1376.220703	-488.625153	44.823723	1398.221313	-525.093750	60.801224	1672.528442	-499.767853	298.285400	1155.161011	-404.718018	-216.655396	1150.914429	-305.936157	139.237411	1116.858154	-267.320282	-16.595280	1062.994751	-463.061035	45.499722	964.150024	613.105652	-16.777864	934.803467	618.338623	139.798782
-522.353455	119.177834	875.370544	-482.923157	-39.757778	869.782349	-620.535156	151.844894	501.451813	-579.567078	-108.096573	509.122742	-628.663696	162.172363	87.522514	-590.434753	-113.587662	91.552071	-547.078735	190.597229	1373.071533	-476.997528	-133.711166	1376.151855	-489.666718	45.021259	1398.338013	-526.639832	61.622822	1672.234497	-501.681885	297.960266	1155.423462	-405.074158	-215.869370	1150.484375	-307.227295	139.447769	1117.020142	-268.396240	-15.425838	1062.466797	-463.557831	46.177101	964.396362	613.056396	-16.842281	934.840637	618.286072	139.748108
-523.260864	119.781364	875.673218	-483.290253	-39.031792	869.885681	-620.813293	151.948685	501.408386	-579.717590	-107.795868	509.022949	-628.618958	162.272949	87.472816	-590.502197	-113.589729	91.493202	-548.696899	190.308899	1373.321533	-476.990356	-133.682495	1376.134888	-490.637817	45.186237	1398.451050	-528.154480	62.151131	1672.062012	-503.643188	297.607788	1155.718384	-405.520050	-214.940491	1150.009399	-308.537689	139.821671	1117.235962	-269.495483	-14.240154	1062.174072	-464.136383	46.880344	964.571594	612.962952	-16.935240	934.860962	618.219666	139.670258
-524.162354	120.212517	875.925903	-483.632538	-38.379589	869.977722	-620.802246	152.096054	501.334015	-579.760071	-107.667641	508.984528	-628.506042	162.466675	87.665070	-590.632446	-113.588501	91.478806	-550.278381	190.105438	1373.608765	-476.920074	-133.588806	1376.138428	-491.598694	45.374191	1398.592041	-529.650818	62.683426	1671.902832	-505.667542	297.094757	1155.906982	-405.477417	-214.487701	1149.758423	-309.853668	140.328674	1117.502197	-270.054993	-12.572855	1061.911621	-464.745056	47.479855	964.734192	612.902649	-17.031450	934.870117	618.155151	139.575699
-525.108826	120.814865	876.152710	-483.931976	-37.753952	870.040039	-620.825439	152.323700	501.336395	-579.667664	-107.534180	508.930145	-628.432373	162.509781	87.663063	-590.751770	-113.527390	91.450409	-551.852173	189.823090	1373.886963	-476.810303	-133.479691	1376.142700	-492.537750	45.587704	1398.715698	-530.993469	63.045403	1671.838623	-507.629761	297.029510	1156.228027	-405.531464	-213.926392	1149.520874	-311.191925	140.922073	1117.696899	-270.648163	-10.683050	1061.148682	-465.364563	48.160503	964.872498	612.814636	-17.161234	934.884888	618.068542	139.511078
-526.043579	121.207817	876.293823	-484.295929	-37.201714	870.066772	-620.735962	152.481842	501.274475	-579.532410	-107.394386	508.883972	-628.420471	162.506760	87.545036	-590.847717	-113.446548	91.440552	-553.405579	189.597626	1374.111206	-476.686859	-133.336502	1376.178467	-493.449280	45.874016	1398.838745	-532.346741	63.496017	1671.721680	-509.617188	297.013550	1156.509766	-405.480988	-213.275513	1149.282349	-312.597778	141.547821	1117.927612	-271.804565	-9.718061	1061.261475	-466.052246	48.704029	964.967651	612.712646	-17.255138	934.902649	617.945129	139.440582
-526.896606	121.799263	876.361938	-484.474792	-36.755741	870.055359	-620.722961	152.659164	501.243042	-579.311401	-107.153229	508.818329	-628.230347	162.387955	87.461411	-590.983704	-113.391747	91.455147	-554.953735	189.440170	1374.291626	-476.576935	-133.144333	1376.205444	-494.352020	46.163315	1398.914673	-533.648438	63.946774	1671.569458	-511.652863	297.416870	1157.065552	-405.318817	-212.746429	1149.117554	-313.951691	142.424042	1118.031860	-273.060699	-8.950803	1061.427856	-466.659790	49.311073	965.028503	612.576965	-17.392559	934.923279	617.804504	139.335007
-527.780884	122.289871	876.404480	-484.610474	-36.340458	870.008423	-620.746460	152.865234	501.138763	-579.198181	-107.099747	508.823639	-627.945740	162.106506	87.247162	-591.201843	-113.303314	91.490814	-556.520203	189.260910	1374.474854	-476.312500	-132.876709	1376.188110	-495.305084	46.456005	1399.006958	-534.889282	64.291023	1671.508301	-513.570435	297.626404	1157.357788	-404.976349	-212.245987	1149.040894	-315.376190	143.330215	1118.149902	-273.466370	-7.084005	1060.848999	-467.290283	49.858604	965.070374	612.465637	-17.457735	934.939575	617.650940	139.282043
-528.616455	122.890366	876.436584	-484.918671	-35.679241	869.951477	-620.928528	153.138443	501.146942	-579.127869	-107.101936	508.785645	-628.125183	162.371140	87.492775	-591.406982	-113.261482	91.514122	-558.117004	189.024582	1374.624146	-476.355133	-132.590668	1376.178955	-496.199921	46.689976	1399.066040	-535.991455	64.615005	1671.399414	-515.422607	297.857086	1157.646240	-404.645111	-211.633377	1148.948120	-316.760437	144.362564	1118.215332	-274.508972	-6.215100	1061.056885	-468.013916	50.525593	965.119385	612.374268	-17.554260	934.965942	617.540710	139.214111
-529.389709	123.389923	876.421326	-485.233063	-35.016594	869.883911	-621.057373	153.389023	501.113983	-579.061401	-107.021683	508.783508	-628.050232	162.340469	87.500595	-591.562012	-113.215576	91.544121	-559.720764	188.820328	1374.835449	-476.402435	-132.280777	1376.178101	-497.137238	46.981495	1399.101196	-537.068970	64.896820	1671.300293	-517.399414	298.185577	1158.029541	-404.310059	-211.074402	1148.919678	-318.188599	145.446915	1118.305420	-275.909821	-5.821137	1061.566650	-468.739136	51.142113	965.151550	612.293274	-17.558371	934.965393	617.392578	139.195816
-530.113037	124.003464	876.421936	-485.491089	-34.328362	869.819214	-621.316345	153.620209	501.188538	-578.947327	-106.855682	508.763184	-628.005066	162.344482	87.553604	-591.702881	-113.169510	91.616882	-561.271545	188.662704	1375.044067	-476.397217	-131.910980	1376.183105	-498.099976	47.245819	1399.209595	-538.047668	65.146980	1671.239990	-519.333191	298.553314	1158.473267	-403.756348	-210.488907	1148.946045	-319.576508	146.702667	1118.343262	-276.659576	-4.542812	1061.601196	-469.436340	51.809929	965.204590	612.259399	-17.525114	934.977539	617.301025	139.160934
-530.820618	124.647362	876.407227	-485.697327	-33.620289	869.726685	-621.567810	153.794540	501.243713	-578.827820	-106.624763	508.726196	-627.967712	162.320953	87.571198	-591.845520	-113.124191	91.653076	-562.924194	188.415985	1375.255371	-476.391602	-131.547699	1376.172852	-499.054321	47.535660	1399.296265	-538.957703	65.376518	1671.161255	-521.251221	298.961243	1158.934814	-403.205322	-209.852036	1148.957520	-320.943359	147.930008	1118.405273	-276.957825	-2.812157	1061.376953	-470.098206	52.503017	965.234741	612.241699	-17.431114	934.968201	617.206360	139.187164
-531.567139	124.555367	876.411194	-485.933899	-33.058346	869.700378	-621.795471	153.944870	501.193695	-578.700378	-106.420227	508.737457	-627.886475	162.343521	87.604233	-591.895142	-113.077057	91.701309	-564.561462	188.233978	1375.471191	-476.402740	-131.136826	1376.135498	-500.033875	47.848747	1399.370850	-539.811584	65.587013	1671.076660	-523.225159	299.393921	1159.443970	-402.784515	-209.121918	1148.975342	-322.378021	149.201813	1118.398193	-277.557404	-1.286256	1061.388306	-470.805969	52.806595	965.307556	612.234192	-17.304543	934.942505	617.113159	139.228836
-532.239319	125.124954	876.464783	-486.093506	-32.378128	869.641541	-622.150330	154.041718	501.222656	-578.547302	-106.150131	508.678802	-627.892517	162.331894	87.622452	-591.988342	-113.029129	91.708130	-566.171692	188.027039	1375.684692	-476.460724	-130.774857	1376.052979	-501.074432	48.123882	1399.379883	-540.569702	65.722404	1670.956055	-525.179016	299.879120	1159.923096	-402.230377	-208.454575	1148.985840	-323.815277	150.571259	1118.267822	-278.199524	0.142528	1061.477417	-471.433655	53.428249	965.392029	611.903564	-17.584337	935.157104	616.877991	139.061646
-532.692383	125.536736	876.428162	-486.128510	-31.882545	869.616760	-622.354492	154.152344	501.190338	-578.388977	-105.885063	508.684723	-627.814880	162.341629	87.592407	-592.061462	-112.999901	91.706139	-567.847595	187.780457	1375.832520	-476.564728	-130.406158	1375.905884	-502.107513	48.387089	1399.423340	-541.309753	65.908844	1670.814941	-527.113281	300.348694	1160.369629	-401.591949	-207.571198	1148.927246	-325.249451	151.876053	1118.125366	-278.853119	0.827650	1062.987671	-471.906097	53.921391	965.451355	612.323181	-17.099062	934.867126	616.984680	139.367691
-533.155518	126.062920	876.471375	-486.147186	-31.318211	869.631958	-622.695251	154.272736	501.242371	-578.108337	-105.526901	508.617035	-627.587646	162.071732	87.351311	-592.050781	-112.948402	91.680283	-569.458374	187.679855	1376.036255	-476.685455	-129.993317	1375.731567	-503.105255	48.587299	1399.423828	-541.922180	66.047394	1670.663574	-529.061340	300.898712	1160.795044	-401.007721	-206.738449	1148.789917	-326.668488	153.228745	1118.007935	-279.470306	2.148400	1063.330811	-472.380005	54.484200	965.573364	611.833374	-17.645716	935.143250	616.693359	139.080841
-533.553345	126.440498	876.477173	-486.125793	-30.811104	869.615601	-622.969482	154.405350	501.255707	-577.766541	-105.121689	508.595337	-627.575623	162.112808	87.340118	-591.998474	-112.890984	91.691841	-571.057373	187.489243	1376.193848	-476.821136	-129.678055	1375.551758	-504.113800	48.845135	1399.407837	-542.517944	66.208595	1670.486450	-531.033569	301.466064	1161.217163	-400.416473	-205.888199	1148.660645	-328.127289	154.569931	1117.880127	-280.055817	3.680767	1063.384521	-472.761414	54.957195	965.643311	612.310486	-17.166328	934.936829	616.822937	139.354919
-533.921509	126.956085	876.549316	-486.071289	-30.314863	869.625916	-623.215393	154.565186	501.318787	-577.469666	-104.800697	508.591461	-627.492188	162.174423	87.316017	-592.018372	-112.863754	91.724442	-572.609741	187.329834	1376.362793	-476.995972	-129.374283	1375.397095	-505.100983	49.015270	1399.418091	-543.007263	66.351303	1670.377930	-532.973328	302.055908	1161.620239	-400.009796	-205.091415	1148.541870	-329.643127	155.806381	1117.849854	-280.776703	5.205626	1063.164673	-473.103760	55.465771	965.758423	611.985474	-17.665062	935.236267	616.613464	139.078903
-533.945251	127.620308	876.460266	-485.871918	-29.794970	869.672546	-623.304504	154.681198	501.365295	-577.098389	-104.353119	508.598572	-627.372437	162.244980	87.297417	-591.896606	-112.783653	91.715179	-574.156860	187.138168	1376.572144	-477.160553	-129.084198	1375.237671	-506.089508	49.257946	1399.427002	-543.547974	66.481697	1670.233643	-534.931580	302.540985	1162.037720	-399.537384	-203.996201	1148.385010	-331.198914	157.116867	1118.001587	-281.273926	6.505394	1064.343384	-473.213623	56.119888	965.810852	612.080322	-17.696045	935.352295	616.569336	139.005676
-534.214600	128.069595	876.532837	-485.734283	-29.293921	869.742920	-623.423828	154.768326	501.370850	-576.741455	-103.983643	508.635834	-627.298218	162.322586	87.296928	-591.829956	-112.711411	91.809433	-575.674316	187.066895	1376.770020	-477.356812	-128.782837	1375.079224	-507.023590	49.442944	1399.450928	-544.059692	66.604797	1670.062622	-536.782898	303.536407	1162.575684	-399.240753	-203.276733	1148.254150	-332.699677	158.265289	1118.154541	-282.098450	8.257693	1063.231689	-473.471588	56.628712	965.955505	612.211670	-17.662519	935.496948	616.506775	138.957718
-534.470764	128.514832	876.614746	-485.616180	-28.680305	869.754639	-623.549866	154.871231	501.373047	-576.372314	-103.656242	508.618225	-627.271851	162.374207	87.302933	-591.834045	-112.653519	91.832588	-577.145691	186.964859	1376.847290	-477.515015	-128.485794	1374.905029	-508.036499	49.641441	1399.479248	-544.577393	66.706421	1669.885010	-538.640991	304.096191	1162.954834	-399.072479	-202.687668	1148.130005	-334.108765	159.421936	1118.262817	-283.201508	10.920142	1061.098511	-473.692322	57.161640	966.061584	612.328491	-17.657555	935.637634	616.440308	138.884888
-534.718262	128.931076	876.655090	-485.483734	-28.207064	869.756042	-623.641357	155.056549	501.382080	-576.066223	-103.376572	508.621643	-627.284241	162.402603	87.258377	-591.864685	-112.593033	91.895470	-578.607788	186.873764	1377.002441	-477.706238	-128.226471	1374.679199	-508.931610	49.854149	1399.450317	-545.148804	66.798897	1669.622437	-540.516724	304.596222	1163.318726	-398.884460	-201.548492	1147.772827	-335.512604	160.464020	1118.434692	-283.637512	11.568711	1063.082153	-473.889984	57.627575	966.135498	612.626099	-17.435469	935.655945	616.457886	138.950363
-535.011963	129.430145	876.705322	-485.337219	-27.687586	869.708374	-623.736633	155.293335	501.343536	-575.727417	-103.121490	508.597687	-627.328247	162.462799	87.245110	-591.889099	-112.537498	91.865746	-580.000183	186.709946	1377.055176	-477.911499	-127.989799	1374.419067	-509.802917	49.975906	1399.388550	-545.668762	66.908852	1669.395752	-542.354309	305.029480	1163.635864	-398.819611	-200.531616	1147.382324	-336.877045	161.542542	1118.555420	-284.229523	12.845783	1063.561523	-474.089783	58.139309	966.185669	612.537354	-17.688374	935.874451	616.290466	138.740829
-535.213989	129.848953	876.741516	-485.176453	-27.137781	869.658875	-623.769531	155.569489	501.333862	-575.407898	-102.845947	508.507568	-627.341309	162.458908	87.233116	-591.890503	-112.480377	91.872795	-581.316101	186.608612	1377.117432	-478.050812	-127.749596	1374.141724	-510.706848	50.128937	1399.331055	-546.134583	67.046959	1669.225098	-544.108154	305.458954	1163.895020	-398.820099	-199.654068	1146.939453	-338.174500	162.621719	1118.609131	-284.966797	14.296206	1063.634277	-474.236969	58.619728	966.228333	612.604492	-17.722486	935.960266	616.173157	138.674667
-535.481079	130.100357	876.743225	-485.066681	-26.655354	869.595886	-623.815857	155.836365	501.289551	-575.148254	-102.648254	508.452576	-627.355652	162.524689	87.261261	-592.015991	-112.424904	91.838211	-582.644958	186.549042	1377.079346	-478.201843	-127.504105	1373.874878	-511.486633	50.284367	1399.243042	-546.644958	67.129738	1669.022217	-545.786316	305.891327	1164.149170	-398.791565	-198.514282	1146.455444	-339.394226	163.649063	1118.651245	-285.532135	14.758022	1066.095459	-474.448425	59.000439	966.247803	612.658691	-17.778381	936.046814	616.050903	138.584351
-535.683044	130.707794	876.746765	-484.955994	-26.084192	869.564697	-623.840393	156.052612	501.306580	-574.896484	-102.414017	508.363037	-627.357361	162.563156	87.278389	-591.947815	-112.375572	91.835655	-583.855408	186.438782	1377.090820	-478.335999	-127.281754	1373.650757	-512.307678	50.364803	1399.146240	-547.196045	67.212257	1668.824829	-547.392883	306.269348	1164.333374	-399.016388	-197.881439	1146.056763	-340.574524	164.500031	1118.700928	-286.335083	16.971001	1064.331665	-474.615204	59.597553	966.279968	612.673462	-17.792923	936.107910	615.891052	138.544449
-535.934387	131.153839	876.762634	-484.885284	-25.461290	869.533936	-623.893433	156.224609	501.289429	-574.654419	-102.199066	508.309998	-627.357361	162.563095	87.238373	-592.045776	-112.311394	91.860779	-585.030029	186.305161	1377.072144	-478.489655	-127.107498	1373.433838	-513.051697	50.521561	1399.074219	-547.812744	67.260468	1668.595825	-548.908752	306.562500	1164.471802	-399.323517	-197.381210	1145.679321	-341.687683	165.477417	1118.650391	-287.727997	19.132687	1062.383057	-474.798370	60.154144	966.306274	612.658081	-17.847355	936.164734	615.746582	138.422028
-536.195251	131.571320	876.760986	-484.790344	-24.928955	869.539246	-623.996094	156.393219	501.256714	-574.492615	-102.009842	508.369507	-627.353455	162.598907	87.259247	-592.155273	-112.259903	91.906792	-586.151184	186.248932	1377.040771	-478.600861	-126.908516	1373.277832	-513.862122	50.563374	1398.927612	-548.368652	67.342957	1668.484375	-550.363770	306.840698	1164.565186	-399.546112	-196.432800	1145.236816	-342.695129	166.363251	1118.615967	-288.051575	20.990986	1062.748779	-474.976227	60.686878	966.339844	612.628174	-17.864574	936.214355	615.612427	138.358353
-536.515381	132.004776	876.745483	-484.576538	-24.590092	869.446350	-624.138306	156.643799	501.229370	-574.394653	-101.827751	508.413788	-627.540344	162.888901	87.452591	-592.202942	-112.194054	91.937119	-587.243896	186.112381	1376.979980	-478.760010	-126.785789	1373.092529	-514.473877	50.720604	1398.863281	-548.978760	67.384369	1668.314697	-551.735291	307.044342	1164.634644	-399.830902	-195.695755	1144.867310	-343.650970	167.151382	1118.492065	-289.307220	21.803988	1063.079590	-475.104553	61.117523	966.310669	612.609314	-17.909237	936.233643	615.500488	138.310303
-536.892456	132.397308	876.746521	-484.722748	-23.855301	869.451660	-624.309570	156.903687	501.197449	-574.363525	-101.613258	508.368561	-627.394226	162.645264	87.224152	-592.285339	-112.142761	91.925575	-588.275574	186.060364	1376.944092	-478.886810	-126.608322	1372.927246	-515.230286	50.837460	1398.770142	-549.658752	67.401268	1668.149414	-553.024597	307.271790	1164.680786	-400.162750	-194.720718	1144.434570	-344.542755	167.949554	1118.292236	-289.570374	23.492496	1063.525391	-475.447449	61.723946	966.341309	612.592651	-17.959763	936.223206	615.424866	138.249542
-537.276062	132.847931	876.772705	-484.724884	-23.236961	869.349670	-624.506470	157.190674	501.200592	-574.400208	-101.425888	508.326660	-627.415771	162.685165	87.235741	-592.315369	-112.108879	91.924850	-589.281555	186.008026	1376.904907	-479.053528	-126.487076	1372.795532	-515.769287	51.038723	1398.796021	-550.413940	67.412628	1667.958252	-554.222839	307.441895	1164.781006	-400.459991	-193.918320	1144.024536	-345.377930	168.632813	1118.128906	-289.995667	25.004890	1064.002563	-475.697968	62.255825	966.325439	612.544495	-18.037043	936.170349	615.342102	138.204056
-537.633057	133.305054	876.799255	-484.691559	-22.675507	869.283997	-624.639221	157.434799	501.228668	-574.505676	-101.208328	508.306763	-627.375671	162.732300	87.238228	-592.385925	-112.069077	91.831505	-590.182007	186.041946	1376.914917	-479.157684	-126.296196	1372.684814	-516.374512	51.208588	1398.794800	-551.109985	67.433220	1667.887207	-555.307251	307.548645	1164.860840	-400.783936	-193.252502	1143.701538	-346.094788	169.239120	1117.940186	-291.388519	25.501228	1064.460083	-475.928833	62.778664	966.330872	612.509644	-18.081932	936.130005	615.273926	138.206192
-538.051147	133.712494	876.811340	-484.669525	-22.175846	869.214050	-624.844971	157.619247	501.246674	-574.596619	-100.992104	508.305756	-627.417725	162.784683	87.265282	-592.393555	-112.027641	91.814461	-591.103516	186.027939	1376.851929	-479.250916	-126.110115	1372.634277	-517.065002	51.254951	1398.707031	-551.870056	67.405907	1667.780396	-556.332703	307.667542	1164.942261	-401.014343	-192.382385	1143.358154	-346.744537	169.803757	1117.765381	-291.327332	27.270008	1065.293701	-476.175934	63.269455	966.317505	612.447693	-18.126478	936.095032	615.213074	138.138489
-538.407532	134.185974	876.880493	-484.671570	-21.651613	869.206177	-624.966003	157.838531	501.213684	-574.690186	-100.763649	508.341431	-627.429688	162.831497	87.277313	-592.430481	-112.001770	91.791321	-591.979675	185.978500	1376.791504	-479.347290	-125.976456	1372.621460	-517.581360	51.412075	1398.747803	-552.730713	67.324806	1667.644409	-557.249390	307.693481	1164.962646	-401.270905	-191.589813	1143.066284	-347.259888	170.391571	1117.591187	-291.259949	29.417500	1065.418579	-476.396545	63.789646	966.362000	612.417358	-18.139214	936.039307	615.143127	138.126999
-538.787537	134.523361	876.928528	-484.661072	-21.163002	869.254089	-625.117920	158.101959	501.138611	-574.758789	-100.446053	508.367950	-627.416199	162.921402	87.314140	-592.421326	-111.936798	91.811218	-592.811401	185.949081	1376.722290	-479.428986	-125.805206	1372.644653	-518.192261	51.536648	1398.743164	-553.571960	67.278061	1667.579590	-558.071655	307.682129	1164.982178	-401.480377	-190.904984	1142.854004	-347.743622	170.835007	1117.576416	-291.747559	30.559933	1065.937012	-476.631500	64.279984	966.422607	612.370789	-18.131466	935.988037	615.113708	138.156616
-539.419739	135.016708	877.042725	-485.199188	-20.114824	869.286316	-625.350403	158.384705	501.105286	-574.870972	-100.128616	508.288788	-627.404602	162.982956	87.321358	-592.494141	-111.917809	91.849899	-593.579224	185.949020	1376.627075	-479.471222	-125.583939	1372.659912	-518.863037	51.595196	1398.703735	-554.402832	67.221466	1667.556519	-558.852234	307.652863	1164.937012	-401.650238	-190.552734	1142.776978	-348.248596	171.239868	1117.707642	-293.775726	29.888773	1066.462158	-477.179199	65.063705	966.480713	612.323730	-18.139034	935.946289	615.082520	138.147583
-539.716797	135.150772	877.054810	-484.602966	-19.981579	869.114075	-625.412537	158.625900	500.983978	-574.856506	-99.696579	508.373566	-627.326965	163.047211	87.306808	-592.421265	-111.842407	91.827713	-594.461731	185.798920	1376.415771	-479.564148	-125.372559	1372.721436	-519.386414	51.787609	1398.749146	-555.362244	67.080170	1667.434692	-559.567749	307.676788	1164.823120	-401.745575	-189.997437	1142.733276	-348.656128	171.611099	1117.824829	-294.576904	30.258984	1066.928223	-477.033661	65.287643	966.394714	612.310425	-18.164345	935.912537	615.074097	138.175034
-540.308105	135.544754	877.150085	-484.765411	-19.469259	869.143250	-625.699585	158.905579	500.990967	-574.967407	-99.409332	508.359650	-627.386475	163.083923	87.308708	-592.509155	-111.806488	91.810951	-595.141541	185.929688	1376.382935	-479.633575	-125.173683	1372.819580	-520.044983	51.902256	1398.756226	-556.261780	66.921814	1667.412354	-560.217468	307.671051	1164.758179	-401.764221	-189.477264	1142.721802	-348.997833	172.052155	1118.010498	-295.011719	31.247580	1067.449097	-477.378784	65.816383	966.438721	612.271973	-18.190155	935.865479	615.069702	138.151749
-540.976257	135.756973	877.300903	-485.038391	-18.883781	869.156433	-625.983887	159.156143	500.964722	-575.123901	-99.144089	508.303131	-627.464417	163.057205	87.342979	-592.547241	-111.743004	91.740372	-595.980225	185.923355	1376.205322	-479.763794	-124.961830	1372.941528	-520.383911	52.216080	1399.022095	-557.233704	66.722603	1667.350830	-560.871948	307.719971	1164.657349	-401.708862	-188.995255	1142.754639	-349.351746	172.354736	1118.532959	-295.344116	32.134613	1068.019897	-477.765045	66.273224	966.484070	612.225769	-18.191746	935.790894	615.046997	138.153625
-541.648132	135.942535	877.444031	-485.230774	-18.443953	869.202209	-626.106384	159.259018	500.845184	-575.309326	-98.897797	508.228149	-627.476624	163.049301	87.358810	-592.562683	-111.663712	91.675583	-596.865906	185.791733	1375.939087	-479.802002	-124.703949	1373.138062	-521.115662	52.289097	1398.967651	-558.204102	66.447517	1667.310181	-561.425476	307.766205	1164.538818	-401.545898	-188.500748	1142.905396	-349.596741	172.559296	1119.038086	-295.616241	32.941296	1068.633545	-478.097382	66.688431	966.532104	612.213928	-18.163290	935.714417	615.041138	138.161545
-542.364380	136.258484	877.597961	-485.481506	-17.919537	869.241638	-626.418823	159.662384	500.855469	-575.529907	-98.642059	508.178314	-627.639099	163.093277	87.454842	-592.631226	-111.639511	91.606316	-597.575989	185.977585	1375.872070	-479.838074	-124.416702	1373.379883	-521.697266	52.460911	1399.070068	-559.193237	66.067360	1667.281006	-561.986877	307.801575	1164.490234	-401.301697	-188.044403	1143.135742	-349.774109	172.902451	1119.594971	-295.771912	33.769932	1069.237915	-478.452209	67.207420	966.571411	612.202454	-18.178997	935.657776	615.045105	138.176849
-543.053528	136.424850	877.712952	-485.701843	-17.481668	869.279175	-626.584290	159.868225	500.730927	-575.774048	-98.347603	508.129272	-627.708374	163.104019	87.480034	-592.660400	-111.569237	91.538101	-598.472046	186.051132	1375.699707	-479.901245	-124.092957	1373.652954	-522.334839	52.644714	1399.170654	-560.163208	65.562492	1667.213379	-562.473999	307.878296	1164.401245	-400.918243	-187.532486	1143.480225	-349.958679	173.267212	1120.436768	-295.200562	35.053608	1070.273315	-478.761566	67.642731	966.580566	612.228699	-18.159668	935.613953	615.049744	138.174866
-543.892029	136.643936	877.896606	-485.987885	-16.967361	869.367126	-626.802734	160.142914	500.621582	-576.109924	-98.099533	508.108276	-627.723877	163.090805	87.500847	-592.767822	-111.541122	91.466331	-599.526184	185.978241	1375.370728	-479.983063	-123.664566	1373.964233	-522.994019	52.868610	1399.262329	-561.030212	64.998444	1667.271362	-562.961182	308.059143	1164.260132	-400.475800	-187.081528	1143.942261	-350.008118	173.684998	1121.214722	-295.006348	35.781441	1071.131836	-479.152130	68.164352	966.636780	612.233093	-18.171484	935.584229	615.066833	138.188568
-544.616882	136.750610	878.061462	-486.146820	-16.508747	869.480042	-626.912903	160.353775	500.370758	-576.369507	-97.867630	508.103607	-627.757324	163.080078	87.492615	-592.751709	-111.540215	91.430916	-600.369995	186.281448	1375.280029	-480.062073	-123.167023	1374.339966	-523.637085	53.156551	1399.391968	-561.948059	64.255630	1667.217407	-563.404236	308.171204	1164.209717	-399.944275	-186.652725	1144.507813	-350.037628	174.186722	1122.164429	-294.867249	36.498070	1071.925659	-479.450500	68.625488	966.704163	612.271606	-18.190691	935.572266	615.099060	138.202057
-545.327271	137.016327	878.228149	-486.273315	-15.950503	869.582458	-627.096619	160.590836	500.202057	-576.740051	-97.725494	508.152863	-627.748230	163.085968	87.497757	-592.841431	-111.583946	91.407272	-601.529419	186.332306	1374.945190	-480.165344	-122.642120	1374.714233	-524.318420	53.447247	1399.484131	-562.719299	63.474590	1667.304443	-563.739807	308.381714	1164.060791	-399.345978	-186.264343	1145.040649	-349.961365	174.733368	1123.155151	-294.544434	37.231167	1072.887695	-479.742096	69.204483	966.774048	612.324341	-18.210278	935.546936	615.124023	138.187729
-546.073547	137.204086	878.405945	-486.323944	-15.482424	869.678284	-627.233521	160.792206	500.071716	-577.102783	-97.611275	508.207428	-627.782288	163.107971	87.523636	-592.897400	-111.629509	91.402290	-602.513977	186.643616	1374.833618	-480.260895	-122.058388	1375.112671	-525.081970	53.780800	1399.648926	-563.446655	62.518505	1667.353516	-564.154114	308.566193	1164.051514	-398.576172	-185.817123	1145.748169	-349.912323	175.307541	1124.215210	-294.165131	37.950710	1073.910889	-480.027008	69.710670	966.849915	612.396179	-18.219931	935.530151	615.154175	138.177429
-546.741882	137.505127	878.619141	-486.349060	-14.770188	869.743530	-627.410950	160.978699	500.050171	-577.384521	-97.461357	508.201965	-627.976807	163.351807	87.682327	-592.958374	-111.685204	91.367310	-603.638489	186.834885	1374.537598	-480.365173	-121.413116	1375.457153	-525.833313	54.110657	1399.803223	-564.165955	61.438572	1667.356812	-564.496216	308.835022	1163.972656	-397.738464	-185.396378	1146.456543	-349.761871	175.980713	1125.373047	-293.755310	38.749714	1074.900269	-480.289154	70.339989	966.944336	612.456909	-18.255627	935.498901	615.200195	138.131943
-547.445984	137.899292	878.833801	-486.683105	-13.714021	869.835205	-627.604431	161.227737	500.038818	-577.683960	-97.330498	508.123413	-627.933960	163.383865	87.682999	-593.031860	-111.744171	91.324776	-604.746155	187.116302	1374.362915	-480.577942	-120.725197	1375.803833	-526.574951	54.537468	1399.932129	-564.673035	60.312698	1667.459473	-564.781494	309.140503	1163.912720	-396.779785	-184.968628	1147.209351	-349.583923	176.631744	1126.476318	-293.334930	39.618252	1075.941650	-480.711395	71.159180	967.050476	612.485962	-18.248159	935.488464	615.197144	138.124146
-548.099854	138.252045	879.041077	-486.654541	-12.861810	869.913635	-627.591858	161.187378	499.840820	-577.928040	-97.178932	508.156067	-627.829895	163.392319	87.631668	-593.140442	-111.846703	91.284935	-605.827454	187.441788	1374.108154	-480.780121	-120.021957	1376.066650	-527.338989	54.981716	1399.977417	-565.193604	59.125546	1667.495361	-565.125122	309.488312	1163.844971	-395.698395	-184.400696	1147.982910	-349.412537	177.427307	1127.650635	-292.763702	40.525562	1077.134399	-480.995911	71.889595	967.169678	612.536560	-18.254543	935.475281	615.216187	138.109406
-548.647278	138.584076	879.206116	-486.359680	-12.155270	870.004578	-628.066467	161.633133	499.918243	-578.065613	-96.974838	508.183136	-627.846069	163.426987	87.620720	-593.213806	-111.871208	91.227814	-606.874207	187.807571	1373.834595	-480.950134	-119.231567	1376.323975	-528.145142	55.471275	1399.999390	-565.631714	57.909161	1667.518188	-565.435547	309.869263	1163.786255	-394.546997	-183.792435	1148.749878	-349.350739	178.117310	1128.884644	-292.198883	41.565262	1078.327637	-481.156189	72.575607	967.294312	612.582947	-18.300507	935.480774	615.237854	138.057159
-549.142883	139.071045	879.291199	-486.028381	-11.129450	869.928467	-628.194885	161.735123	499.830780	-578.102295	-96.748230	508.173523	-627.778870	163.493973	87.560402	-593.255859	-111.931511	91.213905	-607.958984	188.196259	1373.569946	-481.168030	-118.392097	1376.523315	-528.880798	55.948246	1399.952148	-566.045532	56.654652	1667.449951	-565.709229	310.216858	1163.722290	-393.337677	-183.036484	1149.488647	-349.185699	179.042877	1130.053345	-291.414307	42.639664	1079.483398	-481.248779	73.462387	967.289612	612.637268	-18.296091	935.470459	615.257629	138.079697
-549.721069	139.555054	879.340149	-485.815430	-10.207827	869.953613	-628.402222	161.831177	499.699615	-578.094971	-96.553871	508.172882	-627.763184	163.528198	87.529701	-593.339417	-111.941345	91.154800	-608.993103	188.560608	1373.306152	-481.347961	-117.592056	1376.647705	-529.607361	56.482224	1399.895752	-566.253845	55.467903	1667.492554	-566.091919	310.709717	1163.696899	-392.054291	-182.235901	1150.207886	-349.084717	180.002655	1131.150146	-290.666321	43.818882	1080.732422	-481.499695	74.340508	967.335327	612.690979	-18.323782	935.451782	615.260193	138.061172
-550.192261	139.966721	879.344788	-485.299133	-9.388062	869.875366	-628.657288	161.937759	499.625946	-578.037537	-96.475677	508.233490	-627.712708	163.604126	87.490707	-593.403076	-111.983040	91.137489	-610.003235	188.899033	1373.039185	-481.515778	-116.780098	1376.726929	-530.278381	57.010189	1399.811890	-566.592041	54.298443	1667.378662	-566.436707	311.163025	1163.640991	-390.708710	-181.325378	1150.861938	-348.926300	181.128845	1132.212891	-289.936798	45.156643	1081.980347	-481.567810	75.130524	967.315552	612.761536	-18.337921	935.423523	615.289551	138.011490
-550.909912	140.629562	879.371948	-485.529816	-8.366194	869.895020	-629.020386	162.041840	499.654297	-578.070496	-96.534271	508.194275	-627.698059	163.627594	87.485603	-593.692383	-112.036049	91.148834	-610.986511	189.294739	1372.832764	-481.654297	-115.942200	1376.785645	-530.903625	57.498798	1399.776855	-566.792419	53.236706	1667.330444	-566.902039	311.587158	1163.668823	-389.346527	-180.318787	1151.429932	-348.923279	182.162933	1133.348511	-289.062561	46.572834	1083.290649	-482.096588	76.085617	967.348267	612.804199	-18.343784	935.395630	615.276428	137.999649
-551.341431	141.056992	879.293945	-484.682831	-7.619353	869.680542	-629.208557	162.085434	499.592957	-577.758789	-96.299332	508.220978	-627.589111	163.648743	87.466560	-593.745483	-112.072433	91.129433	-611.987122	189.585571	1372.680054	-481.728394	-115.170547	1376.781982	-531.506104	58.041569	1399.732788	-566.941650	52.290237	1667.270874	-567.420227	312.075134	1163.700073	-387.971039	-179.239914	1151.991699	-348.904816	183.354340	1134.384766	-288.460876	48.251030	1084.701050	-482.004730	76.866096	967.226135	612.826599	-18.372143	935.380493	615.248779	137.982819
-551.912292	141.542664	879.222351	-484.375092	-6.794375	869.563599	-629.432495	162.129227	499.519775	-577.560669	-96.198059	508.251282	-627.492798	163.685165	87.459473	-593.867065	-112.053230	91.145157	-612.962280	189.869568	1372.540283	-481.749329	-114.381363	1376.764160	-532.031128	58.539440	1399.692871	-567.134338	51.493057	1667.205688	-568.048218	312.485352	1163.755493	-386.623779	-178.007217	1152.399414	-349.045288	184.638168	1135.401733	-287.707733	49.919483	1086.016968	-482.209503	77.695663	967.141052	612.882324	-18.416164	935.354675	615.269653	137.937134
-552.544678	141.975616	879.224731	-484.186005	-5.880867	869.530212	-629.689026	162.179993	499.414337	-577.336121	-95.993820	508.283173	-627.207886	163.603592	87.333153	-594.010925	-112.087151	91.173286	-613.907715	190.141830	1372.405151	-481.732819	-113.626450	1376.680908	-532.551575	59.014301	1399.650879	-567.297241	50.882729	1667.113037	-568.787903	312.948578	1163.858154	-385.243988	-176.682846	1152.753418	-349.180664	185.966873	1136.311401	-286.822906	51.725601	1087.288574	-482.533203	78.531067	967.146851	612.865845	-18.457306	935.359131	615.241638	137.880585
-553.178650	142.109787	879.182495	-484.121948	-4.971819	869.506042	-630.013245	162.227539	499.285004	-577.141235	-95.898323	508.296234	-627.332764	163.716324	87.370735	-594.170837	-112.072067	91.211548	-614.887512	190.361801	1372.320435	-481.649963	-112.895012	1376.573853	-533.055420	59.478695	1399.581421	-567.524109	50.447971	1667.020264	-569.628113	313.363617	1163.968628	-383.920380	-175.305084	1153.072510	-349.407776	187.412125	1137.202881	-286.135864	53.735229	1088.516113	-482.896088	79.252335	967.120911	612.865234	-18.463175	935.348022	615.219604	137.824615
-553.843079	142.435226	879.105408	-484.079254	-4.012880	869.456848	-630.276550	162.260101	499.180786	-576.934143	-95.711349	508.338989	-627.186096	163.713943	87.325249	-594.407837	-112.072647	91.244385	-615.793884	190.526077	1372.314087	-481.500366	-112.240707	1376.426514	-533.486206	59.927334	1399.542725	-567.760132	50.234520	1666.950073	-570.612488	313.789459	1164.112915	-382.642181	-173.830536	1153.258789	-349.702179	188.880081	1138.068237	-285.554810	55.833183	1089.770752	-483.280029	80.095856	967.062500	612.846130	-18.527313	935.341492	615.226013	137.794540
-554.506836	143.028046	879.140137	-483.929932	-3.162259	869.377502	-630.503296	162.273148	499.131653	-576.718933	-95.512894	508.417297	-627.275513	163.850723	87.391747	-594.588623	-112.061897	91.287735	-616.739258	190.642258	1372.336792	-481.242126	-111.603279	1376.277710	-533.875061	60.328827	1399.545776	-568.049194	50.212776	1666.899414	-571.685913	314.211517	1164.297974	-381.388275	-172.280258	1153.337769	-350.130981	190.461533	1138.911011	-285.051361	58.049297	1091.005005	-483.596619	80.933556	967.049316	612.858398	-18.555012	935.334045	615.238586	137.747589
-555.114197	143.605942	879.174133	-483.924408	-2.048726	869.342102	-630.700317	162.356903	499.104248	-576.509888	-95.266190	508.397461	-627.175415	163.911346	87.418709	-594.821899	-112.081444	91.303047	-617.636475	190.682617	1372.416382	-480.830780	-110.959686	1376.135620	-534.321716	60.693768	1399.525391	-568.409302	50.351368	1666.843018	-572.906799	314.561432	1164.528809	-380.137573	-170.648911	1153.353027	-350.632416	192.050079	1139.696289	-284.592255	60.315006	1092.217896	-483.962616	81.892845	967.059998	612.849548	-18.567015	935.337646	615.244812	137.700790
-555.771790	144.076126	879.213623	-483.800873	-1.169767	869.312561	-630.902710	162.430817	499.089081	-576.297424	-94.952354	508.469604	-626.946716	163.822845	87.396339	-594.896423	-112.078583	91.331871	-618.548828	190.633835	1372.501343	-480.350250	-110.349731	1375.981812	-534.650940	61.068813	1399.519775	-568.768127	50.656651	1666.800415	-574.241882	314.957581	1164.730103	-378.940430	-169.024628	1153.313599	-351.163879	193.830109	1140.508057	-284.331909	62.727039	1093.243652	-484.297424	82.711632	967.073547	612.818115	-18.575621	935.337219	615.254028	137.666351
-556.433044	144.802811	879.353027	-483.659302	-0.107022	869.321838	-631.088928	162.609390	499.130341	-576.043823	-94.549324	508.459839	-626.909729	163.940231	87.464088	-595.007751	-112.070030	91.371208	-619.425171	190.581619	1372.606812	-479.761810	-109.768036	1375.833130	-534.944763	61.434319	1399.543457	-569.107422	51.158524	1666.808960	-575.669312	315.314301	1165.006714	-377.799194	-167.262268	1153.177246	-351.810333	195.623779	1141.204712	-284.115723	65.152496	1094.347778	-484.620636	83.713173	967.159119	612.777832	-18.638443	935.352539	615.274231	137.609909
-557.015564	145.387894	879.438171	-483.521332	1.050618	869.247925	-631.266296	162.750458	499.118774	-575.831848	-94.164986	508.502777	-626.706604	163.913162	87.436737	-595.157043	-112.066216	91.431740	-620.388977	190.462997	1372.682739	-479.085876	-109.139961	1375.683350	-535.231812	61.818279	1399.530518	-569.575439	51.744778	1666.730225	-577.185242	315.616241	1165.245972	-376.621613	-165.504410	1153.011963	-352.546509	197.386322	1141.884644	-284.048706	67.730637	1095.265625	-484.879791	84.685242	967.166382	612.671692	-18.675482	935.366394	615.251709	137.547409
-557.683899	145.966995	879.551575	-483.402100	2.143438	869.042969	-631.523132	162.921616	499.106689	-575.586975	-93.707664	508.511749	-626.620850	163.916687	87.421402	-595.215637	-112.052727	91.424271	-621.285522	190.363083	1372.744263	-478.256592	-108.439331	1375.556519	-535.457153	62.197392	1399.510254	-570.216492	52.446804	1666.576660	-578.806763	316.004333	1165.497681	-375.463074	-163.678345	1152.742554	-353.351532	199.256729	1142.488892	-284.058472	70.324265	1096.086060	-485.107391	85.576538	967.095886	612.555298	-18.699982	935.368225	615.225098	137.507584
-558.532715	146.897095	879.736328	-483.708862	3.261960	869.009888	-631.841370	163.100616	499.159698	-575.473450	-93.319122	508.500549	-626.536682	163.965332	87.422401	-595.403137	-112.067711	91.447540	-622.207458	190.204605	1372.806763	-477.366028	-107.751091	1375.431396	-535.694275	62.543697	1399.475586	-570.791870	53.280922	1666.476563	-580.481323	316.281281	1165.757202	-374.418243	-161.763641	1152.501465	-354.195557	201.165588	1143.092163	-284.171478	72.959274	1096.835083	-485.647949	86.629700	967.153870	612.403625	-18.771025	935.382629	615.176392	137.445892
-559.239868	147.762360	879.892639	-483.919769	4.389800	869.022339	-632.070251	163.354645	499.239777	-575.319824	-92.855690	508.474487	-626.413086	163.989883	87.453964	-595.534424	-112.070992	91.411674	-623.222290	189.954208	1372.862183	-476.469147	-107.064995	1375.294678	-535.922974	62.880833	1399.441406	-571.401245	54.119457	1666.380127	-582.229919	316.590668	1166.016602	-373.351837	-159.780197	1152.129028	-355.087708	203.082565	1143.668335	-284.445587	75.608681	1097.498535	-486.099426	87.681770	967.228455	612.286804	-18.810663	935.395325	615.144348	137.395264
-559.828369	148.423355	879.992249	-483.757355	5.445250	869.076111	-632.314636	163.592987	499.211548	-575.046204	-92.299385	508.416473	-626.316406	164.006836	87.482033	-595.600037	-112.074738	91.420959	-624.257385	189.706329	1372.901611	-475.463165	-106.291130	1375.211304	-536.131165	63.258205	1399.420532	-572.031799	55.023529	1666.285034	-584.006958	316.919067	1166.300415	-372.248260	-157.924179	1151.894409	-356.113220	205.083054	1144.209717	-284.905121	78.312874	1098.062988	-486.393341	88.684616	967.317810	612.140442	-18.840254	935.399963	615.083984	137.376160
-560.354126	149.167313	880.071594	-483.385345	6.653672	869.101501	-632.529846	163.845047	499.196259	-574.790222	-91.634590	508.341583	-626.218201	164.039307	87.542313	-595.533386	-112.008110	91.393776	-625.354248	189.519363	1372.905884	-474.358643	-105.436646	1375.105347	-536.326538	63.655552	1399.409180	-572.678223	56.003452	1666.202637	-585.903809	317.214539	1166.528687	-371.128052	-156.048203	1151.585938	-357.141693	207.097275	1144.746826	-285.439301	80.953575	1098.537476	-486.573608	89.829765	967.388000	612.008667	-18.876534	935.395386	615.057922	137.321869
-560.949768	150.105408	880.135193	-483.287445	7.862564	869.066223	-632.794800	164.134872	499.211365	-574.638489	-91.065102	508.317352	-626.160339	164.080811	87.589493	-595.668701	-111.998260	91.386673	-626.442383	189.266251	1372.908081	-473.222198	-104.537697	1375.024902	-536.465271	64.094826	1399.419312	-573.436951	56.860386	1665.992920	-587.823120	317.590942	1166.773193	-369.932678	-154.098618	1151.305298	-358.280701	209.057800	1145.221558	-286.079620	83.691910	1098.935913	-486.852936	91.017159	967.399048	611.894531	-18.935831	935.385071	615.052063	137.256668
-561.642883	150.951950	880.199280	-483.349030	9.135633	868.985168	-633.073730	164.408844	499.268036	-574.595398	-90.526878	508.286560	-626.072388	164.151596	87.600792	-595.778076	-112.007523	91.413704	-627.655212	188.945190	1372.824585	-472.130249	-103.645805	1374.920288	-536.439880	64.717171	1399.688599	-574.054993	57.745663	1665.869263	-589.765381	317.942535	1166.879395	-368.725708	-152.222504	1151.087280	-359.401764	211.220001	1145.658203	-286.763123	86.406067	1099.239990	-487.206360	92.190338	967.366699	611.729492	-18.999256	935.399048	614.991150	137.198624
-562.274475	151.856506	880.212036	-483.333282	10.430309	868.886963	-633.438782	164.715530	499.286713	-574.545349	-89.861053	508.268738	-626.037109	164.182938	87.610687	-595.775024	-111.953568	91.408417	-628.835876	188.703995	1372.761475	-470.965942	-102.640846	1374.822388	-536.632874	65.184746	1399.693481	-574.762695	58.487816	1665.633667	-591.750122	318.242798	1166.979492	-367.387787	-150.272232	1150.859375	-360.538391	213.343582	1146.071655	-287.510071	89.164970	1099.429443	-487.509705	93.416191	967.305664	611.561462	-19.038288	935.386353	614.941040	137.161041
-562.947571	152.776031	880.309570	-483.349884	11.732347	868.812683	-633.757446	164.991531	499.299438	-574.675171	-89.351807	508.287262	-625.952881	164.241562	87.579887	-595.830322	-111.955322	91.398125	-629.972168	188.504181	1372.676270	-469.708862	-101.489990	1374.790894	-537.123108	65.433807	1399.312988	-575.350342	59.077629	1665.424683	-593.803528	318.556061	1167.064941	-366.004913	-148.310059	1150.745728	-361.714874	215.516815	1146.354370	-288.267853	91.895226	1099.500732	-487.842194	94.619904	967.300232	611.380493	-19.096806	935.378967	614.864929	137.120529
-563.561890	153.741379	880.405212	-483.259949	13.095099	868.724426	-634.079407	165.319672	499.290436	-574.833252	-88.877579	508.324951	-625.920105	164.263123	87.594307	-595.966736	-111.989937	91.355408	-631.226379	188.387604	1372.561523	-468.576935	-100.335983	1374.754395	-537.369263	65.938156	1399.332520	-575.818176	59.478622	1665.231567	-595.828430	318.818481	1167.063843	-364.567596	-146.300644	1150.642456	-362.903381	217.753693	1146.661377	-289.077332	94.599854	1099.612183	-488.096619	95.880165	967.288086	611.169617	-19.121721	935.360474	614.770081	137.053604
-564.188843	154.691101	880.443420	-483.368378	14.498319	868.581177	-634.432861	165.632889	499.310974	-575.020081	-88.359909	508.294708	-625.713501	164.242340	87.526428	-596.019836	-111.981964	91.320427	-632.534119	188.261963	1372.440430	-467.495056	-99.044731	1374.737427	-537.524963	66.664108	1399.638428	-576.156860	59.612476	1665.041016	-597.933228	319.131714	1167.023804	-362.888580	-144.462601	1150.724487	-364.109406	219.956635	1146.822632	-289.896301	97.252731	1099.621704	-488.410828	97.141090	967.203796	610.964722	-19.190853	935.363770	614.671082	137.000641
-564.823425	155.618622	880.499634	-483.300964	15.849257	868.427307	-634.773315	165.905243	499.281128	-575.174255	-87.828247	508.282837	-625.708984	164.345230	87.579582	-596.053406	-112.031731	91.284912	-633.979187	188.102066	1372.247070	-466.585693	-97.781944	1374.710815	-537.978149	67.109787	1399.682983	-576.270508	59.422493	1664.821411	-600.060791	319.520233	1166.919312	-361.481293	-142.311142	1150.720093	-365.393127	222.079849	1146.921509	-290.665985	99.986526	1099.454712	-488.675049	98.369614	967.135376	610.756897	-19.266197	935.353271	614.543335	136.965057
-565.465820	156.651062	880.530640	-483.359741	17.364494	868.316467	-635.097534	166.249847	499.287659	-575.443970	-87.397118	508.265381	-625.593018	164.408051	87.586411	-596.223511	-112.101036	91.233292	-635.441589	188.129700	1372.073486	-465.751526	-96.322853	1374.716187	-538.517944	67.660507	1399.750732	-576.159302	58.920219	1664.601318	-602.172852	319.862518	1166.709961	-359.649231	-140.416473	1151.010498	-366.633423	224.379196	1146.940674	-291.368805	102.594261	1099.426270	-489.002563	99.756905	967.071167	610.592896	-19.329491	935.347595	614.459961	136.903381
-566.033386	157.489456	880.534668	-483.250244	18.722174	868.197937	-635.326965	166.637085	499.260223	-575.697449	-86.974419	508.318726	-625.418335	164.463745	87.603783	-596.370728	-112.174377	91.210884	-636.905334	188.297806	1371.872803	-464.971893	-94.693489	1374.756226	-539.092224	68.274437	1399.807007	-575.793640	58.169670	1664.437744	-604.254578	320.310638	1166.441040	-358.040680	-138.115051	1151.291870	-367.851776	226.760147	1146.936768	-292.001434	105.270920	1099.348877	-489.239563	100.990189	966.998230	610.365723	-19.369802	935.312561	614.317749	136.872879
-566.650208	158.395264	880.566711	-483.220215	20.249323	868.088501	-635.449097	166.984009	499.248627	-575.825378	-86.410637	508.311646	-625.266846	164.552612	87.609978	-596.480164	-112.216621	91.153481	-638.453003	188.629730	1371.630859	-464.400146	-93.030968	1374.741089	-539.861511	68.858437	1399.687500	-575.054504	57.014565	1664.243164	-606.313110	320.792236	1166.074829	-356.105560	-136.023575	1151.888306	-369.069672	229.143097	1146.836670	-292.546326	108.006836	1099.234497	-489.535614	102.335503	966.942505	610.180908	-19.402151	935.282166	614.178955	136.807556
-567.249329	159.382629	880.608643	-483.098053	21.719070	868.008667	-635.492981	167.316696	499.225067	-575.840271	-85.787460	508.291138	-625.104736	164.662872	87.646194	-596.563599	-112.283844	91.119492	-639.918091	189.114777	1371.441895	-463.937897	-91.223686	1374.750732	-540.427063	69.660080	1399.937500	-574.094604	55.568111	1663.994385	-608.356079	321.333221	1165.682983	-354.363770	-133.512299	1152.372437	-370.273468	231.607330	1146.679443	-292.964630	110.770401	1099.255493	-489.799316	103.698631	966.914246	609.971252	-19.446545	935.250488	614.023682	136.793198
-567.877808	160.391693	880.686096	-482.958862	23.227226	868.004944	-635.471375	167.691589	499.190643	-575.881714	-85.301422	508.347229	-624.892151	164.738373	87.647278	-596.770752	-112.354645	91.115753	-641.475952	189.632553	1371.214722	-463.715027	-89.523010	1374.657959	-541.121094	70.430244	1400.016968	-572.894531	53.893497	1663.726196	-610.391663	321.910095	1165.260376	-352.310181	-131.393173	1153.091431	-371.456787	234.229156	1146.499390	-293.397644	113.771782	1098.810303	-490.104065	105.110962	966.952087	609.736938	-19.543699	935.231812	613.874756	136.688950
-568.574829	161.390457	880.692688	-482.841888	24.738401	867.977112	-635.375610	168.102097	499.176392	-575.813416	-84.807137	508.378998	-624.658997	164.795227	87.722481	-596.925293	-112.425629	91.118919	-643.073364	190.221634	1371.050781	-463.645477	-87.880165	1374.475464	-541.935913	71.028679	1399.943970	-571.471375	51.903969	1663.304688	-612.426392	322.528442	1164.785034	-350.406067	-128.955139	1153.753540	-372.685638	236.812912	1146.305908	-293.818024	116.692390	1099.008423	-490.458069	106.563087	966.937256	609.559753	-19.585699	935.210938	613.719299	136.670731
-569.221558	162.387573	880.725891	-482.485535	26.071136	868.053284	-635.296448	168.463959	499.147461	-575.566345	-84.242340	508.417847	-624.518005	164.839172	87.747742	-597.090454	-112.551353	91.184746	-644.562683	190.912598	1370.910034	-463.697357	-86.241486	1374.141479	-542.688354	71.702209	1399.915283	-569.752380	49.822334	1662.930054	-614.473267	323.199860	1164.390503	-348.425110	-126.251099	1154.316284	-373.946167	239.492035	1146.091309	-293.530121	119.691086	1099.300171	-490.744324	107.958237	967.011719	609.329712	-19.656487	935.195496	613.520569	136.618073
-570.123352	163.637177	880.788940	-483.173462	28.381058	867.986450	-635.278625	168.705429	499.156372	-575.229736	-83.585556	508.261810	-624.339355	164.828079	87.772629	-597.202271	-112.613968	91.228584	-646.052734	191.619751	1370.864380	-463.848114	-84.659637	1373.702759	-543.405701	72.333176	1399.863892	-567.884094	47.592175	1662.429321	-616.591187	323.919128	1164.024658	-346.505524	-123.634987	1154.891235	-375.373474	241.833084	1145.749268	-293.712982	122.806404	1099.873901	-491.497162	109.842178	966.978394	609.084351	-19.738852	935.179260	613.340088	136.541763
-570.866577	164.759857	880.868103	-482.920135	29.905420	867.975098	-635.232727	168.938248	499.133148	-574.830566	-83.037262	508.345703	-624.130554	164.837769	87.768021	-597.396423	-112.681183	91.325890	-647.455872	192.365845	1370.958862	-464.051453	-83.178764	1373.188232	-544.095398	73.017204	1399.771118	-565.782349	45.299938	1661.844727	-618.545593	324.594879	1163.782959	-344.622742	-120.966553	1155.308350	-376.511322	244.872620	1145.757202	-293.689850	125.997589	1100.458252	-491.855377	111.328896	967.030701	608.893188	-19.787022	935.174194	613.201843	136.503647
-571.596375	165.912079	880.857056	-482.630493	31.584017	868.025818	-635.343384	169.296371	499.127045	-574.267700	-82.340843	508.342377	-623.935181	164.832825	87.768997	-597.450623	-112.721085	91.397102	-648.814148	193.021851	1371.215210	-464.315338	-81.808800	1372.486572	-544.737000	73.598488	1399.619629	-563.553772	43.030197	1661.210327	-620.592468	325.322723	1163.643433	-342.772552	-118.157829	1155.599854	-377.856934	247.581375	1145.710693	-293.233917	129.241486	1101.059326	-492.260864	112.981598	967.084290	608.644653	-19.827713	935.148865	613.015869	136.461044
-572.434082	167.172638	880.865845	-482.689911	33.457520	867.934814	-635.427063	169.709503	499.162354	-573.694336	-81.687622	508.332397	-623.753845	164.856094	87.787071	-597.527466	-112.722031	91.480003	-650.015076	193.665970	1371.527100	-464.535583	-80.522865	1371.707520	-545.268860	74.190582	1399.467041	-561.227722	40.841820	1660.472168	-622.567688	325.993530	1163.735352	-341.049988	-115.423271	1155.830078	-379.114777	250.499985	1145.840088	-293.090271	132.500092	1101.846313	-492.798004	114.687019	967.055115	608.408997	-19.864073	935.122742	612.882202	136.424179
-573.272461	168.534912	880.873657	-482.745392	35.368576	867.899780	-635.606445	170.133377	499.179077	-573.147827	-80.981133	508.295135	-623.701599	164.920639	87.847740	-597.732056	-112.742294	91.581863	-650.968628	194.384872	1372.111084	-464.707489	-79.154625	1370.836670	-545.694092	74.847893	1399.360596	-558.935608	38.772263	1659.666504	-624.611023	326.668091	1164.068726	-339.422791	-112.667419	1155.844727	-380.585510	253.196045	1146.096436	-292.918884	135.718842	1102.760376	-493.378693	116.463760	967.069763	608.160278	-19.869181	935.099365	612.704712	136.416214
-574.093689	169.892914	880.891235	-482.798828	37.310589	867.808105	-635.846741	170.555557	499.252197	-572.540894	-80.171089	508.190735	-623.597595	164.962479	87.846924	-597.911560	-112.705734	91.639725	-651.855713	194.856369	1372.847412	-464.880981	-78.075607	1369.874634	-546.091553	75.254723	1399.071899	-556.593445	36.888618	1658.878296	-626.674683	327.256042	1164.519409	-337.931396	-109.972382	1155.697998	-382.053223	255.885239	1146.478638	-292.709106	138.912262	1103.745239	-493.956879	118.201088	967.071533	607.873840	-19.890032	935.061523	612.561340	136.359161
-574.987915	171.371277	880.885803	-482.911774	39.209919	867.651672	-636.097717	171.103760	499.350067	-571.932800	-79.383904	508.059845	-623.369751	164.938034	87.836800	-597.946533	-112.606216	91.723709	-652.611023	195.196030	1373.629883	-464.998016	-77.195816	1368.771240	-546.382751	75.607887	1399.121582	-554.297119	35.221081	1658.074463	-628.695984	327.885040	1165.236206	-336.574371	-107.320190	1155.335938	-383.565765	258.534363	1147.029785	-292.982849	142.042709	1104.884033	-494.578491	119.948715	967.025146	607.561829	-19.904158	935.010071	612.345459	136.402649
-575.841553	172.916122	880.831970	-482.949341	41.186859	867.461304	-636.344116	171.686066	499.398987	-571.210327	-78.446526	507.942596	-623.242676	165.001617	87.856857	-597.855042	-112.434357	91.693085	-653.204163	195.346237	1374.552002	-465.041412	-76.454247	1367.604980	-546.574646	75.869301	1399.021851	-552.084656	33.783810	1657.322144	-630.753784	328.506775	1166.148682	-335.433167	-104.594757	1154.753052	-385.113892	261.054443	1147.754639	-292.718567	145.089172	1105.944092	-495.184448	121.756073	966.954956	607.315979	-19.923855	934.951355	612.282898	136.325455
-576.751953	174.310242	880.772034	-483.159515	43.004948	867.298523	-636.568726	172.198532	499.389587	-570.678223	-77.691200	507.894135	-623.193665	165.022202	87.824501	-598.092896	-112.296501	91.794815	-653.753784	195.081955	1375.449585	-465.058777	-76.129379	1366.314941	-546.773926	75.852005	1398.881104	-549.995239	32.587486	1656.622192	-632.766418	329.211700	1167.269897	-334.473114	-102.037575	1153.924438	-386.696136	263.697144	1148.647583	-292.843994	148.287415	1106.756958	-495.900818	123.402954	966.894470	607.044739	-19.960245	934.894592	612.180420	136.335770
-577.665222	175.877167	880.761597	-483.484283	44.992977	867.095947	-636.806458	172.977127	499.423706	-569.959351	-76.615799	507.715881	-623.068054	165.096436	87.861839	-598.114197	-112.082886	91.875420	-654.069580	195.076324	1376.557739	-464.809235	-75.537003	1365.099609	-546.819824	76.045700	1398.847290	-548.045471	31.597097	1656.017578	-634.748352	329.901825	1168.707031	-333.763306	-99.518990	1152.958740	-388.340729	266.171875	1149.740234	-293.366272	151.301987	1107.445801	-496.639343	125.153671	966.835999	606.789551	-19.980932	934.854614	612.093384	136.301971
-578.570068	177.404099	880.798889	-483.847412	46.945015	866.885803	-637.015198	173.604218	499.468842	-569.245544	-75.546982	507.545288	-623.066711	165.126053	87.843826	-598.113342	-111.867165	91.981171	-654.340454	194.815125	1377.640625	-464.464355	-75.104012	1363.865479	-546.827637	76.110062	1398.805176	-546.230896	30.804878	1655.464355	-636.688232	330.645447	1170.284058	-333.223297	-96.958321	1151.774048	-389.952393	268.621674	1150.881226	-293.590485	154.136124	1108.365479	-497.370544	126.830414	966.794922	606.536926	-20.006382	934.825317	612.005432	136.293213
-579.423340	179.059479	880.849609	-484.171417	48.881100	866.726257	-637.146362	174.361023	499.531250	-568.436768	-74.370956	507.327637	-622.958313	165.250977	87.840851	-598.095398	-111.566757	92.061768	-654.473816	194.600067	1378.781616	-463.933411	-74.618950	1362.722412	-546.743896	76.200783	1398.820801	-544.476501	30.138556	1654.960693	-638.568481	331.491760	1172.047607	-332.967865	-94.552658	1150.432983	-391.563599	270.933746	1152.107544	-294.182037	157.566132	1108.526123	-498.088440	128.544098	966.800354	606.281311	-20.011303	934.793030	611.912109	136.271500
-580.293213	180.523697	880.928223	-484.449402	50.645424	866.517578	-637.364136	175.289917	499.622894	-567.612366	-73.061676	507.117218	-623.023743	165.461411	87.958229	-598.234985	-111.287819	92.194130	-654.643799	194.128708	1379.865723	-463.349182	-74.307098	1361.478394	-546.721741	76.018509	1398.556396	-542.946167	29.576679	1654.554810	-640.360535	332.401306	1173.976074	-332.833984	-92.137230	1148.922363	-393.139740	273.128082	1153.366089	-295.085449	160.453918	1109.190308	-498.765411	130.057999	966.788269	606.002686	-20.004034	934.753357	611.825256	136.250153
-581.201233	182.180161	881.074402	-484.980713	52.598682	866.309265	-637.548218	176.203949	499.697723	-566.791992	-71.735954	506.826569	-622.899597	165.506042	87.964905	-598.194763	-110.957581	92.299240	-654.902466	193.201248	1380.833374	-462.742828	-74.374344	1360.175537	-546.656921	75.685493	1398.455322	-541.395020	29.075811	1654.101807	-642.057617	333.384247	1175.937866	-332.889008	-89.817223	1147.201538	-394.738983	275.530518	1154.779297	-295.711700	163.245468	1109.578857	-499.546082	131.688217	966.806152	605.728699	-20.038813	934.713867	611.749451	136.224258
-582.057922	183.909363	881.217590	-485.398438	54.451824	866.172119	-637.735840	177.172302	499.768951	-565.976746	-70.387077	506.547485	-623.046509	165.762512	88.074760	-598.190002	-110.618233	92.371490	-655.058044	192.480621	1381.758423	-461.955353	-74.209320	1358.954346	-546.473999	75.508720	1398.379761	-540.047729	28.629200	1653.742065	-643.652283	334.444885	1178.038696	-333.138519	-87.537155	1145.391846	-396.251282	277.714935	1156.188110	-296.594391	165.941559	1109.905884	-500.274200	133.330872	966.864624	605.468384	-20.031214	934.646606	611.651428	136.235733
-582.904602	185.557037	881.401733	-485.853699	56.271065	866.011414	-637.901550	178.273819	499.761505	-565.216431	-68.968697	506.244965	-623.056885	165.960648	88.138016	-598.246826	-110.286797	92.447426	-655.242432	191.727402	1382.651733	-461.085632	-73.996719	1357.731567	-546.269104	75.320679	1398.316895	-538.628967	28.177784	1653.373169	-645.174011	335.535553	1180.198975	-333.488556	-85.259666	1143.466797	-397.676392	279.765686	1157.535156	-297.641541	168.547455	1110.225464	-500.984497	134.885590	966.924561	605.264038	-20.012182	934.587830	611.590454	136.257813
-583.744202	187.232849	881.501587	-486.247406	58.207935	865.714355	-638.028320	179.290543	499.776642	-564.461182	-67.571732	505.913666	-623.148743	166.128387	88.178291	-598.245422	-109.903259	92.546387	-655.345215	190.910614	1383.481567	-460.130341	-73.827644	1356.538696	-546.078674	75.119926	1398.220215	-537.401733	27.610374	1652.876221	-646.516907	336.618439	1182.384888	-333.957397	-83.110863	1141.547363	-398.965302	281.926758	1158.989380	-298.998260	171.061798	1110.393066	-501.619751	136.531052	966.856567	605.065308	-19.984896	934.525330	611.541748	136.279953
-584.709534	188.869049	881.704041	-487.241608	60.090515	865.691895	-638.101868	180.467331	499.835327	-564.029724	-66.199867	505.679993	-623.223999	166.304001	88.211060	-598.343384	-109.553299	92.577934	-655.515259	190.122025	1384.260376	-459.201294	-73.589310	1355.333618	-545.837219	74.894882	1398.058838	-536.081848	27.010630	1652.439697	-647.830566	337.732544	1184.578857	-334.506531	-81.018707	1139.471558	-400.200897	283.743347	1160.187622	-300.219116	173.437927	1110.349854	-502.609711	138.135559	966.973022	604.870789	-19.971434	934.471924	611.505920	136.305832
-585.558594	190.565628	881.819641	-487.848297	62.118095	865.465393	-638.059631	181.577759	499.839020	-563.531555	-64.824196	505.385773	-623.262878	166.475296	88.245087	-598.306885	-109.181183	92.656448	-655.588623	189.508575	1385.012207	-458.195160	-73.134735	1354.183716	-545.571106	74.855797	1397.943970	-534.891785	26.206181	1651.884033	-649.039001	338.817535	1186.808472	-335.153137	-78.999840	1137.357056	-401.332031	285.476288	1161.342407	-301.726471	175.767807	1110.316040	-503.339478	139.842911	966.940796	604.687866	-19.960932	934.448242	611.444397	136.363510
-586.506287	192.295181	881.963135	-488.717377	64.186295	865.264526	-637.879944	182.644424	499.862335	-563.143555	-63.547680	505.109558	-623.167725	166.536118	88.185875	-598.287292	-108.805626	92.706161	-655.787720	188.530731	1385.595825	-457.303040	-73.029961	1352.926025	-545.376038	74.612289	1397.700195	-533.662781	25.340307	1651.317627	-650.136292	339.971069	1188.891724	-335.759003	-77.097038	1135.239868	-402.450623	287.138580	1162.444092	-303.304138	177.988266	1110.145508	-504.215393	141.570267	966.925171	604.485840	-19.975807	934.444580	611.390015	136.336441
-587.469666	194.074417	882.092834	-489.630341	66.207024	865.030273	-637.729736	183.799042	499.842072	-562.812927	-62.308464	504.814117	-623.234070	166.650955	88.186234	-598.199768	-108.473289	92.758675	-655.962219	187.806381	1386.146484	-456.456146	-72.754128	1351.646484	-545.164612	74.433319	1397.398560	-532.443604	24.331312	1650.726685	-651.182739	341.049469	1190.957764	-336.409271	-75.256195	1133.072021	-403.490234	288.696259	1163.445923	-304.831177	180.095413	1109.817993	-505.091522	143.290024	966.876221	604.358276	-19.925484	934.424988	611.360229	136.365997
-588.445862	195.843262	882.220154	-490.521576	68.174049	864.783997	-637.414063	184.923309	499.876221	-562.609497	-61.121582	504.579468	-623.301514	166.753311	88.179367	-598.170410	-108.174004	92.773323	-656.093201	187.123169	1386.721558	-455.618317	-72.397644	1350.378174	-544.936707	74.260597	1397.115601	-531.185242	23.177959	1650.036255	-652.182434	342.024994	1192.893799	-337.090546	-73.374382	1130.921021	-404.461243	290.171204	1164.355225	-306.030029	181.993271	1109.281494	-505.963501	144.974426	966.820251	604.217773	-19.921572	934.407959	611.345703	136.396042
-589.414490	197.591110	882.304932	-491.358185	70.085564	864.525818	-637.046265	186.087662	499.879089	-562.473816	-59.820957	504.323395	-623.423950	166.852173	88.191017	-598.237610	-107.905060	92.772255	-656.223267	186.511917	1387.237183	-454.828064	-72.085800	1349.047729	-544.737244	74.128120	1396.799927	-529.839966	21.899904	1649.347900	-653.119812	342.925232	1194.673462	-337.730286	-71.606407	1128.788452	-405.393707	291.562103	1165.096924	-307.643585	184.045624	1109.012817	-506.813660	146.644363	966.736755	604.108154	-19.948839	934.424072	611.343628	136.373016
-590.403870	199.305206	882.388489	-492.088348	71.927345	864.289917	-636.533447	187.122757	499.896149	-562.467346	-58.529545	504.086975	-623.536377	166.914993	88.192299	-598.309509	-107.637253	92.743988	-656.286682	186.071732	1387.761353	-453.829773	-71.466255	1347.828735	-544.554810	74.051369	1396.440796	-528.449341	20.449589	1648.559326	-653.959167	343.763458	1196.351685	-338.368622	-69.851059	1126.743042	-406.264679	292.913940	1165.757446	-309.067627	185.982986	1108.586426	-507.651642	148.284668	966.671509	603.997253	-19.956766	934.408386	611.338806	136.382767
-591.415344	201.064987	882.427734	-492.890411	73.834480	864.004395	-635.930237	188.182098	499.877106	-562.508728	-57.221775	503.829926	-623.595154	166.937195	88.210632	-598.326782	-107.375183	92.741684	-656.378662	185.644012	1388.291626	-453.118469	-70.966774	1346.471680	-544.360901	73.880180	1396.029419	-527.140686	18.784676	1647.654541	-654.775146	344.499847	1197.963623	-339.024292	-68.106888	1124.689453	-407.095673	294.159302	1166.288574	-310.396606	187.827530	1108.127197	-508.513123	149.984711	966.550110	603.921021	-19.958914	934.421753	611.352112	136.391281
-592.353271	202.653748	882.449097	-493.479950	75.644806	863.718872	-635.276489	189.292618	499.825745	-562.537048	-56.028950	503.694427	-623.649902	166.942322	88.215843	-598.205017	-107.103111	92.773453	-656.400452	185.223404	1388.822754	-452.620239	-70.575478	1345.094971	-544.214478	73.760712	1395.656372	-525.756653	17.061071	1646.745605	-655.539185	345.176300	1199.500977	-339.649658	-66.371986	1122.671143	-407.879059	295.357544	1166.670898	-311.610291	189.607971	1107.720581	-509.258911	151.585831	966.424683	603.814209	-19.886829	934.415649	611.274902	136.526260
-593.306091	204.336288	882.467957	-494.117920	77.519951	863.396790	-634.580505	190.335464	499.867828	-562.742126	-54.836746	503.589447	-623.796021	166.905518	88.233101	-598.277771	-106.893410	92.828323	-656.504822	184.765015	1389.296387	-452.177368	-70.314354	1343.639160	-544.085510	73.586464	1395.255371	-524.055847	15.317589	1645.901367	-656.301025	345.815094	1200.895996	-340.252869	-64.673355	1120.739502	-408.614349	296.512451	1166.916260	-312.652039	191.374222	1107.227173	-510.014069	153.247513	966.274109	603.706726	-19.871113	934.452332	611.201599	136.632874
-594.213867	205.971146	882.516479	-494.689178	79.420578	863.063049	-633.796143	191.347351	499.788879	-563.010132	-53.736404	503.489746	-623.848450	166.884445	88.263107	-598.322205	-106.661964	92.877937	-656.563477	184.344757	1389.755005	-451.866669	-70.064262	1342.178589	-543.983643	73.450684	1394.831421	-522.700012	13.315976	1644.781494	-656.941956	346.317627	1202.171509	-340.817505	-63.117302	1118.842896	-409.319031	297.603790	1167.076294	-313.712830	193.021255	1106.814697	-510.722351	154.872238	966.138977	603.631653	-19.830149	934.455383	611.180908	136.665726
-595.074707	207.561981	882.508057	-495.348389	81.231209	862.760498	-632.977844	192.246307	499.752960	-563.410583	-52.591850	503.426086	-623.877319	166.895248	88.288521	-598.349915	-106.425827	92.916687	-656.596497	184.009674	1390.262817	-451.540253	-69.778725	1340.738403	-543.884094	73.283157	1394.414307	-521.139709	11.364304	1643.699219	-657.642212	346.817230	1203.431152	-341.432373	-61.497467	1116.970581	-410.048187	298.611786	1167.123169	-314.823181	194.593002	1106.375366	-511.448303	156.457108	965.986206	603.562744	-19.812130	934.478149	611.170288	136.699158
-595.971191	209.192963	882.580017	-496.139801	83.174721	862.472656	-632.152344	192.586258	499.632813	-563.834778	-51.539085	503.295837	-624.095154	166.824417	88.252579	-598.317749	-106.159958	92.925735	-656.603394	183.747635	1390.748779	-451.332092	-69.518364	1339.284058	-543.807617	73.141037	1393.936401	-519.531860	9.355793	1642.553345	-658.299316	347.231934	1204.610840	-342.026703	-60.008808	1115.153809	-410.713379	299.680695	1167.061401	-315.800720	196.166321	1105.835449	-512.225037	158.089783	965.873779	603.491577	-19.810787	934.461487	611.151672	136.753464
-596.808228	210.801926	882.556641	-496.815399	84.925270	862.248962	-631.512756	193.651413	499.614014	-564.436646	-50.464420	503.239349	-624.192566	166.839478	88.296509	-598.377563	-105.939438	92.925331	-656.700623	183.538849	1391.328491	-451.121002	-69.318985	1337.804443	-543.714417	73.025368	1393.495483	-517.897339	7.328972	1641.389771	-658.923279	347.678009	1205.737305	-342.578461	-58.518608	1113.401611	-411.376190	300.709747	1167.000122	-316.710663	197.603119	1105.370117	-512.975037	159.681396	965.759155	603.442444	-19.812052	934.454041	611.151672	136.787170
-597.567505	212.250381	882.594421	-497.597778	86.712524	861.986206	-630.898682	194.619766	499.573303	-564.980103	-49.715988	503.159119	-624.255981	166.920120	88.296082	-598.462280	-105.713692	92.962624	-656.631653	183.271484	1391.798828	-451.011963	-69.096413	1336.324463	-543.544006	72.934067	1393.153809	-516.235718	5.333379	1640.198120	-659.533691	348.053741	1206.892944	-343.099518	-57.120975	1111.622559	-412.043579	301.722321	1166.947754	-317.545746	198.941055	1104.714600	-513.681458	161.153549	965.641663	603.370422	-19.844017	934.453613	611.124573	136.807022
-598.295532	213.741806	882.602478	-498.242798	88.325333	861.761780	-630.461182	195.606262	499.610535	-565.544617	-48.712891	503.136078	-624.345520	167.017578	88.370438	-598.454651	-105.476952	92.973572	-656.555542	183.032623	1392.241333	-450.893524	-68.879715	1334.924438	-543.491150	72.712845	1392.617798	-514.613037	3.381648	1639.005249	-660.119568	348.462494	1207.982666	-343.709503	-55.791912	1109.989746	-412.700714	302.754242	1166.932861	-318.583038	200.418701	1104.244141	-514.336243	162.591202	965.536194	603.329590	-19.809416	934.424927	611.134888	136.798492
-598.910278	215.194351	882.663269	-498.905701	89.894302	861.637939	-629.940247	196.522171	499.610352	-566.135315	-47.834702	503.148163	-624.587952	167.294693	88.504387	-598.505981	-105.277931	92.996674	-656.440063	182.750275	1392.714722	-450.822296	-68.707642	1333.523315	-543.398621	72.520058	1392.175659	-513.033447	1.509886	1637.818115	-660.705872	348.876953	1209.110596	-344.281372	-54.567688	1108.372559	-413.384613	303.710663	1166.964355	-319.498108	201.771439	1103.752686	-514.960449	163.971954	965.515381	603.299011	-19.766130	934.411865	611.140015	136.824951
-599.381897	216.375656	882.684692	-499.444000	91.336166	861.474609	-629.582581	197.411057	499.585999	-566.642090	-47.216175	503.157013	-624.644470	167.384354	88.527657	-598.640381	-105.099808	93.109863	-656.321106	182.544052	1393.045166	-450.805603	-68.634712	1332.088623	-543.254395	72.380333	1391.734253	-511.551636	-0.281389	1636.662354	-661.229980	349.384674	1210.195679	-344.892456	-53.435036	1106.743896	-414.003326	304.601288	1167.039795	-320.731659	203.142807	1103.246460	-515.431519	165.178299	965.444885	603.207764	-19.795525	934.427002	611.135742	136.802002
-599.601135	217.670700	882.671692	-498.993835	92.556618	861.226257	-629.121887	198.280838	499.489166	-567.049805	-46.175678	503.286224	-624.666321	167.437836	88.410637	-598.634888	-104.891724	93.130348	-656.159058	182.272598	1393.518677	-450.763855	-68.497955	1330.754761	-543.152222	72.195633	1391.296997	-510.165039	-1.953814	1635.514282	-661.752197	349.911896	1211.350830	-345.487213	-52.288746	1105.181519	-414.613373	305.423706	1167.108765	-321.807495	204.395142	1102.793335	-515.400391	166.360855	965.353943	603.190430	-19.770931	934.424316	611.155884	136.793320
-599.921082	218.647171	882.661621	-499.265411	93.621811	861.084717	-628.906799	199.134277	499.432556	-567.560242	-45.372780	503.332306	-624.763245	167.523804	88.423553	-598.705811	-104.699219	93.175629	-656.011658	182.048431	1393.895630	-450.788910	-68.442108	1329.406250	-543.011230	71.999176	1390.831909	-508.920288	-3.544494	1634.441895	-662.256897	350.500183	1212.506470	-346.076782	-51.186020	1103.608643	-415.191650	306.172089	1167.209961	-322.422729	205.513931	1102.031860	-515.700134	167.299484	965.289429	603.153809	-19.788473	934.405334	611.185730	136.776871
-600.274902	219.758972	882.725037	-499.655334	94.778389	860.920593	-628.874268	199.928635	499.405304	-567.954895	-44.593323	503.315308	-624.824341	167.641647	88.584381	-598.727295	-104.498024	93.202820	-655.807495	181.807938	1394.253784	-450.723480	-68.390434	1328.104126	-542.883972	71.789047	1390.419312	-507.839355	-4.940803	1633.412231	-662.649658	351.106476	1213.665894	-346.742157	-50.188637	1102.071289	-415.729767	306.844971	1167.346680	-323.289490	206.584793	1101.475952	-516.051025	168.272629	965.250610	603.129028	-19.768236	934.383423	611.204407	136.796509
-600.500305	220.686340	882.673157	-499.893799	95.754082	860.773254	-628.826843	200.712570	499.338715	-568.264648	-43.930870	503.301636	-624.650879	167.580170	88.420746	-598.699341	-104.272903	93.235725	-655.568359	181.529556	1394.564087	-450.679443	-68.391609	1326.858765	-542.759583	71.571449	1390.019043	-506.893066	-6.177234	1632.490967	-662.988586	351.801147	1214.804688	-347.439636	-49.273827	1100.628174	-416.230865	307.419403	1167.480225	-323.844391	207.550293	1100.959229	-516.303772	169.133499	965.169189	603.066406	-19.766441	934.371765	611.244385	136.786438
-600.670593	221.665222	882.674805	-500.031555	96.681892	860.578613	-628.924561	201.463699	499.287384	-568.518066	-43.305222	503.304077	-624.742737	167.688568	88.444069	-598.666382	-104.028816	93.249191	-655.326416	181.250412	1394.815063	-450.620270	-68.425705	1325.663086	-542.608704	71.389236	1389.630371	-506.103821	-7.231538	1631.682617	-663.194946	352.530731	1215.964478	-348.058807	-48.555630	1099.240967	-416.648590	307.889313	1167.652344	-324.846191	208.356598	1100.245239	-516.460388	169.939209	965.090698	603.028992	-19.736721	934.351135	611.263428	136.784363
-600.808777	222.510101	882.689087	-500.313171	97.600273	860.387085	-629.092651	202.081207	499.236725	-568.761047	-42.342842	503.169220	-624.826050	167.841888	88.430641	-598.627502	-103.791908	93.249374	-655.037964	181.066040	1394.942383	-450.550171	-68.434456	1324.639893	-542.625183	70.906898	1389.051392	-505.492065	-8.086416	1630.981934	-663.287231	353.301361	1217.106201	-348.729645	-47.807270	1097.961548	-416.952393	308.315277	1167.798828	-325.359192	209.074127	1099.739746	-516.651001	170.647476	965.014954	603.008057	-19.726149	934.340454	611.313538	136.770996
-600.893677	223.265137	882.642151	-500.521179	98.440170	860.199097	-629.312195	202.849976	499.211182	-568.927795	-41.603279	503.125580	-625.128113	168.166229	88.487694	-598.659119	-103.526947	93.289230	-654.739075	180.846771	1395.100220	-450.513519	-68.494087	1323.596069	-542.482483	70.642838	1388.645020	-505.048950	-8.766016	1630.405029	-663.255798	354.047272	1218.196655	-349.380005	-47.257690	1096.666016	-417.128723	308.663696	1167.901367	-326.297729	209.535568	1099.257690	-516.795044	171.312485	964.911499	602.962769	-19.714531	934.346985	611.330200	136.773849
-600.991455	224.034500	882.585449	-500.712067	99.129951	860.001953	-629.565491	203.480988	499.187866	-568.974854	-40.976406	503.088043	-625.160767	168.384186	88.622070	-598.674011	-103.294525	93.346390	-654.340149	180.594589	1395.390625	-450.518738	-68.688820	1322.684937	-542.390015	70.462074	1388.291382	-504.770355	-9.242250	1629.973755	-663.061707	354.813446	1219.251099	-350.035828	-46.816704	1095.511719	-417.174683	308.913971	1167.959717	-327.136322	209.935898	1098.568359	-516.925720	171.914307	964.793823	602.958313	-19.678661	934.340881	611.396729	136.767914
-600.972900	224.650665	882.514099	-500.681030	99.608368	859.863647	-629.745361	203.897903	499.171234	-569.042908	-40.174736	503.032166	-625.046143	168.327148	88.440826	-598.626343	-102.988907	93.377197	-654.059509	180.362640	1395.436523	-450.528931	-68.876869	1321.853638	-542.132874	70.528267	1388.154785	-504.652893	-9.481840	1629.663574	-662.717102	355.577576	1220.254395	-350.682343	-46.519711	1094.463623	-417.086151	309.181274	1168.045166	-327.485779	210.303528	1097.836548	-516.943359	172.364792	964.715027	602.955811	-19.639946	934.326172	611.446289	136.831223
-600.946838	225.214539	882.477417	-500.678345	100.120667	859.731445	-630.110474	204.354675	499.160614	-569.043884	-39.484787	502.942047	-625.345764	168.668701	88.572289	-598.609802	-102.681953	93.430916	-653.721436	180.166885	1395.459839	-450.612000	-69.115974	1321.091553	-542.022095	70.353111	1387.884277	-504.712402	-9.540063	1629.494873	-662.237000	356.304077	1221.202759	-351.326080	-46.359425	1093.513428	-416.922699	309.361176	1168.092285	-328.087646	210.407532	1097.355713	-516.951538	172.799240	964.650024	602.954590	-19.614481	934.329407	611.493530	136.843277
-600.867065	225.665115	882.462769	-500.703064	100.573494	859.597839	-630.526367	204.774139	499.141022	-569.077576	-38.972492	502.889038	-625.600708	168.881683	88.596169	-598.684753	-102.425629	93.483658	-653.394165	179.978867	1395.501099	-450.727570	-69.452248	1320.510254	-541.947876	70.164856	1387.640381	-504.917664	-9.419342	1629.445068	-661.665649	356.962250	1222.076294	-351.889099	-46.389027	1092.670898	-416.627167	309.450012	1168.109863	-328.749573	210.361557	1096.879517	-516.918457	173.136505	964.586243	602.908386	-19.577620	934.321899	611.508545	136.860031
-600.741150	226.089050	882.444885	-500.670227	100.933128	859.497253	-630.976318	205.055557	499.145630	-568.999390	-38.400696	502.810669	-625.720947	169.020660	88.584335	-598.678467	-102.115417	93.524155	-653.103210	179.895844	1395.313721	-450.821716	-69.716370	1320.084106	-541.897522	70.024124	1387.443848	-505.261597	-9.132915	1629.495361	-660.965149	357.619263	1222.799683	-352.534882	-46.521019	1091.973877	-416.201599	309.451355	1168.115723	-329.393158	210.195724	1096.743042	-516.846924	173.427383	964.540588	602.912781	-19.513721	934.299805	611.559509	136.917633
-600.533142	226.447662	882.418518	-500.603027	101.189995	859.415344	-631.483337	205.277588	499.156006	-568.888794	-37.878403	502.725403	-625.562927	168.927673	88.401466	-598.614624	-101.824745	93.529366	-652.769653	179.853516	1395.441040	-450.984894	-70.001526	1319.745239	-541.878540	69.920555	1387.296509	-505.748108	-8.678730	1629.625122	-660.246277	358.167023	1223.431763	-353.146027	-46.771156	1091.461304	-415.707428	309.300171	1168.144531	-329.635712	209.931671	1096.412231	-516.711365	173.644012	964.496765	602.891785	-19.513136	934.289001	611.601196	136.947311
-600.317993	226.715988	882.396179	-500.554321	101.352333	859.368530	-632.134155	205.505753	499.222900	-568.730347	-37.454559	502.674805	-625.725098	169.080933	88.459816	-598.477966	-101.545128	93.565933	-652.488281	179.853790	1395.340576	-451.199738	-70.341690	1319.525146	-541.915527	69.876579	1387.195923	-506.343384	-8.074350	1629.860962	-659.399536	358.697571	1223.919312	-353.737427	-47.222271	1091.123291	-415.131470	308.992706	1168.196777	-329.924316	209.496475	1095.969482	-516.576782	173.788651	964.468628	602.855530	-19.494650	934.283997	611.618591	136.983841
-600.049500	226.860443	882.386719	-500.451294	101.397957	859.364929	-632.804504	205.671661	499.281769	-568.548340	-37.165001	502.674194	-625.875977	169.216019	88.482468	-598.388123	-101.308693	93.611412	-652.276550	179.932678	1395.180908	-451.468079	-70.654686	1319.517334	-541.978271	69.863831	1387.155640	-507.018066	-7.343442	1630.147217	-658.478210	359.142700	1224.216309	-354.257904	-47.690769	1090.905518	-414.479279	308.541473	1168.243652	-329.788361	208.883392	1095.758789	-516.395691	173.830734	964.469299	602.841919	-19.437567	934.286743	611.654724	137.036911
-599.697266	226.932037	882.378784	-500.243622	101.322258	859.401062	-633.303345	205.695007	499.324677	-568.296692	-36.957844	502.695374	-626.010559	169.265686	88.342880	-598.319275	-101.083252	93.666435	-652.117737	180.077454	1395.031982	-451.771271	-70.935806	1319.671875	-542.090698	69.913712	1387.202148	-507.753845	-6.491718	1630.502808	-657.520447	359.561188	1224.406860	-354.713409	-48.279175	1090.913940	-413.755035	308.011902	1168.291382	-329.796722	208.139023	1095.994751	-516.140808	173.788925	964.496582	602.830627	-19.406214	934.293457	611.701538	137.094925
-599.285034	226.956039	882.382751	-500.095612	101.235260	859.444336	-633.768738	205.588852	499.371765	-568.043762	-36.894981	502.702118	-626.085815	169.346786	88.336639	-598.368164	-100.957603	93.746582	-651.992859	180.278107	1394.850586	-452.106720	-71.198700	1319.998413	-542.246094	70.008713	1387.283325	-508.540344	-5.496678	1630.908936	-656.539429	359.955200	1224.422119	-355.179565	-49.190601	1091.173706	-412.923553	307.302185	1168.326294	-330.047272	207.246719	1096.163818	-515.866211	173.701279	964.527954	602.835815	-19.352867	934.314758	611.731873	137.156036
-598.871216	226.972580	882.417664	-499.952698	101.081146	859.509766	-634.282776	205.392868	499.432861	-567.678162	-36.869785	502.691345	-626.096985	169.433487	88.495171	-598.393616	-100.847916	93.848854	-651.937744	180.544403	1394.473022	-452.514008	-71.472832	1320.494385	-542.434631	70.158440	1387.389893	-509.257477	-4.358184	1631.396851	-655.562378	360.255981	1224.252075	-355.550049	-50.152622	1091.577637	-412.046906	306.394135	1168.272217	-329.742615	206.148712	1096.350464	-515.582458	173.572845	964.582275	602.839783	-19.278069	934.298157	611.784119	137.230499
-598.419617	226.823532	882.435059	-499.629364	100.747589	859.593018	-634.672180	205.163574	499.510132	-567.325989	-37.014320	502.730652	-626.164185	169.426346	88.488091	-598.395447	-100.786919	93.921234	-651.864502	180.843018	1394.383057	-452.962982	-71.768570	1321.091797	-542.631775	70.316910	1387.531128	-510.164673	-3.188301	1631.801758	-654.505188	360.403137	1223.934814	-355.823212	-51.209908	1092.143066	-411.147461	305.467682	1168.275269	-329.403290	204.981964	1096.613647	-515.226746	173.304642	964.646851	602.827515	-19.191545	934.294434	611.814941	137.288208
-597.853210	226.495346	882.388428	-499.257782	100.299904	859.668579	-634.820374	204.946457	499.569641	-566.952515	-37.155148	502.728912	-626.130066	169.472519	88.458023	-598.395569	-100.756065	93.996849	-651.866455	181.190430	1394.125244	-453.430023	-71.993805	1321.780518	-542.867004	70.486725	1387.666870	-511.025269	-1.852086	1632.277588	-653.473450	360.499542	1223.437012	-355.993591	-52.456905	1092.902466	-410.264679	304.479095	1168.319092	-328.893799	203.664490	1096.672729	-514.789063	172.919724	964.672241	602.811646	-19.132439	934.309204	611.852173	137.364655
-597.287537	226.255402	882.365234	-498.840973	99.747154	859.815186	-634.984619	204.640244	499.614441	-566.579529	-37.431797	502.749329	-626.115356	169.445190	88.463768	-598.414307	-100.787827	94.051834	-651.968994	181.610687	1393.631348	-453.949432	-72.178337	1322.594238	-543.106323	70.712646	1387.820679	-511.849030	-0.414137	1632.766846	-652.460449	360.617004	1222.762329	-356.114990	-53.666534	1093.809692	-409.393341	303.356720	1168.308594	-328.316254	202.174377	1097.299438	-514.363281	172.530807	964.756775	602.798584	-19.110867	934.310913	611.889893	137.397446
-596.693481	225.941254	882.348450	-498.520111	99.228996	859.958801	-635.026611	204.333252	499.678589	-566.084167	-37.845692	502.783264	-626.093384	169.380356	88.436378	-598.331238	-100.791344	94.119392	-652.045654	182.006973	1393.419189	-454.485199	-72.431091	1323.481445	-543.355774	70.969131	1387.976196	-512.660095	1.125215	1633.223389	-651.478149	360.590973	1221.990356	-356.093689	-55.059212	1094.848999	-408.532410	302.259399	1168.313354	-327.592529	200.647156	1097.542847	-513.958374	172.100891	964.840515	602.773865	-19.065687	934.316895	611.913757	137.450775
-595.966675	225.345123	882.223328	-497.767609	98.274025	860.038391	-634.967834	204.018906	499.658447	-565.661377	-38.319321	502.890259	-626.097107	169.315414	88.454277	-598.364075	-100.909164	94.174583	-652.138245	182.502869	1392.951050	-455.046448	-72.597458	1324.483032	-543.758179	71.002625	1387.963623	-513.410400	2.807511	1633.710938	-650.507751	360.448395	1221.077271	-356.008057	-56.572811	1095.998169	-407.682678	300.957306	1168.249512	-326.835938	198.957214	1098.097412	-513.316650	171.375305	964.847778	602.770447	-18.996078	934.328674	611.959778	137.492462
-595.419678	225.025604	882.234802	-497.472290	97.605270	860.109863	-634.795471	203.636688	499.741974	-565.324829	-38.694256	502.828033	-626.236206	169.118454	88.290657	-598.366943	-101.012062	94.204010	-652.289978	182.935593	1392.469727	-455.939514	-73.131348	1325.343872	-543.849854	71.529480	1388.365234	-514.098816	4.658099	1634.201172	-649.586060	360.255646	1220.013184	-355.834991	-58.131229	1097.210449	-406.882385	299.675629	1168.145386	-325.711121	197.199707	1098.591919	-512.906860	170.822266	964.899292	602.761475	-18.940771	934.334534	611.998779	137.561462
-594.707642	224.396393	882.135925	-497.092255	96.697075	860.224670	-634.324829	203.164536	499.725433	-564.926758	-39.270897	502.853821	-626.202087	168.989166	88.280930	-598.304077	-101.148422	94.203377	-652.350952	183.458878	1392.168945	-456.627289	-73.304253	1326.385864	-544.320496	71.546532	1388.360352	-514.649597	6.646665	1634.673218	-648.734741	359.941254	1218.938354	-355.635803	-59.667671	1098.554688	-406.115540	298.283691	1167.978394	-324.686401	195.327545	1099.373779	-512.421387	170.052429	964.929077	602.786682	-18.841812	934.330994	612.041443	137.654419
-593.995972	223.864777	882.064880	-496.519318	95.689392	860.410645	-633.814880	202.862930	499.843048	-564.621399	-39.955868	502.935883	-626.201965	168.873962	88.353500	-598.256531	-101.300476	94.191399	-652.375793	183.865646	1391.518433	-457.271545	-73.439697	1327.505615	-544.585510	71.845123	1388.528076	-515.004578	8.838732	1635.138794	-647.861755	359.567688	1217.654297	-355.325348	-61.365524	1099.965942	-405.309265	296.876862	1167.780762	-323.510376	193.451782	1099.732300	-511.902679	169.298035	965.028992	602.803528	-18.768976	934.351257	612.099792	137.719315
-593.250549	223.130447	881.962769	-496.153076	94.674194	860.540283	-632.968262	202.412643	499.806213	-564.389465	-40.461685	502.932831	-626.163818	168.769592	88.541283	-598.245300	-101.490425	94.170731	-652.510254	184.311111	1390.941162	-457.950012	-73.704910	1328.591187	-544.831848	72.177216	1388.699463	-515.330994	11.077082	1635.463623	-647.062683	359.116852	1216.289673	-355.052246	-63.141174	1101.410156	-404.588013	295.465454	1167.483643	-322.605225	191.482864	1100.674316	-511.420135	168.413315	965.069824	602.800903	-18.666515	934.350830	612.135681	137.810440
-592.564514	222.504150	881.933838	-495.797821	93.556778	860.607239	-632.032227	202.160172	499.813507	-564.110168	-41.155945	502.943329	-626.155579	168.551422	88.516983	-598.075928	-101.653755	94.100372	-652.692871	184.747925	1390.321533	-458.715546	-73.960228	1329.716431	-544.921997	72.675499	1388.996460	-515.421021	13.532248	1635.758301	-646.294678	358.594208	1214.855347	-354.736511	-65.005119	1102.898560	-403.885803	294.045166	1167.170898	-321.763733	189.466003	1101.101685	-510.929382	167.464111	965.107239	602.839355	-18.566038	934.360779	612.207947	137.897583
-591.788269	221.715347	881.841125	-495.436981	92.353928	860.727234	-630.834961	201.802048	499.806976	-563.977112	-41.783657	502.955872	-626.331116	168.380249	88.558937	-597.987244	-101.865349	94.044441	-652.740051	185.269241	1389.725952	-459.342499	-74.217110	1330.842041	-545.375916	72.713318	1388.945068	-515.218750	16.214882	1636.043213	-645.569214	357.978424	1213.342407	-354.433380	-66.862595	1104.387451	-403.195892	292.620483	1166.782349	-320.821838	187.414185	1101.962646	-510.441772	166.419861	965.154419	602.843079	-18.478760	934.357361	612.265076	138.015564
-590.974121	220.909958	881.726440	-494.982574	91.079338	860.836670	-629.409729	201.589111	499.759766	-563.749939	-42.521156	502.968719	-626.312805	168.182114	88.532997	-597.917480	-102.106155	93.945000	-652.834045	185.736481	1389.094116	-460.036163	-74.473328	1332.000610	-545.649902	72.995987	1389.057495	-514.892639	18.979702	1636.183228	-644.866272	357.268280	1211.810669	-354.229065	-68.833412	1105.881226	-402.605713	291.180298	1166.329224	-319.612213	185.326569	1102.239990	-509.915344	165.329453	965.194763	602.835266	-18.409641	934.367371	612.297729	138.098633
-590.286316	220.074432	881.660217	-494.725708	89.762451	860.849121	-627.874146	201.322281	499.743713	-563.681702	-43.324581	502.997650	-626.360474	168.046188	88.594109	-597.828308	-102.303185	93.843826	-652.978577	186.069397	1388.466553	-460.792053	-74.841362	1333.090210	-545.767700	73.440407	1389.271973	-514.450012	21.865328	1636.184814	-644.261719	356.587952	1210.232910	-354.132721	-70.716743	1107.308960	-402.087311	289.746582	1165.792603	-318.549835	183.113556	1103.006714	-509.489075	164.127731	965.196533	602.834656	-18.329599	934.366699	612.362366	138.212723
-589.558777	219.199997	881.545593	-494.485413	88.443436	860.895447	-626.157043	201.015503	499.753632	-563.734863	-43.891338	502.951233	-626.437622	167.792938	88.548782	-597.630798	-102.464928	93.689629	-653.195068	186.129089	1387.945801	-461.503815	-75.145187	1334.144165	-546.045898	73.667725	1389.275513	-513.660156	25.014034	1636.197876	-643.707397	355.873901	1208.657959	-353.943085	-72.842796	1108.793457	-401.651855	288.322845	1165.264893	-317.283142	180.792831	1103.162354	-509.080017	162.932236	965.198242	602.812744	-18.276201	934.393066	612.411377	138.298798
-588.785522	218.273483	881.383728	-494.279694	86.973709	860.937439	-624.284058	200.779297	499.714539	-563.754578	-44.639683	502.984009	-626.441589	167.621887	88.519470	-597.475769	-102.616844	93.572487	-653.262695	186.446960	1387.365234	-462.214478	-75.444901	1335.175659	-546.353821	73.944389	1389.307251	-512.808960	28.174450	1636.002563	-643.215942	355.117615	1207.143677	-353.923645	-74.945534	1110.190430	-401.284058	286.885986	1164.703613	-316.118561	178.441742	1103.439575	-508.661469	161.643677	965.171936	602.829590	-18.171696	934.394165	612.472412	138.368958
-588.049622	217.270309	881.276917	-494.110748	85.516899	861.036377	-622.457031	200.623489	499.710144	-563.814880	-45.398762	503.016510	-626.227112	167.325882	88.548134	-597.376404	-102.761047	93.464699	-653.377319	186.622711	1386.723145	-463.005249	-76.005051	1336.109253	-546.701233	74.049278	1389.223877	-511.672699	31.541908	1635.810791	-642.847473	354.299042	1205.582275	-353.945526	-77.057983	1111.547119	-401.004608	285.446106	1164.196533	-315.004272	176.136841	1103.727295	-508.308472	160.310272	965.212524	602.838684	-18.097761	934.386841	612.528748	138.448242
-587.340637	216.344330	881.148010	-494.058533	84.007500	861.090088	-620.644531	200.484055	499.676849	-563.923645	-46.257401	503.043732	-626.495667	167.386108	88.746597	-597.369812	-102.931160	93.375099	-653.270691	187.046432	1386.297607	-463.686676	-76.247681	1337.060059	-546.757202	74.498093	1389.403931	-510.518555	34.918369	1635.462158	-642.539795	353.445618	1204.116821	-354.139099	-79.205643	1112.831177	-400.825012	283.983887	1163.703613	-313.906006	173.736404	1103.778687	-507.983643	158.976471	965.205261	602.844727	-17.998329	934.396423	612.552795	138.553299
-586.538086	215.269806	881.033813	-493.929474	82.365143	861.234314	-618.826599	200.289246	499.570007	-564.059998	-47.196121	503.108368	-626.603821	167.268814	88.814529	-597.161316	-103.011391	93.258453	-653.247620	187.341248	1385.899292	-464.364777	-76.613426	1337.986694	-546.898987	74.798141	1389.452393	-509.256165	38.309040	1635.086426	-642.349731	352.478058	1202.669067	-354.438110	-81.355003	1114.059448	-400.761108	282.534424	1163.264771	-312.847443	171.246323	1103.817627	-507.630890	157.511505	965.269409	602.806580	-17.949118	934.401001	612.587952	138.614655
-585.680359	214.060150	880.899353	-493.886261	80.757881	861.383301	-617.067017	200.027008	499.433014	-564.216797	-48.055740	503.133331	-626.697815	167.152451	88.864700	-597.076599	-103.167038	93.156357	-653.291931	187.712418	1385.682739	-465.007599	-77.005791	1338.866333	-547.080017	74.953552	1389.380615	-507.997040	41.614902	1634.713867	-642.227295	351.536255	1201.283203	-354.821198	-83.455093	1115.147827	-400.752441	281.123596	1162.842651	-311.803986	168.749298	1103.662476	-507.279419	156.003555	965.320007	602.860596	-17.931427	934.408752	612.706116	138.441544
-584.876099	212.760117	880.736572	-493.677673	78.783188	861.481323	-615.323792	199.759933	499.296265	-564.356628	-49.010731	503.208923	-626.559570	166.781128	88.719040	-596.871826	-103.298462	93.082581	-653.063416	188.054321	1385.463257	-465.616547	-77.473190	1339.738525	-547.260315	75.005882	1389.413208	-506.717743	44.893440	1634.252319	-642.243896	350.518677	1200.037354	-355.445007	-85.516068	1116.156616	-400.841156	279.459351	1162.250122	-310.575989	166.514282	1103.039185	-506.870941	154.289154	965.328430	602.882629	-17.866205	934.395630	612.757019	138.517395
-584.258484	211.424255	880.605225	-494.240356	77.173157	861.619812	-613.754089	199.504379	499.210571	-564.543457	-50.113762	503.243042	-626.789917	166.910431	88.958786	-596.834534	-103.471161	93.007767	-652.922058	188.045151	1385.215820	-466.331177	-78.276970	1340.492676	-547.111084	75.304436	1389.659424	-505.550537	47.897484	1633.986084	-642.295776	349.594086	1198.768799	-355.941284	-87.585915	1117.209839	-401.017639	277.952911	1161.896362	-309.363800	162.546127	1104.299072	-506.844147	152.701340	965.342529	602.806702	-17.755377	934.393372	612.665833	138.841293
-583.388123	210.017395	880.464294	-494.032196	75.212471	861.857178	-612.195068	199.297287	499.104828	-564.631165	-51.184715	503.366302	-626.838257	166.789764	89.001335	-596.681519	-103.602547	92.922203	-652.570129	188.410995	1385.244263	-466.871429	-78.776733	1341.339966	-546.970520	75.553825	1389.933350	-504.480133	50.699265	1633.816406	-642.405396	348.678101	1197.685669	-356.695099	-89.640038	1118.116211	-401.294067	276.428650	1161.502930	-308.013885	160.194031	1103.799438	-506.439911	150.992111	965.439331	602.816833	-17.656870	934.388977	612.706848	138.889816
-582.492065	208.537537	880.344666	-493.851746	73.218491	862.176880	-610.766785	199.023056	499.072815	-564.690674	-52.327072	503.454163	-626.877991	166.640533	89.028122	-596.460144	-103.739761	92.898285	-652.210815	188.841675	1385.271118	-467.321381	-79.222572	1342.263428	-546.924805	75.613121	1390.140991	-503.572174	53.201302	1633.823242	-642.510986	347.788544	1196.635986	-357.648224	-91.492447	1118.915283	-401.592255	275.174774	1161.192749	-306.965729	157.328445	1103.776123	-506.044495	149.258774	965.587830	602.821472	-17.605055	934.397888	612.730469	138.941299
-581.661499	207.060562	880.210205	-493.587677	71.093544	862.322510	-609.188477	198.720062	499.000397	-564.722046	-53.430485	503.619141	-626.844360	166.504166	89.061806	-596.214233	-103.870392	92.900108	-651.589050	189.523407	1385.428711	-467.542725	-79.492706	1343.265869	-546.389221	76.300781	1390.750366	-502.822021	55.387619	1634.051636	-642.682983	346.897858	1195.766357	-358.536774	-93.604103	1119.829834	-401.960297	273.591949	1160.695435	-306.144318	155.047058	1103.184937	-505.550507	147.441147	965.613037	602.820984	-17.570559	934.424988	612.768494	138.988449
-580.868652	205.485382	880.131592	-493.654846	68.973358	862.745300	-607.627686	198.094376	498.715759	-564.834290	-54.688057	503.741699	-626.855164	166.350006	89.077042	-596.103760	-104.038765	92.931999	-651.161865	189.785156	1385.574097	-467.888000	-80.172226	1344.125366	-546.294556	76.152435	1391.012085	-502.300781	57.267975	1634.475220	-642.798706	346.220306	1194.871948	-359.560120	-95.535439	1120.540527	-402.299652	272.138428	1160.247314	-305.331238	152.014526	1103.484741	-505.280151	145.641953	965.812195	602.985535	-17.359766	934.333252	612.874573	139.140091
-580.040833	203.739334	880.032593	-493.613098	66.518692	863.278625	-605.939819	197.121521	498.351776	-564.895630	-55.945889	503.962189	-626.739685	166.240448	89.046051	-596.041626	-104.237877	92.984314	-650.642761	190.213715	1385.756470	-468.130157	-80.633400	1345.075073	-545.949463	76.299324	1391.524902	-502.028809	58.743862	1635.088257	-642.913574	345.540375	1194.121338	-360.866211	-97.375175	1121.053345	-402.746582	270.110077	1159.484985	-304.458954	150.082550	1102.579346	-504.977142	143.662766	966.063049	602.964783	-17.296143	934.355713	612.872864	139.210403
-579.320740	202.079514	879.927124	-493.646637	64.351799	863.588074	-604.805542	196.440781	498.307098	-564.929871	-57.148270	504.093323	-626.781006	166.076172	89.075554	-595.947510	-104.438957	92.993530	-649.915283	190.924988	1386.090576	-468.165924	-80.755547	1346.126465	-545.321167	76.852592	1392.254028	-501.804810	60.010143	1635.905518	-642.897339	344.927582	1193.505859	-361.959900	-99.258705	1121.705444	-402.991180	268.632721	1158.908569	-303.751587	147.582123	1102.399536	-504.625153	141.834808	966.154358	602.920044	-17.262295	934.363220	612.863892	139.220352
-578.658752	200.282516	879.899292	-493.833344	62.028419	864.044983	-603.773254	195.568893	498.096375	-564.977051	-58.431599	504.248077	-626.781433	165.938354	89.111916	-595.692993	-104.623390	93.020966	-649.216492	191.413269	1386.394897	-468.214203	-81.091293	1347.140137	-544.920288	76.980324	1392.767334	-501.824432	60.909985	1636.873291	-642.712646	344.376984	1192.837891	-363.175537	-101.078194	1122.230835	-403.176819	267.245850	1158.286255	-302.940704	145.394348	1101.821167	-504.377075	139.885223	966.355164	602.886353	-17.268112	934.377625	612.855591	139.242996
[truncated: 40 more columns]
