# Supplementary material for: A dyadic stimulus set of audiovisual affective displays for the study of multisensory, emotional, social interactions
Source: Behav Res Methods. 2015 Nov 5;48(4):1285–95. doi: 10.3758/s13428-015-0654-4 (PMC5101291; doi:10.3758/s13428-015-0654-4)
Supplement: Supplementary file 1 — (ZIP 270 MB) [file 13428_2015_654_MOESM1_ESM.zip › supplementary_material_2_stimuli_set_files/F/F18.txt]

-586.862610	98.656967	874.829712	-552.992310	-62.349930	870.323364	-641.518188	144.175308	497.809570	-621.205139	-134.014542	507.073730	-667.128601	152.934540	88.342461	-615.308044	-144.620361	91.006676	-617.519531	179.126404	1367.825562	-522.241028	-150.956039	1383.893066	-542.578918	30.282497	1396.099121	-539.182373	18.983677	1671.264526	-700.782349	253.751923	1131.159302	-545.917053	-275.188599	1158.322998	-619.489014	324.339630	878.462585	-437.073578	-260.660339	912.905029	-536.949463	22.451382	966.884460	546.867432	-20.597095	932.967712	545.800537	137.381439
-586.378174	98.880669	874.821594	-552.989136	-62.171295	870.377258	-641.441345	144.620178	497.980530	-621.277649	-133.770248	507.089447	-667.213074	152.911301	88.436531	-615.319397	-144.557922	91.014038	-616.821106	179.655334	1367.901855	-523.041260	-150.914139	1383.981079	-542.599304	30.407427	1396.152710	-539.312378	19.143053	1671.297852	-700.480286	254.538559	1131.423218	-546.814697	-274.784271	1158.219971	-619.718262	324.015961	878.162598	-436.228119	-260.154755	913.692566	-536.684265	22.593746	966.902466	546.662292	-20.670498	932.929626	545.686218	137.324387
-585.991699	99.141449	874.826111	-553.052307	-62.059658	870.437988	-641.214722	144.814133	497.968872	-621.462585	-133.543594	507.107941	-667.192200	152.903931	88.474564	-615.270691	-144.538223	91.022903	-616.189697	180.088562	1367.954102	-523.837708	-150.846344	1384.042725	-542.623718	30.495340	1396.226685	-539.461365	19.300894	1671.339355	-700.102478	255.146378	1131.609131	-547.721863	-274.380981	1158.107422	-619.513672	323.531769	877.805603	-435.305328	-259.599304	914.507629	-536.479065	22.726099	966.922302	546.488037	-20.746605	932.911682	545.578979	137.255997
-585.592102	99.394432	874.864075	-553.101318	-61.875336	870.492676	-641.072937	145.023743	497.987610	-621.613403	-133.284439	507.129059	-667.209534	152.896515	88.481323	-615.182312	-144.458145	90.989777	-615.537231	180.567276	1368.018799	-524.555542	-150.813583	1384.109009	-542.640137	30.608078	1396.304199	-539.621948	19.455044	1671.375977	-699.603882	255.591660	1131.660767	-548.594971	-273.958862	1158.006470	-619.300293	323.284393	877.591003	-434.330444	-259.014191	915.336670	-536.272278	22.867338	966.960938	546.328552	-20.867689	932.921326	545.482727	137.162643
-585.242126	99.720222	874.888428	-553.223083	-61.704609	870.528137	-641.088867	145.209381	498.035370	-621.902222	-133.061356	507.127808	-667.264526	152.864319	88.515495	-615.140930	-144.435471	90.987465	-614.967529	180.985687	1368.046631	-525.269836	-150.771423	1384.184082	-542.664429	30.716248	1396.363525	-539.782471	19.597090	1671.402344	-699.099670	255.961868	1131.658936	-549.413818	-273.516296	1157.889771	-618.661926	322.810272	877.378174	-433.296509	-258.359100	916.194946	-536.095581	23.034431	966.972412	546.191833	-20.929226	932.898804	545.383240	137.068069
-584.912231	100.056480	874.905823	-553.384155	-61.514439	870.548096	-641.208191	145.417725	498.108246	-622.113586	-132.768936	507.099274	-667.379028	152.868896	88.541824	-615.019653	-144.398514	90.952408	-614.405212	181.406799	1368.048340	-525.978210	-150.713699	1384.223633	-542.662598	30.835464	1396.411743	-539.949280	19.754742	1671.381470	-698.440552	256.128815	1131.549561	-550.128052	-273.191742	1157.762207	-617.837341	322.397400	877.203369	-432.161774	-257.658966	917.082275	-535.938843	23.209486	966.969360	546.072266	-20.997843	932.870361	545.278625	137.010040
-584.591492	100.305122	874.891113	-553.507446	-61.332542	870.545227	-641.362854	145.621078	498.166534	-622.337769	-132.454544	507.037598	-667.461853	152.867065	88.545403	-614.894287	-144.375992	90.882339	-613.819702	181.810104	1368.026978	-526.556458	-150.576736	1384.264893	-542.599670	30.970510	1396.424561	-540.117737	19.812332	1671.448975	-697.760986	256.248169	1131.397095	-550.825500	-272.805389	1157.624756	-616.779175	321.833069	877.024231	-431.014801	-256.880249	917.938782	-535.781189	23.350618	966.942810	545.901367	-21.079262	932.855408	545.125305	136.925644
-584.250732	100.589607	874.872803	-553.631592	-61.118458	870.535645	-641.587219	145.821472	498.247375	-622.541565	-132.166656	506.936737	-667.542908	152.857697	88.574219	-614.775940	-144.360245	90.830429	-613.351563	182.150131	1367.989258	-527.116272	-150.505692	1384.289795	-542.548645	31.104744	1396.416748	-540.299927	19.920143	1671.479980	-697.054871	256.403168	1131.179077	-551.430176	-272.442139	1157.505493	-615.273254	321.134033	876.777527	-429.903809	-256.135681	918.751831	-535.618774	23.518358	966.913086	545.777527	-21.165728	932.824097	545.032593	136.833817
-583.944763	100.932968	874.878845	-553.812744	-60.924023	870.522583	-641.815308	146.001556	498.352661	-622.746460	-131.901062	506.872559	-667.610413	152.850830	88.560730	-614.646667	-144.353256	90.784073	-612.962830	182.528015	1367.916260	-527.774780	-150.420776	1384.293823	-542.566223	31.225163	1396.409058	-540.471130	20.020699	1671.501953	-696.289063	256.514130	1130.968018	-551.946411	-272.091187	1157.304810	-613.737366	320.523193	876.611633	-428.742676	-255.263458	919.619446	-535.490784	23.685078	966.890381	545.645813	-21.225479	932.805969	544.913818	136.728790
-583.492188	101.321663	874.813110	-553.992249	-60.653698	870.492798	-642.000427	146.129669	498.412048	-622.956787	-131.651321	506.768188	-667.633484	152.883987	88.558014	-614.457764	-144.327042	90.717705	-612.497375	182.901352	1367.874023	-528.302429	-150.317673	1384.270874	-542.513000	31.372011	1396.403076	-540.647461	20.142893	1671.521973	-695.329773	256.425720	1130.617188	-552.377197	-271.763489	1157.165527	-611.940430	319.844940	876.404480	-427.625488	-254.453278	920.393127	-535.289795	23.914759	966.823608	545.533508	-21.320805	932.787781	544.807983	136.660690
-583.447205	101.640038	874.915100	-554.285217	-60.478386	870.488159	-642.397339	146.346970	498.503448	-623.257568	-131.416306	506.727448	-667.793945	152.894165	88.577881	-614.346436	-144.331543	90.689857	-612.094971	183.219025	1367.807861	-528.860168	-150.193161	1384.246338	-542.489197	31.503899	1396.386108	-540.831726	20.246122	1671.546387	-694.384949	256.523132	1130.362427	-552.762756	-271.488831	1157.002441	-609.981262	319.145813	876.235046	-426.574219	-253.574738	921.138977	-535.347839	24.039141	966.853394	545.423950	-21.384655	932.756226	544.703979	136.567780
-583.271118	102.095589	874.955627	-554.684021	-60.245834	870.443970	-642.524414	146.270706	498.399384	-623.553589	-131.190247	506.673889	-667.784363	152.913925	88.551613	-614.249023	-144.329010	90.670006	-611.695984	183.533478	1367.729126	-529.306641	-150.079071	1384.221436	-542.453491	31.620304	1396.383179	-541.021179	20.355787	1671.583374	-693.337769	256.522003	1129.979858	-553.017517	-271.224457	1156.894653	-607.860413	318.480560	876.053284	-425.505432	-252.679535	921.860229	-535.368103	24.227419	966.824707	545.290283	-21.461185	932.742004	544.581421	136.506195
-583.156799	102.468544	874.957703	-555.076050	-60.082912	870.380737	-642.897217	146.356567	498.484619	-623.793457	-131.022751	506.658112	-667.869446	152.930573	88.519150	-614.225586	-144.320557	90.654419	-611.346741	183.852264	1367.615967	-529.828003	-149.991043	1384.172974	-542.467102	31.715435	1396.350708	-541.199097	20.509434	1671.557495	-692.195618	256.544159	1129.579712	-553.222900	-270.954315	1156.762695	-605.606323	317.780701	875.873535	-424.523529	-251.764191	922.490112	-535.402649	24.367514	966.761230	545.202271	-21.508474	932.710327	544.482178	136.447372
-583.413391	102.208405	874.843567	-555.473206	-60.154312	870.377136	-643.345947	146.451889	498.455536	-624.081360	-130.916885	506.686676	-667.945740	152.928009	88.504814	-614.212708	-144.340622	90.647057	-610.973450	184.115356	1367.513428	-530.336365	-149.877167	1384.109619	-542.481873	31.814829	1396.314453	-541.395203	20.563393	1671.634521	-690.927490	256.586365	1129.126343	-553.359375	-270.693604	1156.596924	-603.127014	317.111816	875.759705	-423.625366	-250.858414	923.047729	-535.609314	24.262239	966.657166	545.104797	-21.596205	932.697083	544.368225	136.345490
-583.379028	102.352921	874.833069	-555.753540	-59.986057	870.370300	-644.079712	146.828064	498.746246	-624.298035	-130.778839	506.656677	-668.271423	152.942413	88.587364	-614.200439	-144.314682	90.613976	-610.626709	184.375488	1367.422363	-530.888672	-149.748840	1384.009033	-542.498840	31.900745	1396.298706	-541.579590	20.663208	1671.672363	-689.670227	256.794220	1128.705688	-553.421570	-270.397125	1156.393921	-600.352417	316.145264	875.537903	-422.691742	-249.909485	923.582031	-535.661865	24.368256	966.624817	545.012146	-21.672274	932.669495	544.272034	136.296021
-583.295593	102.555717	874.843628	-555.981934	-59.817268	870.375183	-644.612915	146.923477	498.871490	-624.467529	-130.634445	506.626190	-668.234985	152.884552	88.527924	-614.175110	-144.315430	90.593346	-610.290527	184.633347	1367.291992	-531.385620	-149.637527	1383.937012	-542.530029	32.001183	1396.257935	-541.756226	20.806622	1671.656372	-688.383362	257.126556	1128.380981	-553.442505	-270.044525	1156.228394	-597.444397	315.124664	875.377319	-421.840149	-248.981903	924.030334	-535.672119	24.496046	966.612000	544.922485	-21.745499	932.656433	544.185242	136.219086
-583.197266	102.686394	874.825378	-556.069458	-59.631634	870.415283	-645.085022	146.945190	498.921753	-624.588623	-130.458282	506.576904	-668.416321	152.976349	88.575401	-614.132507	-144.323135	90.573174	-609.936157	184.850876	1367.192017	-531.850098	-149.546631	1383.866943	-542.573792	32.086849	1396.223389	-541.945923	20.862885	1671.730835	-686.943237	257.463409	1127.972900	-553.409790	-269.727997	1156.021362	-594.525452	314.275238	875.262695	-421.036621	-247.993652	924.413330	-535.621460	24.658150	966.606445	544.869934	-21.825064	932.633423	544.122437	136.171036
-583.190613	102.913734	874.814270	-556.451172	-59.466110	870.369324	-645.646729	146.957657	499.018982	-624.780701	-130.356247	506.540161	-668.497620	152.926819	88.579437	-614.156616	-144.316620	90.566414	-609.588379	185.048233	1367.086670	-532.270569	-149.453094	1383.807251	-542.653870	32.160862	1396.196655	-542.147278	20.957878	1671.741699	-685.546082	258.065582	1127.667236	-553.345276	-269.172424	1155.662598	-591.559143	313.383514	875.213562	-420.268188	-247.020340	924.711060	-535.705872	24.769831	966.543274	544.788757	-21.912643	932.630920	544.050964	136.084000
-583.181885	103.075790	874.791809	-556.683167	-59.325150	870.340088	-646.223755	146.940231	499.143951	-624.963318	-130.262833	506.524628	-668.411804	152.837921	88.488640	-614.190430	-144.304260	90.546715	-609.271729	185.227356	1366.966919	-532.737610	-149.358612	1383.733154	-542.707520	32.234520	1396.136353	-542.377441	21.063904	1671.750000	-683.983643	258.622559	1127.272339	-553.260193	-268.799896	1155.442017	-588.466858	312.427765	875.158447	-419.529419	-246.027618	924.983398	-535.740173	24.879791	966.490662	544.716919	-21.982346	932.622131	543.976563	135.991638
-583.183838	103.238388	874.762085	-556.924011	-59.165722	870.321777	-646.840515	146.881439	499.206909	-625.091125	-130.125549	506.482788	-668.497437	152.819794	88.470787	-614.226135	-144.295090	90.508949	-608.955811	185.388596	1366.864258	-533.231445	-149.256897	1383.648560	-542.793396	32.290985	1396.094116	-542.606079	21.164494	1671.744385	-682.414734	259.292175	1126.934937	-553.142334	-268.543488	1155.296265	-585.233643	311.424133	875.125854	-418.895172	-245.000214	925.144653	-535.781494	25.010761	966.438416	544.655640	-22.037466	932.606628	543.916809	135.960831
-583.152649	103.405235	874.733398	-557.112610	-58.995750	870.294861	-647.509949	146.823898	499.341034	-625.246094	-130.053238	506.435852	-668.592834	152.752945	88.464157	-614.228455	-144.286118	90.481567	-608.616455	185.533813	1366.755005	-533.662109	-149.157471	1383.565186	-542.854675	32.341663	1396.029175	-542.857788	21.257095	1671.720581	-680.733948	260.012848	1126.636108	-553.039185	-268.040314	1155.025879	-581.966980	310.477417	875.137390	-418.291565	-244.016617	925.229004	-535.796814	25.144608	966.388550	544.562134	-22.117407	932.597168	543.856262	135.865967
-583.126099	103.563911	874.716064	-557.277771	-58.830639	870.258118	-648.034485	146.714127	499.380127	-625.382263	-129.957306	506.394043	-668.494141	152.782181	88.413055	-614.190552	-144.279694	90.455048	-608.283691	185.685211	1366.737061	-534.065857	-149.082367	1383.471924	-542.989990	32.394379	1395.994385	-543.129822	21.411209	1671.665283	-678.966858	260.794250	1126.316650	-552.929138	-267.415924	1154.643555	-578.740295	309.610565	875.239380	-417.773865	-242.997299	925.231323	-535.797546	25.266466	966.337646	544.491272	-22.178694	932.591553	543.792297	135.848404
-583.110413	103.756821	874.704529	-557.395691	-58.688683	870.243408	-648.799133	146.668671	499.504883	-625.500183	-129.849762	506.345795	-668.607910	152.713074	88.396217	-614.184387	-144.282608	90.430161	-607.938660	185.844467	1366.639893	-534.485107	-149.050705	1383.396484	-543.063110	32.437603	1395.973755	-543.423035	21.438753	1671.680420	-677.242310	261.781891	1126.084595	-552.818604	-267.086060	1154.475952	-575.407837	308.534424	875.327881	-417.411316	-242.046188	925.189575	-535.797241	25.411465	966.306335	544.456116	-22.264402	932.598328	543.794617	135.759460
-583.101135	103.925468	874.690918	-557.511963	-58.529324	870.226746	-649.188477	146.414124	499.472992	-625.613953	-129.807327	506.326874	-668.537781	152.695465	88.320740	-614.184448	-144.307831	90.437134	-607.619080	185.971527	1366.619629	-534.924438	-148.991409	1383.402710	-543.189636	32.498989	1395.949585	-543.735046	21.505320	1671.670410	-675.355835	262.627289	1125.781738	-552.673157	-266.531586	1154.183594	-571.932251	307.498901	875.464050	-417.129486	-241.079300	925.067078	-535.800354	25.555365	966.273315	544.393677	-22.352339	932.600281	543.758484	135.688354
-583.068665	104.097855	874.694580	-557.580566	-58.410774	870.207947	-649.818420	146.264175	499.544403	-625.676270	-129.739975	506.276215	-668.563049	152.699905	88.320099	-614.211243	-144.300659	90.417671	-607.308350	186.099152	1366.631958	-535.339050	-148.928604	1383.418945	-543.344482	32.531551	1395.949463	-544.080200	21.565796	1671.641235	-673.459412	263.590729	1125.601440	-552.558716	-265.950165	1153.892334	-568.351257	306.326263	875.588745	-417.025665	-240.164215	924.849243	-535.777893	25.672234	966.251709	544.408325	-22.418907	932.595825	543.788696	135.654892
-582.948730	104.360924	874.723145	-557.612183	-58.214378	870.183411	-650.072876	145.985977	499.563019	-625.685425	-129.625595	506.233612	-668.324097	152.740906	88.249954	-614.129761	-144.309616	90.415161	-606.976318	186.249771	1366.609497	-535.754944	-148.903488	1383.457886	-543.504700	32.550632	1395.950073	-544.434387	21.662567	1671.563599	-671.581360	264.663208	1125.436157	-552.463196	-265.384247	1153.627686	-564.750854	305.147644	875.805603	-417.009369	-239.197678	924.622314	-535.700867	25.843357	966.243408	544.404663	-22.456213	932.610474	543.809143	135.627396
-582.758972	104.656754	874.791565	-557.574829	-58.005295	870.174255	-650.728577	145.832672	499.683105	-625.719666	-129.546722	506.194031	-668.325256	152.746704	88.198143	-614.090393	-144.340652	90.405296	-606.647278	186.372955	1366.659668	-536.148254	-148.904175	1383.539063	-543.676453	32.590851	1395.960815	-544.847961	21.656532	1671.575439	-669.618713	265.547272	1125.210815	-552.369934	-264.646240	1153.290527	-561.107422	303.956573	876.057068	-417.129211	-238.248016	924.317383	-535.578003	26.018650	966.271851	544.376709	-22.500786	932.632507	543.786621	135.570755
-582.612732	104.907974	874.816223	-557.562012	-57.823311	870.147278	-651.481445	145.693497	499.812683	-625.756958	-129.500336	506.175446	-668.350403	152.728165	88.174911	-614.025330	-144.353928	90.400024	-606.276611	186.540070	1366.764160	-536.506165	-148.923096	1383.662476	-543.874207	32.614388	1395.997559	-545.267334	21.685757	1671.549316	-667.528015	266.386261	1125.055542	-552.323730	-264.253174	1153.194336	-557.422058	302.796906	876.416443	-417.363678	-237.340530	923.985352	-535.467651	26.181011	966.260803	544.411377	-22.559986	932.633301	543.832336	135.516693
-582.987854	104.496147	874.694092	-557.666809	-57.972130	870.156067	-652.298157	145.576324	499.817291	-625.886108	-129.484268	506.168274	-668.446350	152.689011	88.129921	-614.082214	-144.372086	90.393143	-605.916504	186.767471	1366.849854	-536.908630	-148.969009	1383.768799	-544.078613	32.623852	1395.989380	-545.723755	21.672592	1671.509888	-665.605774	267.086914	1124.906372	-552.263123	-263.617981	1153.014648	-553.681519	301.715485	876.839417	-417.748871	-236.361557	923.594421	-535.626221	26.051802	966.169678	544.429016	-22.628885	932.648010	543.877502	135.471420
-583.050354	104.446884	874.626099	-557.654236	-57.957062	870.133484	-653.072876	145.417984	499.838837	-625.908997	-129.415573	506.163269	-668.436951	152.689224	88.111023	-614.127869	-144.373032	90.352943	-605.463501	186.990158	1366.986694	-537.282898	-148.973694	1383.898560	-544.306763	32.655224	1396.019531	-546.184814	21.651955	1671.460571	-663.635254	267.514679	1124.660400	-552.245178	-262.985687	1152.814331	-549.951050	300.772827	877.337708	-418.147858	-235.395233	923.211548	-535.597351	26.087076	966.102844	544.446838	-22.665867	932.635254	543.892700	135.469589
-582.782776	104.851273	874.657715	-557.586487	-57.676136	870.112244	-653.902527	145.316681	500.027374	-625.876282	-129.314484	506.104675	-668.407104	152.712540	88.054901	-614.118591	-144.370682	90.335449	-604.950806	187.225525	1367.105347	-537.622070	-148.958023	1384.033325	-544.575989	32.662819	1396.038940	-546.703735	21.630840	1671.413940	-661.739441	267.853058	1124.459839	-552.208557	-262.153259	1152.609619	-546.253662	299.830078	877.853210	-418.652924	-234.363083	922.830994	-535.417297	26.356333	966.105652	544.470642	-22.724720	932.659668	543.903198	135.440582
-582.958252	104.599426	874.554932	-557.589600	-57.757488	870.125610	-654.810242	145.194382	500.055725	-625.965332	-129.361176	506.153564	-668.511597	152.675537	88.020248	-614.116699	-144.378738	90.374466	-604.394775	187.487183	1367.235596	-538.008911	-148.922119	1384.129028	-544.805420	32.689297	1396.067627	-547.231750	21.604267	1671.387451	-659.931519	268.072327	1124.149780	-552.127747	-260.989838	1152.341553	-542.608337	298.950409	878.477051	-419.180634	-233.319641	922.445740	-535.443115	26.307270	966.033813	544.513794	-22.802832	932.677429	543.964905	135.389923
-582.889282	104.716858	874.518799	-557.535522	-57.654709	870.124023	-655.657715	145.021744	500.166077	-625.830139	-129.236649	506.121765	-668.544128	152.675507	87.990089	-614.031128	-144.360977	90.345009	-603.825134	187.748077	1367.373291	-538.439209	-148.848923	1384.224609	-545.016663	32.720505	1396.083984	-547.761719	21.565115	1671.348755	-658.546204	268.698364	1123.848999	-552.237305	-260.392517	1152.243042	-538.890259	297.948334	879.126404	-419.731873	-232.241364	922.136597	-535.346863	26.439655	966.001404	544.550781	-22.843725	932.696228	543.986511	135.375443
-582.835754	104.792404	874.490723	-557.487183	-57.556961	870.132202	-656.456543	144.903488	500.268219	-625.764526	-129.166931	506.092194	-668.483276	152.725327	87.979996	-614.043335	-144.364075	90.341064	-603.238708	188.057571	1367.471924	-538.799622	-148.800461	1384.324341	-545.244995	32.751774	1396.094727	-548.315674	21.527645	1671.333740	-656.712463	268.478027	1123.618530	-552.365967	-259.808807	1152.167358	-535.319214	297.030884	879.880615	-420.291595	-231.091278	921.818176	-535.268555	26.551050	965.980469	544.614685	-22.836878	932.696655	544.035278	135.355392
-582.769897	104.874207	874.464539	-557.439697	-57.477345	870.143921	-657.295471	144.784592	500.370117	-625.658142	-129.121536	506.062927	-668.551086	152.707397	87.950325	-613.997559	-144.358215	90.330818	-602.649597	188.333527	1367.595337	-539.176086	-148.759552	1384.413818	-545.459106	32.809067	1396.124634	-548.881836	21.516970	1671.277344	-654.951843	268.153412	1123.370728	-552.582214	-258.929688	1151.926392	-531.700378	295.958618	880.576050	-420.908569	-230.068085	921.486206	-535.183655	26.654375	965.961975	544.674744	-22.885975	932.716797	544.083313	135.341476
-582.711487	104.968338	874.423279	-557.386841	-57.388393	870.153442	-658.139282	144.648529	500.467560	-625.586975	-129.083099	506.063416	-668.528503	152.723373	87.919601	-614.041626	-144.370895	90.334724	-602.120605	188.600677	1367.707520	-539.600464	-148.715775	1384.481445	-545.650513	32.850204	1396.140015	-549.462341	21.431829	1671.316406	-653.343933	268.071442	1123.184570	-552.869019	-258.233368	1151.747437	-528.155762	294.813660	881.297607	-421.566833	-229.006119	921.151428	-535.100098	26.778547	965.934692	544.747131	-22.893932	932.733276	544.117920	135.341949
-582.654297	105.031097	874.374756	-557.353394	-57.341526	870.162903	-658.838989	144.463348	500.546173	-625.475708	-129.044144	506.052277	-668.574402	152.738586	87.893044	-614.076599	-144.339874	90.326195	-601.608765	188.859329	1367.820190	-540.034668	-148.650650	1384.531738	-545.831665	32.904388	1396.134155	-550.026306	21.427340	1671.270386	-651.719727	268.037872	1123.038818	-553.184204	-257.629761	1151.622803	-524.807434	293.852234	882.105042	-422.199860	-227.930359	920.869812	-535.025146	26.866320	965.903015	544.812927	-22.934736	932.747559	544.185303	135.305573
-582.615479	105.089676	874.333496	-557.306335	-57.286068	870.189148	-659.629822	144.337006	500.579407	-625.379272	-129.049835	506.036133	-668.585938	152.732605	87.841042	-614.043823	-144.348038	90.349144	-601.174927	189.130096	1367.928467	-540.487427	-148.604431	1384.519653	-545.998108	32.930214	1396.163086	-550.594116	21.331432	1671.306519	-650.073608	267.956879	1122.876831	-553.576904	-256.936646	1151.379272	-521.416809	292.808014	882.877808	-422.840424	-226.906372	920.584473	-534.951477	26.969126	965.882568	544.877197	-22.895935	932.752625	544.231689	135.340714
-582.575500	105.143814	874.293518	-557.280640	-57.232143	870.194153	-660.371521	144.286209	500.642731	-625.247620	-129.006454	506.063995	-668.638245	152.721085	87.804146	-614.091064	-144.312927	90.328392	-600.676758	189.206299	1367.877686	-540.938232	-148.595245	1384.497925	-546.130188	32.989449	1396.183960	-551.145935	21.300798	1671.330200	-648.610657	267.302551	1122.520874	-554.018066	-256.261963	1151.153931	-518.145508	291.721375	883.548401	-423.475494	-225.859848	920.348938	-534.893860	27.050150	965.854919	544.971863	-22.913807	932.760925	544.327026	135.346588
-582.520874	105.185493	874.254517	-557.242920	-57.176456	870.226501	-661.038025	144.063293	500.665314	-625.148987	-129.000366	506.067932	-668.618591	152.753235	87.742943	-614.130188	-144.305130	90.353935	-600.359070	189.521851	1368.068237	-541.394409	-148.573410	1384.430664	-546.239624	33.022194	1396.195923	-551.688965	21.301296	1671.327026	-647.164124	267.003082	1122.335815	-554.460022	-255.806229	1150.990234	-514.982117	290.757172	884.301147	-424.056335	-224.856216	920.158264	-534.822754	27.140724	965.840820	545.049377	-22.914074	932.770386	544.396973	135.374802
-582.458923	105.223900	874.215332	-557.200684	-57.116108	870.250122	-661.642761	143.985275	500.711212	-625.080994	-128.971985	506.090271	-668.625854	152.783813	87.711899	-614.205811	-144.298660	90.371902	-599.950134	189.619614	1368.013672	-541.851196	-148.549698	1384.359863	-546.314209	33.061470	1396.186646	-552.210571	21.219231	1671.406982	-645.719604	266.687866	1122.050659	-555.028381	-255.095810	1150.643555	-511.873383	289.752930	885.024109	-424.636993	-223.874023	919.948547	-534.751831	27.225592	965.824768	545.130981	-22.858667	932.762207	544.449951	135.406921
-582.419434	105.306923	874.196411	-557.208069	-57.032848	870.275940	-662.309692	143.859726	500.736481	-625.003052	-128.967957	506.092834	-668.710815	152.804855	87.707687	-614.205627	-144.294266	90.367752	-599.644897	189.827896	1368.014526	-542.351257	-148.579178	1384.279785	-546.399231	33.109169	1396.167847	-552.710022	21.192806	1671.457397	-644.332336	266.395874	1121.801147	-555.599487	-254.492981	1150.354858	-508.879883	288.820099	885.696716	-425.131775	-222.887695	919.772461	-534.712036	27.328354	965.818665	545.219543	-22.837524	932.770874	544.515137	135.480164
-582.395020	105.331177	874.158936	-557.179504	-57.003151	870.297424	-662.987732	143.888046	500.833435	-624.919800	-128.977310	506.103943	-668.749695	152.817703	87.655312	-614.237610	-144.266281	90.377472	-599.339355	190.025726	1368.027954	-542.829041	-148.606277	1384.146851	-546.444885	33.135201	1396.160034	-553.172729	21.206074	1671.463867	-642.916687	266.042511	1121.571045	-556.196106	-254.131454	1150.160645	-505.854279	287.741882	886.373352	-425.638245	-221.871170	919.675659	-534.657593	27.394941	965.798828	545.297791	-22.794910	932.762756	544.576172	135.504395
-582.359924	105.343155	874.124451	-557.188416	-56.996330	870.308167	-663.538818	143.855820	500.876007	-624.865723	-128.981735	506.108093	-668.807922	152.859421	87.661850	-614.265625	-144.238831	90.354530	-599.059082	190.181335	1368.023560	-543.307129	-148.609375	1384.006592	-546.471375	33.175282	1396.182129	-553.592712	21.128473	1671.559814	-641.614075	265.850464	1121.356934	-556.883362	-253.558594	1149.764648	-503.058807	286.933319	886.975647	-426.076996	-220.862305	919.584778	-534.603516	27.427483	965.770752	545.406921	-22.747883	932.753052	544.653198	135.553741
-582.349731	105.346321	874.072144	-557.168823	-56.978962	870.311951	-664.015808	143.815536	500.896179	-624.780823	-128.938431	506.096130	-668.815796	152.891968	87.641632	-614.262695	-144.241547	90.333618	-598.796448	190.338425	1368.007446	-543.763916	-148.636139	1383.841309	-546.506409	33.224766	1396.161011	-554.000000	21.094767	1671.602661	-640.264526	265.664886	1121.136475	-557.613159	-253.140030	1149.391724	-500.379395	286.081238	887.575317	-426.503906	-219.918640	919.503174	-534.550415	27.478718	965.730713	545.501282	-22.736465	932.761108	544.730286	135.621109
-582.329285	105.416206	874.050659	-557.203369	-56.922291	870.317200	-664.378967	143.800842	500.955994	-624.747803	-128.954071	506.076630	-668.788147	152.962128	87.643906	-614.181763	-144.246109	90.348763	-598.562561	190.499573	1367.986084	-544.183228	-148.630020	1383.666626	-546.514526	33.261398	1396.136230	-554.369568	21.083321	1671.660156	-638.948181	265.543182	1120.958130	-558.318909	-252.925552	1149.188721	-497.807343	285.469055	888.192993	-426.925171	-218.987762	919.461975	-534.506226	27.553593	965.702881	545.587524	-22.680952	932.761047	544.805481	135.647507
-582.290649	105.442886	874.010559	-557.199402	-56.874249	870.311096	-664.682129	143.735565	500.928406	-624.646973	-128.899063	506.052399	-668.764648	152.996826	87.604233	-614.141235	-144.238647	90.351532	-598.343140	190.652084	1367.955200	-544.610840	-148.667343	1383.493042	-546.500671	33.299770	1396.131470	-554.703918	21.078114	1671.703613	-637.649475	265.391754	1120.799438	-559.122986	-252.302795	1148.705933	-495.474854	284.885468	888.630798	-427.294220	-218.074539	919.431274	-534.440430	27.610718	965.662231	545.685181	-22.624580	932.774475	544.869995	135.725372
-582.295471	105.499481	873.988464	-557.239685	-56.843987	870.314941	-664.983276	143.710541	500.914429	-624.622925	-128.853500	506.057617	-668.802429	152.992310	87.587730	-614.168823	-144.231003	90.331421	-598.091309	190.786743	1367.928101	-545.046021	-148.661835	1383.294312	-546.490173	33.349823	1396.116211	-555.015991	21.114513	1671.729736	-636.586304	265.545227	1120.633301	-559.847595	-252.143677	1148.508179	-493.151611	284.346130	889.191772	-427.683289	-217.179001	919.490662	-534.413330	27.668921	965.633850	545.809875	-22.552616	932.791626	544.972778	135.776428
-582.195496	105.445419	873.960510	-557.059692	-56.754887	870.391602	-665.184631	143.673416	500.898102	-624.578613	-128.784470	506.061035	-668.802246	153.018570	87.591736	-614.097534	-144.226715	90.325882	-597.840210	190.921936	1367.943237	-545.456360	-148.677094	1383.078979	-546.439087	33.394066	1396.088135	-555.316467	21.073610	1671.829468	-635.358154	265.658234	1120.517456	-560.658997	-251.671219	1148.062500	-491.025299	283.971710	889.612427	-428.015320	-216.329132	919.526550	-534.268311	27.768030	965.653381	545.885803	-22.490019	932.820923	545.035828	135.860168
-582.211853	105.490387	873.944214	-557.093811	-56.726032	870.371704	-665.393311	143.695023	500.885132	-624.576294	-128.739594	506.071411	-668.858276	153.018341	87.576744	-614.148926	-144.228409	90.348923	-597.567200	191.016769	1367.939331	-545.822144	-148.687210	1382.913574	-546.401733	33.419777	1396.067383	-555.559814	21.081415	1671.871094	-634.170959	265.811890	1120.482056	-561.436462	-251.529099	1147.881104	-489.069672	283.606476	889.989807	-428.398346	-215.579681	919.602722	-534.227295	27.809464	965.609985	545.989502	-22.394535	932.828003	545.122864	135.925995
-582.275696	105.637291	873.966003	-557.287781	-56.680939	870.336731	-665.583679	143.735809	500.898773	-624.646790	-128.705490	506.075500	-668.873291	153.039795	87.570786	-614.127930	-144.206589	90.353004	-597.317383	191.091461	1367.950439	-546.193787	-148.697891	1382.748779	-546.361633	33.416824	1396.052124	-555.785889	21.102808	1671.930420	-633.054138	266.029022	1120.476563	-562.199219	-251.358765	1147.653442	-487.278961	283.409485	890.390747	-428.785095	-214.871048	919.671021	-534.269287	27.856270	965.572205	546.112976	-22.355242	932.843872	545.255127	135.980301
-582.270813	105.714500	873.969055	-557.304077	-56.629646	870.323608	-665.630371	143.776123	500.886505	-624.700867	-128.638138	506.078125	-668.831848	153.051971	87.576561	-614.111694	-144.184402	90.354630	-597.070740	191.118042	1367.989502	-546.538757	-148.742889	1382.584229	-546.316528	33.424458	1396.042603	-555.977722	21.188229	1671.939941	-631.951721	266.393890	1120.501953	-562.933411	-251.156738	1147.408691	-485.636841	283.156555	890.707336	-429.127777	-214.204681	919.753662	-534.211670	27.916348	965.543274	546.220459	-22.251177	932.850830	545.332031	136.074142
-582.240173	105.766144	873.953796	-557.303162	-56.565781	870.311768	-665.767273	143.854126	500.911377	-624.741211	-128.600266	506.063873	-668.855713	153.066345	87.593513	-614.117615	-144.184799	90.350258	-596.815674	191.208649	1368.022461	-546.875916	-148.758316	1382.377319	-546.264465	33.423889	1396.008423	-556.163147	21.195688	1672.020752	-630.837524	266.783783	1120.522705	-563.643555	-250.981964	1147.148926	-484.070923	283.042023	891.030457	-429.470947	-213.567200	919.823853	-534.146423	27.977852	965.510681	546.303040	-22.219725	932.867493	545.449158	136.124023
-582.206604	105.894859	873.969482	-557.306519	-56.449799	870.308411	-665.713623	143.878128	500.901398	-624.798706	-128.522217	506.051605	-668.826355	153.107162	87.589821	-614.096985	-144.181183	90.338058	-596.449585	191.233673	1368.030396	-547.208740	-148.822250	1382.216064	-546.215149	33.406960	1395.987061	-556.318787	21.254410	1672.064941	-629.762512	267.157043	1120.569092	-564.338989	-250.637970	1146.811401	-482.716095	283.037079	891.300049	-429.798767	-213.045120	919.846802	-534.075256	28.089930	965.495789	546.403687	-22.133734	932.881287	545.540649	136.223557
-582.191345	105.959908	873.964478	-557.291504	-56.372555	870.303772	-665.712524	143.947083	500.891846	-624.880676	-128.453857	506.049438	-668.823608	153.123459	87.614677	-614.097717	-144.170242	90.349220	-596.119568	191.255692	1368.087036	-547.482361	-148.884354	1382.088623	-546.158752	33.385101	1395.984009	-556.464478	21.316566	1672.107178	-628.727417	267.562469	1120.645508	-564.942688	-250.663437	1146.737793	-481.458557	283.074219	891.490906	-430.095459	-212.595505	919.925110	-534.013672	28.169027	965.472961	546.489624	-22.051111	932.891113	545.635254	136.325470
-582.149170	106.039375	873.940430	-557.278870	-56.313610	870.295044	-665.776794	144.029861	500.905884	-624.945923	-128.370544	506.044189	-668.862488	153.133026	87.619934	-614.052246	-144.132233	90.351074	-595.797302	191.257095	1368.119141	-547.730591	-148.932755	1381.973022	-546.117188	33.345318	1395.998047	-556.582275	21.377676	1672.144775	-627.725586	268.049591	1120.824341	-565.553528	-250.367401	1146.415039	-480.372467	283.194611	891.657898	-430.373840	-212.175690	919.950012	-533.942139	28.247286	965.439331	546.566772	-21.966145	932.899902	545.719116	136.408386
-582.020447	106.043831	873.940125	-557.084473	-56.206272	870.313110	-665.762207	144.075470	500.879517	-625.015869	-128.307907	506.057648	-668.824646	153.160645	87.608528	-614.098633	-144.123077	90.321663	-595.460022	191.251678	1368.171387	-547.972168	-148.994202	1381.880981	-546.063782	33.296574	1396.001587	-556.682983	21.421360	1672.166748	-626.768860	268.593597	1120.947266	-566.090149	-250.285172	1146.251953	-479.483093	283.411865	891.695740	-430.668488	-211.822495	919.986328	-533.773254	28.331545	965.444336	546.661865	-21.882753	932.912598	545.821472	136.521515
-582.081055	105.843590	873.835754	-556.989685	-56.247990	870.313904	-665.791809	144.189392	500.866302	-625.061646	-128.226028	506.065094	-668.876343	153.165497	87.625206	-614.008423	-144.118210	90.314651	-595.069641	191.248550	1368.225708	-548.196472	-149.049179	1381.785522	-545.980164	33.255043	1396.002197	-556.776062	21.461586	1672.183594	-625.820862	269.097687	1121.083496	-566.630493	-250.230927	1146.108032	-478.670135	283.616852	891.773376	-430.980286	-211.565887	919.975830	-533.717834	28.315084	965.373962	546.764099	-21.776520	932.905334	545.918213	136.608429
-581.803406	106.111427	873.928040	-556.823303	-56.038231	870.310425	-665.729919	144.236237	500.905914	-625.062683	-128.111923	506.027679	-668.872559	153.168655	87.629211	-613.969849	-144.106812	90.291023	-594.584534	191.236298	1368.315674	-548.256714	-149.144318	1381.741943	-545.829468	33.184624	1396.016357	-556.847229	21.481052	1672.212891	-624.886047	269.591095	1121.267822	-567.111084	-250.190063	1146.020508	-478.004730	283.882507	891.809448	-431.337158	-211.458847	919.940796	-533.515381	28.469727	965.429077	546.881958	-21.686714	932.912231	546.009155	136.694244
-581.670715	106.181732	873.926086	-556.694336	-55.940895	870.291382	-665.695557	144.290833	500.919922	-625.085876	-128.056396	506.030975	-668.867493	153.177429	87.649033	-613.977905	-144.106552	90.272499	-594.213989	191.239227	1368.396118	-548.433472	-149.178894	1381.687744	-545.740173	33.139549	1396.028442	-556.920898	21.491758	1672.246216	-623.923828	270.070465	1121.416992	-567.542664	-250.310501	1146.071411	-477.440948	284.203339	891.797546	-431.757202	-211.400131	919.848450	-533.386047	28.543224	965.419495	546.998596	-21.583334	932.898193	546.117126	136.792343
-581.573547	106.247322	873.929443	-556.628357	-55.844952	870.268982	-665.672607	144.329819	500.937988	-625.124756	-128.009735	505.998535	-668.858276	153.203384	87.686638	-613.981262	-144.114746	90.267265	-593.829590	191.209091	1368.477661	-548.591797	-149.224472	1381.668701	-545.659180	33.104416	1396.042358	-556.971069	21.501045	1672.275879	-623.126099	270.549896	1121.522339	-567.939148	-250.321396	1146.041382	-477.010529	284.567474	891.720703	-432.233246	-211.381424	919.712341	-533.294312	28.604513	965.406799	547.119812	-21.487759	932.901550	546.201538	136.890427
-581.478516	106.314735	873.937317	-556.592346	-55.789043	870.255127	-665.629333	144.379974	500.933167	-625.146118	-127.975746	505.994965	-668.858582	153.204834	87.691528	-613.919556	-144.094437	90.270782	-593.415771	191.295761	1368.594727	-548.747192	-149.242661	1381.685303	-545.556641	33.053288	1396.052246	-557.015381	21.496298	1672.319336	-622.492065	271.099487	1121.695068	-568.273010	-250.360840	1146.074829	-476.683441	284.926605	891.648804	-432.728210	-211.472092	919.575806	-533.215332	28.642557	965.399475	547.251465	-21.353374	932.898315	546.303406	137.006058
-581.362732	106.375908	873.944946	-556.554077	-55.718098	870.259705	-665.583008	144.439774	500.938782	-625.190796	-127.963684	506.017609	-668.864258	153.194672	87.692184	-613.938110	-144.114853	90.273293	-593.167175	191.343872	1368.643921	-548.977295	-149.230591	1381.686890	-545.559448	33.030815	1396.076660	-557.051270	21.492432	1672.358521	-621.947571	271.720154	1121.854858	-568.577271	-250.382355	1146.057129	-476.459717	285.385498	891.516846	-433.219299	-211.599472	919.422607	-533.137146	28.690084	965.405823	547.421082	-21.247911	932.903625	546.427185	137.089355
-581.221130	106.477913	873.963013	-556.516052	-55.648056	870.251953	-665.539429	144.481598	500.951965	-625.140442	-127.909302	505.994293	-668.884583	153.241425	87.681290	-613.951355	-144.109100	90.276398	-592.829895	191.308487	1368.686890	-549.072510	-149.233704	1381.707153	-545.431519	32.990513	1396.087769	-557.058105	21.482250	1672.401489	-621.491089	272.274475	1122.000854	-568.817566	-250.459946	1146.108276	-476.402893	285.847595	891.350403	-433.766876	-211.806030	919.238281	-533.043701	28.738289	965.410889	547.600891	-21.155226	932.926819	546.551880	137.185669
-581.111206	106.585777	873.976135	-556.517090	-55.571293	870.245728	-665.510864	144.539124	500.959564	-625.132324	-127.900070	505.990875	-668.894104	153.266098	87.691444	-613.975281	-144.110275	90.274940	-592.481018	191.314392	1368.746948	-549.114319	-149.267776	1381.750366	-545.308105	32.952187	1396.141602	-557.062256	21.475304	1672.456543	-621.017883	272.818848	1122.142822	-569.057678	-250.501251	1146.142334	-476.416351	286.323547	891.187500	-434.318359	-212.122574	919.015259	-532.974670	28.796631	965.409973	547.804993	-21.034906	932.946594	546.709961	137.306274
-581.020386	106.668915	873.999023	-556.525269	-55.524334	870.247314	-665.462769	144.585999	500.984741	-625.131775	-127.908897	506.016357	-668.888733	153.264389	87.688377	-613.983704	-144.134064	90.310608	-592.149414	191.328003	1368.804321	-549.160278	-149.258438	1381.752808	-545.188843	32.925690	1396.171265	-557.045959	21.475916	1672.512695	-620.604553	273.263977	1122.346924	-569.271545	-250.532181	1146.198486	-476.506104	286.816315	890.990662	-434.911591	-212.541321	918.757813	-532.925842	28.827984	965.420532	547.992859	-20.966064	932.986816	546.852112	137.378235
-580.929810	106.739517	873.997864	-556.541382	-55.483913	870.256897	-665.449036	144.649414	500.996490	-625.100952	-127.928764	506.025940	-668.895142	153.300766	87.729950	-614.074585	-144.155228	90.298332	-591.809937	191.352020	1368.872192	-549.134460	-149.237885	1381.786987	-545.050415	32.891602	1396.213867	-557.015991	21.459778	1672.546143	-620.231262	273.753998	1122.538086	-569.434082	-250.607849	1146.239624	-476.739014	287.475098	890.824219	-435.498138	-212.957092	918.495667	-532.872192	28.868086	965.418945	548.209412	-20.865057	932.999084	547.003357	137.494553
-580.829407	106.853928	874.016724	-556.581970	-55.377968	870.245544	-665.384766	144.704437	500.998871	-625.079041	-127.946419	505.978668	-668.889343	153.310364	87.742508	-614.021729	-144.178879	90.281822	-591.456482	191.395859	1368.919189	-549.088623	-149.260468	1381.780518	-544.902283	32.850811	1396.260132	-556.966003	21.438204	1672.586182	-619.941895	274.183746	1122.764771	-569.595337	-250.677658	1146.285645	-477.002625	287.966797	890.548645	-436.101379	-213.421539	918.188904	-532.828125	28.931746	965.418823	548.415955	-20.744272	932.999939	547.159912	137.608948
-580.729614	106.935524	874.016602	-556.598816	-55.322445	870.231323	-665.369446	144.826004	501.043701	-625.056274	-127.993156	505.953552	-668.882019	153.319412	87.751213	-613.966980	-144.195786	90.270035	-590.992981	191.391022	1368.984131	-548.878418	-149.275986	1381.790039	-544.662048	32.810287	1396.269165	-556.893921	21.439510	1672.607178	-619.516174	274.375336	1123.042603	-569.749878	-250.761047	1146.348267	-477.403229	288.691193	890.324829	-436.736572	-213.961990	917.835876	-532.763184	28.969580	965.403687	548.642029	-20.604254	933.005859	547.303406	137.732483
-580.645996	107.081375	874.021057	-556.649353	-55.206551	870.209900	-665.464111	145.002014	501.107422	-625.049438	-128.063171	505.902954	-668.961609	153.318710	87.778549	-614.033630	-144.262909	90.258713	-590.648499	191.411942	1369.041138	-548.742432	-149.277924	1381.776123	-544.463440	32.812443	1396.293213	-556.802734	21.433870	1672.634277	-619.382324	274.663269	1123.177856	-569.887085	-250.828293	1146.375610	-477.865845	289.256989	890.044006	-437.354492	-214.600006	917.500000	-532.722778	29.059031	965.387451	548.851807	-20.486849	932.997070	547.484009	137.822662
-580.552612	107.228149	874.036377	-556.673828	-55.086342	870.178955	-665.374695	145.135559	501.133728	-624.969604	-128.100632	505.842285	-668.971436	153.345840	87.796883	-614.012085	-144.327240	90.232307	-590.454529	191.491058	1369.066895	-548.712585	-149.220200	1381.740723	-544.336060	32.840759	1396.288818	-556.684631	21.487408	1672.616577	-619.294189	275.009247	1123.327759	-570.025635	-250.922562	1146.396973	-478.370636	289.919830	889.805603	-438.023468	-215.233307	917.087952	-532.670776	29.142059	965.374573	549.056702	-20.408798	932.998596	547.664368	137.944122
-580.482178	107.390846	874.039490	-556.724915	-54.933090	870.144592	-665.291992	145.317841	501.189575	-624.932129	-128.160599	505.799438	-668.965271	153.369415	87.817459	-614.012451	-144.404602	90.186394	-590.143494	191.544205	1369.105957	-548.557495	-149.196564	1381.711426	-544.114868	32.867718	1396.290771	-556.555908	21.462852	1672.683105	-619.269104	275.251587	1123.431519	-570.167542	-251.025009	1146.415894	-478.973297	290.599579	889.505798	-438.695129	-215.867722	916.686890	-532.627502	29.256617	965.347412	549.244385	-20.303644	933.014160	547.828857	138.002258
-580.398865	107.628464	874.074158	-556.751282	-54.750359	870.099182	-665.215271	145.480484	501.231598	-624.888794	-128.207794	505.726898	-668.978882	153.404541	87.867470	-614.006531	-144.491714	90.160309	-589.833435	191.586716	1369.176270	-548.379822	-149.170227	1381.668823	-543.881958	32.888527	1396.301758	-556.397644	21.476236	1672.704956	-619.299377	275.470673	1123.547974	-570.317017	-251.098679	1146.423462	-479.684082	291.405060	889.252563	-439.341156	-216.690704	916.262695	-532.571716	29.399664	965.333618	549.474609	-20.198385	933.039429	548.036194	138.118652
-580.333008	107.880951	874.122620	-556.790405	-54.539616	870.065308	-665.110657	145.694870	501.268890	-624.878479	-128.237106	505.669586	-669.014343	153.430847	87.875542	-614.028625	-144.581955	90.145569	-589.574829	191.664886	1369.218750	-548.188110	-149.135620	1381.647095	-543.665710	32.908062	1396.312988	-556.214355	21.493511	1672.741211	-619.409119	275.635193	1123.623901	-570.455200	-251.247513	1146.479858	-480.405151	292.086884	888.974182	-439.997314	-217.344070	915.911682	-532.544800	29.561991	965.337891	549.701782	-20.108995	933.077148	548.223145	138.217392
-580.324402	108.165085	874.165283	-556.854431	-54.273125	870.004944	-664.999207	145.896698	501.304291	-624.861816	-128.221771	505.615906	-669.042297	153.497589	87.924561	-614.043640	-144.655426	90.132561	-589.342407	191.709229	1369.252563	-547.971252	-149.103516	1381.627441	-543.445374	32.937935	1396.320190	-556.012085	21.525215	1672.765259	-619.642151	275.780853	1123.634644	-570.602539	-251.329575	1146.506226	-481.293304	293.057495	888.668945	-440.693085	-218.201538	915.494812	-532.546082	29.765762	965.320984	549.918274	-20.060509	933.117737	548.407654	138.271332
-580.293762	108.403908	874.198669	-556.888489	-53.993973	869.963440	-664.903320	146.137207	501.298157	-624.840088	-128.186951	505.562042	-669.030640	153.549210	87.941933	-614.005676	-144.678741	90.139214	-588.977478	191.721329	1369.318604	-547.627625	-149.120499	1381.575562	-543.112793	32.940083	1396.343262	-555.793396	21.554947	1672.797241	-619.866333	275.840790	1123.654785	-570.730957	-251.466751	1146.569458	-482.304260	294.201080	888.413879	-441.395599	-218.997543	915.082581	-532.520508	29.972269	965.307922	550.119629	-20.004959	933.176147	548.574524	138.333344
-580.267883	108.715263	874.238831	-556.929626	-53.737793	869.918274	-664.828979	146.389282	501.312988	-624.826782	-128.089218	505.507050	-668.894165	153.329437	87.737541	-614.004517	-144.738617	90.133606	-588.846008	191.826385	1369.348267	-547.484253	-149.030396	1381.505005	-542.959229	32.996609	1396.330811	-555.539063	21.586678	1672.824951	-620.156921	275.879395	1123.704468	-570.871826	-251.606705	1146.575073	-483.132324	294.836823	888.150330	-442.072327	-219.850662	914.683838	-532.510681	30.193911	965.300476	550.321228	-19.971834	933.246155	548.748657	138.400543
-580.398254	108.817795	874.190247	-557.007385	-53.552982	869.877686	-664.713989	146.658463	501.313446	-624.841125	-128.018005	505.478668	-669.048218	153.689774	87.971436	-614.034363	-144.737457	90.121758	-588.645020	191.918549	1369.392944	-547.249756	-149.000916	1381.448486	-542.681396	33.044872	1396.325073	-555.276428	21.633858	1672.842163	-620.429565	275.810822	1123.754272	-570.986084	-251.748230	1146.608154	-484.229736	295.931030	887.898132	-442.713379	-220.692917	914.295227	-532.566345	30.362713	965.236450	550.500244	-19.883015	933.276245	548.895081	138.479004
-580.195251	109.369461	874.305847	-556.952209	-53.127277	869.839111	-664.566406	146.924637	501.398132	-624.820313	-127.851135	505.397705	-669.089233	153.728561	88.009987	-613.966187	-144.733200	90.118065	-588.450623	192.002441	1369.439819	-546.961548	-148.962799	1381.388916	-542.429504	33.098820	1396.335693	-555.000977	21.663244	1672.878052	-620.749817	275.652100	1123.820557	-571.085999	-251.894394	1146.652344	-485.202942	296.798981	887.660645	-443.390198	-221.565735	913.890137	-532.447510	30.726309	965.282471	550.677246	-19.814730	933.317383	549.069763	138.549652
-580.182068	109.706955	874.330261	-556.972656	-52.838074	869.821533	-664.444763	147.249573	501.424194	-624.821106	-127.666122	505.355042	-669.116272	153.801743	88.044090	-613.977661	-144.722427	90.105309	-588.255981	192.117203	1369.463379	-546.655090	-148.902649	1381.325928	-542.138611	33.161118	1396.337891	-554.709534	21.705410	1672.914063	-621.051819	275.827148	1124.061157	-571.179932	-252.052032	1146.708740	-486.368439	297.782654	887.431763	-444.086792	-222.453552	913.482361	-532.423706	31.011518	965.276062	550.884521	-19.756559	933.336304	549.259644	138.623550
-580.196899	110.055550	874.346436	-557.013123	-52.496181	869.773254	-664.256470	147.507492	501.416504	-624.873230	-127.520393	505.370056	-668.911804	153.606979	87.812622	-613.981384	-144.705948	90.092361	-588.058899	192.235962	1369.497559	-546.332764	-148.842209	1381.263306	-541.854797	33.241131	1396.343628	-554.412476	21.748804	1672.943970	-621.445984	275.633667	1124.108398	-571.279724	-252.228302	1146.756592	-487.554749	298.856323	887.213440	-444.767853	-223.330444	913.064209	-532.413086	31.319838	965.246155	551.048096	-19.677971	933.363647	549.422363	138.688339
-580.160278	110.450302	874.377991	-556.993530	-52.152058	869.750549	-664.055359	147.750473	501.387878	-624.839355	-127.336182	505.337799	-669.055603	153.941483	88.026802	-613.994507	-144.689545	90.094955	-587.865234	192.377731	1369.549561	-546.004822	-148.754883	1381.190186	-541.559998	33.360229	1396.344849	-554.109680	21.796703	1672.979858	-621.932983	275.451233	1124.227417	-571.320435	-252.381393	1146.797485	-488.718506	299.748993	886.984680	-445.434235	-224.216064	912.661438	-532.364624	31.656698	965.243530	551.254456	-19.619286	933.384094	549.605957	138.746811
-580.164673	110.771446	874.384949	-556.985352	-51.808846	869.720947	-663.862976	148.084396	501.353180	-624.836487	-127.154732	505.336700	-669.046936	154.066727	88.032417	-613.963318	-144.682449	90.086029	-587.600220	192.515152	1369.602295	-545.547668	-148.657074	1381.138184	-541.228882	33.451595	1396.347778	-553.805359	21.834190	1673.006470	-622.494934	275.291382	1124.362549	-571.369507	-252.527039	1146.835449	-489.913666	300.626617	886.715393	-446.068420	-225.099579	912.277039	-532.333069	31.975594	965.221069	551.459778	-19.578926	933.419006	549.815491	138.804306
-580.179504	111.082909	874.372681	-556.990662	-51.454975	869.685120	-663.773193	148.464005	501.360718	-624.784241	-126.936409	505.298004	-669.074829	154.103149	88.064514	-613.986206	-144.671204	90.055138	-587.556396	192.693771	1369.642700	-545.280396	-148.490128	1381.022949	-540.992981	33.565342	1396.334106	-553.490662	21.899035	1673.036255	-623.154846	275.191406	1124.501221	-571.392517	-252.666550	1146.826782	-491.163818	301.557251	886.530701	-446.723114	-226.019119	911.864563	-532.304382	32.303513	965.182068	551.677063	-19.545128	933.424500	550.020020	138.848297
-580.217834	111.446312	874.403137	-557.015381	-51.050182	869.651855	-663.682983	148.822525	501.321930	-624.768738	-126.778313	505.300446	-669.111755	154.152679	88.066299	-613.958374	-144.677414	90.043335	-587.444153	192.842743	1369.697510	-544.925720	-148.343628	1380.906494	-540.689758	33.721703	1396.346313	-553.178223	21.948282	1673.060059	-623.983521	275.235931	1124.690796	-571.404236	-252.828659	1146.847046	-492.571564	302.443024	886.268250	-447.331970	-226.882874	911.474915	-532.305359	32.659443	965.169556	551.873962	-19.513809	933.469482	550.197571	138.920807
-580.301758	111.807732	874.443054	-557.061768	-50.635372	869.627686	-663.660400	149.200150	501.328156	-624.706360	-126.584557	505.264465	-669.162415	154.237625	88.063606	-613.984314	-144.670059	90.036804	-587.316406	192.999039	1369.747437	-544.526123	-148.193176	1380.800903	-540.406067	33.855724	1396.326782	-552.866638	21.983398	1673.091064	-624.654907	275.248230	1124.811157	-571.475464	-253.118866	1146.895020	-493.858978	303.335876	886.093567	-447.993317	-227.764771	911.096985	-532.323181	33.027328	965.159485	552.074036	-19.485725	933.479736	550.397156	138.946884
-580.346191	112.195412	874.470581	-557.053345	-50.259888	869.595215	-663.502808	149.532928	501.267426	-624.679504	-126.418884	505.246033	-668.999146	154.192429	88.059044	-614.069153	-144.628738	90.052216	-587.217163	193.197220	1369.845215	-544.152100	-148.029160	1380.667114	-540.124695	34.040909	1396.300415	-552.549744	22.017923	1673.110962	-625.405029	275.255585	1124.977417	-571.570496	-253.446609	1146.923096	-495.265106	304.363007	885.891663	-448.600800	-228.608032	910.746521	-532.316833	33.389915	965.147949	552.270569	-19.488609	933.510986	550.601379	138.988892
-580.397827	112.528076	874.472351	-557.063416	-49.910828	869.559753	-663.464111	150.010498	501.273560	-624.615356	-126.260712	505.278381	-669.068604	154.247345	88.028526	-614.049438	-144.631073	90.069908	-587.130676	193.372192	1369.905396	-543.745911	-147.861481	1380.532959	-539.828857	34.204945	1396.289185	-552.234802	22.073198	1673.143311	-626.079956	275.337097	1125.091309	-571.576111	-253.640320	1146.954956	-496.627075	305.272125	885.767395	-449.218903	-229.466522	910.396057	-532.304443	33.725704	965.114380	552.489014	-19.442226	933.507813	550.795471	139.026581
-580.460876	112.830765	874.482849	-557.053772	-49.565933	869.545471	-663.446716	150.496140	501.292389	-624.507996	-126.087311	505.295837	-669.325134	154.512741	88.079369	-614.063538	-144.613190	90.100372	-587.029541	193.528824	1370.000488	-543.306458	-147.673584	1380.414673	-539.557312	34.370186	1396.263428	-551.917542	22.125336	1673.151367	-626.789246	275.346100	1125.197266	-571.538574	-253.826859	1146.978760	-497.976654	306.258972	885.676331	-449.774414	-230.297867	910.057434	-532.293213	34.058174	965.097351	552.720642	-19.370745	933.521667	551.020386	139.052521
-580.475708	113.193092	874.469299	-557.013794	-49.245426	869.535583	-663.342773	151.017456	501.220276	-624.397766	-125.923431	505.310608	-669.404602	154.636887	88.054962	-614.089722	-144.579483	90.104538	-586.926758	193.767212	1370.093750	-542.896118	-147.465942	1380.256592	-539.248169	34.537643	1396.246704	-551.604065	22.188625	1673.176514	-627.095886	274.507996	1125.259766	-571.503113	-253.967285	1146.997314	-499.329803	307.238159	885.448608	-450.327881	-231.126678	909.684387	-532.249939	34.418159	965.073120	552.938965	-19.316511	933.526001	551.226379	139.102737
-580.509827	113.458122	874.464783	-556.942261	-48.941273	869.512390	-663.209595	151.637985	501.144806	-624.274414	-125.825310	505.328308	-669.450989	154.793045	88.062202	-614.066895	-144.567535	90.133820	-586.822998	193.989746	1370.198853	-542.495605	-147.268326	1380.099976	-538.929932	34.697796	1396.228760	-551.289917	22.302759	1673.168823	-627.709900	274.629425	1125.447876	-571.452209	-254.105972	1146.968018	-500.702362	308.275024	885.323730	-450.815216	-231.904129	909.355347	-532.196167	34.721920	965.044983	553.220642	-19.282053	933.533264	551.498291	139.130112
-580.505798	113.752296	874.477661	-556.863159	-48.637199	869.507751	-663.043945	152.124969	501.054932	-624.166931	-125.765808	505.383728	-669.538208	154.967209	88.042984	-614.119995	-144.572342	90.174141	-586.738281	194.206573	1370.271484	-542.061096	-147.058746	1379.941040	-538.630371	34.845882	1396.206787	-550.977173	22.394203	1673.201660	-628.367371	274.826385	1125.668457	-571.403748	-254.198898	1146.950562	-502.077423	309.264282	885.261169	-451.300781	-232.644714	909.026855	-532.134949	35.031147	965.041138	553.449585	-19.249847	933.551575	551.734985	139.143631
-580.555664	114.017601	874.509705	-556.785156	-48.363705	869.519653	-662.959778	152.611832	500.980225	-623.960266	-125.723587	505.436798	-669.607849	155.175949	88.039185	-614.115906	-144.613098	90.211807	-586.683228	194.334335	1370.335693	-541.665527	-146.825455	1379.768799	-538.326782	35.041309	1396.168091	-550.677979	22.507191	1673.226929	-629.002869	275.123169	1125.890137	-571.351196	-254.287659	1146.927246	-503.476746	310.321228	885.149414	-451.771881	-233.341019	908.710999	-532.088135	35.323120	965.049683	553.758606	-19.237616	933.577820	552.015625	139.184479
-580.607544	114.250740	874.497437	-556.663574	-48.112854	869.509827	-662.869629	153.134323	500.908661	-623.771606	-125.717331	505.452057	-669.701294	155.402588	88.024574	-614.171448	-144.636185	90.245445	-586.544067	194.505829	1370.423706	-541.270691	-146.614960	1379.567627	-538.028320	35.202084	1396.142212	-550.387573	22.591621	1673.299683	-629.588135	275.472931	1126.134521	-571.289673	-254.358383	1146.900146	-504.860443	311.359253	885.043030	-452.214325	-234.007156	908.401733	-532.015564	35.611927	965.022522	554.021790	-19.243061	933.630249	552.308899	139.184708
-580.632324	114.514252	874.491882	-556.530396	-47.818260	869.497070	-662.849609	153.525620	500.798737	-623.490967	-125.731598	505.452881	-669.770447	155.556564	87.977165	-614.133850	-144.698242	90.274025	-586.431519	194.680435	1370.521729	-540.841431	-146.393280	1379.348389	-537.696777	35.404659	1396.089722	-550.099915	22.736557	1673.323120	-630.140198	275.761230	1126.348877	-571.198059	-254.397919	1146.833862	-506.205688	312.547089	884.875671	-452.620789	-234.664291	908.042175	-531.928101	35.928310	964.999207	554.276917	-19.254839	933.662109	552.557739	139.172760
-580.610596	114.812859	874.465759	-556.342285	-47.553120	869.497253	-662.858093	153.924332	500.749451	-623.163696	-125.704437	505.399048	-669.765686	155.752762	87.961113	-614.130432	-144.773743	90.273697	-586.282043	194.872452	1370.588379	-540.384338	-146.181458	1379.129883	-537.366333	35.570038	1396.034058	-549.821472	22.909023	1673.352539	-630.750366	276.253052	1126.647583	-571.109802	-254.395615	1146.744263	-507.645355	313.556366	884.881409	-452.980560	-235.254745	907.709045	-531.795776	36.266815	964.973877	554.488586	-19.315304	933.697937	552.818115	139.146164
-580.563782	115.042595	874.430603	-556.132813	-47.320187	869.479248	-662.936829	154.323654	500.759247	-622.827820	-125.744400	505.382416	-669.839233	155.874939	87.939651	-614.118896	-144.845673	90.283066	-586.131714	195.019043	1370.693237	-539.917358	-145.975021	1378.882446	-537.001160	35.747520	1395.984863	-549.563049	23.120529	1673.391968	-631.226257	276.715485	1126.924805	-571.021362	-254.379379	1146.634888	-508.951447	314.743225	884.776245	-453.287689	-235.779327	907.388550	-531.647766	36.548008	964.937988	554.715637	-19.365669	933.757751	553.094238	139.076767
-580.524902	115.300316	874.401611	-555.915039	-47.069393	869.454102	-663.062073	154.657349	500.760559	-622.453796	-125.761063	505.379547	-669.902649	156.000183	87.944191	-614.183716	-144.929749	90.305786	-585.990173	195.181183	1370.825317	-539.473083	-145.761780	1378.666382	-536.644897	35.905540	1395.961914	-549.317383	23.364683	1673.428955	-631.785339	277.214020	1127.204224	-570.948853	-254.311905	1146.522827	-510.322479	315.818634	884.833496	-453.553589	-236.276749	907.093750	-531.501160	36.847828	964.902405	554.918274	-19.426380	933.800842	553.381714	139.026901
-580.502930	115.446487	874.362122	-555.714050	-46.834499	869.445251	-663.197998	154.904831	500.747986	-622.157166	-125.860535	505.404022	-669.953674	156.088562	87.918068	-614.219971	-145.029587	90.336868	-585.842041	195.305649	1371.002808	-539.049011	-145.568527	1378.435181	-536.285095	36.041370	1395.928223	-549.086426	23.643908	1673.469116	-632.345337	277.785675	1127.582886	-570.889893	-254.266266	1146.420898	-511.761169	316.960754	884.833008	-453.786041	-236.666031	906.827393	-531.365051	37.102013	964.866577	555.077942	-19.561226	933.872925	553.662476	138.946686
-580.495972	115.580734	874.316956	-555.493896	-46.603859	869.414246	-663.300842	155.041748	500.698944	-621.918701	-126.052673	505.466766	-669.943542	156.172760	87.891502	-614.365234	-145.145584	90.373177	-585.670349	195.467270	1371.093262	-538.641235	-145.365753	1378.208618	-535.936218	36.177876	1395.894531	-548.875732	23.996861	1673.474243	-632.845093	278.285278	1127.929810	-570.786926	-254.220078	1146.287598	-513.165894	318.120972	884.862122	-453.947418	-237.015854	906.575012	-531.233887	37.345539	964.819702	555.261963	-19.650951	933.949158	553.984070	138.889679
-580.463379	115.762589	874.295410	-555.290283	-46.356655	869.388184	-663.458801	155.185516	500.695282	-621.633118	-126.271980	505.507050	-669.968872	156.259018	87.860275	-614.463623	-145.294357	90.420486	-585.493591	195.593338	1371.207642	-538.226624	-145.162445	1377.965942	-535.553101	36.301800	1395.839600	-548.679688	24.315832	1673.570679	-633.376465	278.852142	1128.302856	-570.706482	-254.034409	1146.059692	-514.575562	319.293732	884.897827	-454.091003	-237.332367	906.330750	-531.092529	37.601315	964.785400	555.511841	-19.685879	934.053711	554.306641	138.832703
-580.446106	115.927010	874.252380	-555.051575	-46.209530	869.381775	-663.625854	155.329498	500.681305	-621.382996	-126.574806	505.602356	-669.999512	156.301895	87.822418	-614.630554	-145.460709	90.429832	-585.295715	195.730942	1371.348999	-537.779968	-145.019943	1377.730469	-535.138855	36.418133	1395.797119	-548.477661	24.702002	1673.613159	-633.895081	279.460480	1128.687500	-570.598145	-253.941193	1145.905762	-515.964417	320.432343	884.922668	-454.203735	-237.640274	906.062866	-530.946106	37.831196	964.751099	555.762451	-19.738327	934.169983	554.659851	138.765808
-580.422852	116.096031	874.221191	-554.859375	-46.033001	869.386780	-663.790649	155.397751	500.706360	-620.957031	-126.751892	505.604828	-670.016907	156.358170	87.782547	-614.638916	-145.599274	90.442856	-585.065369	195.853806	1371.478638	-537.373291	-144.851135	1377.474487	-534.745789	36.537724	1395.771606	-548.283691	25.129120	1673.649414	-634.349670	279.973694	1129.027954	-570.492859	-254.004333	1145.865845	-517.227539	321.571198	885.008728	-454.272125	-237.837296	905.796387	-530.808167	38.068382	964.723877	556.007080	-19.770357	934.309143	554.953247	138.754211
-580.383606	116.194237	874.214783	-554.618469	-45.887157	869.419739	-663.940552	155.519531	500.710907	-620.592407	-126.982925	505.625671	-670.019043	156.410065	87.785835	-614.774902	-145.809845	90.467873	-584.826904	195.962524	1371.600708	-536.975281	-144.709534	1377.187012	-534.340759	36.643726	1395.738525	-548.096741	25.581480	1673.708374	-634.816956	280.533752	1129.406128	-570.365417	-253.859909	1145.663696	-518.539673	322.637604	885.114197	-454.263123	-237.975342	905.562073	-530.636536	38.265160	964.722168	556.270447	-19.825186	934.436768	555.251953	138.702026
-580.360962	116.298180	874.205505	-554.400208	-45.741161	869.444397	-664.062012	155.546921	500.740631	-620.293518	-127.271301	505.702759	-670.043884	156.449936	87.767021	-614.944946	-145.986145	90.470840	-584.592712	196.070282	1371.736938	-536.583801	-144.564926	1376.947998	-533.952942	36.740646	1395.720825	-547.907654	26.058155	1673.764282	-635.284363	281.055298	1129.779541	-570.262207	-253.717606	1145.476807	-519.836426	323.737335	885.178589	-454.217224	-238.027466	905.341675	-530.482178	38.460815	964.713989	556.549072	-19.841026	934.560669	555.565186	138.646362
-580.315735	116.383133	874.211670	-554.169189	-45.641743	869.476685	-664.205872	155.626587	500.759460	-620.215881	-127.632248	505.841187	-670.190430	156.594574	87.832497	-615.126038	-146.170731	90.523430	-584.340332	196.188049	1371.908447	-536.211548	-144.452637	1376.718018	-533.538635	36.823593	1395.712036	-547.700195	26.605230	1673.785767	-635.793274	281.437592	1130.029419	-570.114258	-253.528839	1145.265625	-521.026123	324.793335	885.305725	-454.109589	-238.034637	905.140381	-530.304138	38.617527	964.715149	556.888550	-19.866461	934.661804	555.915588	138.633636
-580.271790	116.420280	874.230469	-553.943359	-45.544281	869.519287	-664.270935	155.655304	500.790802	-620.030945	-127.943054	505.943054	-670.183533	156.647278	87.853630	-615.245239	-146.333832	90.543091	-584.027222	196.200851	1371.976685	-535.837158	-144.342270	1376.496338	-533.125305	36.932739	1395.693970	-547.509399	27.084494	1673.889648	-636.181885	281.876007	1130.390381	-569.975525	-253.374084	1145.078857	-522.171143	325.902161	885.439270	-453.969025	-237.967438	904.923157	-530.128052	38.748432	964.727234	557.204285	-19.912853	934.773071	556.239258	138.571915
-580.192932	116.461250	874.223145	-553.690125	-45.451199	869.552002	-664.324402	155.650131	500.800415	-619.726501	-128.127563	506.021942	-670.152893	156.655670	87.821213	-615.249756	-146.448761	90.569633	-583.726807	196.246033	1372.069702	-535.478943	-144.265656	1376.300537	-532.707153	37.010799	1395.651489	-547.288696	27.622559	1673.922485	-636.521118	282.262115	1130.671265	-569.804810	-253.180923	1144.880371	-523.313538	326.914917	885.544861	-453.805603	-237.864044	904.702576	-529.915527	38.887524	964.718811	557.590332	-19.967905	934.876282	556.594543	138.530014
-580.093994	116.483276	874.218445	-553.456482	-45.377857	869.573730	-664.345520	155.648575	500.795227	-619.569824	-128.327881	506.112000	-670.089294	156.682404	87.820160	-615.199097	-146.543579	90.589310	-583.384827	196.309998	1372.186523	-535.098877	-144.194611	1376.092529	-532.308777	37.058327	1395.646973	-547.071533	28.147141	1673.967041	-636.894958	282.668030	1130.986206	-569.611755	-252.850647	1144.539185	-524.403687	327.861359	885.619263	-453.585999	-237.734619	904.506592	-529.700562	38.990860	964.705811	558.009033	-20.015017	934.982666	556.974426	138.476883
-579.995422	116.500961	874.216797	-553.222168	-45.313442	869.590881	-664.277222	155.605713	500.793091	-619.478943	-128.521729	506.265839	-670.034058	156.719620	87.830437	-615.373413	-146.670731	90.606644	-583.045654	196.346893	1372.286621	-534.735901	-144.158447	1375.918823	-531.904968	37.114159	1395.640015	-546.840637	28.697121	1674.009521	-637.240845	283.034515	1131.292480	-569.434998	-252.734756	1144.470703	-525.423950	328.783142	885.680847	-453.346344	-237.556854	904.373169	-529.489929	39.082634	964.694031	558.497314	-20.103062	935.072449	557.379578	138.375702
-579.863708	116.481392	874.213928	-552.949280	-45.277279	869.610840	-664.245483	155.569092	500.800323	-619.427917	-128.714798	506.382660	-669.948364	156.743637	87.843346	-615.398804	-146.772034	90.646309	-582.756287	196.481857	1372.461548	-534.404053	-144.137161	1375.791626	-531.505615	37.156963	1395.634277	-546.599976	29.257935	1673.978027	-637.500366	283.373474	1131.542969	-569.236755	-252.508881	1144.324585	-526.405945	329.750458	885.800964	-453.068665	-237.282150	904.237366	-529.256653	39.143204	964.688232	559.028870	-20.119165	935.134216	557.768127	138.368622
-579.769348	116.473343	874.227661	-552.743042	-45.251595	869.623779	-664.198547	155.507111	500.762207	-619.353149	-128.861511	506.459503	-669.766235	156.646088	87.769325	-615.448303	-146.846390	90.681747	-582.417725	196.520065	1372.520630	-534.061951	-144.102341	1375.694092	-531.103455	37.198257	1395.646729	-546.366089	29.732376	1674.049072	-637.747681	283.637604	1131.777222	-569.031189	-252.262894	1144.147827	-527.340454	330.610077	885.851929	-452.760925	-236.967865	904.118225	-529.052368	39.187706	964.678528	559.589050	-20.132072	935.167358	558.169861	138.347382
-579.624573	116.465340	874.236145	-552.494324	-45.232468	869.643127	-664.066162	155.462036	500.733429	-619.323059	-128.985962	506.552917	-669.809875	156.773727	87.866165	-615.475586	-146.902466	90.687569	-582.039795	196.525711	1372.554199	-533.686035	-144.082031	1375.614990	-530.681335	37.260555	1395.613647	-546.107056	30.207403	1674.062744	-638.021790	283.922394	1132.038574	-568.808105	-251.970108	1144.030151	-528.215942	331.396545	885.862610	-452.432129	-236.624908	904.032715	-528.815308	39.231251	964.674744	560.185120	-20.187838	935.199158	558.611267	138.289749
-579.500244	116.381981	874.246704	-552.229492	-45.279758	869.674316	-663.980103	155.451843	500.695709	-619.294128	-129.109756	506.672974	-669.738281	156.818253	87.866043	-615.559509	-146.962616	90.723289	-581.679382	196.457306	1372.468140	-533.307007	-144.066071	1375.549194	-530.277039	37.347450	1395.575073	-545.833984	30.722733	1674.027100	-638.251892	284.160828	1132.218018	-568.553345	-251.654968	1143.912231	-529.064941	332.244080	885.897888	-452.051971	-236.240860	903.997009	-528.579895	39.218334	964.677185	560.797913	-20.211969	935.236450	559.047607	138.231506
-579.304321	116.387688	874.259277	-551.996948	-45.257561	869.685425	-663.834045	155.436111	500.709381	-619.260986	-129.206482	506.734131	-669.505798	156.778915	87.797119	-615.571716	-147.044571	90.737495	-581.210632	196.441147	1372.482178	-532.838928	-144.053391	1375.495483	-529.777832	37.399532	1395.557495	-545.560913	31.121685	1674.077881	-638.447266	284.391998	1132.401367	-568.302307	-251.399628	1143.850098	-529.820923	332.955048	885.934021	-451.644775	-235.823700	903.976379	-528.320923	39.248367	964.670410	561.428162	-20.263630	935.280701	559.507202	138.161316
-579.147583	116.386497	874.288452	-551.789551	-45.243851	869.708923	-664.698730	155.748795	500.926361	-619.279602	-129.272842	506.818146	-669.943176	156.665756	87.873436	-615.571960	-147.079773	90.761909	-580.985413	196.510864	1372.513794	-532.618958	-143.980881	1375.461670	-529.498047	37.480633	1395.539185	-545.274353	31.527517	1674.072144	-638.610168	284.597198	1132.521973	-568.041931	-251.132523	1143.761841	-530.500427	333.628937	885.958679	-451.222443	-235.381744	903.984863	-528.095215	39.271313	964.678467	562.042358	-20.330198	935.316528	559.905273	138.126099
-578.979980	116.292862	874.279053	-551.577942	-45.249561	869.719421	-664.331299	155.633957	500.842529	-619.306824	-129.366470	506.901978	-669.811340	156.738800	87.852791	-615.580139	-147.114685	90.778961	-580.682617	196.542770	1372.496582	-532.274658	-143.930115	1375.433228	-529.136719	37.560623	1395.528687	-544.989380	31.914925	1674.074463	-638.731689	284.816650	1132.640015	-567.738220	-250.764771	1143.615845	-531.123352	334.229401	885.953125	-450.735291	-234.836578	904.024841	-527.863220	39.252945	964.660645	562.724609	-20.397699	935.319397	560.345154	138.112747
-578.812988	116.259857	874.285583	-551.392639	-45.263157	869.717896	-664.721252	155.778687	500.979492	-619.364258	-129.440506	506.964233	-669.998779	156.710693	87.885658	-615.611755	-147.146347	90.798294	-580.420044	196.731140	1372.621460	-531.951111	-143.853409	1375.444214	-528.751404	37.648743	1395.506470	-544.687805	32.305328	1674.040649	-638.806458	284.954926	1132.729248	-567.435425	-250.650345	1143.674927	-531.620728	334.804138	885.908691	-450.244385	-234.293503	904.142761	-527.639465	39.238361	964.643616	563.346680	-20.426056	935.328491	560.739136	138.110703
-578.598572	116.242699	874.288330	-551.171265	-45.294655	869.704773	-664.680359	155.803116	500.976837	-619.364441	-129.480270	506.978882	-669.969482	156.735718	87.902672	-615.582031	-147.167099	90.780960	-580.097900	196.804062	1372.638672	-531.571411	-143.790283	1375.438721	-528.385010	37.726830	1395.472656	-544.390442	32.602955	1674.076660	-638.880859	285.126892	1132.800903	-567.082581	-250.318436	1143.548828	-532.077759	335.264984	885.861938	-449.760406	-233.782974	904.197083	-527.382507	39.213318	964.622620	564.010559	-20.402443	935.298096	561.194336	138.130249
-578.454895	116.173973	874.242737	-551.003174	-45.321163	869.667786	-664.652039	155.755112	500.965912	-619.379150	-129.523682	506.973785	-669.992065	156.745361	87.935043	-615.534607	-147.164352	90.768692	-579.760132	196.874832	1372.511475	-531.178650	-143.688995	1375.446533	-528.019775	37.816040	1395.428101	-544.086609	32.896385	1674.053589	-638.908569	285.249451	1132.803467	-566.697998	-250.107758	1143.547363	-532.472229	335.711426	885.794373	-449.227509	-233.212524	904.276855	-527.172729	39.187084	964.558594	564.684631	-20.315010	935.243896	561.630981	138.189423
-578.264709	116.097267	874.219788	-550.799194	-45.393173	869.622070	-664.603821	155.725693	500.966461	-619.421753	-129.587494	506.993347	-670.058472	156.848312	87.969177	-615.509155	-147.187485	90.756226	-579.454224	196.928467	1372.427734	-530.790344	-143.621033	1375.480347	-527.673706	37.929642	1395.390747	-543.779175	33.164040	1674.037476	-638.920227	285.394867	1132.820068	-566.283142	-250.027161	1143.654175	-532.766907	336.077606	885.717651	-448.633850	-232.606262	904.423340	-526.931519	39.110989	964.506409	565.371887	-20.252686	935.189880	562.057983	138.234695
-578.078552	116.019012	874.213562	-550.591919	-45.477833	869.594116	-664.706238	155.693405	500.981812	-619.425354	-129.616013	507.013245	-669.983154	156.739151	87.938461	-615.491821	-147.178665	90.719719	-579.161133	197.006989	1372.354126	-530.421875	-143.525391	1375.523926	-527.322693	38.043457	1395.364868	-543.468262	33.403996	1674.013306	-638.896179	285.514679	1132.816528	-565.873901	-249.867355	1143.660522	-533.002197	336.360748	885.632996	-448.056183	-232.007339	904.557190	-526.700684	39.028061	964.475525	566.044006	-20.188770	935.132874	562.499878	138.286896
-577.841064	115.979034	874.181091	-550.408691	-45.548500	869.566589	-664.728394	155.678589	501.012695	-619.450378	-129.619431	506.988495	-670.001892	156.727081	87.972931	-615.512878	-147.197632	90.707443	-578.867859	197.074631	1372.287476	-530.068542	-143.417404	1375.577515	-526.970825	38.141106	1395.341797	-543.160156	33.626255	1673.998535	-638.855469	285.603912	1132.803345	-565.457153	-249.705734	1143.679565	-533.136230	336.567078	885.566833	-447.410858	-231.420319	904.730652	-526.461060	38.967522	964.433899	566.724304	-20.154169	935.098267	562.974121	138.310837
-577.617126	115.902695	874.155090	-550.234192	-45.635040	869.546265	-664.719116	155.622559	501.017548	-619.485107	-129.664291	507.026672	-669.988892	156.750458	87.984558	-615.458984	-147.205948	90.701538	-578.547119	197.185913	1372.265625	-529.720215	-143.306778	1375.640015	-526.657227	38.250217	1395.337402	-542.856079	33.813580	1673.981812	-638.740173	285.673370	1132.786743	-565.014893	-249.411957	1143.613037	-533.201599	336.737640	885.497986	-446.764008	-230.819275	904.931702	-526.233521	38.882687	964.399292	567.445496	-20.087955	935.045532	563.452332	138.369644
-577.374573	115.839890	874.119995	-550.078735	-45.698769	869.540955	-664.664063	155.536362	501.032410	-619.528503	-129.713272	507.048462	-669.955322	156.699677	87.986938	-615.505920	-147.202972	90.700722	-578.256653	197.249603	1372.209717	-529.383118	-143.213699	1375.704590	-526.334412	38.391144	1395.345581	-542.556396	33.960976	1673.973389	-638.629333	285.776398	1132.736572	-564.581421	-249.225861	1143.656128	-533.239929	336.843689	885.424255	-446.111847	-230.266556	905.115173	-526.000183	38.822342	964.364990	568.083069	-19.986141	934.993164	563.891235	138.431747
-577.113647	115.779465	874.065918	-549.920471	-45.757767	869.510010	-664.540527	155.420364	501.026642	-619.566345	-129.672394	507.073395	-669.876648	156.721695	87.989243	-615.428162	-147.211212	90.701881	-577.969666	197.369675	1372.129517	-529.043396	-143.093948	1375.783203	-526.001587	38.517300	1395.329346	-542.279541	34.056450	1673.934937	-638.464661	285.800140	1132.645142	-564.110352	-249.279617	1143.842163	-533.184326	336.887238	885.303833	-445.423767	-229.677002	905.339172	-525.759399	38.757515	964.309937	568.787659	-19.916597	934.946899	564.390625	138.471069
-576.907104	115.716576	874.016663	-549.793823	-45.802010	869.476318	-664.478638	155.369446	501.021301	-619.599670	-129.687805	507.076477	-669.860168	156.689438	88.014763	-615.424683	-147.208939	90.731346	-577.624512	197.325058	1371.916870	-528.710815	-142.978394	1375.858521	-525.671997	38.660732	1395.295776	-541.979309	34.197922	1673.944092	-638.318176	285.865570	1132.565430	-563.625366	-249.154022	1143.920044	-533.038330	336.856506	885.197937	-444.705444	-229.176422	905.556152	-525.544861	38.703205	964.248962	569.489502	-19.819717	934.930542	564.860168	138.534027
-576.722656	115.693771	874.003967	-549.685547	-45.854317	869.478577	-664.451477	155.322372	501.039581	-619.657166	-129.689941	507.107452	-669.841125	156.686691	88.021362	-615.410767	-147.218292	90.741447	-577.308044	197.439209	1371.829468	-528.388916	-142.823105	1375.904907	-525.354736	38.784065	1395.283691	-541.699768	34.273529	1673.934082	-638.121765	285.865753	1132.471558	-563.173218	-249.003815	1143.920288	-532.834290	336.748657	885.059875	-443.931244	-228.633377	905.761230	-525.361389	38.662327	964.228699	570.185181	-19.707634	934.890686	565.350220	138.636124
-576.515015	115.626503	873.964783	-549.551331	-45.900661	869.467590	-664.309326	155.246262	500.989990	-619.682800	-129.674606	507.111511	-669.787048	156.656052	88.030479	-615.402405	-147.228714	90.736359	-577.009583	197.545090	1371.767090	-528.122498	-142.705582	1375.962280	-525.068604	38.898960	1395.282837	-541.438599	34.338879	1673.919678	-637.894653	285.827118	1132.357544	-562.682922	-248.896683	1143.946655	-532.572205	336.589661	884.933167	-443.122986	-228.097794	906.045471	-525.158691	38.610672	964.190369	570.852234	-19.681791	934.895752	565.862915	138.687454
-576.321716	115.631927	873.953064	-549.431213	-45.948215	869.454895	-664.199524	155.189621	501.025909	-619.717163	-129.660965	507.125763	-669.779541	156.644501	88.065582	-615.400635	-147.227463	90.737793	-576.712769	197.635437	1371.704102	-527.862183	-142.586411	1376.000610	-524.773987	39.020737	1395.264526	-541.167358	34.369762	1673.927734	-637.644409	285.806549	1132.227905	-562.193604	-248.799393	1143.974731	-532.250061	336.349548	884.828369	-442.303833	-227.644592	906.306213	-524.968140	38.576664	964.164795	571.482422	-19.636454	934.915710	566.367493	138.715698
-576.130554	115.587791	873.930786	-549.298584	-45.997616	869.447510	-663.948425	155.113510	500.964905	-619.698059	-129.651443	507.134491	-669.700684	156.661362	88.058578	-615.398560	-147.218079	90.731033	-576.450867	197.882950	1371.753662	-527.627747	-142.477448	1376.038330	-524.500061	39.146706	1395.255981	-540.911682	34.401272	1673.921875	-637.324036	285.796478	1132.125122	-561.717773	-248.686020	1143.996948	-531.837585	336.080902	884.744995	-441.441772	-227.118729	906.580200	-524.767029	38.531555	964.133850	572.134460	-19.625996	934.988586	566.856262	138.708359
-575.909058	115.552155	873.920044	-549.171936	-46.007374	869.443237	-663.949036	155.143051	501.033356	-619.651428	-129.618774	507.125580	-669.694824	156.640808	88.083916	-615.374756	-147.195618	90.714645	-576.127441	198.013031	1371.686523	-527.395996	-142.359818	1376.085327	-524.210938	39.271248	1395.248901	-540.673218	34.405014	1673.915283	-637.023804	285.742126	1132.005005	-561.227844	-248.594711	1144.030762	-531.368896	335.723755	884.617798	-440.615356	-226.672684	906.823975	-524.558594	38.496914	964.112732	572.750610	-19.569815	935.034668	567.351807	138.731476
-575.680786	115.513748	873.882263	-548.989746	-46.072830	869.441833	-663.683289	155.062073	500.971375	-619.612488	-129.560608	507.117279	-669.650208	156.660294	88.112473	-615.307434	-147.202942	90.706184	-575.805359	198.136978	1371.642578	-527.208008	-142.245560	1376.118896	-523.913208	39.401772	1395.245728	-540.424927	34.447041	1673.862549	-636.666321	285.618408	1131.892334	-560.765686	-248.462646	1144.029785	-530.812866	335.310455	884.536072	-439.740540	-226.251099	907.075989	-524.325867	38.459194	964.081238	573.358765	-19.461763	935.094421	567.837097	138.773621
-575.474915	115.494789	873.888794	-548.813660	-46.097015	869.437256	-663.787170	155.105728	501.054565	-619.550476	-129.516663	507.106415	-669.713806	156.650238	88.142838	-615.243713	-147.185577	90.696220	-575.473816	198.217667	1371.581787	-526.996155	-142.131134	1376.151855	-523.630066	39.509201	1395.225586	-540.200867	34.396877	1673.904663	-636.272705	285.490540	1131.749756	-560.291931	-248.396866	1144.081055	-530.195984	334.874146	884.452515	-438.892944	-225.811020	907.347778	-524.110168	38.428482	964.072388	573.915466	-19.428900	935.143127	568.344421	138.816437
-575.309753	115.454338	873.881836	-548.679565	-46.121105	869.441162	-663.868652	155.133957	501.110779	-619.483337	-129.471802	507.074005	-669.772827	156.564590	88.147621	-615.166870	-147.162186	90.689354	-575.176147	198.335175	1371.540405	-526.810974	-142.028076	1376.199463	-523.362549	39.615372	1395.205444	-539.965759	34.417358	1673.849731	-635.861328	285.432648	1131.583496	-559.827820	-248.313431	1144.121948	-529.581360	334.333160	884.314697	-438.013947	-225.430359	907.613586	-523.925171	38.401749	964.056091	574.487610	-19.424694	935.229858	568.848633	138.860901
-575.154541	115.436165	873.869446	-548.524658	-46.160484	869.429382	-664.115845	155.211670	501.202545	-619.453125	-129.424469	507.061493	-669.914612	156.490417	88.202477	-615.229675	-147.160675	90.678329	-574.860657	198.466736	1371.500000	-526.640015	-141.904999	1376.238525	-523.090576	39.706093	1395.214600	-539.768921	34.367004	1673.902710	-635.404907	285.299988	1131.422363	-559.391907	-248.167831	1144.116821	-528.911499	333.819122	884.231689	-437.130859	-225.007568	907.878479	-523.740417	38.377972	964.031555	574.970520	-19.388456	935.301819	569.313904	138.920868
-574.988464	115.455772	873.871399	-548.385620	-46.185570	869.408875	-664.163635	155.233307	501.252960	-619.412048	-129.374695	507.059662	-669.983459	156.423370	88.219223	-615.219971	-147.135254	90.680084	-574.540955	198.590683	1371.486328	-526.465942	-141.794189	1376.283081	-522.830017	39.800869	1395.232422	-539.562378	34.337612	1673.896729	-634.961853	285.175690	1131.321899	-558.956726	-248.046616	1144.117676	-528.082703	333.187378	884.116211	-436.269958	-224.685989	908.161499	-523.566528	38.358715	964.014160	575.438293	-19.286201	935.345520	569.738098	139.008789
-574.828125	115.432671	873.859253	-548.209290	-46.227097	869.394653	-663.038269	154.832489	500.991699	-619.366516	-129.314316	507.060089	-669.497131	156.549957	88.153763	-615.202332	-147.109573	90.671242	-574.233276	198.704758	1371.469727	-526.315002	-141.710266	1376.329102	-522.569031	39.899002	1395.234741	-539.365906	34.314278	1673.905884	-634.459167	285.019348	1131.206909	-558.538513	-247.944214	1144.138184	-527.310791	332.587494	884.067688	-435.420471	-224.345947	908.445984	-523.379028	38.331947	963.992859	575.903381	-19.198408	935.369141	570.196533	139.056976
-574.650940	115.451233	873.850708	-548.083130	-46.184792	869.380981	-664.083252	155.177231	501.288849	-619.308411	-129.244339	507.048950	-670.018494	156.345306	88.236221	-615.174500	-147.075577	90.668434	-573.905273	198.664474	1371.317505	-526.136475	-141.596085	1376.346069	-522.335571	39.993916	1395.250732	-539.166260	34.286221	1673.911133	-633.963013	284.917877	1131.093872	-558.146606	-247.841705	1144.145142	-526.419250	331.880005	883.978943	-434.557312	-224.058578	908.741882	-523.212769	38.350536	963.976196	576.382935	-19.087358	935.405090	570.647339	139.135178
-574.500916	115.499237	873.858398	-547.975769	-46.162067	869.368958	-662.902344	154.783722	501.017914	-619.258484	-129.182587	507.047363	-669.475159	156.490402	88.185402	-615.163025	-147.084152	90.693604	-573.611084	198.755692	1371.287231	-526.014648	-141.511719	1376.382446	-522.102966	40.089516	1395.259155	-538.971741	34.253529	1673.914429	-633.395508	284.745544	1130.922607	-557.762512	-247.573700	1144.006714	-525.471130	331.169067	883.943909	-433.705719	-223.782028	909.040283	-523.064026	38.367455	963.966492	576.800232	-19.034327	935.455811	571.088379	139.184296
-574.330383	115.526802	873.856812	-547.845642	-46.141926	869.364258	-661.680847	154.369476	500.753479	-619.230713	-129.115356	507.069366	-668.906372	156.649460	88.134224	-615.119507	-147.021713	90.715874	-573.291748	198.892166	1371.295532	-525.858337	-141.411179	1376.418457	-521.889221	40.159100	1395.269165	-538.786987	34.219147	1673.926880	-632.852905	284.624573	1130.840088	-557.368347	-247.625610	1144.175415	-524.555847	330.472076	883.912170	-432.858643	-223.458160	909.352966	-522.904419	38.381443	963.959900	577.134338	-19.061314	935.524414	571.489075	139.197845
-574.177368	115.633057	873.870056	-547.739441	-46.065392	869.355774	-662.225037	154.538513	500.919647	-619.202820	-129.020264	507.090668	-669.183105	156.507156	88.201393	-615.202759	-146.979462	90.707321	-572.993713	198.985413	1371.302979	-525.727295	-141.300522	1376.455322	-521.684814	40.244545	1395.284546	-538.604736	34.200073	1673.939819	-632.274597	284.466492	1130.746338	-557.022461	-247.539124	1144.185181	-523.481506	329.705017	883.841187	-432.066559	-223.258713	909.616516	-522.756531	38.451874	963.955566	577.460876	-19.032070	935.545105	571.866821	139.252716
-574.051270	115.664825	873.846375	-547.655396	-46.009117	869.357971	-661.178406	154.203598	500.658356	-619.142517	-128.925766	507.074982	-668.706909	156.653687	88.150749	-615.148560	-146.935562	90.732834	-572.757751	199.192276	1371.390381	-525.612244	-141.208923	1376.461304	-521.469482	40.328777	1395.292603	-538.422058	34.211735	1673.897827	-631.663391	284.332703	1130.585327	-556.678406	-247.433701	1144.160156	-522.510132	328.949585	883.811401	-431.310425	-223.025909	909.854065	-522.627258	38.505516	963.934387	577.804138	-18.968336	935.590576	572.255493	139.295059
-573.925049	115.654846	873.825256	-547.549377	-45.957981	869.358826	-662.102417	154.487671	500.930084	-619.112061	-128.787415	507.062714	-669.127136	156.500473	88.228767	-615.146484	-146.879791	90.747238	-572.483582	199.295776	1371.390503	-525.507629	-141.112717	1376.480835	-521.274597	40.394588	1395.309814	-538.241760	34.155220	1673.954224	-631.066101	284.193237	1130.454956	-556.325317	-247.237930	1144.054565	-521.431519	328.167297	883.823792	-430.492767	-222.782730	910.111755	-522.489685	38.539059	963.914856	578.145264	-18.918455	935.617371	572.627808	139.330582
-573.800354	115.679222	873.818054	-547.424988	-45.919941	869.348572	-662.370117	154.582642	501.013885	-619.041077	-128.638168	507.050812	-669.239380	156.409454	88.226250	-615.089966	-146.830933	90.725784	-572.211731	199.370087	1371.372314	-525.393677	-141.015411	1376.496826	-521.069702	40.436848	1395.319824	-538.065735	34.123806	1673.953857	-630.459961	283.959015	1130.324463	-555.988708	-247.322571	1144.179932	-520.287598	327.351624	883.801819	-429.776520	-222.632080	910.367249	-522.338440	38.573444	963.894958	578.419067	-18.896948	935.652100	572.925903	139.375320
-573.642395	115.721024	873.784546	-547.301453	-45.855213	869.343994	-662.317139	154.561081	500.998749	-618.947510	-128.487640	507.014557	-669.216675	156.416748	88.244125	-614.986816	-146.752228	90.705902	-571.911926	199.442764	1371.356201	-525.305725	-140.954773	1376.514038	-520.892883	40.484665	1395.312378	-537.874878	34.093235	1673.938477	-629.821228	283.788208	1130.179932	-555.677429	-247.281937	1144.156250	-519.194458	326.526764	883.811096	-429.093384	-222.482620	910.585449	-522.177856	38.639034	963.867188	578.692261	-18.829491	935.643860	573.226929	139.437531
-573.493835	115.774178	873.767822	-547.166626	-45.797665	869.319946	-662.203003	154.513260	500.979919	-618.848877	-128.373077	506.962555	-669.191589	156.384705	88.220757	-615.065918	-146.712555	90.679298	-571.646545	199.503021	1371.345459	-525.244080	-140.898849	1376.517090	-520.682739	40.547699	1395.310181	-537.689880	34.069530	1673.927979	-629.211975	283.609589	1130.034302	-555.366699	-247.214767	1144.117676	-517.996094	325.703766	883.804382	-428.404602	-222.383453	910.794495	-522.012451	38.691204	963.837097	578.934998	-18.791880	935.641602	573.507690	139.511185
-573.356018	115.867729	873.764832	-547.018982	-45.712193	869.316833	-662.149414	154.526199	500.988983	-618.758789	-128.242630	506.960693	-669.186951	156.376862	88.228683	-614.967590	-146.632813	90.672668	-571.358276	199.499557	1371.254395	-525.171387	-140.827744	1376.536499	-520.486206	40.596752	1395.327881	-537.512817	34.049164	1673.914551	-628.590271	283.420105	1129.909302	-555.080872	-247.194946	1144.107910	-516.807617	324.911591	883.826294	-427.792542	-222.272186	910.980591	-521.860474	38.784405	963.830078	579.139343	-18.782425	935.656982	573.761475	139.503128
-573.209473	115.932312	873.758789	-546.884888	-45.624687	869.309326	-662.094727	154.520950	500.986481	-618.639954	-128.144501	506.955963	-669.151978	156.391220	88.257553	-614.989258	-146.592896	90.702805	-571.113586	199.588898	1371.280762	-525.105164	-140.790329	1376.573730	-520.328125	40.656635	1395.342529	-537.354492	34.031204	1673.911133	-627.942444	283.279053	1129.753296	-554.787720	-247.158127	1144.125977	-515.618347	324.126678	883.884460	-427.212891	-222.196548	911.156067	-521.716492	38.857803	963.821899	579.319092	-18.785177	935.655212	574.021179	139.515228
-573.063965	116.023567	873.768311	-546.734497	-45.529739	869.305725	-662.033447	154.543854	501.019714	-618.501221	-128.016510	506.928345	-669.130493	156.384949	88.240608	-614.937378	-146.558197	90.701164	-570.832275	199.653717	1371.304932	-525.036438	-140.728668	1376.563232	-520.161194	40.702595	1395.368164	-537.199829	34.020477	1673.908691	-627.302063	283.061676	1129.601196	-554.524658	-247.180069	1144.161255	-514.405334	323.275574	883.913635	-426.656342	-222.155487	911.367920	-521.566467	38.945030	963.824158	579.470337	-18.779369	935.657898	574.226746	139.540482
-572.911072	116.148689	873.776184	-546.593994	-45.419266	869.283081	-661.959656	154.538681	501.036224	-618.403748	-127.948685	506.923950	-669.095215	156.393814	88.264694	-614.954712	-146.562393	90.701675	-570.564453	199.754074	1371.324219	-524.948914	-140.657379	1376.590698	-519.966003	40.736862	1395.387817	-537.032043	34.038330	1673.851074	-626.650146	282.895355	1129.510986	-554.271484	-247.172028	1144.195313	-513.173889	322.541046	883.975952	-426.159180	-222.161652	911.542480	-521.416992	39.042561	963.816467	579.633850	-18.760313	935.669617	574.445007	139.520721
-572.762573	116.271973	873.774658	-546.466370	-45.288452	869.270264	-661.914429	154.550827	501.050873	-618.270874	-127.844032	506.907379	-669.101379	156.370819	88.269897	-614.928894	-146.520447	90.723495	-570.349792	199.822556	1371.350098	-524.872192	-140.617859	1376.595459	-519.807678	40.786366	1395.404907	-536.893250	34.028316	1673.860352	-626.019836	282.727112	1129.428955	-554.040344	-247.177429	1144.173950	-511.957947	321.709503	884.040710	-425.705780	-222.127731	911.694580	-521.274353	39.159203	963.807800	579.809875	-18.741365	935.671631	574.652466	139.583923
-572.611389	116.391983	873.786316	-546.318909	-45.177017	869.249268	-661.854309	154.582001	501.051910	-618.166382	-127.730736	506.878784	-669.043152	156.393845	88.264801	-614.932190	-146.480957	90.715225	-570.114502	199.887375	1371.381958	-524.771362	-140.547653	1376.597046	-519.701965	40.817913	1395.348389	-536.762512	33.962910	1673.902100	-625.262451	282.597595	1129.427002	-553.840515	-247.183868	1144.168091	-510.745209	320.977631	884.170471	-425.281891	-222.161163	911.825928	-521.122253	39.255653	963.802734	579.958923	-18.707397	935.661926	574.811035	139.595718
-572.508423	116.508820	873.776672	-546.226318	-45.076622	869.247070	-661.811523	154.586136	501.081543	-618.096680	-127.628220	506.873505	-669.039917	156.381622	88.265694	-614.956787	-146.413239	90.739143	-569.889709	199.965515	1371.415039	-524.695068	-140.486160	1376.613159	-519.467346	40.848190	1395.440063	-536.634583	33.948608	1673.903320	-624.643433	282.526550	1129.346680	-553.638245	-247.211044	1144.203735	-509.554779	320.222382	884.248291	-424.911621	-222.220169	911.975891	-521.015015	39.367321	963.792786	580.139709	-18.692457	935.653076	575.007751	139.633163
-572.362366	116.587585	873.768127	-546.084167	-44.976109	869.233459	-661.797058	154.579742	501.063812	-617.999390	-127.487038	506.885315	-669.018677	156.351059	88.272964	-614.915283	-146.379120	90.750595	-569.645447	200.012207	1371.460449	-524.610840	-140.430634	1376.627075	-519.295166	40.892242	1395.468994	-536.504211	33.938206	1673.903809	-624.002014	282.456268	1129.267578	-553.455444	-247.093811	1144.117188	-508.331024	319.509796	884.372925	-424.575348	-222.281281	912.079712	-520.875916	39.452785	963.783936	580.312500	-18.674974	935.653320	575.176208	139.635025
-572.235229	116.694885	873.777832	-545.959534	-44.872635	869.229370	-661.701233	154.596039	501.047394	-617.947144	-127.374924	506.895905	-668.944763	156.379242	88.262764	-614.908386	-146.325241	90.793594	-569.447754	200.151245	1371.631714	-524.533142	-140.363983	1376.644897	-519.146301	40.922096	1395.500854	-536.392578	33.916031	1673.898193	-623.327087	282.271271	1129.155518	-553.292114	-247.114166	1144.159302	-507.165985	318.889130	884.485901	-424.317413	-222.343414	912.162964	-520.734558	39.552277	963.780518	580.472107	-18.681953	935.651672	575.341858	139.620605
-572.096313	116.788071	873.778381	-545.853699	-44.775795	869.205688	-661.658630	154.579102	501.066345	-617.912598	-127.249100	506.890869	-668.770935	156.064346	88.045120	-614.876526	-146.260086	90.786530	-569.194214	200.174072	1371.590576	-524.448120	-140.319641	1376.642944	-518.965759	40.941605	1395.534180	-536.267944	33.889019	1673.889771	-622.692688	282.149872	1129.080200	-553.127441	-247.152679	1144.183960	-505.954926	318.224823	884.606445	-424.075378	-222.426346	912.234741	-520.600281	39.627724	963.764832	580.626160	-18.676008	935.640320	575.497437	139.609314
-571.973083	116.869896	873.752686	-545.739929	-44.710270	869.206116	-661.599670	154.577850	501.087341	-617.871033	-127.111092	506.867828	-668.741028	156.067505	88.069038	-614.808289	-146.192291	90.804001	-568.929016	200.180603	1371.562012	-524.348145	-140.277939	1376.657104	-518.805969	40.956303	1395.542969	-536.148560	33.875088	1673.889771	-622.047974	282.143799	1129.045654	-552.999817	-247.122559	1144.174072	-504.794006	317.673615	884.740784	-423.886536	-222.561462	912.278564	-520.469116	39.715931	963.746338	580.777344	-18.659525	935.628845	575.621521	139.624359
-571.807739	116.930229	873.762329	-545.572937	-44.620110	869.196899	-661.488464	154.583420	501.094086	-617.832336	-126.994247	506.860596	-668.693359	156.040024	88.080559	-614.756348	-146.151337	90.785919	-568.687439	200.234360	1371.606201	-524.271301	-140.217865	1376.658691	-518.643188	40.969456	1395.561157	-536.044312	33.866772	1673.883545	-621.415100	281.955566	1128.977417	-552.898193	-247.155731	1144.197754	-503.668884	317.212677	884.825745	-423.748535	-222.690399	912.292358	-520.290894	39.783562	963.741821	580.926880	-18.655069	935.617004	575.771851	139.588089
-571.694458	117.030731	873.765747	-545.462524	-44.555008	869.176636	-661.481689	154.620255	501.151703	-617.823730	-126.884323	506.872070	-668.682251	155.999115	88.097351	-614.719482	-146.116119	90.793175	-568.416199	200.278091	1371.635132	-524.184692	-140.176727	1376.664185	-518.486267	41.004417	1395.589111	-535.953003	33.845654	1673.892090	-620.822449	281.945496	1128.977417	-552.804504	-247.150665	1144.190552	-502.589569	316.685791	885.106140	-423.635651	-222.846710	912.308899	-520.164185	39.853947	963.727661	581.049194	-18.645674	935.602722	575.903137	139.604141
-571.557373	117.097977	873.756836	-545.360352	-44.457561	869.164246	-661.408569	154.634918	501.130707	-617.777405	-126.765305	506.866913	-668.702942	155.986328	88.115814	-614.716064	-146.066071	90.787155	-568.214233	200.348511	1371.712402	-524.120056	-140.161911	1376.655884	-518.337463	41.042526	1395.628418	-535.876587	33.857731	1673.849731	-620.199585	281.867310	1128.892944	-552.741028	-247.157898	1144.214966	-501.493500	316.259460	885.256714	-423.551147	-223.015717	912.301208	-520.023499	39.930313	963.708496	581.176147	-18.678635	935.590759	576.030029	139.552032
-571.411743	117.188881	873.761353	-545.248779	-44.397457	869.154541	-661.340454	154.638641	501.138763	-617.727173	-126.632843	506.849182	-668.696533	155.967133	88.117966	-614.687378	-146.015060	90.763710	-567.996033	200.380478	1371.738281	-524.057373	-140.126480	1376.654541	-518.191772	41.072502	1395.655518	-535.777283	33.824364	1673.876099	-619.647339	281.881500	1128.874268	-552.719360	-247.169556	1144.225708	-500.393433	315.878021	885.451172	-423.532532	-223.236191	912.283997	-519.883118	39.990948	963.701599	581.317871	-18.669535	935.585205	576.175842	139.522186
-571.281616	117.256546	873.772705	-545.129761	-44.367043	869.152649	-661.316467	154.703690	501.158539	-617.692932	-126.510208	506.857269	-668.701416	155.971130	88.122063	-614.669739	-145.973724	90.801285	-567.768250	200.396667	1371.729858	-523.988708	-140.087692	1376.657471	-518.063721	41.091877	1395.675293	-535.701721	33.814156	1673.887085	-619.098450	281.878326	1128.843994	-552.692383	-247.170792	1144.229614	-499.311096	315.503723	885.624390	-423.552155	-223.408310	912.232788	-519.747742	40.030815	963.702209	581.435852	-18.712309	935.578003	576.288452	139.523056
-571.132019	117.344612	873.783936	-545.028809	-44.270741	869.145508	-661.232605	154.723297	501.157410	-617.649719	-126.390694	506.856720	-668.699890	155.927399	88.103081	-614.644348	-145.922623	90.815804	-567.570251	200.412277	1371.758789	-523.929871	-140.094849	1376.668213	-517.929016	41.097855	1395.713867	-535.626770	33.798756	1673.890869	-618.542053	281.931824	1128.810791	-552.701904	-247.340500	1144.358887	-498.315063	315.267029	885.834961	-423.601959	-223.627457	912.228577	-519.614746	40.102417	963.701843	581.536987	-18.733753	935.591492	576.407959	139.447708
-570.977112	117.416077	873.818115	-544.930298	-44.217426	869.146179	-661.162354	154.717621	501.172852	-617.617554	-126.242790	506.843903	-668.662903	155.944489	88.127075	-614.634644	-145.864365	90.860786	-567.366272	200.451416	1371.832275	-523.879944	-140.073746	1376.673706	-517.804321	41.098812	1395.784058	-535.546753	33.827148	1673.861450	-617.992065	281.937988	1128.818481	-552.729675	-247.362503	1144.399048	-497.296814	314.971649	886.042542	-423.693573	-223.852875	912.188477	-519.483582	40.132648	963.718628	581.690247	-18.774799	935.588196	576.545837	139.415634
-570.830261	117.431969	873.849792	-544.837280	-44.204418	869.172852	-660.223999	154.452942	500.950562	-617.562866	-126.137009	506.842651	-668.264771	156.042877	88.090111	-614.600159	-145.815460	90.861687	-567.159058	200.470200	1371.903687	-523.814148	-140.083755	1376.701538	-517.658813	41.108337	1395.858765	-535.472290	33.814034	1673.884399	-617.486511	281.995758	1128.821289	-552.767334	-247.360031	1144.433105	-496.378326	314.809387	886.281677	-423.813263	-224.069336	912.159546	-519.361511	40.131725	963.747498	581.831360	-18.827244	935.626587	576.697998	139.347076
-570.660217	117.518387	873.879761	-544.711304	-44.175785	869.176636	-660.097656	154.459122	500.969452	-617.536316	-126.049286	506.863800	-668.216919	156.037506	88.098473	-614.567688	-145.756866	90.878197	-566.964966	200.505020	1371.984253	-523.763611	-140.064255	1376.712402	-517.523682	41.105495	1395.909790	-535.396301	33.790512	1673.894531	-616.973511	282.159515	1128.887085	-552.824341	-247.364456	1144.450806	-495.408417	314.606750	886.542114	-423.964813	-224.311111	912.085999	-519.222229	40.160992	963.769043	581.965271	-18.877705	935.656860	576.827942	139.330688
-570.535339	117.525208	873.893982	-544.602234	-44.188568	869.186951	-660.070740	154.471359	500.967499	-617.504944	-125.960159	506.891022	-668.260986	156.025253	88.124641	-614.573669	-145.714890	90.887695	-566.788147	200.518219	1372.044312	-523.724792	-140.074936	1376.718994	-517.404480	41.085690	1395.938965	-535.336426	33.770660	1673.913208	-616.441467	282.158936	1128.895264	-552.883423	-247.391953	1144.489868	-494.491394	314.522583	886.748962	-424.136963	-224.589218	912.040405	-519.103149	40.151989	963.780701	582.119080	-18.923927	935.679199	576.963684	139.302872
-570.397949	117.511902	873.877197	-544.477661	-44.202724	869.192200	-660.014648	154.437592	500.970734	-617.480774	-125.888199	506.883301	-668.249695	155.981964	88.115913	-614.570129	-145.671188	90.874237	-566.607849	200.523529	1372.086426	-523.665894	-140.065948	1376.731812	-517.281433	41.103287	1395.965820	-535.284485	33.701271	1673.954224	-615.988831	282.219330	1128.954346	-552.950928	-247.379959	1144.537964	-493.675201	314.531403	886.960510	-424.331116	-224.877213	911.963562	-518.975281	40.147213	963.775879	582.224365	-18.996237	935.682922	577.088440	139.252289
-570.252014	117.522926	873.853943	-544.379028	-44.222805	869.174194	-660.689453	154.691422	501.183044	-617.421692	-125.826584	506.873444	-668.599548	155.839615	88.168137	-614.494873	-145.608612	90.866493	-566.409119	200.519608	1372.134155	-523.633423	-140.082397	1376.731567	-517.158081	41.073380	1395.990479	-535.229858	33.667847	1673.953247	-615.522644	282.409363	1129.045044	-553.049011	-247.416718	1144.554565	-492.877960	314.525452	887.188110	-424.545654	-225.127518	911.880005	-518.844849	40.135159	963.752136	582.338928	-19.046616	935.695190	577.185059	139.221573
-570.113831	117.447906	873.819092	-544.261963	-44.246586	869.168823	-660.679138	154.712463	501.213776	-617.365112	-125.751488	506.884613	-668.608521	155.844635	88.191086	-614.477600	-145.592316	90.872482	-566.194092	200.498352	1372.192261	-523.572571	-140.105713	1376.735229	-517.042419	41.062881	1396.015869	-535.168640	33.632309	1673.953613	-615.051270	282.526978	1129.077148	-553.135681	-247.439392	1144.591431	-492.117157	314.556335	887.405029	-424.790131	-225.426224	911.789551	-518.715759	40.098946	963.730896	582.469727	-19.103991	935.713013	577.334290	139.173569
-569.961731	117.463081	873.842834	-544.151428	-44.240963	869.168274	-660.498657	154.664322	501.218933	-617.316956	-125.708977	506.836700	-668.575623	155.830368	88.211296	-614.396545	-145.528595	90.864548	-565.978943	200.473923	1372.246948	-523.548828	-140.105576	1376.745605	-516.909058	41.022831	1396.041504	-535.112183	33.577087	1673.970581	-614.606384	282.680511	1129.155029	-553.247009	-247.485703	1144.635376	-491.350800	314.655243	887.642700	-425.039795	-225.704712	911.734131	-518.590881	40.084236	963.746155	582.563660	-19.165123	935.728333	577.447266	139.134125
-569.810181	117.448524	873.850525	-544.051758	-44.259014	869.179871	-660.333374	154.614761	501.207581	-617.238159	-125.645164	506.837097	-668.506226	155.807709	88.221191	-614.389893	-145.522110	90.865692	-565.781982	200.466705	1372.307983	-523.519409	-140.139633	1376.770996	-516.782776	40.976143	1396.086060	-535.057495	33.541698	1673.990234	-614.186462	282.884460	1129.243530	-553.367310	-247.533569	1144.681885	-490.675873	314.802765	887.912109	-425.322784	-226.014236	911.684631	-518.471191	40.056705	963.758667	582.707581	-19.217947	935.739563	577.609497	139.077225
-569.697327	117.380623	873.850708	-543.961426	-44.277569	869.189819	-660.222168	154.584473	501.225281	-617.197693	-125.623947	506.866241	-668.485046	155.793762	88.226814	-614.387024	-145.482147	90.877373	-565.572449	200.440002	1372.351196	-523.501465	-140.182846	1376.790283	-516.675476	40.943069	1396.135498	-535.002075	33.493183	1674.009155	-613.798584	283.170868	1129.319092	-553.519226	-247.602798	1144.727295	-490.094055	314.990234	888.115173	-425.612549	-226.300125	911.627686	-518.372559	40.014278	963.764954	582.829285	-19.242537	935.735474	577.759094	139.010391
-569.577515	117.391411	873.866272	-543.876343	-44.314201	869.195618	-660.134399	154.577347	501.208618	-617.094482	-125.572227	506.837433	-668.472534	155.751175	88.218658	-614.351074	-145.438766	90.886711	-565.350952	200.410706	1372.398193	-523.475769	-140.221939	1376.815918	-516.642517	40.892052	1396.080566	-534.950073	33.441734	1674.023071	-613.430908	283.425873	1129.416870	-553.672485	-247.697540	1144.782837	-489.521484	315.215607	888.316650	-425.922729	-226.595795	911.561646	-518.274292	39.985733	963.777954	582.954712	-19.291807	935.762390	577.918701	138.981003
-569.443359	117.377617	873.859070	-543.800598	-44.313782	869.196899	-660.055908	154.536392	501.199524	-617.050110	-125.548485	506.847260	-668.465454	155.726379	88.188019	-614.320313	-145.425232	90.908623	-565.162231	200.372406	1372.454956	-523.460693	-140.256042	1376.849609	-516.433777	40.845573	1396.217529	-534.893372	33.381199	1674.035889	-613.079407	283.747528	1129.512451	-553.832397	-247.647690	1144.727417	-488.957581	315.439514	888.507324	-426.271515	-226.932327	911.492615	-518.177063	39.968975	963.778625	583.095764	-19.300140	935.757385	578.081787	138.927261
-569.313293	117.312645	873.867432	-543.699524	-44.368237	869.204956	-659.943787	154.462723	501.166046	-616.969788	-125.523071	506.848145	-668.457336	155.707001	88.209694	-614.317017	-145.395950	90.896530	-564.941162	200.316498	1372.526123	-523.436035	-140.313416	1376.865234	-516.309265	40.790367	1396.239136	-534.838989	33.327774	1674.038452	-612.689941	284.053345	1129.622437	-554.003174	-247.889801	1144.882324	-488.459442	315.724121	888.722900	-426.600433	-227.240906	911.452820	-518.066833	39.901505	963.789307	583.233032	-19.350868	935.802246	578.221130	138.880951
-569.213074	117.259766	873.864197	-543.642700	-44.388351	869.216003	-659.922546	154.450211	501.187347	-616.886414	-125.493095	506.834381	-668.666260	155.980667	88.442139	-614.315735	-145.367554	90.900627	-564.730835	200.260330	1372.564697	-523.422791	-140.370468	1376.887939	-516.175598	40.728504	1396.261597	-534.788452	33.269047	1674.063965	-612.359009	284.360809	1129.729126	-554.189270	-248.004822	1144.937988	-488.024658	316.029022	888.903625	-426.913574	-227.504730	911.405579	-517.984558	39.864178	963.791687	583.407715	-19.381535	935.811157	578.384705	138.838470
-569.108887	117.193390	873.867188	-543.544800	-44.457664	869.226501	-659.121155	154.157150	500.983246	-616.845276	-125.507896	506.854492	-668.306335	156.063889	88.369057	-614.281189	-145.342682	90.915207	-564.532410	200.221527	1372.617554	-523.389832	-140.406906	1376.899048	-516.052307	40.660210	1396.294189	-534.727051	33.201332	1674.074951	-612.049133	284.702881	1129.872437	-554.373535	-248.154938	1145.015503	-487.615448	316.407776	889.081665	-427.244263	-227.804428	911.361877	-517.901184	39.796055	963.805786	583.592529	-19.392292	935.833679	578.526123	138.817749
-569.015076	117.142303	873.881226	-543.456665	-44.518471	869.240295	-659.000610	154.084366	500.948120	-616.780701	-125.489876	506.851959	-668.294617	156.059845	88.375534	-614.278870	-145.324066	90.915398	-564.315002	200.160980	1372.668091	-523.373657	-140.464447	1376.918091	-515.943665	40.599449	1396.333252	-534.657715	33.124500	1674.086548	-611.754211	285.026093	1130.017578	-554.561646	-248.272705	1145.051270	-487.270111	316.793854	889.255859	-427.587402	-228.127762	911.324097	-517.820374	39.736660	963.824097	583.724365	-19.455851	935.840698	578.667419	138.792572
-568.940125	117.071159	873.870972	-543.375122	-44.622158	869.248596	-658.935730	154.047684	500.957184	-616.737000	-125.498077	506.836243	-668.282288	156.026810	88.370850	-614.309998	-145.304321	90.907104	-564.107361	200.102982	1372.726929	-523.358704	-140.530960	1376.928833	-515.813538	40.534992	1396.346680	-534.598267	33.058559	1674.094971	-611.489685	285.344849	1130.140137	-554.773254	-248.404388	1145.107056	-486.966370	317.125000	889.415588	-427.933624	-228.450790	911.293701	-517.755554	39.658493	963.828369	583.857788	-19.482035	935.854187	578.800293	138.744736
-568.841003	116.980263	873.871887	-543.283508	-44.692657	869.233643	-658.868164	154.009232	500.948425	-616.653015	-125.481888	506.832672	-668.267029	155.997833	88.353195	-614.241943	-145.266907	90.907791	-563.882935	200.024200	1372.767944	-523.328918	-140.601028	1376.927856	-515.686707	40.478897	1396.368408	-534.507324	32.975681	1674.097412	-611.207397	285.604248	1130.261108	-554.991272	-248.541977	1145.157227	-486.718781	317.545471	889.547913	-428.257324	-228.769653	911.263611	-517.665527	39.566444	963.823975	583.985168	-19.510792	935.855164	578.922485	138.718338
-568.768433	116.879417	873.844910	-543.211060	-44.818752	869.237122	-658.777100	153.940552	500.924377	-616.551270	-125.445709	506.781586	-668.290283	155.960266	88.339966	-614.191650	-145.248596	90.885193	-563.662476	199.955490	1372.831299	-523.288330	-140.666107	1376.945313	-515.554810	40.411015	1396.381714	-534.416748	32.905308	1674.098145	-610.940369	285.876678	1130.366943	-555.186462	-248.522827	1145.119873	-486.471619	317.958344	889.697510	-428.531799	-229.056412	911.224365	-517.593445	39.469723	963.811768	584.110352	-19.541845	935.856140	579.040649	138.701630
-568.697998	116.795059	873.838806	-543.143188	-44.896576	869.219116	-658.699402	153.886444	500.932281	-616.486328	-125.424789	506.776642	-668.264160	155.945374	88.325851	-614.198120	-145.219376	90.882690	-563.445679	199.908066	1372.866089	-523.253540	-140.737289	1376.949219	-515.431763	40.338280	1396.401611	-534.324280	32.834740	1674.100830	-610.709473	286.185638	1130.497437	-555.399048	-248.637146	1145.148315	-486.281525	318.357391	889.886841	-428.824036	-229.354568	911.195374	-517.521484	39.381836	963.798828	584.248108	-19.557186	935.849915	579.157837	138.700333
-568.604553	116.697731	873.832886	-543.063904	-44.998669	869.220886	-658.607544	153.827393	500.912445	-616.415588	-125.401695	506.742493	-668.269043	155.904831	88.303642	-614.179565	-145.191010	90.864952	-563.251770	199.817352	1372.893555	-523.215332	-140.810760	1376.960815	-515.296021	40.275894	1396.435303	-534.210144	32.755035	1674.109375	-610.510193	286.475250	1130.635620	-555.601318	-248.759125	1145.216187	-486.223145	318.786316	889.944214	-429.132263	-229.655289	911.175720	-517.443420	39.281654	963.800232	584.375977	-19.585196	935.843811	579.279175	138.656586
-568.669495	116.424553	873.769165	-543.062439	-45.190609	869.215515	-658.538452	153.764175	500.901276	-616.386353	-125.399529	506.724823	-668.263916	155.865341	88.279411	-614.078979	-145.153473	90.852417	-563.010376	199.753067	1372.943970	-523.163269	-140.896271	1376.979370	-515.164551	40.183990	1396.457764	-534.095703	32.677929	1674.110840	-610.333069	286.779633	1130.773560	-555.806519	-248.924713	1145.269653	-486.165924	319.194794	890.028625	-429.443420	-229.989090	911.153381	-517.446838	39.104790	963.751770	584.475159	-19.621294	935.844788	579.361511	138.652588
-568.619568	116.212746	873.739319	-542.984314	-45.346531	869.221680	-658.436951	153.676849	500.843384	-616.325439	-125.353889	506.730743	-668.259399	155.846329	88.305084	-614.033264	-145.117844	90.856758	-562.788147	199.643097	1372.980469	-523.130249	-141.000549	1377.008057	-515.029907	40.081470	1396.500122	-533.978638	32.602043	1674.112183	-610.170349	287.102844	1130.953613	-556.014526	-249.059036	1145.323364	-486.135895	319.561829	890.101807	-429.738129	-230.297287	911.170532	-517.377686	38.950302	963.736694	584.566528	-19.670496	935.853333	579.452637	138.622498
-568.362061	116.353401	873.816406	-542.872192	-45.331169	869.215881	-658.345276	153.600128	500.876007	-616.209534	-125.282425	506.667358	-668.260803	155.802078	88.252037	-613.993591	-145.039703	90.866974	-562.582214	199.552902	1373.035278	-523.062805	-141.117004	1377.040771	-514.895447	39.990883	1396.527710	-533.859253	32.514717	1674.121216	-610.032959	287.331818	1131.088623	-556.253357	-249.217621	1145.404785	-486.123566	319.914856	890.184021	-430.019287	-230.528915	911.193298	-517.211609	38.940437	963.783447	584.691833	-19.736855	935.857300	579.576233	138.578720
-568.254089	116.193802	873.808838	-542.807495	-45.457047	869.222900	-658.231018	153.458511	500.854950	-616.129272	-125.209793	506.676605	-668.251526	155.750519	88.228447	-613.986328	-144.976776	90.897331	-562.377319	199.439758	1373.106201	-522.993103	-141.219498	1377.088379	-514.757324	39.882397	1396.565796	-533.718384	32.474041	1674.086426	-609.904114	287.587982	1131.239258	-556.461975	-249.465469	1145.556885	-486.144104	320.269745	890.259338	-430.293701	-230.775330	911.229614	-517.125427	38.796444	963.783325	585.294983	-19.425526	935.694031	579.852661	138.829102
-568.156616	116.003761	873.781555	-542.744812	-45.638702	869.244019	-658.168762	153.321198	500.809357	-616.013367	-125.092834	506.654816	-668.236206	155.709702	88.184982	-613.948303	-144.863647	90.917976	-562.182434	199.363281	1373.153809	-522.906372	-141.328476	1377.147583	-514.595459	39.765759	1396.605713	-533.583496	32.351318	1674.160767	-609.797546	287.854614	1131.412231	-556.681030	-249.415771	1145.487549	-486.233856	320.608459	890.313171	-430.550751	-231.029282	911.260864	-517.042114	38.630707	963.778137	584.954712	-19.793894	935.861389	579.824097	138.529312
-568.034058	115.804192	873.771973	-542.668945	-45.842957	869.281494	-658.075500	153.133331	500.742950	-615.894653	-124.958542	506.656128	-668.204041	155.643753	88.144157	-613.819397	-144.676620	90.940765	-561.965088	199.266235	1373.229614	-522.799072	-141.432358	1377.202271	-514.434631	39.671555	1396.659180	-533.424133	32.260418	1674.186768	-609.689819	288.082825	1131.575195	-556.912598	-249.667480	1145.669312	-486.388580	320.955627	890.383850	-430.810852	-231.279388	911.316406	-516.941345	38.444744	963.790833	585.077759	-19.804464	935.854431	579.922546	138.539154
-567.904846	115.616852	873.744568	-542.597900	-46.050964	869.315918	-658.069763	152.903030	500.735352	-615.774841	-124.777771	506.659119	-668.204895	155.588791	88.113678	-613.754944	-144.489716	90.940681	-561.741882	199.159119	1373.291382	-522.682251	-141.556778	1377.253784	-514.266296	39.565704	1396.705322	-533.255920	32.219563	1674.172119	-609.593994	288.313629	1131.748779	-557.138367	-249.563507	1145.620605	-486.593903	321.323608	890.436707	-431.035583	-231.538757	911.348389	-516.834229	38.269302	963.790588	585.236633	-19.798450	935.833923	580.055359	138.543854
-567.773376	115.386612	873.702942	-542.536560	-46.272476	869.354004	-658.045105	152.634888	500.696503	-615.639526	-124.618690	506.652557	-668.177429	155.487808	88.070183	-613.656799	-144.260300	91.010620	-561.507874	199.046661	1373.346558	-522.532471	-141.679932	1377.306519	-514.109009	39.458710	1396.738892	-533.091431	32.091103	1674.252197	-609.509521	288.554718	1131.921753	-557.401428	-249.581406	1145.639893	-486.812592	321.612335	890.461792	-431.243530	-231.761307	911.375977	-516.723877	38.074821	963.781799	585.361389	-19.851141	935.846069	580.187195	138.483292
-567.663208	115.106194	873.658752	-542.502686	-46.571236	869.410522	-658.723633	152.546860	500.841858	-615.416626	-124.428825	506.645050	-668.487671	155.289474	88.116463	-613.419495	-143.990265	91.001778	-561.296265	198.933273	1373.391602	-522.359375	-141.831726	1377.382202	-514.056091	39.373276	1396.662598	-532.911621	32.007774	1674.270264	-609.441589	288.759399	1132.073486	-557.686401	-249.519196	1145.643677	-487.017975	321.838135	890.456543	-431.436249	-232.000244	911.413452	-516.623108	37.829006	963.774292	585.524048	-19.796528	935.814453	580.299927	138.524216
-567.549133	114.742645	873.603271	-542.425598	-46.914543	869.477234	-658.117737	152.003296	500.588196	-615.181152	-124.242905	506.627808	-668.140930	155.314819	88.038078	-613.354065	-143.754028	91.017822	-561.070435	198.822067	1373.433594	-522.195435	-141.931580	1377.430176	-513.746948	39.264740	1396.802246	-532.721375	31.933615	1674.296875	-609.384216	288.922729	1132.216797	-557.972412	-249.579880	1145.777588	-487.244263	322.036041	890.432861	-431.577606	-232.167740	911.511841	-516.502380	37.541149	963.766907	585.637878	-19.798756	935.807800	580.388306	138.531326
-567.405762	114.340599	873.537659	-542.360413	-47.291454	869.555603	-658.101379	151.664688	500.581482	-614.938232	-124.134041	506.619110	-668.141846	155.207764	88.001572	-613.225159	-143.536392	91.056747	-560.822937	198.705505	1373.469116	-521.994385	-142.058594	1377.508545	-513.540222	39.164700	1396.849854	-532.512573	31.854094	1674.318848	-609.358032	289.130096	1132.384888	-558.315125	-249.434067	1145.787109	-487.511139	322.185944	890.422729	-431.714691	-232.336441	911.588501	-516.366577	37.221043	963.757324	585.811035	-19.755013	935.785583	580.530090	138.533539
-567.254578	113.906281	873.494873	-542.257263	-47.692970	869.623230	-658.131775	151.268799	500.565125	-614.708313	-124.051636	506.665039	-668.111206	155.113037	87.992599	-613.222717	-143.351028	91.072807	-560.574890	198.598160	1373.496338	-521.791443	-142.194077	1377.583618	-513.315247	39.058498	1396.903687	-532.298706	31.777943	1674.348267	-609.334839	289.296021	1132.554321	-558.675903	-249.258987	1145.752930	-487.831421	322.351990	890.401367	-431.846375	-232.470444	911.694092	-516.216675	36.859276	963.757996	585.985352	-19.720413	935.770081	580.671021	138.550568
-567.094360	113.570831	873.485168	-542.177063	-48.031834	869.697998	-658.116821	150.861786	500.562805	-614.374146	-123.991364	506.660400	-668.064148	155.019012	87.950043	-613.161011	-143.210114	91.112061	-560.318420	198.440018	1373.498169	-521.567444	-142.359100	1377.695190	-513.093994	38.948692	1396.948730	-532.069946	31.688240	1674.379150	-609.362671	289.555298	1132.706421	-558.999146	-249.034729	1145.753296	-488.261810	322.568512	890.316895	-431.949280	-232.609894	911.830505	-516.073547	36.554935	963.779602	586.190247	-19.660431	935.752319	580.834290	138.593185
-566.907471	113.163628	873.485901	-542.015381	-48.443138	869.779358	-658.057129	150.401642	500.534760	-614.170044	-124.044525	506.746124	-668.043396	154.889648	87.963387	-613.145081	-143.116974	91.135628	-560.062744	198.254135	1373.423828	-521.326904	-142.536179	1377.807495	-512.866028	38.837990	1396.961670	-531.850891	31.619183	1674.403320	-609.371094	289.896484	1132.882568	-559.408142	-248.744217	1145.759399	-488.659119	322.738739	890.234253	-432.000122	-232.739807	912.002014	-515.889771	36.187122	963.814941	586.341797	-19.615612	935.734924	580.972534	138.604141
-566.758179	112.769661	873.474915	-541.880066	-48.846497	869.859741	-658.717285	150.198318	500.742218	-613.825378	-124.091644	506.775787	-668.300903	154.675583	87.964470	-613.136169	-143.060730	91.176506	-559.768494	198.012405	1373.313110	-521.035217	-142.744202	1377.953003	-512.637329	38.719414	1396.980713	-531.627686	31.546907	1674.432617	-609.382751	290.314331	1133.043091	-559.867188	-248.201431	1145.630859	-489.063538	322.928040	890.124451	-432.058441	-232.887589	912.172913	-515.724548	35.840839	963.837891	586.456482	-19.588490	935.730469	581.085449	138.639648
-566.579041	112.346123	873.443237	-541.718018	-49.238876	869.919434	-658.820190	149.714813	500.789581	-613.631714	-124.216942	506.835999	-668.293640	154.530365	87.972336	-613.139099	-143.006332	91.198036	-559.413269	197.746216	1373.207153	-520.747803	-142.950928	1378.099365	-512.393555	38.579891	1397.015747	-531.391785	31.475979	1674.451416	-609.331421	290.847626	1133.217163	-560.341064	-247.971924	1145.746948	-489.445068	323.136658	890.022583	-432.076111	-232.999664	912.386047	-515.532349	35.485210	963.840637	586.543701	-19.610331	935.733643	581.209229	138.588852
-566.362244	112.008118	873.445923	-541.539185	-49.617168	870.000061	-658.755920	149.148743	500.749756	-613.355408	-124.295776	506.814941	-668.046204	154.082382	87.753296	-613.007080	-142.983109	91.269318	-559.044434	197.493301	1373.075195	-520.431335	-143.164139	1378.286011	-512.138672	38.429295	1397.031982	-531.138489	31.421494	1674.460205	-609.255798	291.477936	1133.402954	-560.835510	-247.540237	1145.720703	-489.783905	323.476166	889.913330	-432.048340	-233.072968	912.626526	-515.319275	35.163975	963.874329	586.627441	-19.617653	935.730774	581.338928	138.583771
-566.112976	111.617378	873.431519	-541.287231	-49.991390	870.054749	-658.725220	148.655670	500.747437	-613.113831	-124.361023	506.800903	-667.856079	153.950302	87.732063	-613.021179	-142.943909	91.288948	-558.693115	197.267883	1372.975952	-520.122009	-143.387665	1378.463745	-511.867676	38.282505	1397.052856	-530.903931	31.361578	1674.468140	-609.146545	292.228271	1133.578979	-561.334473	-247.124268	1145.717407	-490.115601	323.862335	889.800232	-432.115356	-233.121658	912.812317	-515.051086	34.824821	963.885193	586.710754	-19.639648	935.736450	581.459412	138.552902
-565.874512	111.269241	873.426819	-541.064087	-50.310177	870.084717	-658.713318	148.043030	500.759216	-612.901245	-124.439438	506.795685	-667.965454	154.086090	87.976639	-612.948486	-142.879211	91.293915	-558.247620	196.897537	1372.735962	-519.811218	-143.646500	1378.651367	-511.601135	38.110050	1397.055664	-530.676025	31.311207	1674.471436	-608.955505	293.113647	1133.780151	-561.794495	-246.633972	1145.650146	-490.452301	324.474548	889.778687	-432.113037	-233.107712	913.042358	-514.788940	34.513321	963.883728	586.792297	-19.642300	935.736694	581.588440	138.556915
-565.570557	110.929970	873.382019	-540.767700	-50.655605	870.088257	-658.725342	147.468704	500.812805	-612.633667	-124.439812	506.754150	-667.721436	153.639297	87.725731	-612.909851	-142.803558	91.317322	-557.786133	196.573517	1372.546997	-519.549988	-143.891708	1378.805176	-511.490784	37.905056	1396.892212	-530.451233	31.265675	1674.450562	-608.667358	294.256989	1134.024048	-562.293762	-246.362061	1145.683960	-490.734192	325.108551	889.714966	-431.938629	-232.510147	913.178162	-514.462341	34.200851	963.850708	586.870972	-19.668442	935.743835	581.729126	138.520462
-565.176331	110.550102	873.279785	-540.469238	-50.956295	870.082825	-658.804871	146.830322	500.845093	-612.367737	-124.442192	506.714691	-667.831543	153.786880	87.914024	-612.790955	-142.680267	91.321808	-557.343567	196.305801	1372.302734	-519.350464	-144.160843	1378.933472	-511.087341	37.694016	1397.010742	-530.244263	31.214037	1674.423340	-608.253418	295.529419	1134.300781	-562.641724	-246.159393	1145.731323	-490.655212	325.733398	889.582153	-432.027618	-232.936432	913.544434	-514.090271	33.898983	963.784363	586.942261	-19.667305	935.738464	581.834900	138.535065
-564.755493	110.155891	873.230957	-540.044434	-51.393608	870.118469	-658.929382	146.240616	500.886993	-612.077637	-124.417015	506.688751	-667.713745	153.683395	87.876274	-612.636169	-142.537079	91.313507	-556.814758	195.960342	1372.027954	-519.105774	-144.426788	1379.025024	-510.973267	37.456646	1396.818481	-530.043457	31.214935	1674.316650	-607.786072	297.193939	1134.676758	-562.937988	-246.148041	1145.847412	-490.893250	326.915894	889.636353	-431.938019	-232.861923	913.827942	-513.681091	33.529099	963.781433	586.994385	-19.677425	935.736633	581.949524	138.500229
-564.312988	109.768181	873.149109	-539.624023	-51.787411	870.105713	-659.065796	145.711487	500.942749	-611.858154	-124.425797	506.693481	-667.574280	153.619949	87.859657	-612.561279	-142.401642	91.303925	-556.320496	195.617447	1371.686646	-518.929016	-144.659515	1379.012939	-510.554932	37.143532	1396.918945	-529.905579	31.119486	1674.312378	-607.074646	298.861572	1134.948120	-563.158447	-246.372299	1145.976563	-490.520508	328.241180	889.614624	-431.792114	-232.713501	914.148621	-513.247742	33.172623	963.731750	587.049133	-19.695269	935.746033	582.041382	138.484375
-563.744995	109.268089	873.019348	-539.133240	-52.201920	870.062256	-659.160583	145.134766	500.962250	-611.559204	-124.422531	506.698730	-667.541260	153.554352	87.834938	-612.378845	-142.295609	91.293907	-555.722961	195.192856	1371.317139	-518.703918	-144.881622	1378.967896	-510.289459	36.849102	1396.912109	-529.784912	31.058857	1674.263916	-606.273376	300.649200	1135.253906	-563.255615	-246.874527	1146.147949	-489.995575	330.075043	889.793091	-431.580688	-232.600800	914.549011	-512.727112	32.746914	963.647400	587.126526	-19.678097	935.737610	582.127563	138.496277
-563.845154	107.846077	872.620239	-538.844116	-53.133617	870.074951	-659.412903	144.656296	500.855988	-611.543152	-124.630997	506.819061	-667.583618	153.450989	87.820313	-612.455750	-142.220490	91.281464	-555.033997	194.748306	1370.875122	-518.435791	-145.041718	1378.869873	-509.988037	36.527241	1396.908447	-529.683105	31.048439	1674.163208	-605.226685	302.563232	1135.570435	-563.190674	-247.758316	1146.451782	-489.177551	332.543060	890.207642	-431.251678	-232.548050	915.052795	-512.548340	31.926044	963.401733	587.200623	-19.702225	935.732605	582.261597	138.458847
-563.141113	107.636719	872.674744	-538.280334	-53.526527	870.042480	-659.435547	144.173859	500.949036	-611.349365	-124.756310	506.854431	-667.607788	153.363480	87.795654	-612.324646	-142.211838	91.263672	-554.310852	194.182434	1370.371826	-518.191711	-145.154816	1378.720703	-509.629059	36.152561	1396.906982	-529.623230	30.944721	1674.152832	-604.071838	304.655457	1135.900146	-562.942444	-248.987030	1146.763916	-487.744385	335.720306	890.881836	-430.716949	-232.687805	915.679871	-511.972290	31.526817	963.441956	587.260193	-19.703999	935.740845	582.341675	138.432449
-562.288208	107.429993	872.656677	-537.653931	-53.852951	869.964661	-659.241089	143.679535	500.982178	-611.138489	-124.921661	506.828796	-667.461548	153.376328	87.757530	-612.247314	-142.203262	91.240005	-553.655396	193.609222	1369.906128	-517.946777	-145.170914	1378.525024	-509.228821	35.730644	1396.868164	-529.581360	30.885094	1674.109619	-602.843567	306.803802	1136.212646	-562.551819	-250.651352	1147.228516	-485.833862	339.529022	891.879089	-429.897308	-233.065231	916.542480	-511.300018	31.157579	963.427246	587.363464	-19.695415	935.724731	582.442505	138.457230
-561.648499	107.135994	872.632080	-537.103638	-54.257050	869.900208	-659.056152	143.261230	500.983582	-611.089417	-125.234352	506.862610	-667.454651	153.310440	87.729805	-612.363953	-142.285553	91.226738	-552.962158	193.060532	1369.414185	-517.645325	-145.181824	1378.284790	-508.926056	35.387333	1396.661743	-529.558411	30.829918	1674.075928	-601.523865	308.871124	1136.614502	-561.972900	-252.806061	1147.827637	-483.392426	343.820068	893.310303	-428.626160	-233.813629	917.719727	-510.770599	30.750860	963.412903	587.469177	-19.707924	935.726929	582.564209	138.418381
-561.159363	106.582222	872.549011	-536.590332	-54.822083	869.848450	-658.787109	142.988312	500.932861	-611.095520	-125.668579	506.933105	-667.421814	153.290375	87.710587	-612.375244	-142.376022	91.223686	-552.443542	192.576111	1369.039063	-517.422913	-145.214279	1378.016846	-508.288116	34.961479	1396.777954	-529.544800	30.792719	1674.069702	-600.264893	311.165741	1137.120239	-561.195496	-255.174332	1148.424561	-480.408875	348.452515	895.245667	-426.807983	-234.913361	919.311584	-510.329681	30.205240	963.370117	587.561646	-19.736019	935.742859	582.682678	138.368973
-560.669861	106.002281	872.451050	-536.111572	-55.383709	869.802368	-658.566833	142.731888	500.900269	-611.133606	-126.077484	507.009064	-667.393616	153.229797	87.719193	-612.442017	-142.462234	91.214607	-551.967590	192.116058	1368.789673	-517.168762	-145.210648	1377.726196	-507.738037	34.529858	1396.739258	-529.524658	30.763554	1674.067505	-598.987854	313.324799	1137.666260	-560.215454	-258.104584	1149.244507	-476.947815	353.372986	897.683228	-424.334412	-236.471512	921.409851	-509.904419	29.652649	963.321838	587.644165	-19.766146	935.751526	582.780334	138.347504
-560.250732	105.524208	872.408081	-535.697571	-55.794876	869.719604	-657.160828	142.110306	500.519226	-611.198853	-126.526901	507.039673	-666.850220	153.376160	87.606949	-612.587524	-142.586243	91.195572	-551.557861	191.717331	1368.755859	-516.910706	-145.285416	1377.479858	-507.160889	34.133823	1396.712769	-529.490234	30.741810	1674.076904	-597.793701	315.634888	1138.477661	-559.132568	-261.214661	1150.159790	-472.857056	358.369171	900.908569	-421.096252	-237.964691	924.022705	-509.540497	29.177469	963.282349	587.732422	-19.772932	935.754517	582.894287	138.324280
-559.906311	105.086143	872.353516	-535.332397	-56.234840	869.649231	-656.287842	141.704330	500.324371	-611.260681	-127.025681	507.042877	-666.604126	153.452438	87.552643	-612.626831	-142.695969	91.176369	-551.128845	191.321304	1368.907959	-516.696167	-145.386795	1377.251709	-506.532440	33.722843	1396.706543	-529.436646	30.702026	1674.086670	-596.662354	317.749207	1139.379517	-558.001953	-264.329498	1151.026611	-467.766724	363.422241	904.914429	-417.384247	-240.817932	927.479370	-509.232788	28.726828	963.239990	587.839233	-19.785431	935.768555	582.996521	138.311066
-559.485168	104.553581	872.284973	-534.892334	-56.752529	869.549072	-657.133301	141.885651	500.639099	-611.282043	-127.600212	507.049103	-667.126343	153.191483	87.632217	-612.710693	-142.817703	91.153969	-550.639404	190.911850	1369.163696	-516.518555	-145.505035	1377.093994	-506.020538	33.268917	1396.595947	-529.298523	30.658447	1674.111206	-595.765259	319.744019	1140.400391	-556.908447	-267.914276	1152.303223	-462.283142	368.607727	909.574707	-412.781647	-243.521561	931.747437	-508.858765	28.179495	963.180237	587.928711	-19.794527	935.777771	583.071350	138.282196
-559.102173	104.085075	872.203125	-534.521912	-57.261734	869.465515	-657.279236	141.936157	500.757172	-611.612549	-128.342072	507.152222	-667.385681	153.077087	87.653831	-613.000977	-142.968185	91.166153	-550.068665	190.530533	1369.515015	-516.434021	-145.661911	1377.029663	-505.380432	32.792915	1396.618652	-529.045959	30.584064	1674.154541	-594.987488	321.440735	1141.402954	-555.971680	-271.519196	1153.666870	-455.980530	374.036469	915.336731	-407.448151	-246.370819	936.911682	-508.518311	27.679789	963.113098	588.010681	-19.836637	935.776367	583.169739	138.265030
-558.808594	103.562317	872.134033	-534.274902	-57.722610	869.395264	-657.022095	141.881302	500.771240	-611.391235	-128.702805	507.058197	-667.470337	153.060394	87.676514	-612.994385	-143.075012	91.154945	-549.515991	190.120972	1370.020996	-516.383545	-145.857407	1377.057495	-504.578552	32.304241	1396.832520	-528.667603	30.464603	1674.232666	-594.209656	323.014679	1142.484863	-555.108459	-275.242554	1155.233887	-448.666077	379.501282	922.299744	-401.589752	-249.429611	943.099426	-508.262878	27.175520	963.050171	588.077148	-19.849020	935.765442	583.263062	138.208679
-558.529480	102.976181	872.055725	-534.050415	-58.297367	869.344482	-656.545105	141.781067	500.697174	-610.919556	-128.883453	506.947083	-667.458374	153.115311	87.674370	-612.795898	-143.180664	91.164345	-548.809937	189.707794	1370.599487	-516.318298	-146.082047	1377.201050	-503.847290	31.804152	1396.911743	-528.145020	30.313282	1674.327881	-593.584106	324.575134	1143.741577	-554.513428	-279.031494	1157.061157	-441.279755	385.018555	930.206665	-395.288422	-252.472366	950.331665	-508.013489	26.597773	962.986511	588.160095	-19.868607	935.744507	583.367615	138.205032
-558.234619	102.335716	872.021118	-533.855591	-58.890789	869.362915	-656.175659	141.855896	500.630981	-610.530762	-129.191483	506.931580	-667.506592	153.176712	87.683342	-612.743530	-143.315948	91.168159	-548.008484	189.380142	1371.265259	-516.253601	-146.326645	1377.474243	-503.116699	31.328602	1397.023071	-527.409058	30.112352	1674.435669	-592.961548	325.967255	1145.102539	-554.104187	-282.651031	1159.024902	-433.070068	390.514130	939.508728	-388.779083	-255.563919	958.608459	-507.762360	25.989666	962.975403	588.214783	-19.870499	935.746338	583.433228	138.165085
-557.882324	101.520500	872.027039	-533.388062	-59.445049	869.610413	-655.636047	141.996262	500.557495	-610.214050	-129.673828	506.989441	-667.557373	153.319946	87.746689	-612.766724	-143.482498	91.221840	-547.053040	189.032562	1372.004517	-516.208557	-146.539871	1377.929810	-502.350403	30.818272	1397.180908	-526.485107	29.857861	1674.555542	-592.438782	327.372375	1146.505493	-553.998962	-286.401398	1161.398438	-424.511230	395.820709	950.225403	-382.020782	-258.696289	968.072937	-507.438385	25.464254	963.130188	588.293762	-19.918879	935.737366	583.534241	138.136307
-557.666626	100.713425	872.114624	-533.069519	-60.020302	869.903992	-654.852417	142.214752	500.482574	-609.699890	-130.164719	507.058075	-667.621643	153.457886	87.777168	-612.654175	-143.659103	91.303192	-546.059937	188.682831	1372.734497	-516.098267	-146.803696	1378.570068	-501.566071	30.372643	1397.373901	-525.377502	29.612293	1674.692139	-591.968506	328.724579	1147.995483	-554.030212	-289.792755	1163.810425	-415.692505	400.883179	962.390686	-374.886749	-261.796326	978.866516	-507.198975	24.917929	963.325195	588.337158	-19.910475	935.720093	583.600830	138.136948
-557.901306	100.210732	872.356323	-533.692505	-60.782337	870.066528	-653.943726	142.485977	500.441711	-609.351501	-130.788681	507.097504	-667.733704	153.547363	87.839188	-612.815369	-143.855927	91.402214	-544.981323	188.368317	1373.501587	-515.984680	-147.097122	1379.316162	-500.684723	29.904596	1397.571289	-524.004517	29.323793	1674.863159	-591.472107	330.057892	1149.566895	-554.310730	-292.756165	1166.295410	-407.123627	405.912933	976.013733	-367.775940	-265.098083	990.578186	-507.449158	24.168560	963.458984	588.376892	-19.907001	935.703857	583.688354	138.108871
-558.160950	99.382881	872.669739	-534.018311	-61.587475	870.441284	-652.553772	142.848145	500.300385	-608.585632	-131.450104	507.172272	-667.638245	153.694000	87.968552	-612.930786	-144.079620	91.526886	-543.838501	188.024872	1374.330566	-515.800354	-147.405502	1380.297852	-499.709625	29.518200	1397.803711	-522.402893	29.050587	1675.064941	-590.911072	331.281067	1151.336426	-554.666626	-295.205353	1168.703735	-398.812439	410.709595	991.132263	-360.583832	-268.763855	1003.296143	-507.629700	23.389603	963.754517	588.429138	-19.926512	935.685181	583.763367	138.091766
-558.651245	98.739960	873.102722	-534.588684	-62.320354	870.946960	-650.851013	143.379959	500.212280	-607.629883	-132.066635	507.070099	-667.712708	153.684082	88.123047	-612.979736	-144.309097	91.715439	-542.721741	187.721191	1375.243164	-515.555542	-147.723541	1381.342896	-498.608765	29.179962	1398.095703	-520.595642	28.814213	1675.364990	-590.238342	332.438385	1153.314209	-555.053406	-297.116028	1171.070068	-391.245056	415.417206	1007.370728	-353.402985	-272.621155	1016.888794	-507.992035	22.747757	964.151306	588.485474	-19.934849	935.670715	583.868164	138.101883
-559.377502	97.759140	873.587646	-535.025940	-62.968933	871.384827	-648.335083	144.012512	499.912140	-606.334778	-132.681870	506.924500	-667.603210	153.640350	88.331360	-612.889221	-144.559387	91.905685	-541.331421	187.492218	1376.316284	-515.178101	-147.981537	1382.565063	-497.413025	28.894598	1398.471680	-518.512329	28.581863	1675.726318	-589.617676	333.493561	1155.601807	-555.355286	-298.508362	1173.416748	-384.349823	419.303772	1023.905579	-346.355743	-276.735413	1031.178955	-508.321136	22.024694	964.501831	588.531555	-19.922546	935.660645	583.933411	138.091934
-560.595886	97.071030	874.270447	-536.136841	-63.830822	872.078613	-645.342163	144.814117	499.570923	-604.863281	-133.431107	506.805542	-667.474426	153.452805	88.587036	-612.869934	-144.734421	92.149857	-539.828430	187.285461	1377.433838	-514.627686	-148.172180	1383.741577	-496.065796	28.680662	1398.895508	-516.228699	28.392780	1676.120117	-589.015930	334.344574	1158.168457	-555.571899	-299.434814	1175.683838	-378.378143	422.408508	1040.610229	-339.634064	-280.783539	1045.871094	-509.193207	21.323183	965.062195	588.572388	-19.928078	935.645569	584.007385	138.083740
-562.263672	96.400223	875.087402	-538.064514	-64.852249	872.654358	-641.463684	145.572144	499.039307	-602.973572	-134.169083	506.580566	-667.241333	153.221649	88.930161	-613.129333	-144.942886	92.461609	-538.294373	187.022324	1378.517456	-513.794250	-148.257156	1384.942017	-494.518738	28.532831	1399.387817	-513.729370	28.253918	1676.564697	-588.482971	335.000000	1160.891602	-555.429443	-299.942688	1177.723145	-373.054749	424.347351	1057.498413	-333.472931	-284.846924	1060.562866	-510.478241	20.346434	965.544922	588.580933	-19.939510	935.642273	584.068848	138.042740
-564.131409	95.297096	875.963440	-539.735901	-65.697952	873.618591	-636.377197	146.508453	498.078857	-600.467224	-134.923233	506.299164	-666.836670	153.099121	89.294708	-613.386536	-145.108597	92.845505	-536.658752	186.692520	1379.667480	-512.682312	-148.253204	1386.120117	-492.825317	28.465670	1399.867432	-511.038147	28.168726	1677.026367	-587.977905	335.405182	1163.534302	-554.901367	-300.118347	1179.648804	-368.694733	425.403656	1073.187134	-327.622162	-289.018158	1074.905029	-511.836334	19.543036	966.277100	588.615601	-19.957148	935.642212	584.129028	138.031387
-566.271790	94.068245	876.804321	-541.617798	-66.664810	874.555237	-630.337646	147.780945	497.043793	-597.241028	-135.734131	505.922913	-666.456604	152.975952	89.758293	-613.556091	-145.256348	93.270271	-534.934509	186.274216	1380.881958	-511.326385	-148.143234	1387.161377	-490.986328	28.406588	1400.347168	-508.204102	28.091576	1677.478271	-587.412415	335.625671	1166.010986	-553.816833	-300.081360	1181.274292	-364.968506	425.296936	1087.789307	-322.240784	-293.045502	1088.499146	-513.407410	18.642256	966.961304	588.625122	-19.963230	935.624634	584.194275	138.024704
-568.575256	92.845779	877.592712	-543.763306	-67.573151	875.547668	-623.202820	149.148178	495.657959	-592.963318	-136.409256	505.321869	-665.723999	152.882721	90.496277	-613.546936	-145.383148	93.771294	-533.200012	185.854706	1381.996826	-509.805084	-147.907043	1388.064453	-489.087128	28.361399	1400.729492	-505.249756	28.068481	1677.814331	-586.743103	335.549408	1168.120117	-552.185669	-299.860413	1182.614746	-361.856720	424.299103	1100.513306	-317.254456	-296.767029	1100.889282	-515.182861	17.814753	967.637756	588.626465	-19.959864	935.617676	584.244873	138.029373
-571.427795	91.593460	878.360901	-546.361328	-68.783516	876.335205	-615.636902	150.902969	494.118164	-588.851074	-137.720795	505.058502	-664.844666	152.646820	91.317833	-614.026306	-145.662537	94.410873	-531.384033	185.437012	1382.891968	-508.129883	-147.577469	1388.703735	-487.486298	28.334097	1400.675293	-502.222778	28.067375	1677.911865	-585.952393	335.078918	1169.733398	-550.031555	-299.545013	1183.575562	-358.730530	421.557129	1112.012085	-312.682617	-300.181366	1111.666138	-517.330688	16.754457	968.143616	588.636353	-19.976509	935.631287	584.314026	137.998474
-574.306763	90.180153	879.079346	-548.779175	-69.950790	877.302063	-608.194885	153.378052	492.707886	-583.720398	-138.966690	504.685059	-663.661438	152.631866	92.640678	-614.003479	-146.003494	95.047546	-529.574768	185.041870	1383.360229	-506.438263	-147.191254	1388.950562	-485.713226	28.198044	1400.387573	-499.162842	28.078213	1677.699219	-584.774048	334.072662	1170.459473	-547.275208	-299.051971	1183.931519	-356.094910	418.929199	1120.693604	-308.232269	-303.412872	1120.872803	-519.504028	15.811315	968.746094	588.643982	-19.996361	935.646301	584.376465	137.961517
-577.069214	89.061501	879.233093	-551.177979	-70.856720	878.150208	-601.002625	156.038834	491.491516	-577.674011	-139.998886	504.255249	-662.048157	152.502792	94.159256	-613.393066	-146.468277	95.668503	-527.835144	184.680344	1383.270264	-504.761658	-146.801697	1388.697144	-484.033569	28.191069	1399.897583	-496.089783	28.159674	1677.029419	-583.274780	332.673859	1170.142334	-544.023987	-298.460541	1183.584229	-353.321136	415.628906	1126.901611	-303.934509	-306.664795	1127.895264	-521.659790	15.365823	969.011047	588.617554	-20.012323	935.663757	584.409363	137.932983
-579.819336	87.895844	879.132568	-553.889282	-71.619644	878.606934	-594.477844	158.797104	490.359039	-571.325073	-141.132736	503.831909	-660.955811	152.365692	95.978699	-612.408752	-147.050842	96.282677	-526.229980	184.369797	1382.545166	-503.191193	-146.422989	1387.861694	-482.500916	28.203785	1398.967773	-493.072510	28.136740	1676.047119	-581.205994	330.658997	1168.645752	-540.090515	-297.728821	1182.383789	-350.810608	412.960999	1129.441040	-299.489655	-309.939758	1133.857300	-523.979370	14.810756	968.965393	588.623779	-20.032009	935.684448	584.470337	137.909836
-582.522339	87.066635	878.609985	-556.790955	-72.249153	878.695374	-588.731506	161.751221	489.546234	-565.637695	-143.048904	503.198608	-660.432861	152.083847	97.865768	-611.892578	-147.823792	96.957603	-524.884888	184.180679	1381.160156	-501.809387	-146.120575	1386.383301	-481.163757	28.255529	1397.508911	-490.087036	28.166265	1674.649292	-578.541565	328.186462	1165.986328	-535.807251	-296.995148	1180.373657	-348.223785	410.178802	1128.918213	-294.973541	-313.434937	1137.262451	-526.409546	14.441828	968.542725	588.591858	-20.092474	935.713928	584.517517	137.886703
-584.771606	86.303436	877.570129	-559.373047	-72.885162	878.303406	-583.690430	164.542328	488.763763	-560.352783	-145.321152	502.477600	-659.871277	151.899017	99.598145	-611.469360	-148.766022	97.810455	-523.834351	184.153015	1379.146118	-500.571381	-145.935104	1384.296631	-480.062714	28.322224	1395.563477	-487.195251	28.194937	1672.870728	-575.470459	325.441406	1162.558960	-531.187195	-296.291321	1177.719604	-345.765839	407.757446	1124.513916	-290.368652	-316.876495	1138.622314	-528.567444	14.063736	967.676575	588.607910	-20.095877	935.721497	584.586365	137.858032
-586.777405	85.580017	875.988037	-561.778564	-73.437988	877.314575	-579.385193	167.478577	488.346527	-555.482971	-147.652130	501.495148	-659.375427	151.989655	101.485046	-611.410645	-149.769150	98.662483	-523.094849	184.233322	1376.508545	-499.595398	-145.971725	1381.635986	-479.256256	28.289684	1393.255615	-484.416748	28.202486	1670.787842	-572.079224	322.536957	1158.425903	-526.316650	-295.857666	1174.621948	-343.325623	405.090607	1116.972534	-285.713837	-319.954407	1137.934937	-530.585815	13.687430	966.278198	588.588623	-20.150581	935.740234	584.628479	137.832016
-588.507629	84.928253	873.789734	-563.982788	-73.863617	875.861938	-574.923096	169.724274	487.502533	-551.284180	-149.969040	500.255646	-658.499939	152.488617	102.843559	-611.641479	-150.885361	99.365799	-522.631653	184.395859	1373.311035	-498.895203	-146.159332	1378.510498	-478.715454	28.239742	1390.635010	-481.756744	28.243683	1668.440186	-568.537476	319.542572	1153.656738	-521.490540	-295.804626	1171.176392	-341.273895	402.429169	1106.629883	-281.313507	-322.785065	1134.521729	-532.430908	13.467754	964.365417	588.586975	-20.160337	935.732361	584.662231	137.799667
-590.155884	84.699730	871.302429	-565.902649	-74.229057	873.945251	-570.947388	172.195755	486.819427	-547.311462	-151.892090	498.767059	-657.876831	153.376465	104.062256	-611.981567	-151.782486	99.624115	-522.341736	184.678299	1369.642700	-498.459473	-146.440186	1374.988037	-478.360199	28.161633	1387.822754	-479.277710	28.261154	1665.835938	-565.102905	316.591980	1148.374878	-516.789795	-296.098419	1167.439941	-339.682373	400.119965	1093.267334	-277.226257	-325.340424	1129.041382	-534.156494	13.418630	962.112488	588.562683	-20.231144	935.738159	584.709351	137.768753
-590.892395	84.155914	868.672241	-567.510498	-74.123138	871.608521	-566.976074	174.496887	485.780823	-543.419800	-153.316803	496.935730	-657.340027	154.562515	104.661903	-612.023193	-152.211868	99.486794	-522.185425	184.948318	1365.601929	-498.243073	-146.829697	1371.186768	-478.093079	28.050247	1384.701660	-477.003815	28.308455	1663.009521	-562.130981	313.890930	1142.711914	-512.365601	-296.562744	1163.368774	-337.815155	396.233490	1078.698608	-273.407074	-327.506195	1122.020996	-535.384583	13.149985	959.660889	588.526306	-20.245968	935.703125	584.716187	137.723450
-591.470459	83.815086	865.604431	-568.851868	-73.991631	868.969849	-563.452454	176.931564	484.535065	-539.794556	-154.581833	494.778809	-657.087830	155.890350	104.872307	-611.860535	-152.226440	99.069191	-522.090942	185.127838	1361.348633	-498.233307	-147.254608	1367.273193	-477.800476	27.934465	1381.398804	-474.932922	28.347206	1660.006592	-559.408875	311.686707	1136.713623	-508.322693	-296.920197	1159.071655	-336.612885	392.213104	1063.187134	-269.946777	-329.359772	1113.779663	-536.424255	13.090445	956.842651	588.448425	-20.298084	935.687744	584.721680	137.678757
-591.858521	83.486282	862.359070	-569.858887	-73.862907	865.974548	-560.200012	179.051636	482.865448	-536.276001	-155.501816	492.229523	-657.254272	157.301682	104.478355	-611.720337	-151.862076	98.451935	-522.014954	185.301453	1357.026489	-498.409515	-147.734955	1363.229614	-477.375031	27.744823	1378.076416	-473.116089	28.415535	1656.880127	-556.775940	309.616211	1130.406738	-504.695892	-297.060669	1154.621582	-336.415497	389.166412	1046.446411	-266.898499	-330.721710	1104.767578	-537.240234	12.969300	953.781982	588.421204	-20.293623	935.659973	584.744019	137.656906
-592.205505	82.982437	858.904541	-570.596375	-73.897552	862.599792	-557.520264	181.070602	480.790985	-532.869751	-156.057068	489.436310	-657.403625	158.411224	103.641106	-611.835571	-151.252518	97.840858	-521.799805	185.434372	1352.722778	-498.659698	-148.293625	1359.322876	-477.086823	27.501120	1374.661743	-471.496613	28.504745	1653.676514	-554.596924	307.779144	1124.063599	-501.622314	-296.949799	1150.150146	-335.976929	384.412628	1030.416626	-264.471039	-331.652283	1095.057983	-537.891968	12.647732	950.425293	588.310303	-20.334589	935.645935	584.696655	137.615173
-592.596191	82.431290	855.426514	-571.281433	-74.029335	859.196594	-555.286438	182.702240	478.329895	-529.620972	-156.301422	486.404602	-657.617188	159.196701	102.696877	-611.748413	-150.450226	97.222206	-521.341492	185.504349	1348.447998	-498.852509	-148.880432	1355.631958	-476.848267	27.268696	1371.187134	-470.110840	28.595612	1650.510864	-552.546265	305.809143	1117.775024	-499.104645	-296.645294	1145.785400	-336.739410	380.462677	1014.296814	-262.713623	-332.119812	1085.111206	-538.521973	12.277575	947.031921	588.253967	-20.366232	935.623474	584.717041	137.590256
-593.034729	81.883827	852.061951	-571.704895	-74.394615	855.739563	-553.592041	184.211761	475.751526	-526.385925	-156.294601	483.413391	-657.877869	159.567169	101.673531	-611.449463	-149.776581	96.718750	-520.710693	185.530334	1344.231079	-498.966644	-149.467819	1352.187012	-476.245911	26.922827	1368.162964	-468.888214	28.709942	1647.466797	-550.888794	303.652527	1111.708008	-497.278534	-296.070770	1141.630005	-337.585693	376.318665	999.471863	-261.689178	-331.968048	1075.186035	-538.974121	11.779188	943.635132	588.193054	-20.407537	935.600708	584.731201	137.566132
-593.441956	81.275459	848.860046	-572.072998	-74.918533	852.499146	-552.044678	185.365906	472.980194	-523.180786	-156.319061	480.658722	-658.014099	159.326691	100.670883	-611.132324	-149.322342	96.392616	-519.804565	185.515945	1340.178101	-498.792877	-150.024353	1349.021362	-475.651367	26.625479	1365.166016	-467.805664	28.832298	1644.607422	-549.981506	301.399475	1106.033936	-496.156372	-295.304321	1137.755371	-338.829163	371.017578	986.007507	-261.415436	-331.340607	1065.527466	-539.336426	11.209310	940.402100	588.153076	-20.453983	935.597717	584.748535	137.521408
-593.958191	80.710205	845.869934	-572.511719	-75.574409	849.466675	-550.639221	186.364212	470.372864	-519.707947	-156.577286	478.401184	-658.031860	158.591690	99.849686	-610.923584	-149.206726	96.527519	-518.644165	185.558914	1336.366211	-498.339539	-150.457199	1346.108521	-474.914093	26.352293	1362.348389	-466.819519	28.956013	1641.971436	-549.663208	298.931946	1100.751953	-495.710571	-294.288025	1134.194092	-340.254974	365.304199	974.429443	-262.008362	-330.162598	1056.376465	-539.673340	10.609010	937.321655	588.090759	-20.482290	935.588135	584.746399	137.505463
-594.455994	80.066872	843.161560	-572.977539	-76.208710	846.937866	-549.334778	187.084473	467.897308	-515.811157	-156.822754	476.858765	-657.901184	157.311111	98.853142	-610.349060	-149.394623	96.558083	-517.340515	185.617828	1332.919556	-497.696014	-150.771530	1343.601074	-474.084839	26.128519	1359.761475	-465.898651	29.126556	1639.553223	-549.816650	296.202637	1096.126831	-495.903107	-293.018555	1130.934570	-342.578003	360.286133	964.322693	-263.330719	-328.467560	1048.118042	-540.022949	10.098942	934.627075	588.028809	-20.504223	935.578552	584.735291	137.471436
-594.797668	79.283356	840.748169	-573.133850	-77.114464	844.771240	-548.140015	187.521042	465.810089	-511.890137	-157.223999	475.811371	-657.641846	156.185577	98.233788	-609.887207	-149.449280	96.918556	-515.977417	185.656799	1329.791016	-496.955811	-150.995285	1341.402832	-473.161469	26.057877	1357.403931	-465.003967	29.328819	1637.324341	-550.328613	293.330505	1091.873535	-496.837402	-291.614319	1128.022827	-345.110840	355.142456	955.949829	-265.439575	-326.426971	1040.529053	-540.196106	9.450117	932.281982	587.946228	-20.520191	935.547119	584.727539	137.406219
-595.050842	78.605652	838.588989	-573.655884	-77.462479	843.155518	-547.274719	187.557007	464.069916	-508.203552	-157.771637	474.793732	-657.438599	154.776001	97.297012	-609.519836	-149.459549	97.332794	-514.614563	185.698807	1327.056641	-496.132019	-151.033356	1339.513184	-472.365234	26.113108	1355.004395	-464.107056	29.604797	1635.236694	-551.896851	290.897125	1089.042114	-498.281342	-290.004120	1125.349243	-346.607910	348.369324	949.251343	-267.978363	-323.967255	1033.829834	-540.579041	9.191123	930.368103	587.853943	-20.557835	935.515076	584.713257	137.379929
-595.029419	77.874084	836.684692	-573.601807	-78.232254	841.742249	-546.700684	187.368118	462.730194	-505.278839	-158.431442	473.916138	-657.471741	153.901260	96.599937	-609.271057	-149.360886	97.744774	-513.487427	185.756073	1324.737427	-495.451447	-151.070511	1337.914429	-471.356476	26.173899	1353.161621	-463.244507	29.826000	1633.422729	-553.385925	288.325073	1086.115234	-500.122223	-288.330475	1122.938721	-349.090912	343.060638	943.475952	-270.868774	-321.415100	1027.884521	-540.614136	8.719275	928.717651	587.589050	-20.750650	935.532410	584.625366	137.267319
-594.926819	77.333160	835.103699	-573.663635	-78.695877	840.582947	-546.336487	186.867188	461.594177	-503.097717	-159.038544	473.025391	-657.635986	153.375839	95.968796	-608.911560	-149.130341	98.008080	-512.608765	185.824280	1322.883179	-494.777679	-151.147247	1336.603882	-470.507385	26.302597	1351.500977	-462.369507	30.079092	1631.865356	-554.436462	285.320618	1083.610596	-502.217224	-286.588959	1120.829468	-351.049469	337.575684	938.873291	-273.951324	-318.705627	1022.702820	-540.661316	8.408501	927.361267	587.646301	-20.662607	935.473999	584.627747	137.292175
-594.652771	76.874802	833.933838	-573.367310	-79.360252	839.725830	-546.051941	186.337204	460.792328	-501.595551	-159.419449	472.356537	-657.932556	153.023987	95.275017	-608.489685	-148.867020	98.096474	-512.019958	185.889130	1321.486084	-494.143860	-151.269974	1335.652832	-469.767242	26.417997	1350.244507	-461.486237	30.363581	1630.663940	-555.355530	282.498657	1081.630859	-504.408936	-284.829590	1119.085938	-353.483398	333.199982	935.144043	-277.075348	-316.117798	1018.259216	-540.495850	8.005835	926.389771	587.522156	-20.706532	935.476440	584.573303	137.259384
-594.101807	76.311501	833.148071	-572.707825	-80.091194	839.210083	-545.523804	185.727692	460.244720	-500.816620	-159.605774	471.875854	-658.120300	153.056473	94.916077	-608.164917	-148.640625	98.087616	-511.639404	186.059097	1320.544067	-493.599854	-151.480637	1334.990845	-469.206848	26.620739	1349.330078	-460.609863	30.605492	1629.853638	-556.312317	279.855896	1080.258179	-506.550507	-283.136322	1117.657593	-354.914856	328.255920	932.366150	-280.220825	-313.605072	1014.303833	-540.069275	7.511921	925.809631	587.427795	-20.730192	935.489624	584.515808	137.258469
-593.511292	75.903679	832.879822	-572.067688	-80.626991	839.016602	-544.924377	185.264069	459.930023	-500.479858	-159.568069	471.622772	-658.325684	153.160095	94.802368	-607.908630	-148.426697	97.975700	-511.551605	186.337814	1320.104370	-493.115784	-151.709015	1334.637573	-468.615326	26.742416	1349.049683	-459.746826	30.855606	1629.445801	-557.311829	277.338531	1079.370605	-508.580322	-281.478210	1116.590454	-354.946930	322.262177	930.475464	-283.205719	-311.238312	1010.864380	-539.594788	7.072188	925.643311	587.410217	-20.724960	935.535767	584.524841	137.201294
-592.694885	75.541382	833.104675	-571.406860	-80.909393	839.110840	-544.211243	184.941635	459.918030	-500.564667	-159.316971	471.515930	-658.445374	153.283234	94.852020	-607.815308	-148.287704	97.752716	-511.644653	186.650620	1320.031494	-492.608215	-152.016800	1334.580200	-468.129669	26.871195	1349.122192	-458.949158	31.161903	1629.389526	-557.622070	274.793091	1078.716431	-510.411011	-279.931396	1115.966064	-356.365662	318.902832	928.853088	-286.038483	-309.117279	1007.891907	-538.986938	6.621989	925.879089	587.381470	-20.742825	935.590210	584.517517	137.189133
-591.905884	75.168854	833.641846	-570.593689	-81.288460	839.442322	-543.415466	184.559692	460.050232	-500.973022	-159.038467	471.603271	-658.411316	153.405548	94.974800	-607.826355	-148.233246	97.528763	-511.837341	186.935181	1320.325684	-492.169037	-152.252258	1334.781616	-467.690430	26.948360	1349.478516	-458.253906	31.344986	1629.729004	-557.865112	272.458405	1078.378906	-512.000732	-278.494934	1115.665405	-357.164825	315.688232	927.671509	-288.654480	-307.253815	1005.186523	-538.261292	6.125962	926.362000	587.354736	-20.763195	935.617004	584.527710	137.174576
-591.433960	74.822380	834.294617	-569.862610	-81.913101	839.960510	-542.931580	184.085159	460.308411	-501.784668	-158.861176	471.875549	-658.304077	153.465363	95.093513	-607.981140	-148.241760	97.311760	-512.103088	187.238953	1320.911133	-491.761688	-152.464371	1335.214844	-467.300812	27.018681	1350.082031	-457.651855	31.552124	1630.273438	-557.798767	270.067596	1078.325073	-513.329346	-277.164124	1115.687256	-357.592163	312.818207	926.824280	-291.096252	-305.645538	1002.787720	-537.591858	5.626284	926.916321	587.295654	-20.768496	935.600708	584.485474	137.161804
-590.888428	74.318741	835.142090	-568.880066	-82.661240	840.641602	-542.721863	183.523956	460.774902	-502.660858	-158.676651	472.365601	-658.111511	153.600861	95.380615	-608.148987	-148.358871	97.188667	-512.354370	187.528702	1321.761719	-491.362976	-152.545990	1335.816528	-466.976349	27.099897	1350.714844	-457.182220	31.718145	1631.021973	-557.669739	267.965179	1078.592407	-514.392944	-275.940643	1115.940063	-357.619843	310.125977	926.448975	-293.206177	-304.394012	1000.612854	-536.778503	5.016786	927.655273	587.241577	-20.813597	935.560852	584.469299	137.101135
-590.345154	73.824020	836.129150	-568.184204	-83.145538	841.587280	-542.773865	182.803421	461.335297	-503.688965	-158.637131	473.000610	-657.984741	153.677216	95.558380	-608.362549	-148.496841	97.121521	-512.490479	187.781677	1322.846558	-491.020111	-152.552567	1336.655518	-466.332886	27.054438	1351.758179	-456.823425	31.842899	1631.924072	-557.359131	265.983063	1079.077026	-515.202454	-274.887634	1116.417114	-357.505890	307.898560	926.361145	-295.063049	-303.446411	998.753479	-536.066956	4.557487	928.574341	587.141785	-20.841042	935.523560	584.402527	137.065720
-589.746826	73.316032	837.232483	-567.473999	-83.265205	842.904175	-543.069275	181.784866	462.012604	-504.626709	-158.670624	473.765106	-658.019714	153.668732	95.694962	-608.308472	-148.544830	97.111641	-512.434509	188.027710	1324.067993	-490.634521	-152.494797	1337.650879	-465.877441	27.073919	1352.758667	-456.585022	31.940174	1632.925903	-556.919739	264.213470	1079.777832	-515.798523	-273.988068	1117.159058	-357.203033	306.035522	926.509766	-296.733429	-302.837830	997.025391	-535.414551	4.418873	929.767151	587.050781	-20.931461	935.507629	584.369873	136.993820
-589.462280	72.869118	838.344177	-566.907898	-83.844345	844.169495	-543.625793	180.830185	462.680328	-505.770142	-158.820465	474.745026	-658.017822	153.632248	95.773125	-608.383362	-148.587433	97.215355	-512.165222	188.178848	1325.389648	-490.309021	-152.413315	1338.870850	-465.501251	27.096849	1353.875854	-456.412781	32.083961	1633.960205	-556.254883	262.667511	1080.624146	-516.146057	-273.212769	1118.042236	-356.681274	304.507843	926.825623	-298.252380	-302.530029	995.543152	-534.885315	4.075871	930.887573	587.000916	-20.959097	935.510376	584.327271	136.989838
-589.014954	72.298897	839.470154	-566.079468	-84.575058	845.533447	-544.201233	179.769241	463.411163	-506.938416	-159.021454	475.806641	-658.025696	153.579254	95.820488	-608.277832	-148.523026	97.377792	-511.732819	188.300980	1326.780518	-489.987732	-152.219681	1340.187988	-465.325714	27.130793	1354.947144	-456.364441	32.132786	1635.188232	-555.218384	261.121948	1081.554199	-516.298950	-272.626343	1119.145386	-356.151703	303.533508	927.124268	-299.412689	-302.582611	994.320862	-534.186890	3.663497	932.077515	586.977478	-20.984898	935.548340	584.320129	136.983078
-588.758179	72.011513	840.656189	-565.921326	-84.942307	847.016663	-544.969910	178.804642	464.058716	-508.220978	-159.224960	476.755951	-658.155762	153.378647	95.854324	-608.158630	-148.476685	97.593872	-511.264709	188.375366	1328.219971	-489.736359	-152.005905	1341.684570	-465.100677	27.102942	1356.270020	-456.400696	32.213333	1636.439941	-554.439453	260.474396	1082.777832	-516.199890	-272.117615	1120.369141	-355.527466	302.798096	927.535583	-300.206055	-302.967926	993.405212	-533.885010	3.484774	933.350037	586.958191	-20.970768	935.602783	584.314148	136.984543
-588.324036	71.559395	841.836792	-565.247192	-85.599297	848.353882	-545.604248	177.744125	464.664642	-509.519073	-159.338074	477.857513	-658.173157	153.223267	95.886871	-608.211060	-148.323120	98.031586	-510.787476	188.391449	1329.604492	-489.586243	-151.791321	1343.130981	-464.740906	27.017832	1357.730103	-456.528992	32.269737	1637.663940	-552.947693	259.360840	1083.799683	-515.880127	-271.776276	1121.615967	-354.780396	302.497772	927.870056	-300.721313	-303.586670	992.597534	-533.297058	3.076421	934.576111	586.926636	-20.954626	935.666687	584.291199	136.962402
-587.901489	71.130867	842.924377	-564.854553	-86.112190	849.670410	-546.298279	176.745789	465.280762	-510.654510	-159.315659	478.757416	-658.248413	153.043671	95.876404	-607.956604	-148.242203	98.094193	-510.103973	188.246643	1330.880615	-489.396301	-151.583160	1344.524292	-464.639038	27.013500	1358.879883	-456.727112	32.322929	1638.792603	-551.659973	258.760712	1084.869385	-515.412842	-271.442688	1122.876709	-353.933563	302.361176	928.189209	-301.004883	-304.284210	991.932129	-532.847229	2.727026	935.743835	586.891602	-20.940300	935.697815	584.271179	136.899902
-587.404968	70.703087	843.864075	-564.457581	-86.500572	850.759277	-546.969727	175.761475	465.805511	-511.861633	-159.220032	479.545441	-658.240540	152.952911	95.809959	-607.796265	-148.195251	98.032845	-509.561066	188.214447	1332.078857	-489.250458	-151.313995	1345.822266	-464.327026	26.922508	1360.158081	-456.982910	32.402466	1639.792603	-550.247559	258.653534	1085.969238	-514.800537	-271.284332	1124.005981	-353.083527	302.569855	928.291504	-301.385712	-305.310760	991.348450	-532.365662	2.382802	936.733887	586.861206	-20.928186	935.679260	584.220642	136.884598
-587.002441	70.214249	844.659912	-564.089478	-86.986710	851.749939	-547.552002	174.894974	466.167572	-512.926941	-159.172119	480.220642	-658.396423	152.818710	95.707642	-607.697510	-148.151932	97.909714	-508.997345	188.166214	1333.072388	-489.134552	-151.113525	1346.931519	-464.178162	26.916264	1361.029541	-457.294830	32.498474	1640.624878	-548.881592	258.883942	1086.850464	-514.172058	-271.244751	1125.019897	-352.245270	302.987427	928.227905	-301.551147	-306.317780	990.771057	-531.964722	1.998201	937.607605	586.835022	-20.968235	935.636047	584.204956	136.859421
-586.649780	69.802727	845.262268	-563.714111	-87.356552	852.460693	-548.215515	174.139236	466.511230	-513.849792	-158.971024	480.708679	-658.541870	152.667770	95.520302	-607.693115	-148.194199	97.756653	-508.393097	188.153015	1333.907349	-488.916504	-150.914108	1347.901489	-464.026917	26.944527	1361.730591	-457.611816	32.622604	1641.282227	-547.356689	259.485809	1087.660156	-513.415161	-271.286835	1125.964844	-351.338531	303.701752	927.945007	-301.529449	-307.679688	990.386169	-531.582886	1.680024	938.247009	586.779053	-21.046055	935.583923	584.190613	136.839401
-586.382874	69.389374	845.755066	-563.500061	-87.770088	853.103638	-548.784912	173.466797	466.698242	-514.687500	-158.868698	481.153015	-658.628235	152.573563	95.274574	-607.749512	-148.202957	97.699615	-507.793274	188.134659	1334.479370	-488.708832	-150.714828	1348.713013	-463.838409	27.008015	1362.264893	-457.906464	32.796852	1641.817505	-545.769775	260.254578	1088.255737	-512.609375	-271.501038	1126.737427	-350.441681	304.654541	927.454834	-301.397430	-309.253113	990.126770	-531.300781	1.342048	938.785706	586.734741	-21.078905	935.547119	584.144653	136.854965
-586.242004	69.011482	846.088684	-563.412903	-88.241959	853.590332	-549.261841	172.876465	466.789307	-515.400940	-158.792206	481.473511	-658.651794	152.490479	95.041313	-607.794434	-148.142838	97.660606	-507.160431	188.081604	1334.979858	-488.497711	-150.571762	1349.410400	-463.750671	27.093933	1362.572632	-458.191101	33.003483	1642.250488	-544.115967	261.214600	1088.787720	-511.837677	-271.816345	1127.541382	-349.542511	305.763916	926.721924	-301.197906	-310.859894	989.977722	-531.128296	0.989626	939.158691	586.674255	-21.115961	935.554993	584.084412	136.862808
-586.174927	68.641251	846.313782	-563.339355	-88.647644	853.873657	-549.646484	172.356171	466.844940	-515.866943	-158.644257	481.750031	-658.711792	152.355118	94.815590	-607.829468	-148.087280	97.713242	-506.627869	187.989594	1335.350952	-488.316498	-150.447968	1349.944214	-463.522125	27.101177	1362.905640	-458.426636	33.220093	1642.562378	-542.390198	262.253296	1089.165894	-511.051056	-272.221832	1128.246094	-348.677551	307.061829	925.749573	-300.973450	-312.460876	989.879456	-531.007080	0.640143	939.383423	586.650574	-21.107862	935.602722	584.076843	136.787918
-586.220093	68.332298	846.435913	-563.399536	-89.033150	854.024475	-549.965698	171.831406	466.882965	-516.188904	-158.612091	481.871887	-658.843140	152.179977	94.593216	-607.918823	-148.051636	97.766090	-506.126312	187.872818	1335.566284	-488.176514	-150.361008	1350.265137	-463.318176	27.101215	1363.113770	-458.623932	33.431080	1642.737061	-540.422852	263.437958	1089.378540	-510.303772	-272.778900	1128.781006	-348.989685	309.407806	924.497070	-300.570496	-314.061737	989.891846	-531.000061	0.306987	939.488953	586.651367	-21.043690	935.645813	584.066772	136.782227
-586.285400	68.092133	846.412964	-563.470276	-89.434601	853.950378	-550.154846	171.313309	466.881104	-516.290833	-158.627182	481.830078	-658.953430	152.085205	94.384590	-608.104492	-148.039688	97.807236	-505.658875	187.736145	1335.541382	-488.067078	-150.293457	1350.387695	-463.183746	27.073572	1363.122192	-458.795349	33.677155	1642.750366	-538.736450	264.733795	1089.474976	-509.649139	-273.431915	1129.123413	-348.054291	310.670166	923.043701	-300.178101	-315.569580	989.820068	-531.026184	-0.049909	939.424133	586.647156	-21.024204	935.681702	584.063904	136.739090
-586.361572	67.884865	846.234558	-563.591309	-89.758858	853.723816	-550.304382	170.949509	466.766174	-516.134827	-158.643936	481.623322	-659.052612	152.044693	94.176208	-608.142639	-147.986984	97.731293	-505.284882	187.587021	1335.336060	-487.974365	-150.258423	1350.313232	-463.040955	27.091364	1362.899414	-458.939392	33.950554	1642.605835	-537.121643	266.135590	1089.347290	-508.975708	-274.146454	1129.297241	-347.043152	311.884552	921.350952	-299.794556	-317.162109	989.644043	-531.106384	-0.360825	939.218018	586.686890	-21.011091	935.685364	584.096069	136.728668
-586.485962	67.647362	845.882141	-563.739014	-90.031731	853.340698	-550.307129	170.671661	466.531464	-515.829102	-158.720062	481.305817	-659.100830	152.026932	93.899857	-608.293579	-147.981476	97.598183	-504.956421	187.423569	1334.860107	-487.884735	-150.272232	1350.077515	-462.975647	27.127169	1362.465820	-459.037720	34.208805	1642.326660	-535.545654	267.617249	1089.100342	-508.440826	-274.930267	1129.280396	-346.154449	313.135071	919.457153	-299.472046	-318.696991	989.291626	-531.242188	-0.642085	938.853149	586.698914	-21.040174	935.649353	584.118408	136.736496
-586.597046	67.389519	845.384338	-563.965820	-90.173409	852.790955	-550.258789	170.491760	466.218842	-515.429321	-158.802109	480.896881	-659.133301	152.020050	93.645248	-608.485168	-147.948517	97.531105	-504.675873	187.259048	1334.204590	-487.832489	-150.305817	1349.750244	-462.946259	27.108660	1361.878296	-459.097839	34.533344	1641.896973	-534.026428	269.099030	1088.599243	-507.944702	-275.729309	1129.183228	-345.275391	314.287201	917.333130	-299.165985	-320.186951	988.848267	-531.394043	-0.893348	938.327087	586.710693	-21.069778	935.565979	584.111328	136.740631
-586.657288	67.122818	844.808105	-564.137695	-90.257881	852.214111	-550.119751	170.378418	465.933655	-514.962769	-158.799286	480.418304	-659.158020	151.995911	93.420975	-608.569702	-147.883026	97.429825	-504.394745	187.058670	1333.446899	-487.778320	-150.372467	1349.377197	-462.926331	27.087440	1361.294556	-459.115631	34.759716	1641.539551	-532.594421	270.626526	1088.007202	-507.547211	-276.552887	1129.036011	-344.392029	315.312317	914.925781	-298.980103	-321.630219	988.293518	-531.505737	-1.087644	937.750610	586.656067	-21.090364	935.544800	584.080383	136.746506
-586.746582	66.878517	844.244202	-564.371033	-90.290749	851.633667	-550.008972	170.334839	465.688538	-514.530823	-158.827362	479.949432	-659.194580	151.973282	93.315392	-608.638489	-147.823700	97.422607	-504.141144	186.857712	1332.742920	-487.928528	-150.386124	1349.052002	-462.864410	27.072407	1360.728882	-459.089081	34.984081	1641.165283	-531.175110	271.969818	1087.418823	-507.178101	-277.341614	1128.858154	-343.642700	316.154877	912.406921	-298.853180	-322.884308	987.713745	-531.629883	-1.257135	937.163757	586.630249	-21.059879	935.534119	584.048950	136.726028
-586.857300	66.707329	843.676208	-564.615662	-90.383011	851.087280	-549.906616	170.362976	465.515533	-514.009094	-158.807007	479.534637	-659.236877	151.969559	93.306625	-608.654236	-147.745895	97.427544	-503.901550	186.638855	1331.972412	-487.931854	-150.474991	1348.674072	-462.813538	27.051136	1360.216187	-459.023773	35.185059	1640.805786	-529.926636	273.428650	1086.873291	-506.866974	-278.088837	1128.707642	-343.243073	316.932983	909.790527	-298.831451	-324.059814	987.107788	-531.771973	-1.404468	936.590820	586.638733	-21.033541	935.563599	584.063354	136.710358
-586.826843	66.582085	843.283813	-564.807251	-90.222214	850.521362	-549.735779	170.474670	465.337799	-513.477051	-158.725067	479.086975	-659.245850	151.936508	93.241737	-608.697205	-147.651260	97.480782	-503.637482	186.440475	1331.253906	-487.781769	-150.585739	1348.324951	-462.765045	27.047123	1359.686768	-458.965057	35.388165	1640.471924	-528.459351	274.597992	1086.199341	-506.671356	-278.777435	1128.607666	-344.976349	319.265259	906.828125	-299.016785	-325.034821	986.364746	-531.844177	-1.526949	936.123840	586.616211	-20.984035	935.596497	584.055481	136.672104
-586.929077	66.537476	842.779297	-564.950195	-90.288765	850.037537	-549.622253	170.675064	465.133179	-513.080139	-158.728989	478.773682	-659.276001	151.960556	93.204346	-608.770081	-147.606125	97.534218	-503.430695	186.246567	1330.568359	-487.887573	-150.656830	1348.144287	-462.753754	27.030220	1359.197388	-458.890472	35.630749	1640.099976	-527.331604	275.926178	1085.649902	-506.623901	-279.442719	1128.564087	-346.149048	320.766541	903.701660	-299.433685	-325.874878	985.436951	-531.953430	-1.582029	935.623047	586.648621	-20.945997	935.614258	584.105835	136.682724
-586.891785	66.541595	842.435852	-565.044189	-90.292473	849.608215	-549.597961	170.857086	464.966125	-512.745789	-158.756287	478.524902	-659.321472	152.051270	93.188965	-608.898621	-147.555176	97.552177	-503.255524	186.056519	1329.951904	-487.861816	-150.788101	1347.983032	-462.835236	27.027960	1358.740723	-458.830994	35.754108	1639.898682	-526.504944	277.167664	1085.211548	-506.646606	-280.015808	1128.579468	-347.267517	321.446381	900.517090	-300.052612	-326.557281	984.351196	-531.988525	-1.668331	935.249939	586.668091	-20.977451	935.597107	584.166870	136.661407
-586.724487	66.544556	842.166016	-565.031738	-90.343300	849.279968	-549.519531	170.941650	464.893616	-512.534973	-158.775528	478.292755	-659.333923	152.173203	93.145302	-608.950623	-147.520905	97.500938	-503.078186	185.907227	1329.510620	-487.769287	-150.921646	1347.872803	-462.937561	26.973545	1358.442627	-458.799316	35.892540	1639.750244	-525.974609	278.396667	1084.916626	-506.822083	-280.577545	1128.652710	-348.082245	321.149933	897.677429	-300.966034	-327.040680	983.075073	-531.921204	-1.774611	934.971375	586.687866	-21.007092	935.573181	584.209106	136.677414
-586.387390	66.674294	842.050293	-564.880188	-90.332626	849.049683	-549.635559	170.896851	464.925507	-512.458984	-158.730209	478.131439	-659.393860	152.192993	93.178886	-609.076538	-147.517227	97.384094	-502.927185	185.782654	1329.309082	-487.839020	-151.030518	1347.944946	-463.021973	26.892080	1358.327881	-458.774475	35.982868	1639.772217	-525.793884	279.545929	1084.927124	-507.117126	-281.037659	1128.780518	-349.817169	320.513275	894.447937	-302.074707	-327.272461	981.677185	-531.722412	-1.833723	934.835388	586.714111	-21.006327	935.532532	584.236816	136.703552
-585.853638	66.816177	842.117493	-564.573242	-90.226166	848.971008	-549.903870	170.749207	465.102051	-512.575012	-158.649704	478.069122	-659.367371	152.224503	93.246086	-609.145264	-147.503220	97.275520	-502.790955	185.688263	1329.368530	-487.943817	-151.124664	1348.217896	-463.087311	26.754330	1358.455688	-458.748413	36.048969	1639.983765	-525.922119	280.694275	1085.179688	-507.521790	-281.421356	1129.061890	-352.705750	320.110504	891.180969	-303.475769	-327.279633	980.177307	-531.364197	-1.864483	934.877380	586.671021	-20.982843	935.535522	584.234558	136.671997
-585.210815	67.058136	842.355042	-564.369385	-89.939209	849.152832	-550.354675	170.370438	465.389557	-512.892639	-158.564499	478.136932	-659.385803	152.185822	93.364189	-609.198364	-147.493698	97.239494	-502.638519	185.599335	1329.729004	-488.092194	-151.213730	1348.702759	-463.190125	26.624294	1358.925659	-458.737366	36.089355	1640.405029	-526.457397	281.815002	1085.727905	-508.035370	-281.742767	1129.518799	-355.754211	318.591278	888.168274	-305.088409	-327.053925	978.589050	-531.005493	-1.758022	935.136047	586.627319	-20.971937	935.545044	584.233765	136.629990
-584.420471	67.293411	842.895020	-563.818420	-89.763519	849.461792	-550.996033	169.921661	465.830719	-513.405273	-158.393616	478.390259	-659.412659	152.166077	93.427116	-609.260498	-147.498825	97.213676	-502.501556	185.518112	1330.363159	-488.277924	-151.365433	1349.501587	-463.313202	26.485071	1359.630737	-458.745361	36.108135	1641.037231	-527.249146	282.721741	1086.573364	-508.651825	-281.943909	1130.171265	-359.496796	316.575348	885.135742	-306.816010	-326.434265	977.023438	-530.421387	-1.763004	935.625366	586.602722	-20.962252	935.564880	584.253418	136.597183
-583.393005	67.404442	843.573914	-562.863708	-89.846352	849.951965	-551.877502	169.379730	466.371033	-514.200623	-158.103851	478.887054	-659.471497	152.142929	93.444321	-609.359375	-147.487549	97.219551	-502.308746	185.442215	1331.174072	-488.559753	-151.532303	1350.472412	-463.501892	26.370632	1360.577026	-458.776978	36.128311	1641.847168	-528.424377	283.732849	1087.636353	-509.444427	-282.080719	1131.019653	-363.810791	314.093384	882.332642	-309.091217	-325.696045	975.182922	-529.546387	-1.900398	936.282410	586.606079	-20.963844	935.590881	584.305359	136.572006
-582.273987	67.719894	844.472290	-561.996582	-89.756760	850.686340	-552.889099	168.732300	467.011047	-515.086548	-157.899445	479.485748	-659.623901	152.117508	93.421448	-609.377075	-147.459671	97.193062	-502.114471	185.370483	1332.211304	-488.886658	-151.744553	1351.613770	-463.722504	26.271578	1361.714722	-458.866699	36.138367	1642.829834	-529.974976	284.723877	1088.934326	-510.394348	-282.194031	1132.086792	-368.847137	311.197601	879.570313	-311.699615	-324.677185	973.234070	-528.672791	-1.886498	937.176270	586.629883	-20.994156	935.603455	584.381836	136.598648
-581.151550	68.012619	845.630127	-561.053101	-89.697502	851.568848	-554.147705	167.928726	467.821960	-516.284546	-157.566193	480.209442	-659.750244	152.117249	93.458649	-609.414673	-147.440109	97.155289	-501.942963	185.272659	1333.438599	-489.271301	-151.971710	1352.946899	-463.970032	26.144625	1363.070313	-459.017395	36.118984	1644.006348	-531.650574	285.762177	1090.627441	-511.459259	-282.164429	1133.150635	-374.164917	307.690521	877.150757	-314.759491	-323.594147	971.060120	-527.736206	-1.939420	938.266174	586.602356	-21.015131	935.577942	584.439392	136.567932
-579.900574	68.374680	846.990784	-560.260925	-89.411743	852.717651	-555.453308	166.946106	468.764099	-517.687988	-157.318787	481.008606	-659.875610	152.098419	93.557014	-609.461487	-147.407166	97.096725	-501.703552	185.159088	1334.884888	-489.706696	-152.203598	1354.460693	-464.174988	25.957857	1364.671143	-459.264404	36.065170	1645.393799	-533.549988	286.446136	1092.453613	-512.689880	-282.011627	1134.396973	-380.161133	303.927368	874.864929	-318.032227	-321.837769	968.828552	-526.783142	-1.872729	939.579163	586.535217	-21.024334	935.580383	584.442566	136.535873
-578.409607	68.462570	848.455811	-558.797852	-89.504555	853.922913	-556.963562	165.844803	469.878052	-519.232788	-156.924423	481.988647	-660.084961	152.042419	93.703186	-609.549377	-147.392212	97.007462	-501.456543	185.013580	1336.527832	-490.096252	-152.481888	1356.046265	-464.302460	25.714090	1366.388672	-459.597870	35.956242	1646.947144	-535.455139	286.673615	1094.373657	-513.912415	-281.670593	1135.679199	-386.120453	299.447693	872.863342	-321.651550	-320.591553	966.696167	-525.415344	-2.051415	940.983704	586.467407	-21.019886	935.564941	584.436218	136.479782
-576.854553	68.799271	850.083374	-557.497803	-89.331261	855.257690	-558.580261	164.687042	471.182312	-520.998657	-156.468674	483.041687	-660.236328	151.977371	93.815353	-609.624023	-147.390213	96.934563	-501.162354	184.876007	1338.285767	-490.451233	-152.717346	1357.783081	-464.339050	25.471315	1368.230225	-460.017426	35.828106	1648.658447	-537.549866	287.000519	1096.473999	-515.298523	-281.199127	1137.050903	-392.300659	294.596375	871.280334	-325.406555	-318.633453	964.478760	-524.065369	-2.048604	942.525574	586.355591	-21.012749	935.575195	584.390198	136.452942
-575.443604	69.044968	851.764587	-556.185059	-89.358559	856.750122	-560.209717	163.442734	472.412933	-523.003235	-156.012100	484.241394	-660.309143	152.005341	93.939079	-609.635864	-147.351013	96.906006	-500.956665	184.710968	1340.193481	-490.801117	-153.018860	1359.653564	-464.471680	25.289637	1370.196899	-460.542877	35.682922	1650.502563	-539.542175	287.072815	1098.689819	-516.776123	-280.548553	1138.526001	-398.471649	289.685699	870.056152	-329.596558	-317.148071	962.319214	-522.767151	-2.093728	944.156921	586.249390	-21.000933	935.565430	584.349365	136.430176
-573.668640	69.310738	853.566345	-554.712341	-89.204094	858.287292	-561.935913	162.150421	473.751190	-525.118408	-155.551819	485.586975	-660.291382	151.986542	93.938431	-609.698669	-147.355850	96.917664	-500.678345	184.590240	1342.122559	-491.155853	-153.239273	1361.584229	-464.693573	25.125854	1372.278564	-461.169708	35.518036	1652.445313	-541.577454	286.947479	1100.993652	-518.389282	-279.797119	1140.021240	-405.154510	284.343292	868.904419	-333.768463	-314.964355	960.178955	-521.245667	-2.131506	945.897217	586.162231	-21.031639	935.572021	584.339355	136.398804
-571.693665	69.777901	855.440186	-553.058472	-89.002106	859.904358	-563.967529	160.952789	475.220886	-527.405151	-155.122910	486.959503	-660.490540	151.957077	93.988312	-609.669678	-147.354614	96.951668	-500.524231	184.306381	1344.055786	-491.452972	-153.550797	1363.556641	-464.998291	24.959829	1374.431274	-461.904175	35.362621	1654.471069	-543.575500	286.626556	1103.258789	-520.036743	-278.883575	1141.510986	-411.609589	279.031250	868.361084	-338.226013	-313.071411	958.050720	-519.575500	-2.056722	947.733521	586.130554	-21.041494	935.550781	584.371277	136.444489
-569.864014	70.068733	857.276123	-551.332825	-88.992355	861.577148	-566.056702	159.666519	476.562927	-529.874390	-154.711334	488.466064	-660.551453	151.959518	94.026009	-609.878845	-147.423752	97.037613	-500.395813	184.093781	1346.076782	-491.818604	-153.774628	1365.546509	-465.283569	24.764862	1376.633301	-462.763367	35.161190	1656.537354	-545.514343	286.026886	1105.533813	-521.709229	-277.839661	1143.026123	-418.193054	273.867096	867.985718	-342.804535	-311.661011	956.085510	-517.944824	-2.055055	949.569885	586.061890	-21.078159	935.539612	584.381836	136.457932
-567.974182	70.393524	859.183472	-549.634827	-88.768028	863.247192	-568.359863	158.357224	478.151215	-532.404175	-154.153732	489.944153	-660.612183	151.836014	94.103714	-609.836853	-147.460052	97.068993	-500.363312	183.844559	1348.184814	-492.046356	-154.124756	1367.444336	-465.539612	24.517231	1378.875610	-463.745087	34.933578	1658.634033	-547.498474	285.127258	1107.835083	-523.486633	-276.812439	1144.584961	-424.445923	268.322784	867.954285	-347.350220	-309.371826	954.055054	-516.289612	-1.984849	951.440674	585.974060	-21.102791	935.540466	584.392151	136.403519
-566.220276	71.014702	861.105530	-548.168579	-88.822205	864.851379	-570.819763	157.022125	479.806061	-535.156555	-153.691010	491.484406	-660.857727	151.791809	94.373993	-610.071106	-147.549927	97.149582	-500.405243	183.568161	1350.246216	-492.626831	-154.365616	1369.421143	-465.826996	24.211332	1381.187744	-464.847748	34.651409	1660.737793	-549.503967	283.900452	1110.138428	-524.900879	-275.388214	1146.111572	-430.507019	263.025513	868.292725	-352.111053	-308.109009	952.242432	-514.752991	-1.994675	953.261292	585.851379	-21.137728	935.548889	584.347412	136.339569
-564.460815	71.379539	863.115601	-546.496399	-88.563843	866.477051	-573.379028	155.850586	481.495911	-537.969788	-153.176529	493.006439	-661.172485	151.675446	94.675690	-610.223755	-147.622208	97.210800	-500.507904	183.259949	1352.225952	-492.941803	-154.708633	1371.150146	-466.131500	23.904102	1383.410767	-466.069092	34.382309	1662.827026	-551.472229	282.604797	1112.335693	-526.760315	-274.815002	1147.648438	-436.294647	257.717407	868.683533	-356.544708	-305.961029	950.491333	-513.171265	-1.941121	955.161438	585.679504	-21.153502	935.545227	584.282532	136.278214
-562.600891	71.797958	864.933289	-544.829285	-88.219978	868.056274	-575.945068	154.573166	483.137970	-540.885864	-152.532730	494.486542	-661.299622	151.655457	94.922279	-610.476318	-147.686386	97.264221	-500.666229	183.056351	1354.147461	-493.409363	-155.036591	1372.907227	-466.503479	23.576292	1385.553345	-467.386902	34.122421	1664.863159	-553.505493	281.120148	1114.375488	-528.517090	-273.338928	1148.744873	-441.516754	252.584137	869.322815	-361.071045	-304.516388	948.724670	-511.531342	-1.761049	956.932190	585.485962	-21.182730	935.527710	584.188721	136.249756
-560.856140	72.350388	866.709290	-543.325500	-87.977104	869.460144	-578.642517	153.552048	484.767792	-543.880066	-151.939941	495.951904	-661.519043	151.628098	95.253876	-610.701294	-147.727966	97.321472	-500.958771	182.910934	1355.943359	-493.981415	-155.372650	1374.583130	-466.815308	23.246071	1387.692993	-468.807983	33.875126	1666.832031	-555.523132	279.142456	1116.070068	-530.200012	-271.957886	1149.842651	-446.004913	247.704086	870.092468	-365.518066	-302.875397	947.053650	-510.006897	-1.658928	958.589172	585.280151	-21.212818	935.501465	584.082458	136.234573
-559.197021	73.079857	868.446289	-541.969421	-87.524506	870.791321	-581.464905	152.691010	486.379822	-546.921143	-151.413925	497.421509	-661.781372	151.664520	95.602577	-610.874146	-147.763443	97.378632	-501.278778	182.793182	1357.673096	-494.537598	-155.797897	1376.061157	-467.224701	22.984074	1389.660889	-470.307312	33.624592	1668.732178	-557.254395	277.260925	1117.880737	-531.691650	-270.759308	1150.817627	-451.080780	243.040009	870.548523	-369.498474	-302.033752	945.599304	-508.590912	-1.395508	960.187500	585.116882	-21.254791	935.485474	584.000000	136.222153
-557.640381	73.209366	869.971680	-540.363159	-87.245399	872.263306	-584.410889	151.952637	488.020264	-550.090576	-150.857437	498.897797	-662.026428	151.803253	95.971764	-611.185913	-147.876541	97.465637	-501.661407	182.703995	1359.368164	-495.045380	-156.259247	1377.513306	-467.744843	22.690498	1391.549683	-471.868195	33.376312	1670.547485	-559.072571	275.707550	1119.516724	-532.829529	-269.257935	1151.833130	-455.179901	238.197815	871.346863	-373.900513	-302.030945	944.274658	-507.179077	-1.220036	961.766479	584.971191	-21.238625	935.442932	583.934265	136.232315
-555.536865	73.730255	871.586060	-538.322144	-86.690109	873.653625	-587.402710	151.411148	489.891235	-553.340393	-150.402176	500.280609	-662.206177	151.916382	96.273514	-611.417969	-148.026718	97.510117	-502.137909	182.584183	1361.019043	-495.544678	-156.790054	1378.871094	-468.295593	22.374105	1393.361572	-473.512817	33.106190	1672.285400	-560.690125	274.291931	1121.063721	-534.311584	-268.279236	1152.675781	-458.935760	233.412506	872.232422	-377.642700	-300.939453	942.780640	-505.425934	-0.855820	963.426331	584.905457	-21.220989	935.423340	583.913208	136.207001
-553.846863	74.114578	873.081360	-536.543335	-86.405762	874.879761	-590.422485	150.864380	491.630951	-557.037109	-150.212555	501.699097	-662.470764	152.039810	96.443130	-611.718384	-148.232040	97.571472	-502.762451	182.468613	1362.634888	-495.992706	-157.318207	1380.093506	-468.958954	22.040512	1394.985229	-475.200928	32.812637	1673.940430	-562.265930	272.744293	1122.516479	-535.689636	-267.524811	1153.454712	-462.340973	228.739227	873.197998	-381.318939	-300.563385	941.551331	-503.928345	-0.678499	964.904480	584.795105	-21.221540	935.404175	583.873535	136.182587
-552.135193	74.534904	874.438904	-534.778015	-85.902603	875.970947	-593.250488	150.050613	493.226990	-560.577148	-149.729706	503.021606	-662.538940	152.371048	96.907639	-611.942322	-148.395218	97.579636	-503.514954	182.263779	1364.123535	-496.494354	-157.813538	1381.234497	-469.438568	21.594629	1396.751587	-476.985443	32.509674	1675.463989	-563.595764	271.395081	1123.858276	-536.979553	-266.872650	1154.182129	-465.287506	224.302979	874.203491	-384.671661	-300.463806	940.494812	-502.449188	-0.377954	966.255676	584.604675	-21.227259	935.395691	583.775940	136.123764
-550.627197	74.934090	875.655212	-533.105530	-85.670036	876.911194	-596.076477	149.148407	494.603912	-564.348083	-149.200241	504.362579	-662.663818	152.683517	97.187386	-612.055054	-148.487686	97.521622	-504.333893	182.055481	1365.569824	-496.933502	-158.324402	1382.248413	-470.150360	21.246206	1398.200684	-478.785004	32.206699	1676.859985	-564.813965	269.963318	1125.079468	-538.442688	-266.568756	1154.662598	-467.682892	220.034866	875.216309	-387.668762	-300.635590	939.694519	-501.070465	-0.204340	967.437073	584.422119	-21.227720	935.387207	583.684509	136.091278
-549.093323	75.186157	876.679321	-531.208130	-85.245834	877.759216	-598.581848	148.337967	495.826355	-568.159241	-148.626205	505.602509	-662.529968	153.103668	97.350433	-612.111206	-148.584442	97.433517	-505.255005	181.809494	1366.818481	-497.378662	-158.847015	1383.229492	-470.910492	20.907129	1399.522827	-480.649811	31.899956	1678.122070	-565.926147	268.579254	1126.080322	-539.532349	-265.976349	1155.270752	-469.686707	216.097351	876.284180	-390.335297	-301.157257	939.085571	-499.619812	0.102960	968.493042	584.180969	-21.277718	935.391724	583.550476	136.073761
-547.854370	75.628456	877.650818	-529.831482	-84.886681	878.406860	-601.153015	147.629715	496.985107	-572.189575	-148.221390	506.846344	-662.557922	153.356110	97.421547	-612.456360	-148.647232	97.353432	-506.169342	181.531647	1368.053833	-497.767914	-159.328247	1384.122803	-471.947144	20.566395	1400.494263	-482.554230	31.557272	1679.201538	-566.946350	267.220673	1127.043823	-540.462646	-265.439789	1155.734375	-471.184967	212.504288	877.302429	-392.636383	-302.093262	938.759338	-498.483673	0.332788	969.388062	583.998230	-21.293190	935.384705	583.471619	135.984528
-546.595032	76.194016	878.459229	-528.383667	-84.495934	878.848450	-603.490723	146.932373	498.133972	-576.147095	-147.719467	507.940918	-662.626587	153.661987	97.480942	-612.820679	-148.673981	97.252098	-507.193970	181.246796	1369.114624	-498.227753	-159.757217	1384.923828	-472.706421	20.118530	1401.641602	-484.478333	31.218874	1680.128174	-567.817322	265.913177	1127.825195	-541.308167	-264.989716	1156.223511	-472.210052	209.129822	878.395569	-394.811249	-303.811890	938.625183	-497.310822	0.624083	970.102661	583.883789	-21.283731	935.388000	583.408691	135.983871
-545.531128	76.619965	879.134949	-527.077087	-84.066757	879.199524	-605.709595	146.366882	499.004395	-579.899841	-147.191391	508.911957	-662.860291	153.948822	97.607689	-613.074524	-148.631516	97.052345	-508.163788	180.983826	1370.197266	-498.622559	-160.214935	1385.654175	-473.709503	19.624861	1402.420654	-486.416931	30.839138	1680.886353	-568.624207	264.653809	1128.589233	-542.024536	-264.489410	1156.538818	-472.888794	205.889008	879.658691	-396.302521	-305.446198	938.693176	-496.277649	0.910203	970.690002	583.764832	-21.282850	935.414673	583.385071	135.966415
-544.529846	77.080551	879.714844	-525.779114	-83.571877	879.422241	-607.773193	145.730728	499.845215	-583.392944	-146.684479	509.689850	-663.074341	154.160690	97.647827	-613.256226	-148.549454	96.821976	-509.113953	180.749802	1371.125122	-499.033478	-160.639603	1386.323975	-474.815247	19.050528	1402.992432	-488.330994	30.361820	1681.464355	-569.285828	263.465149	1129.268677	-542.586243	-264.046234	1156.891357	-473.039032	202.931503	880.812683	-397.415924	-307.400269	939.115906	-495.291412	1.240150	971.169922	583.697144	-21.331926	935.429382	583.425842	135.939651
-543.613281	77.525978	880.097290	-524.549133	-83.177467	879.425537	-609.698853	145.047256	500.438629	-586.482422	-146.046097	510.308105	-663.191711	154.290573	97.485718	-613.116150	-148.453339	96.577103	-510.058807	180.508270	1371.997192	-499.413300	-160.971039	1386.925415	-476.054413	18.441618	1403.328735	-490.191833	29.820498	1681.860596	-569.903931	262.465210	1129.791504	-542.967224	-263.507324	1157.043091	-472.934174	200.190857	881.913696	-397.978821	-309.659607	939.768250	-494.357178	1.503508	971.430725	583.569580	-21.332788	935.442993	583.420105	135.910172
-542.714539	78.000420	880.266724	-523.278992	-82.903412	879.268982	-611.545898	144.554977	500.892883	-589.204041	-145.333038	510.721313	-663.239868	154.311630	97.182167	-612.872803	-148.373840	96.285713	-510.851715	180.232834	1372.747681	-499.836029	-161.263901	1387.463989	-477.404358	17.788855	1403.550293	-492.008545	29.165298	1682.021973	-570.324036	261.560944	1130.190552	-543.237427	-263.040466	1157.225220	-472.559692	197.584427	883.101440	-398.224396	-312.206879	940.583801	-493.430450	1.758846	971.510864	583.370728	-21.343916	935.415466	583.400574	135.908737
-541.905640	78.343468	880.180908	-522.114502	-82.593277	878.920349	-613.274536	143.890121	501.086121	-591.834900	-144.765701	511.045471	-663.294189	154.349289	96.742325	-612.855286	-148.329391	95.922928	-511.539673	179.964493	1373.448242	-500.337463	-161.489075	1387.923584	-478.953064	17.167150	1403.445923	-493.755768	28.437939	1681.961426	-570.722046	260.839233	1130.546143	-543.442078	-262.700287	1157.245239	-472.012146	195.195084	884.254395	-398.284393	-315.094940	941.374512	-492.568115	2.006411	971.350769	583.094116	-21.344690	935.372437	583.357300	135.946259
-541.095215	78.680130	879.914429	-520.987366	-82.273865	878.372742	-614.964417	143.258102	501.130402	-594.253296	-144.244797	511.167603	-663.318604	154.329681	96.265503	-612.753296	-148.341476	95.537933	-512.254578	179.553513	1373.888550	-500.959412	-161.697708	1388.268799	-480.402039	16.495361	1403.332886	-495.362335	27.609707	1681.700317	-571.096680	260.343018	1130.779053	-543.482117	-262.435913	1157.172363	-471.256653	192.965729	885.343567	-397.974182	-318.183136	942.390869	-491.726624	2.234822	971.002747	582.770569	-21.294031	935.377197	583.257507	135.969589
-540.240112	78.973259	879.511658	-519.806702	-82.086426	877.703552	-616.607849	142.555176	501.056427	-596.780823	-143.923828	511.313354	-663.246399	154.249405	95.687645	-612.658691	-148.397888	95.102325	-512.913879	179.104919	1374.236084	-501.715027	-161.929504	1388.470337	-481.895721	16.000191	1403.220337	-496.887482	26.727701	1681.254150	-571.404297	260.076141	1130.940674	-543.431458	-262.347565	1157.056274	-470.373108	190.912918	886.528137	-397.343201	-321.505371	943.455444	-490.868866	2.378842	970.539307	582.516418	-21.143091	935.391785	583.198730	136.082153
-539.415894	79.166603	878.996277	-518.620850	-81.903267	876.896790	-618.371399	141.803436	500.931244	-598.965576	-143.578430	511.225891	-663.388245	154.092224	94.903908	-612.435852	-148.444214	94.659393	-513.513123	178.674103	1374.421265	-502.629272	-162.129196	1388.600342	-483.410736	15.475549	1402.825317	-498.293732	25.801039	1680.697266	-571.607605	259.840027	1131.023804	-543.194031	-262.369507	1156.838135	-469.330841	188.956879	887.786743	-396.355469	-324.988342	944.763000	-490.057587	2.462312	969.964905	582.184814	-20.951284	935.417297	583.101746	136.191177
-538.554443	79.226898	878.340515	-517.405029	-81.854210	875.949097	-620.050354	140.943680	500.759216	-600.998840	-143.263687	511.130127	-663.368225	153.971527	94.111420	-612.215210	-148.510727	94.190079	-514.000549	178.297455	1374.538208	-503.703552	-162.404480	1388.517578	-484.877289	15.005351	1402.429688	-499.607513	24.826698	1680.000488	-571.733398	259.820953	1131.053711	-542.949463	-262.731171	1156.547485	-468.110626	187.007309	889.072083	-395.119324	-328.579315	946.055664	-489.238525	2.405393	969.260437	581.863770	-20.720358	935.400574	583.042297	136.297714
-537.677246	79.311127	877.602478	-516.273987	-81.789398	874.946594	-621.751465	140.054031	500.425262	-602.660583	-143.161850	511.060333	-663.442383	153.672958	93.252457	-611.763794	-148.646240	93.844635	-514.559937	177.737030	1374.387329	-504.940002	-162.687607	1388.410522	-486.237122	14.581222	1401.867798	-500.798492	23.849354	1679.210327	-571.891418	260.035797	1130.915527	-542.529114	-263.261932	1156.161743	-466.847534	185.046722	890.395020	-393.500977	-332.441559	947.553162	-488.463654	2.357157	968.491150	581.550903	-20.545116	935.416992	582.982422	136.457367
-536.834534	79.346413	876.763794	-515.145630	-81.812256	873.971619	-623.449219	139.169662	500.188446	-604.454529	-143.099319	511.019012	-663.614136	153.392899	92.508102	-611.823792	-148.791290	93.506493	-514.897278	177.438446	1374.196167	-506.296082	-163.045288	1388.108643	-487.505371	14.135576	1401.158569	-501.903595	22.901686	1678.326782	-572.072266	260.080597	1130.578857	-542.190186	-264.186249	1155.781982	-465.479462	183.031616	891.735535	-392.092194	-336.154938	948.854736	-487.724548	2.317353	967.688599	581.214905	-20.280535	935.442749	582.877380	136.609848
-536.059875	79.251877	875.812500	-514.049622	-81.985001	873.004150	-625.034912	138.272476	499.842133	-605.651733	-143.027573	510.980743	-663.679871	153.109955	91.664642	-611.740417	-148.931656	93.223587	-515.264343	176.988480	1373.707397	-507.772797	-163.469604	1387.754761	-488.731415	13.716281	1400.411377	-502.962402	21.963306	1677.437500	-571.952637	261.009216	1130.350586	-541.746460	-265.325317	1155.287231	-464.201447	181.017746	893.110779	-390.389954	-339.997681	950.309021	-487.039032	2.213171	966.831177	580.903748	-20.059576	935.483154	582.780151	136.807785
-535.225403	79.132133	874.837036	-513.082520	-82.047699	872.031738	-626.310425	137.047241	499.437347	-606.435913	-142.943527	510.882538	-663.760010	152.836655	90.905869	-611.729797	-149.090332	92.902534	-515.610046	176.564178	1373.143066	-509.272552	-163.862579	1387.266479	-489.846863	13.265288	1399.427490	-503.956757	21.080881	1676.538574	-571.891846	261.671448	1129.841919	-541.289001	-266.753326	1154.788086	-462.955902	179.017944	894.344482	-388.480743	-343.876465	951.788635	-486.370636	2.122635	965.952515	580.540710	-19.779863	935.489380	582.668091	136.981583
-534.401367	78.972023	873.910583	-512.141846	-82.275711	871.167542	-627.542053	136.017700	499.232788	-606.848389	-142.991760	510.772919	-663.869446	152.663361	90.383530	-611.564697	-149.275085	92.666634	-515.974487	176.110001	1372.516357	-510.746094	-164.412704	1386.709229	-490.819580	12.800415	1398.609619	-504.930481	20.232586	1675.752441	-571.732971	262.341156	1129.261597	-540.817932	-268.304596	1154.203369	-461.820709	176.927658	895.551941	-386.524231	-347.765686	953.341553	-485.723114	1.956071	965.151672	580.113831	-19.517256	935.499939	582.534607	137.163071
-533.676392	78.791153	873.077148	-511.414886	-82.442047	870.408752	-628.764709	135.047226	499.197937	-606.982422	-143.146896	510.648743	-664.057678	152.542770	89.966515	-611.569214	-149.486343	92.456543	-516.389404	175.728485	1371.855225	-512.220581	-164.997391	1386.128784	-491.713013	12.288000	1397.912598	-505.907074	19.381418	1675.093018	-571.519226	263.009186	1128.713623	-540.323120	-270.145294	1153.632690	-460.879089	174.892197	896.704407	-384.457733	-351.623535	954.990051	-485.203949	1.796254	964.438599	579.703491	-19.257277	935.576355	582.379883	137.322952
-533.050171	78.377441	872.325195	-510.796661	-82.775131	869.821167	-630.056641	134.373230	499.412720	-606.858032	-143.456238	510.560516	-664.216919	152.577469	89.792519	-611.594727	-149.629242	92.366371	-516.803833	175.267975	1371.277954	-513.637390	-165.647415	1385.560303	-492.505585	11.850565	1397.297363	-506.827911	18.747007	1674.568970	-571.196899	263.620209	1128.211304	-539.872864	-272.051697	1153.086914	-459.951416	172.717377	897.844299	-382.419220	-355.424622	956.679504	-484.766998	1.490631	963.840576	579.091064	-19.206320	935.541016	582.203369	137.439590
-532.488586	77.921234	871.794800	-510.324310	-83.304588	869.476013	-631.152649	133.595993	499.636810	-606.579834	-143.957199	510.606018	-664.275635	152.713089	89.745857	-611.596130	-149.708328	92.352928	-517.220764	174.886292	1370.755005	-514.964355	-166.343643	1385.028564	-493.184448	11.355784	1396.825562	-507.813538	17.889122	1674.302734	-570.821228	264.001587	1127.711304	-539.391235	-274.055237	1152.673584	-459.116119	170.638550	898.855469	-380.381439	-359.089142	958.525208	-484.405823	1.059839	963.462585	578.515991	-19.112907	935.693115	582.032593	137.503052
-532.027283	77.389839	871.519226	-509.970001	-83.916893	869.382813	-632.368591	132.964890	500.035858	-606.213989	-144.557266	510.721191	-664.416565	152.911896	89.744202	-611.674500	-149.746323	92.450508	-517.651855	174.489670	1370.345581	-516.253357	-167.136703	1384.601318	-493.772095	10.836874	1396.500122	-508.805481	17.118462	1674.127563	-570.436157	264.120300	1127.235840	-539.040100	-276.121246	1152.391968	-458.370270	168.653458	899.723450	-378.474060	-362.556671	960.396606	-484.134308	0.547234	963.329956	578.108215	-18.903118	935.795105	581.980408	137.581741
-531.565857	76.669685	871.439087	-509.760406	-84.598198	869.529968	-633.452637	132.412537	500.370850	-605.648193	-145.236984	510.896484	-664.509521	153.117584	89.743385	-611.904968	-149.759460	92.664551	-518.042542	174.042374	1370.077148	-517.466125	-167.898895	1384.301514	-494.294922	10.336946	1396.291870	-509.825195	16.366764	1674.056641	-569.937927	263.998016	1126.893433	-538.814392	-278.235046	1152.339844	-457.703064	166.727600	900.418396	-376.731781	-365.774597	962.395203	-483.921387	-0.096363	963.409668	577.800049	-18.624622	935.891418	581.987793	137.699570
-531.267700	75.739716	871.609985	-509.597412	-85.472725	869.916138	-634.550964	131.952118	500.728058	-604.982849	-145.847168	511.112671	-664.643311	153.312424	89.801430	-612.030396	-149.663467	92.846931	-518.406128	173.532669	1369.966553	-518.571899	-168.663284	1384.210327	-494.807526	9.750175	1396.265503	-510.901703	15.439478	1674.093750	-569.439331	263.560364	1126.672852	-538.684021	-280.204773	1152.484009	-457.148956	164.930206	900.977295	-375.180328	-368.717499	964.467957	-483.782654	-0.916696	963.721069	577.670959	-18.538702	936.073547	582.338379	137.326324
-530.946960	74.773026	871.889160	-509.375580	-86.590157	870.448669	-635.366577	131.472305	501.049408	-604.170654	-146.440414	511.328491	-664.728333	153.485565	89.881714	-611.632202	-149.442459	92.782776	-518.805359	173.002808	1370.020386	-519.651672	-169.404083	1384.201660	-495.208496	9.095587	1396.531616	-511.900482	14.701734	1674.213623	-568.952759	262.833954	1126.685791	-538.688049	-282.090424	1152.852173	-456.808807	163.197540	901.463318	-373.811127	-371.361786	966.624573	-483.595184	-1.850424	964.155212	577.429810	-18.083826	936.224426	582.132874	137.919006
-530.660706	73.440460	872.252380	-509.227142	-87.700111	871.058899	-635.837891	130.839249	501.259979	-603.411682	-147.194016	511.619080	-664.698914	153.556122	89.929665	-611.755432	-149.382492	93.042267	-519.153625	172.345184	1370.215698	-520.583252	-170.120056	1384.391113	-495.790283	8.493150	1396.661743	-512.917969	13.955105	1674.414673	-568.449829	261.917236	1126.823730	-538.852966	-283.898865	1153.475586	-456.557281	161.538559	901.832275	-372.635468	-373.666595	968.901123	-483.461761	-2.966186	964.670288	577.439026	-17.747795	936.438477	582.294983	138.030182
-530.550293	71.666367	872.597412	-509.120209	-88.987892	871.727356	-636.056824	130.180801	501.266541	-602.554565	-147.841782	511.823669	-664.760376	153.541824	90.082954	-611.747864	-149.319580	93.271278	-519.541260	171.593307	1370.603394	-521.506897	-170.798752	1384.769043	-496.294281	7.722683	1397.041748	-513.920166	13.211976	1674.674805	-567.905029	260.880188	1127.259033	-539.142029	-285.500702	1154.211548	-456.297729	159.874832	902.290222	-371.720459	-375.715851	971.130615	-483.416748	-4.306661	965.193237	577.750183	-17.566832	936.687439	582.838074	137.620956
-530.360962	70.502007	873.080139	-508.982361	-90.186760	872.369263	-635.959900	129.590881	501.302917	-601.746033	-148.547195	512.057678	-664.671814	153.490891	90.294823	-611.800964	-149.266434	93.498276	-519.854919	170.803513	1371.020142	-522.358826	-171.468658	1385.202271	-496.807587	7.002922	1397.506714	-514.900513	12.459732	1674.987793	-567.546326	259.574249	1127.606079	-539.592896	-287.132965	1155.161011	-456.110382	158.183121	902.606018	-370.959137	-377.429962	973.359802	-483.350708	-5.421830	965.790527	578.137573	-17.178135	936.953796	583.143188	137.857025
-530.294922	69.155174	873.498718	-508.900848	-91.409576	873.000732	-635.642883	128.988892	501.280518	-600.981384	-149.272552	512.328125	-664.563599	153.353806	90.508911	-611.871094	-149.287369	93.751518	-520.252686	169.946182	1371.492554	-523.275452	-172.183426	1385.793945	-497.140564	6.226969	1398.186157	-515.864624	11.672379	1675.338867	-567.390259	257.812073	1127.773560	-540.132080	-288.537018	1156.169556	-455.852264	156.579453	902.782104	-370.314941	-378.954742	975.610168	-483.380676	-6.590268	966.350403	578.670837	-16.675568	937.252319	583.356079	138.377975
-530.252869	68.158478	873.848389	-508.846130	-92.654449	873.505005	-635.198303	128.405548	501.316010	-600.283386	-150.086395	512.579163	-664.448547	153.160233	90.716438	-611.697937	-149.367050	94.017876	-520.552734	169.110046	1371.944214	-524.074158	-172.898193	1386.397827	-497.584900	5.430729	1398.680664	-516.780396	10.945559	1675.628540	-567.089539	256.728668	1128.262573	-540.792664	-289.861908	1157.135742	-455.728943	154.901550	903.050903	-369.855713	-380.222900	977.702515	-483.423004	-7.637827	966.808960	579.712830	-16.397280	937.659790	584.118835	138.652084
-530.268494	67.012344	874.191833	-508.797150	-93.775108	873.943848	-634.575073	127.933189	501.278992	-599.568420	-150.714096	512.726440	-664.304749	152.979752	90.936409	-611.558350	-149.398071	94.175972	-520.871521	168.153397	1372.329712	-524.764221	-173.681519	1387.047607	-498.035492	4.647241	1399.135010	-517.680115	10.109382	1676.019287	-566.882507	255.537125	1128.665649	-541.501953	-291.103851	1158.088867	-455.617126	153.272110	903.208374	-369.494293	-381.314667	979.659912	-483.525635	-8.716744	967.243652	580.988892	-16.020100	938.069092	584.939331	138.834869
-530.420959	65.909241	874.388733	-508.907288	-94.858566	874.254089	-634.010437	127.449326	501.274353	-598.942444	-151.424255	512.828979	-664.126648	152.815277	91.177238	-611.500305	-149.506790	94.282532	-521.087280	167.150864	1372.674683	-525.328064	-174.513580	1387.626587	-498.569519	3.895930	1399.453735	-518.543518	9.311232	1676.320801	-566.795044	253.773819	1128.695313	-542.209229	-292.219086	1158.909424	-455.367462	151.286270	903.253235	-369.209412	-382.241486	981.445618	-483.729706	-9.744029	967.521912	582.619751	-15.803712	938.739929	586.102844	138.387192
-530.593018	64.671562	874.573730	-508.937836	-95.967575	874.434753	-633.376343	126.937294	501.310303	-598.414795	-152.051208	512.791016	-663.929871	152.643158	91.417023	-611.421936	-149.610718	94.309349	-521.393127	166.076889	1372.900635	-525.911255	-175.375504	1388.107666	-498.787231	2.904568	1400.026855	-519.350769	8.515964	1676.513184	-566.523132	252.823624	1129.002808	-542.982239	-293.264557	1159.540649	-455.204956	149.462234	903.522949	-369.088165	-383.025360	982.913574	-483.921814	-10.896745	967.738708	584.710388	-15.452143	939.185608	586.866821	138.844345
-530.824768	63.635841	874.705200	-508.976624	-96.958694	874.481750	-632.804626	126.301109	501.362183	-598.025879	-152.587372	512.737061	-663.821716	152.446365	91.620842	-611.428955	-149.695389	94.268822	-521.638062	164.965897	1373.001709	-526.337646	-176.292908	1388.522827	-499.285706	2.043355	1400.149048	-520.156860	7.653243	1676.753540	-566.264099	251.618866	1129.075195	-543.684692	-294.259674	1160.022827	-454.886047	147.581314	903.795837	-368.899292	-383.666534	984.218994	-484.129150	-11.924633	967.856323	587.159302	-15.103227	939.483337	587.988892	139.106461
-531.061462	62.524014	874.822693	-509.011749	-97.977859	874.453552	-632.266113	125.803246	501.336609	-597.800537	-153.097900	512.590332	-663.707031	152.250183	91.786392	-611.619812	-149.788513	94.244553	-521.996399	163.883179	1372.980347	-526.727478	-177.294312	1388.816406	-499.575714	1.069247	1400.310059	-520.906677	6.835313	1676.876831	-566.133179	250.467178	1128.979248	-544.451233	-295.275848	1160.341919	-454.628418	145.876572	904.028320	-368.903290	-384.196991	985.144104	-484.361450	-13.040470	967.940430	589.677734	-14.942082	940.212158	588.902588	138.988632
-531.234497	61.576138	874.860291	-509.056274	-98.796272	874.300293	-631.704895	125.184036	501.326660	-597.668579	-153.498993	512.412537	-663.503540	152.025864	91.898384	-611.574158	-149.847504	94.169991	-522.379333	162.805862	1372.825073	-527.117249	-178.336716	1389.000000	-499.899933	0.103611	1400.368896	-521.629028	6.026385	1676.910156	-565.946289	249.318314	1128.774536	-545.135986	-296.239471	1160.505127	-454.306183	144.345520	904.089783	-368.970764	-384.618652	985.777771	-484.560577	-14.014929	967.921631	592.616272	-14.972143	940.732300	590.248230	138.527359
-531.434509	60.685520	874.861450	-509.093445	-99.662544	874.078857	-631.254150	124.515556	501.299896	-597.906311	-153.996658	512.290405	-663.320740	151.754608	92.018982	-611.668152	-149.874603	94.100395	-522.868958	161.681259	1372.562500	-527.508728	-179.482605	1389.090332	-500.068024	-0.944404	1400.525024	-522.321899	5.218627	1676.884033	-565.984436	247.989182	1128.309692	-545.866028	-297.293701	1160.581787	-453.994965	142.978561	904.112915	-369.122375	-384.910156	986.043335	-484.764618	-14.998178	967.849121	595.033569	-14.990170	940.828674	590.952881	138.783127
-531.599976	60.008198	874.868835	-509.096161	-100.536438	873.845459	-630.941040	123.813362	501.283783	-598.368408	-154.504013	512.236206	-663.115112	151.499039	92.095444	-611.748718	-149.868423	94.048607	-523.393433	160.522736	1372.245117	-527.805542	-180.688919	1389.126465	-500.605011	-1.814576	1400.287598	-523.002197	4.430734	1676.818604	-565.938110	246.957947	1127.861328	-546.511230	-298.240509	1160.596436	-453.566864	141.617523	904.149353	-369.323059	-385.091187	986.090515	-484.927368	-15.894620	967.771729	597.862854	-14.964008	940.991882	591.472107	138.460556
-532.098145	59.074223	874.668762	-509.200531	-101.643509	873.584839	-630.773621	123.003929	501.239502	-598.974121	-155.000671	512.249573	-662.920654	151.157227	92.094803	-611.664734	-149.822540	93.913765	-524.077209	159.360382	1371.901733	-528.147705	-181.857620	1389.074097	-500.789001	-2.920469	1400.386230	-523.641846	3.616899	1676.718384	-565.992493	245.936615	1127.452637	-547.097717	-299.161926	1160.441772	-453.068817	140.271317	904.137817	-369.570435	-385.292297	985.880798	-485.245178	-16.870611	967.545532	601.217712	-14.856237	940.817566	592.288696	138.070435
-532.103577	58.439350	874.199280	-509.226624	-102.529892	873.263977	-630.526245	122.082809	501.146515	-599.746338	-155.468079	512.183594	-662.668152	150.829224	92.034973	-611.610352	-149.793655	93.732857	-524.793945	158.187805	1371.491943	-528.415039	-183.069092	1388.882080	-501.155426	-4.004878	1400.284790	-524.270630	2.864087	1676.533447	-566.191162	244.805557	1126.937866	-547.633728	-300.081604	1160.202271	-452.457458	138.802231	904.064331	-369.883392	-385.263519	985.396362	-485.257813	-17.555986	967.145630	603.238770	-15.052870	940.488281	592.480408	137.553696
-532.312561	57.432911	874.005249	-509.274567	-103.523125	872.912537	-630.475281	121.198669	500.988342	-600.581299	-155.904358	512.097839	-662.525940	150.464859	91.929008	-611.654846	-149.792740	93.501068	-525.572510	156.971100	1370.991821	-528.684204	-184.323059	1388.554932	-501.540894	-5.075228	1400.094238	-524.918091	2.022203	1676.339478	-566.285217	244.065704	1126.493530	-548.144592	-300.964905	1159.786377	-451.897003	137.721878	903.997498	-370.369385	-385.145203	984.528931	-485.409546	-18.614767	966.884460	605.436035	-15.368019	939.714417	592.795532	137.034012
-532.682861	55.811462	874.217834	-509.257904	-104.471176	872.598206	-630.385498	120.115219	500.536346	-601.453003	-156.407654	512.031189	-662.383850	150.074341	91.698517	-611.633606	-149.822311	93.304024	-526.408813	155.769852	1370.447510	-528.829163	-185.526718	1388.166992	-501.948212	-6.157106	1399.779541	-525.522827	1.257162	1675.956055	-566.774353	242.557663	1125.677490	-548.552429	-301.727753	1159.237793	-451.219849	136.587250	903.788757	-370.926758	-385.006439	983.359497	-485.658752	-20.113577	966.870911	607.370361	-15.681377	938.670593	593.054749	136.597061
-532.754456	55.223457	873.469727	-509.329071	-105.601524	872.199768	-630.326050	119.194771	500.162109	-602.371948	-157.088409	511.954987	-662.225830	149.612793	91.419441	-611.655945	-149.900803	93.107574	-527.227905	154.616348	1369.810913	-528.993591	-186.751480	1387.595337	-502.350586	-7.227651	1399.342773	-526.116821	0.428553	1675.629272	-567.088013	241.765747	1125.084229	-548.989685	-302.535736	1158.567017	-450.558044	135.842972	903.456299	-371.644501	-384.765686	981.857849	-485.654694	-20.772381	966.259827	609.116577	-15.957015	937.530762	593.528931	136.325211
-533.003967	54.192047	873.086853	-509.412781	-106.673508	871.832214	-630.377441	118.309204	499.691467	-603.069397	-157.562134	511.818756	-662.102234	149.214172	91.076340	-611.818542	-149.990509	92.899384	-528.074036	153.461166	1369.120117	-529.105835	-187.983856	1387.022095	-502.757416	-8.249980	1398.848999	-526.675354	-0.394618	1675.199707	-567.671082	240.346695	1124.219727	-549.333740	-303.218292	1157.789551	-449.961731	135.231079	902.961487	-372.414948	-384.405090	980.090698	-485.790649	-21.775215	965.870728	610.130554	-16.232750	936.191284	593.677368	135.902191
-533.159790	53.099644	872.714600	-509.481567	-107.725853	871.451172	-630.453735	117.500420	499.256226	-603.740540	-158.175247	511.700500	-661.981079	148.922821	90.801674	-612.132019	-150.168900	92.743462	-528.993103	152.332870	1368.446533	-529.232483	-189.221985	1386.416138	-503.146606	-9.322808	1398.364990	-527.222534	-1.199995	1674.810425	-568.072754	239.450195	1123.526978	-549.646912	-303.843994	1156.960449	-449.467377	134.752991	902.465637	-373.298553	-384.113586	978.082825	-485.856781	-22.825445	965.475464	610.994812	-16.193371	934.987366	593.779053	135.845093
-533.321594	51.896049	872.325378	-509.614075	-108.837090	871.132690	-630.489929	116.729179	498.905731	-604.264465	-158.876770	511.605591	-661.845276	148.756165	90.538971	-612.328003	-150.366867	92.612564	-529.917786	151.226593	1367.876953	-529.302612	-190.414795	1385.765869	-503.563080	-10.381048	1397.969849	-527.743896	-2.070003	1674.482422	-568.625427	238.197083	1122.793213	-549.961121	-304.463318	1156.092773	-448.970093	134.111740	901.889832	-374.301056	-383.649109	975.903931	-485.937531	-23.922739	965.093445	611.591736	-16.045780	933.977722	593.841370	136.037476
-533.531799	50.892475	872.044128	-509.778748	-109.845093	870.866821	-630.539673	115.877220	498.703430	-604.669678	-159.616135	511.523926	-661.816650	148.615784	90.313324	-612.577209	-150.606461	92.511932	-530.872070	150.146469	1367.375854	-529.383118	-191.584839	1385.154663	-503.981720	-11.430794	1397.665649	-528.251465	-2.968128	1674.225952	-569.213196	236.897018	1122.141846	-550.223633	-305.059692	1155.224121	-448.630066	133.443161	901.345459	-375.327515	-383.034821	973.570435	-486.062805	-24.900259	964.794800	611.981445	-15.841336	933.346252	594.182617	136.417786
-533.777954	49.873550	871.751221	-509.994659	-110.931984	870.642517	-630.662598	115.095268	498.481079	-604.976013	-160.219437	511.369751	-661.789673	148.594742	90.133774	-612.835999	-150.810562	92.411736	-531.844360	149.066376	1366.904053	-529.480225	-192.797470	1384.596680	-504.399078	-12.522472	1397.430054	-528.752625	-3.906661	1673.989380	-569.848511	235.555084	1121.563354	-550.476685	-305.562042	1154.392944	-448.515167	132.966690	900.690857	-376.513275	-382.378693	971.051392	-486.209747	-25.895937	964.501282	612.157959	-15.389213	933.007263	594.331726	136.967667
-534.075317	48.660187	871.453369	-510.244537	-112.041077	870.424683	-630.968567	114.397118	498.270874	-605.395264	-161.157227	511.301056	-661.793091	148.551956	89.977921	-613.012085	-151.039474	92.377556	-532.769592	148.044861	1366.506348	-529.556152	-193.987198	1384.053711	-504.898376	-13.564317	1397.160522	-529.222046	-4.837743	1673.772705	-570.487854	234.219513	1121.034546	-550.741150	-306.125244	1153.560913	-448.549011	132.562378	899.862122	-377.899078	-381.583374	968.282288	-486.386627	-26.982512	964.202637	612.152893	-14.875337	932.899231	594.516541	137.599609
-534.590820	47.091805	871.521729	-510.554962	-113.100304	870.297058	-631.473145	113.728119	498.073517	-605.449646	-161.432022	511.080933	-661.882751	148.566315	89.872650	-612.968872	-151.222717	92.210899	-533.743286	146.998688	1366.112549	-529.636169	-195.193573	1383.589722	-505.384277	-14.563128	1396.898682	-529.686157	-5.767628	1673.573364	-571.119019	232.948746	1120.465332	-550.959778	-306.630310	1152.728516	-448.737701	132.132599	899.072815	-379.392212	-380.684296	965.411865	-486.740143	-28.340597	964.152405	611.799316	-14.283754	932.978394	594.341248	138.434723
-534.988708	45.941147	871.235352	-510.805725	-114.329597	870.198608	-632.055237	113.109711	497.977631	-605.719727	-162.268997	511.011627	-661.966248	148.548645	89.750824	-613.061707	-151.373032	92.112450	-534.731873	145.978271	1365.744507	-529.769470	-196.350433	1383.096313	-505.799255	-15.567131	1396.753906	-530.139771	-6.735071	1673.362549	-571.796570	231.734344	1120.011597	-551.274475	-307.198547	1151.993896	-449.129242	131.764420	898.263306	-381.060089	-379.642181	962.421875	-486.968475	-29.375845	963.915222	611.280029	-13.644851	933.345825	594.044006	139.043427
-535.410767	44.847000	871.098999	-511.059479	-115.436623	870.136963	-632.864441	112.342537	497.915680	-605.948486	-163.230820	510.924103	-662.050537	148.502380	89.672005	-613.171509	-151.555405	92.069901	-535.681946	144.950378	1365.489258	-529.807739	-197.443237	1382.747803	-506.300110	-16.593699	1396.602295	-530.550171	-7.728104	1673.203857	-572.519287	230.495270	1119.535156	-551.541077	-307.644470	1151.299805	-449.600311	131.207062	897.526184	-382.867767	-378.431122	959.437317	-487.219604	-30.382252	963.777771	610.628662	-13.266515	933.620178	593.843750	139.576126
-535.546753	43.786098	871.312439	-511.169098	-116.348389	870.152466	-633.658325	111.523361	497.901489	-605.993164	-163.933502	510.826660	-662.070740	148.482437	89.628746	-613.266663	-151.742371	92.061584	-536.514648	143.874039	1365.318848	-529.852844	-198.551773	1382.472290	-506.668640	-17.614799	1396.585693	-530.919861	-8.752938	1673.093506	-573.379333	228.981049	1119.133911	-551.810730	-308.092194	1150.784790	-450.093414	130.468124	896.989441	-384.815857	-377.244629	956.522705	-487.344910	-31.473658	963.898743	609.612061	-12.829665	933.968445	593.565369	139.823196
-535.995300	42.567722	871.363953	-511.330902	-117.449600	870.236145	-634.589172	110.618019	497.884186	-605.994324	-164.634872	510.864777	-662.121887	148.381836	89.576981	-613.313477	-151.877350	92.065315	-537.325684	142.799271	1365.167603	-530.003052	-199.623657	1382.285767	-507.122375	-18.674862	1396.625122	-531.287842	-9.763141	1673.023926	-574.058350	227.884888	1118.940186	-552.088257	-308.416534	1150.340332	-450.739868	129.642349	896.628723	-386.764679	-375.967010	953.790039	-487.621735	-32.542175	963.950562	608.663086	-12.648803	934.353210	593.363892	140.067963
-536.495728	41.353653	871.455994	-511.488190	-118.521111	870.331177	-635.579773	109.650513	497.855103	-606.085083	-165.410141	510.957214	-662.131287	148.211151	89.539276	-613.399902	-152.006073	92.128418	-538.061035	141.692581	1365.104004	-530.108521	-200.749374	1382.184082	-507.609741	-19.739325	1396.630249	-531.640442	-10.770218	1672.966553	-574.738770	226.940323	1118.921997	-552.390442	-308.694031	1150.050293	-451.353607	128.836502	896.374695	-388.830170	-374.710236	951.183167	-487.945129	-33.600601	964.037537	607.834106	-12.670696	934.693848	593.246582	140.234543
-536.950989	40.378006	871.503906	-511.611816	-119.565826	870.430481	-636.505737	108.720108	497.820099	-606.029968	-166.031326	510.987732	-662.071716	148.010483	89.486084	-613.383789	-152.130615	92.191101	-538.808533	140.647659	1365.075562	-530.164978	-201.782806	1382.145752	-508.082794	-20.705664	1396.585083	-531.961243	-11.744393	1672.902222	-575.612610	225.561783	1118.731812	-552.771729	-308.919678	1149.795288	-452.107452	127.954742	896.119568	-390.943054	-373.188629	948.680298	-488.234680	-34.508259	964.105652	606.810181	-12.976102	934.886292	593.190796	140.265503
-537.405762	39.540371	871.508728	-511.742981	-120.525894	870.480652	-637.517456	107.927055	497.783783	-605.935364	-166.709183	511.033417	-662.126892	147.775208	89.414200	-613.360168	-152.193100	92.235649	-539.539429	139.571579	1365.052490	-530.319580	-202.869202	1382.099976	-508.540710	-21.701099	1396.602539	-532.237610	-12.702940	1672.775146	-576.405701	224.257385	1118.534424	-553.286560	-309.147369	1149.644531	-452.829071	127.009827	896.002808	-393.427216	-371.760651	946.118103	-488.532990	-35.312576	964.130005	605.725342	-13.198691	935.023743	593.231628	140.248016
-538.016418	38.535934	871.488220	-511.883545	-121.442436	870.466431	-638.197998	106.835876	497.556854	-605.876831	-167.374359	511.049377	-661.962158	147.585587	89.286552	-613.438782	-152.247559	92.201584	-540.213379	138.524414	1365.052734	-530.379578	-203.878952	1382.040405	-509.024231	-22.623190	1396.575562	-532.475220	-13.686996	1672.650635	-577.112732	223.286804	1118.591187	-553.794373	-309.312469	1149.429321	-453.699127	126.008270	896.004517	-395.576630	-370.277039	943.818970	-488.912964	-36.161346	964.108032	604.551514	-13.344171	935.075073	593.261658	140.156021
-538.641968	37.452446	871.465820	-512.028015	-122.331566	870.464722	-638.974731	105.810181	497.441162	-605.753601	-167.832397	510.973022	-661.986328	147.292603	89.171677	-613.484192	-152.278748	92.092972	-540.781616	137.470428	1365.148071	-530.323914	-204.893692	1381.972412	-509.424744	-23.574745	1396.540283	-532.682373	-14.660317	1672.512329	-577.777588	222.353104	1118.795410	-554.399475	-309.509674	1149.209106	-454.540680	124.798325	896.107788	-397.972137	-368.856293	941.517822	-489.331635	-37.026283	964.102051	603.360474	-13.557699	935.137573	593.269714	140.048935
-539.151550	36.592525	871.422852	-512.042236	-123.088135	870.403076	-639.736877	104.986649	497.419281	-605.676086	-168.378326	510.900299	-661.921265	147.018555	89.126038	-613.610046	-152.328400	92.023659	-541.457642	136.381958	1365.222290	-530.271179	-205.863312	1381.876831	-509.805450	-24.564829	1396.498535	-532.842285	-15.592342	1672.385986	-578.318542	221.529755	1118.968506	-555.058105	-309.685577	1148.940918	-455.487854	123.485268	896.287964	-400.218109	-367.230957	939.316406	-489.653503	-37.740543	964.067383	602.269714	-13.780268	935.182678	593.224731	139.952560
-539.699707	35.819748	871.478333	-512.005188	-123.751778	870.314880	-640.228394	104.036369	497.375641	-605.587769	-169.001480	510.853302	-661.830200	146.786636	89.083504	-613.778687	-152.398560	91.948006	-542.264099	135.359711	1365.272705	-530.327698	-206.743362	1381.740479	-510.305115	-25.468433	1396.386108	-532.907349	-16.523342	1672.257568	-578.809570	220.896378	1119.243286	-555.797729	-309.940521	1148.652954	-456.624512	122.153725	896.417725	-402.474579	-365.660065	937.220459	-489.999298	-38.422951	964.083618	601.183716	-13.999269	935.223450	593.038452	139.853683
-540.250061	35.089035	871.511841	-511.948822	-124.295906	870.259399	-640.485901	102.989357	497.231537	-605.540405	-169.630280	510.832581	-661.631104	146.575256	89.021553	-614.040771	-152.477676	91.981300	-543.028687	134.375885	1365.319092	-530.336914	-207.684586	1381.608154	-510.713470	-26.373425	1396.331299	-532.901672	-17.400351	1672.142944	-579.187683	220.284454	1119.440430	-556.560791	-310.257599	1148.365112	-457.740723	120.799706	896.571045	-404.680145	-364.044434	935.247925	-490.356018	-38.989189	964.110535	600.325562	-14.226610	935.362366	592.670959	139.787827
-540.870422	34.495880	871.519165	-511.958679	-124.763687	870.211182	-640.811951	102.288788	497.145172	-605.552917	-170.165436	510.843872	-661.392578	146.426956	89.035118	-614.187195	-152.570023	92.017014	-543.784729	133.387878	1365.420776	-530.271973	-208.656448	1381.525513	-511.090973	-27.197269	1396.262939	-532.842712	-18.236851	1672.030273	-579.512573	219.592529	1119.566895	-557.386047	-310.603699	1148.143921	-458.785706	119.564476	896.616455	-406.894653	-362.431549	933.299316	-490.764618	-39.427948	964.120361	599.366760	-14.495955	935.498047	592.061829	139.621719
-541.383545	34.296635	870.988647	-511.938995	-125.311325	870.108398	-640.960510	101.619904	497.034607	-605.586609	-170.653046	510.897430	-661.156189	146.344376	88.981621	-614.315552	-152.659180	92.091286	-544.706055	132.508545	1365.448608	-530.379700	-209.504059	1381.420532	-511.627777	-27.958862	1396.166382	-532.698181	-19.029316	1671.902710	-579.831848	218.892853	1119.623291	-558.327637	-311.042847	1147.923462	-459.637512	118.289101	896.722229	-409.332550	-360.900208	931.347656	-491.038391	-39.449844	963.791870	598.577881	-14.793655	935.684937	591.242554	139.490692
-541.929260	33.625111	871.639465	-511.803864	-125.370277	870.068665	-641.391541	101.265427	497.036133	-605.486816	-171.041611	510.898407	-661.020508	146.250549	88.984070	-614.274109	-152.742630	92.161415	-545.628601	131.569717	1365.454712	-530.402649	-210.391663	1381.306763	-512.105469	-28.693674	1396.138916	-532.473328	-19.798119	1671.783691	-580.108337	218.275223	1119.744263	-559.195740	-311.491150	1147.689575	-460.279327	117.027290	896.932617	-411.576538	-359.384613	929.572754	-491.442413	-40.082760	964.190063	597.742432	-15.121303	935.845825	590.229370	139.309509
-542.293762	33.640636	871.594055	-511.710571	-125.460052	869.925232	-641.487000	100.703346	497.087891	-605.571594	-171.592056	510.942352	-660.812439	146.205185	88.928802	-614.460999	-152.798859	92.172859	-546.452454	130.708984	1365.494141	-530.383301	-211.216812	1381.153076	-512.559753	-29.496269	1396.121094	-532.205200	-20.552446	1671.667236	-580.429138	217.467560	1119.809937	-560.095642	-311.859253	1147.347046	-460.782440	115.743164	897.160095	-413.771362	-357.890564	927.866760	-491.677155	-40.098717	964.131897	596.848267	-15.366126	935.951965	589.002930	139.070877
-543.608459	33.242393	871.168884	-511.839661	-126.113541	869.823486	-641.856018	100.274727	497.113159	-605.585938	-172.110184	510.961975	-660.772095	146.168823	88.911850	-614.599487	-152.876114	92.108414	-547.335938	129.860962	1365.492065	-530.439636	-212.051468	1380.973267	-513.019409	-30.273664	1396.078003	-531.855896	-21.217943	1671.467163	-580.657532	216.649292	1119.821167	-560.997192	-312.213409	1147.026123	-461.139801	114.412567	897.426941	-415.917175	-356.450775	926.248657	-492.369843	-40.175430	963.828308	596.046692	-15.585097	936.031067	587.739258	138.914597
-544.309509	32.856720	871.189514	-511.808197	-126.207680	869.687256	-642.044006	99.882996	497.112000	-605.286316	-172.303497	510.788330	-660.638550	146.197632	88.858246	-614.614624	-152.902313	91.971024	-548.164551	129.000046	1365.434082	-530.414551	-212.901276	1380.751953	-513.405029	-31.030684	1395.968506	-531.411499	-21.906691	1671.273682	-580.623352	216.640488	1120.180542	-561.889954	-312.455475	1146.621826	-461.493622	113.075005	897.719849	-417.938507	-355.034027	924.709045	-492.782959	-40.349350	963.795715	595.233948	-15.584290	936.101807	586.436707	138.751617
-545.032898	32.541733	871.339539	-511.767334	-126.225899	869.566284	-641.900269	99.559120	496.970795	-604.991516	-172.506790	510.600433	-660.436096	146.304306	88.811096	-614.664978	-152.908569	91.885735	-549.156006	128.222824	1365.295898	-530.518127	-213.677170	1380.521606	-513.969910	-31.630440	1395.781250	-530.865784	-22.476412	1670.956299	-580.727051	216.132248	1120.114502	-562.816711	-312.709198	1146.222900	-461.713776	111.833351	897.838501	-419.928711	-353.637787	923.230896	-493.224701	-40.515121	963.848145	594.189453	-15.606946	936.151672	585.110168	138.631958
-545.394531	32.022720	871.744446	-511.627502	-125.945236	869.470764	-641.879272	99.427200	496.800964	-604.617554	-172.660812	510.416229	-660.252747	146.447922	88.739288	-614.710999	-152.914902	91.845451	-550.108215	127.445854	1365.165527	-530.513367	-214.433838	1380.355469	-514.523560	-32.255749	1395.593140	-530.215881	-23.047688	1670.606323	-580.715149	215.769531	1120.055054	-563.735962	-312.915802	1145.918335	-461.972046	110.610886	897.943848	-421.916382	-352.284515	921.838623	-493.501801	-40.823090	964.077820	593.256531	-15.592865	936.211365	583.986328	138.617065
-546.006287	31.616678	871.863647	-511.569916	-125.887535	869.399719	-641.764282	99.286926	496.550323	-604.452087	-173.046112	510.380157	-660.134399	146.617218	88.670174	-614.879761	-152.912903	91.848541	-551.080444	126.687759	1365.018066	-530.585938	-215.158936	1380.230469	-515.090759	-32.877853	1395.470703	-529.485229	-23.526764	1670.250854	-580.668945	215.337692	1119.982910	-564.615784	-313.130707	1145.709961	-462.246216	109.403969	898.010254	-423.840240	-350.961792	920.586487	-493.905609	-40.971710	964.147522	592.267029	-15.486971	936.278442	582.913391	138.725800
-546.676331	31.242718	871.827515	-511.519592	-125.911789	869.365051	-641.747314	99.225861	496.364349	-604.152100	-173.323318	510.369446	-660.018616	146.757217	88.628021	-614.987610	-152.897629	91.886848	-552.024780	125.919174	1364.940552	-530.708740	-215.845444	1380.135986	-515.649292	-33.470711	1395.380249	-528.706543	-24.021923	1669.908203	-580.572998	214.904587	1119.919556	-565.529114	-313.340729	1145.483154	-462.500641	108.154846	898.041809	-425.662537	-349.719360	919.483948	-494.351959	-41.027515	964.153442	591.313477	-15.269608	936.379517	582.008728	138.864014
-547.576172	30.987648	871.481567	-511.516144	-126.187943	869.308472	-641.706970	99.158905	496.223022	-603.781311	-173.555634	510.327545	-659.888916	146.944580	88.558266	-615.113037	-152.885544	91.893379	-553.035828	125.198288	1364.893677	-530.829590	-216.550552	1380.048096	-516.226013	-34.100967	1395.339355	-527.839600	-24.452085	1669.646606	-580.338379	214.438644	1119.878540	-566.392639	-313.513672	1145.327759	-462.732941	106.842911	898.052490	-427.440796	-348.545929	918.475037	-494.901947	-40.945583	963.965820	590.458496	-15.006227	936.454102	581.228882	139.171280
-548.724670	30.876783	870.829407	-511.580658	-126.669212	869.252869	-641.819092	99.164040	496.193756	-603.455933	-173.875305	510.320557	-659.892334	147.133530	88.518745	-615.357971	-152.863602	91.886551	-554.069275	124.495110	1364.830811	-531.002869	-217.223053	1379.962646	-516.754700	-34.650570	1395.309692	-526.921082	-24.884068	1669.332397	-580.043579	213.892776	1119.851074	-567.236572	-313.689758	1145.194580	-462.955231	105.683037	898.103394	-429.152344	-347.484650	917.557678	-495.583191	-40.682133	963.598083	589.623901	-14.713367	936.462585	580.590149	139.490601
-550.101807	30.936235	869.921326	-511.688812	-127.341415	869.178833	-641.970581	99.287262	496.163147	-603.121216	-174.303040	510.380188	-659.917969	147.307983	88.462662	-615.651917	-152.829941	91.898315	-555.081726	123.791931	1364.744141	-531.200317	-217.887604	1379.933350	-517.299438	-35.237373	1395.212524	-526.030029	-25.310291	1668.929565	-579.621704	212.922058	1119.559814	-568.080261	-313.808655	1145.033691	-463.102905	104.678391	897.960327	-430.730804	-346.589844	916.756104	-496.380463	-40.264763	963.068604	588.803955	-14.503771	936.496948	580.016541	139.740097
-551.675293	31.177092	868.858093	-511.856171	-128.118469	869.108582	-642.284180	99.487717	496.149780	-602.803589	-174.636002	510.442627	-659.970520	147.468964	88.372993	-616.000916	-152.849457	91.870735	-556.041016	123.130814	1364.625122	-531.411743	-218.456421	1379.890869	-517.833313	-35.717072	1395.082397	-525.057800	-25.643131	1668.503052	-579.309509	211.976166	1119.266235	-568.900879	-314.011993	1144.928711	-463.195618	103.797623	897.739502	-432.263489	-345.780090	915.997131	-497.286774	-39.705009	962.441162	588.097229	-14.220260	936.443970	579.527649	140.022018
-553.372437	31.590036	867.738037	-512.049133	-128.978348	869.073792	-642.636353	99.668785	496.079590	-602.510559	-174.947388	510.512909	-660.058777	147.647781	88.232986	-616.270447	-152.832886	91.869576	-556.997070	122.517609	1364.459229	-531.681030	-219.053864	1379.855957	-518.383606	-36.165947	1394.939087	-524.152405	-26.029427	1668.138184	-578.855408	211.439590	1119.182373	-569.695129	-314.191650	1144.834595	-463.238403	103.140198	897.492920	-433.693085	-345.135040	915.273682	-498.279724	-39.056221	961.795532	587.436279	-13.971684	936.375732	579.057434	140.317169
-555.123108	32.158047	866.656921	-512.220276	-129.783936	869.047791	-643.112610	99.891876	496.077209	-602.167236	-175.267166	510.693939	-660.204163	147.806961	88.125511	-616.541077	-152.817856	91.893242	-557.908691	121.912071	1364.330688	-531.956116	-219.579330	1379.905029	-518.946655	-36.572662	1394.867554	-523.282227	-26.380795	1667.754883	-578.317444	210.941757	1119.164063	-570.402527	-314.488312	1144.843018	-463.243286	102.367760	897.250061	-434.991852	-344.587646	914.753052	-499.305145	-38.330528	961.174683	586.787598	-13.654066	936.388489	578.431213	140.604340
-556.889709	32.851673	865.675354	-512.391846	-130.501144	869.101685	-643.617126	100.036896	496.119171	-601.840698	-175.556152	510.839630	-660.394348	147.968170	88.018814	-616.782166	-152.784348	91.977730	-558.740417	121.352692	1364.215942	-532.207153	-220.083084	1379.968262	-519.418518	-36.955868	1394.856323	-522.457214	-26.743721	1667.409546	-577.666199	210.377029	1119.116211	-571.043152	-314.745209	1144.880371	-463.158295	101.617744	897.010742	-436.149567	-344.254181	914.330688	-500.373871	-37.534111	960.653198	586.288696	-13.532285	936.463440	578.190186	140.819138
-558.613403	33.669720	864.904114	-512.566284	-131.070511	869.168457	-644.244934	100.165405	496.272552	-601.471863	-175.769241	510.968262	-660.595520	148.168991	87.906815	-616.974731	-152.774384	92.072670	-559.514771	120.757423	1364.156372	-532.424561	-220.543396	1380.059937	-519.915833	-37.362671	1394.879639	-521.751404	-27.090223	1667.117432	-576.722473	209.952316	1119.207275	-571.560913	-315.060883	1144.977051	-463.157166	100.965691	896.829956	-437.155151	-344.125275	914.090759	-501.448303	-36.744137	960.263977	585.726868	-13.261111	936.504761	577.547119	141.101700
-560.346497	34.580051	864.247925	-512.708374	-131.643494	869.285950	-645.059265	100.298286	496.425018	-601.249329	-176.045334	511.142944	-660.841125	148.336197	87.781921	-617.270142	-152.751953	92.188255	-560.257446	120.207680	1364.068359	-532.664429	-221.027771	1380.178467	-520.345154	-37.754913	1394.916016	-521.134583	-27.421124	1666.818848	-576.196228	209.317001	1119.132446	-572.017700	-315.482697	1145.115967	-463.159210	100.308212	896.537109	-438.009613	-344.104736	913.897888	-502.519318	-35.960667	959.962524	585.317322	-13.085645	936.597534	577.223633	141.338303
-562.090759	35.598602	863.704468	-512.905762	-132.102127	869.384460	-645.964233	100.451874	496.510956	-600.984802	-176.272324	511.325623	-661.151794	148.490799	87.666733	-617.526184	-152.785034	92.296303	-560.926697	119.683968	1363.956177	-532.890015	-221.425903	1380.296143	-520.743103	-38.087921	1394.870239	-520.690979	-27.815647	1666.597900	-575.434753	208.906433	1119.134644	-572.455750	-316.011688	1145.296631	-463.175995	99.678162	896.240662	-438.839233	-344.208679	913.780090	-503.624207	-35.161060	959.717346	584.900940	-12.863180	936.629883	576.890564	141.599289
-563.820251	36.690910	863.282410	-513.130310	-132.455063	869.456055	-646.873718	100.639076	496.567566	-600.549255	-176.356277	511.415314	-661.461548	148.705582	87.547714	-617.622375	-152.722366	92.346420	-561.521545	119.164764	1363.797119	-533.086792	-221.790344	1380.384033	-521.147034	-38.385799	1394.758545	-520.419861	-28.150463	1666.370239	-574.497620	208.246246	1118.998169	-572.747192	-316.547211	1145.467163	-463.166870	99.174110	895.920654	-439.438660	-344.562164	913.737793	-504.735229	-34.370499	959.530640	584.513489	-12.654212	936.662720	576.580200	141.895279
-565.524414	37.810455	863.008728	-513.361572	-132.762009	869.537292	-647.925110	100.733498	496.684265	-600.170227	-176.525345	511.440460	-661.813110	148.905930	87.405380	-617.919189	-152.734161	92.375763	-562.041199	118.708862	1363.669556	-533.265747	-222.155624	1380.469604	-521.504395	-38.703636	1394.654907	-520.320374	-28.517752	1666.197388	-573.558228	208.417465	1119.152100	-572.948303	-317.239532	1145.679321	-463.237427	98.748840	895.563782	-439.823334	-345.039093	913.760498	-505.821381	-33.628487	959.427917	584.093262	-12.422381	936.642883	576.247253	142.178452
-567.170532	38.918854	862.877502	-513.563354	-133.035828	869.624268	-649.084961	100.878235	496.815674	-599.761230	-176.630402	511.440247	-662.183655	149.144424	87.245972	-618.088745	-152.713989	92.412674	-562.493408	118.267700	1363.508911	-533.406067	-222.451599	1380.545776	-521.833252	-39.066341	1394.592651	-520.393372	-28.938698	1666.101074	-572.759583	208.225296	1119.149658	-573.057556	-317.852661	1145.834717	-463.275024	98.263222	895.209717	-440.321259	-345.982452	913.958252	-506.857666	-32.956791	959.408142	583.744324	-12.259123	936.618286	576.158081	142.404572
-568.773376	40.014915	862.885437	-513.852722	-133.206299	869.702087	-650.262634	100.894371	496.981140	-599.338318	-176.740768	511.451111	-662.533752	149.364334	87.001274	-618.249634	-152.687714	92.409470	-562.822510	117.803665	1363.424805	-533.538330	-222.742264	1380.634644	-522.137878	-39.399082	1394.592163	-520.631592	-29.351692	1666.110962	-572.104126	207.513107	1119.018799	-573.112122	-318.633759	1146.089844	-463.254944	97.828308	894.977600	-440.166229	-346.521637	914.121094	-507.899872	-32.335514	959.461426	583.368103	-12.057583	936.593689	575.890747	142.518250
-570.290405	41.046040	863.022034	-514.162781	-133.307983	869.789490	-651.481506	100.961769	497.138214	-598.863586	-176.778839	511.402832	-662.897278	149.603180	86.825157	-618.270935	-152.635056	92.387802	-563.039490	117.404411	1363.395508	-533.645081	-223.018402	1380.739014	-522.411865	-39.741447	1394.675903	-521.007935	-29.788395	1666.199463	-571.254272	207.213699	1119.149048	-573.020447	-319.439606	1146.332153	-463.233246	97.389519	894.863647	-440.036102	-347.480865	914.454163	-508.910034	-31.788696	959.595398	583.005188	-11.763541	936.554443	575.528381	142.995346
-571.732849	42.002747	863.280762	-514.535400	-133.389877	869.865784	-652.713196	101.102188	497.331299	-598.372559	-176.845459	511.339447	-663.200378	149.855316	86.666023	-618.364624	-152.630493	92.436264	-563.240967	117.018044	1363.379028	-533.729065	-223.271118	1380.846802	-522.654114	-40.022873	1394.727051	-521.515503	-30.207298	1666.341553	-570.393616	207.322159	1119.386841	-572.871277	-320.279663	1146.554810	-463.183044	97.031784	894.735229	-440.072052	-348.896576	914.919312	-509.898132	-31.355085	959.792297	582.664368	-11.521605	936.495544	575.231201	143.255508
-573.031555	42.819736	863.635010	-514.879883	-133.428589	869.975037	-653.850037	101.205742	497.427063	-597.893982	-176.920120	511.269653	-663.457153	150.132233	86.562515	-618.316284	-152.619263	92.461403	-563.363220	116.582481	1363.350464	-533.787537	-223.530441	1380.959106	-522.903992	-40.304237	1394.733398	-522.118958	-30.676956	1666.483276	-569.838562	206.656967	1119.330444	-572.694336	-321.179382	1146.842651	-463.192810	96.555412	894.531189	-439.561920	-349.789825	915.222351	-510.829163	-31.019617	960.071167	582.324097	-11.272736	936.440063	574.913208	143.474136
-574.233337	43.490620	864.102417	-515.261230	-133.447769	870.087708	-655.118774	101.485603	497.539734	-597.476196	-177.122437	511.220367	-663.875183	150.335114	86.490448	-618.436340	-152.676636	92.513672	-563.398438	116.209732	1363.313477	-533.859436	-223.785217	1381.081543	-523.077393	-40.593880	1394.741455	-522.812561	-31.143297	1666.645264	-569.001587	206.854950	1119.546753	-572.390381	-322.119141	1147.127808	-463.275757	96.038918	894.382874	-439.143341	-351.113983	915.659851	-511.699036	-30.807404	960.406311	582.172974	-10.964608	936.370728	574.666260	143.701401
-575.292847	43.982883	864.644104	-515.550781	-133.552643	870.164246	-656.217773	101.733841	497.661224	-597.182922	-177.305389	511.179077	-664.232544	150.594223	86.380379	-618.562927	-152.760788	92.593262	-563.411987	115.777039	1363.284058	-533.904907	-224.101776	1381.202637	-523.268677	-40.914227	1394.742310	-523.564758	-31.652475	1666.838501	-568.359741	206.710999	1119.569824	-572.035095	-323.064178	1147.406860	-463.412231	95.484703	894.243530	-438.603271	-352.549652	916.114502	-512.440247	-30.783440	960.764648	581.804321	-10.938090	936.258667	574.357605	143.780060
-576.212097	44.274311	865.252686	-515.834778	-133.615356	870.241699	-657.030396	101.803764	497.691559	-596.895081	-177.436813	511.116913	-664.509094	150.897842	86.261520	-618.650146	-152.877747	92.656197	-563.361023	115.368507	1363.304932	-533.980835	-224.371170	1381.336304	-523.410767	-41.277340	1394.773682	-524.370667	-32.181221	1667.064209	-567.848145	206.059433	1119.452881	-571.609497	-324.043365	1147.666504	-463.585754	94.807144	894.124878	-438.138641	-354.293091	916.729370	-513.098389	-30.875700	961.158325	581.629028	-10.847862	936.179077	574.102600	143.918976
-577.013062	44.366135	865.916687	-516.156738	-133.650635	870.295349	-657.706665	101.842567	497.723053	-596.696777	-177.676910	511.079773	-664.830383	151.111832	86.178505	-618.621033	-152.961914	92.675850	-563.303162	114.915970	1363.351074	-534.072083	-224.639603	1381.442505	-523.517517	-41.724300	1394.848267	-525.216614	-32.746216	1667.300293	-567.270691	205.863998	1119.550903	-571.133545	-325.065155	1147.916504	-463.772095	94.126923	894.072449	-437.329773	-355.818024	917.325073	-513.684875	-31.096399	961.562439	581.509094	-10.729422	936.091797	573.877197	144.030457
-577.669006	44.238018	866.604675	-516.462158	-133.752457	870.347534	-657.939087	101.637703	497.516418	-596.731873	-178.041641	511.036957	-664.875610	151.400513	86.070412	-618.670898	-153.060532	92.688431	-563.180969	114.452736	1363.365601	-534.186462	-224.971176	1381.546631	-523.605347	-42.221363	1394.899170	-526.037048	-33.327793	1667.525024	-566.481262	205.958450	1119.829834	-570.624878	-326.066681	1148.147827	-463.945129	93.472786	894.081238	-436.413818	-357.368317	917.913696	-514.186768	-31.484737	961.979187	581.510803	-10.560779	936.028687	573.678406	144.163910
-578.173279	43.879169	867.296082	-516.785767	-133.814743	870.409668	-658.211365	101.662827	497.451538	-596.744568	-178.329285	510.979431	-664.951904	151.611710	86.010399	-618.624878	-153.164597	92.665482	-563.045166	113.954842	1363.391968	-534.299805	-225.342392	1381.646606	-523.687500	-42.687901	1394.947510	-526.837585	-33.933399	1667.722900	-566.021118	205.188599	1119.784058	-570.100647	-327.090393	1148.374146	-464.070099	92.928459	894.018799	-435.463165	-358.977020	918.527710	-514.627747	-31.979319	962.405334	581.432434	-10.475603	935.940063	573.483582	144.233734
-578.534973	43.288231	867.978455	-517.088013	-133.915726	870.463501	-658.576660	101.949631	497.504425	-596.887146	-178.665771	510.951569	-665.059082	151.796509	85.970711	-618.603088	-153.245972	92.626907	-562.894226	113.429008	1363.349243	-534.449951	-225.722809	1381.750488	-523.769531	-43.164501	1394.931152	-527.583557	-34.522903	1667.866333	-565.256226	205.132248	1120.019775	-569.512390	-328.126526	1148.627319	-464.164459	92.460587	893.945251	-434.413025	-360.564850	919.178101	-514.979126	-32.616249	962.820190	581.406189	-10.429154	935.873779	573.343323	144.310059
-578.757324	42.491451	868.613159	-517.326416	-134.101440	870.423767	-658.497864	102.015411	497.261292	-597.108276	-179.006180	510.915375	-665.058594	151.999130	85.888557	-618.646790	-153.353439	92.619560	-562.772156	112.906410	1363.306641	-534.583130	-226.128403	1381.860962	-523.858215	-43.682770	1394.889404	-528.276855	-35.142071	1667.996338	-564.788513	204.284546	1119.950562	-568.937500	-329.207794	1148.863525	-464.182190	91.978943	893.795288	-433.115356	-361.929871	919.765747	-515.219116	-33.426884	963.163818	581.298645	-10.445510	935.825439	573.178589	144.324799
-578.853149	41.456757	869.227295	-517.592896	-134.271606	870.460510	-658.276978	102.013702	496.966949	-597.293884	-179.264786	510.909332	-665.052063	152.223007	85.807632	-618.578979	-153.425018	92.645218	-562.670959	112.317276	1363.291626	-534.749634	-226.587997	1381.952515	-523.910706	-44.241837	1394.865845	-528.872192	-35.725212	1668.095459	-564.193237	204.182693	1120.194946	-568.303650	-330.299194	1149.100586	-464.314789	91.518356	893.736816	-431.926788	-363.551483	920.445923	-515.410767	-34.311348	963.529724	581.271179	-10.365293	935.799805	573.003113	144.412186
-578.787476	40.178032	869.790283	-517.890198	-134.439545	870.687317	-657.913696	101.982742	496.698822	-597.468628	-179.517288	510.846710	-665.047485	152.439209	85.785690	-618.497925	-153.502441	92.626877	-562.569031	111.634811	1363.243164	-534.914978	-227.151276	1382.060059	-523.922302	-44.899448	1394.836914	-529.412842	-36.348354	1668.186401	-563.653198	203.698456	1120.271362	-567.688843	-331.375153	1149.313599	-464.330627	90.757668	893.663147	-430.613281	-365.154846	921.178650	-515.610413	-35.235283	963.979675	581.238525	-10.267488	935.781006	572.894470	144.481201
-578.697815	38.803391	870.283325	-518.159058	-134.762146	870.654907	-657.196289	101.758736	496.254395	-597.758911	-179.848053	510.807617	-664.947021	152.615738	85.774307	-618.536560	-153.611298	92.655693	-562.494446	110.917549	1363.224243	-535.059998	-227.706741	1382.157715	-523.903564	-45.632271	1394.816406	-529.839050	-36.990040	1668.263428	-563.281006	203.279617	1120.348267	-567.015564	-332.547089	1149.532227	-464.442352	90.228462	893.797791	-429.220917	-366.776367	921.941589	-515.687622	-36.358810	964.240112	581.154053	-10.183846	935.772461	572.783630	144.511398
-578.532898	37.299412	870.701477	-518.417419	-135.207642	870.616211	-656.603210	101.735466	496.012512	-598.130798	-180.338867	510.803650	-664.894714	152.762436	85.793732	-618.548645	-153.699875	92.633659	-562.453369	110.111794	1363.212036	-535.228882	-228.378601	1382.235840	-523.919861	-46.391270	1394.833740	-530.180420	-37.623764	1668.326172	-562.973877	202.748016	1120.411377	-566.355957	-333.689270	1149.690063	-464.279083	89.201035	893.748962	-427.782471	-368.295074	922.737976	-515.728882	-37.589012	964.459229	581.002380	-10.059962	935.788269	572.681763	144.488434
-578.313782	35.689987	871.056335	-518.677429	-135.700363	870.606262	-656.105347	102.018822	495.886841	-598.481262	-180.816177	510.793793	-664.936218	152.874908	85.834297	-618.477600	-153.758972	92.573029	-562.411133	109.270363	1363.161865	-535.392212	-229.139053	1382.306641	-523.967896	-47.187878	1394.793945	-530.393555	-38.250988	1668.334473	-562.773621	202.255234	1120.455078	-565.718384	-334.910950	1149.877930	-464.393951	88.934387	893.780457	-426.339355	-369.800110	923.496704	-515.748230	-38.856899	964.657349	580.791748	-9.960994	935.824951	572.547729	144.433395
-578.044739	34.028233	871.329224	-518.898743	-136.247864	870.603088	-655.103821	102.056305	495.537048	-598.822876	-181.222244	510.806366	-665.072144	152.956726	85.974121	-618.454834	-153.854385	92.530266	-562.403992	108.406990	1363.067871	-535.537598	-229.914322	1382.366821	-524.049500	-47.973751	1394.746582	-530.506104	-38.858875	1668.298828	-562.660461	201.736160	1120.436035	-565.082397	-336.207275	1150.049316	-464.370605	88.433548	893.741943	-424.899841	-371.245209	924.243530	-515.750671	-40.144299	964.822876	580.756653	-10.013822	935.933838	572.518066	144.407486
-577.848450	32.425503	871.557678	-519.235352	-136.920624	870.570740	-654.128967	102.153343	495.238556	-599.163879	-181.687256	510.790863	-664.747925	153.077469	85.925011	-618.363403	-153.926285	92.505829	-562.407654	107.495285	1362.943848	-535.717957	-230.794388	1382.414429	-524.104553	-48.857414	1394.657593	-530.504272	-39.467625	1668.229736	-562.775452	200.772461	1120.233398	-564.467346	-337.559021	1150.198608	-464.179321	87.671165	893.523621	-423.415039	-372.641693	924.965210	-515.810059	-41.465714	964.938477	580.877441	-10.154802	935.995422	572.502441	144.479034
-577.659729	30.896444	871.720947	-519.534180	-137.602112	870.557983	-652.927917	102.123840	494.880280	-599.590759	-182.321259	510.757599	-664.566040	153.155945	86.002396	-618.343323	-154.034912	92.466980	-562.457642	106.503189	1362.844116	-535.852844	-231.762192	1382.495239	-524.163635	-49.787937	1394.599243	-530.375977	-40.075768	1668.165039	-562.824585	200.154709	1120.236938	-563.808044	-338.927460	1150.326904	-464.059906	87.118408	893.459778	-421.869354	-373.985931	925.702148	-515.893677	-42.719536	965.040649	580.986511	-10.273076	936.023254	572.555725	144.496292
-577.601379	29.603884	871.858093	-519.909363	-138.348465	870.537903	-651.898865	102.254135	494.792145	-600.015991	-182.957214	510.758209	-664.549561	153.145996	86.118408	-618.473022	-154.179977	92.461555	-562.529663	105.422897	1362.752197	-535.928772	-232.802231	1382.570435	-524.197876	-50.746895	1394.552124	-530.108093	-40.732014	1668.092773	-562.791565	199.639053	1120.342896	-563.153442	-340.316223	1150.428345	-463.945282	86.470863	893.507141	-420.276276	-375.296448	926.464355	-516.080750	-43.886795	965.125732	581.051086	-10.332177	936.051392	572.622681	144.491226
-577.632141	28.490627	871.968689	-520.257446	-139.160049	870.495667	-650.732849	102.175835	494.660339	-600.307800	-183.409027	510.702606	-664.458374	153.142242	86.235588	-618.513794	-154.296600	92.415276	-562.617188	104.319565	1362.671875	-535.964722	-233.867172	1382.630859	-524.207764	-51.843513	1394.532227	-529.709351	-41.347534	1668.019653	-562.910339	198.818817	1120.291626	-562.472107	-341.724945	1150.521606	-463.787750	85.826920	893.565979	-418.663452	-376.518555	927.218384	-516.297852	-44.987507	965.184875	581.077820	-10.347158	936.013306	572.679382	144.462479
-577.566406	27.235592	872.096069	-520.651672	-139.878174	870.464050	-649.612976	102.256927	494.610321	-600.577393	-183.923492	510.630402	-664.372559	153.138992	86.403053	-618.468018	-154.358154	92.382248	-562.721436	103.101074	1362.546143	-535.997742	-234.957794	1382.668823	-524.193237	-52.981712	1394.500122	-529.186462	-41.990540	1667.875000	-563.300964	197.476822	1120.057983	-561.815613	-343.147552	1150.576172	-463.700775	85.287354	893.677246	-416.802795	-377.269104	927.960388	-516.509827	-46.136692	965.267151	581.189209	-10.371964	936.031311	572.753479	144.418030
-577.591736	26.083076	872.148926	-521.021545	-140.730927	870.386108	-648.412964	102.332298	494.553162	-600.894409	-184.608765	510.599487	-664.286865	153.088669	86.559875	-618.577820	-154.476547	92.402832	-562.881470	101.826790	1362.394409	-535.927612	-236.158310	1382.720947	-524.205078	-54.133938	1394.410400	-528.552185	-42.612644	1667.685547	-563.575012	196.799393	1120.097534	-561.123779	-344.610291	1150.695923	-463.513367	84.533813	893.764893	-415.174988	-378.388275	928.720093	-516.763672	-47.281502	965.289368	581.163757	-10.462604	936.007141	572.789063	144.303207
-575.871277	21.511902	872.078613	-521.381165	-141.385239	870.292053	-646.247681	102.302315	493.787872	-601.140808	-185.137711	510.537811	-663.733826	153.209045	86.625984	-618.564453	-154.526016	92.406219	-563.052490	100.532669	1362.198486	-535.908813	-237.360703	1382.758545	-524.222595	-55.394791	1394.304199	-527.807617	-43.241508	1667.435669	-564.005493	195.819641	1120.016113	-560.460205	-346.019592	1150.723389	-463.307587	83.583748	893.813049	-413.581177	-379.445068	929.405334	-516.161316	-50.108681	965.256836	581.210327	-10.570295	935.973206	572.850769	144.173157
-574.040710	16.253345	871.937866	-521.758423	-142.144501	870.192810	-643.950195	102.347885	492.889038	-601.347656	-185.656723	510.433197	-663.141846	153.340363	86.741829	-618.645752	-154.627380	92.398186	-563.249146	99.141487	1362.011108	-535.814270	-238.691360	1382.792480	-524.218506	-56.753605	1394.152710	-526.959106	-43.852028	1667.162842	-564.525085	194.759171	1119.910889	-559.806641	-347.536743	1150.812744	-463.240265	82.718872	893.855225	-412.025452	-380.463623	930.059265	-515.526001	-53.296959	965.186829	581.264648	-10.684035	935.962891	572.949402	144.054092
-572.752869	11.736494	871.805786	-522.179871	-143.050735	870.115112	-641.813477	102.403008	492.253784	-601.582336	-186.320755	510.382416	-662.736084	153.412735	86.906265	-618.576721	-154.662094	92.369476	-563.509766	97.697670	1361.897217	-535.764832	-240.062332	1382.815430	-524.210144	-58.154697	1394.062134	-526.044312	-44.490410	1666.900879	-565.107849	193.633514	1119.867188	-559.180054	-349.103577	1150.897339	-463.293091	81.927261	893.918762	-410.471252	-381.420746	930.722473	-515.195251	-56.141884	965.130737	581.351563	-10.788636	935.995300	573.059998	143.925598
-573.082031	11.033105	871.785278	-522.714050	-144.079376	870.028748	-640.353394	102.513657	492.309784	-601.904541	-187.083359	510.351837	-662.652954	153.266022	87.138962	-618.570007	-154.726013	92.321045	-563.747375	96.145355	1361.803467	-535.654602	-241.499496	1382.835815	-524.164185	-59.620182	1394.016357	-525.045410	-45.120514	1666.619873	-565.723083	192.396652	1119.868774	-558.506897	-350.672913	1151.001953	-463.388428	81.009796	894.109924	-408.935272	-382.348114	931.369812	-515.727478	-57.143726	965.125305	581.476807	-10.861964	936.060120	573.164307	143.878601
-573.433655	10.042894	871.842529	-523.204468	-145.222534	870.002869	-638.699402	102.529854	492.504089	-602.116211	-187.737381	510.235352	-662.484314	153.129623	87.419655	-618.559204	-154.818619	92.293716	-564.034058	94.554581	1361.758545	-535.527466	-242.974030	1382.860474	-524.142273	-61.205067	1393.963135	-523.971985	-45.762768	1666.351807	-566.315674	191.119461	1119.990845	-557.870911	-352.277008	1150.986816	-463.625824	79.956528	894.332092	-407.466858	-383.265228	931.936951	-516.284241	-58.343437	965.200317	581.562256	-10.874426	936.137512	573.211670	143.855057
-570.943176	11.311317	872.037659	-523.196045	-144.703934	869.756470	-635.878479	102.253067	492.835938	-601.932800	-188.046936	509.919159	-661.792908	153.261673	87.735374	-618.174011	-154.773865	92.209023	-564.284912	92.843918	1361.729614	-535.331909	-244.594009	1382.825073	-524.093689	-62.825020	1393.887329	-522.852661	-46.416401	1666.036499	-567.050110	189.345642	1119.943481	-557.185791	-353.889435	1150.994751	-463.933807	78.934563	894.453491	-405.980499	-384.156799	932.500793	-515.302673	-58.355389	965.349670	581.569763	-10.872553	936.232788	573.187073	143.826675
-571.038879	10.242829	872.127930	-523.649231	-145.726517	869.668823	-633.805054	102.175110	492.889648	-602.116638	-188.693405	509.814667	-661.524963	153.168106	88.019943	-618.242188	-154.856644	92.196373	-564.592224	91.121422	1361.691895	-535.130249	-246.193054	1382.797974	-524.035156	-64.479973	1393.758301	-521.659851	-47.079266	1665.667236	-567.529602	188.369461	1120.201050	-556.539978	-355.608948	1150.961304	-464.374573	77.728920	894.638489	-404.537842	-384.976868	932.961304	-515.726624	-59.625515	965.420654	581.312500	-10.799272	936.264038	572.762024	143.762634
-571.336426	9.014013	872.133667	-524.110168	-146.875809	869.626770	-631.846069	102.040504	492.826263	-602.261169	-189.356827	509.728485	-661.265564	153.036270	88.316948	-618.123535	-154.921539	92.180542	-564.862732	89.328354	1361.660156	-534.869202	-247.897247	1382.772217	-523.920715	-66.183647	1393.598022	-520.458740	-47.737782	1665.256836	-568.178589	186.983170	1120.328003	-555.834045	-357.248840	1150.827026	-464.915039	76.601646	894.722595	-403.089874	-385.768829	933.375244	-516.270020	-60.923302	965.466492	580.962341	-10.870493	936.301697	572.428406	143.713165
-571.683228	7.893453	872.149780	-524.602966	-148.045578	869.547485	-629.911194	102.074722	492.914246	-602.451233	-190.152222	509.686096	-661.010742	152.938171	88.709053	-618.179077	-154.998444	92.175262	-565.129456	87.432526	1361.598999	-534.555420	-249.649170	1382.644897	-523.839966	-67.948898	1393.415039	-519.206848	-48.427032	1664.842407	-568.843628	185.465317	1120.488770	-555.120178	-359.022125	1150.710571	-465.585449	75.476616	894.784058	-401.541443	-386.473480	933.871765	-516.856445	-62.209721	965.502014	580.414307	-10.906323	936.310425	571.857849	143.636826
-572.020447	6.839128	872.184998	-525.100098	-149.135422	869.434875	-628.004944	102.023125	493.001740	-602.689453	-190.983002	509.574341	-660.833435	152.799026	89.163780	-618.299744	-155.113373	92.186401	-565.458435	85.514748	1361.596802	-534.259583	-251.441498	1382.494873	-523.706360	-69.807961	1393.198364	-517.955444	-49.151569	1664.388672	-569.495728	183.933182	1120.615601	-554.458191	-360.825287	1150.507080	-466.277008	74.223518	894.853149	-400.253540	-387.262817	933.991211	-517.449097	-63.459446	965.535767	579.689087	-10.972906	936.332336	571.117981	143.535263
-572.335999	5.791556	872.277466	-525.537476	-150.157532	869.316895	-626.070801	101.906609	493.103485	-602.739319	-191.753906	509.457672	-660.518250	152.678177	89.670387	-618.255310	-155.204071	92.135620	-565.729858	83.530327	1361.588623	-533.921021	-253.328766	1382.340332	-523.528931	-71.753380	1393.003784	-516.751587	-49.986996	1663.931396	-570.354126	181.922791	1120.602539	-553.760925	-362.736877	1150.277222	-467.086578	72.739510	894.857788	-398.974030	-388.012054	934.133118	-518.023621	-64.706161	965.604736	578.585205	-10.911387	936.215881	570.450806	143.020309
-572.736206	4.633391	872.330688	-526.106812	-151.239304	869.193420	-624.331604	101.991234	493.281219	-602.902649	-192.601730	509.329803	-660.269897	152.527634	90.251633	-618.201416	-155.339478	92.084229	-565.982117	81.439186	1361.588135	-533.616150	-255.274033	1382.119995	-523.366638	-73.748032	1392.862183	-515.477905	-50.822186	1663.490723	-570.969116	180.589767	1120.944702	-553.060791	-364.655396	1150.022339	-467.783142	71.400871	895.036438	-397.752228	-388.702881	934.221313	-518.691223	-66.019661	965.644104	577.562622	-11.122222	936.423706	569.404175	142.928131
-573.145508	3.593253	872.433411	-526.674377	-152.231522	869.073242	-622.604614	102.122421	493.467041	-603.073975	-193.434952	509.201416	-660.007507	152.425522	90.734184	-618.263184	-155.493469	92.031403	-566.262024	79.317955	1361.601318	-533.204773	-257.230988	1381.869629	-523.185913	-75.808281	1392.663208	-514.236084	-51.686531	1663.047607	-571.743286	179.116867	1121.162964	-552.335815	-366.626556	1149.688965	-468.579742	70.178947	895.074219	-396.568481	-389.419312	934.159729	-519.383423	-67.263130	965.718323	576.513428	-11.226577	936.514038	568.291565	142.944366
-573.689636	2.586019	872.470154	-527.206055	-153.314011	868.957947	-620.988159	102.341606	493.707764	-603.241089	-194.337418	509.065521	-659.792969	152.384811	91.450317	-618.257690	-155.648438	91.963432	-566.455750	77.206367	1361.594727	-532.781433	-259.235809	1381.629761	-523.017334	-77.910652	1392.424683	-512.974121	-52.554153	1662.606689	-572.584473	177.129562	1121.297119	-551.571655	-368.633698	1149.362183	-469.375793	68.864487	895.094910	-395.450500	-390.054749	934.048706	-520.114990	-68.460938	965.752258	575.240784	-11.292729	936.514587	567.139038	142.892929
-574.880981	1.183427	872.325012	-527.899414	-154.801453	868.859314	-619.704712	102.664505	493.889648	-603.444519	-195.307159	508.968719	-659.671265	152.402557	92.162224	-618.344666	-155.773697	91.915726	-566.749573	74.982979	1361.576660	-532.392212	-261.291901	1381.332886	-522.733765	-80.106186	1392.153076	-511.793762	-53.574852	1662.073853	-573.411682	175.322815	1121.473267	-550.787231	-370.571503	1148.942139	-470.219299	67.551323	895.105713	-394.647217	-391.294037	933.890137	-521.207764	-69.830833	965.672791	574.020020	-11.167379	936.660522	565.934387	142.918243
-574.695496	0.343207	872.579956	-528.351990	-155.392822	868.740784	-617.904846	103.025246	494.199524	-603.434631	-196.155060	508.752563	-659.251221	152.706161	92.872078	-618.185120	-155.842316	91.893654	-567.024170	72.702248	1361.577515	-531.986938	-263.403015	1381.007080	-522.652527	-82.153168	1391.841187	-510.574249	-54.576336	1661.570801	-574.215027	173.597931	1121.686646	-550.078003	-372.707825	1148.579346	-471.122833	66.256371	895.099548	-393.533936	-391.368561	933.442078	-521.580078	-70.960747	965.845886	573.108948	-11.093154	936.500977	564.709534	143.292831
-575.198669	-0.743164	872.619141	-528.877869	-156.481644	868.642090	-616.258057	103.432442	494.482239	-603.469788	-196.925583	508.588623	-658.996155	153.093369	93.617447	-618.174255	-155.950089	91.839607	-567.285156	70.445419	1361.589966	-531.558228	-265.460815	1380.683228	-522.504150	-84.357269	1391.579956	-509.389801	-55.726658	1661.019409	-575.051453	171.756180	1121.923706	-549.274902	-374.753296	1148.121582	-472.096405	64.806763	895.180237	-392.719391	-391.990326	933.001221	-522.302490	-72.200867	965.891724	571.344421	-11.387326	936.527954	563.250244	143.113281
-575.695618	-1.776703	872.729309	-529.434998	-157.426239	868.511719	-614.578491	103.939621	494.842896	-603.464905	-197.830093	508.379425	-658.831848	153.601227	94.588493	-618.248901	-156.017609	91.792191	-567.556580	68.252846	1361.672241	-531.104309	-267.527496	1380.306396	-522.137268	-86.668831	1391.363892	-508.199768	-56.904411	1660.510254	-575.918030	169.964279	1122.226196	-548.458801	-376.804077	1147.645142	-473.051422	63.328259	895.220886	-391.824188	-392.613647	932.524292	-523.034973	-73.408096	965.959900	569.800598	-11.497437	936.544617	561.809509	143.063889
-576.281311	-2.888959	872.855103	-530.013977	-158.445633	868.419800	-612.984863	104.541321	495.291199	-603.421326	-198.652542	508.156952	-658.622070	154.113815	95.485062	-618.141296	-156.116562	91.737106	-567.776672	65.969231	1361.774048	-530.587708	-269.634033	1379.950195	-521.996521	-88.780861	1391.130249	-507.027802	-58.178471	1659.967529	-576.799255	168.147095	1122.565063	-547.646667	-378.839966	1147.184814	-474.103668	61.869190	895.325928	-391.092682	-393.230927	931.981262	-523.827271	-74.667084	966.054016	568.282776	-11.539898	936.452148	560.358215	143.048508
-576.914185	-4.006008	872.993469	-530.558105	-159.460251	868.340881	-611.193604	105.156197	495.714050	-603.442322	-199.505249	507.994507	-658.330200	154.747162	96.453735	-617.874512	-156.103851	91.684921	-568.006042	63.718960	1361.979858	-530.082642	-271.742462	1379.538818	-521.853210	-90.907127	1390.932251	-505.835632	-59.546986	1659.457031	-577.659180	166.350174	1122.924927	-546.787537	-380.862000	1146.648560	-475.146606	60.427376	895.428528	-390.599976	-394.374847	931.420776	-524.638733	-75.914452	966.163208	566.884460	-11.811502	936.412720	559.223206	142.532944
-577.505676	-5.040939	873.145508	-531.079712	-160.369247	868.247559	-609.398438	105.902863	496.140991	-603.380432	-200.313248	507.845795	-658.077637	155.444382	97.478455	-617.646179	-156.044113	91.628098	-568.201721	61.477257	1362.093018	-529.583374	-273.846252	1379.078369	-521.746582	-92.994316	1390.670532	-504.725830	-60.984993	1658.865234	-578.558655	164.530289	1123.313599	-546.031677	-382.943146	1146.145142	-476.168030	59.065784	895.499512	-389.862274	-394.491028	930.566040	-525.426758	-77.091255	966.274963	565.308472	-11.936157	936.257813	557.778198	142.631485
-578.151245	-6.077760	873.350037	-531.660095	-161.279266	868.167236	-607.687012	106.601486	496.646515	-603.210083	-201.011963	507.639008	-657.908142	156.319031	98.543365	-617.433594	-156.049377	91.585388	-568.418518	59.240589	1362.247925	-529.052246	-275.930878	1378.609131	-521.601501	-95.088890	1390.414185	-503.587402	-62.476933	1658.319214	-579.504150	162.770920	1123.685425	-545.173950	-384.964783	1145.558716	-477.180389	57.741199	895.663269	-389.548676	-395.578827	929.809204	-526.240479	-78.285927	966.410217	563.748962	-12.044684	936.108948	556.359314	142.591827
-578.669617	-7.170213	873.526794	-532.195068	-162.084122	868.041382	-605.899719	107.220451	497.150665	-603.082214	-201.774628	507.419647	-657.717163	157.226944	99.553368	-617.492920	-156.141739	91.531296	-568.668762	57.082615	1362.402954	-528.508728	-277.981384	1378.118164	-521.478638	-97.150299	1390.153809	-502.434021	-64.035629	1657.781006	-580.442932	161.026855	1124.055054	-544.333801	-386.980011	1144.963257	-478.132477	56.474232	895.793213	-389.141296	-396.197540	928.830078	-526.955261	-79.473396	966.505005	562.431519	-11.925358	936.015015	555.092957	142.566330
-579.187012	-8.104397	873.748474	-532.638428	-162.912186	867.960327	-604.312073	107.848549	497.740784	-602.921021	-202.456329	507.241730	-657.361511	158.143906	100.588890	-617.511597	-156.162430	91.440407	-568.903137	54.946213	1362.595459	-527.979797	-279.997833	1377.556519	-521.351807	-99.136169	1389.918091	-501.323608	-65.689499	1657.280762	-581.338135	159.264816	1124.444336	-543.547119	-388.988800	1144.336670	-478.978821	55.079445	896.038269	-388.639313	-396.251587	927.706055	-527.640564	-80.588921	966.648376	561.123291	-11.802050	935.783997	553.844177	142.697113
-579.595947	-9.044538	873.898193	-533.072510	-163.674438	867.812378	-602.951599	108.413345	498.435730	-602.695007	-203.051147	506.937958	-657.086121	159.041046	101.631035	-617.488892	-156.216797	91.351631	-569.198181	52.878021	1362.796021	-527.463562	-281.970184	1376.993530	-521.238281	-101.099548	1389.698120	-500.249695	-67.426193	1656.826782	-582.141418	157.522598	1124.849121	-542.705750	-390.970642	1143.642090	-479.669128	53.765518	896.331726	-388.342682	-396.779633	926.550964	-528.237366	-81.678696	966.712769	559.436523	-12.133820	935.593811	552.538818	142.470123
-579.943665	-10.081358	874.132568	-533.436707	-164.392715	867.690613	-601.853455	108.957733	499.098846	-602.453979	-203.603195	506.687225	-656.940979	159.986816	102.606354	-617.571899	-156.250839	91.267723	-569.491150	50.908806	1362.986572	-526.941589	-283.863556	1376.405762	-521.094482	-103.014824	1389.498169	-499.253296	-69.246834	1656.414185	-582.933350	155.852356	1125.204346	-541.861084	-392.879822	1142.894653	-480.316986	52.490932	896.650391	-388.150421	-397.358154	925.401184	-528.754517	-82.821892	966.828796	557.844055	-12.164680	935.334045	551.133118	142.637665
-580.340332	-11.002873	874.454468	-533.817810	-165.128845	867.638306	-601.022949	109.422318	499.841278	-602.234192	-204.142761	506.479279	-656.739624	160.874802	103.603195	-617.560852	-156.242264	91.243713	-569.756775	48.972214	1363.193115	-526.453613	-285.717621	1375.871826	-521.005127	-104.859573	1389.326416	-498.322083	-71.132515	1656.061035	-583.716736	154.241150	1125.610352	-541.013916	-394.810303	1142.278320	-480.937195	51.201073	896.984314	-388.118683	-397.902893	924.164185	-529.289063	-83.921844	967.017944	556.232605	-12.149949	935.133423	549.693665	142.949707
-580.614258	-11.883602	874.831421	-534.124268	-165.803864	867.645081	-600.552979	109.804131	500.595184	-601.946167	-204.570984	506.324799	-656.665710	161.662720	104.539070	-617.539246	-156.255234	91.218430	-570.005371	47.081493	1363.450073	-525.916809	-287.523926	1375.366333	-520.963867	-106.565826	1389.190430	-497.514038	-73.070824	1655.768555	-584.476013	152.707794	1126.068604	-540.197144	-396.536133	1141.636841	-481.465149	50.031986	897.327881	-388.241455	-398.905060	923.060120	-529.719849	-84.975739	967.261902	554.405334	-12.766083	934.985046	548.681152	142.419250
-580.984192	-12.756129	875.310913	-534.470459	-166.590179	867.677246	-600.416016	110.063126	501.330872	-601.673767	-205.013123	506.160370	-656.474854	162.648056	105.418251	-617.411316	-156.194382	91.208176	-570.282227	45.336308	1363.767090	-525.467773	-289.180786	1374.929810	-520.952271	-108.270767	1389.175049	-496.880585	-75.055511	1655.615112	-585.190125	151.296173	1126.550415	-539.437866	-398.326630	1141.143555	-481.962830	48.848331	897.761292	-388.279694	-398.863068	921.721863	-530.178772	-86.110481	967.558533	553.590210	-12.520254	933.899780	547.869507	143.211594
-581.133972	-13.628995	875.836792	-534.627625	-167.296982	867.719421	-600.473145	110.163727	502.129639	-601.436890	-205.427582	506.035431	-656.379822	163.625916	106.258926	-617.299194	-156.173248	91.223869	-570.564758	43.667458	1364.101929	-525.054749	-290.743286	1374.535889	-520.972900	-109.865738	1389.198242	-496.441895	-77.057884	1655.537842	-585.941101	149.549332	1126.855347	-538.704651	-399.998291	1140.711426	-482.472107	47.634857	898.197998	-388.696808	-399.808228	920.613892	-530.421265	-87.229088	967.879700	552.926514	-12.425680	933.512146	547.066223	144.102356
-581.330078	-14.419980	876.354736	-534.832031	-168.124252	867.758057	-600.963013	110.110573	502.851501	-601.306885	-205.876312	505.935547	-656.258667	164.451859	106.885696	-617.318298	-156.219818	91.206627	-570.914124	42.130062	1364.521729	-524.711609	-292.316193	1374.188965	-521.011597	-111.472328	1389.313843	-496.136475	-79.156647	1655.708496	-586.415039	148.646149	1127.544556	-538.008423	-401.515808	1140.292969	-482.875153	46.541706	898.718445	-389.041504	-400.221832	919.454468	-530.657104	-88.352020	968.178223	552.075562	-12.152036	933.485840	546.639893	144.034302
-581.397644	-15.182132	876.861816	-535.043335	-168.819641	867.809204	-601.711731	109.902847	503.674103	-601.087952	-206.181580	505.803650	-656.474426	165.382965	107.608284	-617.317932	-156.184128	91.177376	-571.139648	40.545616	1364.889282	-524.377075	-293.775146	1373.921875	-521.008545	-112.966492	1389.482300	-496.120728	-81.361107	1656.008545	-586.963379	147.372299	1128.091187	-537.301575	-402.758057	1139.906738	-483.192291	45.438362	899.310608	-389.503021	-400.633911	918.317871	-530.776184	-89.384445	968.460266	550.857971	-12.111264	933.534607	545.744507	143.908707
-581.376404	-16.016117	877.349304	-535.133728	-169.598175	867.867859	-602.686035	109.674675	504.437256	-600.858582	-206.404694	505.671844	-656.514893	166.341293	108.276367	-617.125977	-156.113892	91.108673	-571.403870	39.169674	1365.406616	-524.069824	-295.217499	1373.737427	-521.036255	-114.397209	1389.682251	-496.472290	-83.388481	1656.320190	-587.356018	146.177063	1128.657837	-536.534302	-403.639343	1139.608643	-483.435760	44.430500	899.872314	-390.140411	-400.998627	917.172180	-530.781128	-90.469116	968.732056	549.687683	-12.313457	933.935852	544.569397	143.650238
-581.295044	-16.595123	877.852661	-535.153381	-170.456375	867.942322	-603.827271	109.185738	505.127197	-600.753601	-206.696075	505.578522	-656.567383	167.281830	108.813736	-617.200867	-156.167343	91.094498	-571.535156	37.696011	1365.805908	-523.809937	-296.563660	1373.641235	-521.053833	-115.711960	1389.998169	-496.806976	-85.505005	1656.954834	-587.667908	145.760117	1129.331787	-536.062683	-404.927429	1139.512329	-483.630981	43.526436	900.456360	-390.687622	-400.817230	916.087769	-530.662354	-91.450363	969.001770	548.673462	-12.793041	934.483093	543.642761	143.127014
-581.082336	-17.361017	878.403809	-535.135010	-171.152130	868.042114	-605.179260	108.569481	505.793182	-600.616028	-206.912704	505.496033	-656.629578	168.377609	109.350090	-617.211609	-156.199127	91.115791	-571.688843	36.533524	1366.387695	-523.564880	-297.914246	1373.671265	-521.079224	-117.001297	1390.365845	-497.583160	-87.606392	1657.573608	-587.946838	144.082748	1129.806763	-535.627991	-405.942627	1139.444092	-483.685577	42.662270	901.039246	-391.511536	-401.104340	915.149719	-530.433533	-92.461456	969.300354	547.733276	-12.998624	935.011475	542.750122	142.921783
-580.869812	-18.016798	878.900879	-535.100403	-171.926086	868.151550	-606.761902	107.844208	506.428680	-600.521973	-207.174347	505.451996	-656.541626	169.447968	109.822899	-617.153992	-156.158859	91.118073	-571.638245	35.090618	1366.781494	-523.340698	-299.178131	1373.791992	-521.140381	-118.215683	1390.799316	-498.427979	-89.645622	1658.361084	-588.125977	143.690018	1130.517090	-535.275696	-406.785645	1139.447144	-483.706146	41.799644	901.669067	-392.548676	-401.834747	914.457764	-530.163635	-93.405495	969.565308	546.697449	-13.004244	935.522461	541.788086	142.935165
-580.466797	-18.672832	879.490234	-534.901917	-172.631866	868.273682	-608.337891	106.936317	507.039001	-600.455688	-207.392349	505.470612	-656.540710	170.704193	110.358917	-617.223633	-156.164307	91.146523	-571.573486	33.875088	1367.288574	-523.141724	-300.422852	1373.997559	-521.165710	-119.422295	1391.325195	-499.638611	-91.699928	1659.173096	-588.334656	141.743057	1130.857422	-535.067383	-407.615631	1139.590698	-483.608704	40.963902	902.198059	-393.510101	-402.007996	913.773682	-529.715637	-94.368950	969.882507	546.026001	-12.426359	935.891296	540.925232	143.294693
-580.092224	-19.243668	880.023865	-534.702209	-173.316757	868.390015	-610.123962	105.974335	507.671997	-600.393250	-207.564178	505.454651	-656.402527	172.106689	110.776596	-617.197205	-156.145615	91.193047	-571.437073	32.689548	1367.832886	-523.003235	-301.567322	1374.259521	-521.203613	-120.632256	1391.856812	-500.898865	-93.721596	1660.128174	-588.120605	141.839706	1131.840820	-534.935913	-408.362091	1139.771729	-483.427399	40.180786	902.934326	-394.542114	-402.158936	913.173828	-529.244690	-95.231506	970.156616	544.921936	-12.243278	936.039185	539.970032	143.410370
-579.739502	-19.919897	880.499817	-534.500488	-174.019119	868.482361	-612.063904	105.048409	508.316498	-600.440308	-207.811859	505.434204	-656.000549	173.556229	111.157608	-617.290649	-156.170868	91.185005	-571.243896	31.542702	1368.392090	-522.863464	-302.717834	1374.545898	-521.218262	-121.817314	1392.403931	-502.306885	-95.592499	1661.057007	-587.937317	140.347504	1132.307739	-534.952698	-408.784607	1139.840454	-483.138519	39.337318	903.507385	-395.576172	-402.258118	912.615601	-528.764160	-96.123199	970.382874	543.746033	-12.220435	936.191833	538.931946	143.443314
-579.335083	-20.480061	880.965271	-534.171936	-174.710480	868.572388	-613.964478	104.027885	508.805634	-600.525452	-208.076065	505.438385	-655.716187	175.197754	111.560616	-617.320190	-156.164230	91.169693	-570.999573	30.470373	1368.854004	-522.822815	-303.817108	1374.894287	-521.266418	-122.907570	1392.962524	-503.942383	-97.415230	1661.975708	-587.613037	139.544220	1132.930664	-535.086792	-409.399750	1140.049316	-482.787567	38.632748	904.040100	-396.705078	-402.270844	912.168091	-528.203125	-96.935555	970.604309	542.623657	-12.181618	936.289551	537.809753	143.648605
-578.953491	-21.067970	881.363831	-533.746948	-175.463043	868.619629	-616.032532	103.200615	509.435822	-600.598999	-208.286774	505.453796	-655.148376	176.758347	111.942581	-617.379089	-156.195694	91.165283	-570.705994	29.411251	1369.260986	-522.818481	-304.874786	1375.252686	-521.312805	-123.930756	1393.499634	-505.583862	-99.110619	1662.873413	-587.229187	139.430023	1133.529053	-535.335144	-410.168121	1140.386230	-482.292480	37.961483	904.596985	-397.966522	-402.301056	911.676086	-527.573181	-97.744644	970.760254	541.701660	-12.340996	936.384460	536.854187	143.555145
-578.522766	-21.631279	881.772095	-533.259705	-176.176315	868.677551	-617.952332	102.268608	509.997803	-600.670349	-208.557510	505.506439	-654.642151	178.348663	112.353935	-617.376282	-156.215439	91.131607	-570.302917	28.404840	1369.701904	-522.827698	-305.954437	1375.613281	-521.370728	-124.943077	1394.042236	-507.451416	-100.672417	1663.665039	-586.657959	138.748337	1134.019653	-535.652161	-410.702209	1140.624146	-481.819336	37.329033	905.069153	-399.120178	-402.308990	911.328308	-526.894653	-98.520164	970.927734	540.630798	-12.750628	936.514404	535.859863	143.430923
-578.170471	-22.059736	882.215454	-532.759460	-176.810852	868.759277	-619.888916	101.533791	510.609558	-600.755249	-208.749008	505.553955	-654.043030	179.869171	112.756134	-617.412292	-156.236816	91.130371	-569.865906	27.440130	1370.065308	-522.885986	-307.026947	1375.967163	-521.416199	-125.869728	1394.541382	-509.067566	-102.232422	1664.557251	-586.032043	138.132629	1134.510498	-536.101624	-411.251007	1140.849854	-481.180298	36.693195	905.526672	-400.130554	-401.854462	910.893555	-526.258728	-99.181061	971.126953	540.029846	-13.090549	936.540710	535.254883	143.164200
-577.715759	-22.595736	882.658447	-532.126160	-177.420700	868.814026	-621.646912	100.851707	511.188477	-600.857605	-208.943329	505.645691	-653.500977	181.137207	113.067345	-617.463196	-156.251709	91.143234	-569.366638	26.482382	1370.389160	-522.985291	-308.036285	1376.318481	-521.434387	-126.790581	1395.053833	-510.827209	-103.653427	1665.395996	-585.343201	137.528854	1134.947266	-536.557556	-411.638306	1141.007324	-480.360626	35.955772	906.057922	-401.306976	-402.258026	910.764893	-525.499329	-99.890976	971.310059	540.011902	-12.788229	936.374451	534.786743	143.314484
-577.262878	-23.071724	883.090393	-531.464539	-177.960434	868.901855	-622.868469	99.807465	511.595459	-600.959045	-209.176651	505.725861	-652.952942	182.298172	113.405098	-617.571838	-156.299683	91.184044	-568.796692	25.580666	1370.713745	-523.097778	-309.033630	1376.653442	-521.388489	-127.687538	1395.626953	-512.563049	-104.976852	1666.149414	-584.493469	137.031265	1135.359253	-537.091064	-412.058319	1141.150757	-479.602692	35.395691	906.614014	-402.281738	-402.235840	910.601196	-524.731689	-100.503395	971.505005	539.571533	-12.852619	936.172791	534.416504	143.114578
-576.904358	-23.507662	883.418823	-530.846313	-178.413803	868.958984	-623.951843	98.890564	512.001282	-601.111267	-209.476074	505.790771	-652.424805	183.100632	113.715889	-617.659607	-156.327179	91.210083	-568.237732	24.699341	1370.920532	-523.240173	-309.977325	1376.930908	-521.366333	-128.498001	1396.063232	-514.304321	-106.139328	1666.806763	-583.666321	136.585022	1135.758545	-537.654968	-412.444489	1141.191284	-478.725739	34.697372	907.036804	-403.197296	-402.173889	910.398926	-524.009216	-100.989250	971.624817	539.039001	-12.935321	935.846924	534.112061	143.087753
-576.625916	-23.973700	883.717773	-530.215332	-178.892456	868.996460	-624.811279	98.096344	512.303772	-601.282104	-209.787201	505.851318	-651.887878	183.609909	113.916054	-617.746582	-156.328827	91.170242	-567.689331	23.862352	1371.073242	-523.362915	-310.950104	1377.139160	-521.280151	-129.297546	1396.425903	-515.916687	-107.227501	1667.406006	-582.691772	136.116669	1135.964600	-538.302429	-412.669464	1141.067017	-477.839813	34.231346	907.443848	-404.061462	-402.146912	910.195679	-523.309570	-101.473976	971.716064	538.542969	-12.862661	935.413086	533.870850	143.261978
-576.346008	-24.429760	883.961121	-529.580750	-179.234619	868.975098	-625.358826	97.131767	512.440247	-601.451660	-210.061844	505.828766	-651.265076	183.751617	114.035034	-617.817627	-156.371338	91.160110	-567.132141	23.028633	1371.171631	-523.471008	-311.861328	1377.293701	-521.177124	-129.959198	1396.740112	-517.415955	-108.176353	1667.925415	-581.794128	135.670410	1136.199219	-538.956848	-413.082397	1141.046997	-476.922333	33.783592	907.821106	-404.854584	-402.087708	910.011108	-522.609436	-101.886353	971.750000	538.148438	-12.836355	935.049622	533.773926	143.399429
-576.103027	-24.829895	884.261353	-529.004517	-179.409515	868.980835	-625.701904	96.245132	512.556274	-601.657104	-210.412811	505.820404	-650.535095	183.550659	114.121010	-617.931763	-156.420288	91.148232	-566.608643	22.256823	1371.224487	-523.614807	-312.799835	1377.410522	-521.042236	-130.652222	1396.974609	-518.828430	-109.028122	1668.402100	-580.803040	135.271072	1136.409790	-539.659729	-413.421478	1140.964844	-476.020935	33.384460	908.084167	-405.662292	-402.046051	909.795105	-521.950562	-102.206238	971.823181	537.733704	-12.848174	934.707642	533.739380	143.556473
-575.890198	-25.244892	884.511414	-528.426880	-179.516006	868.990173	-626.054688	95.280396	512.648865	-601.834167	-210.700912	505.776550	-649.769165	182.762695	114.112976	-617.968689	-156.443466	91.126114	-566.128662	21.494625	1371.305908	-523.672791	-313.676910	1377.505493	-520.874817	-131.329269	1397.248047	-520.104248	-109.793655	1668.844849	-579.872620	134.305161	1136.518066	-540.395203	-413.785736	1140.827881	-475.011230	32.848324	908.306824	-406.386719	-402.026123	909.591980	-521.314148	-102.461273	971.875000	537.221313	-12.816657	934.467773	533.700439	143.729187
-575.690308	-25.636106	884.772461	-527.867615	-179.546341	869.019531	-626.164429	94.038750	512.754700	-601.989807	-210.920837	505.788727	-648.877380	181.693954	114.114067	-617.951416	-156.423218	91.089088	-565.713318	20.764830	1371.425781	-523.714539	-314.583405	1377.566528	-520.687012	-131.962708	1397.477661	-521.274780	-110.447632	1669.244141	-578.954712	133.707321	1136.684937	-541.093994	-414.127747	1140.701050	-473.928253	32.047752	908.518066	-407.104584	-402.020691	909.387451	-520.705383	-102.664574	971.945618	536.762146	-12.684782	934.319763	533.749695	143.990204
-575.533020	-25.965536	885.024414	-527.430359	-179.383240	869.029114	-626.302612	92.758438	512.889465	-602.114990	-211.088470	505.746246	-647.856140	180.056122	113.910950	-618.048828	-156.431625	91.041656	-565.288879	20.068680	1371.560913	-523.668701	-315.349792	1377.626587	-520.445129	-132.563812	1397.730835	-522.238892	-111.037491	1669.685303	-578.156128	133.507370	1136.896851	-541.799438	-414.443512	1140.553223	-473.102173	31.842726	908.949707	-407.745819	-401.969360	909.250671	-520.181030	-102.762444	972.001831	536.432861	-12.478711	934.293518	533.870422	144.197449
-575.396362	-26.267183	885.275940	-527.073669	-179.107452	869.090637	-626.111816	91.144554	512.847107	-602.250305	-211.185394	505.714569	-646.579651	177.951889	113.724480	-618.243652	-156.506638	91.039825	-564.907715	19.399727	1371.738525	-523.533386	-316.116577	1377.708252	-520.161377	-133.109131	1397.944092	-523.090210	-111.465431	1669.996216	-577.266968	133.267349	1137.301636	-542.485535	-414.736115	1140.369263	-472.134125	31.153965	909.097168	-408.404938	-401.987976	909.106873	-519.727600	-102.776131	972.089966	536.107239	-12.310933	934.356140	534.002197	144.376877
-575.236816	-26.549860	885.502747	-526.650452	-178.793396	869.139709	-626.183289	89.733971	512.946777	-602.291504	-211.187958	505.742981	-645.217041	175.333527	113.422585	-618.279968	-156.542007	91.074768	-564.607239	18.836008	1371.963135	-523.333130	-316.821991	1377.750610	-519.856506	-133.599442	1398.124512	-523.798706	-111.837738	1670.286255	-576.674500	132.048065	1137.426147	-543.145935	-415.066376	1140.259033	-471.385773	31.032520	909.353333	-409.091064	-402.019165	908.965210	-519.263062	-102.755547	972.170227	535.838745	-12.098490	934.450012	534.172058	144.756927
-575.105835	-26.791039	885.730835	-526.346680	-178.291840	869.231445	-625.956116	87.923286	512.774292	-602.255493	-211.081696	505.710938	-643.623413	172.298004	112.982132	-618.350342	-156.538635	91.089455	-564.284058	18.170580	1372.085083	-522.977722	-317.533051	1377.778687	-519.494446	-134.053635	1398.326050	-524.348633	-112.071884	1670.528809	-576.096069	131.365891	1137.654663	-543.772095	-415.358215	1140.123535	-470.569244	30.802998	909.548645	-409.722839	-402.029846	908.794556	-518.882080	-102.616379	972.275330	535.580627	-11.898746	934.558655	534.297485	144.989883
-575.008423	-26.979866	885.958923	-526.100403	-177.785141	869.317322	-625.749023	86.140701	512.718567	-602.233276	-210.985825	505.720642	-641.831909	168.780380	112.513756	-618.427307	-156.554962	91.131981	-564.038879	17.589636	1372.304932	-522.488281	-318.106812	1377.808594	-519.092163	-134.450546	1398.492188	-524.778809	-112.233009	1670.734131	-575.696167	130.662170	1137.927124	-544.348083	-415.589050	1139.985596	-469.793549	30.511921	909.697449	-410.304108	-402.078400	908.602661	-518.545959	-102.456360	972.377014	535.477173	-11.459094	934.451965	534.385315	145.409775
-574.923523	-27.100170	886.162231	-525.964417	-177.044891	869.389709	-625.403748	84.162125	512.624023	-602.115662	-210.744400	505.709381	-639.899170	165.052200	111.969864	-618.435364	-156.531601	91.178955	-563.850586	17.025583	1372.573975	-521.890259	-318.690460	1377.795898	-518.643372	-134.833511	1398.686279	-525.131104	-112.234634	1670.944092	-575.375732	130.557449	1138.403809	-544.844055	-415.852692	1139.870483	-469.167358	30.351095	909.946411	-410.886627	-402.153168	908.391785	-518.293945	-102.167038	972.466858	534.837708	-11.784249	934.576599	534.256348	145.460007
-574.823730	-27.218529	886.367310	-525.778320	-176.327194	869.514160	-625.099792	82.213814	512.607666	-601.988831	-210.521576	505.770203	-637.794678	160.833008	111.326363	-618.605347	-156.577057	91.227234	-563.762268	16.500727	1372.923584	-521.099731	-319.197418	1377.777710	-518.135620	-135.193054	1398.852051	-525.182617	-112.244408	1671.164063	-575.342346	129.487625	1138.632690	-545.269348	-416.055634	1139.740356	-468.667755	30.193346	910.167480	-411.467163	-402.280792	908.207458	-518.029785	-101.855980	972.590393	534.523865	-11.793820	934.631775	534.268616	145.516708
-574.739136	-27.275188	886.558289	-525.704224	-175.511002	869.669556	-624.552673	79.921524	512.556885	-601.692322	-210.150436	505.824615	-635.334717	156.054016	110.481216	-618.601624	-156.542603	91.276505	-563.676392	15.985380	1373.302368	-520.193298	-319.633301	1377.783569	-517.568909	-135.531921	1399.045288	-525.199219	-112.243073	1671.340576	-575.357117	128.346725	1139.089478	-545.605835	-416.274780	1139.669067	-468.311707	30.070602	910.468323	-412.034058	-402.376129	907.986206	-517.859497	-101.468056	972.732544	534.394775	-11.794331	934.671631	534.402954	145.453735
-574.647156	-27.290739	886.733887	-525.619995	-174.674210	869.820190	-623.765198	77.671341	512.407776	-601.434326	-209.797195	505.924927	-632.943237	151.491150	109.642914	-618.700317	-156.532425	91.335121	-563.696777	15.544770	1373.698853	-519.145081	-319.999847	1377.740356	-516.972656	-135.766602	1399.218018	-525.126831	-112.121864	1671.491333	-575.526672	128.160080	1139.605835	-545.812927	-416.471985	1139.609741	-468.080658	30.034834	910.808716	-412.549530	-402.416168	907.764099	-517.700745	-101.049332	972.871521	534.420105	-11.934525	934.709106	534.773499	145.152985
-574.552673	-27.255026	886.892822	-525.598022	-173.775894	870.003113	-622.919861	75.517105	512.252380	-601.356873	-209.618866	506.054871	-630.412903	147.096985	109.137108	-618.954407	-156.519730	91.392029	-563.720337	15.146320	1374.104004	-517.958801	-320.264008	1377.691528	-516.356934	-135.934525	1399.331665	-524.909668	-111.969193	1671.597290	-575.967712	127.346130	1140.054199	-545.939392	-416.719574	1139.570923	-467.976471	30.074902	911.089355	-413.124725	-402.515961	907.431152	-517.607788	-100.570236	973.030457	534.389099	-11.927514	934.692688	534.793335	145.304062
-574.490906	-27.125870	887.034302	-525.639587	-172.869904	870.111755	-621.980042	73.312180	511.980469	-600.995544	-209.275192	506.107452	-627.609375	141.837006	108.053169	-619.149475	-156.511383	91.449974	-563.794067	14.808349	1374.445679	-516.587219	-320.521698	1377.549438	-515.674072	-136.053543	1399.372681	-524.606750	-111.742355	1671.610474	-576.708496	126.257126	1140.326660	-545.911377	-417.010620	1139.510498	-468.061890	30.284718	911.375061	-413.534851	-402.171417	906.903259	-517.557129	-100.082115	973.141602	534.432434	-11.908374	934.666565	534.874634	145.365356
-574.401611	-26.972406	887.161804	-525.646362	-171.934387	870.247375	-620.720154	71.185287	511.694733	-600.333801	-208.556168	506.107483	-624.837463	137.060455	107.272964	-619.111938	-156.399704	91.495781	-563.937683	14.510280	1374.805054	-515.129883	-320.655640	1377.413208	-515.024170	-136.095139	1399.392456	-524.143921	-111.651489	1671.592773	-577.489929	125.128700	1140.657593	-545.700134	-417.304871	1139.443115	-468.248535	30.554850	911.666931	-414.022888	-402.229126	906.444031	-517.505310	-99.550331	973.269531	534.476135	-11.888530	934.626282	534.946777	145.407425
-574.334900	-26.732779	887.272217	-525.726685	-171.036102	870.355225	-619.360535	68.929291	511.351990	-599.616272	-207.815445	506.036041	-621.700928	131.847931	106.309906	-619.061340	-156.257904	91.528603	-564.114075	14.254392	1375.185913	-513.531860	-320.698151	1377.165771	-514.331177	-136.089813	1399.353271	-523.628357	-111.485634	1671.556396	-578.530823	124.823021	1141.111938	-545.348572	-417.594879	1139.353516	-468.393341	30.600746	911.946594	-414.484589	-402.398010	905.917786	-517.516479	-99.018288	973.380127	534.518921	-11.741377	934.594971	534.911194	145.588989
-574.294067	-26.413054	887.373779	-525.880615	-170.059769	870.422180	-617.744934	66.809708	511.077179	-599.090210	-207.472763	506.013672	-618.785095	126.889786	105.534378	-619.322327	-156.283005	91.611649	-564.312256	14.201059	1375.699463	-511.830322	-320.592743	1376.869263	-513.547302	-136.037659	1399.291382	-523.041260	-111.315323	1671.501953	-579.815796	123.693993	1141.324707	-544.802246	-417.792938	1139.209473	-468.770874	30.818384	912.184570	-415.036041	-403.010651	905.473145	-517.567993	-98.435837	973.462524	534.518677	-11.533261	934.538452	534.808350	145.862549
-574.250427	-26.033384	887.459656	-526.069397	-169.052994	870.489624	-615.978271	64.651726	510.763885	-598.349609	-206.854568	505.962524	-615.678528	121.843719	104.741081	-619.817993	-156.388382	91.625946	-564.525208	14.096467	1376.073730	-510.044861	-320.447083	1376.510376	-512.843445	-135.839294	1399.198975	-522.439331	-111.160782	1671.458496	-581.061523	123.169983	1141.747681	-544.101624	-418.092834	1139.046143	-469.463226	31.369160	912.543396	-415.407745	-403.152863	904.799377	-517.656006	-97.814346	973.544312	534.519348	-11.297049	934.489807	534.675964	146.153381
-574.255798	-25.579041	887.560303	-526.366516	-168.067062	870.561707	-614.045044	62.682697	510.516815	-597.647888	-206.312775	505.877075	-612.606873	116.775864	103.911400	-620.462341	-156.623962	91.688744	-564.788818	14.066849	1376.408691	-508.189636	-320.095795	1376.124146	-512.131531	-135.557892	1399.058594	-521.730591	-111.065910	1671.397827	-582.598267	122.431679	1142.042603	-543.269165	-418.390717	1138.941528	-470.124420	31.572201	912.760254	-415.719788	-403.230042	904.046692	-517.801208	-97.178413	973.628357	534.574585	-11.125223	934.461487	534.639771	146.354996
-574.312256	-25.015253	887.655029	-526.807007	-167.029144	870.586304	-612.080566	60.825642	510.274567	-596.943909	-205.776428	505.765991	-609.470764	111.894279	103.179840	-620.644897	-156.634155	91.706619	-565.135925	14.109534	1376.691284	-506.312836	-319.697510	1375.707153	-511.455414	-135.211853	1398.922852	-521.148926	-110.803047	1671.302490	-584.273438	121.453148	1142.180176	-542.288879	-418.734894	1138.743652	-470.838623	31.927740	912.922302	-415.908661	-402.829102	903.080017	-518.027710	-96.504997	973.679871	534.654175	-10.921535	934.405823	534.606934	146.605759
-574.354492	-24.400883	887.735718	-527.235657	-165.998550	870.605774	-609.740601	58.796432	509.921631	-596.221252	-205.241257	505.621918	-606.444580	107.099159	102.566864	-620.770142	-156.702835	91.734795	-565.536743	14.259375	1376.981934	-504.370850	-319.158569	1375.236206	-510.803955	-134.770386	1398.766357	-520.387451	-110.750748	1671.299316	-585.944275	121.070740	1142.496948	-541.149231	-419.019928	1138.592651	-471.560913	32.111973	913.147339	-416.174774	-402.899109	902.174683	-518.257751	-95.811523	973.727295	534.734192	-10.776286	934.342651	534.626221	146.755585
-574.386658	-23.741228	887.809814	-527.596252	-165.059479	870.588379	-606.885376	56.416691	509.330780	-595.559021	-204.750839	505.417023	-603.261536	102.563728	101.770729	-620.903870	-156.708923	91.768654	-565.995056	14.466377	1377.290283	-502.449860	-318.615295	1374.729736	-510.149109	-134.265320	1398.577148	-519.670410	-110.626892	1671.231689	-587.828003	120.254509	1142.630493	-539.787170	-419.162476	1138.292603	-472.358307	32.394028	913.397278	-416.524811	-403.458191	901.304688	-518.444031	-95.146347	973.751221	534.816956	-10.616474	934.256165	534.653687	146.871689
-574.490112	-22.968132	887.894653	-528.134033	-163.970978	870.512146	-604.330078	54.426842	509.046021	-594.906189	-204.102127	505.145599	-600.291138	98.153633	101.242393	-620.843384	-156.660049	91.753075	-566.467529	14.788451	1377.579224	-500.544250	-317.957642	1374.226196	-509.520325	-133.688980	1398.397095	-518.959473	-110.446823	1671.211670	-589.625061	119.989998	1142.958984	-538.310486	-419.419617	1138.058716	-473.060059	32.683151	913.781921	-416.658142	-403.527222	900.318359	-518.702576	-94.402184	973.732483	534.911011	-10.488845	934.149963	534.736267	146.916092
-574.581482	-22.161139	887.981262	-528.621765	-162.943604	870.435120	-601.890564	52.677010	508.833527	-594.407043	-203.663513	504.935059	-597.495178	93.971252	100.722038	-620.882874	-156.660049	91.780952	-567.009460	15.136460	1377.891968	-498.562714	-317.127350	1373.686768	-508.886047	-133.047897	1398.205566	-518.338013	-110.326126	1671.104248	-591.443298	119.606956	1143.193359	-536.707886	-419.483093	1137.816895	-473.713898	33.090855	914.225464	-416.785370	-403.609009	899.276489	-518.926208	-93.663551	973.712646	534.968689	-10.353409	934.032227	534.829956	146.954514
-574.681885	-21.299330	888.072510	-529.079834	-161.958527	870.310486	-599.506348	51.011120	508.612244	-593.972839	-203.223648	504.708191	-594.871216	89.959892	100.154228	-620.908997	-156.618225	91.731323	-567.564514	15.576680	1378.258545	-496.635895	-316.261993	1373.130615	-508.330597	-132.313400	1398.017700	-517.685791	-110.127411	1671.040771	-593.309692	118.982788	1143.333374	-534.929626	-419.691650	1137.717041	-474.395508	33.662128	914.753845	-416.885162	-403.597504	898.231995	-519.110046	-92.933830	973.660400	535.032593	-10.234477	933.931335	535.015503	147.010834
-574.721619	-20.455397	888.164001	-529.320801	-161.183441	870.194092	-597.280579	49.529819	508.394135	-593.690125	-202.770950	504.537415	-592.387268	86.216476	99.812065	-620.874207	-156.581696	91.724884	-568.205505	15.996104	1378.589111	-494.754059	-315.285034	1372.619629	-507.784607	-131.497726	1397.820068	-517.068604	-109.901230	1670.972046	-595.093079	118.795143	1143.670166	-533.094727	-419.454224	1137.390381	-475.003448	33.954128	915.365662	-416.850403	-403.499542	897.112183	-519.163452	-92.277863	973.615479	535.132935	-10.093856	933.853577	535.221558	147.051071
-574.745605	-19.585274	888.260925	-529.512756	-160.481506	870.092590	-595.255066	48.232994	508.218445	-593.570740	-202.347366	504.429993	-590.032776	82.780167	99.427635	-620.790955	-156.519379	91.729576	-568.864441	16.574308	1378.982910	-492.874176	-314.199768	1372.122803	-507.313782	-130.602905	1397.657959	-516.511230	-109.635735	1670.914551	-596.801941	118.704582	1144.073975	-531.178467	-419.374084	1137.328735	-475.510132	35.225975	915.969910	-416.845245	-403.399597	895.998718	-519.181641	-91.629112	973.579712	535.259216	-9.937509	933.761902	535.490479	147.163147
-574.769836	-18.657814	888.355652	-529.676270	-159.825256	869.941956	-593.518127	47.089306	508.084717	-593.606567	-201.985733	504.345337	-588.022461	79.624954	99.186935	-620.633728	-156.425125	91.712036	-569.557861	17.102365	1379.429199	-491.099121	-313.040466	1371.650635	-506.892792	-129.644424	1397.560059	-515.823059	-109.304100	1670.983643	-598.454468	118.695930	1144.461304	-529.221313	-419.067047	1137.182251	-475.949554	36.770630	916.542297	-416.712036	-403.273651	894.881958	-519.165955	-90.990440	973.510681	535.395874	-9.735567	933.643372	535.798462	147.298523
-574.752380	-17.703806	888.436401	-529.704102	-159.289444	869.748901	-592.023682	46.204308	507.965240	-593.792480	-201.595993	504.311676	-586.139893	76.835426	98.998619	-620.550659	-156.356308	91.664093	-570.266724	17.630592	1379.896484	-489.393585	-311.877991	1371.240356	-506.499908	-128.706375	1397.499390	-515.424988	-108.913887	1670.920654	-600.067566	119.014542	1144.955811	-527.201416	-418.669891	1137.031128	-476.330261	37.946663	917.206116	-416.535767	-403.027161	893.867004	-519.065613	-90.394592	973.414673	535.528259	-9.520268	933.428711	536.163879	147.483932
-574.709534	-16.725246	888.517273	-529.690063	-158.768951	869.573792	-590.823608	45.373886	507.924194	-594.160645	-201.260010	504.314270	-584.563843	74.333427	98.861687	-620.282593	-156.252792	91.571579	-570.952393	18.208805	1380.372925	-487.786469	-310.663879	1370.777466	-506.177246	-127.694016	1397.493408	-514.863892	-108.554642	1670.923828	-601.648071	119.415787	1145.517822	-525.212341	-418.151611	1136.903687	-476.663849	39.206577	917.980164	-416.264740	-402.703064	892.891907	-518.934326	-89.777824	973.328552	535.697266	-9.313090	933.220459	536.586914	147.641174
-574.611389	-15.739289	888.586548	-529.501343	-158.374741	869.366394	-589.772217	44.746651	507.898499	-594.642151	-200.927109	504.372772	-583.207336	72.238571	98.793106	-620.024048	-156.131973	91.496803	-571.598816	18.852629	1380.895630	-486.264069	-309.377014	1370.454102	-505.883606	-126.589783	1397.531860	-514.430298	-108.085266	1670.970215	-603.131653	119.973969	1146.099976	-523.207825	-417.470367	1136.727173	-477.026764	40.999973	918.747253	-415.962738	-402.273254	891.997009	-518.691833	-89.204681	973.221863	535.960754	-9.040782	932.940857	537.024597	147.855438
-574.451538	-14.773174	888.656555	-529.153015	-158.098465	869.199890	-588.761169	44.280430	507.877167	-595.338013	-200.676575	504.473145	-581.976624	70.386917	98.794212	-619.845886	-156.102448	91.463326	-572.213745	19.500574	1381.349976	-484.890381	-308.102661	1370.139648	-505.616577	-125.478989	1397.625732	-513.980042	-107.543945	1670.997437	-604.522827	120.752289	1146.800659	-521.250183	-416.661957	1136.568726	-477.383148	43.030285	919.461426	-415.539520	-401.730255	891.104675	-518.352966	-88.653732	973.141968	536.248230	-8.794228	932.632385	537.496643	148.077667
-574.258545	-13.800219	888.732178	-528.717102	-157.855881	869.049316	-587.771240	43.973377	507.826965	-596.212036	-200.503265	504.646881	-580.919800	69.020508	98.748749	-619.798035	-156.057098	91.385567	-572.834229	20.230528	1381.734253	-483.601135	-306.779480	1369.902588	-505.358063	-124.363960	1397.753174	-513.520569	-106.879204	1671.106812	-606.046936	120.975952	1147.027344	-519.292786	-415.809937	1136.489746	-477.678284	45.288231	920.069885	-415.068848	-401.056000	890.371887	-517.946106	-88.092400	973.070496	536.583069	-8.597786	932.331238	538.008118	148.245865
-574.053223	-12.801552	888.817200	-528.275940	-157.568054	868.923279	-586.755798	43.888412	507.794525	-597.207764	-200.363297	504.823669	-580.266296	67.851349	98.738655	-619.558228	-155.985443	91.381424	-573.331909	20.991226	1382.035522	-482.462341	-305.533142	1369.703125	-505.156097	-123.180763	1397.840698	-513.190063	-106.159714	1671.117920	-607.329041	121.931915	1147.574463	-517.438110	-414.758148	1136.402954	-478.006134	47.730801	920.621948	-414.483826	-400.180725	889.700012	-517.516724	-87.481796	973.011353	536.965881	-8.436654	932.080811	538.528320	148.416626
-573.804626	-11.790995	888.896667	-527.758606	-157.275757	868.815613	-585.613403	43.902554	507.708801	-598.279114	-200.203278	505.112396	-579.432983	67.030823	98.611549	-619.309265	-155.876892	91.369652	-573.838074	21.786150	1382.302124	-481.374390	-304.280212	1369.594116	-504.965759	-121.956734	1397.932617	-512.974060	-105.382889	1671.050537	-608.628296	122.734169	1147.942383	-515.630066	-413.642426	1136.371094	-478.264038	50.427399	921.069641	-413.813080	-399.175537	889.115906	-517.035156	-86.841820	972.961670	537.387756	-8.341199	931.940613	539.055176	148.457108
-573.518738	-10.748255	888.961792	-527.144470	-157.018768	868.664368	-584.464905	44.115395	507.628937	-599.330017	-200.057556	505.347382	-578.990906	66.420555	98.575783	-619.038696	-155.795731	91.351082	-574.317932	22.613256	1382.454834	-480.433258	-303.015137	1369.502563	-504.760834	-120.779503	1398.066772	-512.685242	-104.450890	1671.090088	-609.940918	123.537926	1148.251831	-513.992554	-412.353088	1136.292725	-478.530121	53.297916	921.417053	-413.052521	-397.967102	888.611206	-516.484192	-86.205948	972.881958	537.857361	-8.332477	931.865112	539.567200	148.499619
-573.207947	-9.661784	889.014526	-526.587524	-156.611526	868.553223	-583.218323	44.482037	507.619354	-600.417358	-199.968079	505.534546	-578.644165	66.186775	98.647499	-618.896729	-155.758118	91.287529	-574.717346	23.535110	1382.632446	-479.582703	-301.784637	1369.456299	-504.601959	-119.569656	1398.135498	-512.494690	-103.437325	1671.086792	-611.154541	124.532471	1148.585938	-512.415894	-411.089935	1136.277100	-478.757050	56.313244	921.741211	-412.177277	-396.581177	888.244324	-515.968567	-85.466537	972.823120	538.324524	-8.350073	931.881775	540.096802	148.427063
-572.847412	-8.546688	889.045227	-525.999573	-156.087814	868.454407	-582.034485	44.906334	507.541962	-601.243286	-199.671753	505.683929	-578.450073	66.190697	98.714287	-618.470886	-155.628113	91.260544	-575.127686	24.411795	1382.723267	-478.822113	-300.567871	1369.443848	-504.390686	-118.324638	1398.254150	-512.382751	-102.321571	1671.069824	-612.577698	125.390152	1148.746216	-511.029236	-409.650879	1136.166260	-478.895233	59.554462	921.943359	-411.227173	-395.028656	887.933533	-515.435486	-84.646416	972.767822	538.858215	-8.432505	931.993408	540.595215	148.368423
-572.499084	-7.367158	889.078552	-525.469604	-155.464752	868.323425	-580.817139	45.499233	507.524597	-601.996399	-199.404877	505.793457	-578.306213	66.360992	98.762497	-618.196411	-155.534180	91.211609	-575.548889	25.403246	1382.740723	-478.155762	-299.380219	1369.404907	-504.134552	-117.124924	1398.337769	-512.322327	-101.119461	1671.039307	-613.823120	126.333801	1148.896240	-509.758301	-408.159760	1136.050903	-478.981598	62.849220	922.067932	-410.167145	-393.239471	887.709167	-514.908081	-83.766373	972.686523	539.376709	-8.495565	932.150085	541.054382	148.244476
-572.097717	-6.163252	889.089355	-524.903381	-154.759125	868.214783	-579.620544	46.129177	507.502960	-602.534302	-199.036926	505.871277	-578.297302	66.700180	98.826920	-618.021790	-155.428467	91.158165	-575.919189	26.406574	1382.630371	-477.349915	-298.171173	1369.417725	-503.929382	-115.869759	1398.323608	-512.249756	-99.837059	1671.022827	-615.030029	126.915604	1148.746704	-508.644745	-406.524078	1135.955566	-478.980225	66.295021	922.104675	-409.016541	-391.302917	887.544922	-514.364868	-82.819565	972.615845	539.874573	-8.568761	932.299011	541.567383	148.119415
-571.662354	-4.933922	889.091431	-524.282959	-154.018417	868.096863	-578.456116	46.916443	507.471313	-602.790100	-198.532700	505.889343	-578.433105	67.225113	98.944557	-617.808044	-155.281799	91.102859	-576.266418	27.478716	1382.452148	-476.903168	-296.940369	1369.453613	-503.693848	-114.564751	1398.304443	-512.318909	-98.446259	1670.915894	-616.403931	127.773338	1148.650879	-507.621704	-404.975220	1135.828369	-478.918884	69.995049	921.997620	-407.805481	-389.190063	887.482056	-513.775757	-81.837463	972.535583	540.605530	-8.426556	932.460815	542.105652	148.125137
-571.202393	-3.658497	889.078247	-523.707520	-153.193588	868.006470	-577.356873	47.800545	507.377991	-602.873596	-198.030060	505.876373	-578.712708	67.738037	99.018250	-617.470703	-155.105743	91.127373	-576.640686	28.605555	1382.218750	-476.270752	-295.713196	1369.494019	-503.420715	-113.294235	1398.296143	-512.267090	-96.920204	1670.952148	-617.752075	128.489502	1148.311401	-506.740814	-403.315094	1135.716064	-478.796875	73.818459	921.796509	-406.540375	-386.943817	887.498840	-513.217590	-80.787376	972.469116	540.939514	-8.686646	932.766357	542.584290	147.915680
-570.670959	-2.379108	889.040039	-523.008423	-152.394867	867.927734	-576.353699	48.673126	507.355194	-602.802246	-197.451324	505.887878	-578.936707	68.086052	98.985565	-617.219849	-154.888489	91.148224	-576.955322	29.820660	1381.951538	-475.718567	-294.395447	1369.597046	-503.237671	-111.936409	1398.227661	-512.335327	-95.420502	1670.858643	-619.193115	129.252045	1148.092529	-505.935669	-401.625244	1135.632324	-478.624847	77.752892	921.587463	-405.206635	-384.494476	887.617249	-512.594482	-79.725075	972.408325	541.286682	-8.856224	932.900452	543.060547	147.779938
-570.141968	-1.026995	888.989258	-522.382019	-151.512558	867.818420	-575.437683	49.647316	507.288513	-602.572815	-196.802216	505.858826	-579.507324	68.890213	99.236984	-617.279785	-154.896210	91.178123	-577.261230	31.041990	1381.609009	-475.256989	-293.136383	1369.644043	-502.988525	-110.598167	1398.218384	-512.336853	-93.805664	1670.885864	-620.504578	129.581802	1147.426147	-505.247498	-399.971313	1135.575806	-478.411407	81.846626	921.278809	-403.837646	-381.960907	887.828003	-512.003357	-78.609970	972.323303	541.656311	-9.073245	933.097473	543.565430	147.656326
-569.562561	0.350957	888.914673	-521.715820	-150.646240	867.733215	-574.661682	50.670498	507.162048	-602.311951	-196.195404	505.897247	-579.668762	69.125923	99.023834	-617.527283	-154.949753	91.163094	-577.518494	32.378548	1381.257813	-474.813477	-291.785522	1369.765015	-502.807770	-109.183662	1398.161133	-512.380066	-92.106171	1670.868286	-621.735352	130.196609	1146.927246	-504.574860	-398.318573	1135.572998	-478.228180	86.109146	920.936523	-402.419617	-379.294495	888.150696	-511.403290	-77.475166	972.252014	541.970032	-9.262054	933.205322	544.097961	147.513763
-568.938171	1.730780	888.835144	-520.979187	-149.826080	867.691162	-574.120789	51.703346	507.090057	-602.100220	-195.749512	505.954285	-580.117310	69.672340	98.985115	-617.728088	-154.998474	91.202217	-577.793030	33.755878	1380.852295	-474.404083	-290.399231	1369.907104	-502.663055	-107.762444	1398.108765	-512.399109	-90.423805	1670.819580	-622.998901	130.646637	1146.278320	-504.050232	-396.490204	1135.463501	-478.055603	90.461029	920.549500	-400.980286	-376.549530	888.540283	-510.761475	-76.332436	972.206360	542.358215	-9.567482	933.255676	544.822632	147.013443
-568.296875	3.157466	888.743164	-520.254211	-149.029160	867.645630	-573.828064	52.751553	506.904602	-601.778564	-195.227478	506.028961	-580.844055	70.586487	99.122604	-617.736572	-154.915390	91.242325	-578.011353	35.143330	1380.431885	-474.009644	-288.987244	1369.994629	-502.514313	-106.242462	1398.026489	-512.398254	-88.701340	1670.729980	-624.292542	130.980133	1145.525635	-503.564819	-394.652618	1135.410889	-478.066803	95.006783	920.012329	-399.533112	-373.694763	888.994690	-510.126709	-75.181526	972.156128	542.625977	-9.688916	933.312195	545.350830	147.118103
-567.573425	4.572523	888.624634	-519.348999	-148.237228	867.589233	-573.703674	53.822384	506.783813	-601.330750	-194.548096	506.176880	-581.141113	71.177704	98.899445	-617.798279	-154.876297	91.296410	-578.285767	36.616077	1379.967163	-473.668518	-287.439911	1370.146240	-502.323578	-104.638512	1397.985596	-512.467407	-86.882942	1670.611938	-625.458496	131.438187	1144.790039	-503.083832	-392.937531	1135.470215	-478.077881	99.604439	919.426331	-398.049896	-370.756042	889.533813	-509.383850	-74.016373	972.096130	542.972473	-9.889771	933.355957	545.975037	146.957382
-566.836365	6.024001	888.501465	-518.468018	-147.484436	867.561646	-573.925537	54.842030	506.530853	-600.970215	-193.903854	506.338440	-581.411987	71.733833	98.594971	-618.026611	-154.845001	91.376953	-578.537903	38.138905	1379.573730	-473.361664	-285.848969	1370.242798	-502.166656	-103.031738	1397.833862	-512.398499	-85.030098	1670.502197	-626.620544	131.773499	1144.119873	-502.673431	-390.989899	1135.442383	-478.249725	104.338760	918.773438	-396.481964	-367.721100	890.143005	-508.657410	-72.844131	972.052246	543.290527	-10.105536	933.371643	546.690491	146.764053
-566.021851	7.479775	888.343872	-517.473877	-146.648605	867.534546	-574.271667	55.766529	506.177612	-600.467896	-193.196838	506.450958	-581.603210	72.498421	98.173134	-617.982300	-154.707535	91.433510	-578.789124	39.678749	1379.119873	-473.039429	-284.219910	1370.341309	-502.032684	-101.323914	1397.701538	-512.350464	-83.211586	1670.302612	-627.673218	132.107086	1143.411377	-502.295105	-389.085114	1135.450073	-478.436005	109.104942	918.118225	-394.853577	-364.595856	890.817810	-507.871002	-71.613716	972.004272	543.641968	-10.260163	933.369812	547.384277	146.632858
-565.199402	8.999960	888.165955	-516.507813	-145.759262	867.454590	-574.867981	56.756599	505.781982	-599.973206	-192.343323	506.555328	-581.672913	73.286507	97.472412	-617.849243	-154.521042	91.517700	-579.134766	41.267803	1378.701294	-472.791290	-282.508636	1370.411255	-501.857941	-99.566933	1397.548096	-512.049866	-81.233086	1670.218628	-628.661377	132.418945	1142.723999	-502.027588	-386.930542	1135.270386	-478.617493	113.834175	917.536621	-393.238190	-361.452911	891.443909	-507.092682	-70.351990	971.918274	544.003601	-10.410094	933.354248	548.132996	146.433960
-564.283997	10.512937	887.947632	-515.368713	-144.900528	867.374146	-575.582764	57.665619	505.256195	-599.552795	-191.668518	506.788605	-581.798645	73.983574	96.845940	-617.856934	-154.467697	91.587341	-579.449646	42.924026	1378.354004	-472.558411	-280.765137	1370.420410	-501.778595	-97.768814	1397.368530	-511.853241	-79.407845	1669.984375	-629.653564	132.774628	1142.125000	-501.669464	-385.075623	1135.318848	-479.202942	118.658821	916.768433	-391.554016	-358.252380	892.214355	-506.231293	-69.085953	971.829834	544.427673	-10.556678	933.353210	548.891541	146.282669
-563.341736	12.069119	887.706665	-514.270203	-143.910141	867.301331	-576.492371	58.502476	504.722229	-599.121521	-190.971344	506.931976	-581.744751	74.801163	96.013069	-617.865662	-154.343048	91.654991	-579.856445	44.615635	1378.001953	-472.373047	-278.929321	1370.387329	-501.717529	-95.930504	1397.186646	-511.640198	-77.506058	1669.692139	-630.592468	133.155411	1141.539063	-501.440002	-383.067383	1135.189453	-479.731171	123.506233	916.143372	-389.841278	-354.984711	892.977661	-505.397522	-67.738228	971.740784	544.893127	-10.672703	933.346924	549.651978	146.193985
-562.332031	13.636917	887.431458	-513.055481	-142.957291	867.218689	-577.484436	59.276463	504.144012	-598.603027	-190.100067	507.069702	-581.738953	75.341705	94.889091	-617.731262	-154.184860	91.702454	-580.239136	46.390778	1377.727783	-472.185089	-277.031616	1370.313354	-501.719910	-94.043785	1396.954346	-511.472565	-75.568283	1669.317871	-631.507446	133.665817	1140.972046	-501.219238	-381.006012	1135.031372	-480.568054	128.492371	915.445068	-388.133942	-351.713745	893.674011	-504.510803	-66.392586	971.643127	545.482361	-10.761855	933.337280	550.486694	146.112595
-561.279724	15.244703	887.122070	-511.823181	-141.822357	867.096680	-578.534973	59.990097	503.476746	-598.109802	-189.379150	507.257111	-581.858398	75.772247	93.731056	-617.627441	-154.073944	91.733269	-580.726318	48.260056	1377.405762	-472.083649	-275.140198	1370.130005	-501.756775	-92.067009	1396.699097	-511.159912	-73.631783	1668.969727	-632.400391	134.220322	1140.423828	-500.994659	-378.883728	1134.803467	-481.531342	133.411514	914.678650	-386.334106	-348.422729	894.412842	-503.611572	-64.953041	971.513794	546.050720	-10.869762	933.311035	551.279358	145.953995
-560.209473	16.884085	886.802124	-510.557281	-140.674088	866.943054	-579.551758	60.559044	502.807159	-597.476501	-188.570938	507.419647	-581.988708	75.622787	92.359009	-617.499023	-153.940659	91.791512	-581.187744	50.176708	1377.108032	-471.989838	-273.173706	1369.923828	-501.801270	-90.077110	1396.441406	-510.929810	-71.659081	1668.569336	-633.321411	134.913300	1139.803955	-500.800079	-376.768799	1134.501099	-482.681580	138.385452	913.833374	-384.597626	-345.135315	895.049316	-502.680939	-63.498848	971.360535	546.665527	-11.029216	933.274292	552.167603	145.535583
-559.058228	18.546404	886.428223	-509.211975	-139.412338	866.774841	-580.528564	61.117500	502.233063	-596.368591	-187.295837	507.415985	-582.385681	75.891487	91.588593	-617.006714	-153.736053	91.826462	-581.722656	52.142441	1376.758667	-472.028503	-271.156860	1369.658569	-501.880127	-88.050400	1396.151001	-510.710144	-69.704918	1668.164307	-634.219666	135.845474	1139.231201	-500.616943	-374.591003	1134.019287	-483.972015	143.431000	912.982361	-382.800934	-341.841583	895.663025	-501.730743	-61.976475	971.193115	547.205261	-11.103889	933.197693	552.936523	145.451263
-557.911072	20.233500	886.063354	-507.894501	-138.019989	866.605286	-581.463623	61.511082	501.678375	-595.617676	-186.425720	507.589050	-582.552612	75.724159	90.804657	-616.888611	-153.586899	91.868607	-582.204163	54.201275	1376.439819	-472.089111	-269.107117	1369.300537	-501.870361	-85.872765	1395.991211	-510.660126	-67.660500	1667.649780	-635.143127	136.987000	1138.598755	-500.347656	-372.408691	1133.584351	-485.330841	148.361145	912.136047	-381.005737	-338.511749	896.219849	-500.768646	-60.379086	971.018982	547.686218	-11.084142	933.115845	553.514893	145.699890
-556.724243	21.934605	885.680298	-506.549225	-136.470963	866.440796	-582.651184	61.941227	501.254547	-594.607300	-185.286774	507.647278	-582.733887	75.387375	90.257126	-616.686584	-153.442139	91.940178	-582.592041	56.354382	1376.127563	-472.179138	-267.059326	1368.969849	-502.068573	-83.809044	1395.609619	-510.447388	-65.548927	1667.355225	-636.060730	138.309647	1138.021729	-500.097076	-370.089996	1132.932251	-486.848816	153.343933	911.266052	-379.236450	-335.219543	896.682190	-499.786713	-58.691601	970.842102	548.360596	-11.103664	933.042114	554.249451	145.651123
-555.565979	23.660530	885.322449	-505.257111	-134.890625	866.291443	-583.561096	62.348595	501.068909	-593.502625	-184.128723	507.721680	-582.528931	75.159065	89.946449	-616.508972	-153.313080	92.010544	-583.066956	58.531494	1375.825439	-472.352844	-265.045532	1368.618164	-502.039703	-81.571671	1395.585205	-510.245209	-63.447327	1667.147827	-637.018372	139.881622	1137.414551	-499.768555	-367.972931	1132.429565	-488.689880	158.545578	910.339600	-377.496613	-331.897858	897.067078	-498.805634	-56.973003	970.671143	549.092773	-11.037830	932.998169	555.005188	145.673523
-554.447571	25.428268	884.985413	-504.101349	-133.154602	866.164429	-584.182495	62.681904	501.056824	-592.343628	-182.839752	507.707947	-581.765320	74.758209	89.633270	-616.339722	-153.155151	92.086281	-583.431519	60.763321	1375.547363	-472.540985	-262.999542	1368.313354	-502.165588	-79.429184	1395.445068	-510.179993	-61.296993	1666.960083	-637.951660	141.665817	1136.833374	-499.421936	-365.646606	1131.873535	-490.611389	163.654831	909.392212	-375.762421	-328.656799	897.436584	-497.876587	-55.162079	970.509033	549.806213	-10.981610	932.974670	555.709351	145.725433
-553.351379	27.175104	884.695496	-502.980988	-131.369156	866.135925	-585.096191	63.125675	501.244446	-591.146240	-181.578522	507.793793	-581.546265	74.597542	89.723564	-616.144897	-152.947632	92.215790	-583.755066	63.032288	1375.312378	-472.774414	-260.970184	1368.052246	-502.299194	-77.249214	1395.478394	-510.208557	-59.079868	1666.880859	-638.939392	143.746277	1136.334229	-499.058624	-363.085327	1131.185913	-492.581665	168.595123	908.490479	-374.138916	-325.345673	897.757263	-496.934296	-53.294231	970.405884	550.601257	-10.905443	932.975464	556.438049	145.786530
-552.328735	28.927052	884.472534	-501.982513	-129.577576	866.189697	-585.811340	63.760838	501.627106	-589.974670	-180.249252	507.839996	-581.624207	74.707466	90.026848	-615.911133	-152.695709	92.358871	-583.971436	65.266258	1375.121582	-472.980164	-258.949341	1367.890259	-502.509705	-75.201836	1395.411499	-510.297668	-56.839611	1666.883301	-639.994019	146.112778	1136.060059	-498.569275	-360.784393	1130.814575	-494.734436	173.515839	907.575073	-372.570343	-322.033325	898.071106	-496.014252	-51.394070	970.352539	551.507629	-10.688774	933.051331	557.199097	145.893707
-551.351257	30.654306	884.313843	-501.009430	-127.794472	866.329529	-586.218018	64.351250	501.894440	-588.822021	-178.922058	507.886200	-581.477295	74.609970	90.172165	-615.863770	-152.484680	92.539574	-584.175049	67.468941	1375.001953	-473.178284	-256.934235	1367.813599	-502.332001	-72.937561	1395.791504	-510.541870	-54.561352	1666.890015	-641.000793	148.668121	1135.897583	-498.127136	-358.073456	1130.363770	-497.042358	178.465714	906.729004	-371.121033	-318.764313	898.364685	-495.059906	-49.468761	970.351746	552.336365	-10.511661	933.114319	557.922302	146.086121
-550.448669	32.388733	884.219849	-500.191284	-125.944839	866.566956	-586.434021	65.143150	502.248352	-587.692627	-177.635376	508.046356	-581.554138	74.693878	90.386726	-615.835205	-152.303406	92.707344	-584.310791	69.665451	1374.985107	-473.352478	-254.911285	1367.838013	-502.389893	-70.782547	1395.977661	-510.745667	-52.244492	1666.997925	-641.870239	151.130859	1135.853882	-497.639404	-355.413666	1130.098633	-499.477112	183.395264	905.973389	-369.727692	-315.479553	898.706604	-494.152985	-47.478756	970.409851	553.157837	-10.375723	933.231934	558.596375	146.268387
-549.548828	34.091560	884.161926	-499.355011	-124.146576	866.914795	-586.298401	65.969933	502.420807	-586.559143	-176.353455	508.169434	-581.133423	74.821945	90.408905	-615.780701	-152.101212	92.878334	-584.303101	71.841385	1375.039551	-473.447998	-252.886780	1367.971191	-502.575806	-68.801796	1396.040283	-511.135132	-49.886780	1667.134033	-642.678467	153.700470	1135.991455	-497.176361	-352.604370	1129.932129	-502.064728	188.297989	905.270203	-368.501434	-312.243896	899.026428	-493.224823	-45.476440	970.536621	554.037415	-10.114124	933.316467	559.320374	146.525146
-548.682190	35.808327	884.131897	-498.528687	-122.404289	867.273376	-585.353943	66.732834	502.451233	-585.488342	-175.099258	508.294220	-580.627075	75.204689	90.390953	-615.873230	-151.980896	93.091476	-584.323792	73.945015	1375.157593	-473.524414	-250.810959	1368.163330	-502.533020	-66.620628	1396.321289	-511.608704	-47.518238	1667.255737	-643.418457	156.258423	1136.249146	-496.732788	-349.560608	1129.799927	-504.829346	193.259323	904.624023	-367.333252	-308.982422	899.415466	-492.278809	-43.486660	970.669006	554.868774	-9.891415	933.398987	560.064026	146.753952
-547.805420	37.528545	884.103638	-497.697998	-120.632156	867.677551	-586.094116	68.203636	502.719910	-584.375183	-173.889389	508.432007	-580.947815	75.341034	90.299660	-615.890442	-151.839951	93.266785	-584.308716	76.051849	1375.382690	-473.507324	-248.662231	1368.487427	-502.466217	-64.433342	1396.653931	-512.220459	-45.152771	1667.426880	-644.117859	158.831543	1136.680786	-496.284149	-346.620544	1129.908325	-507.642303	198.231216	904.061279	-366.265106	-305.782501	899.869995	-491.336670	-41.459000	970.827881	555.744019	-9.690650	933.494690	560.839783	146.976028
-546.957642	39.313393	884.064270	-496.988068	-118.770737	868.064209	-586.166504	69.554764	502.750610	-583.300232	-172.593430	508.582916	-580.872131	75.390472	90.164452	-616.123169	-151.831467	93.594261	-584.227112	78.149963	1375.613892	-473.483215	-246.558105	1368.831543	-502.430969	-62.239185	1396.993896	-512.801636	-42.730175	1667.578857	-644.795776	161.472443	1137.249878	-495.879425	-343.610352	1130.106689	-510.539368	203.196503	903.657837	-365.322571	-302.550232	900.335754	-490.473572	-39.377838	970.972961	556.617737	-9.554567	933.538330	561.794800	146.900024
-546.084290	41.118107	884.001282	-496.194794	-116.960136	868.416382	-585.937622	70.969711	502.775238	-582.321533	-171.397263	508.749908	-580.983154	75.846962	90.172699	-616.214600	-151.742828	93.836342	-584.094055	80.263527	1375.958374	-473.319214	-244.353226	1369.310669	-502.475800	-60.059452	1397.266846	-513.559204	-40.300148	1667.816895	-645.424988	164.063370	1137.882935	-495.467560	-340.390839	1130.271240	-513.559082	208.144928	903.283447	-364.396606	-299.338776	900.847290	-489.577850	-37.315006	971.095520	557.403748	-9.149563	933.603760	562.444763	147.668289
-545.192322	42.970184	883.899780	-495.408661	-115.079163	868.728943	-585.716736	72.396347	502.841858	-581.283081	-170.143860	508.922363	-581.026917	76.291534	90.207748	-616.177063	-151.664948	94.077965	-583.938904	82.342987	1376.301025	-473.070740	-242.173965	1369.743042	-502.668152	-57.765182	1397.420166	-514.202881	-37.907722	1667.952393	-646.192871	166.901657	1138.731201	-495.057678	-337.396301	1130.612061	-516.665710	213.044205	902.981934	-363.546265	-296.225250	901.361145	-488.714233	-35.212254	971.191101	558.295715	-8.935369	933.653503	563.405518	147.642212
-544.332520	44.902534	883.774414	-494.718109	-113.047455	868.950439	-585.419250	73.725754	502.903839	-580.273499	-168.718582	509.000763	-581.040100	76.672989	90.209145	-615.372009	-151.253036	94.020912	-583.788940	84.432533	1376.658569	-472.759247	-239.860901	1370.238647	-502.615051	-55.487518	1397.749878	-515.008484	-35.481609	1668.097900	-646.724976	169.368546	1139.324951	-494.601929	-334.655853	1131.101807	-519.783142	217.934052	902.736450	-362.801971	-293.074615	901.854492	-487.907410	-33.044052	971.226807	559.072327	-8.444830	933.705566	564.117737	148.312073
-543.449097	46.868195	883.613159	-494.003387	-111.024948	869.155090	-585.146484	75.050591	502.942780	-579.428040	-167.411850	509.063599	-580.993042	77.030167	90.256371	-615.466003	-151.233429	94.377373	-583.661072	86.617561	1376.982666	-472.449493	-237.546371	1370.647827	-502.420654	-53.341347	1398.128662	-515.790466	-33.003017	1668.278320	-647.584900	172.329620	1140.330566	-494.063538	-331.712616	1131.445313	-522.897095	222.705246	902.548401	-362.037598	-289.991943	902.299500	-487.123901	-30.868692	971.251587	559.864441	-8.128827	933.766113	564.886780	148.641006
-542.583252	48.911587	883.415649	-493.362396	-108.875572	869.272766	-585.086914	76.365547	503.006500	-578.564941	-165.960159	509.131622	-580.959961	77.307404	90.270493	-615.321350	-151.028168	94.484055	-583.581177	88.688530	1377.277588	-472.053864	-235.199432	1371.022461	-502.414307	-51.039070	1398.373413	-516.514771	-30.498611	1668.473999	-648.213501	174.958481	1140.954834	-493.501038	-328.823425	1131.718506	-526.040771	227.416931	902.307007	-361.318542	-286.993317	902.662598	-486.401215	-28.637373	971.220032	560.605835	-7.809018	933.755737	565.684692	148.957809
-541.752502	51.021332	883.201538	-492.770203	-106.666290	869.304199	-586.011841	77.835617	503.147766	-577.724609	-164.426270	509.070740	-581.379700	77.435928	90.329422	-615.037476	-150.777451	94.556297	-583.478699	90.905891	1377.523926	-471.624268	-232.761658	1371.325439	-502.434357	-48.681316	1398.475464	-517.262451	-28.027931	1668.584351	-648.868164	177.571167	1141.494751	-492.901794	-325.969543	1131.834351	-529.115906	232.034012	902.072327	-360.587830	-284.023621	902.928101	-485.709320	-26.383604	971.133850	561.394775	-7.532788	933.769836	566.468689	149.227264
-540.951111	53.201805	882.962524	-492.224304	-104.394089	869.243530	-585.057129	78.859329	503.088043	-576.961731	-162.900269	509.053467	-580.865662	77.805229	90.282082	-614.398132	-150.390213	94.392059	-583.497620	93.098083	1377.665771	-471.204041	-230.362183	1371.512817	-502.251251	-46.261803	1398.729736	-517.982727	-25.534641	1668.649658	-649.741882	180.483932	1142.020142	-492.205231	-323.467041	1132.095947	-532.185547	236.583008	901.795471	-359.955444	-281.096985	903.127930	-485.055145	-24.106712	970.989685	562.074402	-7.317488	933.764709	567.218628	149.481171
-540.182739	55.418224	882.724121	-491.756744	-102.031776	869.192078	-586.385193	80.422073	503.304260	-576.169800	-161.298859	508.992157	-581.451111	77.798073	90.341316	-614.931641	-150.395279	94.797318	-583.510254	95.363686	1377.714966	-470.758759	-227.828827	1371.684570	-502.268494	-43.935608	1398.652222	-518.675903	-23.029533	1668.682617	-650.607300	183.264862	1142.416748	-491.444366	-320.862549	1132.184937	-535.211060	241.058380	901.509644	-359.252075	-278.256531	903.257080	-484.458923	-21.770761	970.851196	562.779968	-7.015574	933.708984	567.952881	149.827454
-539.421448	57.627579	882.495117	-491.270325	-99.664291	869.195496	-585.858582	81.522049	503.210724	-575.410278	-159.611954	509.023407	-581.106323	78.055351	90.313446	-614.808289	-150.206970	94.932251	-583.603394	97.664307	1377.776367	-470.359283	-225.311432	1371.763916	-502.243561	-41.476353	1398.696411	-519.304932	-20.530106	1668.704468	-651.520874	186.082352	1142.822021	-490.699493	-318.213348	1132.187500	-538.088745	245.445282	901.219604	-358.593811	-275.475708	903.283447	-483.868713	-19.406797	970.748352	563.557617	-6.747593	933.741516	568.712646	150.121277
-538.708679	59.873653	882.276062	-490.849518	-97.305519	869.205750	-585.822571	82.706680	503.249542	-574.758362	-157.928772	509.040131	-581.223633	78.497070	90.436119	-614.633667	-149.959167	95.008438	-583.763916	100.039719	1377.783691	-469.973633	-222.730515	1371.820068	-502.098938	-38.911217	1398.867554	-519.873535	-17.994499	1668.709717	-652.498840	188.855377	1143.085327	-489.874268	-315.991821	1132.362427	-540.997314	249.807007	900.977417	-357.933228	-272.760162	903.318176	-483.328400	-17.031900	970.651489	564.225647	-6.494070	933.755066	569.467590	150.325897
-538.033325	62.136555	882.070923	-490.442688	-94.944466	869.227722	-586.051147	83.889587	503.288605	-573.756836	-156.388290	508.875488	-581.236755	78.618416	90.462044	-614.139099	-149.669815	95.087654	-583.893188	102.473038	1377.756836	-469.601074	-220.089127	1371.807983	-502.141876	-36.469761	1398.745850	-520.434204	-15.507209	1668.666016	-653.519348	191.555573	1143.323120	-489.101990	-313.588959	1132.293823	-543.800171	254.031570	900.713135	-357.245209	-270.069946	903.279602	-482.803192	-14.640550	970.563721	564.876038	-6.242434	933.767029	570.150208	150.527954
-537.396973	64.432007	881.869019	-490.057556	-92.573013	869.233337	-586.592773	85.238670	503.432770	-573.270142	-154.823608	509.070496	-581.333069	78.724831	90.483772	-614.037537	-149.477554	95.171967	-584.101501	104.866516	1377.657715	-469.245697	-217.539536	1371.732544	-502.094391	-33.952808	1398.701782	-520.822998	-12.948711	1668.679077	-654.580017	194.159805	1143.438354	-488.283539	-311.212250	1132.177490	-546.509155	258.175262	900.409180	-356.521851	-267.472137	903.210205	-482.303314	-12.234542	970.467834	565.558289	-6.000185	933.794800	570.849182	150.771347
-536.825500	66.778091	881.676819	-489.718811	-90.191483	869.186829	-586.589111	86.435776	503.399048	-572.510071	-153.426224	509.020874	-581.229431	78.884094	90.464088	-613.962708	-149.282669	95.273827	-584.300720	107.437256	1377.519653	-468.913208	-214.855026	1371.595703	-502.076538	-31.388424	1398.652710	-521.226196	-10.441865	1668.543945	-655.705933	196.760986	1143.493896	-487.509979	-308.834442	1131.978516	-549.181274	262.192413	900.103149	-355.808441	-264.951843	903.036560	-481.830658	-9.823022	970.341675	566.183716	-5.748632	933.751099	571.457153	151.017441
-536.291260	69.156113	881.484741	-489.428436	-87.754250	869.149109	-587.072571	87.772240	503.513611	-571.875488	-152.801010	509.070129	-581.373352	79.040382	90.486595	-613.948730	-149.141815	95.403053	-584.515991	110.004349	1377.321167	-468.623291	-212.141129	1371.324951	-502.082123	-28.763859	1398.571167	-521.474243	-7.898406	1668.541382	-656.883362	199.311111	1143.440552	-486.743683	-306.491577	1131.772827	-551.755127	266.065125	899.727661	-355.066620	-262.503662	902.866516	-481.411346	-7.367830	970.223511	566.802246	-5.598837	933.712585	572.093445	151.201065
-535.782776	71.533524	881.305664	-489.085022	-85.368324	869.131042	-587.335815	89.131042	503.531036	-571.163025	-151.645660	509.028290	-581.233459	79.050346	90.407784	-613.711365	-148.912384	95.425339	-584.737488	112.587257	1377.069702	-468.365570	-209.540222	1371.053711	-501.994415	-26.068090	1398.506348	-521.614380	-5.275877	1668.327515	-658.043213	201.834320	1143.331665	-486.045685	-304.029816	1131.491333	-554.225281	269.878906	899.304504	-354.375946	-260.086517	902.576782	-480.979309	-4.919653	970.121582	567.382141	-5.499742	933.726563	572.711792	151.372238
-535.336975	73.938782	881.147461	-488.810852	-82.974625	869.146606	-587.613586	90.568680	503.525116	-570.323669	-150.155579	508.873535	-581.299622	79.273392	90.481995	-613.619934	-148.697647	95.480095	-584.950928	115.202759	1376.793701	-468.102844	-206.800934	1370.832275	-502.108643	-23.523767	1398.198242	-521.655518	-2.710099	1668.170166	-659.258240	204.330597	1143.168945	-485.358093	-301.476929	1131.161621	-556.668518	273.497833	898.919434	-353.632202	-257.766144	902.355347	-480.606720	-2.445474	970.044434	568.015564	-5.353838	933.692383	573.316711	151.502274
-534.968384	76.366241	881.024292	-488.564911	-80.548080	869.155029	-587.898132	91.966476	503.514343	-569.413696	-148.683212	508.716888	-581.411072	79.499252	90.556198	-613.340637	-148.462250	95.494980	-585.190613	117.824059	1376.563232	-467.953430	-204.087967	1370.625854	-502.113312	-20.882484	1398.083374	-521.600342	-0.106563	1668.020752	-660.495544	206.789322	1143.045288	-484.730652	-299.084351	1131.055054	-559.183655	277.063446	898.608948	-353.021240	-255.464981	902.113342	-480.242920	0.054763	969.966675	568.592468	-5.156377	933.662964	573.862183	151.645065
-534.623474	78.823448	880.888245	-488.299988	-78.091446	869.143677	-588.145264	93.435257	503.656616	-568.633911	-147.179733	508.685699	-581.522461	79.739014	90.660690	-613.338745	-148.281250	95.565666	-585.384766	120.416206	1376.354126	-467.803284	-201.392715	1370.505737	-502.142853	-18.232733	1397.946777	-521.438477	2.504558	1667.877075	-661.691345	209.079971	1142.903320	-484.171478	-296.490021	1130.900635	-561.506592	280.409363	898.290649	-352.380951	-253.187363	902.015015	-479.906403	2.581263	969.880859	569.169373	-5.099128	933.716553	574.426758	151.780060
-534.315247	81.300949	880.755127	-488.077911	-75.562592	869.177979	-588.369812	94.872826	503.709717	-567.681274	-145.620667	508.516571	-581.562805	79.998253	90.737373	-613.246399	-148.079132	95.606789	-585.627747	123.049011	1376.168213	-467.647797	-198.678802	1370.390015	-502.193848	-15.529813	1397.811157	-521.153076	5.113920	1667.714966	-662.932373	211.363022	1142.794556	-483.660248	-294.010712	1130.875854	-563.659729	283.446533	897.935730	-351.888641	-251.009384	901.861572	-479.637543	5.170415	969.828186	569.763794	-5.006425	933.754761	574.958679	151.854950
-534.035217	83.808662	880.610168	-487.827881	-73.032997	869.193604	-588.532959	96.349976	503.730072	-566.724487	-144.088272	508.423492	-581.598389	80.242889	90.779312	-613.164429	-147.894211	95.649651	-585.885376	125.684486	1375.965576	-467.561188	-195.987930	1370.235352	-502.223145	-12.801289	1397.673828	-520.772217	7.747365	1667.532471	-664.152588	213.546143	1142.708740	-483.251282	-291.183807	1130.700317	-565.782410	286.498627	897.650085	-351.396729	-248.823074	901.744263	-479.396332	7.773019	969.769348	570.364868	-4.906353	933.743774	575.510376	151.892242
-533.870850	86.405838	880.475708	-487.667633	-70.439102	869.101807	-588.770020	97.827057	503.710297	-565.702759	-142.665970	508.168671	-581.705811	80.511169	90.752838	-612.979126	-147.720078	95.658157	-586.156311	128.381546	1375.768799	-467.516602	-193.258316	1370.136353	-502.263611	-10.039123	1397.463013	-520.263733	10.404154	1667.305176	-665.350586	215.639648	1142.541504	-482.926880	-288.554443	1130.666870	-567.768250	289.300354	897.322144	-350.967712	-246.691895	901.625793	-479.210571	10.401022	969.647644	571.006226	-4.856711	933.735718	576.062561	151.963394
-533.721558	89.040718	880.351685	-487.553558	-67.772591	869.033081	-589.091492	99.463585	503.745728	-564.437378	-141.090729	507.828644	-581.887329	80.917976	90.833824	-612.936584	-147.544708	95.644661	-586.497192	130.943237	1375.516846	-467.489288	-190.546356	1369.991821	-502.234222	-7.242759	1397.283569	-519.739807	13.048012	1667.003296	-666.518494	217.645752	1142.355469	-482.652039	-285.865356	1130.623169	-569.614868	292.161774	897.123657	-350.617401	-244.589111	901.526794	-479.098267	13.072460	969.557190	571.738525	-4.737747	933.586121	576.692688	152.103088
-533.675049	91.678116	880.173584	-487.455872	-65.106812	868.928406	-589.422852	101.033447	503.728027	-562.831848	-139.513229	507.280304	-581.957031	81.229263	90.810005	-612.662415	-147.310562	95.599220	-586.759399	133.729752	1375.382202	-467.531067	-187.779602	1369.830811	-502.329620	-4.455492	1397.010132	-519.079956	15.728712	1666.731079	-667.653809	219.543442	1142.147217	-482.479614	-283.144318	1130.576172	-571.520630	294.935669	896.871277	-350.340027	-242.532776	901.414917	-479.049103	15.771956	969.422119	572.211182	-4.933396	933.612122	577.201904	152.044891
-533.681091	94.463676	880.073730	-487.454132	-62.337109	868.805176	-589.717896	102.618233	503.794220	-561.017090	-137.702103	506.705322	-581.990540	81.551331	90.829346	-612.412354	-147.029510	95.498970	-587.088074	136.408844	1375.208130	-467.562042	-185.015228	1369.718262	-502.383606	-1.628380	1396.834106	-518.325073	18.452173	1666.520630	-668.794006	221.430435	1142.026123	-482.371765	-280.554230	1130.659912	-573.208618	297.594788	896.732544	-350.079315	-240.528458	901.390991	-479.075562	18.528984	969.319214	572.685120	-5.095590	933.617737	577.709412	151.963043
-533.768433	97.153389	879.923279	-487.513519	-59.611122	868.649231	-590.030945	104.184013	503.765289	-558.849121	-136.005569	506.077515	-581.973999	81.736465	90.780197	-612.291687	-146.787796	95.454926	-587.417114	139.194656	1375.088623	-467.577972	-182.266022	1369.630005	-502.376740	1.205791	1396.631104	-517.542175	21.115833	1666.252686	-669.864014	223.157471	1141.818970	-482.356995	-277.671967	1130.559814	-574.846313	300.204926	896.559631	-349.847504	-238.523575	901.356689	-479.162659	21.235312	969.170593	573.214539	-5.145058	933.682983	578.196045	151.860443
-533.898315	99.952499	879.774780	-487.608276	-56.879230	868.489990	-590.361145	105.747391	503.841095	-556.309265	-134.184662	505.279144	-582.064880	82.071793	90.788116	-611.948730	-146.443634	95.450157	-587.870728	141.829742	1374.897095	-467.596985	-179.483734	1369.478394	-502.392242	4.120449	1396.534058	-516.796204	23.800821	1665.920288	-670.977966	224.882309	1141.570068	-482.392609	-274.979797	1130.570557	-576.321899	302.660858	896.449829	-349.631470	-236.526962	901.406982	-479.325928	23.984047	969.034058	573.739502	-5.212064	933.738525	578.700256	151.791458
-534.153625	102.602280	879.564331	-487.829926	-54.124901	868.233154	-590.796692	107.404732	503.810577	-553.328735	-132.298523	504.378296	-582.303406	82.533829	90.910530	-611.803650	-146.149323	95.517563	-588.134827	144.728180	1374.708862	-467.586212	-176.655273	1369.352417	-502.354462	6.901399	1396.124756	-515.954224	26.475515	1665.611572	-672.013794	226.544174	1141.227783	-482.501862	-272.356537	1130.608521	-577.755432	305.031128	896.192200	-349.505371	-234.607758	901.418945	-479.574219	26.663183	968.804260	574.239624	-5.313530	933.784973	579.229370	151.728043
-534.477783	105.362640	879.277649	-488.133545	-51.419781	867.991577	-591.210693	108.954124	503.709839	-549.868347	-130.394684	503.325592	-582.256165	82.783867	90.873169	-611.436218	-145.788910	95.597191	-588.499390	147.584518	1374.443481	-467.583893	-173.856995	1369.096802	-502.357117	9.945670	1395.980713	-515.098450	29.207893	1665.292847	-673.026367	228.304092	1140.832031	-482.697723	-269.724304	1130.545166	-579.056519	307.475372	896.024231	-349.409790	-232.694626	901.394348	-479.930603	29.412956	968.553772	574.777649	-5.430058	933.839111	579.728882	151.621826
-534.777832	107.955078	878.989075	-488.389648	-48.708141	867.708435	-591.594177	110.479752	503.627258	-545.885315	-128.334152	502.038208	-582.305420	83.110298	90.813332	-610.970642	-145.352905	95.719696	-588.871033	150.365417	1374.124512	-467.601837	-170.992050	1368.725464	-502.111694	13.008342	1395.787964	-514.290894	31.920729	1664.886963	-674.060730	230.121323	1140.401123	-482.922180	-266.965210	1130.298462	-580.253052	309.708435	895.646362	-349.351807	-230.743301	901.302795	-480.281494	32.055630	968.292175	575.343201	-5.542117	933.872681	580.276733	151.484894
-535.263428	110.738831	878.636902	-488.953003	-45.977425	867.270630	-592.108337	112.183647	503.579315	-541.208618	-126.101524	500.351990	-582.416870	83.381897	90.800613	-610.058899	-144.751389	95.875824	-589.175476	153.210297	1373.776367	-467.533081	-168.063324	1368.376465	-502.154663	15.829256	1395.143921	-513.526123	34.642361	1664.461426	-674.999756	231.892365	1139.904175	-483.137054	-264.417206	1130.117676	-581.152588	311.925354	895.356750	-349.349243	-228.897614	901.171509	-480.798096	34.747036	967.896240	575.874817	-5.644999	933.894287	580.802246	151.427368
-535.663635	113.312325	878.251465	-489.353455	-43.384449	866.858765	-592.516907	113.729858	503.447479	-536.640381	-124.272118	499.085724	-582.386047	83.634666	90.734413	-609.409973	-144.102493	96.195992	-589.449402	156.091843	1373.388550	-467.480225	-165.138168	1367.943115	-502.059021	18.698050	1394.591431	-512.807129	37.345024	1663.984131	-675.903992	233.714539	1139.412231	-483.394775	-261.847961	1129.825684	-582.111145	314.063995	894.966370	-349.355652	-227.030960	901.011597	-481.274536	37.290119	967.523682	576.421265	-5.719704	933.918945	581.331787	151.377335
-536.161377	115.837135	877.790771	-489.893097	-40.749542	866.300598	-593.179138	115.355774	503.397522	-531.820007	-122.592728	497.755707	-582.487061	83.838684	90.678146	-608.873718	-143.332886	96.709694	-589.686523	158.913681	1372.935913	-467.397003	-162.277802	1367.375732	-501.886230	21.655317	1394.003052	-512.165833	40.079769	1663.473877	-676.735901	235.527039	1138.881104	-483.658203	-259.502258	1129.589478	-582.975342	316.013153	894.485596	-349.436737	-225.202255	900.780579	-481.806610	39.799725	967.020325	577.001404	-5.841788	933.959290	581.887634	151.269180
-536.748474	118.305870	877.267212	-490.520172	-38.253716	865.696838	-593.922485	117.092278	503.318848	-526.674316	-120.848541	496.254608	-582.638000	84.016899	90.614639	-608.104553	-142.418121	97.400200	-590.024963	161.575943	1372.369873	-467.227936	-159.336700	1366.799927	-501.757080	24.537912	1393.263794	-511.566101	42.771107	1662.893921	-677.551514	237.429138	1138.229858	-483.935455	-256.933868	1129.181641	-584.020264	318.238281	894.007568	-349.529602	-223.437927	900.507202	-482.459473	42.211044	966.473389	577.482361	-5.964164	933.967651	582.438843	151.128815
-537.301819	120.696571	876.663635	-491.180695	-35.758598	864.994080	-594.828613	119.134552	503.354523	-521.500854	-119.380287	494.713776	-582.822021	84.264236	90.647461	-607.381775	-141.226532	98.199638	-589.988892	164.567459	1371.801514	-467.042175	-156.394730	1366.118042	-501.603943	27.501343	1392.469849	-511.114502	45.422955	1662.225098	-678.210938	239.392441	1137.668091	-484.225464	-254.512344	1128.768921	-584.932556	320.329620	893.384216	-349.702606	-221.615417	900.150574	-483.109375	44.559929	965.836426	577.944336	-6.104699	933.998901	583.008301	150.978485
-537.993958	123.047417	876.046082	-491.926453	-33.339516	864.200500	-595.604492	120.796921	503.237579	-516.329834	-117.920502	493.146820	-583.004639	84.589981	90.616631	-606.642639	-139.869797	99.186211	-590.091125	167.432129	1371.121094	-466.858856	-153.443924	1365.306763	-501.416718	30.457306	1391.579346	-510.643738	48.128147	1661.605835	-678.817810	241.375870	1136.927124	-484.491577	-252.279770	1128.404419	-585.727539	322.385529	892.729492	-349.870117	-219.895447	899.788147	-483.863068	46.816925	965.144958	578.504639	-6.306983	934.057312	583.635681	150.822998
-538.610107	125.172028	875.284546	-492.464325	-31.117748	863.394043	-596.745056	123.053589	503.288330	-511.498016	-116.748528	491.697906	-583.266479	84.868401	90.673164	-606.088074	-138.296143	100.318764	-590.080688	170.287476	1370.387329	-466.671509	-150.534744	1364.445068	-501.245575	33.373188	1390.630005	-510.320007	50.815163	1660.909912	-679.424072	243.551285	1136.190674	-484.847839	-249.954712	1127.921387	-586.456360	324.404755	891.974243	-350.143707	-218.217133	899.296387	-484.541199	48.947147	964.394836	578.988525	-6.563799	934.115356	584.450867	150.877792
-539.281372	127.370598	874.571228	-493.239746	-28.813257	862.334717	-597.083984	123.899849	502.782196	-506.814240	-115.623055	490.256042	-583.294983	85.202263	90.466774	-605.565735	-136.461914	101.416931	-590.009949	173.084244	1369.557373	-466.433777	-147.593002	1363.545532	-501.064484	36.234657	1389.656616	-510.061432	53.428139	1660.190918	-679.953125	245.689224	1135.404663	-485.152466	-247.615189	1127.325439	-587.128784	326.354797	891.112061	-350.402557	-216.476730	898.771179	-485.301270	50.956596	963.525085	579.440247	-6.813587	934.134521	585.038391	150.432968
-539.833374	129.341705	873.760986	-493.719452	-26.694626	861.303894	-598.404236	126.070229	502.954285	-502.291138	-114.427353	488.957367	-583.565125	85.441605	90.413788	-605.337891	-134.553986	102.760414	-589.924622	175.851318	1368.718628	-466.235291	-144.721222	1362.577515	-500.833008	39.050396	1388.673096	-509.887207	56.049904	1659.511475	-680.388916	247.903168	1134.565552	-485.484375	-245.405487	1126.697754	-587.776917	328.310699	890.217957	-350.751709	-214.819443	898.125549	-485.932526	52.845661	962.644714	579.900452	-7.100858	934.197937	585.759399	150.206619
-540.420044	131.229370	873.039490	-494.207062	-24.537361	860.282410	-598.784058	126.519150	502.512085	-497.772980	-113.069191	487.724487	-583.552795	85.737099	90.209633	-604.197510	-132.132446	104.082664	-589.770264	178.627762	1367.809326	-466.007080	-141.908249	1361.639648	-500.822479	41.786587	1387.613647	-509.769806	58.614189	1658.854980	-680.835327	250.233459	1133.717163	-485.775757	-243.176514	1126.039185	-588.408142	330.225800	889.266724	-351.124054	-213.200226	897.439209	-486.602234	54.664135	961.819153	580.328918	-7.377836	934.269897	586.491516	149.955963
-541.024597	132.937531	872.261597	-494.698303	-22.479439	859.245789	-599.401184	126.890701	502.042725	-493.474976	-111.720093	486.796539	-583.606934	85.957527	90.006126	-602.997009	-129.304184	105.417694	-589.566956	181.351303	1366.886475	-465.817017	-139.116943	1360.658325	-500.738220	44.513485	1386.678223	-509.764893	61.130722	1658.198975	-681.223816	252.667068	1132.822632	-486.052277	-241.067978	1125.476807	-588.959473	332.069397	888.228516	-351.609070	-211.574539	896.699585	-487.283630	56.370552	960.957153	580.734009	-7.647745	934.325378	587.263489	149.853088
-541.430969	134.427673	871.523315	-494.680725	-20.598351	858.313721	-600.224487	127.887268	501.739563	-489.274658	-110.195206	486.090607	-583.535522	86.157990	89.892525	-601.935669	-126.185974	106.939362	-589.390747	184.014603	1365.977539	-465.627350	-136.428375	1359.731445	-500.547821	47.243885	1385.771729	-509.691956	63.675194	1657.689453	-681.542542	255.173157	1131.947388	-486.328888	-238.900040	1124.780273	-589.479553	333.905640	887.139221	-352.127716	-209.995575	895.890076	-487.708313	57.947845	960.196838	581.089417	-7.912123	934.332581	587.997192	149.564056
-541.884644	135.950150	870.775269	-494.809357	-18.767084	857.508789	-601.252075	128.787994	501.445374	-485.078796	-108.341248	485.639496	-583.600037	86.311501	89.773216	-601.417419	-123.059288	108.822067	-589.151367	186.665771	1365.023682	-465.446289	-133.755463	1358.863525	-500.628143	49.830936	1384.837036	-509.699219	66.176620	1657.177246	-681.744080	257.617615	1130.956665	-486.622742	-237.076569	1124.259033	-589.955078	335.746185	885.970032	-352.808777	-208.370743	895.021545	-488.199799	59.589039	959.484314	581.420105	-8.161261	934.325378	588.803345	149.438019
-542.196350	137.487854	870.079102	-494.605255	-17.057138	856.864868	-602.235413	129.633499	501.198242	-480.757111	-106.104309	485.421936	-583.528992	86.498993	89.630356	-600.089111	-119.424149	110.400070	-589.000183	189.260559	1364.172241	-465.294006	-131.126404	1358.161865	-500.577515	52.381031	1384.084961	-509.808838	68.664368	1656.731689	-681.945313	260.199677	1130.086426	-486.936432	-234.911148	1123.628174	-590.460022	337.587402	884.802917	-353.534729	-206.769409	894.131775	-488.505646	61.262459	958.893066	581.818665	-8.509995	934.310303	589.705994	148.872482
-542.570313	138.876480	869.453064	-494.605133	-15.380266	856.442139	-603.177307	130.323380	501.037506	-477.101227	-104.441101	485.359833	-583.531250	86.591782	89.514503	-598.427734	-115.353256	111.906761	-588.934021	191.742752	1363.365112	-465.156647	-128.639450	1357.484985	-500.585785	54.923851	1383.432373	-509.837921	71.158401	1656.475098	-682.124451	262.741425	1129.206665	-487.142700	-232.864502	1123.238525	-590.890869	339.304993	883.702698	-354.334595	-205.199158	893.296997	-488.906128	62.923538	958.433838	582.068115	-8.555407	934.223328	590.138672	148.869583
-542.804382	140.155304	868.974854	-494.421722	-13.880971	856.272217	-604.205994	131.061005	500.894653	-473.540985	-102.503853	485.471741	-583.569702	86.677101	89.453674	-597.112427	-111.359863	113.624748	-588.897461	194.175034	1362.759155	-464.995605	-126.231750	1357.073364	-500.600342	57.441330	1383.044067	-510.029266	73.569626	1656.263306	-682.194763	265.236420	1128.541138	-487.315033	-231.023682	1123.163330	-591.439758	341.096771	882.686951	-355.299194	-203.633499	892.536377	-489.154846	64.510193	958.176270	582.431091	-8.789818	934.220215	591.035156	148.818741
-543.094360	141.314117	868.659058	-494.222809	-12.591697	856.357239	-604.877319	131.520035	500.781464	-470.217560	-100.557213	485.807007	-583.491150	86.789093	89.413918	-596.241089	-107.532730	115.465797	-588.989502	196.506683	1362.244995	-464.930359	-123.844543	1356.879883	-500.504700	59.891911	1382.853638	-510.122894	76.016258	1656.299561	-682.207336	267.634033	1127.903076	-487.517303	-228.816132	1123.049438	-591.762268	342.602905	881.694458	-356.326416	-202.069397	891.839294	-489.403809	66.008560	958.119019	582.785400	-9.026900	934.248718	591.671753	148.213425
-543.427734	142.296692	868.450928	-494.103516	-11.454408	856.654480	-605.549316	131.999969	500.706085	-467.391815	-98.654572	486.330231	-583.517090	86.783585	89.358665	-594.456909	-103.247879	116.944153	-589.223938	198.698578	1362.040283	-464.768311	-121.473076	1356.884888	-500.579651	62.318512	1382.805786	-510.330017	78.335258	1656.385742	-682.219116	270.072174	1127.569214	-487.722656	-226.590347	1123.160278	-592.222656	344.248657	880.939270	-357.438995	-200.535294	891.323242	-489.626434	67.431305	958.191956	583.182800	-9.191917	934.313782	592.547607	148.336014
-543.738770	142.972473	868.464905	-493.905670	-10.500630	857.216370	-605.842346	132.266800	500.601959	-464.858368	-96.625412	486.984741	-583.488220	86.833336	89.319252	-592.568970	-99.039680	118.266769	-589.400879	201.065399	1361.954224	-464.670074	-119.183945	1357.086060	-500.737244	64.607353	1382.970825	-510.467651	80.686928	1656.738037	-682.018799	272.187195	1127.253052	-487.922363	-224.339386	1123.524536	-592.429932	345.579163	880.235413	-358.664917	-198.946884	890.895752	-489.794830	68.649696	958.504517	583.594788	-9.360147	934.404358	593.230286	147.794815
-543.996582	143.824844	868.572998	-493.610443	-9.672443	857.936462	-605.922852	132.543945	500.523438	-462.762207	-94.609222	487.783112	-583.465576	86.822105	89.285347	-591.375000	-95.155975	119.690773	-589.731567	203.257660	1362.113525	-464.576477	-116.885666	1357.539795	-501.012115	66.886986	1383.313965	-510.734406	82.930641	1657.104492	-681.865662	274.298798	1127.178467	-488.142151	-222.081116	1124.114380	-592.909851	347.119446	879.738037	-359.968475	-197.423126	890.680481	-489.881744	69.939537	958.938232	584.065063	-9.523012	934.514771	594.219482	147.829071
-544.178467	144.337738	868.766113	-493.426453	-8.891372	858.821716	-605.799500	132.769073	500.459259	-461.073273	-92.667984	488.633728	-583.396484	86.842751	89.302299	-589.903381	-91.507988	120.820297	-590.211731	205.361877	1362.425537	-464.503448	-114.660278	1358.192627	-501.120880	69.144226	1383.943848	-510.979706	85.180855	1657.680298	-681.676208	276.327026	1127.297119	-488.354706	-219.733948	1124.817993	-593.073181	348.194336	879.325928	-361.284637	-195.918030	890.579163	-489.914459	71.081978	959.471497	584.516235	-9.681804	934.624146	595.033569	147.603485
-544.372742	144.904465	869.089233	-493.035309	-8.366939	859.804260	-605.508484	132.922226	500.433411	-459.747253	-90.772110	489.613220	-583.319702	86.802094	89.347984	-587.952881	-87.880844	121.649796	-590.748718	207.349442	1362.924072	-464.386475	-112.535225	1359.058228	-501.335541	71.378586	1384.704224	-511.199768	87.430481	1658.426758	-681.480530	278.285889	1127.557251	-488.568146	-217.473709	1125.787476	-593.190063	349.313416	879.153442	-362.674377	-194.407730	890.660400	-489.879517	72.127342	960.124634	584.876404	-9.903674	934.925781	595.751160	147.221573
-544.460999	145.253464	869.471008	-492.655518	-7.797083	860.980774	-604.933594	132.949707	500.451843	-458.779236	-88.892715	490.619537	-583.262390	86.752815	89.426216	-585.413147	-84.463058	122.048889	-591.285034	209.255630	1363.596558	-464.160522	-110.411133	1360.099731	-501.640167	73.443459	1385.500732	-511.476074	89.631233	1659.245361	-681.200439	280.052979	1128.036255	-488.739502	-215.216278	1126.920410	-593.439148	350.473846	879.162842	-364.088837	-192.884094	890.938782	-489.845917	73.138786	960.913635	585.354797	-10.203166	935.040161	596.677734	146.593719
-544.480835	145.749466	869.927673	-492.164307	-7.258310	862.153687	-604.268860	132.928482	500.540558	-458.087952	-87.035728	491.738464	-583.199890	86.678123	89.552887	-582.951599	-81.381210	122.342468	-591.815308	211.099136	1364.390015	-463.888702	-108.356003	1361.309082	-501.823700	75.534866	1386.498779	-511.837372	91.753014	1660.094482	-680.986816	281.712616	1128.583862	-488.886719	-212.959885	1128.226563	-593.539124	351.395111	879.348877	-365.476715	-191.380875	891.390564	-489.718445	74.163864	961.736084	585.742798	-10.450766	935.125244	597.439331	146.352051
-544.341187	146.209610	870.370239	-491.528412	-6.783826	863.345764	-603.438843	132.799667	500.659790	-457.666748	-85.197495	492.856506	-583.172241	86.581421	89.641182	-580.466736	-78.762596	122.386337	-592.310425	212.855804	1365.316528	-463.543762	-106.254181	1362.599731	-501.983887	77.545776	1387.568359	-512.110291	93.879631	1661.109863	-680.729858	283.288788	1129.295898	-488.945251	-210.724121	1129.696045	-593.521912	352.240112	879.647339	-366.902344	-189.941925	891.959717	-489.466919	75.145599	962.566223	586.076050	-10.659685	935.193604	598.130676	146.102234
-544.199280	146.537979	870.871765	-490.781830	-6.420990	864.675903	-602.504639	132.743301	500.795837	-457.424713	-83.447418	494.016907	-583.065063	86.546951	89.751129	-578.246094	-76.526733	122.261223	-592.775818	214.531509	1366.288208	-463.140228	-104.231285	1364.012695	-502.106750	79.527138	1388.635376	-512.541443	95.973961	1662.041260	-680.390076	284.661591	1129.990967	-488.986572	-208.688736	1131.349243	-593.446106	353.166992	880.131775	-368.272919	-188.501617	892.660095	-489.215881	76.055008	963.505676	586.419250	-10.830633	935.211487	598.844727	145.819595
-544.095154	147.043259	871.360046	-490.245575	-5.792309	865.874390	-601.629944	132.674286	500.860626	-457.374329	-81.769844	495.050934	-583.015259	86.481407	89.867386	-575.709473	-74.583908	121.906830	-593.240417	216.132629	1367.249023	-462.719086	-102.208931	1365.469727	-502.080078	81.604103	1389.939087	-512.893677	97.998421	1663.004639	-680.163452	286.040710	1130.764648	-488.918396	-206.618683	1133.033081	-593.366699	354.078888	880.726501	-369.540863	-187.019196	893.480774	-489.048615	77.097244	964.363159	586.820190	-10.787424	935.087463	599.427246	146.013214
-543.864014	147.426254	871.849426	-489.385620	-5.422328	867.105164	-600.676270	132.636429	500.918091	-457.538818	-80.317276	496.076935	-583.036926	86.376862	89.787643	-573.495911	-73.091728	121.399879	-593.690613	217.635513	1368.221069	-462.271698	-100.217857	1366.914063	-502.207275	83.446655	1390.909058	-513.237366	100.021904	1663.959839	-679.898193	287.235321	1131.463135	-488.866821	-204.378052	1134.555298	-593.024963	354.830688	881.316711	-370.735626	-185.657288	894.367371	-488.730469	77.971252	965.254822	587.010132	-11.085815	935.178162	600.044617	145.698700
-543.618774	147.887939	872.262268	-488.568604	-4.908643	868.217468	-599.641296	132.667542	500.978058	-457.861511	-79.003578	496.922485	-582.829224	86.365410	89.984467	-570.230896	-71.585518	120.277054	-593.983154	219.215073	1369.183228	-461.751923	-98.301033	1368.331909	-502.336090	85.246513	1391.863403	-513.714905	101.985733	1664.771606	-679.662048	288.427856	1132.201294	-488.671417	-202.928726	1136.466675	-592.407288	355.394379	881.945557	-371.846527	-184.295822	895.374451	-488.405426	78.929237	966.041870	587.343201	-11.256399	935.164063	600.710815	145.515167
-543.348022	148.481384	872.635437	-487.798431	-4.263058	869.234436	-598.645752	132.709686	501.124878	-458.372650	-77.783211	497.731720	-582.745117	86.290443	90.088364	-567.659241	-70.657181	119.337921	-594.392151	220.639435	1370.075195	-461.254913	-96.432198	1369.698242	-502.392639	87.006271	1392.798340	-514.138367	103.940613	1665.577393	-679.449158	289.507263	1132.865479	-488.461670	-201.335632	1138.110474	-591.838196	356.116058	882.624390	-372.739380	-182.926086	896.383728	-488.118378	79.959984	966.771240	587.692200	-11.334200	935.117188	601.319031	145.390015
-543.017944	149.009521	872.979492	-486.880676	-3.644939	870.166138	-597.646118	132.869781	501.252167	-459.109650	-76.734993	498.427216	-582.616150	86.263657	90.164413	-565.127136	-70.088989	118.311592	-594.789917	222.001724	1370.862183	-460.798615	-94.657890	1370.965576	-502.268494	88.891479	1393.936279	-514.535034	105.911697	1666.343018	-679.258728	290.525574	1133.461792	-488.232758	-199.813324	1139.669312	-591.186035	356.795380	883.233826	-373.520325	-181.600876	897.347412	-487.764709	80.912094	967.454346	588.136658	-11.470014	935.088440	602.057617	145.032425
-542.678101	149.567337	873.254517	-485.935608	-3.035344	870.960327	-596.676575	132.913727	501.323303	-460.029877	-75.776588	499.084290	-582.592773	86.199692	90.224548	-562.622498	-69.794357	117.196709	-595.069885	223.383621	1371.508179	-460.232880	-92.904060	1372.108398	-502.531372	90.390213	1394.375610	-514.966309	107.778526	1666.980957	-679.145996	291.705902	1133.967407	-487.892792	-198.418976	1141.113037	-590.296326	357.427917	883.859619	-374.018097	-180.296051	898.325317	-487.371582	81.839294	968.029175	588.563904	-11.580196	935.080078	602.671265	144.898209
-542.200684	150.055862	873.459351	-484.454071	-2.601902	871.653137	-595.766174	133.119095	501.389893	-461.060547	-74.851944	499.786560	-582.471130	86.184746	90.305885	-560.062744	-69.629494	115.987564	-595.376892	224.682358	1372.012695	-459.688477	-91.193275	1373.136230	-502.638397	91.993385	1394.975830	-515.418518	109.629662	1667.506592	-678.924316	292.622070	1134.257568	-487.541199	-197.147644	1142.437744	-589.427795	358.116394	884.384277	-374.441132	-179.097809	899.232971	-486.681976	82.670807	968.525146	588.948669	-11.626076	935.043823	603.230896	144.849457
-541.878052	150.569427	873.598328	-483.537689	-1.850700	872.232544	-594.968323	133.339050	501.398468	-462.374847	-74.142441	500.407867	-582.345337	86.164520	90.339264	-557.679749	-69.696701	114.845551	-595.678833	225.935822	1372.379395	-459.180786	-89.561653	1374.036011	-502.668518	93.544922	1395.504883	-515.854370	111.470749	1667.979858	-678.740295	293.607574	1134.368164	-487.096436	-196.039276	1143.562866	-588.010437	358.862274	884.989624	-374.564636	-177.858002	900.098938	-486.283783	83.613228	968.916138	589.302490	-11.641059	935.016235	603.641724	145.048294
-541.671204	150.921936	873.721741	-482.674042	-1.147643	872.738708	-594.224915	133.511047	501.378601	-463.802002	-73.494263	500.983795	-582.246399	86.104393	90.377563	-555.335876	-69.879066	113.605873	-595.983154	227.147171	1372.555542	-458.655029	-87.953491	1374.813110	-502.750488	95.076698	1395.889160	-516.285095	113.308174	1668.327515	-678.572144	294.596069	1134.309692	-486.690643	-195.167313	1144.560791	-586.942810	359.750732	885.370667	-374.532288	-176.650101	900.888428	-485.943085	84.442429	969.254761	589.661682	-11.707217	934.983398	604.095032	144.986389
-541.377686	151.620575	873.801819	-481.795990	-0.313396	873.109985	-593.634766	133.685013	501.431854	-465.206146	-72.925301	501.451569	-582.143799	86.066757	90.409813	-552.930847	-70.009972	112.377365	-596.285461	228.341400	1372.608521	-458.144470	-86.389442	1375.414673	-502.776978	96.508453	1396.150146	-516.760132	115.116646	1668.589600	-678.436890	295.436279	1134.129028	-486.178070	-194.236252	1145.405151	-586.130493	360.651123	885.552368	-374.302399	-175.523285	901.581482	-485.513214	85.441170	969.499512	590.090027	-11.854915	934.969116	604.732666	144.647278
-541.118347	152.103271	873.850159	-481.052307	0.488296	873.407715	-593.162292	133.730301	501.434753	-466.748077	-72.498329	501.888336	-582.037354	86.032715	90.449951	-550.777161	-70.159744	111.171028	-596.646301	229.447113	1372.562866	-457.642242	-84.952515	1375.889771	-502.614838	98.109993	1396.643921	-517.100891	116.903793	1668.828003	-678.448792	296.448853	1133.862549	-485.652649	-193.352463	1146.091431	-584.959961	361.154449	885.645386	-373.929474	-174.383133	902.185364	-485.128265	86.298988	969.681885	590.550232	-11.895586	934.931580	605.228455	144.643219
-540.857483	152.654190	873.857300	-480.281769	1.277843	873.647766	-592.852905	133.761429	501.436401	-467.731812	-71.503563	502.106018	-581.901306	85.989685	90.466080	-548.124023	-70.133736	109.878334	-596.978638	230.542603	1372.393066	-457.106903	-83.512543	1376.229248	-502.670746	99.477631	1396.736938	-517.430237	118.582161	1668.998047	-678.291504	297.161804	1133.345825	-485.057922	-192.612183	1146.603149	-583.678528	361.848175	885.667664	-373.313354	-173.318192	902.746704	-484.701263	87.184715	969.806702	591.086853	-11.865903	934.904907	605.734009	144.627792
-540.698364	153.154984	873.857239	-479.563751	1.945373	873.829712	-592.710876	133.843307	501.435730	-469.140167	-71.017754	502.346039	-581.816284	85.920029	90.459648	-546.045410	-69.966293	108.793465	-597.333740	231.585892	1372.127441	-456.560974	-82.054504	1376.502075	-502.685272	100.809845	1396.802124	-517.786255	120.388023	1669.037598	-678.184570	297.958191	1132.768188	-484.362244	-191.846817	1147.010132	-582.130615	362.414154	885.642395	-372.549194	-172.268082	903.210754	-484.289734	87.980453	969.882202	591.590149	-11.922617	934.873352	606.223816	144.553635
-540.561523	153.460648	873.766846	-478.889801	2.581758	873.913269	-592.681091	133.854706	501.368073	-470.423248	-70.494225	502.564331	-581.766235	85.828056	90.443871	-544.458679	-69.585083	107.888809	-597.658813	232.630417	1371.734131	-455.985321	-80.623970	1376.658569	-502.950714	101.960236	1396.464966	-518.093445	122.071564	1669.044189	-678.114014	298.760590	1132.134888	-483.643646	-191.079422	1147.288208	-580.720459	363.070038	885.556030	-371.651337	-171.221848	903.615051	-483.856018	88.688599	969.845093	592.040527	-11.921015	934.801086	606.595276	144.766617
-540.407715	153.795746	873.658020	-478.380219	3.219798	873.968445	-592.781494	133.834290	501.321869	-471.386993	-69.601181	502.636932	-581.648621	85.815308	90.409836	-542.958862	-68.886940	107.017303	-598.069946	233.663467	1371.300903	-455.439789	-79.201195	1376.772827	-502.986969	103.227669	1396.370728	-518.315125	123.797501	1669.008789	-678.013306	299.425354	1131.392212	-482.800842	-190.301056	1147.565796	-579.205444	363.725525	885.403198	-370.616058	-170.237350	904.003845	-483.416809	89.406502	969.763245	592.622375	-12.093180	934.749329	607.203369	144.470306
-540.164490	154.127289	873.557312	-477.896637	3.762251	873.998169	-592.878906	133.732300	501.294891	-472.270782	-68.593903	502.670929	-581.589294	85.756981	90.381248	-541.717346	-67.860962	106.306030	-598.461060	234.646698	1370.801636	-454.938812	-77.795578	1376.851196	-502.995270	104.547867	1396.315308	-518.401917	125.474564	1669.042725	-677.841064	299.961487	1130.510620	-481.934418	-189.537918	1147.767578	-577.635193	364.293030	885.222778	-369.514343	-169.290894	904.324280	-482.928375	90.035110	969.671814	593.141724	-12.085084	934.665771	607.563232	144.678055
-540.020447	154.489151	873.452393	-477.548676	4.315820	874.018799	-593.155090	133.623764	501.282135	-473.025604	-67.464462	502.642456	-581.530273	85.701492	90.329926	-541.041382	-66.634972	105.706642	-598.973450	235.592987	1370.266968	-454.520691	-76.493034	1376.913086	-502.866974	105.928345	1396.456665	-518.568848	127.195885	1668.944580	-677.671814	300.453613	1129.596680	-480.984497	-188.792664	1147.979370	-576.275635	365.005188	885.060059	-368.265808	-168.376724	904.702393	-482.501282	90.697678	969.556274	593.817810	-12.200026	934.604004	608.209229	144.362442
-539.817322	154.656113	873.394470	-477.039673	4.491690	874.098206	-593.593445	133.495514	501.273712	-473.654572	-66.136505	502.631958	-581.481079	85.680588	90.299385	-540.289001	-64.934525	105.114471	-599.399353	236.516968	1369.780273	-454.056519	-75.141129	1377.013428	-502.988495	107.132225	1396.326660	-518.646484	128.817932	1668.839111	-677.550720	300.928162	1128.761963	-479.991486	-187.897491	1148.171875	-574.770935	365.439392	884.832458	-366.940979	-167.476471	905.092834	-481.955017	91.090103	969.488342	594.446716	-12.089339	934.541687	608.587402	144.570511
-539.697571	154.752060	873.374695	-476.830261	4.650318	874.215698	-594.103271	133.412094	501.247314	-474.276611	-64.892792	502.581726	-581.507690	85.706734	90.306610	-539.921814	-63.048691	104.647919	-599.823669	237.452652	1369.263794	-453.707947	-73.833298	1377.178101	-502.966064	108.390686	1396.260620	-518.699951	130.425308	1668.701782	-677.420227	301.331024	1127.887573	-478.947815	-187.018570	1148.475220	-573.141357	365.675781	884.606201	-365.526520	-166.632233	905.480469	-481.555603	91.423409	969.446899	595.119751	-12.130915	934.539917	609.092407	144.477112
-539.547302	154.725357	873.357849	-476.606873	4.720742	874.362793	-594.695618	133.298279	501.135742	-474.951630	-63.631844	502.517059	-581.532776	85.728256	90.276398	-539.820251	-60.666103	104.196419	-600.268188	238.369492	1368.761597	-453.401001	-72.555557	1377.328613	-503.073639	109.554703	1396.105103	-518.734558	132.006332	1668.546387	-677.241028	301.612793	1127.027100	-477.854584	-186.064514	1148.769775	-571.635132	366.007111	884.340759	-364.061432	-165.773300	906.021912	-481.113403	91.676865	969.411743	595.791992	-12.172749	934.564148	609.575256	144.314346
-539.371216	154.680130	873.367920	-476.377960	4.668407	874.514160	-595.378540	133.346924	501.086914	-475.667816	-62.377438	502.487091	-581.577454	85.817215	90.224579	-540.020813	-58.007778	103.844879	-600.604248	239.292068	1368.251831	-453.060425	-71.266510	1377.567383	-503.314819	110.565239	1395.750610	-518.742126	133.469376	1668.376465	-676.976685	301.711273	1126.100952	-476.762848	-185.057800	1149.077393	-570.096558	366.353912	884.112305	-362.428833	-164.964035	906.604004	-480.660980	91.831223	969.395874	596.459106	-12.264677	934.675537	610.052002	144.070526
-539.160461	154.609482	873.371277	-476.182678	4.598607	874.682922	-596.187622	133.336121	500.929169	-476.472412	-61.316662	502.477509	-581.681763	85.924553	90.164459	-540.754639	-55.207584	103.594109	-600.940613	240.145508	1367.704834	-452.879028	-70.101112	1377.814087	-503.206818	111.832611	1395.846558	-518.737000	135.018784	1668.155273	-676.660645	301.853790	1125.207886	-475.628571	-184.089447	1149.461182	-568.831787	366.820648	883.870422	-360.729004	-164.188019	907.224182	-480.219299	91.962898	969.387634	597.058105	-12.436785	934.830261	610.500427	143.808716
-538.921082	154.466766	873.338684	-475.985229	4.419522	874.828552	-596.880493	133.462173	500.895935	-477.172302	-60.136414	502.372650	-581.753662	86.052444	90.052666	-541.561279	-52.266842	103.445709	-601.233765	241.020142	1367.209839	-452.674561	-68.951729	1378.104004	-503.281311	112.888939	1395.752319	-518.719604	136.489746	1667.971558	-676.423950	301.935883	1124.338623	-474.476379	-183.037308	1149.841431	-567.259766	366.825958	883.526367	-358.883331	-163.423996	907.891785	-479.794769	91.990242	969.359985	597.640625	-12.669205	935.037903	611.021851	143.299255
-538.725769	154.288071	873.274658	-475.879639	4.129824	874.942566	-597.184387	134.196014	500.885010	-477.886536	-58.957031	502.324524	-581.622375	86.301987	90.033188	-542.376526	-49.261448	103.385208	-601.369873	241.860840	1366.742065	-452.468048	-67.930466	1378.456299	-503.419922	113.853485	1395.599487	-518.689026	137.876572	1667.808838	-676.094849	302.063690	1123.558838	-473.291199	-182.079407	1150.248169	-565.861694	366.983368	883.240540	-356.914032	-162.641861	908.646851	-479.449890	91.923668	969.306091	598.133057	-12.823937	935.245239	611.365845	143.084503
-538.831482	154.367416	873.205933	-476.531860	3.936564	874.965942	-597.830383	134.243027	500.640198	-478.647949	-57.861469	502.177246	-581.820374	86.442207	90.112099	-543.413635	-46.395538	103.377869	-601.482727	242.623596	1366.230103	-452.347748	-66.953903	1378.813232	-503.361328	114.833946	1395.626099	-518.763306	139.241852	1667.665649	-675.755859	302.137146	1122.730103	-472.032166	-181.306732	1150.671631	-564.500916	367.051605	882.986267	-354.795319	-161.924988	909.496826	-479.519379	91.927811	969.184143	598.595459	-12.935335	935.440430	611.646484	142.897339
-538.880554	154.376663	873.098206	-477.052399	3.794476	875.044312	-598.329285	134.335678	500.414307	-479.394958	-56.599030	502.097687	-582.067810	86.495453	90.027191	-544.702515	-43.796612	103.410103	-601.562195	243.334900	1365.802490	-452.310181	-66.116867	1379.194214	-503.417328	115.660400	1395.601440	-518.768982	140.607056	1667.505127	-675.408325	302.227448	1121.926392	-470.786804	-180.313522	1151.054077	-563.199951	367.077850	882.560059	-352.519958	-161.210464	910.232483	-479.567261	91.974091	969.083740	598.985291	-13.082358	935.596069	611.900024	142.669220
-538.760132	154.266464	872.982117	-477.148163	3.541065	875.114868	-598.560120	134.594833	500.255493	-479.964020	-55.274632	502.154266	-582.198792	86.565468	89.961182	-545.707520	-41.268089	103.390991	-601.490051	244.044159	1365.294189	-452.214600	-65.331680	1379.562622	-503.498016	116.341331	1395.501221	-518.790039	141.911987	1667.478882	-674.973450	302.301300	1121.190430	-469.459534	-179.482941	1151.395752	-561.921997	367.087830	882.201965	-350.147339	-160.451553	911.255127	-479.400604	91.919144	968.997375	599.343262	-13.180240	935.666626	612.122620	142.541748
-538.607849	154.100006	872.888672	-477.143768	3.238702	875.225952	-598.697144	134.822479	500.107574	-480.582642	-53.960751	502.217621	-582.395508	86.634117	89.833336	-547.153809	-39.197601	103.540451	-601.368530	244.742737	1364.838013	-452.176178	-64.593864	1379.987427	-503.359589	117.133736	1395.588745	-518.878418	143.125290	1667.393677	-674.453186	302.383179	1120.435791	-468.101990	-178.797699	1151.810791	-560.739136	367.038605	881.752747	-347.674622	-159.726166	912.260437	-479.215973	91.816254	968.956055	599.617554	-13.300702	935.681885	612.279541	142.376282
-538.367432	153.749420	872.777100	-476.669464	2.763322	875.329773	-598.733765	134.977966	499.980530	-481.217926	-52.664860	502.377777	-582.459290	86.731773	89.770538	-548.437134	-37.211082	103.612572	-601.239685	245.315598	1364.402710	-452.215820	-63.977188	1380.417114	-503.318451	117.750534	1395.630493	-518.882751	144.310181	1667.416992	-673.882019	302.500214	1119.709229	-466.709595	-178.012650	1152.213989	-559.547485	366.968628	881.323425	-345.046478	-159.037033	913.309021	-478.824646	91.585442	968.916504	599.893127	-13.384701	935.644104	612.462646	142.279556
-538.390320	153.420609	872.691101	-476.696075	2.449680	875.430359	-598.684021	135.073700	499.843414	-481.938995	-51.601063	502.538086	-582.467224	86.784531	89.729782	-549.977356	-35.619591	103.729652	-601.052551	245.890106	1364.069946	-452.222260	-63.417110	1380.851074	-503.360626	118.254906	1395.631104	-518.917175	145.403992	1667.435181	-673.254333	302.655121	1119.155640	-465.288696	-177.449646	1152.656860	-558.513123	366.785675	880.848145	-342.432709	-158.356064	914.463989	-478.774078	91.412094	968.880066	600.175232	-13.491834	935.570740	612.647522	142.165909
-538.865784	152.195602	872.387695	-476.816895	1.742778	875.555603	-598.796570	135.210388	499.658844	-482.856445	-50.819710	502.811279	-582.482361	86.824631	89.738670	-552.262573	-34.579708	104.207680	-600.716187	246.464661	1363.750366	-452.214935	-62.862873	1381.313965	-503.249115	118.735466	1395.723877	-518.941956	146.425934	1667.444580	-672.536194	302.802063	1118.630859	-463.925476	-177.228302	1153.147339	-557.533020	366.632080	880.418518	-339.667542	-157.687592	915.740112	-478.988739	90.863136	968.705444	600.409546	-13.603399	935.493652	612.808350	142.054245
-538.876099	151.942398	872.412231	-476.768158	1.573506	875.687927	-598.717346	135.315796	499.600433	-483.714844	-50.169373	503.087952	-582.435974	86.875801	89.741547	-553.144714	-33.359314	104.125877	-600.416077	246.939438	1363.487915	-452.236786	-62.375034	1381.782227	-503.324585	119.021324	1395.642944	-519.093872	147.421295	1667.499756	-671.802612	303.038086	1118.187988	-462.423981	-177.055344	1153.706055	-556.661743	366.363678	879.984253	-336.887329	-157.029617	917.056213	-478.960541	90.742226	968.767822	600.597046	-13.638788	935.400818	612.842468	142.193787
-538.856812	151.777786	872.505737	-476.686737	1.457153	875.838684	-598.579590	135.398788	499.622772	-484.677765	-49.727383	503.349701	-582.496704	86.897659	89.791252	-555.619995	-32.891705	104.759521	-600.043213	247.389938	1363.297729	-452.252106	-61.931549	1382.248657	-502.939362	119.620560	1396.015869	-519.135620	148.305801	1667.542358	-670.926819	303.152161	1117.802612	-461.035706	-176.418427	1154.178589	-555.835876	366.137238	879.594421	-334.006775	-156.425919	918.498413	-478.902374	90.657257	968.879333	600.813660	-13.774754	935.313354	612.985840	142.062454
-538.802673	151.616867	872.589294	-476.558624	1.367934	876.013000	-598.266235	135.500793	499.614655	-485.700043	-49.519363	503.619324	-582.451538	86.918816	89.833435	-557.077271	-32.405857	104.995186	-599.668762	247.752243	1363.141602	-452.241272	-61.549229	1382.709839	-502.773560	119.986320	1396.140747	-519.170898	149.089966	1667.653809	-670.096008	303.329681	1117.579346	-459.652649	-176.637405	1154.762451	-555.126770	365.797363	879.135925	-331.126495	-155.816132	919.960876	-478.824554	90.604637	969.001587	600.976501	-13.912246	935.214844	613.093750	141.977768
-538.700195	151.445236	872.669556	-476.349274	1.303106	876.216003	-597.926392	135.549042	499.635498	-486.701599	-49.481644	503.999664	-582.446655	86.915863	89.845680	-558.710083	-32.356178	105.353615	-599.277344	248.105591	1363.035278	-452.181091	-61.113735	1383.097656	-502.707611	120.215546	1396.199097	-519.211060	149.849640	1667.749756	-669.186096	303.499786	1117.381226	-458.310028	-176.397949	1155.279053	-554.411255	365.426086	878.907898	-328.258636	-155.270935	921.478455	-478.708862	90.577644	969.141846	601.211914	-14.052492	935.120850	613.324097	141.654480
-538.610229	151.382553	872.772400	-476.159485	1.288519	876.411255	-597.544434	135.557388	499.614716	-487.701172	-49.519608	504.356293	-582.471741	86.943153	89.891785	-559.991882	-32.421124	105.618576	-598.861938	248.433899	1363.003418	-452.125244	-60.742481	1383.547852	-502.746643	120.339951	1396.163330	-519.253296	150.522934	1667.854858	-668.349487	303.692078	1117.240356	-456.963409	-176.434921	1155.849243	-553.629517	364.853394	878.404480	-325.343842	-154.735626	923.064514	-478.594086	90.610519	969.287720	601.330322	-14.273727	935.057007	613.415405	141.509628
-538.454285	151.332809	872.884033	-475.944122	1.307698	876.636292	-597.139587	135.632828	499.637970	-488.580139	-49.746693	504.726501	-582.470276	86.972801	89.879692	-561.138733	-32.764648	105.804092	-598.513977	248.683151	1362.984253	-452.089661	-60.442265	1383.939941	-502.415680	120.738792	1396.484619	-519.247437	151.134171	1667.973389	-667.488342	303.907440	1117.156738	-455.702667	-176.389771	1156.352905	-552.956848	364.443878	877.922241	-322.500275	-154.184418	924.626526	-478.448639	90.668068	969.457275	601.471741	-14.401903	934.991821	613.506775	141.404388
-538.325562	151.287766	872.990967	-475.636505	1.131281	876.783997	-596.763184	135.681076	499.680420	-489.392944	-50.126236	505.146271	-582.466064	86.970932	89.911629	-562.115662	-33.462288	105.984016	-598.149414	248.909988	1363.020264	-451.960693	-60.126125	1384.314331	-502.446564	120.798271	1396.484375	-519.205261	151.660156	1668.107544	-666.556580	304.012970	1117.166138	-454.504822	-175.961624	1156.589478	-552.477539	364.015594	877.588379	-319.606995	-153.658508	926.235413	-478.218750	90.609360	969.573120	601.591431	-14.534956	934.947083	613.589966	141.252838
-538.079285	151.192337	873.139343	-475.229187	1.072753	877.111023	-596.369812	135.639633	499.725067	-490.192108	-50.607147	505.559509	-582.443787	87.044258	89.977676	-563.174744	-34.387512	106.185890	-597.884338	249.110321	1363.142944	-451.870789	-59.859898	1384.681885	-502.315735	121.000443	1396.678223	-519.187561	152.106735	1668.226318	-665.786560	304.245667	1117.277344	-453.275574	-176.531433	1157.341064	-551.819519	363.399200	877.247803	-316.858154	-153.072525	927.894470	-477.952911	90.653931	969.810791	601.673279	-14.573603	934.904114	613.519226	141.423111
-538.049011	151.285294	873.357483	-475.563538	1.403875	877.407593	-596.092285	135.563492	499.826080	-490.961578	-51.299419	505.858826	-582.447632	87.022873	90.061188	-564.068909	-35.711769	106.483055	-597.653442	249.267273	1363.306519	-451.808014	-59.686150	1385.055054	-501.986908	121.306381	1397.077271	-519.096191	152.532333	1668.459961	-664.975342	304.360840	1117.415283	-452.157043	-176.604355	1157.790283	-551.473022	362.941833	877.067444	-314.100342	-152.588074	929.552673	-478.064789	90.885117	970.052979	601.822510	-14.665656	934.910461	613.599854	141.337784
-537.883789	151.249725	873.533569	-475.367157	1.411235	877.684448	-595.906189	135.459854	499.905640	-491.628265	-52.029900	506.236298	-582.508057	86.998611	90.106972	-564.758972	-37.266415	106.684784	-597.435974	249.383041	1363.503418	-451.679779	-59.494942	1385.407715	-501.843689	121.441383	1397.303955	-518.965332	152.863205	1668.633301	-664.197876	304.404175	1117.558105	-451.107086	-176.694183	1158.270630	-550.798523	362.168488	876.822937	-311.438385	-152.128525	931.192383	-477.872253	90.949287	970.263855	602.063110	-14.855202	934.938660	613.846924	140.987061
-537.436462	151.093491	873.662354	-474.437073	1.112904	877.992310	-595.427307	135.310394	499.952789	-492.260132	-52.972408	506.663025	-582.378967	87.006691	90.126617	-565.376587	-39.216530	106.882874	-597.279297	249.497757	1363.718628	-451.559570	-59.310783	1385.709229	-501.722839	121.561958	1397.524902	-518.791138	153.119644	1668.787231	-663.569580	304.526794	1117.809937	-450.116089	-176.804520	1158.651123	-550.358459	361.559723	876.697571	-308.848755	-151.641083	932.834961	-477.268433	90.878098	970.483704	602.254944	-14.949116	934.955139	613.985352	140.896515
-537.259827	151.071259	873.806885	-474.237244	1.082980	878.234863	-595.232788	135.200119	499.994080	-492.863922	-54.022209	507.070068	-582.347656	86.954102	90.130402	-565.928833	-41.505337	107.095871	-597.189209	249.582199	1363.922729	-451.450134	-59.146229	1385.988647	-501.595215	121.661690	1397.737061	-518.596619	153.307251	1668.925415	-662.892822	304.496643	1117.988037	-449.187531	-176.993881	1159.049194	-549.948486	360.988739	876.572571	-306.416504	-151.176682	934.392944	-477.052216	90.928688	970.656738	602.416870	-15.056602	934.977661	614.088684	140.868958
-537.039063	150.977234	873.913147	-473.946045	0.957785	878.487366	-595.156677	135.089417	500.060181	-493.411285	-55.224621	507.411102	-582.381653	86.906670	90.140282	-566.251404	-43.945343	107.289268	-597.055542	249.665283	1364.127563	-451.257935	-59.009712	1386.239502	-501.444336	121.778351	1397.936523	-518.363098	153.427124	1669.071167	-662.344666	304.490845	1118.177490	-448.296722	-177.114273	1159.417114	-549.372131	360.238281	876.473938	-303.972626	-150.718964	935.983398	-476.774323	90.930199	970.812012	602.584351	-15.159406	934.999023	614.213196	140.811630
-536.468689	150.664291	873.988586	-473.076263	0.845999	879.003906	-594.892761	134.897858	500.072906	-493.891296	-56.550381	507.818207	-582.314880	86.925331	90.066444	-566.337097	-46.605137	107.350624	-596.942139	249.726486	1364.343872	-451.101379	-58.874035	1386.471558	-501.270355	121.862442	1398.127686	-518.111511	153.476761	1669.213989	-661.842407	304.468384	1118.354248	-447.426453	-177.262207	1159.750122	-549.135681	359.804565	876.461487	-301.660278	-150.261337	937.572021	-476.243073	90.994415	971.120972	602.742249	-15.221677	935.020874	614.334412	140.765503
-536.209106	150.556137	874.061096	-472.842743	0.678988	879.183350	-594.920654	134.737442	500.153076	-494.549255	-58.342907	508.189148	-582.329590	86.892395	90.104767	-566.679260	-49.545589	107.490562	-596.856384	249.761337	1364.532837	-450.926422	-58.790234	1386.647827	-501.119934	121.906494	1398.286621	-517.849731	153.435684	1669.274414	-661.493042	304.402985	1118.519775	-446.615631	-177.377747	1159.979980	-548.734253	359.222137	876.480408	-299.450195	-149.848709	938.974609	-475.958130	90.928848	971.223755	602.843811	-15.210814	935.085999	614.277649	140.999451
-536.002563	150.398163	874.116516	-472.759003	0.475809	879.327881	-595.032715	134.519272	500.206635	-495.064667	-60.164307	508.546234	-582.297241	86.915466	90.265144	-566.738281	-52.742580	107.639130	-596.747803	249.773163	1364.686890	-450.726959	-58.732632	1386.814453	-500.968750	121.912262	1398.429077	-517.594177	153.414078	1669.412964	-661.118469	304.130096	1118.594849	-445.813293	-177.501587	1160.243896	-548.330383	358.636780	876.497314	-297.328461	-149.487976	940.328918	-475.729187	90.810608	971.288269	602.979919	-15.308241	935.185486	614.362122	140.972916
-535.755310	150.150497	874.160400	-472.650665	0.155404	879.464905	-595.140137	134.295441	500.229919	-495.556274	-62.084263	508.855927	-582.310669	86.878357	90.256348	-566.799988	-56.118286	107.772820	-596.597107	249.761154	1364.812622	-450.528992	-58.707172	1386.934692	-500.769135	121.882996	1398.547974	-517.292114	153.303024	1669.523193	-660.864014	303.903503	1118.693359	-445.039703	-177.569199	1160.398560	-547.992249	358.105927	876.493042	-295.279907	-149.139694	941.607361	-475.463745	90.586876	971.342285	603.128967	-15.386894	935.288025	614.483276	140.861404
-535.793701	150.031601	874.184509	-473.258484	-0.065725	879.517883	-595.411804	134.146347	500.285492	-495.521820	-63.609230	508.939789	-582.327881	86.854103	90.300819	-566.319031	-59.560303	107.834816	-596.402039	249.745010	1364.893799	-450.246063	-58.664368	1387.041626	-500.753540	121.703308	1398.438843	-516.985596	153.186096	1669.621704	-660.691589	303.684753	1118.730713	-444.326477	-177.624939	1160.561279	-547.496948	357.442291	876.613586	-293.368378	-148.786697	942.760559	-475.601837	90.390724	971.328613	603.275574	-15.423442	935.367371	614.576050	140.828995
-535.607056	149.789398	874.186279	-473.171417	-0.487552	879.582703	-595.625610	133.901733	500.312744	-495.548584	-65.446899	509.146790	-582.368530	86.797447	90.151749	-565.996826	-63.183678	107.968887	-596.254883	249.685013	1364.921143	-450.060242	-58.735313	1387.092285	-500.349487	121.767212	1398.650146	-516.615845	152.975449	1669.707031	-660.588989	303.404846	1118.695068	-443.573853	-177.747894	1160.645264	-547.149780	356.910858	876.620972	-291.526978	-148.508774	943.769226	-475.365845	90.100632	971.324646	603.370972	-15.488744	935.424011	614.662048	140.795700
-535.138916	149.207443	874.105286	-472.413544	-1.107062	879.698181	-595.701843	133.579590	500.235992	-495.651367	-67.514999	509.455322	-582.318726	86.768837	90.106735	-565.935242	-67.026703	108.154434	-595.989868	249.632645	1364.906982	-449.808136	-58.789772	1387.127808	-500.081696	121.701424	1398.650757	-516.259766	152.765457	1669.754028	-660.521851	303.096741	1118.627930	-442.851898	-177.769882	1160.662231	-546.777771	356.320984	876.626770	-289.765137	-148.101852	944.737305	-474.770660	89.667152	971.319885	603.510254	-15.630671	935.436646	614.885376	140.448471
-534.942810	148.789261	874.050110	-472.443787	-1.533906	879.716614	-595.971436	133.266144	500.211578	-495.503113	-69.598000	509.582123	-582.276855	86.731453	90.105690	-565.577637	-70.902794	108.297119	-595.689209	249.546402	1364.861328	-449.583618	-58.898033	1387.131714	-499.815277	121.575508	1398.606445	-515.870667	152.553268	1669.721680	-660.310120	302.443207	1118.515869	-442.140045	-177.821426	1160.635132	-546.462280	355.767334	876.588440	-288.168060	-147.822205	945.462830	-474.586487	89.286957	971.263367	603.621887	-15.633647	935.429199	614.961182	140.431030
-534.749146	148.340134	874.001099	-472.482178	-2.008490	879.723511	-596.256653	132.959290	500.231476	-495.205902	-71.653458	509.614929	-582.327515	86.668304	90.112572	-565.046082	-74.821426	108.452751	-595.385925	249.447571	1364.760986	-449.339844	-59.044388	1387.104004	-499.495941	121.405281	1398.548096	-515.481689	152.264191	1669.715088	-660.322754	302.136810	1118.399536	-441.436462	-177.767273	1160.581665	-546.199951	355.227509	876.571472	-286.471527	-147.474701	946.235229	-474.408447	88.852852	971.206665	603.669983	-15.654271	935.421692	615.002502	140.417023
-534.601685	147.852386	873.963196	-472.592682	-2.642016	879.721924	-596.567078	132.624435	500.275604	-494.965729	-73.923599	509.701843	-582.322632	86.620247	90.163750	-564.404846	-78.607552	108.411446	-595.045959	249.317215	1364.645508	-449.106262	-59.231594	1387.086548	-499.161133	121.191414	1398.444824	-515.102234	152.078690	1669.732910	-660.328979	301.706665	1118.242554	-440.835358	-177.660095	1160.472412	-545.975098	354.654144	876.527466	-285.078613	-147.186966	946.801453	-474.277679	88.294632	971.151672	603.715759	-15.666656	935.420715	615.026733	140.372299
-534.748291	147.479614	873.954041	-473.367615	-3.195513	879.624207	-596.993164	132.294128	500.337646	-494.535461	-76.239098	509.645935	-582.443237	86.523247	90.134598	-563.945068	-82.582954	108.612068	-594.644531	249.180862	1364.483643	-448.810486	-59.444267	1387.041260	-498.838440	120.960411	1398.324219	-514.650208	151.819870	1669.672363	-660.374634	301.338409	1118.098022	-440.097748	-177.776062	1160.434204	-545.757629	354.080292	876.474426	-283.787262	-146.943863	947.304810	-474.519379	87.722336	971.047974	603.796326	-15.693419	935.422852	615.080322	140.381332
-534.538757	147.002090	873.900085	-473.436188	-3.808218	879.573486	-597.225769	131.929184	500.351410	-494.041779	-78.576965	509.647461	-582.449585	86.469574	90.085182	-563.558289	-86.592873	108.859100	-594.194458	249.024353	1364.280762	-448.514832	-59.658920	1386.978394	-498.703217	120.566139	1397.996704	-514.159668	151.513641	1669.560059	-660.380859	300.885071	1117.898438	-439.474091	-177.813141	1160.351440	-545.577393	353.473999	876.346375	-282.625641	-146.719910	947.617798	-474.357483	87.146973	970.971924	603.800171	-15.724385	935.400940	615.082153	140.343140
-534.401672	146.422989	873.802429	-473.660736	-4.458340	879.451843	-597.367371	131.599762	500.330322	-493.535400	-80.986137	509.615082	-582.424255	86.473198	90.055450	-563.315796	-90.634895	109.185127	-593.707642	248.809647	1364.010132	-448.241028	-59.912365	1386.904053	-498.337708	120.253418	1397.787720	-513.579834	151.307816	1669.482910	-660.406677	300.395203	1117.641357	-438.911163	-177.744339	1160.203369	-545.489075	352.956970	876.189392	-281.676910	-146.517029	947.850952	-474.272522	86.489578	970.828796	603.823669	-15.709064	935.390686	615.090088	140.340714
-534.375671	145.887665	873.720764	-474.014282	-5.151590	879.299622	-597.603943	131.284485	500.321747	-492.778870	-83.171303	509.516693	-582.474304	86.395248	89.998161	-563.080811	-94.736191	109.557007	-593.299072	248.539230	1363.738892	-448.028229	-60.250999	1386.815186	-497.748108	120.063911	1397.754395	-513.064880	151.118607	1669.308960	-660.461304	299.986572	1117.365723	-438.272522	-177.982727	1160.166992	-545.396057	352.384369	875.999695	-280.827759	-146.348907	947.987122	-474.291351	85.796982	970.678772	603.887695	-15.722543	935.365967	615.122742	140.375793
-533.870789	144.887650	873.612732	-472.734070	-6.504584	879.195923	-597.509033	130.932327	500.233948	-492.076965	-85.470245	509.614380	-582.294617	86.490715	90.138351	-562.542480	-98.624130	109.790962	-592.762024	248.318268	1363.478882	-447.733612	-60.575974	1386.755615	-497.577667	119.564735	1397.378906	-512.436646	150.903915	1669.178345	-660.453186	299.567291	1117.113281	-437.710938	-178.104782	1160.040039	-545.344910	351.862823	875.809143	-280.117126	-146.222183	948.028870	-473.468994	84.712265	970.580078	603.850403	-15.623009	935.347534	614.971008	140.743164
-533.739319	144.087433	873.576172	-472.746033	-7.469317	879.006287	-597.615051	130.614777	500.187286	-491.296326	-87.769218	509.530487	-582.384399	86.340286	89.951225	-561.991882	-102.473434	110.029816	-592.225769	248.026108	1363.174194	-447.453918	-60.997311	1386.678955	-497.190125	119.213623	1397.149902	-511.876404	150.748016	1668.928711	-660.444641	299.130585	1116.850464	-437.160553	-178.304977	1159.981567	-545.305664	351.270233	875.561584	-279.564880	-146.124954	948.035400	-473.319397	83.725365	970.455627	603.934204	-15.573279	935.317932	614.986694	140.789291
-534.285522	143.572281	873.595032	-474.725922	-7.622579	878.866150	-598.046509	130.362427	500.268219	-490.694031	-90.330093	509.171967	-582.527039	86.244667	89.988190	-561.787415	-106.354050	110.319099	-591.736755	247.666275	1362.871460	-447.235077	-61.407452	1386.586914	-496.549713	118.906303	1397.060181	-511.236023	150.586716	1668.741211	-660.397217	298.668915	1116.556885	-436.648254	-178.531311	1159.906250	-545.320923	350.704865	875.255554	-279.177216	-146.073380	947.930908	-474.308655	83.151459	970.346497	603.985657	-15.569868	935.301636	615.010925	140.799774
-534.358765	142.712646	873.544556	-475.107483	-8.595532	878.652039	-598.086731	129.995605	500.297882	-489.827606	-92.624229	508.990662	-582.530640	86.231117	89.988213	-561.339294	-109.993149	110.523743	-591.097961	247.343475	1362.544189	-446.959320	-61.783222	1386.515137	-496.350372	118.304512	1396.622070	-510.355988	150.455811	1668.534912	-660.294434	298.078522	1116.217773	-436.221252	-178.750885	1159.853027	-545.349182	350.120605	874.896667	-278.932037	-146.073441	947.741394	-474.413849	82.107658	970.195374	604.036743	-15.579857	935.296387	615.021912	140.790161
-534.384521	141.623993	873.473328	-475.333313	-9.679459	878.443848	-598.106323	129.647018	500.303833	-488.981232	-95.037117	508.849670	-582.578125	86.166832	89.989761	-560.929932	-113.595009	110.755455	-590.539246	246.995117	1362.198853	-446.690308	-62.268944	1386.415039	-495.919250	117.795853	1396.308472	-509.623047	150.336823	1668.296021	-660.189697	297.505066	1115.877197	-435.767242	-179.108322	1159.849365	-545.420837	349.555115	874.542175	-278.802338	-146.127701	947.525513	-474.450836	80.930786	970.041504	604.115295	-15.575851	935.286011	614.998779	140.814270
-534.569519	140.567368	873.406860	-475.697784	-10.772517	878.202942	-598.224548	129.314621	500.281342	-487.966553	-97.247398	508.647278	-582.624573	86.126984	89.976097	-560.141907	-116.982445	110.945343	-589.890625	246.600204	1361.783569	-446.420593	-62.785313	1386.308105	-495.452209	117.293190	1395.948120	-508.644623	150.173920	1668.015625	-660.107239	297.063965	1115.614868	-435.355591	-179.445358	1159.836426	-545.489502	349.057343	874.183228	-278.766357	-146.241257	947.271484	-474.620941	79.748009	969.870972	604.186951	-15.586569	935.275269	615.002625	140.832947
-534.631348	139.230453	873.359131	-475.952759	-11.907165	878.016785	-598.021057	128.982742	500.178589	-486.882690	-99.447449	508.382538	-582.573303	86.082802	89.960617	-559.461243	-120.264481	111.125183	-589.283264	246.161621	1361.349365	-446.231445	-63.297764	1386.169067	-494.751373	117.004929	1395.798706	-507.798920	150.134369	1667.660400	-659.960449	296.581604	1115.228271	-434.986847	-179.964233	1159.924683	-545.647522	348.709473	873.843750	-278.855438	-146.411804	947.004578	-474.722473	78.428864	969.748718	604.293579	-15.584760	935.266418	615.026428	140.842697
-534.373474	137.670013	873.253540	-474.689606	-13.914083	877.751160	-597.697937	128.559723	500.066620	-485.936279	-101.901634	508.361603	-582.405884	86.101784	90.021393	-558.909668	-123.400894	111.314499	-588.570129	245.770035	1360.867920	-445.977203	-63.763172	1386.064331	-494.469666	116.238541	1395.193115	-506.785309	150.064560	1667.244629	-659.795593	295.957855	1114.804688	-434.717102	-180.362183	1159.894165	-545.573730	347.929321	873.249451	-279.056366	-146.671051	946.692200	-474.036743	76.676239	969.582520	604.369629	-15.623945	935.261597	615.020508	140.875931
[truncated: 40 more columns]
