# Supplementary material for: A dyadic stimulus set of audiovisual affective displays for the study of multisensory, emotional, social interactions
Source: Behav Res Methods. 2015 Nov 5;48(4):1285–95. doi: 10.3758/s13428-015-0654-4 (PMC5101291; doi:10.3758/s13428-015-0654-4)
Supplement: Supplementary file 1 — (ZIP 270 MB) [file 13428_2015_654_MOESM1_ESM.zip › supplementary_material_2_stimuli_set_files/F/F19.txt]

-561.253479	76.513092	873.684570	-520.061218	-82.045372	871.396362	-606.629578	128.585678	493.897522	-573.747498	-144.676651	505.480194	-657.414246	129.705170	91.570732	-583.334412	-137.224335	90.599373	-562.851318	172.452209	1371.506226	-481.145325	-161.271164	1375.723999	-490.216370	21.297853	1393.264893	-504.209839	16.352184	1674.728271	-650.367859	239.961517	1134.135498	-507.145142	-274.343811	1147.758667	-560.192932	290.143982	881.715027	-383.130920	-252.016251	911.408325	-502.990845	5.688032	964.788879	529.765442	-66.346260	924.049561	545.919922	86.915054
-561.901917	74.801643	873.623413	-520.318542	-83.576561	871.133362	-603.475464	129.039963	493.501495	-574.335938	-146.079559	505.458069	-656.785522	129.470917	92.288261	-582.833008	-137.397247	90.568222	-562.677429	169.972748	1371.779663	-479.844482	-163.468048	1375.253662	-489.426544	18.962696	1393.093994	-502.785858	13.518473	1674.580078	-649.833130	237.168427	1134.460205	-506.288452	-276.560760	1147.315674	-558.585144	287.587402	882.558472	-383.513885	-253.822479	910.329529	-503.444702	4.051544	964.628540	531.215515	-69.377617	923.977356	546.893494	83.925270
-562.619324	73.133850	873.529785	-520.677917	-85.117004	870.866394	-600.187073	129.598145	493.160248	-575.032227	-147.472855	505.431549	-656.213501	129.233810	93.076355	-582.892029	-137.681213	90.513535	-562.341675	167.454041	1372.089233	-478.490814	-165.664459	1374.696655	-488.561493	16.626375	1392.885986	-501.311035	10.680016	1674.392212	-649.226318	234.406448	1134.744507	-505.428772	-278.687408	1146.764282	-556.940491	285.104095	883.377136	-383.901611	-255.579941	909.202759	-504.003662	2.432758	964.458008	532.527771	-72.244850	923.927673	547.806335	81.032707
-563.392700	71.593849	873.444397	-521.138306	-86.550438	870.526245	-596.257935	130.150558	492.735260	-575.773926	-148.831543	505.382813	-655.095337	129.115433	93.966171	-582.879395	-137.880051	90.373192	-562.109192	164.997345	1372.303345	-477.135071	-167.821396	1374.033569	-487.746185	14.343916	1392.595581	-499.835510	7.861491	1674.124756	-648.666870	231.801376	1135.031982	-504.536072	-280.911804	1146.136597	-555.259094	282.627899	884.215393	-384.349915	-257.293793	907.966675	-504.625397	0.876147	964.253540	533.878723	-74.952309	923.893799	548.726257	78.319389
-564.256348	69.959167	873.238342	-521.672180	-87.974030	870.146301	-592.914612	130.795135	492.386414	-576.591797	-150.296921	505.246246	-654.401917	128.887726	95.025719	-582.936768	-138.086929	90.230881	-561.768555	162.613419	1372.514771	-475.743591	-169.925537	1373.350586	-486.942078	12.108889	1392.175781	-498.342316	5.064878	1673.774048	-648.109131	229.218185	1135.249146	-503.684723	-283.042145	1145.427490	-553.596558	280.165619	884.927429	-384.791626	-258.879150	906.630127	-505.329376	-0.666311	963.963867	535.046570	-77.608032	923.798340	549.608643	75.707359
-565.143982	68.580299	873.067505	-522.317810	-89.289223	869.731812	-589.383484	131.283173	492.006714	-577.384338	-151.586670	505.118500	-653.416870	128.721283	95.914749	-582.865173	-138.286484	89.991943	-561.477417	160.261719	1372.623535	-474.441925	-171.941284	1372.503662	-486.185730	9.913035	1391.665771	-496.841400	2.335746	1673.375488	-647.490356	226.758987	1135.426147	-502.794342	-285.212616	1144.620117	-551.972900	277.803223	885.616516	-385.262268	-260.462463	905.142090	-506.083771	-2.091403	963.673279	536.153381	-80.150925	923.699036	550.464600	73.273155
-565.985107	67.134819	872.911499	-522.826599	-90.619881	869.327332	-586.120972	131.993912	492.010315	-578.244934	-152.923553	504.884796	-652.484497	128.482773	97.144936	-582.955444	-138.527588	89.811516	-561.134521	157.966690	1372.738647	-473.133179	-173.960632	1371.601563	-485.377197	7.754999	1391.160522	-495.322083	-0.401278	1672.988403	-646.891907	224.430038	1135.579468	-501.864685	-287.236664	1143.730469	-550.346130	275.379547	886.265381	-385.727509	-261.951599	903.660645	-506.772644	-3.543559	963.404419	537.214172	-82.513962	923.593140	551.258789	70.993912
-566.946472	65.698067	872.907166	-523.463501	-91.880287	868.941284	-582.957214	132.779358	492.209106	-579.089355	-154.105392	504.756958	-651.623718	128.249420	98.621887	-582.917419	-138.690369	89.675323	-560.772644	155.745422	1372.912476	-471.848877	-175.827988	1370.699341	-484.578308	5.662399	1390.712524	-493.795929	-3.100814	1672.666504	-646.236938	222.128952	1135.793213	-500.925903	-289.165009	1142.794922	-548.714294	272.923309	886.931030	-386.171906	-263.356201	902.171631	-507.522858	-5.015299	963.200134	538.043091	-84.677254	923.535522	551.883423	68.864914
-568.179688	63.849415	873.019714	-524.128235	-93.265694	868.695435	-580.028015	133.644241	492.544281	-580.057373	-155.239182	504.679382	-650.927124	128.059784	100.312050	-583.025513	-138.877365	89.630203	-560.411499	153.568436	1373.155640	-470.621277	-177.682236	1369.829590	-483.781250	3.602902	1390.332397	-492.287964	-5.768762	1672.411499	-645.570068	219.945786	1136.034424	-499.924530	-290.930206	1141.934204	-547.050049	270.503113	887.637451	-386.593170	-264.723267	900.725220	-508.404602	-6.663140	963.108643	538.947083	-86.652092	923.500610	552.490845	66.935310
-569.602783	61.854458	873.170593	-524.857117	-94.734367	868.500671	-577.110901	134.529221	492.995453	-581.159241	-156.486237	504.718079	-650.250916	127.961517	102.102798	-582.864868	-139.024948	89.635574	-560.028503	151.474747	1373.395386	-469.476593	-179.459976	1369.035645	-483.031921	1.601144	1390.055542	-490.772064	-8.387062	1672.191406	-644.920776	217.932999	1136.319580	-498.918671	-292.487671	1141.115723	-545.496948	268.123962	888.310913	-387.034027	-265.940186	899.363831	-509.351898	-8.365746	963.031433	539.720398	-88.510139	923.522705	552.973511	65.158600
-570.730591	60.367550	873.510742	-525.535034	-95.832672	868.365601	-574.183228	135.386719	493.576904	-582.309387	-157.634613	504.770721	-649.565186	128.049652	103.938118	-583.001343	-139.226288	89.649200	-559.679443	149.468857	1373.681152	-468.354034	-181.165436	1368.301392	-482.309906	-0.271534	1389.773560	-489.325165	-10.955345	1671.976074	-644.252380	216.003143	1136.595581	-498.009186	-294.250092	1140.373535	-543.980286	265.786896	888.958801	-387.534149	-267.126373	898.035645	-510.137085	-9.774329	963.095581	540.529236	-90.423286	923.551270	553.575745	63.266369
-571.914429	59.097538	873.922729	-526.344177	-96.779121	868.257935	-571.345825	136.310989	494.203857	-583.452271	-158.810287	504.756744	-648.887085	128.311813	105.677223	-582.853149	-139.338699	89.634674	-559.323730	147.560516	1373.977783	-467.339355	-182.843735	1367.622681	-481.732971	-2.069109	1389.516357	-487.869659	-13.437472	1671.785645	-643.590515	214.227768	1136.820313	-497.193268	-295.932098	1139.653687	-542.504456	263.507996	889.536499	-388.130005	-268.267151	896.711914	-510.970428	-11.032278	963.193176	541.485291	-92.453468	923.680054	554.557739	61.041599
-573.217102	57.904026	874.393677	-527.200439	-97.643410	868.159729	-568.192383	136.967300	494.754486	-584.536194	-159.769287	504.671661	-648.059326	128.801712	107.513306	-583.324158	-139.613266	89.513634	-558.989258	145.742920	1374.257080	-466.446533	-184.444336	1366.973145	-481.136841	-3.782585	1389.248779	-486.526398	-15.762500	1671.519775	-642.896790	212.498352	1137.141113	-496.492462	-297.416565	1138.977783	-541.116394	261.366516	890.125427	-388.719818	-269.325317	895.485840	-511.859161	-12.213049	963.313049	542.329529	-94.272629	923.717712	555.189758	59.210457
-574.237976	57.051426	874.704834	-527.930969	-98.403915	868.051331	-565.560974	137.596970	495.376221	-585.561584	-160.836670	504.579498	-647.457336	129.338318	109.222328	-583.413757	-139.785355	89.378403	-558.694397	144.008362	1374.569824	-465.635925	-185.946854	1366.328857	-480.568542	-5.481511	1388.984863	-485.235046	-18.111767	1671.314697	-642.175171	210.786880	1137.472290	-495.850922	-298.823059	1138.338013	-539.807617	259.205688	890.698425	-389.304443	-270.301910	894.282532	-512.537048	-13.129768	963.340820	542.925842	-95.890579	923.726074	555.420471	57.851372
-575.218140	56.094669	875.106750	-528.604980	-99.010513	867.950867	-562.902893	138.001923	496.068939	-586.364197	-161.570786	504.362183	-646.630615	129.984634	110.566246	-583.228882	-139.897415	89.266907	-558.341675	142.334747	1374.919434	-464.903259	-187.419388	1365.787842	-480.051392	-7.124352	1388.821655	-484.057404	-20.391552	1671.106689	-641.518188	209.211807	1137.839111	-495.285980	-300.022949	1137.671143	-538.518433	257.096313	891.298584	-389.879395	-271.204895	893.148010	-513.172485	-14.055414	963.422668	543.590576	-97.611046	923.750732	555.947205	55.997486
-575.959473	55.419434	875.614014	-529.075073	-99.601822	867.896729	-561.033875	138.371719	496.869507	-587.105469	-162.347992	504.222748	-646.196167	130.562881	111.868477	-582.533936	-139.862839	89.205643	-558.032959	140.763855	1375.327271	-464.227264	-188.806656	1365.281128	-479.522797	-8.666548	1388.732788	-482.939392	-22.622263	1670.932861	-640.880249	207.811340	1138.282837	-494.821960	-300.837921	1136.905029	-537.242065	255.052658	891.884216	-390.393341	-272.065002	892.199341	-513.605469	-14.894623	963.592651	544.133484	-99.107620	923.799805	556.174011	54.545376
-576.456055	54.787743	875.990601	-529.214600	-100.309654	867.806458	-559.264404	138.570908	497.456970	-587.719971	-162.997864	504.153320	-645.534607	131.211716	112.882385	-582.166565	-139.877243	89.222565	-557.721985	139.308167	1375.757080	-463.649933	-190.088181	1364.879761	-479.052673	-10.121084	1388.646362	-481.849609	-24.800800	1670.843506	-640.221802	206.397873	1138.691162	-494.366364	-302.115906	1136.653320	-536.045776	253.040085	892.408447	-390.967712	-272.784790	891.303650	-513.803101	-15.716011	963.696411	544.701172	-100.685005	923.885437	556.508972	52.879684
-576.894348	54.083382	876.231873	-529.304077	-100.997978	867.763733	-557.581299	138.744720	497.926819	-588.179504	-163.440033	504.132904	-644.577271	131.768372	113.523041	-581.602478	-139.715637	89.274658	-557.382385	137.942261	1376.148560	-463.144775	-191.312134	1364.561890	-478.675537	-11.429801	1388.596680	-480.869629	-26.790276	1670.722900	-639.564514	205.136536	1139.082275	-494.018921	-303.056671	1136.262085	-534.918030	251.150345	892.836731	-391.481628	-273.429352	890.509705	-513.970703	-16.460360	963.758362	545.137878	-102.056427	923.938416	556.637756	51.683304
-577.225098	53.729580	876.496155	-529.586060	-101.413986	867.754761	-556.880554	138.819092	498.300171	-588.735596	-163.969421	504.100922	-643.771423	132.559723	113.833458	-581.646179	-139.883499	89.329987	-557.045349	136.767456	1376.503174	-462.795532	-192.453323	1364.279907	-478.361145	-12.648493	1388.579102	-480.041229	-28.625334	1670.576172	-638.974976	204.090927	1139.430908	-493.857483	-303.890564	1135.884644	-533.841980	249.363937	893.247803	-392.009064	-274.010193	889.753418	-514.153931	-16.957087	963.841919	545.694458	-103.455910	923.963196	556.981995	50.175045
-577.359375	53.458374	876.738770	-529.762085	-101.796402	867.732300	-556.677856	138.834976	498.671661	-589.159546	-164.313904	504.065094	-642.209229	133.463379	113.483955	-581.542297	-139.971756	89.346367	-556.758789	135.694138	1376.882568	-462.520996	-193.536697	1364.057251	-478.120239	-13.785355	1388.590698	-479.321167	-30.444374	1670.542603	-638.356934	203.015991	1139.703613	-493.796478	-304.628784	1135.579102	-532.763000	247.600464	893.611084	-392.515411	-274.461243	889.140808	-514.222534	-17.427937	963.925598	546.232910	-104.727821	924.021912	557.217773	48.935734
-577.301575	53.332596	876.942383	-530.004822	-101.973869	867.702515	-557.015686	138.451813	498.948792	-589.436401	-164.531082	503.947632	-640.647400	134.281387	113.038925	-581.489380	-140.021408	89.310051	-556.472473	134.738068	1377.271484	-462.454041	-194.592575	1363.850342	-477.887268	-14.878647	1388.697998	-478.689026	-32.153194	1670.523682	-637.805603	202.100418	1139.993042	-493.829681	-305.297302	1135.220825	-531.821899	245.915085	893.911621	-393.029572	-274.917511	888.547180	-514.252075	-17.775753	963.999695	546.637085	-105.979050	924.029358	557.369324	47.676064
-577.181519	52.991966	877.174133	-530.116943	-102.194939	867.712524	-557.729675	137.884155	499.077820	-589.643677	-164.589600	503.886353	-639.187317	135.013565	112.225731	-581.401733	-140.045029	89.271118	-556.155090	133.866318	1377.638306	-462.467743	-195.594727	1363.649048	-477.702820	-15.933601	1388.822998	-478.183899	-33.780113	1670.578857	-637.258606	201.256607	1140.372070	-493.966003	-305.803101	1134.818481	-530.966187	244.322525	894.189331	-393.518372	-275.256592	888.020325	-514.200439	-18.226532	964.112061	546.955444	-107.185966	924.016113	557.436890	46.453609
-576.902954	52.817226	877.376282	-530.102600	-102.469780	867.729187	-558.588684	137.073853	499.027008	-589.797729	-164.602142	503.834869	-637.681641	135.708435	111.244690	-581.336304	-139.990036	89.180939	-555.850525	133.083694	1378.012329	-462.579590	-196.499176	1363.509888	-477.554810	-16.935547	1388.989624	-477.779083	-35.272350	1670.665039	-636.726746	200.465469	1140.682983	-494.153412	-306.223175	1134.431030	-530.071411	242.738647	894.477783	-393.945984	-275.509583	887.575317	-514.016724	-18.620552	964.217041	547.186707	-108.198608	923.957825	557.310364	45.588455
-576.445801	52.737194	877.528381	-530.071533	-102.685555	867.745728	-559.710022	136.176559	498.852081	-589.868225	-164.526001	503.822876	-636.327393	135.734283	109.894318	-581.272034	-139.905319	89.112404	-555.466003	132.428452	1378.352051	-462.806213	-197.359909	1363.381714	-477.412567	-17.850887	1389.160767	-477.488770	-36.650028	1670.756348	-636.234497	199.852295	1141.033691	-494.464264	-306.517273	1134.083374	-529.310669	241.267029	894.717102	-394.366058	-275.689423	887.184021	-513.729919	-18.948956	964.294983	547.452026	-109.458992	923.958008	557.481812	44.159359
-575.913818	52.635395	877.548279	-530.011292	-102.931938	867.792480	-560.943359	135.247986	498.548584	-589.916199	-164.375183	503.827789	-634.821533	135.996628	108.629669	-581.259094	-139.819656	89.107285	-555.035583	131.890289	1378.652832	-463.152832	-198.183487	1363.322876	-477.332245	-18.593143	1389.293579	-477.310059	-37.969215	1670.773682	-635.678833	199.302872	1141.254028	-494.823853	-306.782257	1133.791626	-528.562988	239.969223	894.827393	-394.750366	-275.814667	886.888916	-513.399292	-19.221981	964.319885	547.553955	-110.343910	923.853577	557.285767	43.492268
-575.152039	52.698368	877.489014	-529.700806	-103.271080	867.846191	-562.131897	134.251114	498.157013	-589.877747	-164.196915	503.938751	-633.118347	136.121735	107.017761	-581.253723	-139.759201	89.158218	-554.590576	131.452164	1378.872314	-463.603973	-198.892288	1363.252075	-477.282440	-19.336107	1389.415894	-477.242340	-39.115704	1670.844971	-635.085632	198.901871	1141.440796	-495.295898	-306.988464	1133.474854	-527.865234	238.788223	894.973938	-395.087860	-275.854187	886.669189	-512.869080	-19.425564	964.323853	547.697693	-111.351898	923.790222	557.273132	42.515980
-574.391174	52.813103	877.390503	-529.486450	-103.479034	867.944580	-563.831238	133.325378	497.708069	-589.883362	-164.039459	504.066498	-631.586609	136.107986	105.425095	-581.221436	-139.660889	89.212288	-554.040405	131.123688	1379.118286	-464.155487	-199.549042	1363.206665	-477.278107	-19.954853	1389.517944	-477.303955	-40.116558	1670.858887	-634.544739	198.626587	1141.706421	-495.842804	-307.186768	1133.297852	-527.176453	237.717834	895.055664	-395.417786	-275.821930	886.508240	-512.413696	-19.517418	964.340576	547.933838	-112.428749	923.764282	557.520386	41.306820
-573.430298	52.944298	877.271179	-529.142700	-103.565498	868.031006	-565.595886	132.300507	497.316925	-589.885132	-163.860703	504.181458	-629.991089	136.025818	103.709023	-581.253479	-139.580261	89.267075	-553.531250	130.904633	1379.353271	-464.866821	-200.162094	1363.150757	-477.336365	-20.567635	1389.647461	-477.479919	-41.027729	1670.898926	-633.932190	198.343613	1141.950073	-496.541595	-307.267700	1133.059204	-526.574036	236.746887	895.099670	-395.719696	-275.773590	886.446228	-511.841980	-19.563547	964.363159	548.044922	-113.167931	923.703064	557.458557	40.713284
-572.449036	53.080219	877.132324	-528.723877	-103.681969	868.146790	-567.669800	131.206039	496.908325	-589.849854	-163.656754	504.298279	-628.392334	136.264023	102.126305	-581.183350	-139.496567	89.287537	-552.924805	130.694107	1379.606201	-465.690155	-200.729523	1363.096924	-477.430603	-21.081703	1389.815796	-477.780121	-41.823391	1670.890625	-633.404114	198.317764	1142.243652	-497.303650	-307.364136	1132.769409	-526.009521	235.865463	895.179382	-395.957245	-275.662048	886.447571	-511.252625	-19.589371	964.401367	548.185669	-113.976944	923.621521	557.548462	39.899075
-571.342163	53.195923	876.888306	-528.156799	-103.844185	868.201599	-570.242065	130.154068	496.438110	-589.772827	-163.402145	504.419983	-627.059448	135.962418	100.524483	-581.369080	-139.500320	89.267578	-552.354553	130.623260	1379.828613	-466.617859	-201.197617	1363.006836	-477.587921	-21.608435	1389.937744	-478.209717	-42.565380	1670.943726	-632.834839	198.424713	1142.484497	-498.230591	-307.306366	1132.442993	-525.482544	235.080429	895.224792	-396.160675	-275.484344	886.448975	-510.532074	-19.618109	964.356934	548.388245	-114.850929	923.615479	557.863953	38.820187
-570.211914	53.445438	876.611816	-527.615051	-103.912888	868.200989	-572.463928	128.921021	495.892242	-589.649719	-163.116806	504.546875	-625.971130	135.529251	98.917564	-581.606934	-139.482727	89.215836	-551.771606	130.663193	1380.012207	-467.715851	-201.556381	1362.865356	-477.812439	-22.006844	1390.024658	-478.768707	-43.149960	1670.912109	-632.229126	198.663803	1142.628296	-499.234985	-307.127747	1132.017334	-525.010925	234.426224	895.159485	-396.323181	-275.277954	886.461426	-509.797211	-19.554703	964.263184	548.389160	-115.591164	923.592163	557.993225	38.022980
-568.997864	53.758812	876.185974	-527.013733	-103.881783	868.130737	-575.109314	127.769112	495.315948	-589.496033	-162.800262	504.679382	-625.638611	134.761124	97.379349	-581.560974	-139.444580	89.239265	-551.187805	130.818390	1380.106934	-468.888947	-201.914185	1362.728882	-478.124847	-22.296721	1390.072998	-479.437653	-43.635075	1670.871094	-631.629761	199.111115	1142.748413	-500.312134	-306.918518	1131.640015	-524.537170	233.925476	895.028931	-396.466217	-275.005585	886.476196	-508.990753	-19.366583	964.057190	548.321716	-116.041664	923.539978	557.836792	37.793297
-567.719299	54.185684	875.716187	-526.304749	-103.822357	868.050110	-577.444580	126.399605	494.618958	-589.269348	-162.400421	504.785492	-625.549500	133.613327	95.833237	-581.494568	-139.311676	89.230484	-550.623474	131.080505	1380.106201	-470.234924	-202.114670	1362.565918	-478.473389	-22.467407	1390.097412	-480.187317	-43.987541	1670.795044	-631.053223	199.829803	1142.819824	-501.500580	-306.724915	1131.263184	-524.113281	233.568329	894.753174	-396.578247	-274.707520	886.521118	-508.129364	-19.088314	963.835876	548.328491	-116.688507	923.522461	557.942993	37.232578
-566.362976	54.595047	875.207336	-525.541443	-103.663483	867.963074	-579.810425	125.089684	494.047119	-588.961975	-161.959152	504.927338	-625.932068	133.164627	94.614365	-581.591797	-139.294846	89.223320	-550.027588	131.437302	1380.143555	-471.663239	-202.283066	1362.366943	-478.905457	-22.563608	1390.133911	-481.030029	-44.225300	1670.696045	-630.409912	200.695206	1142.880127	-502.759857	-306.351959	1130.803101	-523.635742	233.336578	894.538269	-396.626465	-274.322845	886.597412	-507.208527	-18.752254	963.593323	548.396484	-117.370384	923.553284	558.280273	36.329117
-564.852722	55.199371	874.775024	-524.530701	-103.322304	867.934448	-582.034302	123.695061	493.609894	-588.578064	-161.493896	505.040314	-626.182983	132.270477	93.200577	-581.541504	-139.290726	89.236626	-549.460876	131.907120	1380.191284	-473.177124	-202.361938	1362.277100	-479.379700	-22.599348	1390.201416	-481.970306	-44.427898	1670.730591	-629.759705	201.678635	1142.947998	-504.078949	-305.927185	1130.376953	-523.146301	233.254684	894.270752	-396.624664	-273.930481	886.782593	-506.182068	-18.240549	963.458618	548.455017	-117.871452	923.602051	558.471375	35.841633
-563.382507	56.039852	874.350586	-523.877258	-102.819618	867.842773	-584.223572	122.248619	493.353851	-588.228088	-160.990417	505.159485	-626.357849	132.403824	92.174797	-581.509460	-139.249771	89.261429	-548.945435	132.443329	1380.243652	-474.792297	-202.388535	1362.148438	-479.849640	-22.555079	1390.309814	-482.944885	-44.517651	1670.759644	-629.045776	202.837570	1142.990112	-505.498444	-305.442566	1129.927368	-522.515015	233.205429	893.933838	-396.649078	-273.491547	886.989990	-505.288727	-17.631319	963.274719	548.471558	-118.266518	923.643738	558.630798	35.383282
-561.908691	56.853168	873.985535	-523.006226	-102.245949	867.812866	-586.467896	120.853928	493.136658	-587.725403	-160.370087	505.207336	-626.089600	132.280746	91.014656	-581.389893	-139.194382	89.338844	-548.502930	133.038086	1380.290527	-476.544464	-202.362152	1362.042603	-480.373779	-22.416586	1390.410767	-484.001953	-44.471783	1670.795410	-628.331238	204.182755	1143.058105	-506.976105	-304.941681	1129.470093	-522.111328	233.347473	893.611755	-396.739502	-272.973328	887.188660	-504.320679	-16.950890	963.162842	548.399963	-118.571632	923.683105	558.655212	35.266899
-560.306030	57.581215	873.596680	-521.720581	-101.648621	867.864075	-588.347412	119.532951	493.088013	-587.162354	-159.582047	505.278870	-625.883484	132.517380	90.224228	-581.286865	-139.136658	89.382500	-548.040771	133.698196	1380.321533	-478.203918	-202.259262	1361.970215	-480.962463	-22.166231	1390.600586	-485.144104	-44.449905	1670.990723	-627.505737	205.675232	1143.044434	-508.517029	-304.236847	1129.085327	-521.745972	233.896286	893.347900	-396.789337	-272.478516	887.463989	-503.163116	-16.187315	963.105591	548.359314	-118.974991	923.787170	558.835205	34.874241
-558.877014	58.475594	873.333618	-520.799988	-100.891518	867.853516	-590.195313	118.571579	493.357330	-586.593262	-158.754639	505.365509	-625.940002	132.603180	89.620461	-581.231018	-139.012146	89.441689	-547.660522	134.381058	1380.356812	-479.950928	-202.135178	1361.986206	-481.521179	-21.867416	1390.808716	-486.304993	-44.281040	1671.195923	-626.655579	207.255402	1143.063477	-510.126038	-303.288330	1128.597900	-521.253723	234.409531	892.965515	-396.934601	-271.959137	887.747131	-502.180267	-15.389639	963.048950	548.347717	-119.394142	923.906921	559.226318	34.180996
-557.571411	59.552288	873.236206	-520.125244	-100.011406	867.875610	-591.677979	117.915367	493.824158	-586.016113	-157.869308	505.442841	-626.265015	132.511047	89.367531	-581.073425	-138.831299	89.510651	-547.367859	135.126740	1380.414185	-481.746094	-201.933456	1362.073975	-482.171997	-21.496664	1391.092041	-487.514801	-44.014038	1671.489258	-625.744141	208.971466	1143.050049	-511.761902	-302.602966	1128.431641	-520.762634	235.065979	892.614990	-397.119629	-271.320618	888.098511	-501.335449	-14.534419	963.078064	548.157471	-119.535217	923.991638	559.241638	34.271935
-556.359314	60.747772	873.344116	-519.485474	-99.118645	867.962524	-592.855652	117.568573	494.602631	-585.449646	-156.935074	505.505951	-626.596497	132.038055	89.181557	-580.972717	-138.655411	89.584938	-547.112427	135.857666	1380.534790	-483.470795	-201.703522	1362.259888	-482.777588	-21.099899	1391.438110	-488.758423	-43.703808	1671.832886	-624.788086	210.640686	1143.178711	-513.421143	-301.612518	1128.210449	-520.279175	235.879181	892.355469	-397.384064	-270.679077	888.518982	-500.549377	-13.682048	963.243652	547.978027	-119.684204	924.116394	559.345276	34.118687
-555.239441	61.793446	873.628723	-518.868530	-98.133308	868.111633	-593.962769	117.453880	495.389709	-584.796692	-155.959595	505.542023	-626.809570	132.029892	89.283325	-580.850403	-138.463821	89.671394	-546.889343	136.586090	1380.761841	-485.187042	-201.440369	1362.497559	-483.446014	-20.722673	1391.893677	-490.019226	-43.278679	1672.231445	-623.783813	212.387131	1143.412231	-515.136536	-300.511200	1128.131958	-519.759399	236.888123	892.202881	-397.724396	-269.972168	889.038757	-499.789154	-12.891191	963.517212	547.868408	-119.764610	924.266357	559.473083	34.021751
-554.090393	62.877037	874.085815	-518.178345	-97.196838	868.378235	-594.721008	117.399513	496.091156	-584.189941	-154.991669	505.648682	-626.607178	132.250534	89.313332	-580.661438	-138.207306	89.713730	-546.732788	137.300217	1381.072876	-486.825378	-201.117722	1362.868774	-484.092743	-20.342564	1392.406982	-491.270966	-42.780998	1672.644287	-622.747925	214.123642	1143.670410	-516.889771	-299.353790	1128.155640	-519.203857	237.913300	892.161804	-398.123688	-269.186340	889.690125	-499.013458	-12.137929	963.951050	547.817688	-119.788521	924.437378	559.691284	33.947544
-553.001160	63.830540	874.654114	-517.443726	-96.363510	868.769348	-596.172302	117.647881	496.824127	-583.541016	-154.117935	505.726715	-626.676636	132.442123	89.388931	-580.452148	-137.962387	89.793915	-546.611755	137.979935	1381.427734	-488.412842	-200.794586	1363.282837	-484.768066	-19.884270	1392.937744	-492.573242	-42.224705	1673.000488	-621.694946	215.778046	1144.076538	-518.673035	-297.917358	1128.184570	-518.689697	239.131699	892.212952	-398.859528	-268.533447	890.291931	-498.269501	-11.473213	964.509949	547.823547	-119.879784	924.638489	560.062195	33.651157
-551.925781	64.832680	875.273438	-516.715759	-95.505547	869.215576	-597.376160	117.808418	497.368500	-582.951050	-153.283295	505.892151	-626.614075	132.640427	89.363129	-580.399109	-137.725052	89.935883	-546.556213	138.636261	1381.801025	-489.909576	-200.405609	1363.749390	-485.455048	-19.404764	1393.405640	-493.884766	-41.586590	1673.348145	-620.691833	217.443848	1144.496582	-520.414246	-296.851227	1128.625366	-518.124146	240.483063	892.348022	-399.398376	-267.639801	891.105408	-497.518005	-10.763335	965.113464	547.672974	-119.832237	924.808472	560.112000	33.904327
-550.948364	65.661018	875.786438	-516.042664	-94.799103	869.636719	-599.329163	118.197121	497.981842	-582.362732	-152.465912	506.059662	-627.002441	132.686844	89.388916	-580.241333	-137.483215	90.077950	-546.523315	139.324356	1382.161865	-491.327301	-199.976196	1364.292969	-486.140472	-18.914516	1393.870239	-495.194061	-40.883526	1673.643066	-619.705566	219.092484	1144.862549	-522.199768	-295.263824	1128.840576	-517.467102	241.910736	892.579346	-399.917969	-266.658722	891.896179	-496.815979	-10.151349	965.636780	547.564209	-119.938416	925.012939	560.402649	33.633240
-549.897278	66.538849	876.314941	-515.315491	-94.017067	870.036255	-600.624878	118.297623	498.290527	-581.736206	-151.677200	506.253784	-626.952820	132.875931	89.289757	-580.100647	-137.231033	90.218864	-546.526611	139.953629	1382.444214	-492.712433	-199.547592	1364.849243	-486.806244	-18.411953	1394.301758	-496.502747	-40.102280	1673.880371	-618.762207	220.690704	1145.136108	-523.906799	-294.088837	1129.371338	-516.750366	243.427063	892.763977	-400.573425	-265.708344	892.785522	-496.064911	-9.504898	966.163757	547.337524	-119.795738	925.193237	560.355530	33.925060
-548.869934	67.285675	876.755920	-514.559448	-93.385323	870.420105	-602.419006	118.591858	498.636902	-581.105103	-150.862167	506.420074	-627.203491	132.940262	89.262703	-580.076599	-137.022003	90.287292	-546.538086	140.613388	1382.707153	-494.026825	-199.066269	1365.323853	-487.455627	-17.871094	1394.696411	-497.812042	-39.286957	1674.100342	-617.901611	222.234665	1145.493896	-525.642944	-292.611633	1129.619507	-515.960632	245.003006	892.959473	-401.382263	-264.839050	893.561279	-495.324951	-8.948405	966.641602	547.138794	-119.843704	925.399048	560.510803	33.765301
-547.891602	67.924255	877.096680	-513.872803	-92.785164	870.761719	-603.397400	118.597588	498.779144	-580.470276	-150.009567	506.533417	-627.059326	133.156174	89.214378	-580.099060	-136.851837	90.368492	-546.587402	141.295822	1382.948853	-495.313690	-198.567368	1365.817627	-488.123260	-17.355726	1395.073608	-499.121521	-38.392437	1674.279419	-617.044434	223.766174	1145.734985	-527.315735	-291.465546	1130.051392	-515.120300	246.703308	893.251587	-402.131744	-263.838593	894.303467	-494.640442	-8.429332	967.044861	546.915894	-119.708488	925.543762	560.522461	33.925831
-546.905518	68.619911	877.372864	-513.217651	-92.152519	871.037476	-604.604431	118.794487	499.069580	-579.943054	-149.277039	506.635223	-627.188293	133.204742	89.204308	-580.561646	-136.772980	90.403809	-546.656494	142.014175	1383.100708	-496.537689	-198.033890	1366.249023	-488.766388	-16.785288	1395.390503	-500.412964	-37.477222	1674.437134	-616.273438	225.357330	1145.952881	-528.955200	-290.329071	1130.364868	-514.210999	248.467026	893.541992	-402.946136	-262.835175	894.970764	-493.969849	-7.875518	967.383789	546.682495	-119.494408	925.689209	560.468201	34.208588
-545.950806	69.292313	877.545837	-512.588257	-91.587883	871.247375	-605.091248	118.880859	499.211639	-579.474243	-148.444855	506.717529	-627.039856	133.343826	89.170479	-580.346497	-136.564926	90.403435	-546.719666	142.719940	1383.206055	-497.659882	-197.528961	1366.627197	-489.413269	-16.174404	1395.679077	-501.689453	-36.522747	1674.591309	-615.573914	226.939117	1146.082520	-530.550781	-288.965790	1130.464355	-513.185791	250.210434	893.792480	-403.773224	-261.816864	895.588501	-493.336792	-7.346703	967.640320	546.533691	-119.440163	925.856995	560.678406	34.115417
-545.013916	69.991882	877.637146	-512.025879	-91.008995	871.374329	-605.813232	119.098503	499.411346	-579.094788	-147.711487	506.839264	-627.165344	133.361511	89.147949	-579.855530	-136.329803	90.427856	-546.772888	143.435730	1383.192505	-498.688873	-197.023300	1366.991821	-490.243042	-15.532735	1395.661133	-502.945374	-35.528938	1674.718018	-614.965515	228.554138	1146.122314	-532.046997	-287.995789	1130.715454	-512.171204	252.031769	894.031250	-404.647217	-260.815674	896.101624	-492.735901	-6.806137	967.810608	546.308655	-119.311302	925.989563	560.702698	34.232624
-544.038574	70.680672	877.605347	-511.445587	-90.441681	871.425232	-606.142822	119.255447	499.520844	-578.663635	-146.931381	506.913025	-627.153076	133.436127	89.048019	-579.688171	-136.160065	90.474548	-546.886230	144.191650	1383.073975	-499.743683	-196.405701	1367.202148	-490.847778	-14.864861	1395.818970	-504.162140	-34.489780	1674.776611	-614.395752	230.204697	1146.047729	-533.470154	-287.083862	1130.834229	-510.994080	253.836975	894.243713	-405.565826	-259.799561	896.464050	-492.114990	-6.254894	967.883179	546.079956	-119.140663	926.106750	560.735229	34.439796
-543.103760	71.391670	877.480896	-510.926483	-89.757141	871.424133	-606.280396	119.430298	499.564789	-578.363098	-146.190170	506.953033	-627.090576	133.506104	88.967812	-579.608643	-135.985535	90.498955	-547.089905	144.964035	1382.879517	-500.698181	-195.820984	1367.351929	-491.156464	-14.234192	1396.143188	-505.342712	-33.449169	1674.800781	-613.816284	231.847382	1145.810913	-534.787048	-286.282013	1130.898926	-509.798889	255.683029	894.377319	-406.465973	-258.733307	896.753723	-491.550140	-5.612923	967.884277	545.811707	-118.913727	926.201965	560.721802	34.629345
-542.156799	72.166100	877.275940	-510.406952	-89.100815	871.356384	-606.436340	119.620819	499.597351	-577.981140	-145.364716	507.010132	-627.034058	133.573318	88.901764	-579.602905	-135.857574	90.514748	-547.225403	145.743057	1382.625488	-501.537659	-195.159958	1367.475098	-491.675171	-13.558301	1396.154785	-506.507477	-32.353371	1674.794067	-613.261292	233.447556	1145.515259	-535.961426	-285.500549	1130.877686	-508.494781	257.555573	894.486755	-407.372742	-257.758820	896.949951	-490.995972	-4.952480	967.817749	545.502075	-118.679031	926.262512	560.666748	34.856842
-541.215820	73.018906	877.026123	-509.957214	-88.375748	871.268433	-606.599487	119.819061	499.646759	-577.571655	-144.550674	506.997345	-627.025085	133.631866	88.788536	-579.547913	-135.720215	90.547905	-547.438965	146.499191	1382.293091	-502.338287	-194.496078	1367.489258	-492.130951	-12.823466	1396.117920	-507.627411	-31.245441	1674.772217	-612.766907	234.966568	1145.217285	-537.093140	-284.846405	1130.882690	-507.195038	259.374664	894.600403	-408.147614	-256.216553	896.943970	-490.452515	-4.211450	967.707886	545.198364	-118.372993	926.300049	560.583496	35.067150
-540.344360	73.965546	876.803650	-509.580200	-87.602417	871.164001	-606.945496	120.101921	499.798615	-577.263794	-143.734802	506.982880	-626.998474	133.641113	88.767426	-579.374634	-135.589996	90.528587	-547.665833	147.310120	1381.986084	-503.047211	-193.788055	1367.432495	-492.837433	-12.065664	1395.820313	-508.728455	-30.136482	1674.742188	-612.271912	236.423477	1144.864502	-538.085083	-284.225464	1130.751465	-505.844696	261.212311	894.680603	-409.216278	-255.699677	897.045105	-489.983765	-3.426118	967.605408	544.873840	-118.061279	926.348694	560.446960	35.361435
-539.579712	74.710236	876.598694	-509.250244	-86.887161	871.085632	-607.321533	120.372559	500.003662	-577.084778	-142.969803	507.014038	-627.029236	133.630753	88.752190	-579.217346	-135.481903	90.522583	-548.044312	148.115906	1381.619995	-503.810089	-193.081146	1367.365601	-493.113464	-11.333651	1395.974365	-509.806763	-29.001690	1674.718994	-611.808167	237.932602	1144.478149	-539.055786	-283.625793	1130.586304	-504.488007	263.056549	894.835632	-410.226593	-254.770020	896.967834	-489.566345	-2.743622	967.513855	544.551331	-117.713089	926.432800	560.297485	35.671284
-538.758667	75.702164	876.396912	-508.970184	-86.064201	870.998108	-607.657471	120.530800	500.196259	-576.920288	-142.274765	507.024780	-627.051880	133.599350	88.725052	-579.018188	-135.331726	90.524170	-548.384888	148.944839	1381.331421	-504.489410	-192.275040	1367.242798	-493.616364	-10.553315	1395.893677	-510.852814	-27.848209	1674.660156	-611.367676	239.277756	1144.150513	-539.902893	-283.142120	1130.462769	-503.062073	264.935059	894.997681	-411.267151	-253.829773	896.791138	-489.132080	-1.912988	967.415100	544.305603	-117.350471	926.513550	560.215149	36.054062
-538.020142	76.575241	876.222107	-508.709106	-85.295639	870.924988	-608.177490	120.716362	500.388062	-576.977600	-142.042145	507.131927	-627.115906	133.566772	88.719147	-578.998413	-135.214188	90.548363	-548.800537	149.747238	1380.996704	-505.071564	-191.552979	1367.114380	-494.124969	-9.751726	1395.801025	-511.856262	-26.696461	1674.591553	-610.872742	240.665314	1143.834595	-540.727478	-282.563538	1130.326294	-501.633789	266.853455	895.147156	-412.305664	-252.885651	896.534241	-488.753204	-1.161309	967.338257	544.061523	-116.971451	926.567017	560.181946	36.444481
-537.206482	77.465317	876.114258	-508.449860	-84.468399	870.841064	-608.812439	120.890900	500.607147	-576.963623	-141.704742	507.211212	-627.162048	133.557419	88.702042	-578.978882	-135.117126	90.574455	-549.225830	150.596359	1380.661499	-505.627411	-190.731903	1366.948120	-494.602905	-8.947783	1395.633423	-512.808228	-25.536308	1674.501099	-610.439575	241.843185	1143.398560	-541.437500	-282.065369	1130.178101	-500.155792	268.731171	895.361389	-413.376526	-251.969208	896.274048	-488.317169	-0.427658	967.283508	543.832520	-116.580780	926.617371	560.154724	36.746346
-536.455322	78.332932	876.017578	-508.229950	-83.625595	870.777832	-609.550659	121.089821	500.852386	-576.863281	-141.204468	507.222290	-627.349304	133.516266	88.708649	-578.891113	-135.004684	90.566635	-549.688232	151.387787	1380.349487	-506.117065	-189.923264	1366.757080	-495.055267	-8.152186	1395.529297	-513.722595	-24.354856	1674.389771	-610.036194	242.958099	1142.989624	-542.077087	-281.594696	1130.062256	-498.667786	270.594177	895.540222	-414.461792	-251.114258	895.908264	-487.904053	0.319662	967.233643	543.606445	-116.240608	926.658630	560.161865	37.028854
-535.683289	79.048225	875.914734	-508.012115	-82.872688	870.767639	-610.369995	121.279213	501.125061	-576.756470	-140.690964	507.220764	-627.492737	133.485687	88.710983	-578.808350	-134.909012	90.594688	-550.137756	152.200211	1380.043579	-506.577515	-189.112686	1366.581543	-495.515015	-7.352139	1395.396484	-514.602051	-23.204544	1674.287842	-609.587830	244.062637	1142.588379	-542.545654	-280.919464	1129.911743	-497.181580	272.381866	895.772217	-415.484375	-250.249695	895.502136	-487.463135	0.980307	967.199280	543.413025	-115.818260	926.668274	560.107239	37.434349
-535.048950	79.629913	875.841492	-507.812012	-82.218765	870.804932	-611.233215	121.437019	501.315155	-576.610413	-140.131439	507.267029	-627.613586	133.493408	88.750038	-578.359741	-134.773514	90.593964	-550.583801	153.003860	1379.829834	-507.004669	-188.314484	1366.436646	-495.940826	-6.531494	1395.309814	-515.429749	-22.051247	1674.196045	-609.154419	245.112961	1142.220337	-542.989502	-280.303162	1129.803223	-495.675690	274.093994	896.072876	-416.596771	-249.392166	895.040527	-487.081482	1.564847	967.195313	543.202881	-115.327301	926.697388	560.045349	37.915478
-534.286072	80.149460	875.834473	-507.348022	-81.757492	871.070557	-611.967102	121.597290	501.472992	-576.395081	-139.633865	507.293762	-627.643860	133.519455	88.761269	-578.111023	-134.683807	90.648369	-551.052185	153.837799	1379.587524	-507.396393	-187.488434	1366.317139	-496.392517	-5.736165	1395.259155	-516.228394	-20.908943	1674.115356	-608.733215	246.085556	1141.909302	-543.381470	-279.622223	1129.740356	-494.217682	275.739746	896.342102	-417.579590	-248.112503	894.451477	-486.578522	2.129369	967.362671	542.922119	-114.830452	926.742371	559.915283	38.408737
-533.574097	80.595581	875.911316	-506.897125	-81.292061	871.293701	-612.678772	121.779648	501.617157	-576.154541	-139.166245	507.357056	-627.637939	133.563477	88.734894	-577.758179	-134.580978	90.687195	-551.465576	154.592667	1379.439575	-507.839081	-186.685135	1366.244995	-496.820496	-4.951835	1395.285034	-516.978638	-19.768066	1674.060181	-608.351807	247.123215	1141.619751	-543.740784	-278.887756	1129.673340	-492.759216	277.337982	896.652344	-418.743530	-247.782135	894.131958	-486.089020	2.599094	967.545715	542.680176	-114.340904	926.815857	559.867737	38.809078
-533.019836	80.990883	875.950378	-506.580627	-80.883125	871.449768	-613.289795	121.995659	501.766724	-575.988831	-138.752655	507.423584	-627.734314	133.598175	88.707550	-577.654236	-134.530060	90.709709	-551.891663	155.371048	1379.324219	-508.213806	-185.964828	1366.248291	-497.265350	-4.182400	1395.290161	-517.708435	-18.658228	1674.014160	-607.920105	248.022064	1141.352539	-544.074219	-278.124451	1129.740356	-491.291473	278.813690	897.004028	-419.912506	-246.987732	893.688538	-485.685272	3.013734	967.654358	542.482971	-113.788086	926.861084	559.888794	39.338707
-532.596375	81.397987	875.995483	-506.370056	-80.461639	871.588989	-614.029175	122.283386	501.894684	-575.919983	-138.396851	507.506226	-627.902405	133.643524	88.685249	-577.625122	-134.473724	90.733398	-552.233398	156.140747	1379.235718	-508.645508	-185.176224	1366.294189	-497.694855	-3.377243	1395.337646	-518.408997	-17.531525	1673.981079	-607.538391	248.914108	1141.123901	-544.374756	-277.307526	1129.798828	-489.882904	280.306885	897.337585	-420.979736	-246.214752	893.281555	-485.388824	3.434504	967.753784	542.350952	-113.271248	926.911560	559.945557	39.854828
-532.184326	81.854347	876.046448	-506.141815	-80.033897	871.710632	-614.346375	122.452469	501.906677	-575.865601	-138.124191	507.570313	-627.855286	133.781799	88.613487	-577.599854	-134.445053	90.711090	-552.574280	156.938675	1379.182129	-509.033813	-184.420654	1366.375488	-498.106323	-2.620552	1395.406372	-519.071594	-16.432011	1673.953735	-607.148865	249.841003	1140.915039	-544.747375	-276.519501	1129.893921	-488.519104	281.669067	897.688843	-422.005798	-244.974808	892.723450	-485.084473	3.875649	967.845886	542.201660	-112.677490	926.963684	560.043152	40.357323
-531.852417	82.316452	876.088318	-505.927185	-79.583572	871.773804	-614.349609	122.605583	501.864899	-575.878906	-137.902313	507.623627	-627.698364	133.924698	88.606529	-577.596680	-134.401337	90.684959	-552.837463	157.700699	1379.154053	-509.468018	-183.714737	1366.480835	-498.461365	-1.860225	1395.481445	-519.716309	-15.342322	1673.937866	-606.756409	250.659439	1140.720581	-545.022522	-275.574524	1129.962158	-487.231171	282.940430	898.002991	-423.173584	-244.638489	892.486145	-484.826996	4.316622	967.904602	542.059875	-112.072182	927.021545	560.071228	40.904854
-531.544312	82.785622	876.124756	-505.743378	-79.104874	871.833923	-614.788391	123.010048	502.010956	-575.878906	-137.632233	507.627533	-627.758972	134.015411	88.629662	-577.551208	-134.432419	90.669273	-553.046387	158.410492	1378.973022	-509.866211	-183.023071	1366.600830	-498.787079	-1.135310	1395.532227	-520.346130	-14.271554	1673.946777	-606.325134	251.558426	1140.490356	-545.304321	-274.638062	1130.049683	-485.956451	284.143402	898.291382	-424.242981	-243.904495	892.080017	-484.596252	4.775739	967.958801	541.924133	-111.439865	927.029724	560.104614	41.500610
-531.324951	83.310623	876.156616	-505.587158	-78.600540	871.852905	-614.718201	123.179543	501.980225	-575.820251	-137.279144	507.572601	-627.821106	134.398560	88.759018	-577.568726	-134.442078	90.672684	-553.238525	159.168259	1378.902466	-510.299164	-182.348907	1366.750122	-499.119720	-0.424011	1395.564941	-520.938477	-13.211341	1673.940063	-605.876343	252.348846	1140.282959	-545.628052	-273.701416	1130.126587	-484.731628	285.214447	898.526306	-425.170898	-243.201767	891.740845	-484.414490	5.268240	967.987122	541.771301	-110.769753	927.078552	560.149475	42.155746
-531.134705	83.901207	876.188965	-505.443176	-78.007866	871.883789	-615.133179	123.525726	502.084076	-575.734253	-136.868454	507.530029	-627.982666	134.311478	88.762039	-577.399902	-134.436401	90.660362	-553.377563	159.859970	1378.790161	-510.659821	-181.704819	1366.904053	-499.383606	0.243333	1395.614746	-521.474548	-12.116834	1673.911377	-605.439575	253.179367	1140.106445	-545.921326	-272.736359	1130.214478	-483.536621	286.205994	898.749878	-426.118958	-242.431946	891.410522	-484.246155	5.849510	968.018616	541.628906	-110.090256	927.142639	560.169434	42.870358
-531.021729	84.407623	876.181458	-505.314453	-77.408264	871.893188	-615.224487	123.727478	502.053650	-575.742126	-136.478531	507.518646	-627.935486	134.263214	88.715912	-577.360168	-134.492386	90.693481	-553.403931	160.564911	1378.671021	-510.985138	-181.045685	1367.084595	-499.765045	0.946235	1395.535767	-522.033691	-11.111787	1673.999878	-604.927673	253.924698	1139.879028	-546.223877	-271.960846	1130.462891	-482.433167	287.133514	898.897034	-426.987030	-241.701508	891.145325	-484.119629	6.418337	968.017029	541.531738	-109.405853	927.182190	560.250977	43.501534
-531.034729	84.986382	876.202332	-505.283203	-76.848770	871.929443	-615.406006	123.978096	502.069702	-575.832642	-136.210907	507.585022	-627.908691	134.323380	88.705009	-577.292725	-134.488281	90.724686	-553.474304	161.255692	1378.556396	-511.348938	-180.422623	1367.253906	-499.868225	1.624786	1395.746338	-522.548340	-10.054030	1673.984253	-604.411621	254.651459	1139.627441	-546.595703	-270.919403	1130.498901	-481.301575	287.933929	899.011108	-427.838898	-240.939804	890.920593	-484.086487	7.009399	968.036194	541.443542	-108.745232	927.266357	560.380798	44.231579
-531.071045	85.654076	876.220642	-505.257782	-76.245743	871.947815	-615.702271	124.241646	502.143311	-575.964294	-135.957932	507.615021	-627.890930	134.355927	88.680496	-577.271179	-134.465164	90.756874	-553.486511	161.950867	1378.461304	-511.632721	-179.754303	1367.415894	-500.095093	2.280933	1395.801514	-523.081482	-9.056218	1674.078369	-603.896240	255.420792	1139.409668	-546.965576	-270.005310	1130.625366	-480.277771	288.694855	899.084412	-428.627441	-240.230698	890.759094	-484.082581	7.658206	968.050720	541.412415	-108.005081	927.363281	560.567078	44.888519
-531.155151	86.221222	876.214050	-505.303619	-75.601517	871.961426	-615.960266	124.468994	502.196411	-576.118164	-135.697464	507.682617	-627.865845	134.358276	88.666679	-577.215515	-134.436462	90.740387	-553.515015	162.610001	1378.347412	-511.906403	-179.141602	1367.557495	-500.319550	2.990043	1395.844971	-523.585938	-8.051846	1674.135010	-603.445007	256.120117	1139.194214	-547.358887	-269.192657	1130.758911	-479.324524	289.377533	899.120178	-429.400238	-239.454407	890.599243	-484.115204	8.290582	968.041687	541.463379	-107.166916	927.466309	560.791321	45.633270
-531.238098	86.859093	876.228394	-505.337982	-74.986671	871.975220	-616.287659	124.263702	502.281189	-576.213562	-135.382690	507.669403	-627.941040	134.358063	88.636482	-577.229553	-134.414032	90.747307	-553.547974	163.303146	1378.249390	-512.140808	-178.500626	1367.683594	-500.483856	3.631769	1395.869385	-524.091003	-7.055959	1674.192749	-602.957642	256.759247	1139.012207	-547.759766	-268.387878	1130.829590	-478.437592	289.969147	899.164612	-430.105835	-238.731537	890.470398	-484.163361	8.928239	968.051575	541.466736	-106.311005	927.593872	561.017334	46.433884
-531.340454	87.410706	876.248352	-505.374847	-74.419365	872.017273	-616.584229	124.775932	502.386047	-576.275452	-135.040726	507.654877	-627.879517	134.372467	88.698196	-577.189087	-134.346802	90.712105	-553.566711	163.969833	1378.159424	-512.322754	-177.876816	1367.799561	-500.615326	4.310758	1395.892700	-524.561584	-6.069340	1674.256958	-602.470398	257.293640	1138.802246	-548.164246	-267.604492	1130.898071	-477.608307	290.508026	899.177673	-430.775208	-238.042374	890.364319	-484.215973	9.517577	968.075439	541.472351	-105.426575	927.726257	561.197937	47.274986
-531.437866	87.851219	876.223633	-505.392700	-73.900452	872.043640	-616.873840	124.855682	502.411499	-576.313416	-134.635529	507.635925	-627.865906	134.337845	88.725510	-577.093018	-134.281967	90.696205	-553.563354	164.653717	1378.085327	-512.442810	-177.213745	1367.871094	-500.713684	4.959010	1395.909058	-525.026855	-5.092642	1674.319824	-602.009155	257.923035	1138.614502	-548.510681	-266.872589	1130.953369	-476.795380	290.876770	899.159790	-431.320099	-237.286255	890.299622	-484.252533	10.048829	968.066895	541.553650	-104.547859	927.867065	561.425232	48.178333
-531.565491	88.394730	876.218140	-505.406281	-73.419060	872.056824	-617.214050	124.945877	502.485352	-576.360718	-134.209946	507.653961	-627.878723	134.321533	88.769424	-577.068909	-134.214661	90.715088	-553.556641	165.302795	1377.980713	-512.502930	-176.562576	1367.947876	-500.783936	5.607988	1395.944092	-525.456604	-4.133768	1674.368774	-601.612915	258.379852	1138.425415	-548.860840	-266.175476	1131.039795	-476.117157	291.204193	899.075806	-431.862671	-236.636124	890.226440	-484.296478	10.599613	968.059814	541.715820	-103.605110	928.015442	561.806335	49.052654
-531.667725	88.904198	876.203552	-505.408661	-72.968155	872.105957	-617.527039	125.096886	502.520050	-576.380188	-133.844818	507.662445	-627.855408	134.300873	88.780731	-577.080811	-134.149414	90.764763	-553.563354	166.021988	1377.947388	-512.527283	-175.874527	1368.049927	-500.839813	6.283308	1395.969482	-525.848755	-3.175122	1674.426636	-601.218994	258.883514	1138.276489	-549.169312	-265.584564	1131.173096	-475.522736	291.476471	899.028625	-432.361633	-235.912689	890.251160	-484.328186	11.140327	968.067505	541.870056	-102.634209	928.185974	562.130554	49.908424
-531.712830	89.370209	876.221802	-505.447968	-72.435066	872.128601	-617.750244	125.205132	502.540741	-576.404785	-133.514938	507.727051	-627.828003	134.281021	88.785492	-577.017273	-134.098785	90.791374	-553.583923	166.702484	1377.941772	-512.575928	-175.244858	1368.132690	-500.907379	6.919131	1396.003052	-526.241455	-2.205938	1674.501465	-600.870911	259.289734	1138.122314	-549.475586	-265.001709	1131.285278	-474.882965	291.535614	898.918152	-432.785370	-235.271423	890.292480	-484.347870	11.648834	968.079468	542.110657	-101.759377	928.390015	562.533875	50.759815
-531.832031	89.784500	876.242981	-505.563080	-71.977264	872.168030	-617.941284	125.302536	502.561768	-576.526733	-133.247635	507.801849	-627.814758	134.279968	88.756897	-576.996155	-134.036148	90.851906	-553.568848	167.322586	1377.930786	-512.552795	-174.616592	1368.244751	-500.956879	7.601580	1396.062622	-526.575867	-1.293208	1674.579468	-600.574524	259.678772	1137.958618	-549.780396	-264.518555	1131.471191	-474.417999	291.565948	898.850098	-433.195557	-234.653214	890.395142	-484.436127	12.102186	968.098633	542.419312	-100.718819	928.541382	562.916870	51.789700
-531.977295	90.248177	876.294373	-505.668060	-71.552399	872.211182	-618.496887	125.624046	502.663086	-576.685608	-133.013611	507.842285	-627.935974	134.228210	88.773643	-576.984070	-133.983597	90.862099	-553.565125	167.980301	1377.957886	-512.585510	-173.981689	1368.366089	-501.023071	8.211902	1396.148071	-526.903198	-0.323492	1674.628906	-600.305908	260.025909	1137.825439	-550.079285	-264.015533	1131.643677	-473.987305	291.414246	898.726196	-433.557465	-234.031616	890.554138	-484.538330	12.553332	968.137329	542.676880	-99.829269	928.721313	563.444580	52.597778
-532.124817	90.698280	876.357666	-505.761444	-71.131096	872.283813	-618.720276	125.704308	502.674164	-576.842957	-132.701706	507.865997	-627.889648	134.269257	88.768463	-576.998596	-133.944183	90.858131	-553.573853	168.610458	1378.015747	-512.643921	-173.388489	1368.507935	-501.093201	8.809600	1396.239746	-527.258423	0.513436	1674.751221	-600.142578	260.286438	1137.719482	-550.323914	-263.582855	1131.805786	-473.596954	291.219604	898.589905	-433.828064	-233.469009	890.752991	-484.655640	13.005911	968.203552	542.908203	-98.892654	928.878235	563.927124	53.454674
-532.276917	91.095497	876.398438	-505.901367	-70.681824	872.307251	-618.965515	125.899315	502.628723	-576.991028	-132.421768	507.841492	-627.892212	134.270020	88.783981	-577.040039	-133.888977	90.830856	-553.568542	169.241852	1378.046753	-512.708679	-172.802109	1368.618896	-501.146973	9.408539	1396.309448	-527.564758	1.376464	1674.813599	-599.978394	260.510345	1137.664673	-550.560730	-263.124542	1131.989014	-473.287354	291.042267	898.492615	-434.029510	-232.894379	890.981750	-484.763733	13.429268	968.221802	543.207031	-97.881783	929.005066	564.457397	54.306313
-532.409729	91.513145	876.405029	-506.065704	-70.272003	872.315002	-619.278381	126.176331	502.631683	-577.289124	-132.077087	507.764801	-627.953186	134.288910	88.783379	-577.051025	-133.862656	90.782326	-553.507874	169.836868	1378.062622	-512.712158	-172.258774	1368.762329	-501.182068	9.936680	1396.346802	-527.824890	2.239177	1674.856445	-600.058350	261.045532	1137.567505	-550.753052	-262.733490	1132.182129	-472.972015	290.742920	898.370056	-434.180634	-232.351028	891.223999	-484.848328	13.847845	968.205383	543.517456	-97.116669	929.165100	565.357361	54.582298
-532.548401	91.923775	876.410339	-506.204651	-69.850388	872.327087	-619.537842	126.484688	502.668976	-577.584290	-131.695358	507.645721	-627.953491	134.333847	88.815216	-577.071899	-133.860123	90.734413	-553.431702	170.404739	1378.038086	-512.723328	-171.682709	1368.901855	-501.209229	10.535583	1396.365479	-528.067383	3.098444	1674.881836	-600.049255	261.272369	1137.442871	-550.874512	-262.329376	1132.380371	-472.791962	290.563171	898.248230	-434.263336	-231.865189	891.459351	-484.913574	14.280746	968.186523	543.855469	-96.041962	929.221191	566.004700	55.591331
-532.684021	92.338158	876.410278	-506.343384	-69.401466	872.309326	-619.767761	126.784988	502.670685	-577.794189	-131.428955	507.577026	-627.952026	134.412079	88.817749	-577.162903	-133.846985	90.680122	-553.346130	170.971603	1378.024658	-512.762512	-171.133163	1369.059448	-501.222870	11.070786	1396.370361	-528.261108	3.890117	1674.910767	-600.035278	261.417816	1137.302002	-550.992981	-261.902222	1132.560181	-472.634460	290.318726	898.069580	-434.233154	-231.422958	891.718689	-484.971252	14.715860	968.148254	544.026001	-94.935623	929.271729	566.581177	56.574245
-532.891846	92.724030	876.414124	-506.555298	-68.936028	872.297241	-619.258484	126.742226	502.430511	-578.000793	-131.173279	507.552246	-627.556946	134.569778	88.732681	-577.131775	-133.843597	90.690163	-553.270325	171.472061	1377.972412	-512.831177	-170.608109	1369.235229	-501.277252	11.695701	1396.526367	-528.461792	4.730756	1674.948608	-600.030640	261.524414	1137.157837	-551.057800	-261.618164	1132.777588	-472.497223	289.989807	897.920959	-434.131439	-230.974472	892.018982	-485.073273	15.151557	968.103943	544.180237	-93.671745	929.313904	566.950378	58.003277
-533.073242	93.142609	876.435242	-506.748260	-68.547600	872.289429	-619.508667	126.920006	502.408661	-578.220886	-130.969788	507.558838	-627.506042	134.633606	88.731377	-577.054749	-133.848053	90.714462	-553.179382	172.004623	1377.964478	-512.882324	-170.125565	1369.417847	-501.331512	12.234384	1396.578491	-528.634277	5.496684	1674.983398	-600.077759	261.649536	1136.967285	-551.101685	-261.302094	1132.980591	-472.396881	289.683472	897.793884	-433.977997	-230.574005	892.358154	-485.152069	15.553885	968.070557	544.427734	-92.410957	929.309265	567.589966	59.167294
-533.295593	93.614372	876.477112	-506.990936	-68.113998	872.297058	-620.966553	127.467903	502.688629	-578.431396	-130.673309	507.555389	-628.067078	134.522217	88.788773	-576.956726	-133.859299	90.720901	-553.149719	172.521088	1377.931885	-512.993225	-169.664673	1369.594482	-501.396576	12.710541	1396.636353	-528.774780	6.218211	1675.026123	-600.178528	261.755615	1136.802612	-551.143188	-261.030640	1133.202026	-472.343262	289.349731	897.637756	-433.802246	-230.249100	892.710205	-485.276245	16.000221	968.055237	544.701233	-91.242393	929.282471	568.347412	60.191647
-533.539856	94.005035	876.475586	-507.224945	-67.749710	872.307861	-621.453247	127.682655	502.717346	-578.649658	-130.446899	507.575348	-628.190430	134.513596	88.816093	-576.902222	-133.865829	90.709953	-552.998779	173.018295	1377.930542	-513.028015	-169.202057	1369.763306	-501.398102	13.144390	1396.711426	-528.949219	6.962029	1675.083984	-600.267456	261.819855	1136.671997	-551.149902	-260.777985	1133.431152	-472.328491	289.013428	897.464905	-433.549377	-229.927994	893.071228	-485.397186	16.406937	968.014832	544.930420	-90.034492	929.233704	568.979370	61.295631
-533.750793	94.387619	876.477112	-507.486877	-67.312737	872.284180	-620.994385	127.636665	502.493927	-578.880127	-130.207687	507.559448	-627.762695	134.666245	88.733170	-576.874878	-133.874207	90.696754	-553.096252	173.523560	1377.891846	-513.287537	-168.755630	1369.915771	-501.534302	13.628355	1396.743530	-529.106018	7.660812	1675.100708	-600.369141	261.910004	1136.502930	-551.135559	-260.489258	1133.583740	-472.328491	288.648407	897.268738	-433.218079	-229.622009	893.392944	-485.489594	16.816950	967.949768	545.127319	-88.853294	929.114746	569.598816	62.410126
-533.996643	94.772850	876.435364	-507.761658	-66.921257	872.228455	-621.288696	127.771019	502.432953	-579.139099	-129.932602	507.507141	-627.736389	134.737671	88.730942	-576.791260	-133.832932	90.619347	-553.083252	174.053909	1377.820068	-513.447083	-168.250946	1370.028076	-501.545502	13.974430	1396.615112	-529.233215	8.344460	1675.097534	-600.439270	262.002777	1136.338135	-551.061279	-260.241730	1133.698364	-472.396484	288.364716	897.029297	-432.824890	-229.393280	893.692688	-485.574219	17.221344	967.834290	545.411194	-87.832878	928.985046	570.471680	63.052948
-534.243591	95.118706	876.396851	-508.000916	-66.577843	872.198120	-622.807739	128.293625	502.694244	-579.445923	-129.712448	507.464050	-628.182922	134.694412	88.783440	-576.688721	-133.847214	90.572876	-553.035156	174.478958	1377.721191	-513.487854	-167.860916	1370.127808	-501.636353	14.531999	1396.726563	-529.374390	8.988669	1675.078125	-600.530945	262.135681	1136.135132	-550.937805	-259.989319	1133.825684	-472.505402	288.082550	896.745422	-432.342316	-229.186462	893.978455	-485.648468	17.601446	967.734741	545.559204	-86.511086	928.744934	570.804749	64.526131
-534.481445	95.492706	876.370483	-508.217346	-66.158073	872.163086	-622.488159	128.171417	502.505707	-579.806396	-129.498749	507.439880	-627.815552	134.887695	88.728752	-576.710632	-133.803009	90.507652	-552.955383	174.940979	1377.633423	-513.496155	-167.482193	1370.258423	-501.666565	14.926223	1396.717041	-529.522278	9.645976	1675.036865	-600.625793	262.270355	1135.960205	-550.771484	-259.751465	1133.962036	-472.617371	287.783478	896.453613	-431.825806	-228.989166	894.247559	-485.725708	18.024796	967.645996	545.728088	-85.456543	928.546997	571.369263	65.483620
-534.697876	95.899529	876.377930	-508.431793	-65.707199	872.096558	-622.673706	128.225159	502.442047	-580.126709	-129.244965	507.422058	-627.782288	135.006210	88.714958	-576.625427	-133.765625	90.428177	-552.973022	175.389130	1377.544067	-513.587280	-167.031128	1370.355591	-501.719299	15.374283	1396.727783	-529.650024	10.248993	1675.031372	-600.739136	262.453979	1135.795776	-550.597839	-259.517212	1134.063965	-472.766144	287.494904	896.167114	-431.277466	-228.830658	894.532715	-485.805664	18.435637	967.565308	545.928040	-84.352470	928.339722	571.892212	66.487083
-534.959351	96.325737	876.408508	-508.652313	-65.315865	872.048340	-623.137085	128.459946	502.477386	-580.528809	-129.031967	507.431061	-627.688477	134.746841	88.463478	-576.593567	-133.750168	90.418724	-552.988159	175.825302	1377.476196	-513.696472	-166.593628	1370.477173	-501.786041	15.794821	1396.768921	-529.776733	10.839380	1675.036011	-600.849915	262.650421	1135.641968	-550.379333	-259.316437	1134.177368	-472.992920	287.232574	895.895142	-430.655792	-228.730637	894.877258	-485.914307	18.830137	967.506226	546.163574	-83.373291	928.155823	572.481262	67.340134
-535.246582	96.773247	876.483398	-508.904144	-64.953232	872.046875	-623.566589	128.690781	502.522675	-580.930725	-128.789978	507.413330	-627.950012	134.757767	88.482758	-576.538452	-133.746231	90.392944	-553.029419	176.259415	1377.432617	-513.801941	-166.169174	1370.619141	-501.843781	16.190012	1396.809082	-529.926514	11.399019	1675.048096	-600.955444	262.825409	1135.526245	-550.121643	-259.156342	1134.325439	-473.241516	286.998840	895.590698	-430.005005	-228.625778	895.231873	-486.073578	19.216412	967.501038	546.453735	-82.415756	927.972900	573.087402	68.125824
-535.557251	97.197525	876.575378	-509.114441	-64.538490	872.014465	-623.988892	128.927460	502.540405	-581.351074	-128.627274	507.406433	-627.911743	134.848434	88.427719	-576.584656	-133.758820	90.376869	-553.072632	176.661240	1377.409302	-513.907898	-165.814941	1370.750122	-501.918823	16.596062	1396.838257	-530.081055	11.924726	1675.064087	-601.050415	263.012085	1135.416382	-549.838806	-258.982666	1134.481201	-473.528778	286.828339	895.267578	-429.340424	-228.587433	895.581665	-486.227539	19.604914	967.490723	546.877258	-81.663429	927.871521	573.898926	68.729828
-535.989441	97.514259	876.588257	-509.502014	-64.099899	871.926453	-624.337891	129.169296	502.486450	-581.772156	-128.361038	507.343781	-627.969910	134.895950	88.408066	-576.578979	-133.758194	90.299561	-553.142334	177.082901	1377.353638	-513.983276	-165.453766	1370.872681	-501.997467	16.977066	1396.866333	-530.222961	12.443888	1675.056030	-601.143921	263.239960	1135.298096	-549.535156	-258.780487	1134.610229	-473.854858	286.626862	894.925171	-428.582245	-228.585526	895.915405	-486.474915	19.965244	967.390686	547.410400	-80.866722	927.812988	574.773376	69.454155
-536.400024	96.964890	876.306580	-509.730194	-64.045158	871.926208	-624.458069	129.402344	502.246429	-582.156128	-128.150696	507.365753	-627.964111	134.962219	88.368103	-576.649109	-133.718582	90.258598	-553.173828	177.350739	1377.173706	-514.071594	-165.037476	1370.991699	-502.076385	17.330297	1396.871948	-530.395081	12.936613	1675.049194	-601.251038	263.514038	1135.200073	-549.200073	-258.606934	1134.745728	-474.212402	286.438660	894.558167	-427.811218	-228.583694	896.248718	-486.633698	19.962610	967.178101	547.937683	-79.902824	927.802979	575.593994	70.348015
-536.760437	97.325775	876.326416	-509.945587	-63.729782	871.907349	-624.651123	129.675018	502.213043	-582.511169	-127.963081	507.334564	-627.971497	135.032944	88.374001	-576.705505	-133.737244	90.222878	-553.250793	177.850327	1377.256226	-514.144531	-164.673721	1371.111084	-502.170715	17.684223	1396.910156	-530.555298	13.422126	1675.087769	-601.349304	263.783081	1135.139526	-548.817505	-258.433502	1134.874634	-474.602478	286.291901	894.182861	-427.009277	-228.623703	896.603516	-486.819122	20.328377	967.137329	548.543579	-79.035378	927.939331	576.590088	71.170982
-537.098816	97.632584	876.368286	-510.208862	-63.360527	871.890503	-624.861084	129.960892	502.227112	-582.747131	-127.758202	507.303894	-627.995361	135.091125	88.394409	-576.673584	-133.699158	90.159317	-553.323730	178.251114	1377.245117	-514.219666	-164.323959	1371.231934	-502.277435	18.038733	1396.933472	-530.737915	13.878529	1675.121216	-601.462280	264.070618	1135.063354	-548.449341	-258.264587	1135.005981	-475.054535	286.159607	893.814209	-426.173004	-228.709290	896.935852	-487.016083	20.669378	967.108887	549.122986	-77.966957	928.097961	577.604858	72.054504
-537.454468	97.908051	876.414673	-510.459930	-62.928333	871.865601	-624.984619	130.208054	502.234192	-582.897583	-127.554062	507.222443	-628.176819	135.455078	88.647392	-576.641174	-133.694214	90.114960	-553.426636	178.585327	1377.227295	-514.255066	-163.934372	1371.360352	-502.340698	18.416531	1396.980835	-530.922241	14.332012	1675.167969	-601.589539	264.353699	1135.018799	-548.045044	-258.080353	1135.120850	-475.548798	286.031219	893.480286	-425.349976	-228.815765	897.271729	-487.239441	21.023600	967.088074	549.453125	-77.050171	928.303650	578.644531	72.817200
-537.952759	98.349457	876.509155	-510.855164	-62.449120	871.735596	-625.259705	130.472610	502.276459	-583.154419	-127.412552	507.194580	-628.245117	135.516266	88.649559	-576.738464	-133.703918	90.101669	-553.520264	178.929520	1377.253784	-514.297729	-163.572296	1371.494873	-502.388672	18.772438	1397.034546	-531.110291	14.760867	1675.222290	-601.704956	264.609131	1134.972290	-547.601868	-257.938995	1135.275146	-476.110535	285.868683	893.158630	-424.426605	-228.942963	897.688416	-487.565735	21.400112	967.025818	550.028870	-76.060974	928.470276	579.927795	73.529495
-538.373718	98.805588	876.605591	-511.121216	-62.057457	871.598755	-625.481628	130.693451	502.287445	-583.340149	-127.248238	507.161682	-628.338867	135.536377	88.651512	-576.865051	-133.687790	90.103104	-553.619629	179.270935	1377.288574	-514.283813	-163.210373	1371.683838	-502.440643	19.105799	1397.101440	-531.284790	15.180907	1675.286133	-601.823669	264.837769	1134.966553	-547.145813	-257.831116	1135.497559	-476.662079	285.726746	892.846069	-423.565063	-229.017776	898.098816	-487.818878	21.739702	966.972778	551.424133	-75.055595	928.525818	581.590820	74.630440
-538.633301	99.066963	876.672607	-511.164368	-61.806778	871.693848	-625.585693	130.823868	502.223663	-583.410217	-126.994766	507.135071	-628.507202	135.488037	88.614517	-576.834106	-133.695084	90.123886	-553.707520	179.593628	1377.297729	-514.268921	-162.852524	1371.849609	-502.514557	19.456789	1397.163086	-531.436829	15.557156	1675.331055	-601.925415	265.101349	1134.966064	-546.643372	-257.682465	1135.688232	-477.192108	285.637756	892.587830	-422.656067	-229.178772	898.529663	-487.968536	22.061781	967.050720	552.409363	-73.922356	928.630981	583.048889	75.576118
-538.821045	99.488144	876.704834	-511.188812	-61.492184	871.783447	-625.588806	131.005707	502.205963	-583.474854	-126.727692	507.107422	-628.405945	135.568405	88.620956	-576.806763	-133.726700	90.178627	-553.802917	179.970993	1377.363892	-514.235535	-162.450546	1372.003662	-502.572144	19.810093	1397.216675	-531.590332	15.995897	1675.387451	-602.049866	265.348236	1134.975830	-546.143311	-257.686188	1135.937134	-477.703552	285.484650	892.332214	-421.768799	-229.333954	898.946899	-488.082458	22.496603	967.112244	553.336426	-72.827675	928.734680	584.450867	76.607361
-539.126709	99.887527	876.787537	-511.252472	-61.234047	871.893921	-625.723450	131.180801	502.235748	-583.592224	-126.507133	507.096863	-628.189087	135.297256	88.415848	-576.847900	-133.701691	90.187378	-553.907837	180.328384	1377.468872	-514.178467	-162.081360	1372.208252	-502.647278	20.177921	1397.253662	-531.747803	16.415960	1675.430420	-602.224854	265.622894	1135.063232	-545.660034	-257.674011	1136.160767	-478.300842	285.414124	892.115967	-420.855591	-229.526871	899.385437	-488.285370	22.890471	967.213623	554.267029	-71.774406	928.773865	585.904175	77.531769
-539.460632	100.126595	876.865356	-511.360107	-60.984829	871.941467	-625.893921	131.361435	502.246613	-583.719482	-126.367485	507.141144	-628.136719	135.302719	88.409889	-576.880798	-133.667130	90.170143	-554.032410	180.652237	1377.578735	-514.095581	-161.693634	1372.379150	-502.753540	20.528219	1397.306641	-531.899597	16.792131	1675.512939	-602.430054	265.865479	1135.180298	-545.160522	-257.632141	1136.416748	-478.929108	285.332886	891.940857	-419.795013	-229.187775	899.741516	-488.498901	23.170595	967.272095	555.209961	-70.570679	928.752380	587.190857	78.680061
-539.747498	100.249298	876.884521	-511.485565	-60.687859	871.966309	-626.074341	131.512482	502.304413	-583.919373	-126.302162	507.180634	-628.126404	135.303192	88.421097	-577.033752	-133.611725	90.156265	-554.144104	180.907959	1377.680176	-514.019836	-161.313522	1372.501343	-502.834503	20.823854	1397.390503	-532.054260	17.133083	1675.593018	-602.683533	266.078918	1135.338135	-544.616150	-257.750549	1136.671021	-479.627777	285.356140	891.872925	-419.009308	-229.845551	900.256104	-488.714020	23.423021	967.295959	556.093628	-69.428642	928.742371	588.377380	79.734619
-540.024597	100.363853	876.885315	-511.617859	-60.366367	871.940979	-626.440430	131.870544	502.439972	-584.054199	-126.252647	507.174438	-628.163513	135.318985	88.459290	-577.192993	-133.561935	90.077721	-554.293396	181.185791	1377.770020	-513.937866	-160.956085	1372.621948	-502.914063	21.134621	1397.443970	-532.248962	17.458790	1675.628418	-602.993286	266.289032	1135.458862	-544.047241	-257.603516	1136.808594	-480.254120	285.257751	891.757507	-418.091248	-230.101349	900.673706	-488.930023	23.661766	967.287354	556.899109	-68.175758	928.631958	589.400330	80.872856
-540.350525	100.707428	876.884094	-511.750793	-60.070736	871.913635	-626.573853	131.985336	502.439087	-584.159790	-126.135612	507.141266	-628.066528	135.358810	88.453430	-577.376160	-133.537415	90.042633	-554.458374	181.480133	1377.796753	-513.863586	-160.574280	1372.714600	-502.989594	21.487118	1397.444946	-532.350403	17.842453	1675.658081	-603.298035	266.546906	1135.528198	-543.560059	-257.718964	1136.939453	-480.892578	285.215637	891.617981	-417.165009	-230.253204	901.056946	-489.174500	24.006611	967.278076	557.726868	-66.994827	928.490051	590.376526	82.055336
-540.666931	101.040794	876.852173	-511.833435	-59.840485	871.882507	-626.726013	132.160080	502.378540	-584.152893	-126.019630	507.120605	-628.065796	135.380615	88.409622	-577.427979	-133.534012	90.021782	-554.599365	181.678497	1377.657959	-513.763489	-160.192230	1372.791382	-503.056763	21.855110	1397.374023	-532.458313	18.207003	1675.617920	-603.637146	266.811005	1135.517944	-542.991638	-257.845856	1137.184082	-481.509491	285.225677	891.454407	-416.294556	-230.400513	901.411011	-489.398987	24.335375	967.254578	558.354248	-65.762703	928.349243	591.162720	83.216263
-540.903015	101.458015	876.754395	-511.919250	-59.566555	871.878113	-626.752197	132.334854	502.220215	-584.003174	-125.863113	507.090424	-628.025879	135.419754	88.388809	-577.424805	-133.511185	90.037712	-554.767212	181.998947	1377.630981	-513.644592	-159.839661	1372.894165	-503.149994	22.207939	1397.306030	-532.544189	18.604107	1675.574951	-603.983093	267.039948	1135.464844	-542.457520	-257.946625	1137.381714	-482.149902	285.371155	891.307373	-415.393616	-230.601379	901.769714	-489.583344	24.761518	967.209534	559.091919	-64.396645	928.278931	591.895142	84.494759
-541.105652	101.694725	876.726868	-511.996918	-59.298138	871.902039	-626.836731	132.431580	502.150970	-583.729553	-125.796471	507.145508	-627.999329	135.426895	88.392532	-577.283569	-133.476135	90.140877	-554.955811	182.293488	1377.648193	-513.524109	-159.474930	1373.033203	-503.217041	22.573034	1397.310547	-532.616882	18.957520	1675.579224	-604.391357	267.324097	1135.485962	-541.913391	-258.073822	1137.612671	-482.790131	285.493225	891.216614	-414.564026	-230.772583	902.130981	-489.746948	25.068640	967.214722	559.635986	-63.166378	928.317261	592.528442	85.657326
-541.335938	101.937935	876.795715	-512.079956	-59.002354	871.943604	-626.965637	132.368286	502.120911	-583.689636	-125.694824	507.190521	-628.022461	135.420059	88.408493	-577.283020	-133.461624	90.200127	-555.168396	182.538712	1377.757568	-513.383484	-159.127686	1373.176392	-503.315399	22.903984	1397.386841	-532.711792	19.247272	1675.620239	-604.840332	267.574188	1135.558594	-541.334900	-257.913483	1137.732910	-483.342224	285.397064	891.198181	-413.676697	-230.946930	902.569275	-489.934265	25.351404	967.281555	560.279358	-61.768288	928.327271	593.138184	86.826294
-541.658020	102.120232	876.876953	-512.183411	-58.753044	871.978394	-627.088806	132.366760	502.213928	-583.700134	-125.610001	507.290131	-627.956604	135.444092	88.423439	-577.260986	-133.407150	90.229713	-555.422974	182.910324	1378.036499	-513.253540	-158.829865	1373.321289	-503.421295	23.203880	1397.486206	-532.759644	19.590929	1675.739014	-605.325928	267.721436	1135.721191	-540.835815	-257.992004	1137.971069	-483.981140	285.432251	891.240845	-412.825287	-231.110992	903.014465	-490.165588	25.588383	967.345947	560.823669	-60.511555	928.454224	593.657349	87.932182
-541.957642	102.210983	876.879456	-512.293091	-58.507431	871.982056	-627.276917	132.560028	502.321655	-583.756836	-125.552589	507.298828	-627.955750	135.438385	88.436996	-577.353088	-133.389099	90.237671	-555.707947	183.159058	1378.106201	-513.156799	-158.492935	1373.396240	-503.514465	23.479221	1397.555298	-532.838257	19.911394	1675.783203	-605.821777	267.850555	1135.848267	-540.351990	-258.262787	1138.239258	-484.697723	285.610809	891.288513	-412.022522	-231.231369	903.419128	-490.374847	25.803583	967.348877	560.741272	-59.478153	928.722839	593.862305	88.785370
-542.239563	102.330414	876.805176	-512.350098	-58.293362	871.940063	-627.360718	132.632507	502.238586	-583.771667	-125.450073	507.274384	-627.956787	135.431274	88.367416	-577.454590	-133.354187	90.199692	-556.042603	183.395203	1378.101685	-513.061401	-158.187546	1373.428833	-503.639496	23.770943	1397.548584	-532.925171	20.213966	1675.764404	-606.430969	268.080597	1135.862915	-539.855408	-258.300354	1138.393066	-485.320770	285.710876	891.186218	-411.271271	-231.370148	903.715332	-490.548035	26.042164	967.289124	560.986572	-58.195221	928.810364	594.194946	89.939316
-542.473755	102.522240	876.685120	-512.426758	-58.097038	871.865967	-627.435120	132.791626	502.105499	-583.806274	-125.388649	507.207458	-627.926819	135.465546	88.303436	-577.492554	-133.349548	90.100601	-556.381775	183.612778	1377.995850	-512.930481	-157.916260	1373.456665	-503.775452	24.086576	1397.462280	-532.998413	20.505219	1675.683105	-607.051392	268.302277	1135.791870	-539.406982	-258.346161	1138.489624	-486.019135	285.905853	891.046997	-410.567810	-231.490158	903.925903	-490.693970	26.300961	967.185486	561.210876	-56.950504	928.840942	594.531494	91.094231
-542.729980	102.864822	876.623108	-512.438416	-57.886257	871.797424	-627.508850	132.954880	502.027435	-583.773438	-125.255814	507.132141	-628.288818	135.733200	88.500008	-577.503540	-133.357849	90.017868	-556.713501	183.861053	1377.909790	-512.794128	-157.617249	1373.489258	-503.889557	24.408966	1397.337769	-533.080811	20.825092	1675.604614	-607.664856	268.553314	1135.711548	-538.913818	-258.402710	1138.584839	-486.715546	286.185974	890.956421	-409.875214	-231.653030	904.113220	-490.833344	26.625425	967.120239	561.245361	-55.839039	928.882690	594.823120	92.168938
-542.930237	103.171371	876.611755	-512.452454	-57.646267	871.759399	-627.668640	133.099869	502.052917	-583.766602	-125.181358	507.053986	-628.273926	135.756470	88.512085	-577.557800	-133.383347	89.983124	-557.099121	184.105942	1377.883057	-512.601563	-157.338989	1373.541016	-504.007446	24.716715	1397.287842	-533.149780	21.126310	1675.570923	-608.315308	268.692108	1135.692017	-538.419006	-258.430267	1138.697266	-487.498871	286.645874	890.950256	-409.160492	-231.687622	904.337769	-490.943451	26.923517	967.095642	561.284302	-54.484715	929.092468	595.009705	93.267685
-543.195435	103.319923	876.706543	-512.449829	-57.457607	871.801758	-627.699036	133.156189	502.072815	-583.723633	-125.053062	507.047516	-628.219604	135.769867	88.553482	-577.483032	-133.389008	90.036362	-557.478271	184.301743	1377.937378	-512.416565	-157.067581	1373.623535	-504.122223	24.962091	1397.343994	-533.273376	21.356590	1675.594604	-608.967651	268.862366	1135.764526	-537.934448	-258.399323	1138.829102	-488.168488	286.775055	890.957947	-408.497131	-231.748795	904.604980	-491.087585	27.121532	967.167969	561.210327	-53.126656	929.304199	595.118774	94.374763
-543.463623	103.341385	876.846130	-512.472229	-57.192947	871.854614	-627.741516	133.187790	502.134308	-583.666138	-124.945053	507.054718	-628.184937	135.780518	88.595085	-577.416138	-133.402496	90.104172	-557.847229	184.431000	1378.024658	-512.239502	-156.816940	1373.752075	-504.237549	25.206661	1397.479980	-533.322754	21.645470	1675.704102	-609.659180	268.907898	1135.857422	-537.486633	-258.344513	1138.995605	-488.909271	287.106812	891.090637	-407.868622	-231.793076	904.941406	-491.240540	27.275438	967.266724	560.755676	-51.592213	929.228210	595.104492	95.560150
-543.688843	103.500458	876.981018	-512.488953	-56.874573	871.894104	-627.719421	133.179657	502.146698	-583.676758	-124.888138	507.138092	-628.015442	135.844681	88.589935	-577.406128	-133.371475	90.188095	-558.245544	184.565491	1378.129028	-512.060913	-156.570709	1373.896851	-504.333069	25.475073	1397.613770	-533.416992	21.898399	1675.789063	-610.301819	269.056580	1135.932007	-537.002686	-258.119812	1139.085083	-489.670502	287.376434	891.215027	-407.267334	-231.798111	905.232788	-491.364624	27.510183	967.355347	561.477356	-50.420269	929.412537	595.472534	97.195541
-543.905884	103.731895	877.031006	-512.506958	-56.598892	871.907349	-627.757935	133.265945	502.100830	-583.746155	-124.815559	507.170258	-627.983948	135.895248	88.575111	-577.461365	-133.371460	90.214073	-558.684692	184.708466	1378.129883	-511.877167	-156.315765	1374.031372	-504.496368	25.747101	1397.680542	-533.546936	22.142647	1675.814453	-611.043884	269.103363	1135.972656	-536.559753	-258.215698	1139.396362	-490.339478	287.837952	891.250366	-406.751434	-231.794174	905.494507	-491.475098	27.790655	967.382935	561.177551	-48.694180	929.666138	595.233337	98.547249
-544.074951	104.070091	877.017029	-512.490356	-56.369011	871.894897	-627.778320	133.308014	501.985565	-583.813721	-124.778366	507.142975	-627.953125	135.931335	88.511360	-577.502991	-133.367920	90.154724	-559.147400	184.879303	1378.104980	-511.658813	-156.068268	1374.130615	-504.659149	26.023588	1397.664429	-533.691284	22.407822	1675.770630	-611.751160	269.178497	1135.926025	-536.163635	-258.100952	1139.563965	-491.107788	288.323822	891.235107	-406.293396	-231.800476	905.632874	-491.552521	28.115049	967.368347	561.115234	-47.031742	929.597656	595.064941	100.150826
-544.380676	104.314743	876.938721	-512.562195	-56.153725	871.823120	-627.615295	133.224976	501.773132	-583.911499	-124.731720	507.104248	-627.858398	135.972549	88.402618	-577.611816	-133.367111	90.101677	-559.612183	185.063065	1378.045654	-511.446136	-155.823608	1374.206543	-504.839813	26.307816	1397.593262	-533.857849	22.657085	1675.688721	-612.519165	269.332550	1135.896606	-535.762207	-258.047302	1139.673706	-491.918549	288.860565	891.249939	-405.888885	-231.703629	905.747314	-491.703552	28.409613	967.275391	561.371460	-45.730534	929.471497	594.936951	102.097824
-544.660400	104.384270	876.859375	-512.591431	-56.025280	871.757874	-627.723389	133.484665	501.751801	-583.951355	-124.666954	507.025024	-627.861877	135.964172	88.388290	-577.692139	-133.379684	89.990105	-560.119995	185.212097	1378.022461	-511.240479	-155.588257	1374.246216	-505.014496	26.563442	1397.581543	-534.036804	22.892565	1675.641235	-613.245667	269.446625	1135.922852	-535.408569	-258.046021	1139.760498	-492.622650	289.460052	891.306702	-405.500000	-231.632538	905.832581	-491.831146	28.581589	967.189026	561.197449	-43.921967	929.535461	594.362427	104.065216
-544.884094	104.536369	876.888855	-512.603027	-55.842491	871.732910	-628.249268	133.518021	501.877533	-584.032288	-124.639465	506.975098	-627.918030	135.595612	88.222816	-577.717224	-133.426743	89.949287	-560.593506	185.310287	1378.093140	-511.016998	-155.394318	1374.303589	-505.160919	26.751612	1397.612427	-534.213867	23.104626	1675.656494	-613.962097	269.569092	1136.016357	-535.013855	-257.992035	1139.862671	-493.380707	289.948395	891.403564	-405.100555	-231.527847	905.960693	-491.940094	28.768929	967.186890	560.991638	-42.071568	929.594360	593.700378	105.986809
-545.077759	104.728477	877.022278	-512.606384	-55.620564	871.744751	-627.584167	133.481415	501.856171	-584.060669	-124.585594	506.951538	-627.513916	135.724152	88.305191	-577.645874	-133.396317	89.914894	-561.066101	185.386826	1378.214722	-510.736938	-155.185654	1374.402466	-505.291046	26.922260	1397.728027	-534.399780	23.337872	1675.735718	-614.690491	269.609192	1136.160034	-534.588135	-257.920776	1139.973755	-494.256104	290.275543	891.410645	-404.715851	-231.419479	906.088623	-492.040649	28.949522	967.261597	560.669189	-40.237576	929.682373	592.876282	107.953049
-545.293274	104.841393	877.143433	-512.597656	-55.383152	871.758850	-628.330627	133.682343	502.057770	-584.034363	-124.504761	506.969940	-627.858459	135.572388	88.366699	-577.588684	-133.402969	89.954292	-561.513489	185.451324	1378.301147	-510.455811	-154.943130	1374.494385	-505.413116	27.133696	1397.850586	-534.559143	23.573009	1675.796387	-615.408508	269.655426	1136.292114	-534.136536	-257.826599	1140.118896	-495.085236	290.754578	891.549316	-404.356628	-231.227341	906.186951	-492.149170	29.116419	967.331665	560.244995	-38.381893	929.688354	591.943604	109.789246
-545.472534	104.962021	877.193176	-512.560669	-55.163261	871.785583	-628.389893	133.598465	501.952637	-584.001465	-124.398903	507.001831	-628.093689	135.842941	88.537758	-577.617859	-133.395981	90.073906	-561.958191	185.531372	1378.308105	-510.165314	-154.726456	1374.622681	-505.534698	27.357361	1397.904907	-534.730652	23.817003	1675.818359	-616.095032	269.749237	1136.297241	-533.605286	-257.545715	1140.178345	-495.750458	291.311371	891.678711	-404.028442	-231.035294	906.241577	-492.227295	29.324295	967.370850	559.773560	-36.532066	929.709900	590.845642	111.782181
-545.682983	105.142052	877.196960	-512.556580	-54.975868	871.784790	-628.393250	133.689728	501.868622	-584.032043	-124.343063	507.048492	-628.093628	135.856262	88.508385	-577.639893	-133.388596	90.136963	-562.436218	185.607986	1378.217651	-509.869873	-154.525558	1374.695923	-505.707031	27.593496	1397.866821	-534.931030	24.038454	1675.771851	-616.533508	269.670105	1136.399292	-533.152161	-257.694580	1140.411133	-496.601990	291.975403	891.635803	-403.752014	-230.802826	906.266235	-492.320496	29.557125	967.366028	559.156433	-34.699017	929.788696	589.621399	113.741135
-545.888062	105.423668	877.132080	-512.546814	-54.794071	871.760437	-628.542847	134.010071	501.811798	-584.016357	-124.230537	507.017578	-628.090332	135.869934	88.471199	-577.649719	-133.371338	90.120255	-562.943604	185.718246	1378.196533	-509.603668	-154.338852	1374.751099	-505.859894	27.822527	1397.815552	-535.092407	24.315481	1675.718994	-617.241943	269.842560	1136.402100	-532.701477	-257.588684	1140.478149	-497.385376	292.525757	891.617676	-403.516663	-230.524414	906.205139	-492.400452	29.862906	967.310852	558.441467	-32.859558	929.805359	588.291016	115.770554
-546.128662	105.630486	877.107605	-512.554871	-54.622593	871.722900	-628.617371	134.131943	501.807648	-584.053040	-124.183983	506.962860	-628.067078	135.899292	88.475784	-577.744812	-133.381287	90.043266	-563.448547	185.776581	1378.184204	-509.333893	-154.152252	1374.769775	-506.008575	27.997696	1397.789429	-535.276123	24.570791	1675.675537	-617.990540	269.966797	1136.453125	-532.247803	-257.509766	1140.518555	-498.134094	293.239258	891.744202	-403.324402	-230.292023	906.121216	-492.514069	30.099384	967.273193	557.665955	-30.923094	929.845581	586.807861	117.835686
-546.334717	105.698357	877.143127	-512.554871	-54.446728	871.697449	-627.655762	133.812408	501.609406	-584.087280	-124.189232	506.922729	-627.407349	135.798996	88.216255	-577.797546	-133.385178	89.924538	-563.979553	185.784470	1378.259033	-509.079773	-154.011383	1374.774292	-506.157867	28.132586	1397.849487	-535.475647	24.792418	1675.691406	-618.670349	270.016388	1136.547852	-531.749573	-257.116699	1140.400757	-498.889191	293.779144	891.795227	-403.142365	-230.030319	906.034729	-492.621033	30.235527	967.279114	556.889038	-28.934952	929.935059	585.269287	119.947891
-546.576233	105.635704	877.183716	-512.576050	-54.326942	871.678040	-628.659302	134.027634	501.907379	-584.132813	-124.167213	506.902924	-627.792480	135.648300	88.266495	-577.823059	-133.350998	89.859566	-564.482666	185.772064	1378.334106	-508.841705	-153.850891	1374.785522	-506.316681	28.223547	1397.936768	-535.672363	24.966455	1675.699951	-619.395935	269.962372	1136.728638	-531.273621	-257.071136	1140.456787	-499.801178	294.368500	891.904297	-402.925171	-229.735794	905.986145	-492.748749	30.286104	967.287170	555.892578	-26.975101	929.978394	583.607300	121.931313
-546.757507	105.603622	877.227051	-512.512451	-54.199940	871.674438	-629.049744	134.137695	502.006897	-584.020081	-124.083160	506.896515	-627.901672	135.612183	88.298363	-577.813477	-133.352264	89.883354	-564.944946	185.755569	1378.367432	-508.568817	-153.672348	1374.817017	-506.474701	28.350246	1397.979004	-535.799561	25.183516	1675.713379	-620.064209	270.062500	1136.817749	-530.726807	-256.792328	1140.498169	-500.607880	294.907623	891.957458	-402.699219	-229.385498	905.949829	-492.821228	30.364279	967.310913	554.758362	-24.906038	930.022400	581.790771	124.015045
-546.861206	105.745102	877.231628	-512.434570	-54.017559	871.690796	-629.077209	134.153214	501.979065	-583.878296	-123.956535	506.878754	-627.843201	135.641113	88.309547	-577.766235	-133.348312	89.970528	-565.390503	185.765808	1378.370483	-508.313965	-153.497009	1374.853516	-506.614532	28.496006	1397.977051	-535.901489	25.424740	1675.683472	-620.754395	270.117676	1136.839355	-530.270264	-256.658356	1140.537842	-501.448547	295.551178	891.972839	-402.483215	-229.007904	905.870544	-492.864288	30.569246	967.331177	553.616394	-22.967524	930.149841	580.036072	126.089828
-546.966614	106.028526	877.198059	-512.312378	-53.817459	871.679993	-629.068298	134.239426	501.873810	-583.798828	-123.860558	506.892242	-627.796143	135.700104	88.281914	-577.703308	-133.306213	90.014793	-565.862915	185.825714	1378.350098	-508.045410	-153.315155	1374.901733	-506.759918	28.703653	1397.953369	-535.959839	25.701551	1675.629517	-621.401733	270.287415	1136.847290	-529.830750	-256.591827	1140.608398	-502.216339	296.182922	891.991272	-402.294128	-228.559052	905.779419	-492.883423	30.867903	967.317017	552.479675	-20.954453	930.200562	578.226746	128.310608
-547.124878	106.279648	877.208008	-512.219788	-53.653374	871.673828	-629.159607	134.312027	501.762695	-583.717224	-123.799873	506.890167	-627.794861	135.717331	88.274254	-577.745972	-133.320084	90.085106	-566.361755	185.887436	1378.328247	-507.816711	-153.173904	1374.922119	-506.923706	28.905443	1397.898193	-535.994202	25.972609	1675.553711	-622.089172	270.492065	1136.847412	-529.387634	-256.461426	1140.649902	-502.999908	296.868744	891.981079	-402.099670	-228.074661	905.662231	-492.953094	31.112728	967.331482	551.105103	-18.848043	930.259216	576.318359	130.393341
-547.318604	106.405472	877.207397	-512.161865	-53.521542	871.653870	-629.225098	134.322449	501.735840	-583.670044	-123.766624	506.897461	-627.795593	135.740219	88.244072	-577.782104	-133.304962	90.055023	-566.836670	185.924103	1378.355957	-507.594971	-153.064072	1374.930786	-507.093750	29.023832	1397.903564	-536.056580	26.173620	1675.480469	-622.755615	270.546722	1136.896851	-528.998230	-256.537659	1140.777222	-503.771210	297.478058	892.055969	-401.967133	-227.668274	905.572571	-493.050110	31.281548	967.330627	549.788208	-16.653784	930.323853	574.275146	132.860092
-547.475403	106.409866	877.232727	-512.078247	-53.380211	871.630371	-629.214355	134.275711	501.767914	-583.650818	-123.759552	506.890045	-627.751099	135.757980	88.215179	-577.877808	-133.333191	89.988724	-567.333008	185.879379	1378.405396	-507.459686	-152.949509	1374.938843	-507.276764	29.101643	1397.942261	-536.054626	26.386681	1675.487427	-623.419556	270.576477	1137.043701	-528.654724	-256.388458	1140.724487	-504.536041	297.960663	892.208374	-401.808746	-227.245575	905.496582	-493.123138	31.376833	967.344788	548.403320	-14.466053	930.443787	572.269409	135.110764
-547.674744	106.378899	877.286133	-512.044617	-53.234432	871.609924	-629.276123	134.178238	501.872803	-583.660950	-123.818497	506.879303	-627.725159	135.763016	88.257813	-577.946899	-133.346176	89.963081	-567.829590	185.820572	1378.500732	-507.322723	-152.867157	1374.925171	-507.442902	29.168297	1397.994873	-536.035156	26.576185	1675.496460	-624.084839	270.553802	1137.233154	-528.300171	-256.205139	1140.673340	-505.389252	298.456055	892.297607	-401.611267	-226.729965	905.487183	-493.225037	31.445644	967.368164	546.979919	-12.188625	930.638245	570.260132	137.265884
-547.834167	106.303261	877.278748	-511.966095	-53.134651	871.598328	-629.383972	134.162766	501.882507	-583.650696	-123.834625	506.871643	-627.717957	135.749252	88.262344	-578.008728	-133.335342	89.967728	-568.284302	185.788742	1378.554810	-507.187378	-152.755508	1374.918091	-507.633057	29.239199	1398.025879	-535.959900	26.755812	1675.473022	-624.689758	270.509247	1137.289673	-527.966309	-256.027893	1140.639282	-506.170959	298.978729	892.370972	-401.432709	-226.202118	905.431580	-493.276642	31.512739	967.360229	545.513306	-9.897358	930.821899	568.206665	139.644379
-548.033875	106.332771	877.214294	-511.890045	-53.009464	871.586304	-629.434326	134.188156	501.837219	-583.539612	-123.768600	506.866608	-627.654358	135.758865	88.231781	-578.011597	-133.311340	89.976631	-568.757324	185.782745	1378.529419	-507.050812	-152.628769	1374.911743	-507.798126	29.369846	1398.002686	-535.835083	27.029215	1675.388916	-625.365112	270.582947	1137.339722	-527.655212	-255.877304	1140.636475	-506.953430	299.511658	892.402039	-401.280823	-225.674072	905.326172	-493.346710	31.685160	967.320129	544.035278	-7.716867	931.035034	566.223328	141.880646
-548.226379	106.509796	877.147888	-511.820496	-52.876747	871.549255	-629.449158	134.286011	501.720673	-583.491211	-123.766693	506.898132	-627.602295	135.747574	88.176125	-578.034302	-133.288177	90.007019	-569.183838	185.807770	1378.449341	-506.880219	-152.511475	1374.916748	-508.004944	29.537432	1397.930420	-535.691589	27.259726	1675.239258	-626.024414	270.744293	1137.306152	-527.381653	-255.714813	1140.604614	-507.759735	300.075195	892.345398	-401.140228	-225.096085	905.194275	-493.416809	31.914045	967.267761	542.447571	-5.454374	931.221497	564.124390	144.164948
-548.372498	106.772377	877.101379	-511.709259	-52.687374	871.515747	-629.462463	134.345367	501.639221	-583.376404	-123.722771	506.880066	-627.578186	135.765701	88.168289	-578.091858	-133.281204	90.030525	-569.627930	185.841019	1378.414429	-506.726105	-152.420288	1374.937500	-508.182983	29.676109	1397.890137	-535.448303	27.585201	1675.170532	-626.685791	270.857635	1137.289551	-527.091309	-255.501465	1140.550415	-508.532074	300.613342	892.329224	-400.958160	-224.479172	905.096619	-493.464020	32.197166	967.236267	540.846497	-3.229039	931.397827	561.922363	146.645386
-548.498718	107.004860	877.132263	-511.598663	-52.503902	871.496155	-629.505005	134.361572	501.658447	-583.240784	-123.681450	506.840057	-627.609436	135.777969	88.190292	-578.125854	-133.276642	89.992470	-570.090454	185.844040	1378.429077	-506.574219	-152.326660	1374.921875	-508.343811	29.781752	1397.865479	-535.234558	27.836109	1675.063232	-627.332214	270.841919	1137.375000	-526.820862	-255.149658	1140.354126	-509.291931	301.059174	892.383667	-400.776733	-223.877090	905.041077	-493.524231	32.415665	967.261963	539.250305	-0.985545	931.626221	559.655396	149.085602
-548.658630	107.035538	877.206299	-511.528931	-52.330669	871.476257	-629.490967	134.333328	501.694855	-583.161682	-123.684196	506.774292	-627.586426	135.795898	88.231407	-578.132690	-133.302414	89.983231	-570.520996	185.798401	1378.528442	-506.445129	-152.273178	1374.903931	-508.509369	29.849968	1397.914063	-534.958130	28.075399	1675.012939	-627.972900	270.825684	1137.494141	-526.591064	-254.954285	1140.247314	-510.111053	301.456390	892.505981	-400.563934	-223.275558	905.012146	-493.610992	32.509789	967.305847	537.553589	1.135358	931.851868	557.488098	151.210098
-548.752502	107.506126	877.331970	-511.423706	-52.062500	871.449219	-629.609497	134.254395	501.857483	-583.017334	-123.635384	506.714752	-627.591614	135.785355	88.228882	-578.112061	-133.304764	89.954216	-570.983093	185.768570	1378.592285	-506.370636	-152.220444	1374.885864	-508.688568	29.890110	1397.955811	-534.611023	28.314085	1674.967529	-628.660278	270.826385	1137.658325	-526.377258	-254.877670	1140.258301	-510.884888	301.786163	892.625061	-400.393066	-222.671585	905.002808	-493.648224	32.818371	967.375305	536.087463	3.211859	932.228760	555.358337	153.410934
-548.935242	107.559341	877.363831	-511.362671	-51.915817	871.447205	-629.719666	134.220352	501.886688	-582.942200	-123.620964	506.729462	-627.579224	135.772385	88.239220	-578.118530	-133.320740	89.984802	-571.440674	185.712555	1378.650146	-506.291809	-152.157883	1374.895508	-508.883484	29.970175	1398.006592	-534.265808	28.515991	1674.861328	-629.391052	270.757599	1137.743896	-526.202576	-254.708481	1140.249023	-511.663849	302.110779	892.652893	-400.216644	-222.043442	905.020447	-493.732025	32.951584	967.397400	534.401489	5.272570	932.328735	553.243286	155.597656
-549.169983	107.647179	877.377930	-511.315277	-51.803852	871.474854	-629.778748	134.281067	501.823975	-582.939880	-123.673828	506.787659	-627.540222	135.773254	88.213341	-578.179932	-133.316055	90.022263	-571.887939	185.690918	1378.672119	-506.221771	-152.079041	1374.924805	-509.087494	30.064407	1398.022339	-533.781921	28.821896	1674.806885	-630.068420	270.818481	1137.818481	-526.025208	-254.534836	1140.235840	-512.429626	302.438599	892.714722	-400.073792	-221.412842	905.042480	-493.846680	33.119442	967.422729	532.395935	7.521946	932.323914	551.016663	157.764114
-549.376953	107.746330	877.350342	-511.262054	-51.659496	871.489014	-629.895874	134.369232	501.769928	-582.931091	-123.717323	506.878174	-627.519775	135.799057	88.199471	-578.230225	-133.267715	90.057770	-572.350952	185.695526	1378.659912	-506.123993	-151.980453	1374.977417	-509.305298	30.214828	1398.017578	-533.313293	29.104219	1674.667358	-630.681763	270.938019	1137.887329	-525.860779	-254.398697	1140.294067	-513.179993	302.760101	892.677124	-399.948669	-220.759705	905.041626	-493.933105	33.324203	967.415039	529.914246	10.128782	932.379578	548.615112	159.727203
-549.552490	107.941849	877.348938	-511.226349	-51.503452	871.493042	-629.873779	134.431732	501.746765	-582.937561	-123.696892	506.910858	-627.458191	135.829559	88.140289	-578.276917	-133.248672	90.082382	-572.801086	185.725998	1378.660400	-506.019989	-151.893448	1375.024048	-509.510681	30.367142	1398.015503	-532.797180	29.402321	1674.534180	-631.289246	270.982605	1137.937500	-525.715881	-254.183807	1140.292603	-513.933960	303.100098	892.689453	-399.829468	-220.112900	905.070313	-494.025543	33.544403	967.422668	528.262146	12.195733	932.541382	546.491150	162.094238
-549.756653	108.077827	877.367249	-511.163513	-51.379318	871.464661	-629.818848	134.408386	501.709290	-582.932312	-123.698456	506.914246	-627.418091	135.852127	88.148018	-578.306702	-133.231705	90.084137	-573.241028	185.715363	1378.731567	-505.925842	-151.816376	1375.055786	-509.678986	30.473711	1398.033447	-532.252869	29.673492	1674.415894	-631.837952	271.029236	1138.040405	-525.543213	-253.963837	1140.258789	-514.711975	303.318970	892.727783	-399.655640	-219.436951	905.112671	-494.132568	33.698437	967.430481	526.808716	14.157992	932.691406	544.494202	164.446060
-549.923767	108.146767	877.366821	-511.120422	-51.262447	871.426697	-629.779968	134.347321	501.717560	-582.911682	-123.694870	506.843994	-627.385864	135.873230	88.168320	-578.327576	-133.231110	90.007385	-573.728943	185.705872	1378.778442	-505.863403	-151.752289	1375.028076	-509.824524	30.535139	1398.032104	-531.650879	29.952959	1674.281250	-632.400391	270.885010	1138.110352	-525.380798	-253.726227	1140.165527	-515.434387	303.507507	892.794739	-399.482849	-218.829239	905.141235	-494.228302	33.810295	967.423340	525.390686	16.123116	932.848755	542.553772	166.778641
-550.075928	108.254997	877.398865	-511.078430	-51.092556	871.377380	-629.820374	134.323441	501.729919	-582.857727	-123.679909	506.749512	-627.586182	136.144882	88.376152	-578.358459	-133.251968	89.929848	-574.142334	185.673080	1378.832520	-505.791504	-151.692535	1375.009888	-509.964813	30.615099	1398.047119	-531.032104	30.203571	1674.154175	-632.913818	270.785950	1138.148071	-525.210266	-253.542694	1140.060791	-516.182922	303.670044	892.880188	-399.319824	-218.227097	905.166931	-494.328827	33.936337	967.433167	523.949829	18.143803	933.012817	540.799377	168.727051
-550.238647	108.323112	877.451294	-511.063599	-50.953083	871.382996	-629.947327	134.355621	501.753326	-582.797913	-123.663811	506.695129	-627.409668	135.925110	88.236542	-578.318970	-133.263565	89.943367	-574.571838	185.688446	1378.877930	-505.708252	-151.613266	1375.057007	-510.095093	30.693308	1398.067871	-530.383057	30.442169	1674.008057	-633.493774	270.653778	1138.154419	-525.023315	-253.388702	1140.026855	-516.927063	303.803833	892.894836	-399.115509	-217.589783	905.232849	-494.439911	34.045952	967.476318	522.380676	20.233818	933.100647	538.684265	171.170502
-550.420715	108.453194	877.457458	-511.059082	-50.808990	871.390503	-630.013489	134.379257	501.727173	-582.738586	-123.622246	506.739777	-627.377258	135.925934	88.210289	-578.324463	-133.281967	90.018234	-574.968567	185.681625	1378.879395	-505.594879	-151.543060	1375.113159	-510.203369	30.841305	1398.090210	-529.721558	30.726551	1673.887085	-634.177429	270.391479	1138.096191	-524.849915	-253.198578	1140.041626	-517.566711	303.873169	892.904175	-398.951569	-216.993774	905.315369	-494.557190	34.219311	967.492126	520.815613	22.341429	933.157776	536.761108	173.427063
-550.654602	108.463715	877.442200	-511.073181	-50.723087	871.420471	-630.102722	134.398422	501.659424	-582.687683	-123.577171	506.803680	-627.346436	135.927689	88.184425	-578.180603	-133.234299	90.068932	-575.347107	185.712051	1378.879883	-505.470367	-151.433212	1375.203003	-510.309479	30.977133	1398.077515	-529.026550	31.008457	1673.756348	-634.838745	270.089478	1137.997070	-524.673706	-253.078735	1140.159546	-518.292480	304.006592	892.849060	-398.837646	-216.410004	905.384521	-494.689758	34.344387	967.498291	519.102722	24.457840	933.205078	534.706482	175.689484
-550.693481	108.774673	877.489441	-511.079315	-50.453228	871.387634	-630.144531	134.379593	501.639160	-582.615173	-123.482300	506.786987	-627.306641	135.955139	88.081673	-578.223511	-133.207108	90.081696	-575.705627	185.724380	1378.873413	-505.315063	-151.297546	1375.292358	-510.407043	31.131292	1398.085083	-528.358398	31.290987	1673.647583	-635.487427	269.970947	1138.008179	-524.546631	-252.748779	1140.124268	-519.008606	304.025269	892.774292	-398.718811	-215.849945	905.443481	-494.719238	34.592106	967.510742	517.287170	26.554739	933.257935	532.684937	177.799240
-551.202271	108.504807	877.440613	-511.249573	-50.515400	871.391968	-630.399048	134.388779	501.635986	-582.724915	-123.590591	506.839966	-627.353271	135.959976	88.045906	-578.291443	-133.187469	90.064606	-576.031677	185.768280	1378.936768	-505.153564	-151.163116	1375.349243	-510.505341	31.281414	1398.120361	-527.709045	31.539471	1673.520142	-636.090210	269.831940	1138.067383	-524.382690	-252.753372	1140.341919	-519.745728	303.992462	892.753113	-398.616272	-215.296555	905.548157	-495.038055	34.547043	967.473267	515.765503	28.348507	933.400574	531.061340	179.246979
-551.381592	108.655487	877.491394	-511.303101	-50.387844	871.378540	-630.497437	134.334549	501.700409	-582.683960	-123.550125	506.782837	-627.344360	135.998611	88.063370	-578.206116	-133.170471	89.992310	-576.378357	185.800232	1378.984497	-505.029846	-151.079758	1375.378662	-510.568329	31.398476	1398.170410	-527.052734	31.793692	1673.415283	-636.665649	269.636383	1138.135742	-524.202332	-252.552612	1140.321045	-520.462280	303.974548	892.789917	-398.496246	-214.743256	905.655212	-495.184418	34.668373	967.504700	513.861084	30.790440	933.480713	528.583069	181.971786
-551.704834	108.616760	877.504883	-511.426331	-50.346111	871.380554	-630.649170	134.317261	501.717377	-582.774780	-123.615654	506.712067	-627.398926	136.018326	88.114410	-578.311462	-133.203156	89.921951	-576.719971	185.793671	1379.029663	-504.907257	-150.971436	1375.409790	-510.620697	31.525734	1398.195923	-526.409119	32.045166	1673.267822	-637.262085	269.478760	1138.166992	-524.013916	-252.367249	1140.289429	-521.166687	303.906342	892.829163	-398.329712	-214.226563	905.735413	-495.425293	34.706802	967.517090	511.795654	32.772285	933.626831	526.371582	183.885559
-551.963989	108.738167	877.530518	-511.562500	-50.239494	871.371338	-630.761963	134.298843	501.714081	-582.733887	-123.603508	506.652191	-627.625183	136.274963	88.348389	-578.329529	-133.237625	89.909050	-577.040649	185.841812	1379.057251	-504.783173	-150.874023	1375.467651	-510.675873	31.667376	1398.211060	-525.789612	32.285988	1673.141479	-637.840393	269.398682	1138.235229	-523.819397	-252.204956	1140.332397	-521.862915	303.826630	892.830566	-398.222687	-213.773849	905.800537	-495.637726	34.823895	967.530823	510.631805	34.976139	933.654846	524.485107	186.183380
-552.246704	108.753479	877.533936	-511.685028	-50.176575	871.379761	-630.871399	134.301651	501.625916	-582.675110	-123.572403	506.612762	-627.654358	136.330170	88.358826	-578.458618	-133.524475	90.058708	-577.308167	185.888000	1379.084106	-504.553619	-150.785599	1375.557495	-510.672455	31.827583	1398.217041	-525.210815	32.488117	1673.000854	-638.452087	269.330048	1138.255737	-523.616028	-252.063736	1140.418091	-522.579651	303.728668	892.762024	-398.112579	-213.333054	905.884521	-495.844177	34.903084	967.535828	509.112762	36.916420	933.773926	522.544739	188.104156
-552.538696	108.731003	877.522339	-511.809998	-50.147938	871.425476	-631.055481	134.301743	501.585693	-582.678040	-123.577721	506.694946	-627.491943	136.085815	88.124191	-578.334595	-133.222534	89.980309	-577.524536	185.958481	1379.060547	-504.355804	-150.640167	1375.694580	-510.674774	31.985205	1398.257324	-524.572510	32.748241	1672.940918	-639.011902	269.205261	1138.263184	-523.377991	-252.006607	1140.568359	-523.266296	303.638611	892.711548	-397.998138	-212.886612	905.987000	-496.044830	34.981785	967.545288	507.574860	38.882046	933.829102	520.516602	190.200882
-552.815552	108.703690	877.513855	-511.944916	-50.076527	871.465027	-631.217407	134.301849	501.586121	-582.645081	-123.488480	506.704132	-627.470642	136.133316	88.043213	-578.622070	-133.469269	90.155289	-577.762329	186.035294	1379.066040	-504.152985	-150.462158	1375.795532	-510.639496	32.166084	1398.296997	-524.011230	32.995541	1672.895508	-639.538818	269.023041	1138.284424	-523.152710	-251.904709	1140.706665	-523.987610	303.434937	892.640686	-397.905426	-212.477936	906.075439	-496.231201	35.073288	967.548950	505.989441	40.833775	933.913147	518.486145	192.118408
-553.142761	108.675385	877.555725	-512.127380	-50.028782	871.499634	-631.345581	134.248154	501.576965	-582.672424	-123.477158	506.740662	-627.451843	136.183975	88.010956	-578.630432	-133.350998	90.219772	-577.953735	186.103455	1379.132935	-503.951904	-150.307434	1375.906616	-510.580261	32.316238	1398.360962	-523.528809	33.191910	1672.855835	-640.045410	268.806610	1138.319092	-522.892334	-251.819946	1140.880371	-524.702026	303.254150	892.592834	-397.792847	-212.135605	906.229004	-496.459412	35.121864	967.574463	504.369568	42.985001	934.014343	516.355957	194.230408
-553.376465	108.865791	877.638245	-512.270264	-49.896542	871.524170	-631.475342	134.184052	501.637451	-582.704590	-123.498116	506.713104	-627.666504	136.527542	88.213448	-578.698303	-133.363647	90.224167	-578.111023	186.177521	1379.234863	-503.678314	-150.143524	1376.011841	-510.538605	32.452774	1398.435669	-523.068237	33.391575	1672.824707	-640.525818	268.605621	1138.380737	-522.669861	-251.708496	1140.994995	-525.414368	303.034393	892.573975	-397.703918	-211.786285	906.330078	-496.637360	35.270573	967.624756	502.937683	44.802105	934.222473	514.402283	195.873169
-553.672852	109.019615	877.678894	-512.481873	-49.788467	871.508728	-631.436646	134.069473	501.598022	-582.727112	-123.517761	506.649109	-627.578735	136.652527	88.217110	-578.994751	-133.482590	90.315605	-578.269348	186.233780	1379.300171	-503.457031	-150.008118	1376.089111	-510.459595	32.593945	1398.460327	-522.676147	33.568436	1672.789429	-641.017273	268.441345	1138.453857	-522.443420	-251.460098	1140.966309	-526.121094	302.839600	892.563293	-397.598999	-211.468216	906.394531	-496.869171	35.392410	967.629272	501.459747	46.668922	934.465515	512.355408	197.705109
-553.974670	109.187950	877.715088	-512.692688	-49.673893	871.485535	-631.894226	134.103241	501.663116	-582.782898	-123.527336	506.553436	-627.734070	136.676743	88.250320	-578.377686	-133.212387	89.934830	-578.391846	186.308426	1379.366211	-503.220276	-149.882233	1376.155273	-510.401398	32.723389	1398.470825	-522.271179	33.776012	1672.758911	-641.487122	268.390167	1138.560181	-522.204346	-251.374054	1141.016479	-526.829163	302.651794	892.506958	-397.506165	-211.188278	906.456360	-497.098053	35.525375	967.625610	500.024048	48.769203	934.229004	510.528595	199.584961
-554.336426	109.247543	877.729736	-512.946960	-49.593590	871.496643	-632.200317	134.138260	501.640594	-582.891663	-123.548019	506.498596	-627.792664	136.742859	88.217506	-578.283325	-133.132156	89.784828	-578.483521	186.395706	1379.417236	-502.962250	-149.744019	1376.213013	-510.327698	32.903538	1398.489014	-521.865845	34.015663	1672.744019	-641.948120	268.258423	1138.628906	-521.955688	-251.302185	1141.109375	-527.617432	302.458740	892.416382	-397.414459	-210.898239	906.525208	-497.364258	35.630177	967.619995	498.872223	50.574055	934.176147	508.794800	201.414001
-554.700073	109.311485	877.741516	-513.179138	-49.518688	871.502869	-632.354858	134.157822	501.619049	-583.096558	-123.635338	506.538086	-627.751465	136.826370	88.215157	-578.510132	-133.190506	89.851021	-578.564636	186.482605	1379.479248	-502.690613	-149.597260	1376.326294	-510.199738	33.086140	1398.496826	-521.566650	34.197567	1672.706543	-642.370972	268.096130	1138.703003	-521.707947	-251.196594	1141.268066	-528.301819	302.228180	892.306152	-397.306946	-210.625748	906.606628	-497.617432	35.739227	967.609070	497.698364	52.484093	934.090576	506.998322	203.391037
-555.029846	109.324493	877.763733	-513.372925	-49.453522	871.542175	-632.623413	134.111969	501.596832	-583.126770	-123.572220	506.536133	-627.776428	136.931900	88.194458	-578.553223	-133.188614	89.913887	-578.563843	186.557999	1379.545776	-502.340851	-149.414215	1376.434570	-510.031921	33.257824	1398.585205	-521.222168	34.415371	1672.737793	-642.757813	267.946533	1138.792725	-521.436646	-251.064331	1141.442139	-528.948547	301.978638	892.235107	-397.197052	-210.429672	906.702148	-497.838379	35.832825	967.620422	496.550964	54.363201	933.960754	505.214142	205.207413
-555.380371	109.360382	877.801819	-513.559753	-49.396622	871.580383	-632.873230	134.064804	501.585632	-583.233765	-123.588341	506.567078	-627.592834	136.767517	87.968102	-578.660828	-133.194824	89.992256	-578.564026	186.631500	1379.635376	-502.006836	-149.228683	1376.544922	-509.871246	33.390835	1398.674316	-520.900574	34.601326	1672.784546	-643.095886	267.826965	1138.898560	-521.112122	-251.148331	1141.708252	-529.653992	301.709869	892.191895	-397.075439	-210.257019	906.827942	-498.068665	35.928413	967.640442	495.532867	56.178604	933.797607	503.509003	207.144852
-555.781555	109.308517	877.839172	-513.765381	-49.388382	871.626770	-633.200317	134.030762	501.650696	-583.287659	-123.556602	506.594879	-627.673828	136.860428	87.945641	-578.598999	-133.203751	90.048798	-578.568359	186.712738	1379.729370	-501.663727	-149.070526	1376.670654	-509.726563	33.516464	1398.745850	-520.655212	34.740234	1672.791382	-643.431763	267.624023	1139.005005	-520.838196	-251.077713	1141.889282	-530.359131	301.449188	892.125366	-396.983429	-210.114517	906.924438	-498.324219	35.972561	967.659302	494.548309	58.018883	933.629761	501.858124	208.982773
-556.201050	109.343575	877.909424	-513.997437	-49.352497	871.659485	-633.532593	134.009018	501.690796	-583.512268	-123.635437	506.617737	-627.704773	136.983932	87.962685	-578.707214	-133.224365	90.045242	-578.567261	186.811951	1379.855591	-501.357452	-148.894730	1376.764404	-509.583130	33.667801	1398.798096	-520.379456	34.959206	1672.856567	-643.772339	267.459717	1139.108398	-520.578308	-251.051453	1142.028809	-530.989075	301.257721	892.034668	-396.934052	-209.990097	906.954956	-498.604523	36.042004	967.690735	493.702942	59.773968	933.397217	500.365295	210.917603
-556.627258	109.379745	877.945740	-514.275696	-49.294552	871.666687	-633.826355	133.947632	501.667450	-583.678894	-123.691666	506.587555	-627.790161	137.106354	87.945160	-578.609619	-133.226486	89.966385	-578.586426	186.899078	1379.885742	-501.096558	-148.762909	1376.815430	-509.447693	33.814510	1398.810059	-520.128479	35.222946	1672.859375	-644.077759	267.328918	1139.196289	-520.324951	-251.018051	1142.127441	-531.681458	301.032990	891.950623	-396.885162	-209.882965	906.967285	-498.897095	36.123787	967.686768	493.004974	61.448959	933.160828	498.886353	212.891113
-557.049194	109.383919	877.957764	-514.553772	-49.261463	871.676514	-634.171570	133.906769	501.607147	-583.794678	-123.708832	506.540771	-628.005798	137.531311	88.112976	-578.693787	-133.249619	89.920753	-578.643372	186.985016	1379.911377	-500.875671	-148.612106	1376.857544	-509.357422	33.950306	1398.773682	-519.890137	35.407200	1672.859375	-644.371033	267.258118	1139.253662	-520.072510	-251.038040	1142.232788	-532.295654	300.831360	891.839661	-396.873535	-209.810074	906.919739	-499.184448	36.193314	967.669617	492.339722	63.194145	932.797241	497.558075	214.798660
-557.482727	109.352356	877.981628	-514.776550	-49.239300	871.665833	-634.589661	133.850220	501.627899	-584.044128	-123.808815	506.549927	-628.064880	137.674393	88.070724	-579.048279	-133.412872	90.101646	-578.610352	187.036499	1379.958374	-500.604614	-148.475937	1376.893188	-509.190735	34.086533	1398.787476	-519.653931	35.535095	1672.817383	-644.607971	267.185791	1139.333008	-519.799744	-251.011887	1142.349976	-532.902222	300.607422	891.717468	-396.806427	-209.744217	906.973572	-499.447418	36.237850	967.647217	491.724152	65.017609	932.390808	496.288605	216.718353
-557.869507	109.338463	878.026367	-514.987000	-49.168961	871.674561	-635.008362	133.664429	501.657074	-584.202759	-123.835419	506.529419	-628.088196	137.869553	88.033653	-579.105957	-133.440475	90.091469	-578.536621	187.077408	1380.024780	-500.229706	-148.326263	1376.954346	-508.983734	34.206223	1398.833252	-519.350403	35.756828	1672.880859	-644.837341	267.057678	1139.422363	-519.486145	-250.861343	1142.383545	-533.542053	300.369904	891.604614	-396.678162	-209.726883	906.997131	-499.692291	36.304543	967.650146	491.205475	66.938065	931.919617	495.075836	218.533203
-558.232605	109.402145	878.091003	-515.202698	-49.031380	871.695068	-635.451538	133.415192	501.731171	-584.337524	-123.799049	506.478363	-628.248474	138.089615	87.962677	-579.183228	-133.434891	90.064270	-578.494568	187.134064	1380.075073	-499.891754	-148.164322	1377.037842	-508.804810	34.328213	1398.866577	-519.041809	35.923561	1672.916626	-645.050537	266.933624	1139.511230	-519.145325	-250.919846	1142.561157	-534.091797	300.158905	891.539368	-396.547821	-209.705475	907.023315	-499.913635	36.436081	967.663696	490.822021	68.907364	931.353699	494.081177	220.366928
-558.635498	109.332771	878.128174	-515.419189	-48.972939	871.727234	-635.896667	133.277344	501.805023	-584.522034	-123.861244	506.483643	-628.365723	138.375397	87.908463	-579.198975	-133.434830	90.042442	-578.432922	187.195633	1380.113159	-499.556793	-147.996490	1377.101807	-508.610138	34.447819	1398.896362	-518.710632	36.052696	1672.958374	-645.289490	266.843384	1139.589233	-518.817749	-250.879349	1142.656372	-534.710022	300.003815	891.555054	-396.422119	-209.721771	907.029480	-500.159546	36.494686	967.668640	490.712799	70.819656	930.840271	493.265472	222.259293
-559.035767	109.277328	878.156494	-515.614685	-48.977375	871.757935	-636.435974	133.203934	501.830841	-584.629517	-123.831703	506.472870	-628.522095	138.668091	87.864410	-579.161499	-133.423126	90.035751	-578.409790	187.244354	1380.148193	-499.272888	-147.881271	1377.165161	-508.463776	34.580341	1398.893066	-518.438416	36.182156	1672.912231	-645.443542	266.714111	1139.589233	-518.544861	-250.843719	1142.690063	-534.905029	299.997559	891.494812	-396.322083	-209.768478	906.994385	-500.399384	36.532928	967.670410	490.681854	72.699478	930.267212	492.515656	224.156067
-559.432678	109.260071	878.197632	-515.963928	-48.758839	871.791321	-636.978027	133.117447	501.854248	-584.692810	-123.792381	506.419250	-628.674622	138.972641	87.798782	-579.127869	-133.434860	90.060097	-578.387085	187.283600	1380.142822	-498.983337	-147.789978	1377.201172	-508.319244	34.693039	1398.847046	-518.049561	36.416790	1672.938110	-645.734497	266.734772	1139.668945	-518.258789	-250.876678	1142.815430	-535.633484	299.742126	891.261902	-396.233826	-209.834793	906.974426	-500.706177	36.669060	967.678833	490.784698	74.553940	929.652710	491.898590	226.058395
-559.831909	109.212967	878.235352	-515.942688	-49.038727	871.730347	-637.444946	132.963608	501.788544	-584.860657	-123.849136	506.496948	-628.825317	139.294495	87.703514	-579.143738	-133.446762	90.063446	-578.372803	187.339798	1380.139526	-498.723999	-147.721161	1377.234131	-508.167053	34.804226	1398.832886	-517.703430	36.573696	1672.894653	-645.956116	266.701019	1139.670288	-518.008667	-250.943176	1142.910156	-536.128174	299.610138	891.124084	-396.167542	-209.921783	906.936523	-500.824982	36.557373	967.635559	490.961700	76.346504	928.967957	491.404846	227.987167
-560.238953	109.187828	878.314453	-516.164307	-48.942551	871.828552	-637.961487	132.766678	501.810181	-584.965027	-123.806534	506.440002	-628.938843	139.534668	87.538078	-579.126465	-133.445694	90.073082	-578.352051	187.381943	1380.139160	-498.467194	-147.601395	1377.231812	-508.023621	34.898518	1398.806885	-517.304199	36.771442	1672.883057	-646.149048	266.633514	1139.704956	-517.736389	-250.961304	1142.979980	-536.539734	299.451050	891.053467	-396.087433	-210.007599	906.930481	-501.109070	36.661621	967.707275	491.220215	78.130753	928.295837	491.090240	229.738785
-560.654968	109.164803	878.385742	-516.268066	-48.988102	871.757263	-638.780090	132.771835	502.108826	-585.121094	-123.788055	506.454620	-629.058044	139.770096	87.459885	-579.164917	-133.441330	90.066704	-578.331116	187.397491	1380.162720	-498.163818	-147.510727	1377.275146	-507.861298	34.993122	1398.809204	-516.910583	36.938297	1672.877686	-646.319946	266.513275	1139.754517	-517.483215	-250.979111	1143.101318	-536.913269	299.310333	890.988342	-395.990631	-210.089523	906.914185	-501.281372	36.642250	967.671082	491.537537	79.951271	927.626038	490.663361	231.664536
-561.021484	109.088326	878.469055	-516.558655	-48.765446	871.924622	-639.095581	132.413239	502.062653	-585.302734	-123.777435	506.432068	-629.056641	140.054657	87.348175	-579.155945	-133.418381	90.053246	-578.322693	187.386978	1380.170898	-497.870850	-147.426544	1377.287720	-507.693542	35.105511	1398.799072	-516.511108	37.085190	1672.852295	-646.513062	266.417603	1139.807007	-517.225342	-250.892609	1143.128784	-537.271118	299.162628	890.913696	-395.875183	-210.191467	906.895935	-501.579742	36.804214	967.777954	491.904236	81.742569	927.045715	490.305420	233.521194
-561.373169	108.992462	878.499268	-516.667725	-48.795540	871.884583	-639.835022	132.480255	502.290710	-585.324585	-123.737617	506.381042	-629.010498	140.041809	87.092636	-579.082153	-133.424866	90.023804	-578.318420	187.404663	1380.159790	-497.609100	-147.309616	1377.306274	-507.527405	35.195423	1398.783203	-516.045898	37.288792	1672.856934	-646.682800	266.293701	1139.828247	-516.976746	-250.913910	1143.200195	-537.593506	299.071838	890.885010	-395.782745	-210.307800	906.853821	-501.735107	36.782623	967.739929	492.165131	83.619186	926.566467	489.769318	235.305450
-561.744446	109.003899	878.538025	-516.874634	-48.694862	871.792236	-640.402100	132.314789	502.382843	-585.439819	-123.730835	506.340637	-629.289429	140.619278	87.312355	-579.068726	-133.458359	89.997078	-578.426941	187.415634	1380.131226	-497.431793	-147.206024	1377.294434	-507.476776	35.287880	1398.728882	-515.622253	37.416500	1672.771240	-646.895813	266.259796	1139.812622	-516.752441	-250.957809	1143.226563	-537.902588	299.032440	890.853455	-395.696045	-210.435608	906.806763	-501.922333	36.835125	967.672241	492.652527	85.166252	926.188049	489.788727	236.647766
-562.160034	109.119530	878.593567	-517.276367	-48.326214	871.635620	-640.601318	131.893356	502.268738	-585.569580	-123.756485	506.270233	-629.365723	140.868500	87.255783	-579.175598	-133.471191	90.002167	-578.458313	187.414230	1380.092651	-497.209625	-147.138214	1377.267212	-507.361206	35.367180	1398.660522	-515.129578	37.602562	1672.739624	-647.078735	266.242462	1139.812988	-516.528198	-251.027679	1143.243530	-538.211548	298.979584	890.794312	-395.607056	-210.584045	906.743835	-502.197693	37.006809	967.572754	493.074463	86.826492	925.913635	489.592712	238.187317
-562.346924	108.969963	878.606628	-516.945557	-48.756454	871.740540	-641.035767	131.781677	502.258301	-585.630371	-123.723129	506.348907	-629.372925	141.084961	87.186943	-579.105164	-133.471344	89.994331	-578.462891	187.434998	1380.056152	-496.964874	-147.050537	1377.237061	-507.234619	35.466270	1398.588501	-514.663757	37.761234	1672.644043	-647.267700	266.172577	1139.781616	-516.290771	-251.140900	1143.263794	-538.484375	298.924225	890.725159	-395.524506	-210.692673	906.680542	-502.168121	36.869652	967.637939	493.571594	88.430222	925.824585	489.320068	239.781723
-562.703430	108.896675	878.611511	-517.020447	-48.779503	871.746338	-641.744629	131.817764	502.488434	-585.703430	-123.693657	506.327637	-629.460449	141.193817	87.129013	-579.055298	-133.486343	89.988525	-578.507813	187.435852	1380.014648	-496.735413	-146.957474	1377.197144	-507.094940	35.537506	1398.512329	-514.217407	37.864971	1672.555176	-647.411987	266.103882	1139.756958	-516.069702	-251.217728	1143.292114	-538.729492	298.892548	890.657898	-395.448792	-210.812302	906.617798	-502.337006	36.905804	967.618042	494.091064	89.983231	925.870422	488.931641	241.638779
-562.978638	108.837776	878.646912	-517.210815	-48.557713	871.867126	-642.022461	131.635559	502.544495	-585.799805	-123.697914	506.310852	-629.443909	141.320740	87.063622	-579.142883	-133.519699	89.999611	-578.560486	187.418823	1379.969482	-496.492767	-146.867065	1377.171143	-506.962646	35.604244	1398.453369	-513.710754	38.022606	1672.544678	-647.560608	265.938110	1139.708984	-515.880432	-251.278122	1143.313354	-538.924500	298.839844	890.620178	-395.411530	-210.947327	906.550720	-502.555420	37.074501	967.683838	494.580414	91.520264	925.976318	488.708466	243.186783
-563.239380	108.786568	878.668152	-517.205322	-48.567467	871.775269	-642.226929	131.423813	502.558777	-585.818970	-123.690201	506.352325	-629.466919	141.439346	86.980286	-579.130493	-133.506531	90.014809	-578.599731	187.404602	1379.952637	-496.250580	-146.783890	1377.141602	-506.828003	35.656853	1398.414185	-513.251038	38.129730	1672.481689	-647.692383	265.792755	1139.680420	-515.677734	-251.343124	1143.351440	-539.122192	298.779297	890.598450	-395.346466	-211.084518	906.513550	-502.610229	37.065624	967.617310	495.259644	93.014198	926.159668	488.760162	244.343063
-563.423462	108.793144	878.695862	-517.226440	-48.494774	871.787048	-642.236328	131.099686	502.394684	-585.872131	-123.678421	506.392456	-629.387085	141.596191	86.900040	-579.120789	-133.468872	90.021278	-578.656433	187.371765	1379.908447	-496.002045	-146.743683	1377.106567	-506.729431	35.712086	1398.349854	-512.830811	38.178188	1672.390991	-647.849121	265.632507	1139.646729	-515.496826	-251.398315	1143.398682	-539.306091	298.730652	890.594116	-395.321564	-211.202637	906.461243	-502.677612	37.148918	967.619385	495.739471	94.466759	926.388062	488.403564	246.118713
-563.588379	108.850060	878.704712	-517.237976	-48.415344	871.772522	-642.602905	131.124542	502.575958	-585.867188	-123.656868	506.381836	-629.517761	141.625778	86.885246	-579.125610	-133.473831	90.015053	-578.707336	187.342346	1379.868896	-495.727875	-146.682434	1377.094971	-506.647797	35.770500	1398.301392	-512.393982	38.294704	1672.334473	-648.007568	265.551331	1139.597900	-515.301697	-251.552841	1143.464844	-539.481812	298.692871	890.554382	-395.298828	-211.341873	906.341187	-502.723907	37.254322	967.596619	496.153870	95.799294	926.653320	488.250916	247.490189
-563.724609	108.877022	878.683899	-517.204956	-48.354877	871.744324	-642.722290	131.062088	502.596161	-585.868042	-123.696426	506.368286	-629.475769	141.721436	86.883827	-579.132996	-133.484238	89.993385	-578.758240	187.335052	1379.821533	-495.485046	-146.638718	1377.016724	-506.581390	35.810120	1398.193970	-511.977295	38.369110	1672.253052	-648.159607	265.461639	1139.547852	-515.087769	-251.652985	1143.434082	-539.656494	298.694305	890.545593	-395.190033	-211.409210	906.387939	-502.758728	37.341156	967.561951	496.512970	97.096207	926.859131	488.175873	248.818298
-563.801697	108.978020	878.663330	-517.153076	-48.280724	871.720337	-642.842896	131.003647	502.600494	-585.835327	-123.714256	506.344513	-629.387024	141.425079	86.591064	-579.097351	-133.476944	89.982025	-578.729126	187.324066	1379.815186	-495.162903	-146.604401	1376.951416	-506.447021	35.850872	1398.128906	-511.623291	38.378475	1672.157471	-648.309448	265.355743	1139.525513	-514.903687	-251.712921	1143.405273	-539.801880	298.684357	890.525391	-395.162445	-211.586533	906.159485	-502.770355	37.456860	967.537109	496.803101	98.357849	927.139404	488.058044	250.051620
-563.828552	109.032204	878.642090	-517.047302	-48.232685	871.664734	-642.519592	130.881912	502.575226	-585.750061	-123.693169	506.313110	-629.204529	141.920380	86.879112	-579.096924	-133.499710	89.976479	-578.869324	187.294708	1379.783691	-495.014221	-146.596924	1376.866455	-506.429779	35.853630	1398.048096	-511.250580	38.434383	1672.118164	-648.439636	265.273987	1139.519287	-514.712891	-251.802582	1143.343262	-539.904968	298.687500	890.555298	-395.181000	-211.749283	905.983826	-502.748810	37.513691	967.505554	497.062744	99.496162	927.339600	487.959106	251.207626
-563.782898	109.141174	878.658142	-516.942932	-48.112858	871.633606	-642.469421	130.824051	502.601135	-585.681824	-123.709137	506.316650	-629.126465	141.888870	86.878258	-579.126160	-133.513260	89.974396	-578.952698	187.213638	1379.781250	-494.814148	-146.591782	1376.806030	-506.344177	35.893620	1397.999023	-510.935608	38.450569	1672.055054	-648.573120	265.150330	1139.516968	-514.508606	-251.897461	1143.295044	-539.999390	298.671021	890.580872	-395.165436	-211.863632	905.862366	-502.681732	37.612366	967.502441	497.228394	100.619843	927.574585	487.857788	252.360687
-563.703857	109.189423	878.673279	-516.798706	-48.023849	871.636963	-642.432983	130.782410	502.607361	-585.564941	-123.670647	506.342285	-629.031128	141.844696	86.869576	-579.076172	-133.512802	90.022453	-579.006348	187.175537	1379.766357	-494.575745	-146.533890	1376.751709	-506.256165	35.913383	1397.999878	-510.671814	38.433647	1672.011719	-648.677673	264.982574	1139.490723	-514.320313	-251.982666	1143.306274	-540.060913	298.662201	890.608643	-395.162201	-211.975952	905.772888	-502.578644	37.688866	967.514587	497.290344	101.698494	927.738953	487.777039	253.486298
-563.659180	109.187851	878.675415	-516.637329	-48.007343	871.638550	-642.337952	130.757217	502.577972	-585.540527	-123.711281	506.424530	-628.958984	141.717896	86.847923	-579.160461	-133.503708	90.076363	-579.088440	187.126877	1379.742554	-494.373779	-146.523636	1376.711304	-506.194183	35.932224	1397.950317	-510.439484	38.394936	1671.963257	-648.809570	264.837738	1139.457153	-514.109192	-252.094910	1143.326172	-540.134216	298.654205	890.627502	-395.158417	-212.065643	905.676758	-502.474213	37.725319	967.513672	497.252228	102.842758	927.843445	487.667511	254.567871
-563.556458	109.226181	878.649109	-516.452759	-47.995399	871.627930	-642.189026	130.789612	502.532745	-585.475952	-123.723923	506.486877	-628.882202	141.601517	86.841522	-579.124451	-133.490662	90.099686	-579.184814	187.055969	1379.693359	-494.173523	-146.515930	1376.653687	-506.163208	35.914478	1397.896362	-510.261932	38.351048	1671.909424	-648.933838	264.745728	1139.423462	-513.916321	-252.117584	1143.270386	-540.219604	298.655334	890.611267	-395.162140	-212.167068	905.505432	-502.347687	37.772751	967.500488	497.118652	103.815857	927.967834	487.602448	255.505783
-563.434814	109.214783	878.590088	-516.253174	-47.980114	871.584106	-642.400024	130.909927	502.545288	-585.402832	-123.727432	506.518250	-628.955139	141.402008	86.893059	-579.199707	-133.484985	90.118431	-579.256653	187.005188	1379.651245	-493.999176	-146.531219	1376.572754	-506.144012	35.907478	1397.827393	-510.129211	38.285656	1671.838135	-649.062012	264.665009	1139.393799	-513.768799	-252.069458	1143.118774	-540.304382	298.674469	890.616455	-395.140961	-212.281128	905.320618	-502.199432	37.799679	967.452148	496.931366	104.663086	928.042542	487.518433	256.525818
-563.268311	109.287796	878.526428	-516.046448	-47.942814	871.522766	-641.980225	130.815323	502.300629	-585.303406	-123.742981	506.531433	-628.749817	141.304611	86.945602	-579.225891	-133.481430	90.100464	-579.222412	186.925690	1379.634155	-493.698853	-146.550140	1376.480713	-506.026123	35.867718	1397.776367	-510.026886	38.211990	1671.774414	-649.161804	264.638855	1139.389771	-513.538757	-252.129929	1143.055054	-540.351990	298.699860	890.631836	-395.106293	-212.369766	905.123413	-502.043671	37.854374	967.402222	496.617310	105.546379	928.102783	487.433472	257.487244
-563.082581	109.307022	878.440430	-515.820129	-47.944656	871.456665	-641.746216	130.873154	502.297760	-585.203796	-123.778648	506.520599	-628.708496	141.116531	86.989929	-579.256836	-133.492569	90.055328	-579.432983	186.871689	1379.615601	-493.667938	-146.578674	1376.342407	-506.088745	35.861603	1397.706055	-509.972137	38.113625	1671.721802	-649.263184	264.592621	1139.361328	-513.354980	-252.146057	1142.907104	-540.415588	298.756378	890.663025	-395.046875	-212.454025	904.918091	-501.872711	37.872314	967.339722	496.104980	106.478645	928.092346	487.340851	258.367615
-562.834900	109.396812	878.380859	-515.589417	-47.892254	871.381714	-641.719116	131.087906	502.508118	-585.101501	-123.748772	506.465149	-628.667358	140.945389	87.048882	-579.257874	-133.500000	90.039001	-579.505188	186.808868	1379.646240	-493.499359	-146.596481	1376.207886	-506.053101	35.808197	1397.662109	-509.933472	37.987850	1671.690186	-649.352539	264.519287	1139.369385	-513.138855	-252.210831	1142.798584	-540.432129	298.782349	890.684448	-394.973236	-212.489975	904.691223	-501.667664	37.917648	967.288391	495.088593	107.658447	928.044739	487.166046	259.010437
-562.558960	109.400421	878.296814	-515.315369	-47.870686	871.316345	-641.569946	131.185532	502.503632	-584.989014	-123.752960	506.483765	-628.601929	140.757431	87.092636	-579.269104	-133.498062	89.999016	-579.546265	186.716568	1379.636719	-493.357025	-146.638123	1376.063232	-506.013824	35.755352	1397.614380	-509.941040	37.842346	1671.667236	-649.410339	264.453827	1139.384521	-512.915283	-252.187347	1142.611450	-540.451416	298.799805	890.691528	-394.888855	-212.526413	904.471802	-501.420135	37.932861	967.224609	494.585510	108.507454	927.819885	487.093475	260.046112
-562.282593	109.387451	878.257813	-515.033081	-47.865891	871.302856	-641.399841	131.225647	502.479065	-584.856323	-123.692810	506.535950	-628.572327	140.624512	87.121941	-579.298218	-133.490402	90.044395	-579.602661	186.596283	1379.587646	-493.230835	-146.652740	1375.956909	-506.010864	35.681416	1397.590576	-509.975159	37.685173	1671.657471	-649.467163	264.354675	1139.340942	-512.702148	-252.204422	1142.480713	-540.475891	298.847137	890.712036	-394.789429	-212.546600	904.272949	-501.154053	37.941814	967.202759	493.930328	109.215408	927.661316	486.987396	261.049988
-562.009949	109.363487	878.218262	-514.751709	-47.862068	871.303833	-641.261353	131.303909	502.412506	-584.729187	-123.660645	506.583374	-628.615295	140.484024	87.141251	-579.243713	-133.455017	90.082146	-579.642944	186.537369	1379.568726	-493.116608	-146.680283	1375.867310	-506.001099	35.637440	1397.582031	-510.062378	37.523407	1671.646851	-649.512878	264.295715	1139.320923	-512.463562	-252.287064	1142.432983	-540.497864	298.915558	890.712952	-394.713287	-212.558197	904.077393	-500.893707	37.953659	967.188477	493.104279	109.858322	927.592529	486.900757	261.658478
-561.749634	109.310181	878.172791	-514.467102	-47.925270	871.311279	-641.121277	131.356400	502.373077	-584.597900	-123.656227	506.672424	-628.573853	140.364822	87.156647	-579.323608	-133.464371	90.143532	-579.722168	186.458511	1379.527588	-493.049133	-146.732193	1375.757080	-506.012238	35.570751	1397.572021	-510.195801	37.296379	1671.601318	-649.563599	264.259338	1139.305298	-512.271973	-252.258652	1142.272095	-540.487366	298.994476	890.723999	-394.600800	-212.552643	903.883972	-500.630646	37.929016	967.170654	492.189972	110.565216	927.340576	486.646118	262.567047
-561.440735	109.344078	878.121948	-514.181824	-47.942688	871.296936	-641.006287	131.444580	502.329803	-584.455566	-123.606850	506.705322	-628.583191	140.250946	87.183342	-579.312866	-133.459976	90.192558	-579.780823	186.372086	1379.511475	-493.032135	-146.813187	1375.634155	-506.055298	35.494797	1397.515991	-510.315002	37.132671	1671.608154	-649.589966	264.209900	1139.251709	-512.094727	-252.262360	1142.126953	-540.466309	299.082825	890.704285	-394.473602	-212.539398	903.681030	-500.348480	37.945992	967.143433	491.252747	111.154007	927.055969	486.584564	263.024231
-561.074158	109.297356	878.040405	-513.842407	-47.978161	871.252686	-640.896912	131.484207	502.323883	-584.315674	-123.584549	506.705872	-628.565796	140.200806	87.207329	-579.280334	-133.458710	90.172134	-579.794556	186.308167	1379.522095	-493.002502	-146.915924	1375.486938	-506.054718	35.375576	1397.487061	-510.509857	36.873119	1671.559814	-649.561951	264.107422	1139.223267	-511.932068	-252.248642	1141.970581	-540.449036	299.174957	890.699036	-394.305756	-212.476349	903.490845	-500.022522	37.912285	967.090942	489.623230	111.752235	926.817749	485.769409	264.019012
-560.708496	109.305161	877.988892	-513.516968	-47.959820	871.199463	-640.870789	131.501572	502.333405	-584.182495	-123.561363	506.665741	-628.618225	140.102493	87.200027	-579.273804	-133.448853	90.111420	-579.833252	186.211227	1379.504761	-492.990082	-146.997375	1375.337280	-506.080414	35.274250	1397.453125	-510.667816	36.672943	1671.564697	-649.546082	264.110046	1139.228638	-511.775757	-252.206924	1141.750854	-540.398315	299.270355	890.701355	-394.102478	-212.413574	903.299866	-499.706390	37.905869	967.051941	488.119385	112.565323	926.699402	485.192291	264.443054
-560.377686	109.247284	877.934875	-513.204285	-47.971504	871.161743	-640.796509	131.522263	502.347626	-584.026672	-123.543465	506.670990	-628.566406	140.072739	87.249397	-579.300659	-133.447342	90.088058	-579.778320	186.092285	1379.453369	-492.882782	-147.113449	1375.210449	-506.027710	35.162685	1397.441162	-510.864899	36.438255	1671.547852	-649.506714	264.099304	1139.220947	-511.672363	-252.038681	1141.471680	-540.307861	299.373627	890.710205	-393.901123	-212.295029	903.102966	-499.394897	37.875214	967.009949	487.291870	112.964073	926.504883	484.930237	264.819885
-560.009399	109.246765	877.896118	-512.868958	-47.934380	871.149536	-640.763855	131.520844	502.350250	-583.870911	-123.498840	506.661652	-628.550110	140.028244	87.277458	-579.326538	-133.441544	90.106163	-579.746155	185.981384	1379.439575	-492.838074	-147.224503	1375.103516	-506.019287	35.050468	1397.427002	-511.092072	36.191059	1671.539795	-649.417542	264.024445	1139.167114	-511.487885	-252.071289	1141.335327	-540.216980	299.497833	890.692627	-393.674225	-212.187149	902.972534	-499.048004	37.901531	966.985840	485.811218	113.616493	926.305359	483.977295	265.723633
-559.679077	109.257843	877.889038	-512.547485	-47.930103	871.146179	-640.515747	131.269531	502.167389	-583.727905	-123.484459	506.726013	-628.455872	140.000473	87.272293	-579.307007	-133.417328	90.136726	-579.784973	185.874832	1379.402222	-492.875885	-147.322800	1375.022095	-506.055359	34.955864	1397.415161	-511.356384	35.887051	1671.498169	-649.348938	264.020630	1139.138916	-511.398041	-251.907593	1141.119263	-540.110474	299.605042	890.687561	-393.427582	-212.042664	902.836365	-498.728363	37.907001	966.983276	484.329773	114.115761	926.177185	483.118103	266.208099
-559.358459	109.231308	877.863953	-512.212158	-47.968609	871.166260	-640.753662	131.457169	502.369507	-583.603638	-123.442734	506.769501	-628.502319	139.923096	87.317612	-579.315430	-133.422195	90.192467	-579.746399	185.763412	1379.360962	-492.884399	-147.454224	1374.952637	-506.068542	34.828594	1397.416138	-511.570251	35.681068	1671.538330	-649.251831	263.968292	1139.083008	-511.310547	-251.815323	1140.936035	-539.985229	299.743317	890.659180	-393.200439	-211.908081	902.716431	-498.406860	37.901981	966.981262	482.601379	114.428711	925.954407	482.078064	266.535767
-559.065125	109.256989	877.869446	-511.879303	-47.973171	871.150818	-640.773560	131.399689	502.345306	-583.477051	-123.444633	506.849884	-628.440247	139.879089	87.353264	-579.305237	-133.416153	90.202545	-579.726746	185.681091	1379.333252	-492.951111	-147.582550	1374.875488	-506.104187	34.655117	1397.398438	-511.826904	35.398434	1671.498657	-649.135620	263.976776	1139.052124	-511.232971	-251.749634	1140.742310	-539.825073	299.862793	890.673767	-392.952972	-211.748093	902.634949	-498.098328	37.906754	966.978577	481.948273	115.700386	925.664551	481.546692	267.047028
-558.769043	109.259415	877.861877	-511.568939	-47.952927	871.137329	-640.755371	131.350983	502.385132	-583.373291	-123.452919	506.879364	-628.401245	139.815887	87.365150	-579.340820	-133.429047	90.223824	-579.723145	185.568237	1379.324951	-493.016541	-147.728073	1374.761475	-506.130035	34.517593	1397.390015	-512.085022	35.128555	1671.487061	-649.017334	263.959808	1139.016235	-511.196136	-251.637985	1140.529907	-539.661316	300.004425	890.660461	-392.676727	-211.537720	902.528137	-497.809113	37.914387	966.973999	479.932892	115.390427	925.886108	480.196442	267.038422
-558.474854	109.270638	877.824951	-511.256866	-47.940784	871.082214	-640.709900	131.292297	502.385315	-583.251160	-123.433533	506.847534	-628.382629	139.734558	87.397202	-579.367554	-133.461899	90.209427	-579.675598	185.459366	1379.323730	-493.108459	-147.878891	1374.645874	-506.174347	34.364471	1397.384766	-512.321228	34.900921	1671.515991	-648.867432	263.958588	1139.001831	-511.150269	-251.624146	1140.360229	-539.442505	300.107269	890.698669	-392.387482	-211.332047	902.469604	-497.509796	37.918438	966.930176	478.243805	115.625702	925.754517	478.930176	267.346161
-558.182007	109.275543	877.794434	-510.929321	-47.910694	871.026611	-640.625305	131.231247	502.407227	-583.139832	-123.440361	506.848572	-628.316956	139.719254	87.399414	-579.328979	-133.460495	90.184990	-579.638794	185.333939	1379.304565	-493.201050	-148.047607	1374.537964	-506.190155	34.204563	1397.377075	-512.602356	34.604931	1671.494629	-648.686829	263.936859	1139.001465	-511.108673	-251.618332	1140.199707	-539.208252	300.254303	890.698608	-392.117432	-211.124115	902.430176	-497.226471	37.921982	966.898987	476.485809	115.522820	925.630554	477.749939	267.376007
-557.886658	109.303459	877.802429	-510.611481	-47.857239	870.981750	-640.557739	131.217377	502.445068	-583.053284	-123.485146	506.862610	-628.294495	139.650543	87.466309	-579.376709	-133.451263	90.190300	-579.593445	185.192520	1379.297729	-493.260254	-148.207565	1374.444214	-506.226807	34.051067	1397.354736	-512.828735	34.353004	1671.522339	-648.497131	263.969513	1138.998901	-511.068695	-251.557007	1140.031738	-538.940796	300.406342	890.731445	-391.819763	-210.902557	902.400269	-496.932770	37.933895	966.888062	474.804901	115.625587	925.381226	476.514191	267.505615
-557.641174	109.303955	877.802856	-510.334625	-47.817402	870.983582	-640.377808	131.226532	502.453735	-582.970764	-123.517891	506.881744	-628.242554	139.612778	87.480629	-579.392700	-133.457108	90.206696	-579.532593	185.036377	1379.276489	-493.334381	-148.391815	1374.378418	-506.243347	33.883106	1397.301880	-513.089050	34.078678	1671.522827	-648.297363	263.977509	1138.947998	-511.044678	-251.518875	1139.872681	-538.659241	300.564240	890.757996	-391.504761	-210.648773	902.431580	-496.683258	37.960430	966.893372	473.109558	115.583008	925.219238	475.372406	267.434204
-557.436340	109.322075	877.832397	-510.079498	-47.772099	870.997986	-640.243958	131.206223	502.442963	-582.904541	-123.499908	506.912354	-628.184998	139.549286	87.534866	-579.457336	-133.464127	90.260956	-579.468811	184.925232	1379.254517	-493.406097	-148.533096	1374.313110	-506.249817	33.734264	1397.327148	-513.291992	33.866322	1671.574463	-648.069214	264.044281	1138.968384	-511.060699	-251.442368	1139.716919	-538.339600	300.706848	890.811707	-391.210022	-210.398529	902.463562	-496.465668	37.992500	966.920288	471.432587	115.747543	925.071228	473.959717	267.690247
-557.239685	109.346436	877.842041	-509.869415	-47.680149	870.985413	-640.057007	131.217712	502.424988	-582.783569	-123.465553	506.934875	-628.171387	139.481369	87.562050	-579.405396	-133.426010	90.278679	-579.415771	184.794571	1379.236938	-493.488068	-148.684311	1374.262329	-506.290497	33.579185	1397.317749	-513.547974	33.593246	1671.569092	-647.828064	264.033936	1138.963623	-511.021362	-251.451889	1139.565186	-537.982483	300.832092	890.867065	-390.891602	-210.132507	902.522949	-496.270355	38.041203	966.922791	470.156342	115.601295	924.916687	473.029938	267.496399
-557.053894	109.385857	877.870911	-509.629242	-47.676250	870.962952	-639.832458	131.204651	502.404907	-582.727417	-123.499359	506.955383	-628.118347	139.411423	87.579369	-579.479187	-133.439896	90.275871	-579.356628	184.664154	1379.233154	-493.544220	-148.845398	1374.175415	-506.319611	33.393456	1397.309204	-513.771057	33.341057	1671.572266	-647.565369	264.018219	1138.951416	-511.006897	-251.420990	1139.361206	-537.595581	300.947449	890.929016	-390.552795	-209.883896	902.561951	-496.072357	38.039074	966.933960	468.792755	115.632919	924.665344	471.697205	268.117584
-556.841064	109.436798	877.866028	-509.392578	-47.636570	870.926147	-639.648621	131.195251	502.412231	-582.629883	-123.517967	506.952545	-628.090454	139.345245	87.594254	-579.418213	-133.453415	90.294617	-579.331604	184.533234	1379.241577	-493.588654	-149.010742	1374.076416	-506.322845	33.226078	1397.268921	-513.953125	33.091335	1671.591309	-647.302795	263.957886	1138.909912	-510.988220	-251.388489	1139.142578	-537.173767	301.080719	890.995178	-390.198181	-209.625412	902.587952	-495.876556	38.061367	966.926514	467.194885	115.030876	924.609253	470.666260	267.782928
-556.654968	109.497833	877.860046	-509.219788	-47.604969	870.871643	-639.439270	131.197037	502.405945	-582.527161	-123.496689	506.910248	-628.079529	139.294113	87.618210	-579.433044	-133.432846	90.271194	-579.292847	184.420456	1379.226807	-493.617950	-149.154602	1373.959595	-506.321808	33.068661	1397.219116	-514.146851	32.849003	1671.588745	-647.034119	263.925293	1138.885010	-510.924591	-251.415497	1138.979004	-536.739441	301.170837	891.057922	-389.848663	-209.351791	902.606140	-495.712433	38.069580	966.905396	466.390991	114.979591	924.619995	469.946716	267.594269
-556.484253	109.500275	877.829346	-509.025146	-47.617706	870.838318	-639.203552	131.197922	502.389984	-582.478882	-123.550194	506.922638	-628.059204	139.250977	87.670776	-579.396912	-133.433929	90.276398	-579.256958	184.279510	1379.213501	-493.642303	-149.284470	1373.856445	-506.324707	32.951500	1397.198608	-514.317505	32.637657	1671.629883	-646.750366	263.911285	1138.854980	-510.865509	-251.446899	1138.809326	-536.304077	301.233398	891.149902	-389.485809	-209.060059	902.648560	-495.561798	38.057613	966.886780	465.458405	114.955917	924.591858	469.143494	267.533539
-556.313477	109.490425	877.815857	-508.855164	-47.599384	870.816833	-639.015320	131.201080	502.352112	-582.421204	-123.556038	506.921539	-628.014832	139.148468	87.670990	-579.450684	-133.433472	90.274826	-579.210266	184.173019	1379.258057	-493.640839	-149.391922	1373.786255	-506.326172	32.815319	1397.200562	-514.477722	32.408302	1671.657715	-646.468384	263.881775	1138.837891	-510.815399	-251.441315	1138.674072	-535.850403	301.321564	891.244690	-389.155792	-208.808884	902.721924	-495.417114	38.049973	966.880493	464.430817	114.914902	924.741211	468.263000	267.476715
-556.171448	109.499077	877.811646	-508.705322	-47.629234	870.787231	-638.816772	131.209305	502.346802	-582.337341	-123.537514	506.906586	-627.982666	139.121521	87.673065	-579.439392	-133.425201	90.303749	-579.195984	184.042664	1379.256836	-493.652161	-149.527878	1373.707764	-506.325623	32.687134	1397.182251	-514.623596	32.174053	1671.699219	-646.223328	263.843689	1138.830811	-510.747864	-251.438110	1138.558228	-535.342407	301.339508	891.358948	-388.866241	-208.584030	902.775757	-495.291992	38.017757	966.873596	463.277466	114.781761	924.955139	467.367188	267.356506
-556.038208	109.473969	877.802979	-508.601166	-47.665424	870.756409	-638.602661	131.165909	502.283112	-582.339294	-123.593147	506.941772	-627.948425	139.083679	87.698425	-579.441895	-133.433838	90.306747	-579.187622	183.904373	1379.258911	-493.672424	-149.636841	1373.634277	-506.345490	32.553299	1397.155640	-514.775696	31.922764	1671.731689	-645.997864	263.875519	1138.856323	-510.695953	-251.433868	1138.438232	-534.831970	301.373077	891.477539	-388.569946	-208.379852	902.851318	-495.191772	37.960693	966.863281	462.442902	114.980881	925.216736	466.578522	267.482483
-555.938232	109.445595	877.804199	-508.534088	-47.709633	870.734619	-638.443848	131.165604	502.238647	-582.330566	-123.684166	506.936188	-627.916016	139.046555	87.691383	-579.477844	-133.439682	90.324371	-579.160156	183.786850	1379.243408	-493.646088	-149.754517	1373.557495	-506.345551	32.430557	1397.130005	-514.925659	31.692423	1671.765869	-645.796631	263.827698	1138.863159	-510.619598	-251.477722	1138.333862	-534.295715	301.399414	891.615051	-388.309814	-208.169769	902.908203	-495.126801	37.896305	966.862610	462.048187	115.405159	925.664612	466.003876	267.644073
-555.857910	109.438057	877.822998	-508.490387	-47.754486	870.727600	-638.317688	131.136124	502.215729	-582.294800	-123.731209	506.920837	-627.910217	138.971313	87.692940	-579.434692	-133.437134	90.310524	-579.153931	183.688431	1379.238281	-493.653809	-149.837128	1373.498413	-506.339630	32.322464	1397.118408	-515.044128	31.459351	1671.798462	-645.602478	263.777985	1138.865479	-510.532013	-251.458740	1138.212036	-533.845215	301.358215	891.755798	-388.044373	-207.975983	902.933777	-495.081940	37.839069	966.877686	461.233002	115.425293	926.252686	465.268127	267.610992
-555.781555	109.419022	877.834290	-508.429840	-47.808235	870.692688	-638.144653	131.108170	502.184784	-582.262939	-123.784920	506.878540	-627.884399	138.933029	87.715202	-579.422058	-133.458923	90.281670	-579.165161	183.584595	1379.231689	-493.634247	-149.939819	1373.423950	-506.314362	32.230217	1397.081909	-515.178040	31.210981	1671.810181	-645.414246	263.694824	1138.850220	-510.435059	-251.431030	1138.092651	-533.385132	301.300232	891.919006	-387.766083	-207.759506	902.936584	-495.017029	37.768936	966.869873	460.356079	115.497231	926.930847	464.512543	267.682312
-555.725525	109.376411	877.829041	-508.408020	-47.896202	870.676575	-638.086670	131.133179	502.171692	-582.229614	-123.835182	506.837433	-627.841919	138.889236	87.723274	-579.373840	-133.452850	90.287102	-579.159546	183.462494	1379.240723	-493.604797	-150.043732	1373.357666	-506.281738	32.135063	1397.047729	-515.283447	30.997065	1671.852173	-645.251770	263.618896	1138.822632	-510.329468	-251.408554	1137.980591	-532.926697	301.207489	892.077942	-387.513641	-207.580368	902.945740	-494.981354	37.686012	966.861816	459.634247	115.457993	927.635376	464.023895	267.510895
-555.672729	109.250992	877.806030	-508.406158	-48.012150	870.665466	-637.919189	131.072174	502.107788	-582.204346	-123.863655	506.831482	-627.777710	138.838379	87.704262	-579.428162	-133.469208	90.272408	-579.136719	183.374084	1379.221191	-493.561646	-150.124542	1373.310791	-506.253693	32.032513	1397.045410	-515.375977	30.782871	1671.930054	-645.023010	263.482605	1138.757324	-510.210480	-251.400223	1137.893555	-532.190796	301.285034	892.275757	-387.281769	-207.417068	902.960876	-494.946686	37.563118	966.841980	458.855408	115.516655	928.295776	463.353943	267.647797
-555.644653	109.153687	877.778076	-508.411011	-48.133102	870.662048	-637.724792	130.962021	502.034485	-582.200256	-123.931305	506.842072	-627.722412	138.796295	87.671936	-579.358765	-133.461792	90.339996	-579.085388	183.249374	1379.227661	-493.501160	-150.200272	1373.250854	-506.240814	31.948278	1397.027588	-515.498840	30.511873	1671.956055	-644.825867	263.315857	1138.695435	-510.111511	-251.341446	1137.795898	-531.618896	301.203918	892.438354	-387.068054	-207.273041	902.966431	-494.920471	37.464306	966.819702	458.116882	115.529930	928.935608	462.689484	267.852234
-555.654541	109.037132	877.770752	-508.500397	-48.238102	870.673523	-637.591553	130.886841	501.983246	-582.214783	-123.994171	506.841400	-627.467407	138.465302	87.473297	-579.347168	-133.459564	90.316467	-579.076294	183.153809	1379.222778	-493.483154	-150.291672	1373.190674	-506.214325	31.850784	1397.002441	-515.584229	30.321707	1672.046997	-644.659973	263.168549	1138.634888	-510.002045	-251.311386	1137.727905	-531.116943	301.104523	892.602051	-386.879791	-207.146744	902.945923	-494.949707	37.352833	966.813599	457.587708	115.414001	929.503357	462.279663	267.655273
-555.646667	108.946129	877.743347	-508.574585	-48.349384	870.656250	-637.476624	130.879547	501.972870	-582.255005	-124.083633	506.844879	-627.459778	138.414932	87.463127	-579.345581	-133.453506	90.317795	-579.042297	183.070572	1379.228760	-493.455078	-150.382980	1373.152100	-506.182587	31.745699	1397.003906	-515.677979	30.100948	1672.103516	-644.476685	263.053375	1138.626709	-509.901459	-251.305710	1137.644775	-530.593079	300.979889	892.782410	-386.721954	-206.993057	902.918518	-494.971649	37.240902	966.787598	457.065033	115.349670	929.939575	461.760559	267.674225
-555.702393	108.837753	877.755615	-508.690186	-48.478779	870.670532	-637.367859	130.842880	501.949554	-582.256042	-124.150162	506.805542	-627.459778	138.344849	87.461189	-579.285034	-133.483215	90.298355	-579.008118	182.986343	1379.236450	-493.402557	-150.462402	1373.089111	-506.123596	31.656628	1397.006836	-515.781006	29.886835	1672.162354	-644.303162	262.907745	1138.603149	-509.807129	-251.365845	1137.591064	-530.094238	300.803894	892.913757	-386.586670	-206.889938	902.876160	-495.032837	37.115875	966.791504	456.586884	115.258324	930.340759	461.182495	267.706940
-555.744446	108.728661	877.736267	-508.810272	-48.628708	870.651917	-637.271240	130.818771	501.927765	-582.315491	-124.270821	506.746338	-627.464905	138.268570	87.487061	-579.354187	-133.502441	90.263779	-578.939209	182.901749	1379.238525	-493.345642	-150.567993	1373.026489	-506.084747	31.577103	1396.971680	-515.902832	29.667707	1672.206787	-644.148621	262.790405	1138.605347	-509.711334	-251.375366	1137.510986	-529.635742	300.607788	893.040833	-386.462097	-206.771851	902.835083	-495.090820	36.973824	966.764160	456.138916	115.114510	930.681274	460.637299	267.659454
-555.829590	108.576691	877.724121	-508.932770	-48.779697	870.658691	-637.184265	130.835037	501.910217	-582.356934	-124.325439	506.712036	-627.448547	138.229279	87.480370	-579.299927	-133.513321	90.239601	-578.884277	182.852158	1379.257202	-493.286194	-150.616272	1372.966064	-506.032196	31.499475	1396.953125	-516.009094	29.479877	1672.284180	-643.990967	262.680359	1138.596558	-509.644928	-251.381134	1137.455811	-529.194092	300.417999	893.182434	-386.359192	-206.683151	902.788635	-495.178253	36.829914	966.754395	455.800140	114.888931	930.946167	460.208069	267.487518
-555.969727	108.405624	877.728821	-509.080505	-48.948383	870.677856	-637.134216	130.825912	501.859039	-582.437927	-124.430397	506.709198	-627.470825	138.129364	87.480865	-579.298279	-133.517899	90.235001	-578.791931	182.796570	1379.284180	-493.217621	-150.678055	1372.939697	-505.963684	31.444653	1396.934204	-516.096313	29.280523	1672.355835	-643.827332	262.529785	1138.601807	-509.578949	-251.358017	1137.408936	-528.770386	300.218994	893.296997	-386.301849	-206.592575	902.752197	-495.297791	36.674599	966.755371	455.419769	114.820442	931.142090	459.713470	267.527405
-556.125000	108.153358	877.719238	-509.223663	-49.159279	870.714539	-636.998230	130.830841	501.790253	-582.541626	-124.541687	506.740295	-627.470947	138.103577	87.473686	-579.339050	-133.514954	90.263245	-578.690857	182.731567	1379.293213	-493.154144	-150.714310	1372.922974	-505.872864	31.394775	1396.931763	-516.159058	29.109522	1672.475708	-643.651855	262.387390	1138.567993	-509.509583	-251.330734	1137.408325	-528.409607	300.022949	893.428833	-386.264496	-206.517914	902.722595	-495.420105	36.483578	966.755066	455.079376	114.732178	931.242737	459.312195	267.378754
-556.346191	107.853073	877.669922	-509.401306	-49.391560	870.723206	-636.940979	130.822845	501.697296	-582.602661	-124.601517	506.743225	-627.721619	138.304916	87.689560	-579.252441	-133.501938	90.283546	-578.572327	182.671722	1379.302124	-493.068054	-150.778610	1372.901978	-505.794037	31.324024	1396.926636	-516.297424	28.861860	1672.517212	-643.528687	262.280304	1138.562988	-509.459900	-251.305588	1137.382813	-528.063110	299.769470	893.517273	-386.255402	-206.445984	902.665649	-495.582947	36.276501	966.715515	454.797791	114.518913	931.268188	458.924744	267.173981
-556.593323	107.515717	877.629700	-509.584167	-49.607533	870.736633	-636.833984	130.838486	501.618927	-582.691406	-124.685486	506.723206	-627.744873	138.314743	87.669159	-579.334412	-133.499390	90.277344	-578.447815	182.593826	1379.309082	-492.984802	-150.804031	1372.878784	-505.707489	31.275867	1396.910278	-516.385437	28.706394	1672.642334	-643.422424	262.213409	1138.574707	-509.434265	-251.345413	1137.384644	-527.757324	299.488129	893.601257	-386.286957	-206.419556	902.634583	-495.771057	36.060879	966.686584	454.560791	114.319229	931.220764	458.622437	266.959076
-556.883423	107.151558	877.582825	-509.810913	-49.854286	870.738708	-636.708191	130.842850	501.521423	-582.832764	-124.828697	506.721954	-627.760620	138.295410	87.615036	-579.344299	-133.501297	90.264313	-578.327271	182.548462	1379.310181	-492.917145	-150.847290	1372.842041	-505.604462	31.180908	1396.900146	-516.527832	28.486073	1672.709595	-643.294312	262.131348	1138.578003	-509.442688	-251.329697	1137.342163	-527.458984	299.217651	893.657776	-386.323242	-206.366501	902.586853	-495.995941	35.815483	966.645996	454.087250	113.732414	930.981262	458.286499	266.622040
-557.071899	106.942520	877.555786	-510.006012	-50.025394	870.722412	-636.600037	130.874069	501.457642	-582.890076	-124.900352	506.683685	-627.790588	138.287155	87.592331	-579.290161	-133.536453	90.253403	-578.190735	182.510162	1379.320557	-492.844849	-150.898239	1372.799805	-505.498322	31.127707	1396.872803	-516.608215	28.313208	1672.798096	-643.164124	262.073151	1138.576294	-509.428406	-251.384827	1137.315186	-527.145874	298.956146	893.722107	-386.400330	-206.367432	902.526855	-496.157227	35.641636	966.610779	453.945526	113.367180	930.813171	458.043793	266.245117
-557.265625	106.798592	877.529724	-510.223267	-50.210129	870.703247	-636.457520	130.933594	501.434387	-582.977112	-125.021133	506.624268	-627.824585	138.276215	87.600960	-579.373108	-133.568695	90.199928	-578.023987	182.489197	1379.356567	-492.747528	-150.960999	1372.752808	-505.386414	31.069914	1396.844482	-516.721191	28.133408	1672.888550	-643.018372	261.983673	1138.568237	-509.471832	-251.423615	1137.298950	-526.909363	298.714478	893.756897	-386.512756	-206.336563	902.452881	-496.318481	35.487991	966.569397	453.877563	113.130455	930.547119	457.825653	265.990906
-557.431030	106.696594	877.541016	-510.444000	-50.340084	870.704468	-636.281494	130.967560	501.399078	-583.015381	-125.080956	506.572845	-627.819031	138.313339	87.588531	-579.296692	-133.569382	90.181671	-577.851257	182.467346	1379.344482	-492.641693	-150.995453	1372.730957	-505.266693	31.013155	1396.827515	-516.821655	27.954988	1672.970825	-642.860168	261.876373	1138.579102	-509.516479	-251.406494	1137.247803	-526.722168	298.414063	893.747925	-386.655731	-206.347122	902.370239	-496.477661	35.362274	966.562744	453.831482	112.836670	930.222595	457.623383	265.771759
-557.575012	106.585342	877.538879	-510.659546	-50.483704	870.716064	-636.122620	130.998688	501.354095	-583.093262	-125.202026	506.564453	-627.780884	138.333984	87.593185	-579.268005	-133.554947	90.161476	-577.678833	182.410233	1379.317139	-492.566223	-151.036407	1372.714844	-505.115234	30.954584	1396.794067	-516.952576	27.755068	1673.073120	-642.722595	261.754333	1138.572998	-509.569885	-251.429657	1137.241455	-526.551208	298.091095	893.711121	-386.824768	-206.406830	902.300781	-496.612274	35.238659	966.548828	453.829620	112.495697	929.841736	457.459625	265.392700
-557.678772	106.547318	877.583313	-510.868439	-50.593159	870.733887	-635.942871	131.006805	501.326874	-583.151245	-125.246429	506.544342	-627.709656	138.372849	87.592865	-579.329712	-133.563004	90.159546	-577.468262	182.385101	1379.301270	-492.454346	-151.075470	1372.706909	-504.983246	30.911438	1396.788330	-517.027710	27.586105	1673.197144	-642.561157	261.608032	1138.542969	-509.625793	-251.470932	1137.255249	-526.408081	297.761993	893.645325	-387.014191	-206.453705	902.247375	-496.724487	35.134766	966.564392	453.849731	112.137299	929.428589	457.286530	265.020966
-557.830261	106.415268	877.578125	-511.071930	-50.690594	870.750427	-635.786560	131.056702	501.303955	-583.157410	-125.280434	506.501434	-627.745972	138.366028	87.554604	-579.300842	-133.574387	90.162903	-577.249390	182.360214	1379.282227	-492.328430	-151.107132	1372.719482	-504.831940	30.893904	1396.797729	-517.106201	27.425650	1673.308228	-642.400940	261.435059	1138.478271	-509.702515	-251.504822	1137.275879	-526.306824	297.425232	893.564941	-387.214539	-206.509171	902.192444	-496.858978	35.035553	966.551392	453.910736	111.737320	928.983887	457.185211	264.587036
-557.982239	106.313850	877.593384	-511.288330	-50.834122	870.764343	-635.606567	131.076935	501.278046	-583.199646	-125.320869	506.467804	-627.793762	138.341675	87.537781	-579.271667	-133.570923	90.147186	-577.037842	182.311172	1379.236572	-492.211182	-151.149734	1372.717163	-504.676971	30.854500	1396.786865	-517.205933	27.261284	1673.385132	-642.258728	261.326996	1138.442261	-509.797302	-251.538040	1137.278320	-526.283447	297.129120	893.492554	-387.493530	-206.599594	902.098267	-497.008148	34.905945	966.552246	453.960388	111.276299	928.485229	457.155487	264.042969
-558.060059	106.265778	877.600525	-511.464905	-50.928394	870.757690	-635.462769	131.130081	501.249268	-583.271667	-125.380920	506.446564	-627.825500	138.348557	87.544769	-579.238159	-133.582306	90.117241	-576.815674	182.322174	1379.184204	-492.110107	-151.214920	1372.705811	-504.505768	30.822262	1396.749634	-517.308228	27.065651	1673.438965	-642.126770	261.231537	1138.399658	-509.912903	-251.637146	1137.291016	-526.249451	296.794922	893.375427	-387.787872	-206.716614	902.010376	-497.104034	34.810677	966.541626	453.850769	110.870667	927.948242	457.063171	263.392456
-558.168152	106.234779	877.580200	-511.682587	-51.035866	870.736816	-635.318298	131.166946	501.248444	-583.315430	-125.422165	506.374573	-627.675781	138.040527	87.284920	-579.225220	-133.602142	90.091850	-576.550293	182.322083	1379.155151	-492.010986	-151.253693	1372.695068	-504.368439	30.771334	1396.680664	-517.338562	26.926079	1673.513306	-642.006287	261.194305	1138.370483	-510.034149	-251.738281	1137.306641	-526.270325	296.458466	893.201172	-388.126740	-206.837860	901.898987	-497.224915	34.724514	966.505188	453.864258	110.283867	927.401917	457.078613	262.683258
-558.262573	106.157654	877.552612	-511.851715	-51.150677	870.720947	-635.240601	131.227203	501.254730	-583.346069	-125.486977	506.338989	-627.877930	138.313248	87.541908	-579.224976	-133.607941	90.065689	-576.327087	182.331421	1379.131348	-491.918213	-151.313721	1372.692017	-504.202515	30.735903	1396.668579	-517.382751	26.760681	1673.573730	-641.924133	261.163788	1138.380859	-510.189911	-251.854080	1137.343872	-526.291443	296.102844	893.079956	-388.518524	-206.966614	901.800171	-497.316650	34.628368	966.467102	454.520538	109.572800	926.792419	457.312744	262.356354
-558.332153	106.103874	877.585449	-512.050415	-51.239700	870.739929	-635.121216	131.256851	501.258636	-583.389893	-125.486076	506.355896	-627.738953	137.999847	87.309769	-579.244995	-133.607300	90.060341	-576.073669	182.343735	1379.127075	-491.826538	-151.352982	1372.727173	-504.058838	30.705986	1396.650879	-517.403015	26.616919	1673.662842	-641.787537	261.086853	1138.394653	-510.362518	-251.903839	1137.394775	-526.331421	295.762146	892.958130	-388.898926	-207.099487	901.739014	-497.406128	34.530121	966.476807	454.884003	108.855339	926.308105	457.483704	261.639923
-558.441895	105.987488	877.612427	-512.212830	-51.378963	870.785156	-635.070801	131.290024	501.297241	-583.505920	-125.592270	506.393433	-627.738159	137.976578	87.317749	-579.255737	-133.628845	90.079086	-575.857239	182.352127	1379.145752	-491.728790	-151.386337	1372.783813	-503.889069	30.670290	1396.675537	-517.388733	26.481133	1673.755127	-641.658691	261.004669	1138.420410	-510.543030	-251.990112	1137.480713	-526.384644	295.406738	892.838318	-389.289764	-207.258026	901.728699	-497.505676	34.410686	966.497314	455.399109	108.235931	925.879578	457.682709	261.024414
-558.497070	105.910980	877.654968	-512.374390	-51.471390	870.796387	-635.016418	131.304733	501.317474	-583.581482	-125.623581	506.414093	-627.883362	138.248199	87.578423	-579.220032	-133.602417	90.085388	-575.594177	182.360428	1379.158325	-491.647705	-151.419373	1372.845215	-503.710999	30.615698	1396.701538	-517.357544	26.360542	1673.832764	-641.513672	260.876221	1138.438354	-510.751221	-252.040131	1137.494385	-526.528809	295.054688	892.684265	-389.779663	-207.442261	901.694275	-497.577454	34.292828	966.511780	455.603882	107.376884	925.566711	457.743744	260.271332
-558.564331	105.798294	877.666077	-512.510437	-51.595356	870.793518	-634.968384	131.311722	501.338837	-583.651855	-125.697098	506.431000	-627.926086	138.228546	87.570015	-579.240356	-133.588806	90.055069	-575.330322	182.349747	1379.162354	-491.578949	-151.452713	1372.895508	-503.529663	30.580555	1396.674316	-517.299622	26.214741	1673.870850	-641.393250	260.753357	1138.432739	-510.984650	-252.195496	1137.590332	-526.712341	294.696533	892.478455	-390.297577	-207.634857	901.642944	-497.646667	34.159309	966.503723	456.258514	106.902893	925.283630	457.858459	259.825806
-558.585815	105.653473	877.617859	-512.595032	-51.764923	870.782593	-634.889648	131.307343	501.284760	-583.675476	-125.748741	506.447083	-627.914978	138.235016	87.558525	-579.211365	-133.610901	90.026825	-575.105408	182.319122	1379.105469	-491.511719	-151.506668	1372.927002	-503.335236	30.532707	1396.636353	-517.207886	26.123184	1673.881714	-641.282593	260.644012	1138.408447	-511.213104	-252.408325	1137.679321	-526.907410	294.381409	892.286438	-390.874878	-207.860657	901.529846	-497.676453	34.014912	966.463623	456.627136	106.103943	925.094421	458.048676	258.938324
-558.619141	105.492401	877.545959	-512.658081	-51.976395	870.765503	-634.811340	131.322479	501.231903	-583.616821	-125.749115	506.414734	-627.790527	137.874588	87.302650	-579.160522	-133.597198	90.010933	-574.866150	182.352249	1379.059570	-491.419464	-151.572784	1372.956299	-503.174164	30.519285	1396.596191	-517.125854	26.030510	1673.856201	-641.174500	260.562988	1138.382690	-511.441040	-252.621735	1137.777100	-527.108704	294.067200	892.118164	-391.411774	-208.069794	901.431091	-497.721649	33.852310	966.416077	456.937347	105.298981	924.898254	458.222473	258.145599
-558.599976	105.416061	877.496338	-512.678711	-52.159550	870.728455	-634.763306	131.319717	501.213196	-583.550659	-125.761597	506.416534	-627.800110	137.819748	87.276611	-579.179077	-133.598877	89.986397	-574.603333	182.373260	1379.037720	-491.294403	-151.594574	1372.994385	-503.029877	30.478245	1396.577759	-516.917236	26.019302	1673.888916	-641.083313	260.515106	1138.366821	-511.687225	-252.784653	1137.883545	-527.313354	293.772186	891.933472	-391.956635	-208.304733	901.363281	-497.713593	33.718266	966.369446	457.451630	103.978699	924.873352	459.028076	256.420715
-558.568176	105.232689	877.439026	-512.722412	-52.305851	870.731384	-634.684570	131.335037	501.195099	-583.509766	-125.821899	506.443481	-627.947449	138.091629	87.568985	-579.148926	-133.602142	89.979988	-574.357361	182.369553	1379.046997	-491.213928	-151.642181	1373.047241	-502.864410	30.444643	1396.561401	-516.714600	25.957485	1673.881104	-640.991455	260.400543	1138.352905	-511.970856	-252.968811	1137.997681	-527.498108	293.497223	891.773621	-392.556641	-208.548218	901.279602	-497.710236	33.575138	966.336792	457.838715	103.023941	924.893005	459.304474	255.386078
-558.464050	105.087654	877.410706	-512.695618	-52.447880	870.741333	-634.562683	131.278442	501.180817	-583.387634	-125.839348	506.474701	-627.910095	138.037506	87.581581	-579.136475	-133.591690	90.004120	-574.122864	182.357468	1379.046021	-491.134308	-151.696289	1373.093994	-502.705536	30.398859	1396.593262	-516.491638	25.894623	1673.860352	-640.928223	260.361572	1138.391724	-512.254700	-253.136108	1138.130127	-527.734192	293.180878	891.577454	-393.198761	-208.811951	901.220398	-497.654083	33.432659	966.331360	458.149963	102.141121	924.981079	459.355927	254.768280
-558.363892	104.930267	877.404236	-512.670654	-52.570263	870.765137	-634.406860	131.198395	501.162231	-583.311768	-125.895287	506.521362	-627.917053	137.960587	87.555328	-579.152588	-133.590210	90.047226	-573.892578	182.341110	1379.039307	-491.083984	-151.749222	1373.139282	-502.554169	30.357552	1396.619019	-516.195557	25.838354	1673.878784	-640.880432	260.246918	1138.409546	-512.577271	-253.300552	1138.230591	-527.952881	292.862946	891.398376	-393.803284	-209.103378	901.153442	-497.595825	33.292664	966.341797	458.507965	101.185524	925.141968	459.526306	253.924240
-558.154175	104.769951	877.386230	-512.608704	-52.645493	870.790100	-634.206055	131.191360	501.123901	-583.233826	-125.963753	506.599335	-627.728027	137.597092	87.295525	-579.168762	-133.575256	90.052246	-573.665466	182.348816	1379.014160	-491.031128	-151.809540	1373.177490	-502.419037	30.325550	1396.604004	-515.917908	25.820627	1673.840088	-640.813049	260.124908	1138.402100	-512.886719	-253.453049	1138.343384	-528.170959	292.561066	891.217773	-394.442627	-209.418793	901.063660	-497.476501	33.163265	966.352966	459.012451	99.941437	925.326538	460.116211	252.414963
-557.949707	104.711296	877.366638	-512.522400	-52.715984	870.798706	-634.035461	131.158844	501.125732	-583.132690	-126.038193	506.610748	-627.689697	137.548584	87.302681	-579.158447	-133.587219	90.082901	-573.440674	182.367554	1378.983765	-490.998840	-151.856171	1373.189453	-502.303741	30.296108	1396.586670	-515.608887	25.814964	1673.795532	-640.748962	260.030884	1138.365845	-513.246948	-253.552292	1138.358276	-528.408936	292.290924	891.037842	-395.081696	-209.712189	900.924561	-497.343567	33.082344	966.353821	459.325134	99.006966	925.452209	460.189667	251.706436
-557.736145	104.641991	877.330200	-512.395325	-52.843498	870.806519	-633.876038	131.156555	501.100037	-583.034851	-126.061615	506.616669	-627.710327	137.525040	87.310379	-579.193726	-133.584167	90.060463	-573.210449	182.408325	1378.950317	-490.954498	-151.914917	1373.200928	-502.139709	30.271685	1396.540283	-515.269897	25.800957	1673.748291	-640.690247	259.976593	1138.354858	-513.616089	-253.749023	1138.429810	-528.653137	292.082214	890.842346	-395.743866	-210.069565	900.764038	-497.195587	32.979610	966.348999	459.783295	97.877029	925.574707	460.637482	250.392746
-557.521362	104.534630	877.304749	-512.220337	-52.983986	870.812439	-633.789307	131.174500	501.106384	-582.951477	-126.152153	506.631317	-627.728394	137.488327	87.345589	-579.215698	-133.608536	90.047478	-572.988403	182.436203	1378.915283	-490.906891	-151.968185	1373.186890	-502.010101	30.241768	1396.477783	-514.921753	25.801302	1673.670532	-640.651001	259.928558	1138.328613	-513.949890	-253.964157	1138.468750	-528.893738	291.869904	890.638428	-396.401337	-210.431824	900.643494	-497.019928	32.857170	966.346985	460.080170	96.967346	925.676697	460.615967	249.629715
-557.450195	103.728249	877.187744	-512.107605	-53.266548	870.845764	-633.682434	131.159348	501.006012	-582.865906	-126.241302	506.692444	-627.781616	137.400024	87.332886	-579.226013	-133.619644	90.031586	-572.816895	182.451065	1378.856567	-490.875641	-152.027985	1373.170166	-501.856171	30.212133	1396.448486	-514.601868	25.754574	1673.542480	-640.638428	259.890594	1138.307129	-514.278137	-254.132294	1138.495117	-529.142212	291.643921	890.419373	-397.049957	-210.808136	900.508118	-496.933655	32.433315	966.298218	460.389130	95.898323	925.796265	460.749298	248.600769
-557.221802	103.622093	877.191101	-511.878510	-53.359898	870.853027	-633.546997	131.158783	501.036804	-582.703064	-126.244247	506.726440	-627.764038	137.379745	87.350685	-579.259399	-133.621902	90.035912	-572.578308	182.487885	1378.881470	-490.841370	-152.087967	1373.145264	-501.686005	30.174994	1396.433838	-514.172363	25.786333	1673.526855	-640.582153	259.804810	1138.286621	-514.638245	-254.289215	1138.565430	-529.368042	291.464111	890.250793	-397.735077	-211.137527	900.360107	-496.730499	32.328793	966.314331	460.720734	94.746483	925.919434	460.878326	247.523880
-556.933350	103.582291	877.192627	-511.649719	-53.433537	870.886475	-633.438782	131.160721	501.083374	-582.494141	-126.247368	506.756042	-627.790833	137.354980	87.345078	-579.156616	-133.595535	90.066833	-572.365662	182.449234	1378.790649	-490.774841	-152.154999	1373.157349	-501.514069	30.151688	1396.429810	-513.770935	25.775879	1673.483398	-640.529297	259.766937	1138.277466	-514.956116	-254.529358	1138.716187	-529.592957	291.279449	890.071411	-398.352112	-211.539719	900.268555	-496.493744	32.268303	966.341064	461.192108	93.527649	926.018372	461.210876	246.036530
-556.581970	103.585838	877.178772	-511.369934	-53.486458	870.904480	-633.218079	131.133194	501.113007	-582.300171	-126.270630	506.804504	-627.840576	137.648499	87.573257	-579.101440	-133.577896	90.119926	-572.110840	182.485977	1378.755005	-490.741302	-152.212296	1373.167847	-501.368805	30.123573	1396.416138	-513.367310	25.764858	1673.413330	-640.470703	259.726166	1138.227173	-515.350098	-254.522003	1138.688110	-529.809814	291.148865	889.910217	-398.961853	-211.927307	900.129395	-496.211304	32.232372	966.357605	461.539703	92.356583	926.103699	461.297577	244.859726
-555.539673	104.955093	877.220520	-510.967010	-52.987183	870.824890	-632.781006	131.096802	501.282837	-582.176392	-126.397728	506.815735	-627.699585	137.689499	87.594543	-579.128723	-133.585403	90.139053	-571.891235	182.482285	1378.671875	-490.715790	-152.273056	1373.162109	-501.205444	30.106405	1396.371338	-512.974548	25.755049	1673.305908	-640.417725	259.719086	1138.215820	-515.725220	-254.640198	1138.727539	-529.979187	291.034454	889.724182	-399.642731	-212.317627	899.933044	-495.533936	32.888855	966.378357	461.824036	91.180695	926.144348	461.284760	243.645325
-555.201294	104.930061	877.180237	-510.714996	-53.036892	870.806641	-632.508789	131.103714	501.269470	-581.867004	-126.322540	506.785553	-627.712402	137.646301	87.564140	-579.043762	-133.572189	90.130424	-571.652954	182.503677	1378.600708	-490.668335	-152.341431	1373.133301	-501.029083	30.083714	1396.337402	-512.635315	25.707960	1673.178955	-640.364868	259.736237	1138.148682	-516.105042	-254.752579	1138.743652	-530.155640	290.947388	889.561707	-400.294098	-212.730057	899.750122	-495.248962	32.839642	966.354187	462.062012	90.085991	926.110474	461.098328	242.799393
-554.946960	104.904160	877.152771	-510.471375	-53.111877	870.779724	-632.327332	131.083359	501.237396	-581.364990	-126.175957	506.679169	-627.713745	137.622742	87.558197	-578.825378	-133.534149	90.067047	-571.410522	182.501083	1378.528076	-490.546722	-152.414139	1373.103271	-500.822357	30.088356	1396.282593	-512.245239	25.736370	1673.135986	-640.314819	259.758392	1138.123657	-516.438721	-255.009369	1138.874268	-530.332336	290.868835	889.391663	-400.924591	-213.086227	899.601624	-495.018036	32.779388	966.335083	462.347198	88.828186	926.035950	461.060486	241.596161
-554.627014	104.809731	877.143555	-510.193695	-53.151058	870.780151	-632.083679	131.101578	501.226624	-581.046387	-126.122147	506.638306	-627.716614	137.588547	87.576614	-578.766724	-133.534302	90.032051	-571.150513	182.510605	1378.463135	-490.402252	-152.465591	1373.072144	-500.582947	30.086002	1396.229370	-511.916504	25.687037	1673.063721	-640.224121	259.796204	1138.114258	-516.767334	-255.124588	1138.902466	-530.489197	290.792999	889.277649	-401.587036	-213.508530	899.424744	-494.744995	32.702862	966.341919	462.581604	87.360703	925.971436	461.207855	239.967850
-554.309692	104.739662	877.126038	-509.869934	-53.248661	870.765015	-631.819458	131.050018	501.188995	-580.741638	-126.129791	506.643799	-627.689636	137.572464	87.604691	-578.735596	-133.520477	90.017990	-570.892883	182.550766	1378.454224	-490.247498	-152.506485	1373.052490	-500.315552	30.091564	1396.148926	-511.580933	25.608864	1673.010254	-640.125061	259.769409	1138.086548	-517.110718	-255.269730	1138.941162	-530.623169	290.732880	889.107300	-402.217682	-213.931076	899.282166	-494.447083	32.613991	966.335205	462.639648	85.942184	925.891235	461.089661	238.551056
-553.942200	104.671669	877.124878	-509.501404	-53.313187	870.782410	-631.493835	131.030014	501.190674	-580.418762	-126.127464	506.662262	-627.655701	137.549942	87.590111	-578.680786	-133.518845	90.042709	-570.675415	182.551086	1378.324829	-490.073975	-152.516296	1373.048096	-500.051758	30.124876	1396.110718	-511.282898	25.537626	1672.973877	-640.021240	259.773285	1138.039307	-517.398926	-255.486359	1139.042725	-530.743347	290.716736	888.948669	-402.810120	-214.268723	899.172180	-494.121521	32.546356	966.360718	462.416931	84.493050	925.829163	460.639160	237.340347
-553.585510	104.563416	877.067871	-509.164764	-53.363853	870.792908	-631.180420	130.998520	501.183411	-580.294067	-126.284889	506.763275	-627.606262	137.538132	87.594543	-578.869385	-133.505386	90.087570	-570.396301	182.601486	1378.255493	-489.835602	-152.515381	1373.062744	-499.789398	30.165735	1396.065552	-510.997192	25.444725	1672.950928	-639.897278	259.765686	1137.979492	-517.643738	-255.606873	1139.129272	-530.821411	290.719574	888.780396	-403.389984	-214.615601	899.047607	-493.790985	32.499439	966.341553	462.417847	83.034332	925.765320	460.410339	235.908615
-553.252686	104.476845	877.015015	-508.842255	-53.405880	870.792114	-630.816895	131.035751	501.178040	-580.287048	-126.568253	506.911865	-627.508240	137.556915	87.598396	-579.001282	-133.517395	90.167984	-570.147461	182.676758	1378.172852	-489.631927	-152.511993	1373.054321	-499.550293	30.235310	1396.016113	-510.743774	25.329603	1672.923218	-639.770874	259.805969	1137.896240	-517.892761	-255.734390	1139.208008	-530.882141	290.733215	888.597168	-404.014038	-215.027954	898.893066	-493.477142	32.461040	966.318420	462.406952	81.628555	925.668823	460.168396	234.484665
-552.869812	104.407021	876.960083	-508.489807	-53.462250	870.786804	-630.513672	131.084915	501.168579	-580.135986	-126.692253	506.975372	-627.528809	137.508530	87.630608	-579.094910	-133.527954	90.176895	-569.866211	182.757996	1378.065063	-489.372925	-152.475403	1373.032715	-499.304810	30.299000	1395.951416	-510.529572	25.207064	1672.894409	-639.648376	259.810944	1137.841187	-518.136353	-255.711014	1139.185425	-530.944580	290.795990	888.420593	-404.592773	-215.390121	898.721863	-493.128052	32.414886	966.294556	462.257233	80.060570	925.558838	459.878265	232.976685
-552.524902	104.338600	876.900635	-508.126648	-53.507523	870.751465	-630.246033	131.139236	501.178619	-579.901978	-126.772850	506.989899	-627.518616	137.433502	87.632927	-579.117310	-133.547134	90.214066	-569.575928	182.821350	1377.981567	-489.077362	-152.430359	1373.016357	-498.996643	30.357878	1395.879883	-510.375977	25.050632	1672.876221	-639.479797	259.847290	1137.757935	-518.304565	-255.871140	1139.272339	-530.951904	290.852997	888.269470	-405.168976	-215.778214	898.550903	-492.782043	32.375179	966.249146	462.308289	78.347290	925.475769	459.916351	231.057831
-552.157593	104.332092	876.890991	-507.710999	-53.571049	870.738647	-629.892761	131.204803	501.226318	-579.630188	-126.841438	506.984802	-627.498779	137.445328	87.641136	-579.175049	-133.558365	90.221237	-569.299805	182.863525	1377.872437	-488.771942	-152.373337	1373.002808	-498.674866	30.441490	1395.796021	-510.253479	24.879725	1672.872437	-639.325439	259.877319	1137.672485	-518.389771	-256.168457	1139.476196	-530.926819	290.919220	888.124390	-405.739471	-216.199509	898.417480	-492.424255	32.337234	966.251831	462.215027	76.976440	925.325317	459.471985	229.887787
-551.720947	104.296394	876.859680	-507.287384	-53.585850	870.706604	-629.492371	131.160904	501.229889	-579.286560	-126.798767	506.974335	-627.486511	137.408539	87.642151	-579.142944	-133.556686	90.192375	-568.976807	182.921219	1377.781616	-488.420502	-152.308167	1372.951904	-498.336060	30.496706	1395.757446	-510.166016	24.684673	1672.892578	-639.113403	259.889130	1137.569580	-518.478271	-256.150208	1139.466797	-530.901306	290.974792	887.980042	-406.218628	-216.589035	898.248535	-492.011597	32.304173	966.227844	462.153137	75.377396	925.176758	459.158722	228.330627
-551.304932	104.190514	876.822205	-506.878082	-53.607090	870.699097	-629.135376	131.168533	501.231903	-578.941711	-126.747124	506.978333	-627.507019	137.353195	87.653969	-579.086853	-133.550140	90.190491	-568.647278	182.994003	1377.644531	-488.061310	-152.214127	1372.923218	-497.978607	30.593105	1395.682251	-510.162018	24.456188	1672.908081	-638.901489	259.972137	1137.456543	-518.487488	-256.274231	1139.571045	-530.825439	291.066223	887.823975	-406.715332	-216.964294	898.122498	-491.607117	32.257931	966.207397	462.057373	73.839645	925.066956	458.886932	226.708862
-550.866638	104.127174	876.803650	-506.472107	-53.600540	870.678833	-628.675232	131.162048	501.212128	-578.575012	-126.692436	506.962372	-627.426636	137.374451	87.684959	-579.035522	-133.534485	90.193550	-568.290588	183.068146	1377.506104	-487.642059	-152.118134	1372.939453	-497.598358	30.729189	1395.612549	-510.156982	24.208590	1672.951416	-638.659363	260.062286	1137.326172	-518.433594	-256.508423	1139.782959	-530.737915	291.155518	887.653992	-407.187012	-217.381531	897.989563	-491.187134	32.223286	966.189270	461.958252	72.202812	924.919983	458.591522	225.130814
-550.380249	104.020737	876.723755	-506.004425	-53.649853	870.679932	-628.239197	131.205109	501.189636	-578.200928	-126.611588	506.993530	-627.314819	137.369080	87.681190	-578.965088	-133.527084	90.254189	-567.947693	183.156998	1377.332886	-487.130310	-152.023361	1372.963379	-497.215271	30.846167	1395.559204	-510.204041	23.947491	1672.999268	-638.408325	260.115662	1137.167358	-518.353271	-256.589996	1139.958618	-530.611755	291.263062	887.453979	-407.556274	-217.843887	897.865906	-490.717010	32.189049	966.149414	461.914001	70.555389	924.775513	458.352661	223.553391
-549.887817	104.025459	876.667297	-505.515564	-53.702770	870.666992	-627.848511	131.229294	501.172241	-577.876221	-126.572136	507.054779	-627.294739	137.359253	87.686882	-578.932678	-133.537811	90.257912	-567.643250	183.230591	1377.168091	-486.616943	-151.921677	1372.977661	-496.872650	30.983307	1395.513916	-510.308838	23.661165	1673.055542	-638.278015	260.192535	1136.905151	-518.265808	-256.501862	1140.027954	-530.431641	291.353058	887.233887	-407.728790	-218.400467	897.753906	-490.230896	32.185753	966.114929	461.788971	68.911156	924.704590	458.033081	221.914642
-549.385437	104.050438	876.629456	-505.036804	-53.755314	870.642212	-627.550232	131.286087	501.217438	-577.505493	-126.528679	507.067261	-627.241821	137.321106	87.685265	-578.823669	-133.519501	90.261559	-567.310608	183.317383	1377.021729	-486.039429	-151.792633	1372.951416	-496.485657	31.122576	1395.470947	-510.471008	23.371086	1673.096558	-638.018921	260.303101	1136.737305	-518.219482	-256.251465	1140.013184	-530.231567	291.436127	887.019287	-407.638458	-219.122192	897.666626	-489.740723	32.170441	966.083923	461.743164	67.286644	924.616089	457.728607	220.319595
-548.841187	104.082855	876.570923	-504.555695	-53.740631	870.591064	-627.215149	131.326843	501.247894	-577.113525	-126.499573	507.044098	-627.223572	137.319229	87.714760	-578.791199	-133.528687	90.285057	-567.003479	183.376251	1376.869629	-485.461731	-151.685242	1372.866577	-496.115601	31.225685	1395.424438	-510.661194	23.050648	1673.132935	-637.767273	260.421051	1136.602539	-518.241516	-255.895203	1139.855835	-530.008362	291.533966	886.820557	-407.285309	-220.014603	897.536377	-489.232056	32.181339	966.031677	461.689301	65.567245	924.566040	457.447357	218.734192
-548.263611	104.045166	876.497070	-504.081787	-53.766766	870.540710	-626.785583	131.347244	501.278259	-576.680969	-126.412941	507.002899	-627.192749	137.298996	87.711365	-578.696899	-133.526840	90.266365	-566.749512	183.440430	1376.710449	-484.893799	-151.571106	1372.700195	-495.757568	31.332890	1395.375854	-510.913025	22.758751	1673.194580	-637.469727	260.546570	1136.434937	-518.299500	-255.232681	1139.499756	-529.765930	291.634308	886.633972	-406.600281	-221.034821	897.393799	-488.701965	32.140316	965.968506	461.687866	63.916363	924.547241	457.175262	217.092377
-547.632874	103.980621	876.430176	-503.589203	-53.772434	870.514526	-626.413757	131.355927	501.260193	-576.261353	-126.317635	506.968109	-627.282227	137.207825	87.751305	-578.655090	-133.510818	90.250313	-566.469849	183.487213	1376.548462	-484.123444	-151.434158	1372.440186	-495.345093	31.432398	1395.328003	-511.156921	22.463326	1673.276489	-637.148682	260.658051	1136.261719	-518.211548	-254.745605	1139.292358	-529.488464	291.750244	886.453796	-405.604156	-222.145920	897.296814	-488.134216	32.100685	965.919861	461.671021	62.236664	924.499634	456.914459	215.354584
-547.015015	103.998108	876.378113	-503.076752	-53.787964	870.496948	-626.096252	131.365799	501.289337	-575.906616	-126.242409	506.951843	-627.219604	137.215927	87.741684	-578.654602	-133.495453	90.222603	-566.173279	183.504196	1376.375000	-483.395264	-151.266998	1372.136597	-494.889008	31.561338	1395.298462	-511.438843	22.155289	1673.322510	-636.802246	260.736328	1136.091064	-518.068970	-253.915619	1138.878906	-529.172546	291.866302	886.261780	-404.297028	-223.432205	897.232849	-487.557037	32.098873	965.880310	461.689514	60.504944	924.519836	456.626373	213.731186
-546.358154	104.078850	876.332458	-502.545868	-53.797638	870.491455	-625.738464	131.384842	501.315521	-575.596924	-126.172256	506.985016	-627.200989	137.209976	87.753075	-578.587280	-133.477051	90.274986	-565.933899	183.543610	1376.193848	-482.743073	-151.142517	1371.868286	-494.467896	31.691057	1395.268311	-511.686066	21.935696	1673.417114	-636.331116	260.928040	1136.017212	-517.798828	-252.876816	1138.437500	-528.823608	292.002655	886.069336	-402.665558	-224.885712	897.218201	-486.961792	32.124390	965.854919	461.683075	58.759453	924.552856	456.404175	212.022278
-545.669800	104.021484	876.279541	-502.040955	-53.792309	870.505066	-625.295227	131.346130	501.305176	-575.342407	-126.158943	507.027191	-627.171326	137.180313	87.745132	-578.516296	-133.453140	90.309151	-565.736816	183.567871	1376.031860	-482.222870	-151.037811	1371.560303	-494.062988	31.813267	1395.239624	-511.956696	21.804047	1673.497314	-636.072449	260.970490	1135.718750	-517.409668	-251.714432	1137.986206	-528.428833	292.139374	885.844849	-400.648773	-226.535095	897.333069	-486.355530	32.099346	965.831360	461.672516	56.975986	924.649353	456.173157	210.309906
-544.942261	104.074562	876.246155	-501.496735	-53.780128	870.489258	-624.852600	131.335556	501.276520	-575.160278	-126.214043	507.102417	-627.120667	137.193527	87.757538	-578.641663	-133.468338	90.323898	-565.465759	183.556229	1375.901245	-481.754517	-150.984634	1371.229370	-493.658966	31.889271	1395.216309	-512.207397	21.674128	1673.568237	-635.691101	261.020020	1135.538940	-516.865601	-250.379883	1137.448242	-528.030334	292.305481	885.647766	-398.253723	-228.399338	897.518127	-485.712585	32.098850	965.806396	461.799255	55.195732	924.685791	456.064301	208.557358
-544.201721	104.185959	876.200195	-500.968140	-53.819267	870.472473	-624.575012	131.390778	501.348419	-574.990845	-126.201065	507.117767	-627.140259	137.181610	87.757744	-578.575562	-133.489929	90.340706	-565.203003	183.527512	1375.766235	-481.387054	-150.951477	1370.843750	-493.269409	31.926804	1395.180420	-512.452026	21.557640	1673.610596	-635.260498	261.047211	1135.355835	-516.176880	-249.014526	1136.831299	-527.578186	292.435760	885.497986	-395.443054	-230.541733	897.864380	-485.051331	32.102703	965.766602	461.846191	53.442165	924.769836	455.909302	206.870728
-543.362976	104.313721	876.142700	-500.441040	-53.778133	870.423828	-624.502502	131.697342	501.557892	-574.483521	-125.941269	506.837433	-627.196533	137.133087	87.821510	-578.281799	-133.473953	90.304123	-564.936035	183.487976	1375.663696	-481.130859	-150.930557	1370.428955	-492.911255	31.930443	1395.175659	-512.679260	21.541172	1673.653809	-634.818298	261.128204	1135.218994	-515.303711	-247.608017	1136.214844	-527.052307	292.587372	885.389832	-392.311768	-232.831497	898.275085	-484.345856	32.120827	965.709290	461.964203	51.720448	924.839172	455.821503	205.127243
-542.532471	104.423950	876.131531	-499.906677	-53.735394	870.379211	-624.197754	131.789078	501.638702	-573.929688	-124.289001	506.693024	-627.222717	137.134125	87.829681	-577.902283	-133.448853	90.156822	-564.676147	183.454483	1375.571655	-480.947510	-150.915024	1370.067383	-492.577881	31.934856	1395.149048	-512.861389	21.512489	1673.693848	-634.372742	261.121674	1135.099609	-514.419861	-246.681442	1135.535767	-526.489258	292.742798	885.294922	-388.919739	-235.323883	898.783203	-483.638000	32.111530	965.677368	462.275879	50.244949	924.849915	455.825073	203.509094
-541.590210	104.608788	876.140198	-499.358826	-53.644947	870.354553	-623.954407	131.878372	501.680603	-574.510315	-125.893005	507.123749	-627.240417	137.134109	87.867729	-578.304504	-133.511353	90.344139	-564.420105	183.433578	1375.491699	-480.898773	-150.901596	1369.737793	-492.273163	31.924839	1395.115112	-513.054199	21.613079	1673.675903	-633.864624	261.101074	1134.948364	-513.242676	-245.551361	1134.740234	-525.902710	292.896088	885.238220	-385.138702	-237.942566	899.528137	-482.878082	32.135899	965.671570	462.726379	48.865646	924.835815	455.870605	202.051773
-540.634888	104.721443	876.082031	-498.736786	-53.681087	870.343384	-623.503418	131.804367	501.633209	-574.422607	-125.774559	507.177582	-627.187927	137.150177	87.861053	-578.246216	-133.515671	90.356064	-564.115356	183.449844	1375.415405	-480.850311	-150.859283	1369.427002	-492.008636	31.915583	1395.137939	-513.153198	21.730429	1673.705566	-633.332153	261.173126	1134.808105	-511.923523	-244.855301	1134.148315	-525.260620	293.071777	885.159424	-381.034454	-240.215195	900.258850	-482.084198	32.117523	965.638855	462.520050	46.799278	925.102661	455.692902	200.091278
-539.666138	104.964455	876.036865	-498.153320	-53.635601	870.286072	-623.239563	131.878632	501.700073	-574.518127	-125.681931	507.264221	-627.248962	137.126480	87.864021	-578.237183	-133.527527	90.371857	-563.750488	183.483215	1375.386230	-480.854736	-150.838608	1369.180054	-491.743683	31.900810	1395.120239	-513.273865	21.893175	1673.664307	-632.770874	261.109833	1134.691284	-510.448517	-244.286957	1133.562500	-524.542847	293.248352	885.029663	-376.628632	-243.043930	901.466492	-481.288483	32.160294	965.586792	462.584045	45.065155	925.179749	455.638947	198.400345
-538.584412	104.977791	875.940735	-497.566101	-53.587124	870.228149	-622.892334	131.974045	501.731293	-574.555908	-125.456299	507.313660	-627.288086	137.109985	87.859200	-578.126099	-133.676498	90.424736	-563.391785	183.528839	1375.298706	-480.954163	-150.898880	1368.924072	-491.519623	31.858683	1395.106812	-513.329041	21.958389	1673.621582	-632.207947	261.091400	1134.592651	-508.854034	-243.936417	1132.986694	-523.837585	293.441071	884.963623	-371.822052	-246.049423	902.964722	-480.434937	32.102585	965.508240	462.808228	43.386097	925.190063	455.703461	196.738174
-537.530212	105.305870	875.965088	-496.914673	-53.507286	870.188354	-622.475281	132.088959	501.758301	-574.634094	-125.269875	507.362305	-627.254211	137.097427	87.870026	-578.027588	-133.775757	90.428505	-563.016846	183.588852	1375.203247	-481.078247	-150.925064	1368.674561	-491.270477	31.832367	1395.060547	-513.322083	22.137125	1673.552002	-631.580017	261.116364	1134.421387	-507.107727	-243.625809	1132.396484	-523.004089	293.671967	884.902588	-366.392090	-249.084991	904.947083	-479.590790	32.161018	965.513977	462.580322	41.544487	925.301453	455.559753	194.857971
-536.465698	105.302803	875.864990	-496.300507	-53.502831	870.125916	-622.053467	132.288651	501.777069	-574.752441	-125.118752	507.436951	-627.267029	137.095108	87.883331	-577.832031	-133.720779	90.416481	-562.600586	183.607483	1375.038086	-481.179169	-150.978348	1368.479370	-491.039276	31.779615	1395.000610	-513.252197	22.301435	1673.476685	-630.942505	261.108154	1134.279785	-505.283936	-243.442139	1131.870850	-522.176331	293.863312	884.866272	-360.482330	-252.253113	907.401184	-478.746185	32.078423	965.436218	462.473694	39.818508	925.356384	455.536072	193.080948
-535.349365	105.652473	875.837524	-495.687531	-53.376411	870.039185	-621.853516	132.727936	502.003326	-574.901428	-124.913765	507.501038	-627.345520	137.048996	87.943047	-577.479004	-133.375549	90.261581	-562.153137	183.633881	1374.914063	-481.331360	-151.021805	1368.311523	-490.821594	31.716419	1394.962891	-513.083862	22.461193	1673.423340	-630.252869	261.187103	1134.135498	-503.363037	-243.382965	1131.399536	-521.257568	294.100403	884.831238	-354.182343	-255.500671	910.312866	-477.881714	32.153755	965.389893	462.831024	38.137302	925.410278	455.642639	191.405258
-534.159729	105.829010	875.772705	-494.971130	-53.230347	869.958801	-621.184509	132.637787	501.916351	-575.055786	-124.679832	507.569580	-627.432373	136.994919	87.932373	-577.351501	-133.378128	90.233208	-561.682251	183.639404	1374.783447	-481.520721	-151.081573	1368.146729	-490.575378	31.676331	1394.912598	-512.868530	22.599934	1673.294189	-629.536438	261.287506	1133.964111	-501.407654	-243.400787	1130.976074	-520.308838	294.299835	884.741089	-347.429810	-258.867493	913.735657	-476.945923	32.188072	965.332520	463.340179	36.652267	925.402954	455.822357	189.826508
-532.994202	106.018112	875.734741	-494.198425	-53.105873	869.909729	-620.628845	132.819061	501.922638	-575.163269	-124.404549	507.618713	-627.466614	136.987625	87.955650	-577.252869	-133.370743	90.221901	-561.151062	183.705902	1374.622314	-481.661469	-151.067001	1368.019043	-490.356842	31.615503	1394.857666	-512.602356	22.700939	1673.122192	-628.784241	261.406067	1133.787598	-499.353088	-243.484528	1130.583496	-519.255371	294.558228	884.676575	-340.215302	-262.256836	917.798767	-475.994354	32.238392	965.302795	463.727142	35.046089	925.451782	455.896698	188.259659
-531.885010	106.233795	875.635864	-493.528748	-52.907158	869.846191	-620.025879	132.955368	501.905579	-575.247925	-124.096497	507.612915	-627.456360	136.940002	87.966515	-577.002319	-133.355255	90.181763	-560.612427	183.711761	1374.454224	-481.812225	-151.157349	1367.917358	-490.124084	31.541142	1394.774170	-512.219788	22.778919	1672.958984	-627.946533	261.522888	1133.628052	-497.242188	-243.560486	1130.215698	-518.194153	294.805145	884.597656	-332.307861	-265.730591	922.818481	-475.093231	32.364464	965.221924	464.010223	33.481857	925.467529	455.979095	186.587402
-530.765930	106.551239	875.579651	-492.973328	-52.671329	869.744385	-619.434937	133.166443	501.959534	-575.323425	-123.805740	507.673584	-627.309875	136.963913	87.973923	-576.945007	-133.369598	90.198868	-560.024170	183.742386	1374.286865	-481.885712	-151.236084	1367.833252	-489.803436	31.470209	1394.677979	-511.746033	22.828798	1672.810303	-627.059875	261.666046	1133.415405	-495.253876	-243.694153	1129.796631	-517.044800	295.104340	884.541870	-324.154907	-269.261322	928.403198	-474.221466	32.486904	965.138184	464.258301	31.785114	925.416138	456.073456	184.995773
-529.789978	107.017052	875.564209	-492.667999	-52.506050	869.532104	-619.003540	133.504410	502.040009	-575.441467	-123.596764	507.692139	-627.297241	136.957199	88.003929	-576.944763	-133.350296	90.174545	-559.451050	183.730927	1374.085083	-481.975952	-151.376907	1367.749146	-489.468079	31.345528	1394.578125	-511.213165	22.829653	1672.623047	-626.046997	261.958740	1133.336548	-493.255219	-243.830322	1129.391479	-515.855835	295.385406	884.496765	-315.397888	-272.802887	935.110779	-473.471436	32.546181	964.994751	464.385773	30.044636	925.414795	456.129272	183.210114
-528.737976	107.331322	875.485840	-491.948944	-52.295879	869.438232	-618.508423	133.827194	502.063904	-575.395264	-123.258690	507.702454	-627.337708	136.921646	88.076439	-576.753296	-133.362900	90.169006	-558.844604	183.706848	1373.927734	-482.050018	-151.573349	1367.688232	-489.110046	31.216639	1394.472534	-510.579987	22.808729	1672.420288	-625.101318	262.244141	1133.176636	-491.321045	-244.050049	1128.916016	-514.627991	295.671265	884.477295	-306.294830	-276.455322	942.994019	-472.581696	32.718075	964.912048	464.499542	28.276709	925.384460	456.207794	181.501953
-527.660400	107.762093	875.422424	-491.325867	-51.993286	869.328003	-617.981323	134.058929	502.099670	-575.365295	-123.007729	507.721344	-627.373352	136.896759	88.110672	-576.743225	-133.321487	90.127045	-558.172119	183.712723	1373.808228	-482.061157	-151.737381	1367.602295	-488.760620	31.110744	1394.391479	-509.888855	22.732775	1672.176147	-624.156067	262.352844	1132.954346	-489.431305	-244.247223	1128.483276	-513.325317	296.020996	884.472351	-297.277618	-280.596375	951.974731	-471.696838	32.954189	964.818359	464.583466	26.477488	925.316101	456.246704	179.773743
-526.547241	108.054329	875.354553	-490.657410	-51.623600	869.214966	-617.414795	134.297043	502.059509	-575.259888	-122.736275	507.753845	-627.466431	136.814545	88.148315	-576.589172	-133.286026	90.129242	-557.558105	183.682465	1373.667847	-482.112610	-152.001053	1367.513062	-488.364258	30.972715	1394.279541	-509.084290	22.635025	1671.958130	-623.136414	262.590546	1132.823975	-487.624786	-244.600510	1128.165039	-512.026001	296.392853	884.478271	-288.644745	-284.906006	961.883057	-470.781525	33.161800	964.724609	464.619904	24.637682	925.283264	456.335846	177.960922
-525.379883	108.401474	875.355530	-489.592133	-51.221439	869.316467	-616.815857	134.581757	502.101044	-575.014893	-122.400246	507.752441	-627.386169	136.824829	88.200821	-576.399170	-133.226913	90.151047	-556.874146	183.620865	1373.583130	-482.110748	-152.319733	1367.425293	-487.917328	30.783884	1394.184570	-508.179413	22.497280	1671.724854	-621.942566	262.956238	1132.811279	-485.800079	-244.842422	1127.893433	-510.651642	296.721558	884.579712	-279.097992	-289.059387	973.451172	-469.764099	33.548542	964.815552	464.576385	22.758619	925.218628	456.331329	176.133789
-524.517578	108.870995	875.314453	-489.151733	-51.051224	869.017883	-616.433044	134.904572	502.189484	-574.836853	-122.121468	507.817047	-627.411072	136.795654	88.279953	-576.604370	-133.212448	90.147720	-556.166687	183.515076	1373.497437	-482.137115	-152.610977	1367.354126	-487.426941	30.593651	1394.080200	-507.203308	22.316269	1671.481201	-620.813293	263.123047	1132.795410	-483.900543	-244.990005	1127.777588	-509.226837	297.070435	884.687134	-271.515808	-294.485687	985.314026	-468.975983	33.642700	964.601624	464.501465	20.904049	925.139893	456.351501	174.277679
-523.490417	109.265236	875.302979	-488.392090	-50.680244	868.962891	-615.949219	135.208771	502.274170	-574.565308	-121.825798	507.866455	-627.360779	136.777878	88.352013	-576.616638	-133.178497	90.203911	-555.414978	183.455734	1373.488281	-482.201202	-152.892227	1367.317505	-486.932434	30.389057	1393.988647	-506.184143	22.107626	1671.230957	-619.677979	263.360565	1132.810181	-481.857269	-245.121597	1127.726563	-507.771759	297.420288	884.806335	-264.218689	-299.987244	997.992798	-468.035278	33.947124	964.553040	464.344513	19.012465	925.068176	456.298676	172.441559
-522.340820	109.466019	875.283997	-487.346283	-50.248848	869.194580	-615.448669	135.451782	502.287628	-574.159973	-121.502396	507.909454	-627.318359	136.746811	88.376633	-576.511414	-133.113663	90.219345	-554.637451	183.358337	1373.497070	-482.294281	-153.179733	1367.317749	-486.337524	30.088692	1393.754395	-505.133728	21.874855	1671.000000	-618.517090	263.641266	1132.855469	-479.539978	-245.133942	1127.878784	-506.257202	297.784302	885.038879	-257.859100	-306.081390	1010.982239	-467.108551	34.350372	964.724854	464.135803	17.160543	924.962280	456.181854	170.571411
-521.408569	110.002167	875.298340	-486.512482	-49.729916	868.984070	-614.977783	135.683792	502.358154	-573.727051	-121.121002	507.913086	-627.289673	136.735794	88.462181	-576.373962	-133.061005	90.216736	-553.829285	183.237411	1373.555176	-482.417206	-153.534302	1367.337158	-485.723938	29.843338	1393.639893	-504.049713	21.597715	1670.795532	-617.326843	263.807495	1132.918701	-476.972473	-245.182693	1128.209351	-504.757172	298.141510	885.308167	-252.364273	-312.467285	1024.164307	-466.192719	34.731369	964.620789	463.955841	15.230406	924.903198	456.097992	168.675735
-520.607666	110.497910	875.302429	-485.912323	-49.317139	868.625427	-614.563843	135.947189	502.437988	-573.359070	-120.886162	507.913055	-627.280640	136.721344	88.526306	-576.341919	-133.015289	90.242416	-552.964783	183.134232	1373.631470	-482.543365	-153.847977	1367.351685	-485.124481	29.721010	1393.667114	-503.052429	21.288189	1670.579590	-616.083435	263.927063	1133.006470	-474.154846	-245.497711	1128.799194	-503.166748	298.525269	885.645691	-247.617142	-318.887573	1037.551147	-465.362366	34.955849	964.401550	463.778076	13.351070	924.850769	455.965546	166.802536
-519.705933	110.862869	875.270325	-485.153778	-48.996716	868.626343	-614.011475	136.136353	502.447937	-572.978882	-120.698952	507.952301	-627.196472	136.753296	88.567596	-576.295044	-132.940399	90.261902	-552.081543	183.059433	1373.748291	-482.660095	-154.091125	1367.413208	-484.379730	29.393993	1393.443115	-502.026947	20.949055	1670.419067	-614.869202	264.131836	1133.262451	-471.022308	-245.971436	1129.657227	-501.571503	298.831268	885.932007	-243.524933	-325.266357	1051.063843	-464.534027	35.281990	964.387451	463.377258	11.525126	924.886292	455.608246	165.093842
-518.851746	111.268097	875.270874	-484.336639	-48.632950	868.549255	-613.609253	136.357498	502.479736	-572.531311	-120.483299	508.030884	-627.133362	136.758728	88.605873	-576.286865	-132.877121	90.294846	-551.106812	182.977036	1373.873413	-482.768616	-154.344467	1367.510254	-483.699799	29.305706	1393.517822	-501.126007	20.612999	1670.265747	-613.601868	264.316010	1133.435791	-467.666016	-246.909500	1130.862305	-499.940857	299.183289	886.348450	-239.995453	-331.603546	1064.494385	-463.691620	35.613186	964.348938	463.194366	9.332991	924.889221	455.576477	162.931305
-518.030518	111.788979	875.291565	-483.422302	-48.405830	868.313293	-613.190918	136.583603	502.552429	-572.081177	-120.284706	508.126251	-627.079773	136.807983	88.647896	-576.351196	-132.839310	90.372650	-550.088318	182.909653	1374.033447	-482.811127	-154.547211	1367.707275	-482.917023	29.136662	1393.497437	-500.219025	20.290873	1670.200439	-612.329956	264.546753	1133.642700	-464.209076	-248.462357	1132.528809	-498.371918	299.462158	886.763428	-237.040726	-337.837585	1077.273071	-462.775757	35.864216	964.227173	462.927032	7.469415	924.905884	455.332886	161.011917
-517.057800	112.145782	875.256287	-482.251617	-47.980080	868.328674	-612.666382	136.769989	502.562805	-571.469116	-119.927483	508.210083	-626.954773	136.851990	88.678619	-576.133301	-132.759216	90.438156	-549.039856	182.912033	1374.256104	-482.832794	-154.593262	1367.933838	-482.073425	28.922745	1393.382568	-499.455170	19.948433	1670.167114	-610.967773	264.707977	1133.893311	-460.277130	-250.332718	1134.442627	-496.463806	299.957092	887.374451	-234.456573	-344.263916	1089.529297	-461.760956	36.320225	964.237671	462.621582	5.580512	924.925354	455.073853	159.087128
-516.133057	112.520042	875.221252	-481.193481	-47.396229	868.348450	-612.177917	136.907104	502.580627	-570.817383	-119.575356	508.238495	-626.826538	136.902924	88.694206	-576.111084	-132.665665	90.510880	-547.916199	182.903168	1374.465210	-482.853821	-154.492279	1368.203369	-481.256622	28.853754	1393.403198	-498.754944	19.605093	1670.140625	-609.700073	264.975403	1134.150635	-456.749725	-253.224289	1136.969604	-494.890869	300.148529	887.750671	-232.026398	-350.828033	1100.757324	-460.815338	36.857407	964.246094	462.346802	3.680460	924.971558	454.811462	157.141022
-515.306580	112.976097	875.176514	-480.450165	-46.970940	868.275391	-611.844055	137.082504	502.647095	-570.239136	-119.322906	508.250732	-626.781982	136.922729	88.720184	-576.099121	-132.618378	90.564163	-546.811829	183.006744	1374.687866	-482.868713	-154.270248	1368.493652	-480.465729	28.799873	1393.408813	-498.205688	19.281391	1670.093506	-608.402832	265.294128	1134.422852	-452.748688	-256.157532	1139.762939	-493.222931	300.376556	888.159546	-229.464844	-357.921661	1110.860718	-460.000122	37.268288	964.176208	462.078278	1.653988	925.000366	454.526764	155.203552
-514.415100	113.438446	875.173584	-479.471375	-46.473110	868.198059	-611.489258	137.294357	502.699921	-569.639160	-119.106430	508.312988	-626.721130	136.920242	88.799202	-576.060303	-132.559509	90.675278	-545.705933	183.117615	1374.899048	-482.916016	-153.941055	1368.850952	-479.685699	28.810219	1393.445190	-497.672302	19.002733	1670.126709	-606.872498	265.358002	1134.520630	-448.492462	-259.468903	1142.774658	-491.559998	300.657013	888.519287	-226.672638	-365.063629	1120.462280	-459.070190	37.725716	964.139221	461.925934	-0.259356	924.994324	454.276855	153.267776
-513.577454	113.941528	875.210510	-478.587219	-45.988094	868.142883	-611.112061	137.497543	502.783478	-569.058105	-118.899826	508.370453	-626.670776	136.928604	88.844872	-575.979614	-132.523315	90.738121	-544.567810	183.355774	1375.106323	-483.010437	-153.429642	1369.330444	-478.963409	28.903368	1393.486938	-497.282074	18.757637	1670.116699	-605.598328	265.599640	1134.585327	-443.692444	-262.733521	1145.710693	-489.773834	300.896393	888.928772	-223.656662	-372.944702	1128.926025	-458.198059	38.179653	964.127319	461.801208	-2.235505	925.004578	453.993256	151.336624
-512.652161	114.515778	875.234253	-477.671997	-45.501118	868.141785	-610.651550	137.673233	502.873444	-568.337952	-118.714317	508.421631	-626.579407	136.947144	88.897881	-575.838989	-132.422791	90.808861	-543.369019	183.685791	1375.275879	-483.098572	-152.776825	1369.856689	-478.289703	29.092335	1393.565796	-496.929108	18.572994	1670.151123	-604.451904	266.154755	1134.817261	-439.144135	-266.622925	1148.785400	-488.065521	301.168549	889.266418	-220.487869	-380.703796	1136.725342	-457.292999	38.687572	964.145874	461.667419	-4.231841	925.038635	453.732513	149.299973
-511.739410	114.915092	875.223328	-476.773895	-45.089798	868.166382	-610.205383	137.825226	502.912292	-567.729980	-118.536781	508.475647	-626.488403	136.937988	88.952499	-575.867126	-132.341202	90.967361	-542.264954	184.108276	1375.391357	-483.201935	-152.024094	1370.390625	-477.632111	29.353521	1393.658203	-496.643524	18.430130	1670.198608	-603.242493	266.882721	1135.032837	-434.806702	-270.815918	1151.997925	-486.246735	301.378113	889.541626	-217.226700	-388.385132	1143.428589	-456.370300	39.114414	964.144714	461.627136	-6.234786	925.023560	453.519836	147.357315
-510.762024	115.360748	875.199585	-475.866699	-44.711330	868.131042	-609.731445	138.009354	503.014160	-567.137451	-118.454803	508.578094	-626.403748	136.970627	89.016502	-575.720398	-132.266937	91.084122	-541.098022	184.570969	1375.449951	-483.253265	-151.186417	1370.984985	-477.031158	29.703529	1393.723511	-496.391113	18.397175	1670.280762	-601.723145	267.679993	1135.093750	-430.663696	-275.276489	1155.262817	-484.470093	301.577942	889.706116	-213.861496	-395.835114	1149.209961	-455.389252	39.510551	964.099976	461.585022	-8.268818	925.044128	453.254852	145.422638
-509.750488	115.689293	875.192810	-474.871368	-44.371113	868.155273	-609.138855	138.227280	503.071136	-566.438965	-118.224808	508.708466	-626.305786	136.993469	89.087181	-575.637573	-132.144104	91.217590	-539.955322	185.126968	1375.402954	-483.178040	-150.326477	1371.510376	-476.462158	30.130127	1393.809570	-496.231506	18.436684	1670.337402	-600.343872	268.408783	1135.012329	-426.797607	-279.885712	1158.661377	-482.634369	301.872559	889.815308	-210.397476	-402.923492	1154.115234	-454.358887	39.865677	964.096680	461.623657	-10.178189	925.051575	453.055359	143.387817
-508.749939	116.196396	875.277466	-473.979919	-43.937546	868.325439	-608.642151	138.400528	503.152191	-565.763916	-117.964279	508.771240	-626.271912	137.025345	89.192833	-575.549683	-132.028244	91.336136	-538.880493	185.715668	1375.347900	-482.955505	-149.456451	1371.973267	-475.930206	30.598412	1393.898315	-496.101898	18.563515	1670.390259	-598.972290	269.171051	1134.859985	-423.301666	-284.758545	1162.126587	-480.752655	302.109985	889.821655	-207.017136	-409.619019	1158.098145	-453.412262	40.357761	964.222839	461.676849	-12.297566	925.092590	452.853363	141.373856
-507.667145	116.553802	875.327087	-472.981201	-43.701241	868.456421	-608.036255	138.576874	503.224609	-565.140564	-117.797318	508.907654	-626.222595	136.979568	89.267662	-575.573425	-131.961731	91.483635	-537.848267	186.300735	1375.234131	-482.584473	-148.661285	1372.416870	-475.397705	31.065784	1393.937622	-496.013428	18.810041	1670.439697	-597.450928	269.902039	1134.628906	-420.194366	-289.652313	1165.631592	-478.842651	302.469086	889.807495	-203.602539	-415.655182	1161.661255	-452.383331	40.675694	964.317017	461.845947	-14.284758	925.131042	452.714203	139.451965
-506.532501	116.760384	875.325012	-472.021484	-43.487480	868.552551	-607.364380	138.782455	503.246887	-564.487915	-117.587852	508.997040	-626.120850	137.011780	89.398560	-575.553894	-131.865982	91.562042	-536.875732	186.778656	1374.998779	-482.015442	-147.868362	1372.826660	-474.823029	31.565037	1393.989868	-495.976990	19.138309	1670.452148	-595.965149	270.785675	1134.357544	-417.358063	-294.522339	1169.134888	-476.890717	302.806641	889.709412	-200.555481	-421.589478	1164.127930	-451.316254	40.905956	964.354980	462.040131	-16.264212	925.195496	452.632568	137.433365
-505.496460	117.003387	875.343933	-471.111237	-43.224987	868.619873	-606.724121	139.042175	503.306335	-563.803711	-117.484718	509.065125	-626.071960	136.985107	89.502197	-575.440674	-131.797852	91.676720	-535.951294	187.279160	1374.764526	-481.289490	-147.149475	1373.229370	-474.226379	32.046650	1394.047729	-495.918732	19.581661	1670.474487	-594.446899	271.611359	1134.117676	-414.976654	-299.246948	1172.516113	-474.915344	303.119965	889.582153	-197.597198	-426.966492	1166.010376	-450.330200	41.160332	964.392700	462.330292	-18.278408	925.300720	452.595947	135.446533
-504.525024	117.131134	875.301208	-470.168884	-43.135555	868.685791	-606.006409	139.341553	503.342407	-563.195190	-117.361412	509.189209	-626.005493	136.966629	89.623085	-575.405884	-131.741989	91.838249	-535.104004	187.693253	1374.556885	-480.368134	-146.448196	1373.681396	-473.618530	32.455303	1394.076294	-495.840546	20.106985	1670.523193	-592.868286	272.348480	1133.802979	-413.064270	-303.773193	1175.803101	-473.015381	303.559204	889.441284	-194.951904	-431.349152	1167.858032	-449.356689	41.327606	964.394775	462.607941	-20.350563	925.472656	452.596222	133.356781
-503.666321	116.817780	875.163330	-469.344849	-43.108543	868.755432	-605.323914	139.595947	503.303070	-562.522827	-117.215195	509.380310	-625.960205	136.895142	89.737534	-575.294189	-131.726532	91.973694	-534.319275	188.036377	1374.289795	-479.282867	-145.855347	1374.172241	-472.932617	32.875412	1394.082397	-495.806641	20.721449	1670.548340	-591.290588	273.165771	1133.507690	-411.842621	-308.120483	1179.009277	-471.054474	303.940674	889.305481	-192.683243	-434.741943	1169.478882	-448.473602	41.315189	964.337280	462.948761	-22.346529	925.704468	452.638428	131.322220
-502.906647	116.507919	875.115601	-468.456116	-43.144459	868.817932	-604.629333	139.851517	503.316406	-561.919617	-117.154388	509.577576	-625.887451	136.882675	89.914604	-575.348816	-131.685120	92.133041	-533.581055	188.323746	1374.071289	-478.002655	-145.299713	1374.647217	-472.259766	33.262615	1394.122559	-495.690613	21.388952	1670.629883	-589.676819	273.846130	1133.261353	-410.884125	-311.993378	1182.052246	-469.120026	304.378723	889.154175	-191.243835	-438.230835	1170.116577	-447.632904	41.248505	964.332642	463.269562	-24.344629	925.948853	452.711853	129.226974
-501.840454	116.688133	875.111267	-467.461792	-43.051102	868.874573	-603.831421	140.015289	503.377228	-561.170349	-117.007904	509.717377	-625.847046	136.867218	90.075104	-575.234863	-131.666641	92.330467	-532.933960	188.530441	1373.814697	-476.587067	-144.756561	1375.150269	-471.525452	33.618683	1394.199707	-495.555176	22.161152	1670.728516	-588.062561	274.406494	1133.032349	-410.478790	-315.477448	1184.919067	-467.203766	304.886749	889.085938	-190.428848	-441.122223	1170.320923	-446.622528	41.396420	964.366455	463.620361	-26.448307	926.365723	452.802155	127.122032
-500.806091	116.905861	875.080444	-466.574799	-42.868908	868.905029	-602.983948	140.324661	503.507416	-560.424744	-116.926239	509.846191	-625.722351	136.846451	90.251091	-575.123474	-131.621597	92.521057	-532.305725	188.706390	1373.590088	-475.137726	-144.217255	1375.618286	-470.715668	33.933361	1394.231934	-495.382263	22.970882	1670.853638	-586.439270	274.880280	1132.764404	-410.454865	-318.445068	1187.543457	-465.177979	305.303955	889.110901	-190.324722	-443.560120	1170.061768	-445.661041	41.595882	964.365906	463.971466	-28.460989	926.774780	452.906036	125.093964
-499.803101	116.987236	875.111023	-465.522797	-42.767082	868.929504	-602.143066	140.583710	503.672180	-559.650024	-116.854904	510.008057	-625.591980	136.843018	90.494652	-575.083130	-131.593369	92.766319	-531.647522	188.825500	1373.405273	-473.683990	-143.645111	1376.122314	-469.842590	34.251881	1394.307861	-495.172180	23.794876	1671.020508	-584.897766	275.276093	1132.569092	-410.986084	-320.932373	1189.916382	-463.306641	305.804840	889.105103	-190.870850	-445.494019	1169.361084	-444.652405	41.691868	964.401001	464.324402	-30.483370	927.184082	453.113007	123.031609
-498.516357	117.653625	875.242920	-464.464508	-42.410179	868.966187	-601.273743	140.862808	503.929016	-558.757813	-116.777718	510.150513	-625.501282	136.780716	90.821327	-574.994812	-131.547165	93.017242	-531.070129	188.915588	1373.245728	-472.265289	-143.146164	1376.627686	-468.909760	34.571571	1394.411865	-494.917664	24.671652	1671.239014	-583.402222	275.607239	1132.369385	-411.882507	-322.903900	1191.938721	-461.370758	306.205994	889.121887	-192.218399	-447.134735	1168.256592	-443.524170	42.075027	964.509827	464.785461	-32.298042	927.575378	453.330933	121.091988
-497.851501	117.216713	875.329468	-463.525330	-42.523224	869.071777	-600.423767	141.094574	504.037018	-557.945129	-116.757355	510.356659	-625.379272	136.787430	91.222389	-575.020020	-131.441315	93.288483	-530.421509	189.027481	1373.072754	-470.879333	-142.664398	1377.137085	-467.944763	34.865276	1394.592651	-494.649292	25.550877	1671.487305	-581.901062	275.660034	1132.174805	-413.222321	-324.448944	1193.588257	-459.438934	306.635956	889.263184	-193.797989	-447.927429	1167.136963	-442.699677	41.890701	964.592224	465.195984	-34.194321	927.917847	453.631989	119.132652
-496.939026	117.443718	875.572693	-462.527283	-42.429371	869.237122	-599.334656	141.287506	504.259949	-557.009277	-116.687050	510.583160	-625.185120	136.808060	91.575699	-575.031250	-131.346954	93.578697	-529.856812	189.102890	1373.042847	-469.569336	-142.219376	1377.646851	-466.951508	35.135033	1394.795532	-494.368896	26.436625	1671.785034	-580.598267	275.811188	1132.047607	-414.991974	-325.567230	1194.849365	-457.564636	306.967621	889.378357	-195.584259	-448.007904	1165.899902	-441.748749	42.021618	964.799744	465.464081	-36.243366	928.261963	453.860962	117.210258
-496.096252	117.546814	875.848755	-461.548431	-42.353424	869.447388	-598.316833	141.487152	504.583893	-556.160522	-116.754044	510.891052	-625.075867	136.775238	91.954231	-575.005371	-131.286041	93.936752	-529.224121	189.215393	1372.996704	-468.372864	-141.856064	1378.140381	-465.979614	35.407322	1395.051758	-494.067444	27.310997	1672.126099	-579.269592	275.740814	1131.886353	-417.116943	-326.369812	1195.697021	-455.690948	307.228088	889.546448	-197.467804	-447.374237	1164.423828	-440.833008	42.105808	965.041138	465.793427	-38.104790	928.574951	454.104889	115.327309
-495.342987	117.469254	876.110291	-460.535278	-42.331284	869.682007	-597.289063	141.718552	504.824493	-555.304688	-116.875717	511.200592	-624.844360	136.817383	92.291557	-574.938110	-131.222397	94.348030	-528.568909	189.307602	1372.990601	-467.183014	-141.601059	1378.707153	-465.021301	35.649654	1395.327881	-493.743134	28.192793	1672.500854	-578.028198	275.685852	1131.757324	-419.587494	-326.828918	1196.138672	-453.911865	307.443604	889.797363	-199.447861	-446.106689	1162.632446	-439.936401	42.130375	965.281128	466.124573	-40.018112	928.820984	454.441284	113.476379
-494.552307	117.397629	876.420166	-459.556976	-42.286865	870.004333	-595.279724	141.551208	504.896057	-554.412231	-116.842346	511.560760	-624.192261	136.983704	92.708199	-574.875122	-131.170425	94.823868	-527.889954	189.454529	1373.066772	-466.103119	-141.436829	1379.222900	-464.102295	35.948288	1395.689575	-493.423462	29.056255	1672.896240	-576.932007	275.530731	1131.702515	-422.197174	-326.997192	1196.202881	-452.082214	307.564728	890.178406	-201.530441	-444.203949	1160.386597	-439.028259	42.177620	965.584473	466.514618	-41.868649	928.940918	454.852203	111.689133
-493.774384	117.417213	876.836975	-458.501312	-42.363266	870.348938	-594.824646	141.869354	505.463226	-553.468689	-116.963791	511.975220	-624.226135	136.902023	93.260689	-574.756165	-131.128098	95.323372	-527.125244	189.589706	1373.160522	-465.076355	-141.365997	1379.734131	-463.127350	36.195457	1396.095215	-493.148834	29.966856	1673.327881	-575.786621	275.244781	1131.607300	-425.007874	-326.860229	1195.896973	-450.339752	307.645081	890.544250	-203.772675	-441.729645	1157.522461	-438.126068	42.167355	965.970276	466.750366	-43.767548	929.041321	455.191742	109.824287
-493.061646	117.327019	877.313171	-457.428223	-42.927055	870.773132	-594.206604	142.073029	505.914917	-552.731201	-117.279152	512.579529	-624.181152	136.906769	93.842720	-574.808533	-131.110519	95.864807	-526.343140	189.729050	1373.336426	-464.140839	-141.446869	1380.283569	-462.213226	36.373611	1396.531982	-492.783264	30.783001	1673.819824	-574.819092	275.050201	1131.624268	-427.981934	-326.366333	1195.324951	-448.680695	307.519379	890.821106	-206.048935	-438.724548	1154.099487	-437.240112	41.880589	966.421326	467.048035	-45.700478	929.185608	455.569214	107.967621
-492.251373	117.168648	877.804443	-456.289764	-42.777306	871.192566	-592.464661	141.888397	506.141052	-551.803833	-117.416222	513.043640	-623.534363	137.118149	94.326675	-574.720154	-131.173294	96.407463	-525.542664	189.914368	1373.500977	-463.331665	-141.558319	1380.796753	-461.300354	36.624733	1396.997192	-492.503967	31.634745	1674.337646	-573.886047	274.925751	1131.667969	-430.960785	-325.542572	1194.438843	-447.080811	307.391205	891.239685	-208.352753	-435.175720	1150.167236	-436.284790	41.917274	966.882446	467.373169	-47.552937	929.277588	456.021393	106.105820
-491.500885	116.982681	878.299316	-455.293121	-42.862900	871.701294	-592.073669	142.049088	506.736969	-550.884399	-117.631310	513.605347	-623.591370	137.027695	94.916092	-574.547485	-131.199554	97.001312	-524.708862	190.131088	1373.765015	-462.549377	-141.736053	1381.361816	-460.438385	36.837574	1397.510010	-492.235931	32.431625	1674.858154	-573.011658	274.811554	1131.807129	-434.001770	-324.359833	1193.292847	-445.570282	307.112213	891.676147	-210.662659	-431.115234	1145.707275	-435.442322	41.843544	967.393799	467.644012	-49.404690	929.383240	456.382996	104.239334
-490.779907	116.806984	878.837524	-454.297882	-43.133995	872.290649	-591.458557	142.045700	507.303619	-549.926941	-117.840988	514.242065	-623.410706	137.007248	95.538956	-574.352234	-131.182175	97.612625	-523.833862	190.313293	1374.034546	-461.871826	-142.035767	1381.922485	-459.624298	37.003059	1398.066162	-491.973053	33.260723	1675.412964	-572.099182	274.617340	1131.928223	-437.014954	-322.803467	1191.937134	-444.132782	306.861420	892.200073	-213.019196	-426.547119	1140.658081	-434.623688	41.702393	967.969482	467.853821	-51.305397	929.483154	456.750885	102.303947
-490.005493	116.519112	879.359985	-453.364868	-43.313667	872.951843	-590.552856	141.924103	507.822449	-549.042664	-118.158104	514.927551	-623.124329	137.063965	96.218185	-574.170959	-131.238068	98.251282	-522.910583	190.525818	1374.415527	-461.286011	-142.280289	1382.521362	-458.850250	37.182949	1398.650757	-491.790924	34.049622	1675.970825	-571.238770	274.490448	1132.172119	-440.061035	-320.974487	1190.328369	-442.709351	306.382446	892.643921	-215.479736	-421.539764	1135.006714	-433.810791	41.579983	968.572144	468.020508	-53.269985	929.647156	457.119965	100.366394
-489.170776	116.060890	879.869202	-452.344788	-43.634315	873.614441	-589.740356	141.820221	508.273376	-548.062622	-118.386993	515.609131	-622.909363	137.025543	96.683762	-573.809814	-131.271393	98.931198	-521.987427	190.743469	1374.806274	-460.792725	-142.532089	1383.145874	-458.125488	37.343567	1399.242676	-491.591400	34.816662	1676.549194	-570.471313	274.471375	1132.430420	-443.051056	-318.795868	1188.532715	-441.449219	305.964508	893.107056	-218.039841	-416.129486	1128.910767	-432.953278	41.310566	969.180115	468.206787	-55.147617	929.769775	457.501099	98.440399
-488.437439	115.767479	880.464111	-451.432892	-44.059109	874.306396	-589.014221	141.651154	508.787292	-547.061951	-118.655762	516.292297	-622.558716	137.002472	97.215919	-573.666199	-131.436569	99.644325	-521.087341	190.969513	1375.226318	-460.353180	-142.806534	1383.739990	-457.430481	37.534538	1399.852661	-491.446930	35.523708	1677.124268	-569.638000	274.473236	1132.768066	-446.002777	-316.254120	1186.574463	-440.240479	305.440338	893.651489	-220.680191	-410.326935	1122.109985	-432.194916	41.029919	969.845459	468.329742	-57.101044	929.908020	457.858124	96.506340
-487.720917	115.457771	881.002441	-450.643860	-44.419544	875.001282	-588.297546	141.418045	509.237579	-546.081543	-118.956604	516.946594	-622.244812	136.945267	97.750687	-573.432068	-131.617157	100.304047	-520.185730	191.164185	1375.727295	-459.910858	-143.051956	1384.356934	-456.778320	37.707401	1400.478516	-491.336304	36.233540	1677.714844	-568.840210	274.489288	1133.126465	-448.982330	-313.394745	1184.470337	-439.057648	304.839783	894.165161	-223.313065	-403.876312	1114.682129	-431.488922	40.789497	970.475769	468.497559	-58.952328	930.030518	458.222443	94.613739
-486.650116	116.007706	881.708252	-449.575348	-44.624390	875.662842	-587.649780	141.172623	509.982697	-545.055054	-119.273788	517.542297	-622.040161	136.841446	98.281204	-573.117188	-131.836594	100.937820	-519.341614	191.365631	1376.231323	-459.559021	-143.271606	1384.862549	-456.185638	37.850163	1401.017700	-491.261292	36.909573	1678.256226	-568.353271	274.944397	1133.446899	-451.769684	-310.250641	1182.221802	-438.125854	304.256958	894.651123	-226.358795	-397.504974	1106.440063	-430.558014	40.876911	971.220703	468.572845	-60.923473	930.179749	458.560394	92.703491
-485.993805	115.277664	882.137634	-448.937958	-45.137177	876.263428	-586.894897	140.892563	510.215149	-544.189026	-119.805733	518.217834	-621.694397	136.801804	98.734161	-572.998108	-132.157852	101.619774	-518.451111	191.624756	1376.685181	-459.186218	-143.439316	1385.344238	-455.655212	38.019169	1401.534546	-491.216827	37.565189	1678.801025	-567.587524	275.022064	1133.871094	-454.419861	-306.771027	1179.870972	-437.152435	303.583618	895.102600	-229.416702	-390.810272	1097.964722	-429.912445	40.356731	971.730469	468.666443	-62.747337	930.321594	458.907318	90.771736
-485.352905	114.865547	882.591614	-448.559631	-45.531418	876.860046	-586.512695	140.718201	510.725342	-543.354065	-120.345207	518.775635	-621.572327	136.648178	99.143944	-572.980896	-132.471802	102.207436	-517.660278	191.874146	1377.158936	-458.832489	-143.572968	1385.808472	-455.119293	38.174622	1402.064819	-491.238831	38.177250	1679.247314	-566.800781	275.043335	1134.263428	-456.922668	-303.038757	1177.502441	-436.246399	302.951569	895.534790	-232.910126	-383.877838	1088.648804	-429.395203	39.976883	972.251343	468.761169	-64.742279	930.446411	459.244141	88.944443
-484.275299	113.940598	882.890137	-447.221436	-45.789089	877.672791	-585.551758	140.142868	510.738312	-542.288879	-120.655746	519.263123	-621.130737	136.658737	99.363487	-572.643494	-132.796127	102.720909	-516.892944	192.073563	1377.610107	-458.505127	-143.718750	1386.183105	-454.656769	38.299000	1402.532349	-491.315491	38.784592	1679.634033	-565.997925	275.129547	1134.609497	-459.282623	-299.022858	1174.997070	-435.341522	302.228729	895.833984	-236.561157	-376.692902	1078.951172	-428.415222	39.711643	972.879944	468.894470	-66.533493	930.557068	459.599579	87.064560
-483.508789	113.411644	883.169983	-446.450134	-46.549126	878.197693	-584.978455	139.799820	511.000366	-541.372864	-121.168045	519.813354	-620.962341	136.564697	99.559357	-572.454529	-133.197037	103.245567	-516.139893	192.317032	1377.958740	-458.172943	-143.851410	1386.460693	-454.277771	38.445160	1402.920532	-491.410797	39.318535	1679.988281	-565.197693	275.230774	1134.950928	-461.406219	-294.791382	1172.465942	-434.520020	301.583618	896.109558	-240.378387	-369.202423	1068.775269	-427.709137	39.186871	973.300232	468.963531	-68.421021	930.640869	459.895569	85.252556
-482.709717	112.809776	883.376343	-445.867157	-47.191586	878.603638	-584.790955	139.802734	511.293762	-540.515137	-121.740662	520.238342	-620.925110	136.454163	99.755104	-572.227234	-133.567490	103.676170	-515.451111	192.543854	1378.254517	-457.897736	-143.981445	1386.646118	-453.907867	38.587181	1403.221436	-491.548462	39.837456	1680.248779	-564.371521	275.382904	1135.242065	-463.436310	-290.404572	1169.902832	-433.728729	300.918884	896.282959	-244.447952	-361.526306	1058.114624	-427.051086	38.620586	973.616150	469.062866	-70.232796	930.756653	460.245300	83.410446
-481.881836	112.158630	883.483887	-445.232819	-47.826511	878.996094	-584.346741	139.444138	511.238983	-539.620544	-122.263641	520.559387	-620.877014	136.281830	99.749565	-572.042480	-133.895142	103.928085	-514.767822	192.775070	1378.458984	-457.575775	-144.079086	1386.707764	-453.554657	38.735580	1403.427002	-491.756439	40.343090	1680.374023	-563.610840	275.544586	1135.433960	-465.208221	-285.900543	1167.333862	-432.981018	300.327850	896.374512	-248.741135	-353.551544	1047.152954	-426.389008	38.081608	973.887268	468.993134	-72.365189	930.902710	460.564789	81.499405
-481.051361	111.435677	883.424744	-444.558472	-48.585075	879.291870	-583.721741	138.963150	511.012665	-538.660950	-122.724983	520.759460	-620.818848	136.101959	99.580673	-571.927551	-134.247971	104.113136	-514.150391	192.980713	1378.622070	-457.291260	-144.176773	1386.658691	-453.234985	38.904659	1403.535889	-492.011017	40.808258	1680.384766	-562.860107	275.811066	1135.536987	-466.819244	-281.256073	1164.763428	-432.264679	299.676361	896.352844	-253.422272	-345.376221	1035.655640	-425.714966	37.490322	974.027344	469.093414	-74.150368	930.985168	460.952576	79.665642
-480.246185	110.715042	883.224854	-443.834869	-49.185062	879.402832	-583.149475	138.645020	510.693634	-537.701477	-123.170982	520.812622	-620.867798	135.808441	99.295174	-571.783630	-134.605698	104.166000	-513.529907	193.250076	1378.643799	-457.005981	-144.260803	1386.466797	-452.918304	39.053810	1403.515869	-492.301758	41.242023	1680.255371	-562.092896	276.056061	1135.512451	-468.221863	-276.484406	1162.117554	-431.531891	299.135376	896.210510	-258.361969	-336.909729	1023.869080	-425.026154	36.978096	974.003296	469.258362	-75.766304	931.032837	461.300690	77.994812
-479.523743	110.084625	882.903625	-443.398193	-49.960503	879.453796	-582.471680	138.247986	510.177643	-536.784729	-123.705734	520.750671	-620.873291	135.539688	98.945679	-571.824158	-134.963211	104.140884	-512.973572	193.467041	1378.536987	-456.753143	-144.297012	1386.162476	-452.651672	39.228172	1403.381836	-492.621521	41.629486	1680.039185	-561.426514	276.306732	1135.339844	-469.433228	-271.818665	1159.438477	-430.822754	298.565826	895.932617	-263.615631	-328.150513	1011.878052	-424.515381	36.403080	973.886902	469.399963	-77.534332	931.124878	461.698761	76.167671
-478.767975	109.422852	882.463623	-442.883240	-50.637417	879.339050	-581.620544	137.474136	509.473419	-535.867859	-124.075233	520.521912	-620.877502	135.206436	98.561241	-571.877258	-135.211456	104.025902	-512.473206	193.740158	1378.229736	-456.482635	-144.302277	1385.660767	-452.434418	39.408024	1403.102539	-492.993958	42.032436	1679.687500	-560.725830	276.594727	1135.014038	-470.520630	-267.212189	1156.812988	-430.086670	298.088287	895.547852	-269.245026	-319.133606	999.696594	-423.974548	35.844166	973.639587	469.602753	-79.166557	931.192932	462.090088	74.439682
-478.007599	108.800079	881.827576	-442.363129	-51.364708	879.074097	-580.972778	137.047806	508.851288	-535.078796	-124.556435	520.274292	-620.903870	134.848282	98.143379	-571.956238	-135.443008	103.835175	-511.985352	194.032257	1377.839233	-456.166382	-144.274368	1385.010132	-452.265656	39.623436	1402.707886	-493.376526	42.408974	1679.296631	-559.895935	276.631989	1134.275391	-471.434021	-262.716248	1154.247925	-429.417969	297.623444	894.987549	-275.279633	-309.843872	987.453003	-423.421936	35.304585	973.214294	469.629120	-80.955009	931.277283	462.429291	72.645050
-477.367432	108.178871	881.126465	-441.963440	-52.083775	878.722229	-580.465210	136.629105	508.297943	-534.456543	-125.007607	519.952148	-621.013611	134.382126	97.736259	-572.139832	-135.527374	103.587189	-511.534943	194.322083	1377.303345	-455.805908	-144.246674	1384.210815	-452.118622	39.810715	1402.146973	-493.764008	42.729977	1678.829834	-559.345703	277.074402	1133.801147	-472.227356	-258.359650	1151.802979	-428.668732	297.198395	894.296936	-281.877625	-300.315186	975.113647	-422.997955	34.755791	972.717102	469.752350	-82.738373	931.305054	462.794617	70.877129
-476.539917	107.596497	880.365112	-441.492920	-52.732903	878.243347	-580.069153	136.133545	507.744385	-533.860718	-125.303871	519.596924	-621.094971	133.896408	97.288155	-572.118591	-135.529373	103.333870	-511.153625	194.607498	1376.625488	-455.427277	-144.246399	1383.236328	-452.038574	39.976395	1401.555054	-494.245697	43.215069	1678.207642	-558.568176	277.164154	1132.852783	-472.763092	-254.229904	1149.342407	-427.926849	296.758423	893.468079	-288.694366	-290.609497	963.205566	-422.472382	34.191517	972.141907	469.768097	-84.554062	931.372864	463.105133	69.051620
-475.745789	107.247894	879.551941	-440.973846	-53.328892	877.687073	-579.587830	135.550018	507.216644	-533.378174	-125.543633	519.247681	-621.122620	133.430618	96.887314	-572.249084	-135.463821	103.008781	-510.868866	194.899033	1375.850830	-454.949554	-144.234375	1382.118408	-452.001892	40.157013	1400.928467	-494.685608	43.538002	1677.655273	-557.983154	277.604248	1132.036255	-473.225769	-250.430786	1146.932861	-427.211700	296.279480	892.533447	-296.226654	-280.846100	951.521118	-421.975250	33.759491	971.516907	469.891571	-86.338562	931.373779	463.537903	67.292076
-475.055237	106.689369	878.662964	-440.469177	-53.952381	877.068176	-579.264099	135.115997	506.810303	-533.062134	-125.646347	518.906677	-621.182251	133.023224	96.510414	-572.255798	-135.321091	102.684166	-510.637634	195.162872	1375.058960	-454.297882	-144.265076	1380.891602	-452.033508	40.350014	1400.238525	-495.153229	43.826660	1677.110718	-557.272827	277.785767	1130.873779	-473.577454	-246.988113	1144.536133	-426.437164	295.805756	891.453186	-304.314423	-271.020050	940.186768	-421.489716	33.255325	970.800354	469.930206	-88.188110	931.407410	463.940369	65.409111
-474.282410	106.330666	877.823242	-439.995636	-54.446861	876.478394	-579.089905	134.684479	506.513184	-532.918030	-125.724457	518.608398	-621.240173	132.761124	96.194923	-572.314819	-135.134613	102.369682	-510.543152	195.460449	1374.153564	-453.563934	-144.298584	1379.606079	-452.090912	40.539974	1399.537964	-495.659943	43.947968	1676.537964	-556.647278	278.056793	1129.784180	-473.804871	-243.689941	1142.141846	-425.746735	295.432373	890.336548	-312.715851	-261.283875	929.545654	-421.010559	32.868702	970.138733	469.995941	-90.006416	931.425842	464.316040	63.602432
-473.523193	106.073479	877.136841	-439.475128	-54.872143	875.862122	-578.881226	134.289169	506.226532	-532.849182	-125.675438	518.345032	-621.296509	132.521866	95.922546	-572.354553	-134.908768	102.047707	-510.508392	195.707748	1373.266846	-452.646149	-144.398331	1378.244873	-452.221680	40.710621	1398.863770	-496.148071	44.233604	1675.938599	-556.064514	278.357269	1128.646606	-473.923401	-240.662125	1139.856079	-425.118042	295.002808	889.112854	-321.413544	-251.545670	919.629028	-420.480164	32.483665	969.533081	470.072845	-91.850975	931.381836	464.712158	61.766544
-472.540741	105.708603	876.233093	-438.917816	-55.279968	875.307312	-578.608337	133.940994	505.979309	-532.940002	-125.635704	518.157104	-621.295288	132.355118	95.679916	-572.489441	-134.666031	101.775070	-510.633575	195.948639	1372.326782	-451.471100	-144.469772	1376.928345	-452.354980	40.827522	1398.199585	-496.625641	44.495274	1675.391846	-555.497803	278.587250	1127.502930	-473.914093	-237.700836	1137.671265	-424.554108	294.659454	887.899963	-330.243378	-242.017181	910.584106	-419.802124	32.182632	968.833008	470.109222	-93.682961	931.310669	465.114838	59.903271
-472.078369	105.420059	875.856384	-438.470001	-55.650082	874.855469	-578.620605	133.808823	505.873749	-533.054871	-125.551285	518.054626	-621.331665	132.200363	95.535187	-572.478210	-134.434998	101.528793	-510.904755	196.074768	1371.544800	-450.085541	-144.534195	1375.610229	-452.523224	40.971352	1397.573120	-497.116821	44.760075	1674.825928	-554.874268	278.748352	1126.348633	-473.812836	-234.980545	1135.644165	-424.049713	294.363190	886.718506	-339.313690	-232.617233	902.334656	-419.406250	31.790606	968.446228	470.149170	-95.501495	931.235413	465.518524	58.126141
-471.266510	105.262444	875.299072	-438.255676	-55.530388	874.558472	-578.453064	133.651489	505.827789	-533.227173	-125.442978	517.854309	-621.345825	132.087280	95.475388	-572.471069	-134.193832	101.343422	-511.278351	196.202606	1370.757324	-448.499939	-144.506134	1374.377319	-452.646271	41.082401	1397.091309	-497.591003	45.003254	1674.326782	-554.315125	278.892944	1125.329956	-473.361542	-232.116745	1133.940552	-423.588348	294.029236	885.604065	-348.143616	-223.331619	895.197144	-418.909790	31.797520	968.023560	470.223297	-97.376785	931.131897	465.947723	56.274433
-470.576172	105.084824	875.033875	-437.746185	-55.716228	874.302124	-578.255066	133.652634	505.875610	-533.680176	-125.658981	517.958191	-621.346252	131.985107	95.566147	-572.646118	-134.077316	101.229095	-511.767822	196.248718	1370.085693	-446.707825	-144.342377	1373.291504	-452.748138	41.217430	1396.727539	-498.065033	45.244392	1673.920532	-553.781738	278.980927	1124.507080	-473.158783	-229.706833	1132.355957	-423.217438	293.755859	884.623535	-356.654053	-214.012512	889.112244	-418.310028	31.580217	967.765503	470.333618	-99.107208	930.974182	466.396973	54.528656
-470.040802	105.021118	874.993164	-437.238281	-55.858276	874.134644	-578.016357	133.594101	505.997406	-533.735352	-125.456505	517.912292	-621.353088	131.957703	95.690331	-572.431763	-133.946869	101.081688	-512.416992	196.178879	1369.628174	-444.902832	-144.157669	1372.399292	-452.853943	41.395992	1396.446289	-498.540527	45.474369	1673.619995	-553.359619	278.954620	1123.820313	-473.337830	-227.370712	1130.948975	-422.834381	293.541504	883.789429	-364.984619	-205.155060	883.997498	-417.787628	31.394636	967.667175	470.484039	-101.030861	930.863403	466.942627	52.653362
-469.570007	104.978088	875.010437	-436.810822	-55.962017	874.071289	-577.721680	133.562546	506.065033	-533.946411	-125.354637	517.974060	-621.354919	131.883499	95.868057	-572.410767	-133.884567	100.998367	-513.110107	196.119293	1369.275879	-443.170502	-143.852066	1371.784180	-452.933136	41.572678	1396.276489	-499.041656	45.736435	1673.359009	-552.896057	278.771637	1123.272095	-473.815918	-225.418472	1129.853394	-422.600037	293.389008	883.165039	-372.812775	-196.169937	880.058960	-417.335358	31.262987	967.647217	470.586639	-102.835571	930.672302	467.406372	50.895626
-469.081970	105.078743	875.136536	-436.490173	-55.835094	874.090637	-577.298035	133.614685	506.138214	-534.111206	-125.118675	518.000305	-621.345032	131.870148	96.086990	-572.337097	-133.929642	100.983467	-513.992554	195.921265	1369.084717	-441.548248	-143.441757	1371.417114	-453.001556	41.788303	1396.196533	-499.494904	45.948097	1673.195923	-552.582153	278.559265	1122.966431	-474.332397	-224.315048	1129.210327	-422.445343	293.256958	882.738525	-379.572754	-187.474640	877.225830	-416.949890	31.274872	967.734497	470.797821	-104.646072	930.469177	467.944794	49.168137
-468.635101	105.203339	875.254517	-436.168518	-55.729671	874.137878	-577.113770	133.834702	506.309631	-534.126282	-124.899384	518.057434	-621.429688	131.814178	96.302086	-572.094055	-133.973495	100.974426	-514.770935	195.864532	1369.052734	-440.054413	-143.041122	1371.390015	-453.078278	42.032070	1396.295898	-499.929016	46.176384	1673.162720	-552.297058	278.099243	1122.823975	-475.102631	-223.765533	1128.772827	-422.314972	293.140717	882.539856	-386.161102	-179.145966	875.521973	-416.630554	31.306969	967.847961	471.045288	-106.404999	930.243774	468.492584	47.422646
-468.265991	105.487488	875.394104	-435.969391	-55.459743	874.192688	-576.888550	134.117401	506.499878	-534.304626	-124.839424	518.183228	-621.405396	131.809036	96.584068	-572.144958	-134.141815	101.079269	-515.634888	195.790970	1369.157715	-438.784088	-142.652130	1371.715698	-453.128418	42.340038	1396.495605	-500.370514	46.406158	1673.267090	-552.206604	277.619629	1122.855347	-476.066132	-223.224503	1128.461426	-422.245361	293.075287	882.595215	-391.130920	-172.879700	875.152527	-416.431152	31.479271	967.984985	471.376984	-108.078262	929.943848	469.106750	45.716377
-467.988312	105.845833	875.624512	-436.054230	-55.024033	874.834351	-576.733459	134.435883	506.750885	-534.712585	-124.841911	518.378540	-621.394104	131.871643	96.887543	-572.276306	-134.343643	101.182571	-516.604248	195.708176	1369.367798	-437.780579	-142.261536	1372.408936	-453.136322	42.672634	1396.795044	-500.768951	46.631058	1673.508057	-552.367249	277.200653	1123.138672	-477.164093	-222.196869	1128.531860	-422.208099	293.029449	882.858154	-392.498871	-168.426758	876.253296	-416.564423	31.991285	968.500610	471.666046	-109.883049	929.652161	469.673035	44.009125
-467.889099	106.365387	875.994324	-436.335327	-54.069260	875.509399	-576.631226	134.850800	507.094238	-534.790466	-124.528702	518.341614	-621.350708	131.869644	97.278679	-572.052734	-134.550888	101.311157	-517.500183	195.739792	1369.654175	-437.055847	-141.807220	1373.297729	-453.135101	43.037025	1397.190308	-501.129456	46.873260	1673.864502	-552.634644	276.556183	1123.590698	-478.470490	-220.774200	1129.380249	-422.192474	293.005035	883.339722	-391.365082	-164.961502	877.796570	-416.809967	32.809124	969.075928	472.013092	-111.549698	929.332031	470.271210	42.363457
-467.912628	106.952530	876.542053	-436.456024	-53.309711	876.261780	-576.457520	135.327179	507.452667	-535.900513	-124.791527	519.015076	-621.281555	131.967224	97.649345	-572.629456	-134.771194	101.668182	-518.384460	195.800568	1370.070313	-436.750275	-141.361572	1374.316284	-453.127899	43.398422	1397.722778	-501.490356	47.156677	1674.347168	-552.939026	275.734955	1123.893433	-479.781128	-219.972916	1130.776367	-422.203003	293.012848	884.024231	-389.073578	-163.133423	879.792725	-416.958771	33.572289	969.748535	472.528320	-113.230492	929.052795	470.967316	40.701157
-468.070251	107.722153	877.181824	-436.487183	-52.547924	876.991882	-576.333984	135.786148	507.813080	-537.116455	-125.081726	519.785217	-621.149658	132.041779	98.088036	-573.168945	-134.950272	102.142563	-519.245361	196.002808	1370.553345	-436.847137	-140.846054	1375.416870	-453.174072	43.789207	1398.337524	-501.817200	47.450844	1674.966064	-553.686035	275.179108	1124.476929	-480.937378	-219.942673	1132.107666	-422.234772	292.932739	884.790100	-386.087952	-163.283096	882.216370	-417.059570	34.416821	970.430115	473.086273	-114.798294	928.704712	471.662567	39.105701
-468.608490	108.552780	877.934082	-436.712799	-51.827686	877.562866	-576.295288	136.364487	508.190430	-537.554993	-124.722267	520.305176	-621.061279	132.149811	98.602341	-573.049622	-135.058563	102.512413	-519.815247	196.242737	1371.173584	-437.120972	-140.504379	1376.616943	-453.157532	44.143436	1399.018921	-502.134460	47.764229	1675.600098	-554.405334	274.426361	1125.002563	-481.681366	-220.299484	1133.459961	-422.315155	292.895386	885.693970	-382.479858	-165.265930	884.945496	-417.245300	35.189899	971.017639	473.568481	-116.418114	928.360291	472.323090	37.456200
-469.194305	109.621719	878.674194	-437.002563	-50.950527	877.949585	-576.399780	137.091461	508.649933	-537.823730	-124.087097	520.879639	-620.972168	132.290329	99.168709	-572.961792	-135.169220	102.936958	-520.335022	196.438248	1371.614502	-437.709045	-140.195328	1377.831909	-453.139832	44.501183	1399.745850	-502.409149	48.113773	1676.301880	-555.273926	273.754547	1125.508301	-481.954681	-221.060349	1134.846802	-422.405396	292.899200	886.686279	-378.423523	-168.168167	887.991333	-417.380157	36.076065	971.471802	474.194336	-118.004868	927.964600	473.077240	35.920616
-470.167419	110.554871	879.613586	-437.390320	-50.154308	878.395203	-576.676514	137.856415	509.174194	-537.958069	-123.297226	521.423340	-620.974304	132.401489	99.614281	-572.886353	-135.232224	103.317856	-520.629150	196.752258	1372.239868	-438.408386	-139.967575	1379.020020	-453.082520	44.852386	1400.440674	-502.655975	48.492638	1676.962524	-556.284302	273.163544	1126.091797	-481.653076	-221.869125	1136.386353	-422.642609	292.848846	887.691467	-373.888306	-171.726547	891.425659	-417.743774	36.844330	972.049194	474.822968	-119.540154	927.584717	473.819641	34.325428
-471.023499	111.613617	880.409302	-437.817932	-49.182545	878.717834	-576.902649	138.519180	509.714050	-537.972229	-122.532257	521.800964	-620.872009	132.570679	100.082253	-572.644348	-135.197174	103.683311	-520.717224	197.028656	1372.901489	-439.220154	-139.759109	1380.226074	-453.043274	45.206818	1401.136963	-502.882477	48.854172	1677.612549	-557.366516	272.628448	1126.634277	-481.025391	-222.950317	1138.097046	-422.963593	292.793610	888.705383	-369.661926	-175.789703	894.869019	-418.036591	37.751705	972.480042	475.569214	-121.011459	927.141418	474.553131	32.877979
-471.847565	112.811935	881.138184	-438.300659	-48.078667	879.041504	-577.204956	139.269653	510.313568	-537.870178	-121.674126	521.988098	-620.708191	132.842804	100.638359	-572.178772	-135.101883	103.977196	-520.521790	197.307709	1373.581421	-439.932495	-139.552582	1381.387939	-452.912170	45.604923	1402.019043	-503.076721	49.270119	1678.275269	-558.452332	272.110535	1127.166138	-480.110168	-224.006332	1139.825806	-423.285858	292.753693	889.731445	-364.875000	-179.972000	898.404419	-418.349243	38.814850	972.878296	476.281525	-122.495857	926.710999	475.321136	31.414871
-472.777466	113.818344	881.814148	-438.843201	-46.876762	879.392761	-577.528137	139.978729	510.807983	-537.896484	-120.922760	522.142273	-620.507324	133.150284	101.148392	-571.729858	-135.043854	104.333427	-520.164856	197.722153	1374.276001	-440.674835	-139.213272	1382.456909	-452.765503	45.888706	1402.666382	-503.250916	49.715672	1678.854248	-559.626526	271.753540	1127.722656	-479.012756	-225.177109	1141.489136	-423.725433	292.640717	890.784058	-359.873718	-184.185989	902.048828	-418.796112	39.890694	973.278870	477.103607	-123.970787	926.279358	476.136810	29.965029
-473.703156	114.861519	882.558777	-439.264526	-45.755501	879.688538	-577.971558	140.607178	511.235962	-537.921936	-120.208504	522.286682	-620.435608	133.466721	101.565872	-571.257446	-135.053268	104.620056	-519.812317	198.127274	1374.932007	-441.428314	-138.828049	1383.458252	-452.711212	46.245747	1403.318848	-503.403076	50.190132	1679.395386	-560.856934	271.607147	1128.261719	-477.833679	-226.316574	1143.004883	-424.291809	292.590698	891.694336	-354.661957	-188.390411	905.715149	-419.228210	40.886677	973.708252	477.927429	-125.343048	925.884338	476.894745	28.607489
-474.551514	116.402679	883.274170	-439.799164	-44.247856	879.759949	-578.590698	141.371384	511.813568	-538.115051	-119.545624	522.436279	-620.393188	133.775970	101.928978	-570.961060	-135.161560	104.873894	-519.492798	198.643936	1375.543091	-442.171631	-138.330017	1384.285522	-452.789063	46.691364	1403.894653	-503.574188	50.680885	1679.919922	-562.193298	271.745544	1128.897583	-476.550049	-227.486481	1144.376221	-425.068359	292.682281	892.624451	-349.151520	-192.295441	909.478149	-419.688293	42.163116	974.024841	478.814423	-126.632050	925.582397	477.701447	27.222683
-475.341003	117.344566	883.810059	-439.831238	-43.476761	880.036682	-579.124939	142.053162	512.148743	-538.472534	-118.943100	522.733887	-620.341919	134.081070	102.154625	-570.728516	-135.274765	105.053955	-519.376526	199.197220	1376.081299	-443.026245	-137.728729	1384.944336	-452.963867	47.157883	1404.294678	-503.721649	51.194897	1680.282959	-563.356506	271.775024	1129.293945	-475.204071	-228.846115	1145.543213	-425.845520	292.802979	893.414917	-343.789886	-196.295197	912.728027	-420.034241	43.055622	974.402466	479.827850	-127.870674	925.321655	478.542267	26.020153
-476.333679	118.145096	884.247986	-440.208160	-42.482952	880.261963	-579.515381	142.545120	512.361023	-538.947449	-118.501991	522.981567	-620.279541	134.358612	102.344154	-570.577332	-135.444397	105.179916	-519.482300	199.783264	1376.515869	-443.916595	-137.104370	1385.406128	-453.311401	47.700401	1404.625244	-503.895874	51.764194	1680.618408	-564.536682	272.094604	1129.716187	-473.838745	-230.309311	1146.524902	-426.663757	292.946747	894.148743	-338.347351	-200.029846	916.014648	-420.637695	44.000870	974.697754	480.844421	-129.016068	925.165100	479.302490	24.803724
-477.257324	119.084114	884.572021	-440.584320	-41.407448	880.407166	-580.185364	142.952087	512.589233	-539.487854	-118.072311	523.092834	-620.310364	134.513474	102.442314	-570.696045	-135.593384	105.240982	-519.740723	200.431488	1376.932373	-444.781067	-136.381546	1385.653198	-453.771118	48.286819	1404.835205	-504.097290	52.382278	1680.814331	-565.743286	272.616608	1130.143433	-472.580536	-232.446274	1147.320923	-427.604797	293.184509	894.838013	-332.902130	-203.703964	919.195435	-421.245972	45.048756	974.912720	481.919128	-130.233368	925.052063	480.166595	23.573084
-478.076630	119.990456	884.838440	-441.043213	-40.378220	880.462463	-580.821716	143.314819	512.701294	-540.216553	-117.841782	523.291870	-620.230042	134.603516	102.418007	-570.895447	-135.732315	105.260353	-520.169983	201.026184	1377.218994	-445.585846	-135.602936	1385.719727	-454.319092	48.873020	1404.924072	-504.320190	53.000206	1680.931030	-567.034119	273.458862	1130.782349	-471.084351	-234.042938	1147.915039	-428.476318	293.512115	895.394958	-327.617920	-207.332092	922.177612	-421.889008	45.983273	975.077393	482.989563	-131.316818	925.023926	480.943024	22.406496
-478.868896	120.901619	884.904785	-441.520844	-39.370251	880.458679	-581.798157	143.852753	512.888733	-540.642944	-117.494606	523.252563	-620.380188	134.498978	102.341827	-571.051758	-135.782303	105.173553	-520.674194	201.764847	1377.469727	-446.295898	-134.756210	1385.662354	-454.904327	49.563232	1404.885864	-504.578125	53.631821	1680.923828	-568.025574	274.053375	1131.057861	-469.467194	-235.625824	1148.383545	-429.431610	293.955048	895.864502	-322.407379	-210.970673	925.025818	-422.562714	46.970684	975.122620	484.144287	-132.244278	925.006104	481.719055	21.372911
-479.614441	121.707611	884.774109	-442.019562	-38.431309	880.390381	-582.621948	144.089249	512.746704	-540.929443	-117.092468	523.135498	-620.458984	134.287994	102.113449	-571.184387	-135.718994	105.096756	-521.251160	202.497360	1377.593750	-446.936554	-133.795517	1385.451782	-455.534760	50.273510	1404.752075	-504.855438	54.338913	1680.827637	-568.940491	274.736389	1131.222900	-467.760620	-237.171722	1148.770874	-430.376831	294.599213	896.156189	-317.303223	-214.542542	927.674988	-423.244446	47.927795	975.041626	485.093475	-133.356369	925.080566	482.369080	20.298876
-480.174347	122.569077	884.528381	-442.457672	-37.502884	880.276794	-583.292419	144.278107	512.389954	-541.196533	-116.721581	522.942627	-620.433777	133.998962	101.653191	-571.437683	-135.582611	104.933899	-521.904236	203.260834	1377.637451	-447.499756	-132.823669	1385.144775	-456.173676	51.080238	1404.584473	-505.176331	55.084351	1680.672607	-569.804138	275.579926	1131.322021	-466.006287	-238.612946	1149.072266	-431.301147	295.318878	896.296570	-312.313538	-218.138184	930.160706	-423.889771	48.894367	974.916443	486.226135	-134.268814	925.222717	483.114227	19.335314
-480.712433	123.512085	884.114441	-442.883484	-36.607643	880.017151	-584.096558	144.323547	512.035583	-541.159668	-116.102234	522.523499	-620.493042	133.573608	101.074272	-571.431763	-135.367950	104.701294	-522.630737	204.158676	1377.588379	-447.996185	-131.770203	1384.732666	-456.869324	51.956230	1404.232544	-505.515900	55.866379	1680.319092	-570.671631	276.515228	1131.357178	-464.114838	-239.956268	1149.301270	-432.276550	296.251923	896.364990	-307.514557	-221.698196	932.466370	-424.541229	49.885326	974.643066	487.269135	-135.070328	925.369141	483.806915	18.413153
-481.250641	124.229218	883.467957	-443.372559	-35.772285	879.695129	-584.828247	144.300262	511.411774	-541.545349	-115.916283	522.418701	-620.622803	133.138443	100.503487	-571.906738	-135.120041	104.473663	-523.486023	204.921799	1377.375122	-448.513733	-130.661316	1384.193604	-457.577362	52.858246	1403.846436	-505.890717	56.689507	1679.910156	-571.490417	277.533630	1131.242310	-462.109497	-241.102264	1149.437866	-433.169342	297.252502	896.181396	-302.798828	-225.368896	934.555237	-425.188232	50.832939	974.200317	488.187592	-135.894012	925.550232	484.386169	17.581516
-481.963715	124.867867	882.699402	-443.825195	-35.034393	879.268799	-585.536438	144.264526	510.746643	-541.632813	-115.419006	522.045593	-620.788269	132.715759	99.790306	-572.151672	-134.832275	104.114365	-524.334106	205.799866	1377.132202	-448.927704	-129.604187	1383.569946	-458.320282	53.760868	1403.317017	-506.296509	57.521843	1679.410156	-572.302429	278.698151	1131.077393	-459.999634	-242.203339	1149.604492	-434.169220	298.457458	895.896179	-298.125153	-228.755096	936.370178	-425.923737	51.746620	973.647583	489.028320	-136.748611	925.747192	484.942230	16.782690
-482.519348	125.459625	881.842773	-444.213226	-34.190945	878.769958	-586.237610	144.147736	509.950043	-541.100952	-114.119934	521.080200	-620.869263	132.189453	98.905968	-571.913757	-134.472931	103.529655	-525.399963	206.654099	1376.679932	-449.447144	-128.439926	1382.840088	-459.088165	54.698147	1402.759766	-506.714539	58.362846	1678.819458	-573.051758	279.888672	1130.672729	-457.743927	-243.069855	1149.526733	-435.153900	299.800446	895.440491	-293.943909	-232.835922	938.187805	-426.550720	52.683395	973.015198	489.889221	-137.435638	925.931335	485.567047	16.036236
-483.285004	126.312805	881.029297	-444.784424	-33.416531	878.135803	-587.010498	144.029022	509.204987	-541.576416	-114.616875	520.718262	-620.913635	131.594711	98.080551	-572.517822	-134.261673	103.175735	-526.465027	207.474777	1376.170654	-449.941254	-127.327881	1382.016357	-459.869873	55.672226	1401.999878	-507.175171	59.277451	1678.148071	-573.846924	281.175781	1130.231812	-455.497131	-243.905594	1149.630371	-436.111206	301.195343	894.842712	-289.791779	-236.429077	939.754944	-427.316162	53.618702	972.320557	490.667236	-138.146835	926.124146	486.109344	15.410972
-484.158936	127.267838	880.124573	-445.766876	-32.716248	877.304321	-587.829773	143.960510	508.550690	-541.809265	-114.334869	520.080017	-621.103699	130.961929	97.229980	-572.837097	-134.017563	102.597160	-527.602417	208.319443	1375.491333	-450.451050	-126.185989	1381.130371	-460.679230	56.691483	1401.223633	-507.641663	60.187035	1677.460205	-574.634155	282.497192	1129.692993	-453.108307	-244.605377	1149.532593	-437.143524	302.693939	894.137878	-285.781921	-239.982040	941.143311	-428.216003	54.459515	971.440186	491.386169	-138.708557	926.365784	486.581207	14.791304
-484.916962	128.023544	879.140564	-446.132721	-31.859161	876.554871	-588.666382	143.951431	507.716064	-541.972900	-113.531891	519.469299	-621.209412	130.473221	96.395729	-573.078064	-133.793457	101.982719	-528.815186	209.135071	1374.708618	-450.949768	-124.979836	1380.183594	-461.519501	57.668880	1400.373413	-508.159302	61.183834	1676.694336	-575.396301	283.848877	1128.961182	-450.767731	-245.162109	1149.413086	-438.140533	304.352417	893.303467	-281.754272	-242.854477	942.309875	-428.855652	55.477547	970.587524	491.962341	-139.249146	926.526367	487.004303	14.274428
-485.783417	129.109619	878.299683	-447.015076	-30.912666	875.664795	-589.500732	143.918182	506.995026	-542.184937	-113.283737	518.631531	-621.289185	130.134460	95.461861	-573.298889	-133.634003	101.458511	-530.003784	210.015823	1373.849976	-451.445618	-123.814873	1379.139771	-462.422241	58.687714	1399.504272	-508.657837	62.212200	1675.950806	-576.195801	285.274902	1128.193115	-448.289032	-245.485718	1149.074707	-439.161560	306.057251	892.378357	-278.123505	-246.638565	943.460693	-429.695618	56.463745	969.710876	492.637299	-139.727737	926.738464	487.445068	13.882537
-486.856720	129.875381	877.407715	-447.737000	-30.081020	874.823914	-590.442688	143.973404	506.277130	-542.671509	-112.747704	518.122681	-621.536804	129.867615	94.763306	-573.672913	-133.515884	100.902794	-531.180481	210.895248	1372.996582	-451.974213	-122.610069	1378.122070	-463.318726	59.732319	1398.618042	-509.231262	63.299355	1675.212524	-576.962585	286.633423	1127.324707	-445.942963	-245.868301	1148.917480	-440.290741	307.868652	891.356567	-274.553955	-249.739639	944.449036	-430.578156	57.379658	968.829102	493.185181	-140.076874	926.877380	487.869171	13.405988
-487.864410	130.916840	876.507141	-448.645233	-29.231853	873.857544	-591.248291	144.251236	505.616272	-543.177979	-112.320839	517.524109	-621.671265	129.813446	94.019577	-574.078735	-133.391098	100.437447	-532.455261	211.793732	1372.109497	-452.542877	-121.449883	1377.098877	-464.283966	60.798737	1397.754639	-509.770172	64.411499	1674.500610	-577.789612	288.025940	1126.478882	-443.647583	-245.979843	1148.570557	-441.437500	309.708466	890.316772	-271.102478	-252.605225	945.304199	-431.461090	58.319576	967.866272	493.683075	-140.567932	927.032104	488.266449	13.020064
-488.506500	132.233734	875.824585	-449.035645	-28.193472	873.137756	-591.969055	144.591705	505.166809	-543.540100	-111.817093	517.035339	-621.811035	129.901566	93.433563	-574.174988	-133.281784	99.980759	-533.749451	212.708099	1371.209595	-453.050354	-120.264534	1376.103271	-465.249237	61.841568	1397.001831	-510.358032	65.588028	1673.840820	-578.610474	289.376129	1125.539673	-441.461578	-245.930359	1148.282959	-442.658600	311.567596	889.202271	-267.691956	-254.764984	945.975220	-432.072693	59.496365	967.203003	494.190735	-140.921158	927.223450	488.611389	12.643146
-489.384766	133.143112	875.156433	-449.487549	-27.151474	872.584717	-592.615479	145.067657	504.719055	-543.987610	-111.271889	516.561890	-621.970825	130.113831	92.898628	-574.325623	-133.185165	99.599190	-535.063171	213.562439	1370.360107	-453.653839	-119.185356	1375.212036	-466.284607	62.919083	1396.289917	-511.017517	66.886337	1673.291992	-579.507507	290.784882	1124.680176	-439.319550	-245.687592	1147.946533	-443.989594	313.390167	888.097473	-264.835022	-257.665009	946.823364	-432.815582	60.622791	966.610901	494.612518	-141.206497	927.353333	488.929779	12.215117
-490.542725	133.839798	874.598145	-450.153137	-26.096521	872.136719	-593.161316	145.689758	504.334595	-544.367859	-110.690987	516.165955	-622.360596	130.431763	92.536446	-574.283203	-133.125916	99.295410	-536.443909	214.431076	1369.590820	-454.267731	-118.127922	1374.467773	-467.358124	64.014709	1395.724243	-511.677429	68.242088	1672.819702	-580.398926	292.109131	1123.901611	-437.458740	-245.295959	1147.704224	-445.485352	315.345459	887.019897	-261.905975	-259.332672	947.378845	-433.778564	61.679333	966.112915	494.972656	-141.595978	927.494202	489.258209	11.838710
-491.329468	135.299118	874.320679	-450.797668	-24.701338	871.744873	-593.608215	146.367203	504.223450	-544.598999	-110.018906	515.750183	-622.334839	130.743347	92.274277	-574.154297	-132.991486	99.036613	-537.821472	215.338943	1368.941772	-454.752380	-117.009659	1373.904053	-468.427490	65.061798	1395.269531	-512.363220	69.617874	1672.436523	-581.320740	293.397705	1123.254395	-435.527557	-244.499222	1147.486450	-446.957581	317.107941	886.085938	-259.507385	-261.687286	948.196472	-434.527161	63.061058	965.795044	495.321136	-141.970398	927.637634	489.592041	11.560374
-492.366516	136.415710	874.175781	-451.449799	-23.522993	871.517944	-594.170715	147.166107	504.193573	-544.875549	-109.326942	515.494385	-622.464905	131.127945	92.149620	-574.155273	-132.940460	98.884567	-539.262207	216.228836	1368.453613	-455.261414	-115.957405	1373.510986	-469.509735	66.160576	1395.022217	-513.069336	71.043167	1672.219116	-582.295044	294.612396	1122.668701	-433.714050	-243.398804	1147.551514	-448.556305	318.900085	885.278076	-257.355286	-263.250214	948.948792	-435.381714	64.249313	965.609680	495.674622	-142.227570	927.758667	489.941528	11.264540
-493.480255	137.650681	874.313782	-452.257904	-22.324434	871.477051	-594.747925	147.864868	504.182312	-545.169189	-108.648117	515.379272	-622.648804	131.482666	92.095871	-574.092102	-132.874329	98.850830	-540.678833	217.055786	1368.178955	-455.804626	-114.924942	1373.364136	-470.643677	67.242249	1394.931519	-513.858398	72.647545	1672.046021	-583.328003	295.711304	1122.319702	-432.406464	-242.360413	1147.686890	-450.324890	320.682434	884.612305	-255.370468	-263.928528	949.647522	-436.299072	65.441818	965.643066	495.967499	-142.466705	927.868774	490.237732	10.948477
-494.790802	138.441101	874.435547	-453.011383	-21.307707	871.551819	-595.322449	148.716095	504.197205	-545.346741	-107.994110	515.329102	-622.717651	131.885391	92.158684	-574.042480	-132.791458	98.877777	-542.208374	217.838730	1367.963867	-456.359375	-113.861061	1373.438354	-471.723480	68.322304	1394.964355	-514.608215	74.417015	1671.998169	-584.479675	296.762848	1122.232910	-431.351044	-241.083740	1147.935791	-452.228180	322.499481	884.143616	-254.150269	-265.122070	950.519592	-437.341553	66.454018	965.736267	496.190491	-142.688721	927.975159	490.528809	10.623483
-495.783020	139.725342	874.826294	-453.658478	-20.006454	871.728271	-595.988464	149.352158	504.366791	-545.450745	-107.335014	515.346008	-622.783447	132.249588	92.251930	-574.010010	-132.753250	99.038033	-543.735901	218.608658	1368.028564	-456.852356	-112.692032	1373.786743	-472.843201	69.399582	1395.127441	-515.329651	76.041786	1672.064453	-585.722473	297.761932	1122.354126	-430.645325	-239.741440	1148.442383	-454.235443	324.277008	883.862610	-253.092224	-264.969482	951.206360	-438.176270	67.698013	966.029968	496.377563	-142.890167	928.025024	490.773804	10.391070
-497.000519	140.838303	875.248962	-454.453979	-18.838566	872.034546	-596.665588	150.071671	504.605499	-545.640808	-106.756615	515.540527	-622.812683	132.559235	92.313629	-573.902161	-132.723770	99.276230	-545.258911	219.358597	1368.226318	-457.381378	-111.621529	1374.322632	-473.950867	70.474808	1395.421631	-516.130066	77.759285	1672.213257	-587.068726	298.572754	1122.603394	-430.173584	-238.111145	1149.036255	-456.301697	326.001953	883.832947	-252.686020	-265.416992	952.166809	-439.182526	68.870209	966.391602	496.531769	-143.170425	928.082336	491.005402	10.155925
-498.188080	141.806702	875.687073	-455.226990	-17.731497	872.471497	-597.233765	150.596863	504.701294	-545.770630	-106.297211	515.831909	-622.797974	132.804169	92.391693	-573.989868	-132.719559	99.604080	-546.849609	220.132614	1368.552246	-457.909332	-110.489136	1375.010864	-475.042358	71.576477	1395.828735	-516.982544	79.589645	1672.452881	-588.543030	299.300385	1123.046265	-430.022064	-236.489243	1149.775757	-458.461639	327.697357	883.989319	-252.391418	-264.913605	953.110657	-440.206299	69.997231	966.838684	496.730072	-143.447998	928.104126	491.264496	9.894814
-499.372375	142.760010	876.198792	-456.008575	-16.571651	873.007874	-597.826721	151.240707	504.834595	-545.669128	-105.742188	516.104980	-622.823486	132.965714	92.524895	-573.841858	-132.744385	99.985390	-548.458740	220.811752	1369.021118	-458.458130	-109.310158	1375.823486	-476.140747	72.655914	1396.365112	-517.832886	81.398987	1672.704102	-590.246521	300.087311	1123.657471	-430.441742	-235.047455	1150.392578	-460.740387	329.349335	884.380371	-252.795898	-264.200165	953.801025	-441.239532	71.156784	967.373596	496.905029	-143.746750	928.127380	491.517731	9.626232
-500.490112	143.861450	876.737488	-456.782074	-15.441075	873.589233	-598.266663	151.722366	504.948334	-545.665161	-105.395996	516.520630	-622.783020	133.102783	92.642357	-573.763672	-132.860336	100.478302	-550.078735	221.540482	1369.583130	-458.957214	-108.165398	1376.759888	-477.221619	73.830231	1396.947510	-518.657227	83.211990	1673.087402	-592.108521	300.907013	1124.375000	-430.929169	-233.508987	1151.317383	-463.001007	330.968353	884.905640	-253.251144	-262.598694	954.416931	-442.267151	72.354912	967.958618	497.070251	-144.026596	928.162476	491.715546	9.374348
-501.516663	145.192749	877.294861	-457.543427	-14.173143	874.188477	-598.697510	152.231552	505.175842	-545.504639	-104.951164	516.946350	-622.740723	133.223236	92.782829	-573.615479	-132.954681	101.000275	-551.726501	222.283081	1370.230957	-459.288605	-106.986847	1377.711914	-478.310486	75.018387	1397.542603	-519.588867	85.176201	1673.460205	-594.098938	301.704987	1125.160767	-431.516937	-231.837570	1152.154419	-465.302399	332.530792	885.577759	-253.877777	-260.887299	955.143005	-443.267517	73.706085	968.574036	497.203033	-144.234589	928.142822	491.841309	9.134021
-502.586731	146.408783	877.839417	-458.350342	-12.935041	874.853760	-599.002991	152.691498	505.306244	-545.111938	-104.504921	517.358521	-622.658447	133.317749	92.899742	-573.651733	-133.124039	101.535805	-553.399170	223.085129	1370.884521	-459.890656	-105.750130	1378.575073	-479.365784	76.201973	1398.200317	-520.480835	87.050110	1673.902588	-596.182251	302.324463	1126.011108	-432.431091	-230.348709	1152.958618	-467.641235	334.039795	886.315247	-254.956558	-258.854065	955.638794	-444.338501	75.026909	969.222290	497.315491	-144.512054	928.158813	491.994812	8.833695
-503.808380	147.567261	878.294739	-459.317871	-11.748783	875.483765	-599.415222	153.114990	505.386230	-544.735474	-104.285500	517.829895	-622.630310	133.329773	93.007050	-573.778748	-133.304489	102.159286	-555.064575	223.885590	1371.603638	-460.349823	-104.494736	1379.465088	-480.441315	77.464966	1398.820679	-521.388550	88.973251	1674.312988	-598.406372	302.991760	1126.815796	-433.430389	-228.764938	1153.569458	-469.999207	335.483948	887.118530	-256.209900	-256.558502	955.997559	-445.545807	76.328163	969.797119	497.415131	-144.759674	928.182495	492.119598	8.561525
-505.049927	148.577698	878.701904	-460.198975	-10.554139	876.136963	-599.811340	153.694839	505.415649	-544.020386	-103.840927	518.168701	-622.631348	133.381378	93.119759	-573.563049	-133.529449	102.747665	-556.705078	224.758575	1372.276978	-460.733276	-103.258026	1380.212891	-481.513672	78.725662	1399.420776	-522.304626	90.935616	1674.686768	-600.675293	303.602478	1127.560181	-434.414612	-227.102036	1154.364502	-472.390045	336.896057	887.948059	-257.786163	-254.282761	956.172791	-446.763824	77.620811	970.370483	497.464264	-145.083527	928.229065	492.216644	8.281783
-506.418701	149.440445	879.042480	-461.087524	-9.598156	876.776062	-600.212891	154.251007	505.396912	-543.381470	-103.572090	518.570435	-622.603577	133.449066	93.174080	-573.600830	-133.792694	103.317352	-558.384277	225.655289	1372.967773	-461.084595	-101.969444	1380.908936	-482.577576	80.040741	1399.962158	-523.319458	92.857079	1675.022461	-603.071533	304.297211	1128.333496	-435.806671	-225.917191	1154.954834	-474.846161	338.260468	888.745789	-259.228210	-250.813446	956.213989	-448.056885	78.770523	970.901062	497.546356	-145.387909	928.259277	492.349518	8.023933
-507.815216	150.363510	879.286682	-461.959534	-8.619699	877.345032	-600.632385	154.698837	505.346802	-542.544006	-103.270355	518.821228	-622.665344	133.440292	93.178284	-573.652466	-134.048615	103.872314	-560.079590	226.573685	1373.556030	-461.316772	-100.623108	1381.429077	-483.635284	81.373848	1400.467407	-524.262451	94.770622	1675.334473	-605.552307	304.868256	1129.040283	-437.236084	-224.615784	1155.380737	-477.345154	339.585083	889.567200	-261.467804	-248.512054	955.970520	-449.384186	79.975838	971.356934	497.600830	-145.737915	928.315857	492.501587	7.746844
-509.241791	151.272430	879.441345	-462.941223	-7.532194	877.833679	-601.081970	155.197372	505.274414	-541.527954	-102.914574	519.027405	-622.714355	133.462784	93.202644	-573.587097	-134.304703	104.381294	-561.774048	227.531708	1374.100586	-461.696869	-99.282028	1381.852295	-484.669861	82.753929	1400.884399	-525.162048	96.612930	1675.580566	-608.167053	305.698883	1129.672729	-438.813385	-223.457687	1155.721313	-479.852631	340.849701	890.360718	-263.346558	-244.733856	955.503662	-450.770416	81.225891	971.722900	497.652954	-146.017303	928.353882	492.655914	7.484769
-510.715302	152.054199	879.504639	-463.905090	-6.554031	878.261719	-601.576050	155.703903	505.192230	-540.463684	-102.585167	519.094788	-622.746338	133.461884	93.127441	-573.544922	-134.543274	104.775917	-563.454468	228.487396	1374.569458	-462.126892	-97.864357	1382.148804	-485.732605	84.159645	1401.163940	-526.081360	98.500038	1675.745728	-610.821777	306.453094	1130.228149	-440.390900	-222.243637	1155.890747	-482.362701	342.106445	891.109558	-265.879913	-241.862198	955.064209	-452.172760	82.390434	972.009033	497.698364	-146.274551	928.387512	492.830444	7.193073
-512.192688	152.944519	879.524902	-464.909424	-5.500614	878.573181	-601.997131	156.107895	505.027008	-539.322205	-102.238731	519.111206	-622.779602	133.489792	93.022385	-573.554382	-134.769043	105.145859	-565.185181	229.454071	1374.975464	-462.490143	-96.498207	1382.314697	-486.806946	85.563873	1401.390381	-526.920593	100.338951	1675.809448	-613.569397	307.336243	1130.744995	-442.106567	-221.165253	1156.034790	-484.960297	343.336639	891.769470	-268.447845	-238.200363	954.233459	-453.593384	83.594421	972.218201	497.748199	-146.454575	928.416626	493.019745	6.971283
-513.642090	153.898758	879.525879	-465.864288	-4.412276	878.825745	-602.550537	156.621246	504.826965	-538.109619	-101.958481	518.977783	-622.847168	133.459396	92.886696	-573.640625	-134.971008	105.452934	-566.895996	230.487015	1375.276611	-462.846832	-95.025368	1382.298096	-487.898193	86.988556	1401.492310	-527.770630	102.163658	1675.794067	-616.253174	308.008545	1131.128784	-443.820465	-220.023102	1156.049194	-487.564606	344.554565	892.379883	-271.139954	-234.384659	953.238159	-455.010345	84.816223	972.403870	497.756348	-146.638733	928.449402	493.191956	6.786944
-515.085327	154.871094	879.361572	-466.904022	-3.298257	878.909302	-603.204529	157.097092	504.616669	-536.637512	-101.509186	518.660278	-622.936951	133.466064	92.729294	-573.485291	-135.116714	105.617310	-568.594666	231.452560	1375.411621	-463.151428	-93.578079	1382.148804	-488.975952	88.445038	1401.449585	-528.594849	103.980019	1675.689331	-619.179443	309.193115	1131.422729	-445.663147	-219.026794	1156.032104	-490.164612	345.718079	892.911438	-273.954254	-229.867737	951.952454	-456.441986	86.045105	972.413879	497.748444	-146.775024	928.455933	493.329529	6.685301
-516.548401	155.885254	879.118225	-467.981018	-2.165762	878.847778	-603.798035	157.365311	504.400757	-535.140686	-101.189171	518.245239	-622.981934	133.489410	92.562866	-573.623291	-135.257324	105.760788	-570.365906	232.588913	1375.469482	-463.511749	-91.971756	1381.807739	-490.152374	89.931984	1401.287109	-529.369324	105.760368	1675.492432	-621.969116	310.004364	1131.627319	-447.619568	-218.211548	1155.773071	-492.830597	346.941742	893.295044	-277.247040	-226.399216	950.691895	-457.897858	87.260590	972.314392	497.699951	-146.900604	928.451233	493.437866	6.597706
-517.960083	157.031616	878.844482	-469.038940	-0.931184	878.650879	-604.718262	157.998047	504.196930	-533.360413	-100.779953	517.586365	-623.076111	133.537552	92.343605	-573.650574	-135.285294	105.751587	-572.082581	233.647919	1375.404175	-463.796875	-90.414886	1381.397705	-491.275848	91.392387	1401.019653	-530.111450	107.505646	1675.187378	-624.838379	311.050690	1131.731079	-449.420532	-217.105545	1155.453125	-495.527618	348.119781	893.584778	-280.460632	-222.061401	949.140930	-459.305817	88.525551	972.134277	497.671783	-146.932892	928.403625	493.545258	6.547007
-519.426697	158.108551	878.490784	-470.058319	0.247777	878.349915	-605.670776	158.341049	503.935913	-531.455933	-100.208969	516.796631	-623.177429	133.548737	92.019928	-573.713379	-135.280014	105.631104	-573.798401	234.721146	1375.307495	-464.136353	-88.835503	1380.853638	-492.387665	92.886452	1400.658081	-530.834961	109.227661	1674.786133	-627.620483	311.897736	1131.751099	-451.256531	-215.985046	1155.070435	-498.246674	349.279480	893.792053	-283.945251	-217.670135	947.451965	-460.739410	89.728706	971.868042	497.617340	-146.936157	928.375854	493.641602	6.507934
-520.856689	159.236694	878.025146	-471.088287	1.461066	877.888672	-606.840210	158.956146	503.856201	-529.454956	-99.702522	515.811401	-623.263245	133.606506	91.691025	-573.881226	-135.213303	105.420059	-575.487244	235.753647	1375.034790	-464.489594	-87.297844	1380.270386	-493.518158	94.347900	1400.149780	-531.491150	110.907959	1674.288330	-630.455750	312.818237	1131.582275	-453.069397	-214.844147	1154.651611	-501.026154	350.502625	893.852295	-287.532074	-213.227112	945.646362	-462.156830	90.934738	971.468628	497.571777	-146.929962	928.330627	493.709198	6.536922
-522.315063	160.500427	877.550903	-472.172363	2.679987	877.291321	-608.094055	159.374771	503.639771	-527.386963	-99.143204	514.720825	-623.349792	133.636154	91.336929	-573.864929	-135.007553	105.123520	-577.211853	236.802170	1374.680542	-464.893250	-85.698120	1379.592041	-494.556946	95.884392	1399.686401	-532.107483	112.618759	1673.739258	-633.274231	313.706909	1131.402222	-454.919647	-213.681732	1154.218384	-503.822571	351.698730	893.723022	-291.268951	-208.559906	943.735718	-463.581177	92.131546	970.993103	497.515564	-146.868835	928.297058	493.730164	6.597485
-523.856934	161.665237	876.934448	-473.342468	3.795567	876.543945	-609.494507	160.007782	503.384521	-525.455200	-98.567902	513.572510	-623.529663	133.663834	91.058838	-573.886536	-134.735214	104.860420	-578.924255	237.827881	1374.171875	-465.272369	-84.152634	1378.831177	-495.783722	97.304108	1398.893677	-532.762451	114.278671	1673.054565	-636.148804	314.758575	1131.025391	-456.725830	-212.289017	1153.557373	-506.683258	352.932343	893.501892	-295.141876	-203.868057	941.637695	-465.064850	93.229172	970.361816	497.451996	-146.813904	928.261475	493.721832	6.659211
-525.380188	162.923798	876.295654	-474.610718	5.145798	875.643372	-610.807800	160.397491	503.099518	-523.752075	-98.131653	512.400696	-623.634644	133.687408	90.690460	-574.008911	-134.350616	104.601753	-580.680054	238.808060	1373.498657	-465.738434	-82.618248	1378.030273	-496.938202	98.751740	1398.103149	-533.453491	115.933243	1672.302856	-638.947876	315.583923	1130.515991	-458.586517	-211.128113	1153.018799	-509.559143	354.180939	893.058960	-299.077026	-198.597824	939.413086	-466.569702	94.403198	969.645630	497.396118	-146.736633	928.233276	493.673981	6.743885
-526.853516	164.255615	875.525452	-475.822021	6.460190	874.691956	-612.227905	160.814911	502.966858	-522.164368	-97.576500	511.332764	-623.828125	133.745544	90.345772	-574.085327	-133.951904	104.374741	-582.431519	239.838684	1372.766357	-466.255981	-81.142670	1377.155640	-498.100555	100.175400	1397.300659	-534.085999	117.566833	1671.573242	-641.722351	316.524139	1129.897949	-460.366699	-209.764908	1152.294556	-512.453918	355.415039	892.489807	-303.121368	-193.776520	937.172302	-468.047882	95.628845	968.843933	497.320282	-146.700638	928.216675	493.630920	6.811436
-528.225098	165.487427	874.844299	-476.968140	7.935216	873.823975	-613.768982	161.549637	502.849945	-520.710144	-97.003197	510.313599	-623.913391	133.828918	90.093697	-574.183716	-133.488983	104.238449	-584.202942	240.839691	1371.926025	-466.848022	-79.742317	1376.318481	-499.342377	101.579048	1396.454224	-534.729004	119.185532	1670.817139	-644.501038	317.404449	1129.104004	-462.184174	-208.294876	1151.400879	-515.428040	356.653137	891.738892	-307.374359	-188.933395	934.764038	-469.484650	96.876236	968.143921	497.285553	-146.582947	928.182312	493.551514	6.961048
-529.598877	166.591339	874.085388	-477.965790	9.401847	872.996399	-615.112183	162.038940	502.673431	-519.270081	-96.398621	509.448517	-623.999023	133.974152	89.930115	-574.162354	-132.946701	104.143593	-585.913086	241.960739	1371.112671	-467.464905	-78.439949	1375.473022	-500.537720	102.998299	1395.751221	-535.295654	120.812668	1670.207520	-646.928101	317.174164	1127.905762	-464.001373	-206.721786	1150.509155	-518.320007	357.915222	890.787659	-311.667358	-184.134308	932.316956	-470.885101	98.152138	967.427185	497.227997	-146.471954	928.166321	493.423615	7.095550
-530.857361	167.841827	873.476868	-478.819244	10.786820	872.251770	-616.583374	162.602386	502.716736	-517.821228	-95.627190	508.694550	-624.206360	134.129776	89.813744	-574.558716	-132.542374	104.216805	-587.743774	242.961990	1370.182495	-468.168518	-77.139580	1374.678467	-501.883698	104.294823	1394.959717	-535.973328	122.414917	1669.510986	-649.658569	318.172943	1127.040771	-465.868378	-205.024277	1149.484863	-521.414185	359.136200	889.752808	-315.972473	-179.257004	929.905640	-472.181122	99.401817	966.841736	497.209290	-146.385071	928.161194	493.310425	7.234775
-532.222656	169.016983	872.968750	-479.818787	12.112486	871.525818	-618.021179	163.166885	502.715607	-516.282715	-94.754219	508.037292	-624.300354	134.393417	89.752472	-574.706970	-132.078430	104.382637	-589.629883	243.963821	1369.277954	-468.944489	-75.954269	1373.939575	-503.191803	105.609444	1394.320923	-536.593689	124.017593	1668.948730	-652.310120	319.199677	1126.117432	-467.776825	-203.189850	1148.430664	-524.493530	360.299042	888.653503	-320.323242	-174.313721	927.487854	-473.516541	100.555832	966.287964	497.165894	-146.271790	928.144104	493.165009	7.357010
-533.667236	170.206406	872.581970	-480.861603	13.476753	871.007935	-619.546021	163.896835	502.740967	-514.650146	-93.890144	507.460663	-624.501953	134.658279	89.679565	-574.748535	-131.698883	104.672234	-591.534668	244.939896	1368.348389	-469.720551	-74.754364	1373.330688	-504.593353	106.832626	1393.712402	-537.204834	125.672470	1668.490601	-654.909119	320.063477	1125.181030	-469.695007	-201.207260	1147.385498	-527.716736	361.447510	887.420959	-324.702240	-169.517990	925.079773	-474.909180	101.797745	965.890747	497.069214	-146.206818	928.149475	492.960785	7.428009
-535.045593	171.431534	872.359253	-481.924194	14.920758	870.620972	-620.993774	164.593704	502.734344	-512.933777	-93.006729	506.996277	-624.702026	134.873428	89.616264	-574.556519	-131.340866	105.084045	-593.473633	245.905899	1367.476929	-470.576599	-73.582397	1372.767944	-506.004211	108.086624	1393.215088	-537.918945	127.241501	1667.979370	-657.363281	320.865479	1124.253540	-471.688751	-198.980728	1146.269653	-530.973877	362.568481	886.155457	-329.083466	-164.652039	922.704834	-476.252960	103.070396	965.634705	497.016724	-146.127426	928.141052	492.743835	7.539895
-536.530823	172.618881	872.150330	-483.053925	16.253853	870.347107	-622.435181	165.368896	502.649200	-510.994476	-92.014633	506.662506	-624.919006	135.130157	89.599319	-574.513672	-131.164551	105.691345	-595.477844	246.824142	1366.713135	-471.446381	-72.426079	1372.388306	-507.431824	109.344482	1392.840332	-538.615967	128.832581	1667.610962	-659.828369	321.654572	1123.454590	-473.711853	-196.680527	1145.331543	-534.290894	363.563660	884.822266	-333.561401	-159.842178	920.425964	-477.643433	104.345314	965.420105	496.918365	-146.066772	928.154175	492.481903	7.622287
-538.048645	173.809250	872.068176	-484.180054	17.583830	870.295898	-623.795227	166.190994	502.599548	-509.079193	-91.217865	506.482513	-625.144470	135.386139	89.540321	-574.288574	-131.052322	106.394180	-597.441956	247.799057	1366.049561	-472.435486	-71.329216	1372.071899	-508.812195	110.644058	1392.654663	-539.275940	130.404510	1667.367920	-662.135681	322.327515	1122.791870	-475.656403	-194.391342	1144.475342	-537.845764	364.693237	883.580078	-338.071503	-155.118408	918.230652	-479.064911	105.679001	965.379639	496.851288	-145.976715	928.175232	492.244751	7.692259
-539.399475	175.076538	872.111938	-484.978943	18.847847	870.361938	-624.891907	167.006744	502.447845	-506.911560	-90.285301	506.418488	-625.288208	135.679321	89.476990	-573.909668	-131.099457	107.208809	-599.397156	248.837036	1365.676147	-473.419098	-70.146072	1371.863770	-510.348724	111.831161	1392.398560	-540.058044	132.011063	1667.171509	-664.376587	322.876556	1122.284058	-477.739227	-191.806717	1143.703369	-541.306458	365.494568	882.304565	-342.609283	-150.301071	916.178650	-480.248840	107.032822	965.462158	496.815582	-145.893021	928.207092	492.020203	7.759793
-540.945435	176.440140	872.240601	-486.406464	20.476023	870.560547	-625.950500	167.804382	502.494202	-504.807373	-89.600845	506.432251	-625.481812	135.907532	89.449287	-573.300659	-131.249634	107.965210	-601.392334	249.840729	1365.361938	-474.449524	-68.967033	1371.803711	-511.851013	113.084305	1392.388062	-540.872009	133.552841	1667.053223	-666.551147	323.300995	1121.981567	-479.764038	-189.203552	1143.136353	-545.004211	366.399841	881.262573	-347.114624	-145.636536	914.286011	-481.821564	108.581940	965.649231	496.803192	-145.799393	928.274841	491.837128	7.847652
-542.534180	177.679764	872.407898	-487.894745	22.495995	871.019897	-626.860046	168.619003	502.355957	-502.475189	-88.934174	506.439697	-625.616028	136.124680	89.408005	-572.625916	-131.373993	109.060600	-603.385498	250.863724	1365.350952	-475.558838	-67.729507	1371.858887	-513.347534	114.354698	1392.511475	-541.773010	135.018188	1666.935791	-668.698242	323.736603	1121.918701	-481.927795	-186.410461	1142.640503	-548.844849	367.283600	880.339783	-351.736786	-141.004822	912.555664	-483.517609	110.404938	965.994690	496.787720	-145.691406	928.336060	491.663666	7.942543
-544.063538	179.013809	872.585083	-489.038757	23.966621	871.454285	-628.370239	169.681931	502.609009	-500.004425	-88.319992	506.691803	-626.018250	136.180832	89.438347	-572.132629	-131.680145	110.399513	-605.321472	251.928833	1365.450439	-476.625366	-66.464417	1372.012939	-514.898682	115.650246	1392.701782	-542.662842	136.520996	1667.031372	-670.907043	324.230408	1122.063599	-483.984558	-183.630432	1142.236694	-552.707764	367.920502	879.477539	-356.281891	-136.532425	910.960144	-485.002991	111.998543	966.329224	496.777649	-145.555023	928.409912	491.472931	8.057316
-545.635437	180.293625	872.775879	-489.954529	25.277958	871.906921	-628.873962	170.304657	502.394897	-497.284821	-87.688232	506.951904	-626.004944	136.317596	89.388077	-571.357178	-131.953613	111.917755	-607.345886	252.994080	1365.712524	-477.759949	-65.155594	1372.198975	-516.483948	116.938568	1392.982788	-543.641846	137.988083	1667.142090	-672.932678	324.400055	1122.245605	-485.992340	-181.085770	1141.959106	-556.770447	368.710785	878.900085	-360.780609	-132.128387	909.501465	-486.430939	113.522713	966.686584	496.728485	-145.444824	928.488892	491.286438	8.146715
-547.333374	181.666000	873.050049	-491.301941	26.867851	872.325195	-629.474182	170.923355	502.252167	-494.442413	-87.086487	507.270996	-626.020386	136.465332	89.373695	-570.668945	-132.361282	113.578018	-609.336914	254.116882	1366.120361	-478.834564	-63.839451	1372.410522	-518.095886	118.240128	1393.305420	-544.685974	139.417862	1667.299805	-675.006958	324.596558	1122.649780	-488.100372	-178.331757	1141.716187	-560.720520	369.198883	878.273743	-365.096283	-127.917816	908.182983	-488.084534	115.130287	967.061768	496.666901	-145.337158	928.586243	491.056793	8.267062
-549.044739	183.201813	873.247559	-492.755890	28.512436	872.732300	-630.399231	171.685074	502.205017	-491.292816	-86.333122	507.564301	-626.139038	136.514679	89.371391	-569.721863	-132.736343	115.292793	-611.279907	255.309174	1366.663330	-479.936188	-62.436043	1372.612061	-519.669922	119.572174	1393.673340	-545.800049	140.796707	1667.509277	-677.213196	324.971375	1123.210205	-490.225677	-175.623856	1141.482544	-564.764954	369.587372	877.831360	-369.323639	-123.867836	907.005981	-489.796417	116.860901	967.390503	496.620056	-145.258194	928.656128	490.889465	8.372297
-550.845398	184.674591	873.427185	-494.213745	30.006445	873.126587	-631.455383	172.304214	502.142670	-488.170380	-85.795547	508.030792	-626.154541	136.296707	89.206474	-568.931580	-133.168213	117.233177	-613.226807	256.523560	1367.308105	-481.025330	-61.004551	1372.789063	-521.232117	120.913887	1394.062866	-546.951904	142.144333	1667.753906	-679.467041	325.319733	1123.917236	-492.322235	-171.815811	1140.952881	-568.790527	369.931763	877.517822	-373.303589	-120.022499	905.905823	-491.538147	118.504501	967.695618	496.551636	-145.182663	928.758362	490.718475	8.450958
-552.556458	186.039322	873.525879	-495.430115	31.388325	873.472534	-632.091248	172.942871	501.982117	-484.642212	-85.070335	508.514343	-626.334839	136.627289	89.381653	-567.524963	-133.392410	119.064011	-615.076538	257.792480	1368.017090	-482.083923	-59.549026	1372.915283	-522.796265	122.244255	1394.439087	-548.180298	143.410263	1667.948975	-681.749939	325.732056	1124.638794	-494.269806	-169.644547	1140.970581	-572.745361	370.181305	877.360352	-377.118408	-116.273636	904.944031	-493.143494	120.076790	967.940552	496.508514	-145.097076	928.849304	490.578033	8.549712
-554.378357	187.281143	873.601685	-496.860962	32.694717	873.848267	-632.936707	173.609451	501.855927	-481.080322	-84.352959	509.062225	-626.335144	136.687103	89.396118	-566.310303	-133.678345	121.155373	-616.896423	259.121338	1368.761719	-483.138641	-58.047153	1372.969604	-524.318970	123.653267	1394.813599	-549.350342	144.696060	1668.265381	-684.073486	326.107391	1125.470093	-496.354584	-167.058044	1140.651611	-576.646973	370.420410	877.340332	-380.730408	-112.780014	904.024963	-494.914795	121.563034	968.187805	496.438141	-145.039307	928.940918	490.447845	8.626053
-556.295776	188.686493	873.722168	-498.764679	34.240982	874.237488	-633.708801	174.181488	501.787872	-477.351349	-83.662628	509.596649	-626.435852	136.720856	89.379639	-564.882446	-133.907852	123.355301	-618.652222	260.511810	1369.520020	-484.286377	-56.507099	1372.986816	-525.830322	125.077782	1395.175293	-550.637817	145.886780	1668.435059	-686.507690	326.736237	1126.358398	-498.444305	-164.563538	1140.355225	-580.510254	370.635468	877.424500	-384.119476	-109.372620	903.186340	-496.937744	123.174721	968.462341	496.391632	-144.974121	929.022522	490.351807	8.724470
-558.105408	190.147888	873.716858	-500.446594	35.672733	874.608032	-634.765625	175.004547	501.676300	-473.392120	-82.888107	510.202057	-626.390381	136.501114	89.225327	-563.842224	-134.107132	125.938515	-620.332581	261.912933	1370.264404	-485.468872	-54.993561	1372.873535	-527.327271	126.566696	1395.416382	-551.838379	147.081848	1668.673828	-688.961304	327.305603	1127.203369	-500.433899	-162.196487	1139.957275	-584.327637	370.853699	877.525391	-387.279144	-106.116859	902.385742	-498.836731	124.817169	968.669983	496.304169	-144.910156	929.098938	490.230865	8.763200
-559.922485	191.533676	873.748108	-502.341705	37.249447	874.929321	-635.670654	175.596481	501.533264	-469.369080	-82.127396	510.776337	-626.469238	136.554214	89.180862	-562.343750	-134.188660	128.336716	-621.933777	263.361877	1370.971191	-486.720032	-53.471066	1372.644287	-528.744019	128.076736	1395.591553	-553.090576	148.195999	1668.788452	-691.596619	327.963470	1127.967041	-502.556702	-159.660812	1139.456421	-588.037720	371.131439	877.704041	-390.287140	-103.112801	901.578918	-500.816528	126.429466	968.869446	496.256042	-144.900330	929.170105	490.166077	8.808140
-561.723633	192.820267	873.718994	-504.051971	38.760582	875.114685	-636.756714	176.415665	501.463470	-465.125214	-81.140999	511.294281	-626.771484	136.854431	89.364426	-560.613403	-134.093582	130.658096	-623.480225	264.900299	1371.636841	-488.038086	-51.908443	1372.238159	-530.203003	129.566879	1395.648315	-554.370483	149.254974	1668.783325	-694.169250	328.685730	1128.741455	-504.504639	-157.470978	1138.972656	-591.732300	371.391846	877.867188	-392.982880	-100.339493	900.816040	-502.708557	127.944580	968.976318	496.156555	-144.898438	929.226746	490.080505	8.821424
-563.594727	194.237350	873.562805	-506.225311	40.346886	875.183533	-637.825623	176.952042	501.263763	-460.954987	-80.224251	511.780731	-626.951538	136.890198	89.284492	-558.926147	-133.892487	133.095886	-624.937439	266.403107	1372.213623	-489.377502	-50.414970	1371.873047	-531.627014	131.048935	1395.624146	-555.577820	150.296234	1668.778809	-696.788086	329.620972	1129.463135	-506.391510	-155.426254	1138.429321	-595.118835	371.845154	878.183594	-395.458557	-97.902428	900.071228	-504.806366	129.510605	968.948425	496.047455	-144.892639	929.268494	490.024780	8.815085
-565.205505	195.335800	873.354065	-507.467682	41.340832	875.114380	-638.825500	176.996368	500.882843	-456.470520	-78.885078	512.380066	-627.159729	136.944763	89.151329	-556.947449	-133.477127	135.426361	-626.252502	267.974487	1372.629883	-490.733643	-48.907249	1371.387573	-533.231506	132.424835	1395.376831	-556.722412	151.380722	1668.771362	-699.457581	330.674622	1130.144775	-508.132019	-153.823441	1137.930298	-598.449890	372.337372	878.452332	-397.663574	-95.663849	899.280579	-506.377319	130.652496	968.842896	495.915894	-144.900635	929.286194	489.939728	8.810147
-566.885437	196.647995	873.134644	-509.242401	42.698982	875.046753	-639.921387	177.775482	500.779572	-452.232422	-77.630997	512.893372	-627.259705	137.074402	89.019356	-554.937195	-132.848450	137.844345	-627.606567	269.513977	1372.933594	-492.234039	-47.462032	1370.815796	-534.450684	133.941086	1395.256104	-557.859863	152.400269	1668.620483	-702.115112	331.826385	1130.630615	-509.949982	-152.115921	1137.269165	-601.586121	372.902740	878.737366	-399.807098	-93.820122	898.542236	-508.253204	132.011078	968.743286	495.746368	-144.912308	929.299866	489.833160	8.825531
-568.703308	197.737488	872.801697	-511.487671	44.035473	874.953369	-641.153503	178.600952	500.481018	-448.421356	-76.742935	513.384705	-627.328613	137.239182	88.886032	-553.347900	-132.200729	140.423157	-628.811951	271.037842	1373.093140	-493.717255	-46.084114	1370.177246	-535.832520	135.343185	1394.900146	-558.934509	153.417267	1668.403076	-704.846558	333.037384	1131.094849	-511.881378	-149.938339	1136.368286	-604.784729	373.510071	878.818420	-401.134552	-91.582321	898.136597	-510.418091	133.259445	968.567322	495.534241	-144.945007	929.292908	489.734802	8.797983
-570.067200	198.871490	872.404236	-512.780396	44.997623	874.784851	-642.310730	179.384445	500.326111	-444.344513	-75.203682	513.963562	-627.444153	137.483139	88.764954	-551.397888	-131.151917	142.725281	-629.955017	272.561401	1373.153076	-495.285736	-44.740643	1369.466919	-537.356018	136.656860	1394.476929	-559.984314	154.439804	1668.141846	-707.519165	334.368317	1131.301880	-513.667542	-148.240891	1135.569824	-607.915100	374.270996	878.853210	-402.429504	-89.941223	897.547241	-511.994293	134.357147	968.355225	495.297028	-144.955719	929.319214	489.628967	8.787593
-571.686096	200.154495	872.036560	-515.124084	46.559643	874.595398	-643.753296	180.228531	500.199982	-440.643219	-73.849213	514.429626	-627.622620	137.724777	88.687859	-549.482910	-129.878021	144.994400	-631.118103	274.038818	1373.047852	-496.936127	-43.480549	1368.742065	-538.558289	138.104187	1394.108032	-561.051208	155.456329	1667.746582	-710.424500	335.944458	1131.636230	-515.248169	-146.888184	1134.760376	-611.807190	374.771606	878.265137	-403.425354	-88.519569	897.009460	-514.128418	135.717926	968.132019	495.111816	-144.924500	929.305969	489.546936	8.801761
-573.006897	201.092773	871.573120	-516.382507	47.345448	874.379456	-644.970459	181.002258	499.887817	-437.074615	-71.933327	514.995300	-627.678894	137.984222	88.595245	-547.665161	-128.321838	147.101883	-632.217102	275.488556	1372.799805	-498.599030	-42.289600	1367.980835	-539.879578	139.392212	1393.594727	-561.993408	156.468475	1667.344971	-713.022583	337.326111	1131.635254	-517.021545	-145.023651	1133.754883	-614.924866	375.763336	878.115540	-404.165436	-87.423088	896.395935	-515.703613	136.628540	967.873779	494.880157	-144.942047	929.321472	489.459442	8.781847
-574.290771	202.020584	871.138000	-518.025635	48.413322	874.167480	-646.309326	181.773407	499.711243	-433.139648	-69.025528	515.396973	-627.881165	138.263641	88.506966	-545.494141	-126.314995	148.817245	-633.258667	276.923737	1372.455566	-500.301819	-41.172268	1367.176147	-541.240845	140.619446	1392.994507	-562.848633	157.488770	1666.936401	-715.693115	338.991730	1131.647827	-518.414124	-143.861389	1132.977539	-617.947632	376.666809	877.854980	-404.670715	-86.557762	895.905762	-517.443481	137.608215	967.636536	494.658813	-144.894913	929.283081	489.363220	8.829518
-575.680054	202.997665	870.687622	-520.065247	49.583565	873.921875	-647.657288	182.653763	499.473755	-430.148193	-66.958649	515.776550	-628.133972	138.538208	88.435608	-543.911255	-124.174454	150.613724	-634.318420	278.287323	1372.004272	-502.049377	-40.109089	1366.404175	-542.589783	141.822067	1392.418457	-563.779846	158.493195	1666.386475	-718.145020	340.322449	1131.382813	-520.093994	-141.736847	1131.765259	-620.824768	377.756134	877.517090	-404.865021	-85.977692	895.396301	-519.387756	138.620850	967.365662	494.388214	-144.886642	929.285706	489.228699	8.861917
-576.888428	203.748093	870.203003	-521.713013	50.502903	873.743347	-648.802246	183.465805	499.263092	-427.352112	-64.791763	516.205994	-628.190735	138.768265	88.347122	-542.437866	-121.657700	152.286606	-635.400085	279.594452	1371.465088	-503.841980	-39.096928	1365.669189	-543.929993	142.964066	1391.779297	-564.615112	159.525726	1665.900391	-720.668152	342.152252	1131.250610	-521.272278	-140.684143	1131.034912	-623.541748	378.920990	877.068115	-404.972198	-85.532959	895.101135	-521.107422	139.474533	967.118530	494.114044	-144.840530	929.248047	489.097015	8.902869
-578.045959	204.395432	869.816162	-523.194458	51.289577	873.564392	-649.819824	184.182816	499.007141	-424.761017	-62.409534	516.522827	-628.360168	139.116943	88.258194	-540.750549	-118.775269	153.676590	-636.413208	280.894775	1370.883423	-505.661224	-38.130760	1365.016968	-545.277954	144.071304	1391.186401	-565.362671	160.568710	1665.453247	-723.063660	343.865051	1130.980591	-522.473755	-139.723557	1130.498657	-626.596497	380.168274	876.605530	-404.899933	-85.284981	894.937439	-522.721130	140.169052	966.925232	493.835144	-144.824036	929.233093	488.935486	8.929984
-578.974121	205.075775	869.406311	-524.332642	51.846172	873.390259	-650.482361	184.948395	498.715881	-422.701660	-60.171879	516.906311	-628.464478	139.469360	88.182724	-539.534058	-115.682503	155.017807	-637.541809	282.064636	1370.261475	-507.494873	-37.245262	1364.405762	-546.655701	145.117172	1390.618652	-566.184692	161.578171	1664.930786	-725.321777	345.550079	1130.609985	-523.642517	-138.467331	1129.719971	-629.485229	381.547852	876.064697	-404.667969	-85.127731	894.908936	-524.055664	140.780716	966.721863	493.531067	-144.747620	929.206360	488.744354	8.973806
-580.079529	205.698212	869.075989	-525.908325	52.649002	873.225830	-651.172729	185.623901	498.551697	-420.666290	-57.514656	517.150269	-628.689758	139.705246	88.056053	-537.914368	-112.118164	156.013565	-638.578369	283.293945	1369.629395	-509.354797	-36.410851	1363.931030	-548.010498	146.142014	1390.127563	-566.916504	162.608521	1664.484375	-727.400208	347.145447	1130.173706	-524.711304	-137.602905	1129.251953	-632.206726	382.907135	875.378845	-404.300781	-85.109383	895.039734	-525.637634	141.442993	966.550598	493.249268	-144.747528	929.186951	488.583710	9.006166
-581.067810	206.247711	868.805237	-527.247559	53.278419	873.101563	-651.572937	186.244186	498.324768	-418.729279	-54.564659	517.398499	-628.961426	140.088425	88.018997	-536.109131	-108.082466	156.668594	-639.697937	284.388367	1368.976318	-511.159241	-35.579395	1363.546875	-549.439270	147.082932	1389.603149	-567.630493	163.666595	1664.069824	-729.347168	348.757996	1129.747925	-525.635132	-137.346100	1129.229614	-634.693665	384.380707	874.815979	-403.890381	-85.166756	895.393005	-527.031982	141.988297	966.424561	492.993134	-144.737045	929.169067	488.425934	9.080085
-582.041199	206.849213	868.621399	-528.625977	53.933857	873.043335	-654.105164	187.349869	498.445862	-417.368774	-51.943806	517.694031	-630.057617	139.931488	88.051804	-534.493225	-103.875565	157.191269	-640.802307	285.439423	1368.412720	-512.969116	-34.750847	1363.303467	-551.024963	147.906921	1389.152222	-568.359009	164.742538	1663.730103	-731.204834	350.376312	1129.363281	-526.744751	-136.474182	1128.912842	-637.408875	385.930481	874.162109	-403.381439	-85.336342	895.830566	-528.433960	142.550781	966.375916	492.716003	-144.699585	929.132568	488.253540	9.144523
-583.057190	207.431458	868.530151	-529.950928	54.482777	872.997437	-654.546753	187.953659	498.386963	-416.216248	-49.092327	517.952087	-630.215698	140.114532	88.035866	-532.741089	-99.428215	157.393951	-642.052002	286.378845	1367.900391	-514.841248	-34.014324	1363.193970	-552.211182	148.876007	1389.004150	-569.054443	165.811035	1663.436768	-732.882080	351.879913	1129.038574	-527.589111	-136.344513	1129.053467	-639.810425	387.434753	873.572632	-402.910767	-85.601547	896.557068	-529.794006	143.023788	966.372192	492.497223	-144.644882	929.091736	488.091644	9.189765
-583.963745	208.049255	868.470337	-531.038574	54.886749	873.021973	-654.725098	188.488327	498.326691	-415.309296	-46.022392	518.190674	-630.233521	140.274109	88.037331	-530.314819	-94.479874	157.003571	-643.251221	287.284821	1367.486450	-516.623718	-33.258377	1363.271118	-553.648438	149.727615	1388.753418	-569.731079	166.902847	1663.166138	-734.399963	353.364410	1128.714111	-528.805237	-136.098053	1129.127197	-642.347900	389.098236	872.988892	-402.409973	-86.024269	897.343018	-530.990479	143.471878	966.417908	492.314789	-144.577484	929.077393	487.928680	9.234607
-585.380676	208.999100	868.536804	-533.754089	56.428005	872.826843	-655.132935	189.009354	498.332672	-414.611145	-42.997475	518.204956	-630.477173	140.335342	88.064934	-527.771851	-89.382668	156.374527	-644.610901	288.002716	1367.117188	-518.354126	-32.521107	1363.463867	-555.052063	150.535461	1388.669312	-570.423706	168.015854	1662.983643	-735.802124	354.747101	1128.469360	-529.700378	-136.467789	1129.677979	-644.578552	390.701172	872.402222	-402.119415	-86.561615	898.389099	-532.989929	144.397476	966.374695	492.096008	-144.582367	929.067078	487.726807	9.271825
-586.218018	209.576477	868.567627	-534.754517	56.865139	872.981506	-655.301697	189.498367	498.282257	-414.504272	-40.187450	518.413330	-630.652039	140.433975	88.083275	-525.283325	-84.139099	155.525604	-645.843750	288.825104	1366.875488	-519.995667	-31.742107	1363.845947	-556.397217	151.339401	1388.676758	-571.068542	169.171448	1662.925781	-736.985596	355.992798	1128.355835	-530.653015	-136.627335	1130.427856	-646.809998	392.510101	872.137512	-401.927277	-87.253571	899.679138	-534.095642	144.881851	966.521912	491.924316	-144.501953	929.057373	487.554565	9.347672
-586.995728	210.111694	868.699524	-535.752625	57.355198	873.189392	-655.396423	189.942963	498.235535	-414.516235	-37.185047	518.555786	-630.888855	140.488464	88.136749	-522.534729	-78.802910	154.399139	-647.134583	289.599609	1366.734863	-521.631409	-30.960783	1364.376831	-557.762024	152.098389	1388.761230	-571.807800	170.322708	1662.841187	-738.042908	357.099701	1128.230835	-531.660217	-136.565689	1131.218018	-649.199158	394.383698	871.811035	-401.866760	-88.099663	901.166382	-535.157166	145.343918	966.745667	491.718597	-144.490616	929.050171	487.354156	9.367294
-587.769592	210.625549	868.861755	-536.690857	57.864933	873.471008	-655.440735	190.342545	498.242401	-414.541870	-34.157181	518.640686	-631.117371	140.487732	88.025558	-519.691406	-73.219978	152.961441	-648.289612	290.451965	1366.669800	-523.164063	-30.165537	1365.048096	-559.095520	152.845505	1388.895264	-572.559570	171.484558	1662.859375	-738.932800	358.128906	1128.249146	-532.591919	-137.202896	1132.523926	-651.192200	396.018524	871.445923	-402.031097	-89.086647	902.931030	-536.192688	145.843582	967.017944	491.566040	-144.454697	929.037537	487.184174	9.390604
-588.407104	211.200745	869.067078	-537.478088	58.337711	873.798706	-655.443054	190.663605	498.303406	-414.903046	-31.138824	518.653931	-631.249878	140.594894	88.156555	-517.061279	-67.677887	151.480530	-649.525391	291.124878	1366.686401	-524.634827	-29.403946	1365.873535	-560.442505	153.547272	1389.115967	-573.362671	172.676865	1662.924683	-739.767090	359.075592	1128.366211	-533.580627	-138.266937	1134.242310	-653.174805	397.727509	871.174988	-402.300446	-90.282166	905.008850	-537.092407	146.350266	967.337280	491.415710	-144.396225	929.025757	486.980835	9.466468
-589.038574	211.669098	869.302856	-538.244690	58.857014	874.189880	-655.446411	190.957886	498.381653	-415.306671	-28.089287	518.523071	-631.353577	140.693375	88.212273	-513.791931	-61.609760	149.563828	-650.680420	291.836823	1366.789917	-526.065735	-28.532629	1366.919678	-561.656555	154.308289	1389.443970	-574.202820	173.874588	1663.021973	-740.525696	360.004791	1128.545654	-534.672363	-139.426270	1135.997192	-655.063965	399.425568	871.057800	-402.694244	-91.516464	907.312256	-537.984985	146.859848	967.700806	491.280823	-144.387482	929.018494	486.845947	9.465612
-589.647949	212.151352	869.534119	-538.935669	59.244141	874.537598	-655.395386	191.228088	498.449249	-415.886902	-25.004230	518.330994	-631.511963	140.790146	88.365486	-510.331635	-55.331306	147.430328	-652.007507	292.325043	1366.927856	-527.437012	-27.789991	1367.915771	-562.833313	155.028214	1389.805420	-575.141174	175.064072	1663.092651	-741.249817	360.814270	1128.675415	-535.779907	-140.974182	1137.984131	-656.736328	401.059601	870.981750	-403.168701	-92.868080	909.881592	-538.793396	147.295654	968.032288	491.176575	-144.332245	929.012512	486.656097	9.511468
-590.219543	212.629593	869.758850	-539.660156	59.679020	874.927063	-655.306213	191.449356	498.500732	-416.421173	-21.707417	517.986816	-631.511169	140.739578	88.352135	-506.888275	-48.927692	145.157593	-653.070801	292.968750	1367.088745	-528.690430	-27.067663	1368.928955	-563.934021	155.782288	1390.197144	-576.045471	176.287628	1663.276123	-741.918396	361.584381	1128.895996	-537.010193	-142.706818	1140.155640	-658.303467	402.659332	870.994629	-403.695770	-94.319038	912.610535	-539.606323	147.773666	968.380432	491.099213	-144.303970	929.004944	486.500732	9.530708
-590.595764	212.841171	869.997314	-539.903320	59.843876	875.358643	-655.091797	191.629669	498.537720	-417.151154	-18.301785	517.678223	-631.536438	140.779022	88.456810	-503.125977	-42.237171	142.676147	-653.998962	293.690857	1367.307739	-529.954834	-26.349712	1369.948853	-565.025635	156.508514	1390.586060	-576.978882	177.548401	1663.442749	-742.517029	362.311523	1129.130249	-538.447388	-144.470474	1142.280640	-659.736389	404.197479	871.019531	-404.270935	-95.830719	915.578674	-540.106995	148.039749	968.756226	490.996124	-144.265137	928.997192	486.313629	9.589899
-590.974792	213.084579	870.210754	-540.143311	60.129910	875.810303	-654.863281	191.668091	498.545959	-418.102478	-14.878998	517.242310	-631.605774	140.819016	88.419899	-499.391052	-35.518936	140.147339	-655.008728	294.307800	1367.450684	-531.212219	-25.625820	1370.984009	-566.046570	157.181473	1391.008179	-577.870728	178.841751	1663.672485	-743.171448	362.973511	1129.290649	-539.958984	-146.524490	1144.596558	-661.033691	405.692841	871.093689	-404.960632	-97.452286	918.691223	-540.606567	148.418350	969.124390	490.870880	-144.278717	928.992859	486.106506	9.572857
-591.466431	213.341446	870.387329	-540.596008	60.416721	876.119324	-654.787903	191.715057	498.556061	-419.214081	-11.552976	516.711243	-631.635010	140.829727	88.520912	-495.561462	-28.609688	137.516846	-655.968872	294.886749	1367.545654	-532.431030	-24.927347	1371.998657	-567.025146	157.867752	1391.353027	-578.828369	180.073135	1663.825073	-743.773071	363.575104	1129.365845	-541.465271	-148.641068	1146.750977	-662.083557	407.116486	871.173767	-405.695068	-99.163498	921.953796	-541.159363	148.755737	969.380005	490.770264	-144.239914	928.975647	485.892487	9.623194
-591.786011	213.423050	870.517029	-540.687744	60.260063	876.484497	-654.636475	191.666168	498.526459	-420.561035	-8.099612	516.157959	-631.691406	140.813538	88.535713	-491.692383	-21.614908	134.784256	-656.827454	295.519928	1367.599121	-533.656982	-24.251143	1372.978638	-567.935303	158.577011	1391.672363	-579.811646	181.370392	1663.968384	-744.484619	364.309998	1129.438721	-542.941589	-151.469894	1149.341919	-663.011780	408.419312	871.222534	-406.598572	-100.903572	925.301880	-541.465149	148.851517	969.636719	490.690704	-144.230591	928.983643	485.713165	9.674063
-592.453674	213.709457	870.660400	-541.652588	60.697842	876.637695	-654.728333	191.660431	498.601257	-421.983948	-4.705433	515.355774	-631.746704	140.790649	88.543236	-487.796387	-14.507019	132.086975	-657.664612	296.126038	1367.560669	-534.933350	-23.621071	1373.896729	-568.790405	159.238266	1391.947510	-580.854736	182.631866	1664.000610	-745.050537	364.855591	1129.371948	-544.639221	-153.932892	1151.809692	-663.486145	409.642395	871.251465	-407.545349	-102.671341	928.687866	-542.210571	149.206375	969.767639	490.614929	-144.256287	928.985779	485.566345	9.699429
-592.746887	213.722000	870.771057	-541.391663	60.221035	876.932556	-654.644531	191.507538	498.579803	-423.756256	-1.230777	514.693237	-631.702332	140.807159	88.559364	-483.677429	-7.301528	129.280807	-658.452698	296.685760	1367.484741	-536.191101	-23.104794	1374.831787	-569.680298	159.916809	1392.198364	-581.828857	183.916458	1664.063843	-745.729797	365.470673	1129.221802	-546.273987	-156.673431	1154.302124	-664.047485	410.971497	871.367859	-408.565186	-104.533035	932.137512	-542.303467	149.115417	969.972473	490.539764	-144.224640	928.982605	485.412109	9.756650
-593.299255	213.888199	870.856140	-542.092102	60.461372	877.041199	-654.771301	191.409027	498.621124	-425.655579	2.212829	513.737671	-631.839539	140.876083	88.662132	-479.378204	-0.261708	126.274933	-659.096924	297.317993	1367.329834	-537.398743	-22.477591	1375.685425	-570.659119	160.450623	1392.250000	-582.792603	185.195663	1664.066650	-746.335022	366.106567	1128.971191	-547.890137	-159.559647	1156.806763	-664.288086	412.057587	871.297607	-409.712769	-106.367302	935.516785	-542.876465	149.332596	970.053833	490.446533	-144.265411	929.003784	485.267426	9.773575
-594.013672	214.218796	870.931702	-543.413391	61.263954	876.936035	-654.958923	191.287506	498.733856	-427.459564	5.932098	512.684021	-631.888855	140.824905	88.698318	-475.130463	7.029252	123.521301	-659.821350	297.790680	1366.960693	-538.633057	-22.011282	1376.476074	-571.241516	161.159393	1392.422485	-583.651428	186.510986	1664.034180	-747.031799	366.804230	1128.575928	-549.733643	-162.101196	1159.240601	-664.539124	413.123047	871.150635	-410.915344	-108.339256	938.859009	-543.705627	149.785721	970.004333	490.379089	-144.258591	929.017517	485.178772	9.789053
-594.330933	214.303528	870.924744	-543.529480	61.119270	876.898010	-654.981689	191.061813	498.755951	-429.663452	9.578067	511.762878	-631.779846	140.805435	88.721771	-470.941223	14.307420	120.695198	-660.359497	298.345123	1366.533203	-539.827820	-21.542004	1377.204712	-572.020081	161.722031	1392.410645	-584.554565	187.810028	1663.876709	-747.684387	367.451935	1128.108887	-551.490906	-164.758713	1161.631104	-664.783325	414.116730	870.889099	-412.165283	-110.310532	942.132446	-543.885986	149.762756	969.971497	490.271759	-144.237366	929.016968	485.041779	9.823616
-595.091431	214.523849	870.994507	-544.695862	61.655766	876.699219	-655.277344	190.889771	498.836945	-431.816864	13.490853	510.583618	-631.836365	140.758759	88.762894	-468.171326	20.872444	118.037239	-660.704651	299.036194	1366.125000	-540.995667	-21.085716	1377.866943	-572.689026	162.256332	1392.321289	-585.447144	189.160461	1663.644531	-748.193970	368.079376	1127.490479	-553.290344	-167.299011	1163.983154	-664.481689	415.169952	870.683594	-413.526428	-112.250015	945.214905	-544.539673	150.030441	969.839539	490.143768	-144.183945	929.010620	484.921875	9.861947
-595.678589	214.738022	870.928650	-545.391602	61.954266	876.315247	-655.503052	190.673096	498.882507	-434.192200	17.334793	509.437805	-631.766235	140.710358	88.791931	-464.036194	27.954994	115.346405	-661.106079	299.552826	1365.465332	-542.158081	-20.682728	1378.481934	-573.409973	162.750122	1392.116211	-586.283081	190.479370	1663.287109	-748.692993	368.694122	1126.702148	-555.092896	-169.870621	1166.289551	-664.169922	416.104065	870.341187	-415.079071	-114.331352	948.184387	-545.037720	150.122025	969.596985	489.983490	-144.181076	929.013855	484.784668	9.912597
-596.266541	214.835815	870.857178	-545.962463	62.047302	875.907898	-655.743042	190.487930	498.895264	-436.365448	21.516705	508.250336	-631.713196	140.640076	88.788437	-459.770813	35.012371	112.610710	-661.421326	300.026428	1364.711182	-543.240479	-20.285574	1379.049194	-574.039063	163.251678	1391.844604	-587.168213	191.810135	1662.785889	-749.253479	369.362244	1125.908325	-557.007813	-171.931427	1168.402954	-664.070984	416.911774	869.751526	-416.438873	-116.262695	950.891785	-545.411133	150.075546	969.319946	489.821716	-144.139587	929.020325	484.650269	9.961223
-596.794067	214.975204	870.707947	-546.431824	62.173641	875.345398	-656.030090	190.293198	498.933228	-438.872253	25.443737	506.961121	-631.611572	140.564453	88.801971	-455.756805	41.877201	110.043121	-661.658569	300.493958	1363.815308	-544.240295	-19.899517	1379.574829	-574.879089	163.552261	1391.294800	-587.845215	193.215134	1662.301392	-749.565369	369.910004	1124.829468	-558.812073	-174.132294	1170.479004	-663.219604	417.845673	869.260864	-417.963623	-118.252655	953.364807	-545.739441	150.013107	968.941833	489.680115	-144.076263	929.005859	484.544647	10.071711
-597.391968	215.096954	870.604553	-546.976074	62.174545	874.789978	-656.402893	190.098923	498.942871	-441.405090	29.436705	505.645599	-631.592651	140.542084	88.773880	-451.621460	48.643368	107.523659	-661.975708	300.768097	1362.726196	-545.316345	-19.588717	1380.050415	-575.259766	164.035095	1391.010498	-588.547241	194.571060	1661.664429	-749.892212	370.505188	1123.635010	-560.670410	-175.982285	1172.333130	-662.278564	418.684235	868.793823	-419.557770	-120.307617	955.591736	-546.052917	149.874619	968.566223	489.533813	-143.988113	928.982239	484.460724	10.183596
-597.836731	215.085953	870.409607	-547.121033	61.982933	874.079895	-656.864685	189.984375	498.958527	-444.049438	33.338627	504.253632	-631.543030	140.514252	88.745041	-447.765106	55.302280	105.094940	-662.175720	301.083527	1361.552124	-546.249268	-19.324154	1380.439453	-575.829407	164.371765	1390.470825	-589.196289	195.973312	1660.962158	-750.256592	371.142914	1122.420166	-562.582581	-177.393906	1174.002197	-661.944885	419.373627	867.742432	-421.160492	-122.530525	957.534424	-546.167969	149.547668	968.090698	489.386871	-143.907242	928.976074	484.367035	10.279058
-598.289612	215.035889	870.153198	-547.325928	61.933758	873.235535	-657.368286	189.924881	498.996735	-446.753479	37.196743	502.781555	-631.542664	140.509003	88.747414	-442.168060	62.987610	102.823158	-662.281616	301.484589	1360.483276	-547.135132	-19.077517	1380.736450	-576.438232	164.647751	1389.840210	-589.866394	197.377930	1660.103516	-750.265625	371.368408	1120.955322	-564.358398	-178.814697	1175.494507	-661.105774	420.056396	866.770569	-422.664063	-124.461212	959.099792	-546.330505	149.227737	967.525146	489.255981	-143.808487	928.982910	484.290375	10.395633
-598.721619	215.021957	869.894226	-547.669434	62.026897	872.337219	-657.856323	189.869888	499.022186	-449.393951	41.060421	501.253784	-631.703491	140.547546	88.725204	-438.243225	69.556625	100.678108	-662.580261	301.655548	1359.040039	-548.050537	-18.857460	1380.970947	-576.955200	164.909134	1389.166016	-590.418579	198.791687	1659.225464	-750.432800	372.200470	1119.471680	-566.087219	-180.011261	1176.739990	-660.111450	420.675812	865.743347	-424.244812	-126.536354	960.341187	-546.558167	148.942993	966.937988	489.084320	-143.653381	928.981018	484.178528	10.569459
-598.738770	214.729187	869.507507	-546.796753	61.222984	871.430725	-658.113831	189.730682	498.922180	-452.267914	44.588875	499.879059	-631.435425	140.567459	88.602509	-434.823517	75.995842	98.525719	-662.800659	301.845490	1357.582153	-548.848755	-18.705956	1381.127197	-577.542908	165.166656	1388.381958	-590.865723	200.230301	1658.337524	-750.392761	372.731720	1117.853271	-567.748474	-181.026901	1177.782471	-659.094360	421.232666	864.503967	-425.841156	-128.620728	961.238770	-546.150452	148.183502	966.319702	488.922974	-143.489334	928.979065	484.085815	10.683165
-599.378723	214.984528	869.171814	-547.957825	61.940559	870.240601	-658.714905	189.866760	498.930664	-454.917542	47.982552	498.086517	-631.507019	140.531082	88.547745	-432.114655	81.909950	96.877892	-663.065063	302.026459	1356.035767	-549.610840	-18.542133	1381.158691	-578.045288	165.392166	1387.584961	-591.433105	201.631119	1657.277100	-750.198975	373.225830	1116.108398	-569.280212	-182.024338	1178.725708	-657.918884	421.755310	863.230286	-427.457458	-130.684464	961.778625	-546.810852	148.155594	965.543213	488.759033	-143.347107	929.000488	483.991302	10.827580
-599.282410	214.679581	868.758606	-546.765625	61.075325	869.222107	-658.884155	189.951904	498.767792	-457.761169	51.224010	496.733032	-631.245544	140.434402	88.371918	-429.139862	88.335007	95.079300	-663.342712	302.157928	1354.475952	-550.335388	-18.450459	1381.138062	-578.484009	165.603989	1386.640015	-591.881104	203.020950	1656.246704	-749.922180	373.667999	1114.235718	-570.884277	-182.377930	1179.144409	-656.567200	422.068970	861.764160	-429.051361	-132.695282	961.878906	-546.239075	147.324432	964.872192	488.566864	-143.175385	929.014526	483.881744	10.970301
-599.514099	214.683777	868.372375	-546.717590	61.051094	868.054199	-659.218018	190.175705	498.721649	-460.448700	54.200733	495.186829	-631.307617	140.454971	88.253395	-426.165619	94.864311	93.384872	-663.638794	302.240356	1352.823975	-550.990723	-18.378780	1381.018311	-578.920959	165.806549	1385.779419	-592.200806	204.407166	1655.263550	-749.502075	374.056854	1112.297607	-572.307434	-182.822113	1179.453247	-655.351318	422.575592	860.365906	-430.655945	-134.699402	961.694458	-546.295532	146.885742	964.126465	488.392853	-143.057846	929.039795	483.793915	11.117346
-599.773315	214.755707	868.006775	-546.829895	61.222668	866.922607	-659.476379	190.515137	498.649963	-463.022736	56.990364	493.606354	-631.339111	140.490387	88.221756	-423.428070	101.363411	91.979927	-664.057190	302.240021	1351.167358	-551.661499	-18.412384	1380.873413	-579.160156	166.157745	1385.151367	-592.670593	205.674683	1654.128906	-748.942200	374.349274	1110.272827	-573.615417	-183.163254	1179.707153	-653.797241	422.863617	858.795227	-432.275726	-136.677902	961.149414	-546.442932	146.573502	963.406982	488.248474	-142.924973	929.052673	483.744812	11.260346
-600.024841	214.891220	867.684387	-546.905884	61.440929	865.830261	-659.639709	190.847382	498.584778	-465.393036	59.804970	492.075531	-631.380615	140.565460	88.126076	-421.131470	107.444191	90.840446	-664.410583	302.297150	1349.516479	-552.133423	-18.396835	1380.606812	-579.808411	166.162903	1383.981934	-593.075195	206.961823	1653.067505	-748.178284	374.519836	1108.327148	-575.034790	-182.784073	1179.368164	-652.411011	423.049042	857.121399	-433.893555	-138.618027	960.201721	-546.581726	146.312607	962.730774	488.125305	-142.806351	929.079529	483.712616	11.397867
-600.284363	215.070435	867.388367	-546.956116	61.570625	864.774475	-659.080383	191.018768	498.356323	-467.556824	62.516323	490.746643	-631.127136	140.739120	88.041451	-419.802124	112.376823	89.806900	-664.833801	302.294769	1347.907349	-552.569641	-18.382025	1380.277344	-580.284119	166.332123	1383.040161	-593.335571	208.189270	1652.121948	-747.525269	374.773987	1106.361694	-576.075500	-182.857971	1179.219849	-650.792969	423.003632	855.359192	-435.575653	-140.565201	958.960327	-546.708862	146.035172	962.082764	488.031982	-142.701813	929.085327	483.712280	11.574123
-600.476563	215.366562	867.004333	-547.191162	61.864891	863.773560	-659.203369	191.323807	498.204010	-469.184601	64.927742	489.805237	-631.202637	140.844177	87.967056	-419.770142	115.393349	88.925041	-665.378967	302.217194	1346.332764	-553.021118	-18.431423	1379.909668	-580.448853	166.641113	1382.498291	-593.771240	209.319427	1651.111572	-746.575378	374.663666	1104.341919	-577.224243	-182.334579	1178.662964	-649.369080	423.217072	853.803223	-437.258362	-142.458298	957.378296	-546.859741	145.958527	961.401855	487.878998	-142.589478	929.095093	483.680908	11.710821
-600.981018	215.424164	866.860291	-547.427490	61.934875	862.968323	-659.548279	191.781769	498.021973	-469.872314	67.153419	489.429047	-631.535645	140.946503	87.955322	-419.281525	117.516747	88.289124	-665.905273	302.178467	1344.858276	-553.295654	-18.465826	1379.588623	-581.093689	166.605682	1381.453735	-594.106384	210.416107	1650.310547	-745.690674	374.761078	1102.459106	-578.106506	-181.794266	1178.001587	-647.561523	423.113190	852.337769	-438.961304	-144.291641	955.544373	-547.191528	145.669525	960.942688	487.835236	-142.405899	929.084839	483.698273	11.889269
-601.393005	215.460251	866.624878	-547.775940	62.016441	862.309631	-659.815857	192.188065	497.901306	-469.540680	69.505051	489.545990	-631.633118	140.984940	87.910767	-419.942902	118.183388	88.326210	-666.463989	302.144592	1343.506592	-553.494629	-18.496777	1379.290649	-581.489563	166.733047	1380.833618	-594.334351	211.518875	1649.759521	-744.715454	374.642426	1100.637695	-578.939331	-180.843674	1177.020386	-645.833191	422.834015	850.840088	-440.728088	-146.158524	953.345215	-547.512878	145.497284	960.495605	487.738647	-142.282776	929.084534	483.728699	12.046606
-601.883911	215.446472	866.467712	-548.206177	62.029396	861.890503	-660.098389	192.461807	497.749512	-468.551727	72.561371	490.128632	-631.885681	140.923950	87.842743	-420.462860	118.926964	88.716141	-667.129761	302.123749	1342.383545	-553.615356	-18.500595	1379.038086	-581.915039	166.841476	1380.371582	-594.635193	212.546844	1649.379883	-743.548584	374.173187	1098.943970	-579.629211	-179.654190	1176.112305	-644.154053	422.433533	849.542969	-442.563782	-147.958755	950.970947	-547.916138	145.365005	960.200500	487.665710	-142.116318	929.052734	483.733734	12.162864
-602.440002	215.371078	866.401245	-548.803284	61.902687	861.754761	-660.417358	192.688065	497.692841	-465.995056	73.082130	491.272552	-632.013550	140.877365	87.819801	-421.234070	119.188026	89.583305	-667.865234	302.124969	1341.532959	-553.740967	-18.507748	1378.905029	-582.159424	167.102875	1380.389038	-594.920166	213.519348	1649.179077	-742.544189	373.876312	1097.580688	-580.067810	-178.498688	1175.168335	-642.346313	421.617981	848.229675	-444.463257	-149.699020	948.399048	-548.459290	145.223053	960.092712	487.615723	-142.015121	929.033142	483.768188	12.268378
-603.019165	215.239929	866.398621	-549.621765	61.733044	862.010132	-660.695313	192.826385	497.595062	-464.172638	73.759392	492.227661	-632.174316	140.827164	87.790520	-422.547974	118.704765	90.069984	-668.602051	302.202393	1340.932373	-553.829590	-18.400377	1378.911011	-582.657043	167.293976	1380.380127	-595.263611	214.402985	1649.066650	-741.463074	373.344604	1096.509766	-580.303650	-177.073471	1174.366577	-640.459351	420.562500	847.159363	-446.441437	-151.395737	945.719482	-549.171997	145.185303	960.215271	487.564575	-141.947662	929.028442	483.806702	12.376944
-603.614380	215.026505	866.495117	-550.554199	61.532894	862.478088	-660.938232	192.854980	497.523956	-463.364807	73.223343	492.765076	-632.287964	140.789444	87.771927	-424.543671	117.246559	90.484116	-669.342590	302.366211	1340.582275	-553.906006	-18.183636	1379.011108	-583.130493	167.512787	1380.570435	-595.520874	215.239029	1649.147217	-740.343628	372.770996	1095.677612	-580.460876	-175.309738	1173.476563	-638.693787	419.437622	846.489441	-448.501526	-153.046890	942.991272	-549.956421	145.144836	960.491577	487.542419	-141.805145	929.002563	483.824371	12.546256
-604.530090	214.929810	866.730286	-552.809692	62.111137	863.321716	-661.362061	192.826782	497.502441	-462.608276	71.729622	492.910400	-632.495667	140.674194	87.791351	-425.954834	115.585892	90.931145	-670.056641	302.605988	1340.566650	-554.001465	-17.880884	1379.253906	-583.585876	167.769913	1380.861206	-595.807068	215.990005	1649.292236	-739.229492	371.968109	1095.212280	-580.524292	-173.262054	1172.647583	-636.982300	418.075287	846.095093	-450.664978	-154.605240	940.323547	-551.544800	145.559708	961.019104	487.540955	-141.750122	929.035217	483.905029	12.617077
-604.735657	214.305618	866.872009	-552.794312	61.123817	864.237976	-661.402771	192.611496	497.407013	-462.309753	69.483559	493.450958	-632.484985	140.646912	87.783470	-426.564362	114.213417	91.523109	-670.696289	302.861176	1340.823608	-554.133667	-17.519970	1379.566162	-584.034424	168.070755	1381.277466	-596.073059	216.622223	1649.490845	-738.064331	370.823761	1095.091797	-580.423035	-171.156525	1172.002930	-635.234436	416.391785	846.050049	-452.825073	-156.077728	937.763733	-551.889160	145.176575	961.586304	487.533783	-141.657379	929.058289	483.927368	12.740385
-605.527283	214.158478	867.092957	-554.913696	61.683426	865.063171	-661.858704	192.390060	497.423584	-462.090088	67.031090	493.466980	-632.636841	140.556946	87.773804	-426.501526	113.074326	92.219612	-671.295105	303.153778	1341.380981	-554.280029	-17.139290	1379.914429	-584.482971	168.425247	1381.750000	-596.270203	217.150223	1649.783813	-737.026672	369.763916	1095.320801	-580.303589	-168.905640	1171.399658	-633.470276	414.487244	846.274597	-455.081543	-157.505035	935.381348	-553.381958	145.551544	962.106506	487.501129	-141.601044	929.071228	483.950989	12.831077
-606.040283	213.819733	867.319580	-556.048767	61.609104	865.904968	-662.152954	192.084198	497.458008	-462.047699	64.629814	493.905823	-632.618286	140.481155	87.743393	-427.697693	110.809891	93.144875	-671.784058	303.500305	1342.050537	-554.413879	-16.706860	1380.266968	-585.134338	168.555405	1381.988159	-596.646179	217.505173	1649.998047	-736.101746	368.706757	1095.736938	-580.178772	-166.652115	1170.865845	-631.513672	412.413879	846.862305	-457.297272	-158.829315	933.152100	-554.373535	145.581436	962.668335	487.541931	-141.465820	929.088806	484.011749	12.930504
-606.553040	213.479126	867.487671	-556.927734	61.390778	866.638855	-662.550476	191.792572	497.500153	-462.203644	62.318279	494.454315	-632.643494	140.447754	87.757751	-428.061859	109.528961	93.970406	-672.284485	303.817871	1342.878174	-554.687256	-16.355238	1380.580566	-585.370667	168.970566	1382.674683	-596.851746	217.823685	1650.371704	-735.243042	367.536346	1096.240601	-580.079956	-164.383484	1170.344238	-629.557068	410.208130	847.611328	-459.454010	-160.043915	931.047729	-555.237366	145.546448	963.145508	487.589813	-141.357452	929.107788	484.062317	13.063412
-606.971863	213.082443	867.622681	-557.527527	60.969563	867.334290	-663.033508	191.463928	497.521912	-462.349243	60.371391	495.164856	-632.711243	140.391495	87.781303	-429.096985	107.599541	94.849625	-672.685303	304.150085	1343.815430	-554.910522	-16.077602	1380.857788	-585.845581	169.269928	1383.190308	-597.131226	218.040726	1650.720947	-734.401245	366.290192	1096.869507	-580.017395	-162.213013	1169.829468	-627.297913	407.876923	848.597412	-461.540710	-161.120911	929.072327	-555.958740	145.389664	963.597351	487.686676	-141.240265	929.137329	484.164520	13.177011
-607.421936	212.768845	867.783752	-558.041260	60.596245	867.888855	-663.352783	191.130905	497.578339	-462.220886	58.642143	496.171997	-632.769714	140.326447	87.789207	-430.628296	104.837212	95.813004	-672.971252	304.537781	1344.799805	-555.097900	-15.826065	1381.086792	-586.516479	169.331161	1383.468384	-597.398804	218.132904	1651.100708	-733.842163	365.287933	1097.544189	-580.040405	-160.094437	1169.349976	-625.449463	405.452271	849.552246	-463.489105	-162.005707	927.259705	-556.609741	145.225601	963.985535	487.789001	-141.160217	929.180054	484.299988	13.320356
-607.947449	212.397614	867.921875	-558.566467	60.240772	868.344299	-663.671875	190.774094	497.626740	-461.632019	57.391823	497.183289	-632.830994	140.290222	87.829010	-431.981018	101.774719	96.819511	-673.332031	304.860229	1345.831177	-555.344849	-15.661647	1381.240479	-586.735107	169.654373	1384.271484	-597.645874	218.146988	1651.530884	-733.317505	364.209625	1098.286987	-580.148865	-158.143280	1168.777466	-623.579529	402.936981	850.625610	-465.292786	-162.836166	925.622070	-557.288818	145.013901	964.310303	487.912262	-141.008347	929.182251	484.422150	13.424758
-608.440491	211.968140	868.071777	-558.918457	59.818439	868.708313	-663.835449	190.400650	497.650970	-460.939636	56.496239	498.247620	-632.786316	140.328766	88.041443	-433.230408	98.375244	97.749641	-673.634521	305.154266	1346.864990	-555.533936	-15.543118	1381.345703	-587.150452	169.761734	1384.793091	-597.969788	218.025543	1651.916992	-732.794189	362.925110	1098.867920	-580.344055	-156.258224	1168.159424	-621.747559	400.339417	851.729980	-466.945526	-163.608704	924.009094	-557.842529	144.705200	964.591919	488.025421	-140.876862	929.196533	484.548645	13.504264
-608.910950	211.535919	868.166809	-559.312744	59.486031	868.985413	-663.941956	190.042908	497.757721	-459.966980	55.498043	499.256348	-632.909912	140.189346	87.932724	-434.883911	94.423424	98.641258	-673.849060	305.443359	1347.813477	-555.632202	-15.461508	1381.366821	-587.797119	169.683594	1385.017456	-598.175842	217.850906	1652.361816	-733.033691	363.038544	1099.645508	-580.631592	-154.564331	1167.543579	-619.988953	397.750885	852.884766	-468.583099	-164.064377	922.749451	-558.383606	144.421509	964.798035	488.156372	-140.763687	929.208130	484.700745	13.538322
-609.360535	211.216705	868.262024	-559.584229	59.102718	869.177368	-664.331421	189.758850	497.837067	-459.116425	54.396484	500.116943	-633.054138	140.169327	88.059929	-436.583923	90.164879	99.416672	-674.119263	305.636597	1348.718628	-555.810120	-15.437860	1381.292358	-587.920044	169.948944	1385.658081	-598.342102	217.593979	1652.808594	-732.745972	362.338623	1100.333252	-580.973816	-153.113983	1166.811035	-618.336670	395.111267	854.014343	-470.037628	-164.387665	921.500916	-558.812134	144.135620	964.953735	488.255432	-140.713272	929.192688	484.841217	13.566876
-609.786926	210.990524	868.313721	-559.838196	58.729801	869.318359	-663.804810	189.418640	497.758759	-458.146667	52.623291	500.817963	-632.835083	140.207993	88.033379	-438.599701	85.415352	100.212357	-674.247498	305.886139	1349.504150	-555.883545	-15.377947	1381.132202	-588.471191	169.800171	1385.646973	-598.402039	217.302078	1653.245850	-732.544312	361.818390	1100.919434	-581.393921	-151.889038	1166.129395	-616.674561	392.678284	855.142822	-471.508789	-164.896545	920.415649	-559.191101	143.900208	965.054382	488.309845	-140.700317	929.172852	484.980591	13.603934
-610.250183	210.803879	868.395874	-560.079041	58.390911	869.447632	-663.765808	189.327698	497.781769	-457.432312	50.646893	501.342499	-632.824951	140.181931	88.035530	-440.760895	80.242989	100.854637	-674.416260	306.090057	1350.228638	-556.003845	-15.342875	1380.920410	-588.739624	169.855942	1385.862183	-598.613098	216.873840	1653.519287	-732.459106	361.495941	1101.428223	-581.855042	-150.893738	1165.470337	-614.908508	390.149414	856.283813	-472.837982	-164.946518	919.355103	-559.545654	143.694733	965.155334	488.463348	-140.635712	929.155823	485.161957	13.693621
-610.734436	210.709641	868.500732	-560.342712	58.087425	869.613037	-663.398804	189.110352	497.734528	-456.693268	48.185291	501.822723	-632.923340	140.222458	87.962776	-443.073944	74.751289	101.499321	-674.516602	306.228851	1350.853882	-556.107605	-15.336427	1380.695801	-588.955078	169.889069	1386.059448	-598.647705	216.439957	1653.921631	-732.436951	361.263916	1101.903198	-582.386475	-150.101334	1164.877808	-613.256653	387.760498	857.355347	-473.996613	-164.838806	918.317261	-559.913269	143.560608	965.282654	488.508728	-140.677475	929.169006	485.308502	13.770363
-611.155640	210.553024	868.636963	-560.589783	57.898026	869.809387	-662.671936	188.857834	497.671173	-456.056763	45.686432	502.196594	-632.609497	140.315857	87.946075	-445.333466	68.996758	101.985313	-674.577515	306.367279	1351.476318	-556.227478	-15.406394	1380.519409	-589.149475	169.908356	1386.251953	-598.730530	215.931213	1654.252441	-732.417480	361.121124	1102.345581	-582.932556	-149.514832	1164.343140	-611.603943	385.402679	858.484924	-475.063660	-164.694931	917.493835	-560.240540	143.454956	965.440674	488.654144	-140.621490	929.188660	485.508453	13.844609
-611.519409	210.423660	868.823059	-560.872253	57.788769	870.028198	-663.139771	188.762665	497.770569	-455.942535	42.425053	502.477753	-632.877380	140.203842	87.975792	-448.133881	62.737080	102.485939	-674.600952	306.418732	1352.034790	-556.349487	-15.496668	1380.355347	-589.281067	169.859665	1386.419678	-598.792847	215.321899	1654.534912	-732.467590	360.977661	1102.774048	-583.541138	-149.084808	1163.876831	-610.022095	383.073151	859.616211	-476.030853	-164.447403	916.736023	-560.563110	143.371307	965.639526	488.727478	-140.515579	929.225952	485.639648	13.907454
-611.909119	210.150223	868.956238	-561.120056	57.658306	870.248535	-662.775208	188.576340	497.764465	-455.843811	39.518505	502.723267	-632.574158	140.181656	87.998627	-450.064148	56.812881	102.541229	-674.629822	306.445007	1352.517456	-556.466370	-15.665125	1380.203613	-589.384033	169.760452	1386.552734	-598.823730	214.681976	1654.792480	-732.527466	360.830139	1103.140747	-584.123169	-148.645035	1163.341919	-608.259094	380.699646	860.764160	-476.509308	-163.830032	916.413330	-560.912781	143.246613	965.817078	488.783051	-140.456299	929.246826	485.777405	13.945368
-612.584351	209.288406	868.860962	-561.403687	57.263306	870.427490	-662.881042	188.487640	497.648529	-455.966522	36.177074	502.899597	-632.694275	140.135193	88.030273	-453.844971	49.540737	103.152733	-674.623535	306.466705	1352.823608	-556.573608	-15.826952	1379.960083	-589.499878	169.648849	1386.587036	-598.913696	213.994202	1654.916504	-732.677246	360.816284	1103.407837	-584.804138	-148.396698	1162.869019	-606.735474	378.497223	861.781555	-477.210327	-163.389359	915.833740	-561.408142	142.880768	965.837280	488.831512	-140.428284	929.253784	485.912720	13.974229
-612.775452	209.177490	868.854614	-561.564636	57.242458	870.517761	-662.907166	188.525772	497.609161	-456.232941	32.606895	503.082428	-632.757446	140.143066	88.015099	-455.521729	43.814850	103.191971	-674.747803	306.335480	1352.915161	-556.659302	-15.957002	1379.632324	-589.622742	169.529572	1386.513916	-598.784485	213.346283	1655.086426	-732.894592	360.834961	1103.530640	-585.451477	-148.256577	1162.347412	-605.307739	376.548187	862.688538	-477.737946	-162.823120	915.308411	-561.627869	142.872177	965.885132	488.885895	-140.398697	929.227478	486.050995	14.085887
-612.892700	209.089981	868.780579	-561.645996	57.226437	870.568909	-663.022217	188.574966	497.576447	-456.777679	29.245150	503.015015	-632.889038	140.179062	88.034943	-460.133209	35.970303	103.376579	-674.861145	306.250732	1352.949341	-556.759399	-16.125330	1379.284058	-589.751831	169.361435	1386.384033	-598.726318	212.676971	1655.131958	-733.134827	360.813843	1103.562500	-586.114685	-148.192764	1161.819946	-604.014099	374.756714	863.477600	-478.242096	-162.156250	914.861511	-561.771606	142.895386	965.877930	488.949188	-140.353226	929.187561	486.212799	14.203347
-612.944763	209.043457	868.720459	-561.682251	57.243484	870.594360	-663.109619	188.675049	497.521240	-457.077789	25.470297	503.022064	-633.064087	140.166763	87.871208	-463.117554	29.272390	103.721375	-674.919617	306.236237	1353.010864	-556.830505	-16.331968	1378.970581	-589.861084	169.179321	1386.261963	-598.620178	211.975677	1655.175781	-733.369690	360.752899	1103.572388	-586.764526	-148.213715	1161.366455	-602.783386	373.062317	864.207458	-478.664154	-161.431290	914.451050	-561.860352	142.926620	965.867737	488.978973	-140.333420	929.162781	486.380219	14.305416
-612.923340	208.989899	868.716797	-561.662537	57.276211	870.618530	-663.294983	188.715805	497.545715	-457.655792	22.174974	502.888275	-633.098328	140.298874	87.984978	-466.067657	22.718737	103.984245	-675.193665	305.897675	1352.942505	-556.961914	-16.608238	1378.741821	-589.750977	169.089630	1386.473999	-598.569946	211.220261	1655.156494	-733.667358	360.685822	1103.543335	-587.435364	-148.294693	1160.976196	-601.486450	371.462311	865.063599	-479.056274	-160.674316	914.100830	-561.888794	142.922714	965.890259	489.033325	-140.265518	929.183777	486.536774	14.414372
-612.887390	208.957367	868.722290	-561.621033	57.336006	870.612488	-663.431946	188.709061	497.622772	-458.257843	18.397123	502.852783	-633.184998	140.373978	88.030731	-468.976410	16.245239	104.364792	-675.289978	305.690796	1352.985718	-556.957703	-16.841240	1378.603760	-590.069458	168.631317	1386.201538	-598.426636	210.507736	1655.226685	-733.938354	360.482178	1103.599487	-588.063232	-148.404968	1160.683105	-600.300232	370.002838	865.928894	-479.434357	-159.815994	913.950684	-561.882629	142.925034	965.899780	489.103882	-140.113800	929.206238	486.697845	14.482300
-612.777039	208.893173	868.768127	-561.383118	57.263615	870.623718	-663.612732	188.682953	497.621185	-459.142029	14.795077	502.744476	-633.296692	140.492096	88.034790	-472.260071	9.655250	104.652817	-675.482666	305.389191	1353.040771	-556.997192	-17.212528	1378.505981	-590.185913	168.311249	1386.233643	-598.275696	209.760010	1655.284058	-734.193542	360.213684	1103.619873	-588.660461	-148.590851	1160.460693	-599.144897	368.601349	866.755676	-479.720337	-158.702499	913.919800	-561.743347	142.843933	965.938782	489.202942	-139.969940	929.279236	486.857086	14.620510
-612.697510	208.921463	868.781555	-561.355347	57.328396	870.572205	-663.848022	188.741089	497.648865	-459.662506	10.933542	502.691223	-633.488831	140.609268	88.067055	-475.290833	3.213330	104.991295	-675.634949	305.151794	1353.133911	-557.061523	-17.568407	1378.437988	-590.291260	167.985138	1386.223389	-598.098145	209.023697	1655.318237	-734.424011	359.816925	1103.597168	-589.262817	-148.801682	1160.200073	-598.167725	367.394165	867.496887	-479.812042	-157.534668	913.890564	-561.702026	142.838837	965.928223	489.359131	-139.758377	929.285645	487.036224	14.732407
-612.659729	208.943451	868.748108	-561.376709	57.388882	870.459106	-664.135437	188.925003	497.642792	-460.535065	7.093958	502.464661	-633.792053	140.850174	88.123581	-478.477692	-3.201375	105.268127	-675.969360	304.706238	1353.038940	-557.120483	-17.941345	1378.296509	-590.388184	167.660767	1386.201660	-597.858398	208.317139	1655.356934	-734.656738	359.382294	1103.513062	-589.812622	-148.955643	1159.937378	-597.278931	366.487701	868.124695	-479.649994	-155.949097	913.788757	-561.666443	142.831314	965.852600	489.432007	-139.630142	929.291321	487.177338	14.879732
-612.536133	208.981186	868.669983	-561.194702	57.272934	870.304321	-664.418030	189.147629	497.587280	-461.036530	4.116473	502.305237	-633.956909	140.984787	88.135078	-479.830139	-8.577261	105.303078	-676.240051	304.328033	1352.979370	-557.169434	-18.345627	1378.107544	-590.488220	167.288620	1386.110474	-597.691833	207.567062	1655.309692	-734.869141	358.894196	1103.448120	-590.324036	-149.142685	1159.587769	-596.527405	365.759033	868.641296	-479.525238	-154.658356	913.716248	-561.501343	142.747711	965.737366	489.489563	-139.579590	929.237366	487.339020	15.014916
-612.310913	208.969528	868.574951	-560.895813	57.039551	870.184631	-664.643982	189.372635	497.574158	-462.277924	0.593954	502.047180	-634.036804	141.139114	88.102036	-483.255920	-14.958535	105.499207	-676.380981	304.032501	1353.027588	-557.222656	-18.791517	1377.921021	-590.529358	166.861160	1386.048096	-597.558044	206.851563	1655.247559	-735.014893	358.253235	1103.399170	-590.819763	-149.258484	1159.154663	-595.821960	365.164459	869.122131	-479.222626	-153.338440	913.677979	-561.229736	142.611053	965.628906	489.567810	-139.539185	929.196228	487.494873	15.153131
-611.968445	208.860046	868.547729	-560.293579	56.587181	870.096863	-664.801880	189.499176	497.594513	-463.594482	-3.538337	502.021301	-634.106262	141.257690	88.102921	-486.339447	-20.991709	105.937935	-676.621399	303.503937	1352.964478	-557.261597	-19.279654	1377.778320	-590.532227	166.388626	1386.036499	-597.414307	206.069550	1655.209106	-735.160706	357.477356	1103.380615	-591.202148	-149.343796	1158.742554	-595.235962	364.733124	869.573120	-478.789429	-152.026047	913.697998	-560.759827	142.312698	965.573792	489.603088	-139.484238	929.188721	487.622009	15.266698
-611.871399	208.883255	868.586975	-560.568604	56.701080	869.997253	-665.047668	189.625183	497.700653	-464.984314	-7.634777	501.862213	-634.292725	141.391205	88.126778	-491.461884	-28.442572	106.758247	-676.781677	302.994843	1353.018799	-557.260498	-19.814310	1377.683594	-590.513733	165.854874	1386.121338	-597.285522	205.261810	1655.218994	-735.237488	356.602692	1103.414429	-591.521606	-149.437042	1158.354858	-594.729370	364.449249	869.968018	-478.259491	-150.698135	913.803101	-560.730042	142.276978	965.522522	489.689392	-139.356964	929.195557	487.769562	15.363626
-611.648804	208.765945	868.659729	-560.646118	56.633770	869.966980	-665.182373	189.714981	497.789124	-466.001404	-10.867333	501.868408	-634.486511	141.520905	88.055557	-493.375977	-33.556263	106.474831	-676.800110	302.573517	1353.198486	-557.261475	-20.372051	1377.621460	-590.469421	165.330551	1386.218140	-597.198364	204.478973	1655.258911	-735.220520	355.582764	1103.463257	-591.793701	-149.502563	1157.923950	-594.334351	364.347382	870.308960	-477.534943	-149.365265	913.886108	-560.524902	142.116531	965.515259	489.774872	-139.222565	929.257263	487.904724	15.424330
-611.439880	208.556641	868.719360	-560.670715	56.451893	869.986023	-665.316406	189.833862	497.801636	-467.430206	-14.176612	501.778748	-634.647705	141.624039	87.978630	-496.636200	-39.482162	106.798233	-676.867554	301.993408	1353.207397	-557.246582	-20.964977	1377.541260	-590.381470	164.791626	1386.344727	-597.243164	203.641418	1655.223755	-735.173096	354.535614	1103.440552	-591.960938	-149.489319	1157.481323	-594.052612	364.500732	870.511719	-476.652008	-148.023682	913.994690	-560.302307	141.900909	965.521729	489.896393	-139.088333	929.299744	488.079956	15.519032
-611.203125	208.371445	868.773193	-560.469299	55.950672	870.037720	-665.357117	189.957108	497.737061	-468.811279	-18.040205	501.949677	-634.697449	141.723801	87.939919	-500.043274	-45.314735	107.221977	-676.828796	301.470398	1353.290894	-557.215027	-21.534370	1377.441162	-590.309387	164.239304	1386.395386	-597.224792	202.790375	1655.274658	-735.069397	353.461761	1103.412964	-591.995178	-149.470520	1157.051636	-593.919312	364.939941	870.584656	-475.653229	-146.704605	914.096313	-559.981873	141.564407	965.546692	490.014526	-138.987274	929.332214	488.267242	15.637964
-610.968323	208.098724	868.797485	-560.245911	55.315880	870.071106	-665.350525	190.087463	497.650665	-470.386230	-21.615791	502.034973	-634.802185	141.846344	87.883331	-503.329498	-50.982113	107.545044	-676.779297	300.997925	1353.339600	-557.156128	-22.123621	1377.310669	-590.215515	163.660095	1386.429810	-597.120361	201.994980	1655.418091	-734.902161	352.317352	1103.416016	-591.935486	-149.501846	1156.531616	-593.934692	365.552673	870.572205	-474.517731	-145.411575	914.145142	-559.626709	141.133728	965.539246	490.111450	-138.876801	929.324524	488.413147	15.782527
-610.821533	207.797546	868.820374	-560.501587	55.044918	870.034851	-665.460938	190.149506	497.649933	-472.250122	-25.215328	502.025116	-635.021729	142.126495	88.107193	-506.789520	-56.564968	107.833855	-676.669617	300.488037	1353.442139	-557.134521	-22.809448	1377.142578	-590.093567	163.039963	1386.489868	-597.149292	201.112076	1655.493408	-734.681091	351.193512	1103.466309	-591.746887	-149.550201	1155.975464	-594.080200	366.316437	870.473145	-473.272797	-144.216370	914.168518	-559.499268	140.803391	965.487549	490.206696	-138.786270	929.299255	488.559021	15.908282
-610.635925	207.452332	868.877441	-560.785095	54.678093	870.024353	-665.544861	190.167786	497.722443	-474.188629	-28.652260	501.990173	-635.167358	142.196411	88.134659	-510.143890	-62.023041	108.079254	-676.470703	299.924530	1353.582886	-557.070557	-23.472717	1376.997070	-589.909973	162.376221	1386.567993	-597.293884	200.158707	1655.560425	-734.422485	349.998901	1103.556152	-591.398254	-149.591019	1155.415894	-594.290283	367.123138	870.342773	-471.900391	-143.027191	914.168457	-559.355774	140.385666	965.464233	490.260925	-138.686020	929.293152	488.667694	16.023695
-610.218872	206.971634	868.981384	-560.396545	53.803051	870.092041	-665.563843	189.984787	497.783447	-476.165802	-32.160942	502.204681	-635.261292	142.252213	88.166229	-513.490417	-67.212761	108.403595	-676.194580	299.325348	1353.802856	-556.964233	-24.187819	1376.904419	-589.674561	161.632462	1386.761963	-597.233276	199.238571	1655.820313	-734.060303	348.952484	1103.713745	-590.899475	-149.612274	1154.850952	-594.533630	368.143646	870.337463	-470.427277	-141.938721	914.182373	-558.845398	139.690964	965.522095	490.342499	-138.576050	929.299255	488.776733	16.113979
-609.670898	206.209900	869.001160	-559.593567	52.351887	870.180603	-665.446289	189.756607	497.838135	-478.359985	-35.683899	502.527618	-635.350525	142.247421	88.019165	-516.753784	-72.639488	109.083885	-675.919556	298.707916	1353.987305	-556.842468	-24.917927	1376.844116	-589.438721	160.877655	1386.972046	-597.375610	198.208801	1655.970703	-733.688538	347.954224	1103.927612	-590.234863	-149.652405	1154.312744	-594.991882	369.084320	870.127625	-468.823303	-140.874374	914.292908	-558.074280	138.660461	965.542419	490.398071	-138.490295	929.330139	488.871826	16.175215
-609.329468	205.620407	869.079041	-559.557983	51.611584	870.328430	-665.506226	189.579483	497.877106	-480.480652	-38.957485	502.807434	-635.354797	142.332047	88.179626	-520.302124	-77.500107	109.302269	-675.644592	298.097626	1354.171387	-556.724243	-25.649012	1376.760620	-589.174500	160.156586	1387.180176	-597.413208	197.177994	1656.185181	-733.285645	347.114777	1104.139038	-589.474243	-149.679779	1153.840698	-595.639648	370.229584	869.840576	-467.122162	-139.873672	914.453552	-557.741333	138.023514	965.612427	490.499268	-138.359161	929.360657	489.000427	16.303768
-609.108765	205.114761	869.180603	-560.070068	51.051586	870.466553	-665.611084	189.402954	497.885651	-483.065186	-42.712509	503.094330	-635.330383	142.403275	88.171402	-524.077209	-82.562515	109.907478	-675.355103	297.412354	1354.376465	-556.604004	-26.321056	1376.694824	-588.946045	159.377960	1387.317017	-597.368530	196.132080	1656.466553	-732.863892	346.524597	1104.367065	-588.617188	-149.790558	1153.435791	-596.445557	371.571381	869.528687	-465.338837	-138.928757	914.580872	-557.671875	137.451172	965.676025	490.600861	-138.301666	929.391479	489.157715	16.415485
-608.683838	204.435760	869.278137	-559.852600	49.901333	870.586670	-665.568787	189.168106	497.831970	-485.411224	-46.019676	503.486633	-635.375488	142.359192	88.091484	-527.644287	-87.447197	110.440407	-675.002136	296.739410	1354.637329	-556.417969	-27.066183	1376.665405	-588.706726	158.631104	1387.476685	-597.521118	194.972549	1656.606934	-732.415649	345.975403	1104.651489	-587.656738	-149.936325	1153.053833	-597.391541	372.931915	869.141052	-463.520050	-138.074997	914.713562	-557.226196	136.524918	965.750916	490.766998	-138.178375	929.413513	489.348022	16.529888
-608.214722	204.037567	869.404175	-560.112122	49.169353	870.721741	-665.503601	188.885040	497.870972	-487.701447	-49.321392	503.771698	-635.310120	142.353348	88.099724	-530.944214	-92.098740	110.876213	-674.619263	296.036926	1354.898315	-556.235107	-27.853935	1376.606934	-588.415771	157.816071	1387.662964	-597.442383	193.828583	1656.906006	-731.925171	345.588715	1105.047974	-586.643860	-150.095612	1152.662842	-598.407593	374.438354	868.775513	-461.570282	-137.388321	914.914063	-556.992126	135.857910	965.854797	490.934387	-138.126297	929.440674	489.567841	16.599819
-607.715515	203.575272	869.579346	-560.223083	48.302448	870.785522	-665.487305	188.496643	497.988495	-490.159180	-52.664097	504.032410	-635.100891	142.258194	88.045975	-534.838684	-96.822502	111.553787	-674.163025	295.244171	1355.209351	-556.095703	-28.701153	1376.566772	-588.050232	156.914307	1387.849609	-597.555237	192.596909	1657.088989	-731.145142	344.707489	1105.398315	-585.551453	-150.432068	1152.311646	-599.529907	376.014648	868.446899	-459.525665	-136.724182	915.135681	-556.679382	135.029861	965.956177	491.104004	-137.958878	929.439270	489.724518	16.749723
-607.231140	202.851257	869.663940	-560.320374	47.297802	870.818604	-665.421265	187.995682	498.111481	-492.563385	-55.906796	504.285919	-635.025024	142.221237	88.070992	-538.174072	-101.282631	111.961601	-673.592712	294.509674	1355.651001	-555.917908	-29.647285	1376.575073	-587.666138	156.005219	1388.056152	-597.546875	191.312347	1657.345215	-730.682861	344.688873	1105.967896	-584.390564	-150.740311	1151.898804	-600.957581	377.716339	868.148865	-457.476379	-136.236603	915.378967	-556.357178	134.053955	965.988831	491.225433	-137.900879	929.456421	489.869812	16.813389
-606.904297	202.059845	869.731201	-560.808838	46.589779	870.878296	-665.457520	187.473724	498.241730	-494.947418	-59.103111	504.489014	-635.047424	142.184631	88.107712	-541.553833	-105.590332	112.405548	-673.031494	293.515778	1355.929321	-555.779785	-30.574076	1376.524780	-587.233154	154.994186	1388.190674	-597.408447	190.031998	1657.674927	-730.201233	344.682251	1106.529663	-583.201538	-151.165268	1151.544678	-602.171143	379.340302	867.912964	-455.312866	-135.786377	915.650574	-556.290588	133.204071	966.019287	491.321472	-137.808472	929.467285	489.995728	16.879530
-606.423340	201.141113	869.786072	-560.662598	45.205086	870.957642	-665.945984	187.255905	498.342621	-497.274323	-62.263626	504.842651	-635.262878	142.039673	88.182159	-544.804321	-109.743553	112.782204	-672.311829	292.718964	1356.292725	-555.598755	-31.572536	1376.493652	-586.792480	154.010056	1388.310791	-597.393188	188.654312	1657.849731	-729.667542	344.838287	1107.060181	-581.924622	-151.606705	1151.185547	-603.484680	381.118408	867.640503	-453.147583	-135.393677	915.993896	-555.867676	132.013550	966.058472	491.430023	-137.746002	929.485596	490.147278	16.926809
-606.040710	200.142303	869.834717	-560.831360	44.022499	871.026489	-665.850952	186.867432	498.306122	-499.527191	-65.238876	505.097382	-635.149536	142.052979	88.145149	-548.123291	-113.963943	113.275352	-671.618896	291.713959	1356.420654	-555.392578	-32.568604	1376.464111	-586.322510	152.935486	1388.382568	-597.185852	187.370865	1658.118652	-729.557617	346.566254	1107.961792	-580.659668	-152.221115	1150.965698	-604.929443	382.996063	867.455139	-450.886200	-135.148880	916.350586	-555.608093	130.870987	966.077698	491.545654	-137.669037	929.500305	490.261566	17.021935
-605.631226	199.295700	869.893921	-560.979309	42.914032	871.099304	-666.292114	186.587341	498.376495	-501.816681	-68.407814	505.412720	-635.314209	141.948380	88.131783	-551.267273	-117.958992	113.663376	-670.770386	290.743195	1356.683594	-555.224182	-33.599739	1376.407959	-585.840759	151.857513	1388.460693	-597.116150	185.934647	1658.228271	-729.212769	347.129913	1108.550903	-579.341553	-152.899292	1150.648193	-606.430664	384.959869	867.192871	-448.690430	-134.926224	916.721924	-555.359070	129.821426	966.115845	491.674652	-137.576569	929.514526	490.409241	17.113255
-605.210754	198.358459	869.957947	-561.060242	41.738953	871.126892	-666.144226	186.148804	498.350983	-504.623291	-72.372360	505.688629	-635.304626	141.923813	88.103615	-554.830444	-122.105377	114.200951	-669.832336	289.729767	1356.951416	-555.049744	-34.775555	1376.433594	-585.295654	150.666275	1388.594849	-596.809082	184.537125	1658.483521	-728.874512	347.802277	1109.154419	-578.079407	-153.407196	1150.209595	-607.938293	386.943878	867.043823	-446.327026	-134.845444	917.181213	-555.059509	128.676651	966.131653	491.863678	-137.511856	929.528809	490.592529	17.189312
-604.796143	197.344116	870.002075	-561.195374	40.533714	871.149414	-665.602844	185.473648	498.366058	-506.578369	-74.941475	505.837494	-635.113342	141.934509	88.090736	-557.585938	-125.832451	114.452911	-668.799988	288.638702	1357.265259	-554.889160	-35.995842	1376.428955	-584.730896	149.354477	1388.729004	-596.565735	183.054077	1658.678711	-728.672729	348.746613	1109.963623	-576.751282	-154.556198	1150.144531	-609.349121	388.860626	867.073914	-443.988739	-134.924271	917.720093	-554.794006	127.479500	966.135803	492.019684	-137.467316	929.537109	490.752106	17.221754
-604.448547	196.406662	870.086304	-561.298950	39.379932	871.090271	-666.262451	185.192062	498.629272	-508.671906	-77.584534	505.882080	-635.479797	141.717377	88.136108	-560.284912	-129.431366	114.576378	-667.709412	287.493347	1357.632690	-554.690247	-37.333412	1376.422363	-584.146912	148.001831	1388.847168	-596.337158	181.487167	1658.800293	-728.282410	349.388733	1110.737915	-575.506165	-155.497711	1149.884888	-610.929321	390.899536	867.063171	-441.733490	-135.125793	918.266541	-554.513794	126.297112	966.113586	492.167358	-137.425964	929.553406	490.905151	17.237675
-604.092712	195.365891	870.121033	-561.428589	38.169231	871.024475	-665.806152	184.671677	498.693237	-510.605927	-80.004478	505.880585	-635.369324	141.669739	88.172920	-562.612366	-132.824493	114.544174	-666.558289	286.284424	1357.942993	-554.533325	-38.697132	1376.419189	-583.530151	146.592651	1388.939453	-595.938721	179.983261	1659.024292	-727.416626	349.027618	1111.394165	-574.300049	-156.528748	1149.635010	-612.605103	393.082947	867.086731	-439.340393	-135.384186	918.862610	-554.222595	125.061760	966.054626	492.268585	-137.348480	929.538574	491.031281	17.275496
-603.750122	194.297119	870.190979	-561.556885	37.021214	870.952881	-665.551208	184.076065	498.710480	-512.648926	-82.400574	505.842621	-635.381104	141.540237	88.104225	-565.186646	-136.169495	114.549500	-665.373352	285.030457	1358.212402	-554.351318	-40.124687	1376.340454	-582.860168	145.120621	1388.975220	-595.555725	178.379318	1659.126953	-727.106018	349.928009	1112.259521	-573.138855	-157.634415	1149.413208	-614.233276	395.066467	867.148132	-437.023193	-135.791550	919.468506	-553.917053	123.830765	966.004883	492.379303	-137.323517	929.548462	491.161377	17.303541
-603.408081	193.244049	870.256042	-561.560425	35.776543	870.912842	-665.333008	183.544373	498.680939	-514.685181	-84.534172	505.739075	-635.350281	141.464325	88.090752	-567.244263	-139.221878	114.326813	-664.130554	283.755524	1358.470703	-554.178772	-41.524982	1376.227905	-582.217041	143.647644	1389.009277	-595.186646	176.757385	1659.135620	-726.789612	350.872620	1113.121216	-572.018372	-158.894028	1149.167847	-615.536560	397.079346	867.396484	-434.736694	-136.241684	920.123657	-553.573486	122.591347	965.972412	492.500488	-137.272339	929.530518	491.295410	17.365313
-603.046509	192.062897	870.256897	-561.520813	34.547306	870.817444	-665.229309	183.102448	498.653870	-516.566711	-86.480598	505.550018	-635.383728	141.346436	88.042900	-569.241821	-142.265686	114.039940	-662.883057	282.421570	1358.727295	-553.914246	-43.053276	1376.114380	-581.524353	142.153152	1388.970581	-594.703003	175.103989	1659.165771	-726.533630	351.817566	1114.059204	-570.992737	-160.198532	1148.972900	-617.189453	399.034302	867.524292	-432.468048	-136.801254	920.785034	-553.189880	121.314369	965.875549	492.629333	-137.244751	929.522827	491.417908	17.426832
-602.760010	190.745163	870.240540	-561.574036	33.263084	870.715454	-664.922729	182.550629	498.645233	-518.648804	-88.383621	505.293701	-635.505737	141.380859	88.060234	-571.088196	-145.136520	113.655739	-661.587036	281.065216	1359.072510	-553.714172	-44.592064	1375.995605	-580.788269	140.571457	1388.935303	-594.196716	173.415939	1659.189819	-726.308167	352.542816	1114.934937	-570.020630	-161.634048	1148.755249	-619.304321	401.101471	867.653259	-430.190582	-137.446030	921.507202	-552.884338	119.949677	965.763855	492.798187	-137.199844	929.510315	491.582062	17.479975
-602.614136	189.343353	870.203918	-561.619812	31.765352	870.496765	-664.844238	182.017319	498.644165	-520.694763	-90.165497	504.925140	-635.384155	141.202820	88.049637	-572.710144	-147.806641	113.045280	-660.361877	279.576935	1359.267212	-553.464661	-46.218410	1375.918701	-580.064819	138.916809	1388.910034	-593.571350	171.715210	1659.274658	-726.014465	353.246887	1115.930176	-569.109253	-163.019958	1148.447388	-620.837524	403.108673	868.086914	-427.933350	-138.329651	922.307251	-552.616638	118.405914	965.576843	492.970978	-137.171112	929.523560	491.736603	17.478762
-602.350403	188.362747	870.297058	-561.989014	30.570314	870.174561	-664.801575	181.425064	498.807220	-522.614624	-91.566833	504.378754	-635.430237	141.103577	88.042061	-573.844238	-150.218506	112.191078	-659.092834	278.061646	1359.534424	-553.193848	-47.921516	1375.755737	-579.293274	137.195038	1388.930908	-593.035828	169.860718	1659.234131	-725.846191	353.990784	1116.889038	-568.263123	-164.568985	1148.172607	-622.328430	404.983002	868.663757	-425.745911	-139.270233	923.109314	-552.396484	117.008263	965.402405	493.194580	-137.145569	929.528687	491.905914	17.493914
-601.903259	187.279221	870.336609	-561.930603	29.175323	869.888184	-664.772827	180.856201	498.936188	-524.783020	-92.986023	503.839081	-635.449402	141.010574	88.050392	-574.882690	-152.485992	111.254379	-657.861145	276.473602	1359.811157	-552.977234	-49.657288	1375.562134	-578.559509	135.462921	1388.909912	-592.387329	167.983200	1659.230835	-725.593994	354.598358	1117.835938	-567.487671	-166.235245	1147.887207	-623.703430	406.711090	869.220764	-423.653809	-140.290649	923.909424	-551.930908	115.538734	965.230103	493.370422	-137.145233	929.549866	492.048431	17.500324
-601.419128	185.997864	870.333740	-561.799622	27.774609	869.591370	-664.611633	180.273438	498.975037	-527.127686	-94.283104	503.225250	-635.588745	141.000870	88.069710	-575.811340	-154.470184	110.101097	-656.624878	274.843475	1360.018188	-552.727051	-51.449619	1375.410645	-577.805603	133.642715	1388.864502	-591.718384	166.083374	1659.193359	-725.345276	355.079895	1118.835327	-566.802429	-167.950745	1147.594360	-625.019653	408.355347	869.826294	-421.641907	-141.443253	924.682373	-551.418396	114.000107	965.030396	493.523438	-137.147507	929.563599	492.187225	17.522799
-600.954041	184.767792	870.324524	-561.629883	26.335939	869.251160	-664.515808	179.607254	498.980988	-529.545288	-95.472290	502.620056	-635.585999	140.921219	88.035675	-576.499878	-156.152206	108.814339	-655.392334	273.160614	1360.197998	-552.397522	-53.310127	1375.170532	-576.877441	131.900040	1388.914429	-591.002686	164.140869	1659.155029	-725.073364	355.431763	1119.696167	-566.164490	-169.692871	1147.335449	-626.147034	409.895355	870.427673	-419.715485	-142.690170	925.445068	-550.887146	112.454872	964.803040	493.594696	-137.179794	929.593079	492.246185	17.508085
-600.414001	183.462814	870.268799	-561.358643	24.747639	868.941467	-664.312012	178.897491	498.979401	-532.142212	-96.481400	501.869537	-635.511597	140.824936	87.958382	-577.008850	-157.539795	107.375412	-654.200134	271.479919	1360.411743	-552.118225	-55.102695	1374.930664	-576.289734	129.973679	1388.667725	-590.276245	162.153320	1659.092529	-724.806885	355.701477	1120.571411	-565.604736	-171.518463	1147.012329	-627.418823	411.478973	871.200500	-417.863098	-144.059204	926.179871	-550.283386	110.841576	964.568726	493.704132	-137.159027	929.602417	492.317535	17.537085
-599.929871	182.065567	870.276062	-561.132996	23.194979	868.546692	-664.153259	178.185471	499.040863	-534.827148	-97.334465	501.071014	-635.558777	140.737640	87.933792	-577.477783	-158.692947	105.775192	-653.055237	269.706390	1360.590088	-551.817810	-57.044987	1374.696411	-575.408020	128.141312	1388.682617	-589.437012	160.134995	1659.112061	-724.551575	355.775909	1121.477295	-565.081360	-173.464127	1146.723511	-628.202820	412.661499	871.909790	-416.108124	-145.467987	926.882568	-549.708984	109.124077	964.320862	493.836151	-137.184799	929.610657	492.451202	17.530880
-599.341553	180.651535	870.281067	-560.803223	21.577290	868.140381	-663.884338	177.460892	499.104614	-537.497498	-98.078659	500.192719	-635.486023	140.643188	87.918938	-577.592651	-159.565964	104.066132	-651.893860	267.862427	1360.766113	-551.495056	-59.051708	1374.454102	-574.549683	126.178970	1388.620361	-588.721375	158.008942	1658.987915	-724.313843	355.727692	1122.389160	-564.632202	-175.334976	1146.323120	-629.250732	413.889557	872.718750	-414.451416	-147.092102	927.585632	-549.063171	107.350273	964.076599	493.983307	-137.179520	929.611572	492.569183	17.520058
-598.764648	179.124634	870.300964	-560.519287	19.920374	867.799866	-663.599304	176.679321	499.257599	-540.307983	-98.768105	499.314514	-635.543213	140.536133	87.913803	-577.825073	-159.997177	102.197838	-650.733521	265.961090	1361.006714	-551.129944	-61.111691	1374.206909	-573.735596	124.161308	1388.537476	-587.922852	155.843262	1658.921875	-724.079651	355.519562	1123.232300	-564.230103	-177.287903	1145.987427	-630.074280	414.820129	873.492249	-412.907471	-148.781906	928.209900	-548.463379	105.522774	963.876038	494.170349	-137.168945	929.612427	492.747681	17.532557
-598.145020	177.593201	870.286926	-560.181091	18.261078	867.368042	-663.357544	175.994278	499.336334	-543.181946	-99.299088	498.374329	-635.527405	140.425995	87.932289	-577.895081	-160.203979	100.336960	-649.544434	264.006256	1361.182983	-550.661560	-63.235142	1373.923462	-572.959351	122.020699	1388.309692	-587.092773	153.606567	1658.828247	-723.824707	355.225891	1124.110229	-563.821594	-179.371262	1145.676392	-630.714172	415.592102	874.274170	-411.455627	-150.539261	928.793518	-547.794922	103.664894	963.606750	494.335663	-137.215134	929.597412	492.898895	17.517340
-597.524780	176.061218	870.324585	-559.912170	16.676868	866.996033	-662.902283	175.418839	499.416199	-545.997131	-99.686409	497.449219	-635.418945	140.365738	87.953934	-578.088013	-160.162094	98.511833	-648.473938	262.026154	1361.256226	-550.263855	-65.354034	1373.624390	-572.158508	119.951965	1388.166016	-586.197388	151.362076	1658.774292	-723.545471	354.731018	1124.805786	-563.493286	-181.408493	1145.312012	-631.344482	416.271332	875.049438	-410.136658	-152.394592	929.316345	-547.192810	101.830055	963.403687	494.482025	-137.253769	929.596497	493.052673	17.529715
-596.697449	174.278717	870.375549	-559.445618	15.315434	866.982178	-662.491089	174.369659	499.403503	-548.720459	-99.873131	496.528137	-635.428711	140.266647	87.890511	-578.361755	-159.959457	96.725502	-647.376160	259.982269	1361.431396	-549.730591	-67.569885	1373.212402	-571.301758	117.819092	1388.012939	-585.416382	149.042206	1658.604614	-723.232117	354.014526	1125.516479	-563.141541	-183.546127	1145.047119	-631.677185	416.622559	875.728333	-408.986633	-154.390884	929.864380	-546.546326	100.162186	963.427856	494.603912	-137.274918	929.601501	493.175110	17.519058
-596.229980	172.663345	870.398132	-559.771973	14.166141	866.725708	-662.185425	173.594696	499.476471	-551.362549	-99.997452	495.570465	-635.413269	140.116119	87.840401	-578.581055	-160.107529	95.323471	-646.292542	257.813080	1361.482422	-549.149597	-69.781685	1373.040527	-570.378235	115.638649	1387.868896	-584.543091	146.679993	1658.517090	-722.886658	353.151489	1126.078247	-562.813843	-185.728577	1144.733521	-631.892273	416.803101	876.379578	-407.850281	-156.337158	930.219543	-546.306396	98.510849	963.269287	494.719574	-137.268021	929.642883	493.285126	17.500484
-595.510498	170.826279	870.357300	-558.315430	10.617766	865.776550	-661.695618	172.643707	499.531372	-553.488953	-99.947815	495.162689	-635.355347	139.995560	87.798393	-578.909302	-160.650208	94.274612	-645.235291	255.657852	1361.485596	-548.593872	-72.092247	1372.755493	-569.543945	113.396233	1387.778320	-583.658691	144.326035	1658.509277	-722.533386	352.222260	1126.728760	-562.513062	-187.693451	1144.293091	-632.085571	416.964996	877.222717	-406.933411	-158.549438	930.421570	-544.961304	95.434097	962.707764	494.880493	-137.213257	929.653870	493.391846	17.515596
-594.954102	168.989639	870.410400	-557.849670	8.649874	865.307434	-661.206238	171.644241	499.619751	-554.897766	-100.006439	494.873291	-635.343262	139.847595	87.762054	-578.926880	-161.318542	93.713783	-644.312195	253.483765	1361.636963	-548.091797	-74.379181	1372.572876	-568.750244	111.153336	1387.738037	-582.759277	141.905991	1658.649658	-722.148254	351.069702	1127.218018	-562.179443	-190.156647	1144.135132	-632.086243	416.834290	877.897766	-406.128784	-160.751190	930.598694	-544.304016	93.236649	962.464478	495.017426	-137.169556	929.662720	493.478210	17.507288
-594.426392	167.157364	870.440247	-557.415771	6.678009	864.918396	-660.622437	170.632782	499.688843	-555.508789	-100.333282	495.049286	-635.344238	139.647598	87.790863	-578.270081	-161.669891	93.374336	-643.233215	251.229813	1361.827148	-547.326965	-76.774727	1372.405762	-567.819824	108.812141	1387.842407	-581.839539	139.509689	1658.957642	-721.720398	349.795380	1127.802734	-561.863525	-192.386383	1143.900269	-631.748291	416.383972	878.661865	-405.493774	-163.074097	930.655212	-543.694458	91.095863	962.251953	495.173187	-137.152023	929.661255	493.588959	17.509645
-594.016296	165.297791	870.501709	-557.131958	4.576988	864.712219	-660.054932	169.525085	499.768982	-555.615295	-100.987572	495.700531	-635.352661	139.464188	87.827980	-577.615540	-161.964676	93.211273	-642.432922	249.035248	1362.034424	-546.831726	-79.125900	1372.339355	-567.103210	106.517700	1388.039795	-580.886108	137.044922	1659.359131	-721.218079	348.290771	1128.300781	-561.507141	-194.698746	1143.706299	-631.654602	415.862030	879.319092	-405.002136	-165.496689	930.604675	-543.235840	88.953255	962.148499	495.350647	-137.181641	929.666748	493.750488	17.532747
-593.574768	163.461380	870.718262	-556.855896	2.624181	864.854736	-659.463562	168.484955	499.801117	-555.621887	-102.065323	496.471283	-635.398926	139.204880	87.843834	-577.601685	-162.459015	93.307678	-641.496399	246.832413	1362.386353	-546.165771	-81.457207	1372.382446	-566.248535	104.224579	1388.342529	-579.911377	134.573853	1659.788818	-720.676514	346.786957	1128.908447	-561.135315	-196.963928	1143.692627	-631.276550	414.976868	880.079346	-404.700470	-168.000702	930.503113	-542.829224	86.990349	962.314575	495.515015	-137.197983	929.661133	493.879730	17.560415
-593.310425	161.649445	870.911987	-556.802551	0.665744	865.137939	-658.917725	167.325150	499.853729	-555.509583	-103.404289	497.127838	-635.318909	138.940460	87.817543	-577.641785	-163.005920	93.473221	-640.587708	244.684799	1362.788452	-545.484680	-83.732956	1372.530396	-565.378845	101.945969	1388.679932	-578.931458	132.098785	1660.223145	-720.029602	345.023865	1129.545898	-560.739136	-199.235016	1143.817993	-630.491089	413.592346	880.741577	-404.555542	-170.551697	930.389099	-542.564880	85.136925	962.515503	495.650726	-137.191650	929.666626	493.984253	17.556662
-593.063721	159.979065	871.250061	-556.877563	-1.289799	865.407349	-658.478516	166.381378	500.002716	-555.490295	-105.114113	497.593506	-635.263367	138.654190	87.797775	-577.668823	-163.509552	93.560715	-639.677063	242.469650	1363.323242	-544.976624	-85.944572	1372.723267	-564.448547	99.661995	1389.026001	-577.954773	129.528992	1660.629639	-719.264099	342.994049	1130.270508	-560.411499	-201.565033	1144.113770	-630.087158	412.436249	881.776978	-404.634674	-173.275085	930.188354	-542.321411	83.249100	962.768005	495.766876	-137.185150	929.685364	494.088226	17.541281
-592.681396	158.068176	871.645264	-556.845825	-3.101105	866.026672	-657.939941	165.164490	500.033600	-555.417725	-107.099976	497.837128	-635.021362	138.346329	87.706223	-577.780090	-164.070282	93.625916	-638.766602	240.271805	1363.917603	-544.286682	-88.110252	1372.981445	-563.514404	97.394241	1389.407471	-576.887146	126.906990	1661.081543	-718.478088	340.809296	1131.090576	-560.104919	-203.620514	1144.373779	-629.318970	410.589508	882.542480	-404.840179	-176.024124	930.079590	-542.059875	81.463585	963.253296	495.845306	-137.199295	929.722229	494.165710	17.504078
-592.413574	156.253143	872.008484	-556.844910	-4.899115	866.638916	-657.608337	164.196579	500.134949	-555.139526	-109.107697	497.911316	-635.146301	138.282196	87.822456	-577.663696	-164.628998	93.645264	-637.860535	238.076721	1364.564697	-543.678833	-90.301414	1373.191162	-562.668091	95.128075	1389.729858	-575.928589	124.221420	1661.443115	-717.592896	338.458496	1131.869263	-559.837952	-205.702805	1144.614990	-628.538269	408.830322	883.616028	-405.113220	-178.875168	929.906860	-541.864929	79.763474	963.715454	495.916931	-137.208145	929.736633	494.223083	17.453598
-592.042908	154.428818	872.378113	-556.767761	-6.689393	867.245605	-657.152039	163.080444	500.252991	-554.736572	-111.118492	497.815796	-635.071106	138.124695	87.773903	-577.472534	-165.168976	93.633224	-636.950684	235.856766	1365.279419	-543.036011	-92.537033	1373.400635	-561.767334	92.849403	1390.086792	-575.038635	121.445480	1661.707031	-716.713440	336.083405	1132.726440	-559.616577	-207.931824	1144.904907	-627.644409	406.630066	884.481323	-405.438324	-181.824966	929.626709	-541.614929	78.042351	964.190796	495.992950	-137.190689	929.739929	494.276855	17.477995
-591.735229	152.617401	872.638245	-556.772095	-8.467019	867.665405	-656.788574	162.089508	500.331177	-554.106445	-113.058022	497.630432	-634.979309	138.012405	87.783310	-577.160889	-165.746887	93.592606	-636.132629	233.734879	1365.978638	-542.523926	-94.733772	1373.530151	-561.039185	90.589630	1390.343140	-574.092224	118.654770	1661.996460	-715.833862	333.617645	1133.554077	-559.463745	-210.178391	1145.142334	-626.581055	404.266388	885.329712	-405.879395	-184.806442	929.245483	-541.406189	76.291809	964.508911	496.089478	-137.211258	929.735413	494.381775	17.499752
-591.434204	150.815842	872.870667	-556.704346	-10.396996	868.079407	-656.574890	161.978561	500.550598	-553.182434	-114.811264	497.448090	-634.867493	137.934006	87.878853	-576.901917	-166.307861	93.518417	-635.286926	231.523895	1366.697998	-541.968811	-97.012848	1373.652222	-560.258423	88.347794	1390.599487	-573.045288	115.848335	1662.299316	-714.898926	331.130402	1134.218506	-559.333862	-212.401230	1145.293335	-625.373108	401.687500	886.116699	-406.351807	-187.840576	928.749390	-541.205200	74.485222	964.823730	496.199554	-137.262070	929.737793	494.526184	17.507702
-591.135437	149.063538	873.036865	-556.580872	-12.339551	868.253723	-656.343323	161.098572	500.662964	-551.881592	-116.454529	497.107361	-634.686035	137.665070	87.775856	-576.307251	-166.752731	93.365059	-634.406860	229.336243	1367.287964	-541.370056	-99.274681	1373.676636	-559.500549	86.071266	1390.780396	-572.090515	113.014671	1662.492188	-713.919617	328.623688	1134.877563	-559.177124	-214.661987	1145.286133	-624.072632	398.923615	886.782104	-406.878479	-190.908066	928.146301	-540.955933	72.610329	964.981934	496.335449	-137.284836	929.766418	494.674347	17.507132
-590.863220	147.073578	873.125488	-556.410706	-14.320732	868.339172	-656.011780	160.013184	500.672455	-550.383667	-118.025703	496.786102	-634.597412	137.519852	87.743233	-575.883972	-167.246628	93.331894	-633.463074	227.088470	1367.858154	-540.751709	-101.587204	1373.589966	-558.710388	83.757507	1390.918457	-571.224426	110.094780	1662.546997	-712.967041	326.019165	1135.435791	-559.070190	-217.160950	1145.415649	-622.579529	395.698181	887.126648	-407.488556	-194.017670	927.400940	-540.704895	70.609001	965.059204	496.473206	-137.275833	929.787354	494.796265	17.491865
-590.479004	145.020981	873.137939	-556.184692	-16.305897	868.260559	-655.731201	158.765610	500.743317	-548.510437	-119.385246	496.287354	-634.658508	137.469666	87.736290	-575.021301	-167.759903	93.243889	-632.507080	224.790924	1368.279175	-540.054749	-103.898308	1373.362915	-557.870728	81.370575	1390.991211	-570.260681	107.162392	1662.676147	-711.922791	323.315155	1135.806641	-558.916016	-219.446762	1145.118530	-621.016663	392.465942	887.562378	-408.144135	-197.104462	926.551208	-540.395813	68.507118	965.028442	496.566803	-137.247604	929.801636	494.880493	17.459642
-590.063110	142.792419	873.024170	-555.818787	-18.544992	868.061340	-655.573181	157.566666	500.799622	-546.656982	-120.832184	495.849396	-634.460815	137.266052	87.649590	-574.237183	-168.213379	93.080963	-631.523560	222.519730	1368.614258	-539.348572	-106.244278	1373.086182	-557.064148	78.913254	1390.977539	-569.259888	104.195038	1662.666382	-710.859863	320.677124	1136.074341	-558.727600	-222.066589	1144.944336	-619.405151	389.093536	887.833496	-408.820221	-200.338257	925.576538	-540.009766	66.211708	964.876282	496.641235	-137.264252	929.788574	494.933472	17.414305
-589.595764	140.674393	872.885437	-555.367737	-20.680035	867.666077	-655.422974	156.152924	500.805542	-544.709534	-122.295219	495.382507	-634.495972	137.233109	87.636925	-573.381104	-168.738876	92.918808	-630.547485	220.198883	1368.786011	-538.635193	-108.643250	1372.576172	-556.239258	76.460396	1390.818848	-568.321228	101.152893	1662.611328	-709.803467	318.095123	1136.179565	-558.602600	-224.568451	1144.555786	-617.689148	385.571930	887.932007	-409.719788	-203.577621	924.374268	-539.578857	63.924919	964.625977	496.729279	-137.244736	929.771729	494.980011	17.418394
-589.093018	138.284973	872.624451	-554.697571	-22.879370	867.257446	-655.290405	154.939240	500.682648	-542.834167	-123.790192	494.901154	-634.382324	137.045074	87.524124	-572.447571	-169.361572	92.682770	-629.580994	217.830551	1368.819458	-538.026917	-111.177925	1372.029663	-555.456970	73.958450	1390.521973	-567.397827	98.114876	1662.487793	-708.643005	315.435059	1136.050415	-558.441772	-227.037689	1143.909546	-615.834351	381.860596	887.808594	-410.663361	-206.930527	923.009277	-539.062561	61.567009	964.318237	496.788788	-137.339890	929.754578	495.067169	17.399418
-588.488159	135.840134	872.326782	-553.834534	-25.026705	866.800720	-655.117981	153.542480	500.608734	-540.872131	-125.154106	494.464447	-634.197876	136.868607	87.435013	-571.420837	-170.071335	92.447243	-628.535950	215.454544	1368.772583	-537.306213	-113.746758	1371.482788	-554.632874	71.423897	1390.139893	-566.487671	95.041534	1662.302612	-707.428894	312.805969	1135.817261	-558.312988	-229.774017	1143.442871	-613.962036	378.201538	887.660706	-411.658112	-210.200302	921.531433	-538.414978	59.217751	963.973206	496.898010	-137.372650	929.744568	495.170929	17.441273
-587.970337	133.467789	872.050964	-553.129395	-27.338377	866.208069	-654.982422	152.180115	500.537628	-539.229919	-126.719925	494.054138	-634.025635	136.684525	87.320747	-570.105835	-170.779755	92.142685	-627.486206	213.025757	1368.627686	-536.703979	-116.324509	1370.830688	-553.857544	68.839745	1389.784790	-565.535522	91.993713	1662.157471	-706.201660	310.230408	1135.528076	-558.224731	-232.510422	1142.870239	-611.938843	374.288452	887.269714	-412.798035	-213.425507	919.939575	-537.845581	56.719421	963.559814	497.064514	-137.353134	929.769348	495.280548	17.476797
-587.331604	130.921341	871.811646	-552.222595	-30.108511	865.607422	-654.797913	150.671326	500.529755	-537.999451	-128.501205	493.712891	-633.743835	136.516541	87.229362	-569.357788	-171.595490	91.764519	-626.426819	210.481979	1368.444580	-535.916992	-119.111725	1370.337769	-553.058105	66.201172	1389.400269	-564.701233	88.836662	1661.895630	-704.809021	307.448151	1135.130249	-558.090698	-235.135452	1142.338623	-610.089600	370.548523	887.034973	-414.100342	-217.165955	918.425964	-537.121094	53.887218	963.163086	497.168030	-137.336761	929.825684	495.380768	17.457911
-586.755066	128.484619	871.623901	-551.656921	-32.193218	865.021912	-654.693726	149.023209	500.547028	-536.735535	-130.088898	493.248505	-633.469177	136.379517	87.132973	-569.149414	-172.325500	91.504822	-625.393066	207.885941	1368.204834	-535.231140	-121.859222	1369.688354	-552.259033	63.470371	1389.016724	-563.795593	85.660484	1661.653076	-703.425598	304.569122	1134.663330	-558.040588	-237.880020	1141.747803	-607.913208	366.430328	886.644653	-415.403900	-220.441544	916.791138	-536.584351	51.389751	962.796753	497.283051	-137.271454	929.858643	495.485291	17.430151
-585.984619	125.795387	871.355286	-550.619934	-35.035809	864.524170	-654.528381	147.431824	500.552368	-535.557617	-131.678741	492.913696	-633.347534	136.198746	87.041473	-569.494507	-172.896088	91.331078	-624.366394	205.227875	1367.890137	-534.613464	-124.652618	1368.981323	-551.472412	60.695602	1388.638428	-562.880249	82.511971	1661.486572	-702.020142	301.666901	1134.094360	-557.989319	-240.578537	1141.002197	-606.019043	362.536285	886.237671	-416.759064	-223.694092	915.018616	-535.763916	48.520527	962.445740	497.383911	-137.239014	929.868896	495.557861	17.416727
-585.218750	123.225822	871.037109	-549.733582	-37.360340	863.998474	-654.365906	145.687607	500.563812	-534.463013	-133.313370	492.604218	-633.251892	135.980164	86.916977	-569.873047	-173.234833	91.257889	-623.377258	202.544205	1367.501953	-533.858582	-127.553566	1368.352173	-550.645325	57.811634	1388.227417	-561.877930	79.385223	1661.395874	-700.474060	298.518036	1133.375854	-558.007629	-243.206345	1140.217896	-603.886414	358.540253	885.716064	-418.209137	-227.012527	913.157959	-534.967529	45.973385	962.037292	497.490479	-137.229019	929.832947	495.644470	17.407862
-584.395142	120.541466	870.757080	-548.726257	-39.812153	863.578674	-654.151978	144.115479	500.494690	-533.380493	-135.161407	492.261841	-633.183899	135.786636	86.850464	-569.170593	-173.234680	91.158493	-622.459961	199.859146	1367.070923	-533.338318	-130.489609	1367.673828	-549.946045	54.921478	1387.877808	-560.952698	76.222191	1661.262939	-698.892273	295.236603	1132.526611	-558.026611	-245.923111	1139.444336	-601.755920	354.588318	885.116943	-419.819977	-230.266632	911.255371	-534.103638	43.352226	961.706787	497.579254	-137.269379	929.785400	495.698151	17.405514
-583.442566	117.903053	870.589600	-547.570313	-42.393044	863.376465	-653.813843	142.422089	500.504608	-532.832581	-136.859711	492.100128	-632.839172	135.473907	86.642441	-568.598999	-173.283356	91.073944	-621.644226	197.141235	1366.675903	-532.727173	-133.494812	1367.131592	-549.287537	52.003529	1387.599976	-560.083008	73.010025	1661.100830	-697.271912	291.715179	1131.645996	-558.106567	-248.380295	1138.601929	-599.526855	350.715271	884.578674	-421.528351	-233.511459	909.401672	-533.125244	40.746220	961.547913	497.664764	-137.358414	929.726318	495.776581	17.447378
-582.549072	115.074135	870.486023	-546.418396	-45.106018	863.380859	-653.471985	140.783661	500.473328	-532.415771	-138.143677	492.172913	-632.742676	135.232971	86.562408	-568.747437	-173.579712	91.136040	-620.799805	194.382126	1366.380249	-532.151306	-136.542374	1366.744019	-548.602173	49.042480	1387.508423	-559.115234	69.846291	1661.085938	-695.545898	287.875458	1130.781250	-558.255798	-251.132721	1138.208496	-597.114380	346.751404	884.085632	-423.279510	-236.302567	907.557434	-532.157288	38.080399	961.513672	497.746033	-137.420197	929.705200	495.843597	17.455254
-581.571838	112.331505	870.566589	-545.261353	-47.754082	863.536621	-652.856262	138.955719	500.449951	-532.166504	-139.165527	492.443176	-632.614136	135.297180	86.588615	-568.918091	-173.859970	91.141083	-620.067078	191.599243	1366.253906	-531.617432	-139.592041	1366.581055	-547.923889	46.066528	1387.593628	-558.154175	66.642258	1661.198975	-693.728699	283.623932	1130.040039	-558.405212	-253.618195	1137.879761	-594.861877	343.106628	883.955383	-425.250763	-239.890152	906.071655	-531.128845	35.458389	961.642578	497.828827	-137.435547	929.727844	495.916870	17.390791
-580.570435	109.479866	870.750793	-544.012695	-50.482384	863.934692	-651.916260	137.051361	500.465607	-532.143066	-140.191132	492.813293	-632.057251	134.911850	86.430069	-569.032898	-174.050217	91.150589	-619.335083	188.695724	1366.256348	-531.055176	-142.690247	1366.582275	-547.263428	43.057007	1387.805298	-557.189819	63.419960	1661.417603	-691.905212	278.979126	1129.394897	-558.648254	-256.104401	1137.704712	-592.431396	339.270935	883.920410	-427.210205	-243.015121	904.712952	-530.065857	32.832336	961.949280	497.926453	-137.404053	929.791016	495.978363	17.316860
-579.631714	106.603508	871.010010	-542.819519	-53.201290	864.408752	-651.226135	135.302002	500.539185	-532.460449	-141.394028	493.266235	-632.041626	134.869720	86.532043	-569.235229	-174.234756	91.184830	-618.675049	185.786972	1366.348877	-530.476318	-145.789780	1366.686523	-546.589294	40.022503	1388.211060	-556.230042	60.180511	1661.705078	-690.037842	274.032288	1128.864502	-558.953125	-258.538727	1137.671265	-589.912720	335.491089	884.052734	-429.245850	-246.157227	903.499878	-529.044678	30.205822	962.324951	498.054047	-137.374039	929.849792	496.040985	17.277975
-578.575256	103.875908	871.306763	-541.549316	-55.969734	864.943787	-650.613403	133.670013	500.601135	-532.689636	-142.546066	493.739777	-631.552185	134.396729	86.363945	-569.262634	-174.337173	91.204399	-618.103027	182.900467	1366.583984	-529.938660	-148.910934	1366.924194	-545.992554	36.965141	1388.614014	-555.310242	56.972702	1662.004761	-688.140076	268.787262	1128.306396	-559.336487	-260.953125	1137.785400	-587.311401	331.694580	884.232361	-431.446350	-249.305756	902.315735	-527.933716	27.628370	962.752197	498.186920	-137.365448	929.865601	496.153442	17.266598
-577.618591	101.118034	871.553711	-540.369080	-58.859180	865.541443	-649.964478	132.040619	500.545624	-532.968506	-143.833603	494.167328	-631.674866	134.266525	86.486954	-569.235596	-174.425766	91.207565	-617.649292	179.990952	1366.889893	-529.363770	-152.066299	1367.284180	-545.386536	33.955185	1389.000854	-554.312683	53.786842	1662.346558	-686.281799	263.403168	1127.901978	-559.809937	-263.361145	1137.969604	-584.715759	327.909424	884.550964	-433.609955	-252.406677	901.280762	-526.902649	25.045235	963.177551	498.289185	-137.435120	929.844727	496.247070	17.224939
-576.589294	98.427063	871.825195	-539.109680	-61.741692	866.121948	-649.187195	130.384781	500.466278	-533.552979	-145.180328	494.643585	-631.360718	133.972885	86.446480	-569.373108	-174.602859	91.195786	-617.245544	177.094666	1367.315918	-528.790771	-155.226517	1367.669067	-544.758972	30.940306	1389.460449	-553.417114	50.572464	1662.651123	-684.374817	257.809662	1127.542847	-560.330444	-265.804535	1138.202881	-581.981689	324.058075	885.001038	-435.766968	-255.151184	900.246521	-525.788757	22.475306	963.604614	498.412933	-137.474197	929.775085	496.347198	17.281485
-575.469604	95.723129	872.129150	-537.836365	-64.669083	866.759277	-648.377380	128.621414	500.388428	-534.359314	-146.685303	495.129028	-631.020264	133.734390	86.394035	-569.668945	-174.803497	91.256317	-616.911865	174.122528	1367.822876	-528.141174	-158.405167	1368.171631	-544.115967	27.895809	1389.975342	-552.667175	47.338001	1662.924561	-682.534058	252.041138	1127.322510	-560.807129	-268.279358	1138.581055	-579.157715	319.865875	885.464355	-438.041534	-258.584320	899.660950	-524.640625	19.869711	964.082214	498.507141	-137.571503	929.763855	496.440521	17.266695
-574.295105	92.823944	872.445068	-536.570068	-67.612274	867.453918	-647.447510	126.703583	500.368317	-535.020447	-148.122849	495.677521	-630.737610	133.505447	86.312057	-569.743530	-174.984695	91.313774	-616.599121	171.075806	1368.500732	-527.462280	-161.604492	1368.693481	-543.457092	24.758089	1390.644653	-551.856079	44.121841	1663.332520	-680.719604	246.277771	1127.286377	-561.376282	-270.732330	1138.986694	-576.481140	315.662567	886.071106	-440.135834	-261.733978	899.148926	-523.489868	17.172258	964.600525	498.537506	-137.593445	929.748718	496.468079	17.199141
-573.113342	89.955078	872.807739	-535.300232	-70.472420	868.080566	-646.431519	124.660172	500.306061	-536.232483	-149.864349	496.292175	-630.343689	133.290436	86.211121	-570.017395	-175.245544	91.513062	-616.358948	167.960052	1369.196899	-526.757263	-164.771988	1369.281738	-542.803772	21.592592	1391.361328	-551.054688	40.862560	1663.782227	-678.871765	240.476456	1127.339844	-561.937683	-273.248413	1139.492676	-573.806763	311.384277	886.995300	-442.210419	-264.794464	898.746582	-522.320190	14.467753	965.106201	498.612610	-137.573181	929.808533	496.538300	17.103413
-571.827820	87.055298	873.131104	-533.958130	-73.353966	868.730835	-645.412292	122.754158	500.348633	-537.322937	-151.488617	496.972443	-629.939575	133.131638	86.137703	-570.206665	-175.481949	91.662926	-616.056641	164.833359	1369.945923	-526.016541	-167.985611	1369.885010	-542.146484	18.431154	1392.070679	-550.348511	37.630322	1664.221436	-677.046753	234.886185	1127.431396	-562.504517	-275.920074	1140.059204	-570.927612	307.095337	887.975525	-444.110626	-267.888428	898.478333	-521.081787	11.763551	965.608887	498.695129	-137.563232	929.845947	496.589935	17.098961
-570.517822	84.089272	873.370789	-532.592712	-76.428055	869.358337	-644.353210	120.928780	500.200958	-538.589417	-153.300125	497.710724	-629.562988	132.963028	86.074127	-570.487488	-175.826401	91.754112	-615.752014	161.693771	1370.610962	-525.271362	-171.241684	1370.418213	-541.547913	15.266569	1392.674805	-549.744019	34.414223	1664.600830	-675.230408	229.535522	1127.483521	-563.079895	-278.607300	1140.541138	-567.927307	303.044434	889.022278	-445.995819	-271.033142	898.168213	-519.847534	8.954895	966.065979	498.717590	-137.605576	929.869019	496.653290	17.054529
-569.293518	81.062454	873.507751	-531.337280	-79.423889	869.831360	-643.264526	119.138023	500.074463	-539.953613	-155.209625	498.369720	-629.227112	132.811966	86.089470	-570.565002	-176.139801	91.721245	-615.474060	158.515213	1371.221191	-524.522644	-174.533676	1370.820313	-540.935913	12.118505	1393.126709	-549.098999	31.198591	1664.967773	-673.728271	224.590622	1127.619995	-563.656006	-281.294830	1140.842896	-565.217651	298.513611	889.655457	-447.806580	-274.199097	897.739685	-518.663208	6.135680	966.378967	498.760590	-137.677765	929.863647	496.710175	17.023125
-568.026428	77.934540	873.632813	-529.959412	-82.655365	870.286804	-642.156799	117.358170	499.858276	-541.362610	-157.243668	499.012421	-628.950989	132.531509	86.029579	-570.759460	-176.606110	91.605896	-615.116211	155.312164	1371.661865	-523.750244	-177.870865	1371.178345	-540.262878	8.886343	1393.550537	-548.587830	27.948969	1665.219727	-672.160645	219.912033	1127.697388	-564.191772	-284.393250	1141.283936	-563.076538	294.814728	890.383545	-449.443939	-277.344849	897.370605	-517.424072	3.149163	966.685974	498.845062	-137.756927	929.831543	496.802460	17.046679
-566.778748	74.887856	873.783264	-528.740540	-85.759598	870.611877	-641.020203	115.395012	499.740021	-542.762390	-159.303970	499.547302	-628.756653	132.181046	85.992897	-570.876831	-177.053589	91.462982	-614.654724	152.033264	1372.190430	-523.002441	-181.195419	1371.426636	-539.613098	5.563292	1393.890747	-548.147339	24.695835	1665.462158	-670.236572	215.281357	1127.687744	-564.659790	-287.453644	1141.472168	-561.357056	292.160187	891.270691	-450.966644	-280.599854	897.009888	-516.240662	0.156972	966.935486	498.878540	-137.812515	929.795166	496.842834	16.987789
-565.505188	71.558800	873.931580	-527.595398	-88.872635	870.855652	-639.009094	112.724838	499.531830	-544.103210	-161.363998	500.063080	-628.299683	131.918503	85.858292	-570.967957	-177.445114	91.277832	-614.072144	148.709396	1372.691895	-522.193542	-184.584808	1371.587158	-538.864868	2.223163	1394.317749	-547.825989	21.364738	1665.635864	-668.866150	211.193054	1127.994507	-565.018433	-290.518280	1141.610962	-558.807556	288.257690	892.124634	-452.298492	-283.885254	896.662170	-515.076172	-3.036270	967.144775	498.872650	-137.837692	929.786926	496.841492	16.949091
-564.296570	68.315514	874.035278	-526.543640	-91.974640	871.018372	-637.389832	110.773361	499.372620	-545.453491	-163.477371	500.603882	-628.088074	131.592590	85.805199	-571.079590	-177.919601	91.186600	-613.359558	145.301331	1373.111328	-521.432678	-188.005859	1371.722168	-538.132080	-1.203058	1394.676514	-547.431946	18.032999	1665.883057	-667.469177	207.404984	1128.247803	-565.349121	-293.615906	1141.604492	-556.347351	284.683319	892.980713	-453.476959	-287.287598	896.302551	-513.944702	-6.199568	967.277039	498.895935	-137.855728	929.801697	496.866089	16.868172
-562.750183	64.841583	874.126221	-525.176758	-95.208908	871.544373	-635.575989	108.947433	499.208984	-546.725769	-165.509186	501.152283	-627.781128	131.348007	85.774544	-571.191223	-178.420929	91.261124	-612.484070	141.950897	1373.430542	-520.665283	-191.427216	1371.735474	-537.353760	-4.627650	1394.919189	-547.012329	14.745153	1666.145508	-665.992920	203.872345	1128.401855	-565.590210	-296.906342	1141.642212	-553.963074	281.407043	893.751709	-454.591644	-290.617523	895.879761	-512.676514	-9.368011	967.636658	498.885101	-137.896896	929.806641	496.884430	16.817976
-561.475159	61.315998	874.068115	-523.886414	-98.772949	871.804504	-633.506958	106.830910	498.700317	-548.070618	-167.646301	501.732208	-627.561157	131.025177	85.690987	-571.186462	-178.835526	91.249626	-611.536194	138.632584	1373.553711	-519.913147	-194.889008	1371.760010	-536.619385	-8.042117	1395.025757	-546.704041	11.399389	1666.266357	-664.575989	200.599258	1128.431519	-565.760803	-300.209625	1141.601685	-551.583557	278.319641	894.413025	-455.548981	-293.923920	895.393250	-511.483490	-12.744120	967.756775	498.951935	-137.892715	929.817383	496.918274	16.801146
-560.215942	57.962574	874.051025	-522.752686	-102.162819	871.889709	-631.949219	106.182022	498.494354	-549.289551	-169.756500	502.288544	-627.427795	130.619324	85.784027	-571.190308	-179.191116	91.258926	-610.489685	135.264725	1373.553711	-519.271301	-198.387756	1371.687378	-535.907410	-11.431949	1395.048950	-546.493896	8.027154	1666.260498	-663.077332	197.556076	1128.402954	-565.943542	-303.605560	1141.494751	-549.896179	276.078339	894.901611	-456.453613	-297.340546	894.861755	-510.318451	-16.088453	967.799438	499.005859	-137.977951	929.807312	497.001373	16.776068
-558.995422	54.487251	873.936279	-521.588013	-105.781761	871.975281	-629.818665	104.635338	498.148254	-550.607239	-171.875351	502.820251	-627.207703	130.208405	85.744110	-571.193665	-179.535629	91.194611	-609.420227	131.945267	1373.511353	-518.652100	-201.959503	1371.514404	-535.174011	-14.834838	1395.018799	-546.222534	4.669805	1666.257568	-661.602478	194.725128	1128.325806	-566.034973	-307.007721	1141.311646	-548.106567	273.823212	895.384705	-457.147461	-300.689575	894.313843	-509.162292	-19.541912	967.790833	499.049500	-138.039719	929.782959	497.047791	16.793905
-557.820679	50.957821	873.870483	-520.554565	-109.309402	871.985046	-627.673157	103.117699	497.749451	-551.610962	-173.841370	503.197632	-627.029541	129.814850	85.666283	-571.177124	-179.884338	91.082573	-608.265320	128.586960	1373.564941	-518.037415	-205.471725	1371.303101	-534.454651	-18.226837	1394.992188	-545.852295	1.271250	1666.357422	-660.262268	192.136948	1128.444946	-566.025940	-310.426331	1141.015503	-546.067810	271.367310	895.908997	-457.720428	-304.123444	893.735657	-508.076233	-23.057337	967.767883	499.077698	-138.096207	929.761475	497.101868	16.748753
-556.514954	47.344177	873.778015	-519.461121	-112.986801	872.036377	-624.808533	101.512466	497.374146	-553.019287	-176.076355	503.655304	-626.686951	129.448151	85.669693	-571.438354	-180.272552	91.007225	-607.127014	125.170044	1373.567627	-517.556641	-209.009384	1371.038940	-533.686279	-21.746386	1394.946899	-545.529968	-2.174500	1666.378296	-658.916626	189.654266	1128.581543	-565.966431	-313.780060	1140.594116	-544.563721	269.450470	896.441833	-458.059784	-307.509857	893.175415	-506.924377	-26.672604	967.760986	499.077087	-138.138733	929.756714	497.112823	16.663923
-555.384766	43.671555	873.695496	-518.556824	-116.517220	872.020020	-622.053101	100.066254	497.059784	-554.392334	-178.395126	504.049469	-626.477478	129.038727	85.798912	-571.784790	-180.663940	90.930473	-605.960083	121.766365	1373.573975	-517.067322	-212.533905	1370.776611	-532.807129	-25.429331	1394.773438	-545.249390	-5.654351	1666.310303	-657.588562	187.289093	1128.793579	-565.807617	-317.066437	1140.153687	-543.066040	267.561768	896.945129	-458.237183	-310.944153	892.634888	-505.906097	-30.273054	967.711121	499.047211	-138.141205	929.756470	497.085449	16.633366
-554.113403	39.936234	873.531250	-517.485352	-120.237938	872.065796	-618.953430	98.855232	496.551544	-555.723389	-180.625687	504.493469	-626.249390	128.585693	85.892517	-572.548767	-181.098419	90.892418	-604.813538	118.355698	1373.472900	-516.658875	-216.112427	1370.476563	-532.005249	-28.949255	1394.675415	-544.819031	-9.124032	1666.261230	-656.318481	185.125824	1128.905640	-565.585327	-320.348633	1139.729248	-541.724609	265.876221	897.368286	-458.306610	-314.342712	892.073608	-504.795654	-33.929005	967.667175	499.074493	-138.145096	929.761047	497.112701	16.568789
-553.044250	36.249393	873.323120	-516.521667	-123.941460	872.029541	-615.777954	97.562096	496.001740	-557.119385	-183.055450	504.950684	-626.099731	128.045624	85.847244	-572.628662	-181.373093	90.889450	-603.631104	114.964096	1373.383301	-516.198547	-219.613480	1370.188599	-531.250183	-32.424561	1394.415161	-544.368042	-12.572766	1666.157349	-655.201416	183.159988	1129.001587	-565.269470	-323.620667	1139.354492	-540.189758	264.022461	897.673767	-458.206665	-317.659058	891.520752	-503.808258	-37.550117	967.549561	499.038727	-138.221329	929.755676	497.133972	16.530996
-551.925476	32.604965	873.086914	-515.590942	-127.581207	872.016968	-612.248779	96.789757	495.367371	-558.509460	-185.500381	505.413696	-625.969482	127.513771	85.860069	-572.721436	-181.735931	90.931969	-602.491333	111.638802	1373.218140	-515.835510	-223.183670	1369.895874	-530.501648	-35.888397	1394.140625	-543.882690	-16.046093	1665.986328	-654.013733	181.130493	1129.011963	-564.926208	-326.665649	1138.832275	-538.902039	262.496368	897.921631	-457.971283	-321.056793	890.969360	-502.860382	-41.113518	967.444946	499.088074	-138.222580	929.718018	497.181366	16.568747
-550.876648	28.876293	872.808472	-514.637024	-131.322906	871.951477	-608.149963	96.332718	494.542053	-560.044678	-188.017990	505.922058	-625.676758	127.005493	86.087730	-572.792542	-182.120041	90.980942	-601.372742	108.278793	1373.050537	-515.527344	-226.751511	1369.602173	-529.792603	-39.309513	1393.885986	-543.274597	-19.506126	1665.860840	-653.249573	179.234726	1129.227905	-564.518616	-330.026581	1138.523438	-536.890259	259.740997	898.094299	-457.606659	-324.407806	890.467041	-501.945679	-44.761059	967.295288	499.122437	-138.316910	929.707397	497.248535	16.550732
-549.816895	25.271408	872.538025	-513.696045	-134.936523	871.830933	-603.249512	95.129692	493.589813	-561.689880	-190.705002	506.368439	-625.380371	126.597137	86.254433	-573.016479	-182.552444	91.022224	-600.278564	104.911385	1372.973633	-515.209961	-230.253876	1369.255249	-529.023743	-42.776157	1393.662354	-542.689941	-23.048883	1665.645996	-652.011841	177.062943	1129.292725	-564.049866	-333.225342	1138.090820	-535.955688	258.654907	898.486206	-457.091309	-327.761475	890.050232	-501.068695	-48.332722	967.137146	499.132813	-138.347061	929.702148	497.285278	16.517532
-548.786987	21.529421	872.243103	-512.784607	-138.564789	871.754089	-598.030151	94.201187	492.788818	-563.323608	-193.454285	506.839996	-625.055054	126.028702	86.299530	-573.114258	-182.968170	91.066086	-599.167175	101.562340	1372.945190	-514.982788	-233.745712	1368.840088	-528.226074	-46.254002	1393.472900	-542.035645	-26.578556	1665.421265	-650.787537	174.776657	1129.487671	-563.558655	-336.364410	1137.538696	-534.848755	257.351044	898.921509	-456.365479	-331.104919	889.656921	-500.275360	-51.946609	967.003540	499.136230	-138.385056	929.698914	497.321869	16.448530
-547.803223	17.903751	871.916443	-511.926178	-142.076279	871.572998	-592.628296	93.735428	491.975800	-565.082153	-196.266769	507.275726	-624.672180	125.485023	86.606529	-573.171143	-183.348526	91.040604	-598.114929	98.188377	1372.881836	-514.713745	-237.209061	1368.466675	-527.390259	-49.695389	1393.222290	-541.336609	-30.155579	1665.127808	-649.622742	172.515533	1129.698608	-562.988342	-339.443604	1137.045410	-533.686707	255.999466	899.373352	-455.544159	-334.395355	889.304565	-499.524963	-55.486374	966.802307	499.103668	-138.419907	929.706665	497.330444	16.390690
-546.885559	14.255170	871.438538	-510.980194	-145.663208	871.351868	-586.844055	93.484604	491.009918	-566.787109	-199.064819	507.729370	-624.355957	124.983391	87.035088	-573.220825	-183.809555	91.052353	-597.089722	94.866646	1372.762573	-514.398926	-240.633682	1367.984009	-526.657837	-53.063194	1392.812256	-540.575562	-33.696526	1664.730957	-648.577209	170.363129	1129.871582	-562.401917	-342.513397	1136.470581	-532.325073	254.430954	899.674988	-454.579224	-337.658691	888.942810	-498.804077	-58.990952	966.511902	499.082123	-138.451569	929.701843	497.363586	16.318552
-545.986023	10.619856	870.852417	-510.017761	-149.196274	871.044678	-580.582336	93.308670	489.950745	-568.407104	-201.819733	508.158478	-623.727417	124.464241	87.499313	-573.141174	-184.235947	91.040276	-596.057922	91.591820	1372.450806	-514.068970	-243.993912	1367.465210	-525.929871	-56.383389	1392.226074	-539.778564	-37.222908	1664.179443	-647.465698	168.149017	1129.874634	-561.791504	-345.641785	1135.928955	-531.263184	253.227783	899.889404	-453.517609	-340.878815	888.549316	-498.104431	-62.444984	966.128967	499.045013	-138.501480	929.694336	497.376465	16.312004
-545.195923	7.056205	870.168518	-509.132233	-152.614166	870.702454	-574.208252	93.291504	488.836395	-569.976379	-204.553146	508.569946	-623.118164	123.882256	87.870834	-573.115540	-184.625076	91.055923	-595.062317	88.401527	1372.114380	-513.712952	-247.276337	1366.875977	-525.179077	-59.642929	1391.537964	-538.981628	-40.800175	1663.450317	-646.102844	165.666946	1129.643555	-561.176575	-348.804688	1135.292847	-530.420776	252.273285	900.059265	-452.383209	-344.113861	888.073242	-497.526611	-65.766418	965.684875	499.031830	-138.559937	929.701782	497.423737	16.290434
-544.343994	3.611953	869.426208	-508.116364	-155.995132	870.284729	-567.557373	93.165543	487.653564	-571.268982	-207.082321	508.804749	-622.436401	123.414230	88.590157	-572.752136	-185.039536	91.061844	-594.032776	85.200409	1371.718750	-513.344299	-250.513748	1366.106567	-524.452393	-62.848080	1390.721436	-538.014709	-44.293911	1662.721436	-644.599060	162.875214	1129.187134	-560.542542	-351.787537	1134.430542	-529.402832	251.040527	900.065186	-451.027985	-347.313690	887.638306	-496.929169	-69.027992	965.197632	499.051727	-138.566772	929.677429	497.471039	16.330179
-543.590332	0.206622	868.629150	-507.179474	-159.222092	869.759827	-561.270264	92.973671	486.630493	-572.383728	-209.501450	508.937103	-621.725037	122.836861	89.229591	-572.171204	-185.245605	90.983131	-593.103821	82.031807	1371.317993	-512.947632	-253.669113	1365.211914	-523.665039	-65.997635	1389.866089	-537.148682	-47.857018	1661.797852	-643.386963	160.396973	1128.938721	-559.847534	-355.001709	1133.592651	-528.406616	249.735382	900.062988	-449.576080	-350.493713	887.204956	-496.440063	-72.220345	964.636047	499.116028	-138.582565	929.665649	497.576019	16.301826
-542.927246	-3.213682	867.682739	-506.220581	-162.413849	869.124695	-554.977173	92.536545	485.469574	-573.224731	-211.683304	508.950287	-620.906555	122.318626	90.048225	-570.909180	-185.236404	90.948586	-592.146912	78.923309	1370.776123	-512.474304	-256.794495	1364.174805	-522.807251	-69.106987	1388.958252	-536.151123	-51.369678	1660.850464	-642.072266	157.885010	1128.566162	-559.095032	-358.233459	1132.599365	-527.741150	248.808060	900.079529	-448.050385	-353.658691	886.653687	-495.990326	-75.357956	963.941101	499.172180	-138.581467	929.669800	497.658051	16.263718
-542.476624	-6.675735	866.583618	-505.339294	-165.546768	868.396240	-549.055969	92.098541	484.361053	-573.850830	-213.852371	508.924988	-619.921692	121.697731	90.888290	-570.330139	-185.553665	90.845230	-591.241455	75.892967	1370.112793	-512.009521	-259.831512	1362.936157	-521.971924	-72.172569	1387.932739	-535.110229	-54.893753	1659.811401	-641.059204	155.582169	1128.150269	-558.325867	-361.711273	1131.543701	-526.551819	247.072647	899.768616	-446.358704	-356.788239	886.032104	-495.717743	-78.430420	963.126282	499.176941	-138.596725	929.682007	497.712097	16.207550
-542.195313	-10.211623	865.267273	-504.605927	-168.694397	867.634583	-543.588257	91.613129	483.196838	-574.333435	-215.866898	508.842316	-618.837952	120.929207	91.835442	-570.451721	-185.925659	90.734947	-590.341431	72.953476	1369.255615	-511.459167	-262.753998	1361.557251	-521.151367	-75.178505	1386.682007	-534.009644	-58.300278	1658.731934	-639.927917	153.230179	1127.418579	-557.558777	-364.798096	1130.196899	-525.635620	245.766800	899.285278	-444.618927	-359.920563	885.250488	-495.610443	-81.431786	962.176392	499.147156	-138.650513	929.669800	497.725159	16.207516
-541.641602	-13.054696	863.926514	-503.832001	-171.422882	866.715454	-538.616760	91.123016	482.161377	-574.469299	-217.797623	508.753479	-617.807495	119.925148	92.854782	-570.431885	-186.246323	90.605064	-589.472229	70.112350	1368.211426	-510.866669	-265.627960	1360.095825	-520.373291	-78.105644	1385.340210	-532.910095	-61.674622	1657.579102	-639.028992	151.137802	1126.651855	-556.690613	-368.261261	1128.925171	-524.664612	244.194550	898.588135	-442.860626	-362.990692	884.389160	-495.390656	-84.022285	961.157715	499.083771	-138.711670	929.664185	497.715057	16.191341
-541.593140	-16.353291	862.267761	-503.308929	-174.431534	865.840393	-533.889526	90.726250	481.164001	-574.512939	-219.729462	508.670624	-616.473816	118.782341	93.868553	-570.220398	-186.361099	90.517815	-588.641479	67.359100	1367.113770	-510.227692	-268.381866	1358.525757	-519.589172	-80.925255	1383.940918	-531.834961	-65.028267	1656.358032	-637.993835	149.002304	1125.632324	-555.844299	-371.618378	1127.453857	-524.052002	243.094360	897.816040	-441.024872	-366.027344	883.437866	-495.515289	-86.701317	959.965149	499.009033	-138.721771	929.637085	497.720856	16.189764
-541.339111	-19.270580	860.739075	-502.821991	-177.101212	865.000916	-530.017029	89.793915	480.133667	-574.273560	-221.615326	508.598022	-615.610962	117.316383	95.147675	-569.788025	-186.479172	90.446678	-587.878784	64.713669	1365.968994	-509.632721	-271.014191	1356.866577	-518.660034	-83.838493	1382.598999	-530.669128	-68.272331	1655.272827	-636.976501	146.966644	1124.602417	-554.927063	-375.001007	1125.908203	-523.463440	242.033264	897.086426	-439.186310	-369.052368	882.442078	-495.637665	-89.140114	958.885315	498.982208	-138.721313	929.619080	497.732666	16.205742
-541.191223	-22.052132	859.296448	-502.587128	-179.645966	864.267822	-525.949585	89.431931	479.767853	-573.901245	-223.562912	508.334442	-614.194946	115.735725	96.318321	-569.917908	-186.675140	90.361153	-587.117371	62.128410	1364.902832	-509.028442	-273.554596	1355.169312	-517.897888	-86.515015	1381.363159	-529.438232	-71.474731	1654.312988	-636.104919	144.964890	1123.584839	-553.954346	-378.427002	1124.308228	-522.625916	240.628235	896.230591	-437.337036	-372.022491	881.443665	-495.920990	-91.456009	957.893616	499.031433	-138.660965	929.583740	497.786926	16.214806
-541.051392	-24.761410	857.995850	-502.347321	-182.255310	863.679382	-522.441040	88.850288	479.565704	-572.971497	-225.180191	507.992035	-612.820435	113.703194	97.491173	-570.056763	-186.859879	90.285973	-586.395874	59.636894	1363.893188	-508.400391	-276.076721	1353.497803	-517.188904	-89.133705	1380.209595	-528.217407	-74.594292	1653.487549	-635.124756	142.703629	1122.509399	-552.888428	-381.793579	1122.703125	-521.536865	238.821854	895.301331	-435.525909	-374.882874	880.466064	-496.218018	-93.774437	957.045471	499.077515	-138.641449	929.581482	497.837524	16.207912
-541.021240	-27.395386	856.871338	-502.341827	-184.656555	863.165283	-519.238098	88.263596	479.668152	-572.109680	-226.930511	507.703217	-611.133484	111.428337	98.854164	-570.183899	-187.086044	90.214256	-585.686340	57.255890	1362.934570	-507.772827	-278.483887	1351.952759	-516.522583	-91.728882	1379.184326	-526.831543	-77.616814	1652.823730	-634.577393	140.976913	1121.705933	-551.765686	-385.121063	1121.210083	-520.825867	237.118408	894.502930	-433.758331	-377.772064	879.462158	-496.620819	-96.008453	956.307495	499.153046	-138.633377	929.575195	497.927887	16.187904
-541.012756	-29.847544	856.017822	-502.443726	-187.015778	862.866455	-516.262939	87.556190	479.925934	-571.339844	-228.725327	507.504608	-609.408447	108.850479	100.126129	-570.406433	-187.311142	90.219391	-585.047913	54.899105	1362.060059	-507.173920	-280.811401	1350.533447	-515.849487	-94.181885	1378.226196	-525.520630	-80.597771	1652.241455	-634.140930	139.421539	1120.970703	-550.574097	-388.323669	1119.898926	-520.127319	235.250443	893.623718	-432.153503	-380.619781	878.525085	-497.065857	-98.180290	955.809570	499.180298	-138.655197	929.570679	497.997467	16.191576
-540.934937	-32.244389	855.419678	-502.540436	-189.299850	862.736267	-513.568542	86.770683	480.359436	-570.381348	-230.239746	507.355835	-607.444641	106.019012	101.237610	-570.026611	-187.403915	90.261665	-584.494507	52.687439	1361.359253	-506.680145	-282.983948	1349.272705	-515.191101	-96.557732	1377.364014	-524.196716	-83.448418	1651.738525	-633.785828	137.864029	1120.332886	-549.312195	-391.447571	1118.755859	-519.573792	233.231964	892.773254	-430.599274	-383.389832	877.723145	-497.420074	-100.334801	955.513062	499.166962	-138.675827	929.562378	498.026581	16.188499
-540.523315	-34.723339	855.123657	-502.551422	-191.491226	862.726624	-510.934845	85.804153	480.936249	-569.196472	-231.487976	507.171753	-605.233643	103.116951	102.317703	-570.539551	-187.636993	90.324425	-583.931824	50.469490	1360.866089	-506.186584	-285.081146	1348.273682	-514.601501	-98.859451	1376.656372	-522.874817	-86.293686	1651.320923	-633.518127	136.310745	1119.920532	-548.009094	-394.332092	1117.869629	-519.201111	230.925507	892.061157	-429.151398	-386.082825	877.074463	-497.520752	-102.609772	955.429016	499.160950	-138.694687	929.558228	498.052094	16.217636
-540.174316	-36.864681	855.149902	-502.486816	-193.392334	862.748047	-508.692047	84.744942	481.697845	-567.955933	-232.528549	507.057312	-603.077148	100.252014	103.352463	-570.507568	-187.765747	90.406616	-583.412720	48.322529	1360.692383	-505.713318	-287.146454	1347.512817	-513.980835	-101.140678	1376.192261	-521.505676	-89.012321	1651.106323	-633.310791	134.714737	1119.923706	-546.750793	-397.035889	1117.249023	-519.110962	228.620697	891.618164	-427.851227	-388.737762	876.593811	-497.556641	-104.716553	955.522217	499.132172	-138.672852	929.574585	498.042297	16.240707
[truncated: 40 more columns]
