# Supplementary material for: A dyadic stimulus set of audiovisual affective displays for the study of multisensory, emotional, social interactions
Source: Behav Res Methods. 2015 Nov 5;48(4):1285–95. doi: 10.3758/s13428-015-0654-4 (PMC5101291; doi:10.3758/s13428-015-0654-4)
Supplement: Supplementary file 1 — (ZIP 270 MB) [file 13428_2015_654_MOESM1_ESM.zip › supplementary_material_2_stimuli_set_files/F/F20.txt]

0	0	0	0	0	0	0	0	0	0	0	0	0	0	0	0	0	0	0	0	0	0	0	0	0	0	0	0	0	0	0	0	0	0	0	0	0	0	0	0	0	0	0	0	0	0	0	0	0	0
0	0	0	0	0	0	0	0	0	0	0	0	0	0	0	0	0	0	0	0	0	0	0	0	0	0	0	0	0	0	0	0	0	0	0	0	0	0	0	0	0	0	0	0	0	0	0	0	0	0
0	0	0	0	0	0	0	0	0	0	0	0	0	0	0	0	0	0	0	0	0	0	0	0	0	0	0	0	0	0	0	0	0	0	0	0	0	0	0	0	0	0	0	0	0	0	0	0	0	0
0	0	0	0	0	0	0	0	0	0	0	0	0	0	0	0	0	0	0	0	0	0	0	0	0	0	0	0	0	0	0	0	0	0	0	0	0	0	0	0	0	0	0	0	0	0	0	0	0	0
0	0	0	0	0	0	0	0	0	0	0	0	0	0	0	0	0	0	0	0	0	0	0	0	0	0	0	0	0	0	0	0	0	0	0	0	0	0	0	0	0	0	0	0	0	0	0	0	0	0
0	0	0	0	0	0	0	0	0	0	0	0	0	0	0	0	0	0	0	0	0	0	0	0	0	0	0	0	0	0	0	0	0	0	0	0	0	0	0	0	0	0	0	0	0	0	0	0	0	0
0	0	0	0	0	0	0	0	0	0	0	0	0	0	0	0	0	0	0	0	0	0	0	0	0	0	0	0	0	0	0	0	0	0	0	0	0	0	0	0	0	0	0	0	0	0	0	0	0	0
0	0	0	0	0	0	0	0	0	0	0	0	0	0	0	0	0	0	0	0	0	0	0	0	0	0	0	0	0	0	0	0	0	0	0	0	0	0	0	0	0	0	0	0	0	0	0	0	0	0
0	0	0	0	0	0	0	0	0	0	0	0	0	0	0	0	0	0	0	0	0	0	0	0	0	0	0	0	0	0	0	0	0	0	0	0	0	0	0	0	0	0	0	0	0	0	0	0	0	0
0	0	0	0	0	0	0	0	0	0	0	0	0	0	0	0	0	0	0	0	0	0	0	0	0	0	0	0	0	0	0	0	0	0	0	0	0	0	0	0	0	0	0	0	0	0	0	0	0	0
0	0	0	0	0	0	0	0	0	0	0	0	0	0	0	0	0	0	0	0	0	0	0	0	0	0	0	0	0	0	0	0	0	0	0	0	0	0	0	0	0	0	0	0	0	0	0	0	0	0
0	0	0	0	0	0	0	0	0	0	0	0	0	0	0	0	0	0	0	0	0	0	0	0	0	0	0	0	0	0	0	0	0	0	0	0	0	0	0	0	0	0	0	0	0	0	0	0	0	0
0	0	0	0	0	0	0	0	0	0	0	0	0	0	0	0	0	0	0	0	0	0	0	0	0	0	0	0	0	0	0	0	0	0	0	0	0	0	0	0	0	0	0	0	0	0	0	0	0	0
0	0	0	0	0	0	0	0	0	0	0	0	0	0	0	0	0	0	0	0	0	0	0	0	0	0	0	0	0	0	0	0	0	0	0	0	0	0	0	0	0	0	0	0	0	0	0	0	0	0
0	0	0	0	0	0	0	0	0	0	0	0	0	0	0	0	0	0	0	0	0	0	0	0	0	0	0	0	0	0	0	0	0	0	0	0	0	0	0	0	0	0	0	0	0	0	0	0	0	0
0	0	0	0	0	0	0	0	0	0	0	0	0	0	0	0	0	0	0	0	0	0	0	0	0	0	0	0	0	0	0	0	0	0	0	0	0	0	0	0	0	0	0	0	0	0	0	0	0	0
0	0	0	0	0	0	0	0	0	0	0	0	0	0	0	0	0	0	0	0	0	0	0	0	0	0	0	0	0	0	0	0	0	0	0	0	0	0	0	0	0	0	0	0	0	0	0	0	0	0
0	0	0	0	0	0	0	0	0	0	0	0	0	0	0	0	0	0	0	0	0	0	0	0	0	0	0	0	0	0	0	0	0	0	0	0	0	0	0	0	0	0	0	0	0	0	0	0	0	0
0	0	0	0	0	0	0	0	0	0	0	0	0	0	0	0	0	0	0	0	0	0	0	0	0	0	0	0	0	0	0	0	0	0	0	0	0	0	0	0	0	0	0	0	0	0	0	0	0	0
0	0	0	0	0	0	0	0	0	0	0	0	0	0	0	0	0	0	0	0	0	0	0	0	0	0	0	0	0	0	0	0	0	0	0	0	0	0	0	0	0	0	0	0	0	0	0	0	0	0
0	0	0	0	0	0	0	0	0	0	0	0	0	0	0	0	0	0	0	0	0	0	0	0	0	0	0	0	0	0	0	0	0	0	0	0	0	0	0	0	0	0	0	0	0	0	0	0	0	0
0	0	0	0	0	0	0	0	0	0	0	0	0	0	0	0	0	0	0	0	0	0	0	0	0	0	0	0	0	0	0	0	0	0	0	0	0	0	0	0	0	0	0	0	0	0	0	0	0	0
0	0	0	0	0	0	0	0	0	0	0	0	0	0	0	0	0	0	0	0	0	0	0	0	0	0	0	0	0	0	0	0	0	0	0	0	0	0	0	0	0	0	0	0	0	0	0	0	0	0
-520.550171	-46.657879	857.434326	-432.462433	-182.819443	858.901978	-532.939575	48.254898	471.802551	-496.148834	-221.258530	501.902161	-478.341400	141.860245	81.287697	-531.497131	-155.186234	90.107643	-567.109192	7.316601	1372.679077	-385.642670	-284.113770	1340.626831	-454.789825	-114.281723	1380.497437	-457.849884	-132.720551	1656.203857	-651.801270	80.776878	1137.009277	-383.455872	-374.529602	1099.567627	-559.647461	167.387726	895.327820	-286.229095	-290.143097	863.016174	-450.544739	-96.920143	953.081238	482.847687	-9.959763	930.501526	493.371277	146.055664
-520.549377	-46.860577	857.380188	-432.545319	-183.025131	858.861572	-533.120544	48.164604	471.810272	-496.239563	-221.394272	501.870728	-478.417511	141.735977	81.275002	-531.416016	-155.140472	90.077217	-566.989380	7.216174	1372.612915	-385.643921	-284.365021	1340.538818	-454.696136	-114.470520	1380.408569	-457.542664	-132.960190	1656.100586	-652.487854	80.514778	1137.154541	-384.119781	-375.377899	1099.651489	-561.331421	166.810120	894.864807	-287.396881	-292.495850	862.369873	-450.570496	-97.121277	953.029175	482.845947	-9.990228	930.490723	493.375488	146.017365
-520.563110	-47.037376	857.343750	-432.617554	-183.240021	858.827087	-533.171326	48.119736	471.816956	-496.353119	-221.566620	501.874237	-478.394592	141.698792	81.312439	-531.449585	-155.176331	90.098030	-566.820313	7.139610	1372.572510	-385.627747	-284.577423	1340.470581	-454.575012	-114.650551	1380.320923	-457.153381	-133.051132	1656.139404	-653.080872	80.205948	1137.262817	-384.770966	-376.316559	1099.792358	-563.102966	166.348358	894.460327	-288.953247	-295.461609	861.463074	-450.601105	-97.323959	952.991638	482.817719	-10.050318	930.488403	493.338806	145.977066
-520.196045	-45.623943	857.604431	-432.704102	-182.726990	858.739685	-532.894592	48.004276	472.018921	-496.340485	-221.395462	501.750122	-478.326599	141.748489	81.329727	-531.325500	-155.139465	90.032616	-566.692078	7.061192	1372.531616	-385.635681	-284.795532	1340.383301	-454.466125	-114.802711	1380.233154	-456.926819	-133.205185	1655.995117	-653.780457	79.986923	1137.399292	-385.429413	-377.313263	1099.984985	-564.753357	165.809052	894.025818	-290.516968	-298.294556	860.567749	-450.391876	-96.760162	953.133545	482.785583	-10.107803	930.486450	493.313263	145.934952
-520.230713	-45.942173	857.471252	-432.781097	-183.009155	858.697449	-533.018921	47.931049	471.993011	-496.442596	-221.486359	501.761627	-478.354156	141.641769	81.313255	-531.293335	-155.088226	90.014847	-566.548401	6.979062	1372.470581	-385.624908	-285.030548	1340.326294	-454.376953	-114.941055	1380.134888	-456.641754	-133.288620	1655.917603	-654.416016	79.643257	1137.494507	-386.124176	-378.285156	1100.188721	-566.396973	165.309875	893.627380	-291.975891	-301.068176	859.820618	-450.440765	-96.996529	953.032166	482.774719	-10.130050	930.492004	493.277039	145.880127
-520.349670	-46.646290	857.315308	-432.805969	-183.475586	858.683838	-533.122681	47.883888	471.911804	-496.579620	-221.720062	501.801147	-478.388916	141.596771	81.331268	-531.404419	-155.191864	90.010956	-566.411072	6.915928	1372.406616	-385.640961	-285.239655	1340.258789	-454.288727	-115.085899	1380.055664	-456.335938	-133.374588	1655.846680	-655.003479	79.214653	1137.500977	-386.806580	-379.213654	1100.354736	-567.933289	164.757736	893.235229	-293.349152	-303.656342	859.154785	-450.531006	-97.446671	952.927429	482.752167	-10.224488	930.475708	493.259735	145.832825
-520.487976	-47.161572	857.181335	-432.891052	-183.860397	858.678955	-533.252563	47.792660	471.844147	-496.721313	-221.939575	501.800842	-478.458740	141.465820	81.307449	-531.340332	-155.198334	90.020004	-566.311584	6.829478	1372.324829	-385.610382	-285.431427	1340.214478	-454.204590	-115.212051	1379.966675	-456.034424	-133.426483	1655.756958	-655.612976	78.790703	1137.546387	-387.466553	-380.159821	1100.583008	-569.572205	164.250793	892.865479	-294.713959	-306.306610	858.543457	-450.643616	-97.780968	952.836731	482.802216	-10.380398	930.487122	493.352600	145.416214
-520.488464	-47.544147	857.074585	-432.877258	-184.170746	858.653076	-533.321350	47.692554	471.787842	-496.840210	-222.123260	501.810852	-478.469696	141.435120	81.309784	-531.438416	-155.281219	90.045883	-566.207458	6.779185	1372.246948	-385.615112	-285.603760	1340.179932	-454.120483	-115.336685	1379.867065	-455.737122	-133.458954	1655.677734	-656.249390	78.369972	1137.584229	-388.137970	-381.127686	1100.762817	-570.931458	163.545288	892.451782	-296.076385	-308.829437	857.980469	-450.634949	-98.058014	952.756897	482.717682	-10.316970	930.477234	493.193237	145.716492
-520.490356	-47.766171	857.005249	-432.907532	-184.401520	858.620178	-533.338379	47.590214	471.735596	-496.762268	-221.294556	501.675323	-478.504822	141.380737	81.296684	-531.135193	-155.087143	89.943138	-566.105530	6.736691	1372.189819	-385.608368	-285.777130	1340.135986	-454.044739	-115.456299	1379.814453	-455.462952	-133.446304	1655.611938	-656.837585	77.891495	1137.589966	-388.810852	-382.124207	1101.007690	-572.352539	162.887375	892.076965	-297.548004	-311.664124	857.352051	-450.634918	-98.255417	952.695862	482.695343	-10.360785	930.457642	493.144867	145.691025
-520.434937	-47.892769	856.962646	-432.872864	-184.596191	858.585144	-533.264282	47.514717	471.707581	-496.929443	-221.695190	501.754852	-478.478546	141.407150	81.322083	-531.184204	-155.126175	89.946075	-566.025269	6.659475	1372.094849	-385.625885	-285.959503	1340.107056	-453.961945	-115.548080	1379.766235	-455.092438	-133.422089	1655.579468	-657.499329	77.434486	1137.609863	-389.464355	-383.042084	1101.244141	-573.900269	162.071701	891.661804	-298.550079	-313.707214	857.081177	-450.581116	-98.418091	952.655029	482.687286	-10.414824	930.453613	493.107239	145.640015
-520.156250	-48.562862	856.878357	-432.891907	-184.849960	858.555908	-533.017883	47.463745	471.599121	-497.134888	-222.224930	501.837189	-478.438049	141.422363	81.314735	-531.441467	-155.292847	89.976906	-565.945862	6.641122	1372.018188	-385.630981	-286.122314	1340.084229	-453.869995	-115.671288	1379.696289	-454.899048	-133.394928	1655.430298	-658.061401	76.951004	1137.607300	-390.129059	-383.868652	1101.436890	-575.055237	161.432693	891.332092	-299.643768	-315.850433	856.804932	-450.436523	-98.834846	952.585693	482.661072	-10.469144	930.454163	493.062744	145.591797
-520.061401	-48.694633	856.863647	-432.874847	-184.992508	858.513611	-532.701294	47.406319	471.580017	-497.320984	-222.558212	501.862457	-478.321075	141.505280	81.335953	-531.556519	-155.376648	89.976486	-565.858276	6.613050	1371.938721	-385.624512	-286.268158	1340.074951	-453.812714	-115.760475	1379.641113	-454.640259	-133.331665	1655.368652	-658.654358	76.470032	1137.635864	-390.810394	-384.777710	1101.673706	-576.533569	160.741684	890.994690	-300.726227	-318.038177	856.526184	-450.351044	-98.988701	952.552246	482.692474	-10.612703	930.447083	493.138794	145.218201
-519.969177	-48.862270	856.829895	-432.825317	-185.164185	858.494995	-532.378723	47.372272	471.563934	-497.347260	-222.610428	501.842285	-478.211060	141.582077	81.356392	-531.540161	-155.375031	89.959106	-565.792297	6.546323	1371.871582	-385.626770	-286.435272	1340.098877	-453.728699	-115.851021	1379.598877	-454.388855	-133.249954	1655.293457	-659.303894	75.928902	1137.630981	-391.405823	-385.697815	1101.972656	-578.227478	159.832397	890.438904	-301.832703	-320.265045	856.273376	-450.273163	-99.152122	952.522949	482.686310	-10.674989	930.450195	493.083221	145.147400
-519.894226	-49.026474	856.814941	-432.820374	-185.350815	858.485596	-533.075073	47.217056	471.541809	-497.418121	-222.669312	501.837708	-478.477814	141.306229	81.319702	-531.531128	-155.414764	89.981979	-565.735718	6.537515	1371.794556	-385.643555	-286.575287	1340.113892	-453.660858	-115.934837	1379.573120	-454.140472	-133.164612	1655.234131	-659.890747	75.433945	1137.627075	-391.896759	-386.791077	1102.338135	-579.229919	158.864975	890.040161	-302.776489	-322.119476	856.199463	-450.209259	-99.324821	952.503662	482.611267	-10.627820	930.446655	492.932159	145.401382
-519.759094	-49.197193	856.789063	-432.800201	-185.466156	858.452698	-532.982544	47.166584	471.537476	-497.463165	-222.606903	501.801971	-478.287659	141.074203	81.137825	-531.491760	-155.409210	89.971985	-565.685974	6.511737	1371.724731	-385.668549	-286.729004	1340.167480	-453.576874	-115.988007	1379.543091	-453.871918	-133.059219	1655.187256	-660.371094	74.904099	1137.576294	-392.567657	-387.679260	1102.627563	-580.225891	158.061844	889.716064	-304.083130	-324.421051	855.878174	-450.112518	-99.475395	952.470398	482.598145	-10.692789	930.456238	492.891693	145.373016
-519.706238	-49.263138	856.781128	-432.802063	-185.581741	858.405884	-532.889465	47.104664	471.538635	-497.550140	-222.713654	501.783020	-478.450226	141.268997	81.312454	-531.505432	-155.417450	89.963425	-565.619629	6.488201	1371.659302	-385.674316	-286.869873	1340.203247	-453.518921	-116.064728	1379.496460	-453.644897	-132.940582	1655.139282	-660.853577	74.373665	1137.541870	-393.171692	-388.526886	1102.912231	-581.162903	157.241455	889.360901	-304.881134	-326.100372	855.891907	-450.052612	-99.588333	952.437744	482.575836	-10.729017	930.439758	492.829834	145.319351
-519.635620	-49.373241	856.768311	-432.782501	-185.734283	858.392944	-532.810120	47.088215	471.551544	-497.757782	-223.066864	501.816376	-478.278351	141.050278	81.139832	-531.633301	-155.508255	89.975525	-565.568542	6.487133	1371.581299	-385.688599	-287.003021	1340.254517	-453.449982	-116.141830	1379.461548	-453.429108	-132.788284	1655.087524	-661.251465	73.811714	1137.463135	-393.932220	-389.135132	1103.200439	-581.960205	156.426224	889.084778	-305.995361	-328.106323	855.668762	-449.979950	-99.717606	952.416809	482.552124	-10.781362	930.428650	492.777710	145.265610
-519.581726	-49.470604	856.763062	-432.784790	-185.835678	858.361084	-532.726929	47.052486	471.559906	-497.827148	-223.162109	501.842926	-478.424591	141.216721	81.336227	-531.666077	-155.514175	89.980179	-565.499512	6.485414	1371.508911	-385.714111	-287.133087	1340.330078	-453.381226	-116.193687	1379.441162	-453.212280	-132.663101	1655.040649	-661.526855	73.324745	1137.327515	-394.470306	-389.878021	1103.487183	-582.124939	155.849838	889.052246	-306.750458	-329.660431	855.754272	-449.924774	-99.828194	952.392212	482.528198	-10.816673	930.417419	492.717926	145.225647
-519.727051	-48.964615	856.813232	-432.669983	-185.851028	858.364075	-532.678040	47.015636	471.659332	-497.793152	-223.102234	501.805817	-478.448578	141.201523	81.326897	-531.582153	-155.489029	89.961349	-565.453918	6.472444	1371.429199	-385.734711	-287.228943	1340.401978	-453.323669	-116.224754	1379.427368	-452.940918	-132.478790	1655.068604	-662.031372	72.892754	1137.344604	-395.057465	-390.632416	1103.777222	-583.338928	154.786728	888.488586	-307.614075	-331.241241	855.760254	-449.940674	-99.633888	952.428589	482.507965	-10.867515	930.416870	492.666565	145.177658
-519.695740	-49.064301	856.800842	-432.758057	-185.983047	858.315918	-532.575684	47.021919	471.662689	-497.922119	-223.285614	501.819275	-478.271667	140.960342	81.135559	-531.668152	-155.536758	89.972733	-565.394836	6.477198	1371.357788	-385.757935	-287.350861	1340.477539	-453.254913	-116.266708	1379.404419	-452.771851	-132.346359	1655.025024	-662.269775	72.277573	1137.224731	-395.616882	-391.334869	1104.122559	-583.944092	153.972076	888.157776	-308.388916	-332.718719	855.783325	-449.911682	-99.765320	952.385315	482.506226	-10.878374	930.395142	492.622498	145.146530
-519.628906	-49.130310	856.819031	-432.766327	-186.068726	858.307190	-532.420349	47.007828	471.636383	-497.945099	-223.339737	501.798370	-478.218750	140.965576	81.172134	-531.661011	-155.546829	89.963287	-565.354248	6.484210	1371.289673	-385.806824	-287.446259	1340.568970	-453.199646	-116.279907	1379.366821	-452.687683	-132.237518	1654.922363	-662.561829	71.895416	1137.168945	-396.111328	-392.012146	1104.461060	-584.477783	153.180832	887.850342	-309.085175	-334.095367	855.858215	-449.860199	-99.862724	952.387939	482.497650	-10.929298	930.398987	492.576233	145.092865
-519.544495	-49.230881	856.815735	-432.754303	-186.180832	858.294678	-532.229431	47.014111	471.635834	-497.960205	-223.402786	501.801147	-478.194916	140.980560	81.179581	-531.600769	-155.499985	89.974159	-565.309814	6.516355	1371.206421	-385.832428	-287.535736	1340.678833	-453.113007	-116.286232	1379.343506	-452.542572	-132.100342	1654.875122	-662.655579	71.236153	1136.968506	-396.587860	-392.639526	1104.762695	-584.850708	152.403625	887.505371	-309.656433	-335.292938	855.994507	-449.794159	-99.979584	952.377014	482.479523	-10.990626	930.403015	492.520325	145.034225
-519.266418	-49.872082	856.743164	-432.748657	-186.378098	858.283569	-531.936462	47.060966	471.570251	-497.966370	-223.435623	501.786743	-478.269592	141.242630	81.385368	-531.639832	-155.534546	89.969734	-565.282593	6.542054	1371.112061	-385.883942	-287.625580	1340.760986	-453.051880	-116.296425	1379.318115	-452.389771	-131.947739	1654.845825	-662.839294	70.936638	1136.891235	-397.009277	-393.259888	1105.060303	-585.283264	151.776398	887.270691	-310.275940	-336.466705	856.082825	-449.634705	-100.340111	952.319336	482.433594	-11.040759	930.402771	492.443146	144.967468
-519.396362	-49.507214	856.801270	-432.747955	-186.448959	858.261658	-531.786682	47.083176	471.654572	-497.945099	-223.413666	501.761505	-478.218475	141.274658	81.400314	-531.611633	-155.544235	89.971046	-565.229248	6.575128	1371.051514	-385.899353	-287.712067	1340.866943	-453.010376	-116.308739	1379.301392	-452.273926	-131.807526	1654.819702	-662.966003	70.541275	1136.777954	-397.429993	-393.787781	1105.336670	-585.410583	150.892715	886.922302	-310.787170	-337.475647	856.233704	-449.664337	-100.257759	952.339783	482.460205	-11.055317	930.400391	492.408112	144.970474
-519.138977	-50.054623	856.742737	-432.726746	-186.647583	858.254761	-531.499756	47.143227	471.595734	-497.928406	-223.457993	501.766510	-478.139252	141.327621	81.407806	-531.546204	-155.532883	89.947105	-565.182861	6.601507	1370.973755	-385.942719	-287.783142	1340.980957	-452.974457	-116.322250	1379.295532	-452.080444	-131.631500	1654.873535	-662.999268	70.105339	1136.627808	-397.826050	-394.298096	1105.605225	-585.390564	150.059875	886.613953	-311.200928	-338.335266	856.421875	-449.516663	-100.590172	952.297119	482.421265	-11.125831	930.400818	492.344116	144.883957
-519.257690	-49.659058	856.783752	-432.755646	-186.682526	858.236938	-531.334595	47.131294	471.664368	-498.024933	-223.605530	501.753052	-478.083649	141.346344	81.415596	-531.619263	-155.595123	89.960495	-565.126221	6.641536	1370.894287	-386.010406	-287.850311	1341.096436	-452.965363	-116.337852	1379.278931	-451.989471	-131.491394	1654.851440	-662.980957	69.690430	1136.453491	-398.177490	-394.710571	1105.836792	-585.554932	149.535980	886.360168	-311.513550	-339.077698	856.553650	-449.562866	-100.471573	952.312561	482.414368	-11.183382	930.405090	492.298523	144.827972
-519.183044	-49.718483	856.759094	-432.709747	-186.821991	858.214722	-531.158936	47.185684	471.690613	-498.038849	-223.698395	501.763397	-478.047241	141.369003	81.437096	-531.527771	-155.524582	89.938156	-565.086792	6.672335	1370.805542	-386.034241	-287.919800	1341.202759	-452.930511	-116.346718	1379.261230	-451.900574	-131.340057	1654.821411	-663.049683	69.553604	1136.374146	-398.464844	-395.032623	1106.020752	-585.522156	148.853485	886.118103	-311.778839	-339.735809	856.735352	-449.494598	-100.580154	952.288635	482.403473	-11.198395	930.372681	492.254456	144.795975
-518.878662	-50.350193	856.650818	-432.706268	-187.011566	858.206909	-530.847046	47.242023	471.599854	-498.084290	-223.733109	501.758087	-477.947937	141.442917	81.457291	-531.619690	-155.590912	89.959915	-565.038757	6.738963	1370.731689	-386.083710	-287.970215	1341.315063	-452.908051	-116.343666	1379.251831	-451.837708	-131.186188	1654.800293	-662.999146	69.311584	1136.255859	-398.710785	-395.437195	1106.254028	-585.401062	148.230728	885.833740	-312.115082	-340.382782	856.810974	-449.334076	-100.918159	952.215149	482.390503	-11.252888	930.381470	492.204071	144.752197
-518.813110	-50.422455	856.610107	-432.720734	-187.115784	858.191711	-530.696106	47.279980	471.594727	-498.095245	-223.780945	501.747681	-477.914734	141.450562	81.456589	-531.572327	-155.601700	89.963600	-564.995605	6.748302	1370.631104	-386.152771	-288.030182	1341.424805	-452.895538	-116.344727	1379.231323	-451.906555	-131.074844	1654.690308	-662.871155	69.061241	1136.052002	-398.917175	-395.704346	1106.430298	-585.162781	147.635849	885.612671	-312.141724	-340.666962	857.098511	-449.305054	-101.006180	952.186157	482.350433	-11.329387	930.375305	492.139862	144.688995
-518.749084	-50.433521	856.593323	-432.700439	-187.234863	858.174683	-530.570251	47.293995	471.606812	-498.063171	-223.706406	501.729156	-477.885590	141.453217	81.479309	-531.496399	-155.541275	89.956688	-564.940735	6.796375	1370.541748	-386.194702	-288.079712	1341.532104	-452.863831	-116.341057	1379.210938	-451.843628	-130.917664	1654.667603	-662.675537	68.859413	1135.864624	-399.079773	-395.967987	1106.634888	-584.853943	147.134827	885.361206	-312.234680	-340.988373	857.260559	-449.245544	-101.083008	952.166626	482.357605	-11.348949	930.357178	492.092651	144.665436
-518.851135	-50.144539	856.629639	-432.725586	-187.296677	858.156677	-530.504944	47.306549	471.667023	-498.115204	-223.863297	501.716217	-477.888092	141.429535	81.468628	-531.495239	-155.565811	89.950157	-564.868835	6.837437	1370.432129	-386.230347	-288.148407	1341.629150	-452.855774	-116.330063	1379.186035	-451.805145	-130.770569	1654.642456	-662.452087	68.719215	1135.680176	-399.200684	-396.112274	1106.790771	-584.500427	146.616837	885.081360	-312.214020	-341.167023	857.457642	-449.279541	-101.018929	952.176758	482.326385	-11.407635	930.363464	492.035156	144.617599
-518.706604	-50.330082	856.573547	-432.690094	-187.427551	858.148926	-530.418335	47.329082	471.675995	-498.136841	-223.878418	501.748596	-477.669189	141.243927	81.289047	-531.460876	-155.545990	89.939217	-564.839722	6.885873	1370.355713	-386.289215	-288.181549	1341.739868	-452.865540	-116.325233	1379.164307	-451.759338	-130.611023	1654.642700	-662.178406	68.564110	1135.468262	-399.243958	-396.199615	1106.926147	-584.021240	146.205200	884.881714	-312.160614	-341.270691	857.634766	-449.189484	-101.157761	952.141235	482.315857	-11.409967	930.365967	491.970917	144.581741
-518.570068	-50.556339	856.513733	-432.701355	-187.569153	858.143127	-530.325317	47.350018	471.631592	-498.125183	-223.903702	501.714600	-477.838654	141.445648	81.479706	-531.410034	-155.516647	89.929474	-564.790588	6.932600	1370.252319	-386.346771	-288.212555	1341.845947	-452.888916	-116.337036	1379.155762	-451.753937	-130.449036	1654.620239	-661.934265	68.511436	1135.280640	-399.287628	-396.250092	1107.014771	-583.458496	145.812088	884.681824	-312.017365	-341.227753	857.844910	-449.118378	-101.316727	952.101379	482.286438	-11.457513	930.348694	491.923035	144.561935
-518.448730	-50.757927	856.471924	-432.719116	-187.722000	858.135315	-530.327698	47.384247	471.616516	-498.152069	-223.954666	501.720001	-477.868652	141.420044	81.489792	-531.454041	-155.542221	89.931709	-564.730835	6.983907	1370.150757	-386.424133	-288.271118	1341.926514	-452.901642	-116.353401	1379.144287	-451.765747	-130.269608	1654.607788	-661.698914	68.542030	1135.117065	-399.249237	-396.288666	1107.094482	-583.019592	145.569275	884.501465	-311.835938	-341.127747	858.009033	-449.051575	-101.481728	952.070068	482.284119	-11.484830	930.341675	491.845154	144.547928
-518.384155	-50.766457	856.477844	-432.745544	-187.792679	858.119995	-530.376343	47.363804	471.627930	-498.108246	-223.993423	501.695557	-477.902618	141.375732	81.486511	-531.456177	-155.570206	89.939056	-564.687256	7.011999	1370.059814	-386.491364	-288.312714	1342.022827	-452.923279	-116.386024	1379.114746	-451.640320	-130.072144	1654.658691	-661.431641	68.590965	1134.950928	-399.180115	-396.254456	1107.151489	-582.149475	145.141068	884.300842	-311.564575	-340.900085	858.192749	-449.002106	-101.542740	952.060852	482.268768	-11.518555	930.338074	491.795593	144.504898
-518.307678	-50.806828	856.456909	-432.770172	-187.910034	858.112610	-530.465515	47.343292	471.642181	-498.115082	-224.051498	501.672180	-477.772614	141.110641	81.282852	-531.483643	-155.596100	89.928680	-564.649963	7.045133	1369.954590	-386.563141	-288.360260	1342.093140	-452.960571	-116.399475	1379.083252	-451.642517	-129.914963	1654.633179	-661.015381	68.583099	1134.717773	-399.085846	-396.134888	1107.149414	-581.518921	145.045685	884.177551	-311.191925	-340.533569	858.374512	-448.968506	-101.636986	952.047424	482.252777	-11.564655	930.332520	491.729279	144.495697
-518.208191	-50.925873	856.426147	-432.771118	-188.018570	858.101746	-530.526489	47.338787	471.621796	-498.133942	-224.141571	501.646912	-477.812622	141.052017	81.253273	-531.480408	-155.607162	89.911530	-564.596985	7.107419	1369.867310	-386.638977	-288.409302	1342.154419	-452.966553	-116.417656	1379.080078	-451.745483	-129.774521	1654.522461	-660.640747	68.606850	1134.491943	-398.947571	-396.038696	1107.171143	-580.512634	144.619278	883.968628	-310.776886	-340.088104	858.554199	-448.913696	-101.751686	952.025208	482.225281	-11.583749	930.325134	491.629181	144.461563
-518.130737	-50.979195	856.409180	-432.776978	-188.123795	858.087585	-530.636475	47.323177	471.618774	-498.124329	-224.201965	501.607880	-477.865784	140.988571	81.220428	-531.446045	-155.618317	89.915817	-564.521423	7.142838	1369.758301	-386.754852	-288.477692	1342.210571	-452.997467	-116.431007	1379.072876	-451.766235	-129.588348	1654.490479	-660.200867	68.628601	1134.247192	-398.763519	-395.893646	1107.175415	-579.765320	144.622467	883.915344	-310.329041	-339.607513	858.727295	-448.862976	-101.842628	952.007629	482.212189	-11.586132	930.310242	491.553864	144.463196
-518.054016	-51.024261	856.406677	-432.769562	-188.228668	858.073181	-530.778320	47.343948	471.631287	-498.117401	-224.207626	501.608887	-477.911377	140.939346	81.222778	-531.442749	-155.629532	89.904785	-564.469482	7.183599	1369.662354	-386.846313	-288.510742	1342.284790	-453.019379	-116.445251	1379.060669	-451.790924	-129.390976	1654.471680	-659.797668	68.733337	1133.999878	-398.550171	-395.701508	1107.154785	-578.693054	144.335312	883.739380	-309.786774	-338.980835	858.899597	-448.807159	-101.938408	951.999207	482.180786	-11.621100	930.312561	491.459747	144.443314
-517.940918	-51.099010	856.390442	-432.792999	-188.317886	858.075623	-530.884949	47.321941	471.618744	-498.138062	-224.303421	501.594025	-477.965851	140.904984	81.228714	-531.455627	-155.655441	89.890114	-564.414124	7.232489	1369.574829	-386.954346	-288.565552	1342.355957	-453.049500	-116.480759	1379.056274	-451.789337	-129.234604	1654.439331	-659.331177	68.845345	1133.788330	-398.347839	-395.480377	1107.134644	-577.788818	144.394852	883.701416	-309.223511	-338.283020	859.118896	-448.750397	-102.028481	951.990479	482.172638	-11.621079	930.309265	491.385559	144.452148
-517.870544	-51.178829	856.375977	-432.811218	-188.421082	858.070862	-531.007019	47.273651	471.580627	-498.168762	-224.379272	501.567230	-478.034058	140.841492	81.199234	-531.594849	-155.768448	89.898766	-564.358643	7.284962	1369.484131	-387.066132	-288.602875	1342.424072	-453.060242	-116.483025	1379.089355	-451.823120	-129.057251	1654.427368	-658.924927	69.005440	1133.609985	-398.123566	-395.216553	1107.085205	-576.597351	144.217850	883.598022	-308.607330	-337.544403	859.341858	-448.709900	-102.124565	951.977722	482.135162	-11.664083	930.292480	491.301941	144.437256
-517.807800	-51.224651	856.358765	-432.842163	-188.513397	858.058105	-531.625122	47.300346	471.651825	-498.165894	-224.408432	501.573975	-478.275360	140.617050	81.162407	-531.371338	-155.675980	89.899574	-564.292786	7.313032	1369.423828	-387.163208	-288.660248	1342.517456	-453.086517	-116.491028	1379.100830	-451.858826	-128.870850	1654.397217	-658.426575	69.180428	1133.394409	-397.889923	-394.907806	1107.011353	-575.505920	144.231995	883.571838	-307.915527	-336.656982	859.633362	-448.683502	-102.208214	951.962463	482.088623	-11.665926	930.303040	491.197937	144.434631
-517.761475	-51.255455	856.364746	-432.872681	-188.605270	858.040955	-531.349548	47.341034	471.645325	-498.188507	-224.464279	501.535858	-478.157288	140.705246	81.209396	-531.486206	-155.741745	89.889000	-564.223450	7.357891	1369.359009	-387.264832	-288.703278	1342.585693	-453.101410	-116.504089	1379.106445	-451.873901	-128.683960	1654.398560	-657.807800	69.212357	1133.111084	-397.642883	-394.587402	1106.964966	-574.432617	144.352295	883.617310	-307.195984	-335.718262	859.881409	-448.651703	-102.293510	951.954651	482.067108	-11.672641	930.288696	491.122131	144.437744
-517.684143	-51.311890	856.379089	-432.891754	-188.688797	858.052673	-531.350769	47.273483	471.657715	-498.219055	-224.533615	501.557800	-478.215515	140.643997	81.195343	-531.455017	-155.748489	89.875580	-564.148193	7.414337	1369.302002	-387.355560	-288.740234	1342.677856	-453.114349	-116.496147	1379.135254	-451.890564	-128.502823	1654.393921	-657.314514	69.476250	1132.967529	-397.372986	-394.226807	1106.874756	-573.085632	144.363708	883.639038	-306.439972	-334.707031	860.203613	-448.617889	-102.384605	951.970276	482.031586	-11.652190	930.270325	491.037720	144.424835
-517.582886	-51.309490	856.374146	-432.873260	-188.762634	858.035217	-531.355286	47.257030	471.647400	-498.213043	-224.542664	501.538361	-478.219940	140.649704	81.181198	-531.453918	-155.781265	89.891785	-564.065735	7.490165	1369.252686	-387.481934	-288.774811	1342.758545	-453.132904	-116.518906	1379.160889	-451.895630	-128.315002	1654.389771	-656.743225	69.683823	1132.789795	-397.081085	-393.910736	1106.821655	-571.954041	144.611801	883.742798	-305.656403	-333.678009	860.519775	-448.547363	-102.448151	951.961243	481.985779	-11.698571	930.252747	490.981903	144.400833
-517.513306	-51.373989	856.370667	-432.932068	-188.854752	858.010437	-531.354614	47.200573	471.623901	-498.077057	-224.308105	501.473053	-478.249573	140.619370	81.182480	-531.291382	-155.711517	89.870430	-563.973999	7.550765	1369.206177	-387.580933	-288.815918	1342.838867	-453.153015	-116.509399	1379.178711	-451.906738	-128.132385	1654.369141	-656.158569	69.829735	1132.615723	-396.770966	-393.563629	1106.763794	-570.556396	144.636078	883.767090	-304.865082	-332.592407	860.830322	-448.512665	-102.551628	951.943542	481.941010	-11.695119	930.228455	490.895813	144.430923
-517.445374	-51.363663	856.384460	-432.927826	-188.934158	858.009277	-530.644287	47.251259	471.639893	-498.102905	-224.339981	501.455109	-478.000275	140.835922	81.221443	-531.228027	-155.696838	89.846039	-563.901245	7.626660	1369.166382	-387.687958	-288.834839	1342.929443	-453.145477	-116.499229	1379.207153	-451.938019	-127.922318	1654.364746	-655.576050	70.136101	1132.447021	-396.474396	-393.203674	1106.717773	-568.993530	144.957687	883.963867	-303.976196	-331.399506	861.234070	-448.458130	-102.608971	951.948853	481.894714	-11.692564	930.232788	490.814423	144.402435
-517.362122	-51.378574	856.396606	-432.959930	-188.988678	858.022583	-530.780579	47.236057	471.681213	-498.264374	-224.566406	501.481293	-478.035614	140.832596	81.204086	-531.335815	-155.756622	89.850960	-563.799316	7.683917	1369.143555	-387.774261	-288.858368	1343.029785	-453.141174	-116.476234	1379.225830	-451.917175	-127.739815	1654.361450	-654.860779	70.388733	1132.258423	-396.167023	-392.781403	1106.649780	-567.258423	145.509369	884.369385	-302.962860	-330.023804	861.661499	-448.418976	-102.662056	951.961182	481.807007	-11.732308	930.203003	490.746094	144.377853
-517.288208	-51.389832	856.424561	-432.972168	-189.083145	858.038086	-531.087585	47.169151	471.713959	-498.343140	-224.689392	501.504517	-478.190826	140.649872	81.194748	-531.378784	-155.775009	89.877930	-563.684082	7.770219	1369.114380	-387.851868	-288.848907	1343.133179	-453.134735	-116.475197	1379.255737	-451.882965	-127.554947	1654.353516	-654.297058	70.659439	1132.145020	-395.884064	-392.384094	1106.557129	-565.816345	145.617935	884.508850	-302.071716	-328.770081	862.033508	-448.373108	-102.741531	951.983521	481.743927	-11.751026	930.200500	490.675476	144.367889
-517.212830	-51.408302	856.420837	-432.989288	-189.151657	858.035461	-531.347473	47.158245	471.742462	-498.402039	-224.681610	501.509460	-478.296051	140.593353	81.173203	-531.325500	-155.768219	89.857864	-563.574707	7.868211	1369.088257	-387.924988	-288.836456	1343.219604	-453.134583	-116.457954	1379.264282	-451.845184	-127.347664	1654.356201	-653.674133	70.975052	1131.989136	-395.551788	-392.004883	1106.519165	-564.408997	145.880951	884.675598	-301.221008	-327.533295	862.423462	-448.320282	-102.794167	951.975403	481.692169	-11.765722	930.172668	490.620636	144.341583
-517.161499	-51.487698	856.447327	-433.021790	-189.245010	858.060669	-531.483643	47.138554	471.789429	-498.465454	-224.718079	501.526306	-478.362579	140.528458	81.176819	-531.337708	-155.742203	89.837540	-563.451233	7.951432	1369.069946	-388.000549	-288.819458	1343.310669	-453.102142	-116.427620	1379.291138	-451.773956	-127.125107	1654.353149	-653.040894	71.124870	1131.849609	-395.219543	-391.633026	1106.500610	-563.208008	146.091156	884.807556	-300.367188	-326.254974	862.852356	-448.288177	-102.885750	951.995789	481.596619	-11.754295	930.151062	490.534637	144.371002
-517.095642	-51.456497	856.454224	-433.051971	-189.290115	858.052917	-531.489990	47.124306	471.810638	-498.496704	-224.749954	501.526276	-478.371216	140.526093	81.173935	-531.368469	-155.770554	89.878784	-563.333496	8.068206	1369.042969	-388.071716	-288.799866	1343.407227	-453.101837	-116.409370	1379.306885	-451.672882	-126.933136	1654.332031	-652.467712	71.549995	1131.776733	-394.874817	-391.307770	1106.498779	-561.695496	146.512909	885.051025	-299.517548	-324.974670	863.301819	-448.242523	-102.914169	951.991455	481.507782	-11.771345	930.128662	490.466370	144.339371
-517.036804	-51.528511	856.452576	-433.090149	-189.370712	858.076416	-531.463684	47.141323	471.820374	-498.547211	-224.755920	501.530853	-478.402893	140.498001	81.162277	-531.345642	-155.733383	89.877357	-563.218079	8.137539	1369.004028	-388.144318	-288.794556	1343.483398	-452.977966	-116.319534	1379.352783	-451.478790	-126.672562	1654.404663	-651.801086	71.849297	1131.633545	-394.540405	-390.958649	1106.456909	-560.455139	146.962296	885.292236	-298.662476	-323.672699	863.704712	-448.220886	-102.986320	951.998413	481.437622	-11.796982	930.097046	490.435028	144.304703
-516.951477	-51.454937	856.474060	-433.107605	-189.387894	858.076782	-531.422302	47.172771	471.866119	-498.453217	-224.489853	501.505035	-478.384338	140.499725	81.172249	-531.204956	-155.630707	89.856522	-563.082947	8.239909	1368.979492	-388.207184	-288.777527	1343.565918	-452.919708	-116.260818	1379.343384	-451.470184	-126.480232	1654.306641	-651.249939	72.239021	1131.540649	-394.213501	-390.601746	1106.386719	-559.116760	147.317963	885.529297	-297.809967	-322.431244	864.100525	-448.159546	-102.987503	952.006958	481.354492	-11.813459	930.085632	490.382996	144.299133
-516.870361	-51.463215	856.495239	-433.103027	-189.438766	858.086548	-531.346802	47.204575	471.876801	-498.491211	-224.448730	501.511536	-478.383240	140.510483	81.176010	-531.059631	-155.579956	89.863533	-562.910217	8.329488	1368.960083	-388.242950	-288.746979	1343.647705	-452.960968	-116.247215	1379.285889	-451.356171	-126.241302	1654.282715	-650.724243	72.691978	1131.530640	-393.721191	-390.534210	1106.447632	-557.633667	147.527496	885.690918	-297.156494	-321.459198	864.447083	-448.104248	-103.037590	952.022644	481.297852	-11.815722	930.066223	490.358185	144.266296
-516.739197	-51.364674	856.532654	-433.093109	-189.421021	858.098938	-531.306763	47.243347	471.906494	-498.507233	-224.217514	501.481873	-478.391388	140.493973	81.181335	-531.014771	-155.520142	89.835861	-562.753235	8.448607	1368.962646	-388.291290	-288.724823	1343.738159	-452.909668	-116.189217	1379.311157	-451.217377	-126.013275	1654.275757	-650.063416	73.024712	1131.384521	-393.331848	-390.066406	1106.352905	-556.413818	148.028519	885.996521	-296.022278	-319.741119	865.140259	-448.021149	-103.022835	952.051941	481.235535	-11.830053	930.030151	490.324036	144.254745
-516.621277	-51.187000	856.568604	-433.093323	-189.400742	858.108398	-531.225281	47.268593	471.968597	-498.552155	-224.071060	501.472687	-478.349579	140.506409	81.222725	-530.938904	-155.474609	89.813431	-562.606567	8.549194	1368.933716	-388.339966	-288.696899	1343.820923	-452.856812	-116.131844	1379.333130	-451.060455	-125.776672	1654.254395	-649.476440	73.458260	1131.325073	-392.976410	-389.727142	1106.312622	-554.972839	148.324265	886.205933	-295.061340	-318.316406	865.712280	-447.947205	-102.975594	952.079895	481.148560	-11.857362	930.045654	490.281097	144.230621
-516.473450	-50.911724	856.608948	-433.111816	-189.295258	858.086853	-531.173462	47.310020	472.042480	-498.604065	-223.995438	501.498352	-478.337921	140.522064	81.232437	-530.922485	-155.483398	89.824226	-562.481873	8.667340	1368.931152	-388.394531	-288.668701	1343.910889	-452.697876	-116.026810	1379.407104	-450.937775	-125.483757	1654.243774	-648.932007	73.860443	1131.262939	-392.603180	-389.384399	1106.251221	-553.608032	148.746765	886.470764	-294.221069	-316.970703	866.229248	-447.853821	-102.863770	952.095459	481.103546	-11.851681	930.032410	490.243286	144.223923
-516.316772	-50.493824	856.645691	-433.130646	-189.158234	858.067078	-531.148743	47.335529	472.105774	-498.663696	-224.110321	501.508453	-478.335449	140.524384	81.234009	-530.970459	-155.483032	89.833618	-562.335632	8.777353	1368.924683	-388.443573	-288.640991	1343.992798	-452.660065	-115.944672	1379.401123	-450.636902	-125.170547	1654.284912	-648.359436	74.340706	1131.233276	-392.245483	-389.073792	1106.209961	-552.303467	149.154495	886.750610	-293.339264	-315.608246	866.770203	-447.757050	-102.677170	952.112427	481.035767	-11.905652	930.016724	490.219177	144.199661
-516.173645	-50.176022	856.691528	-433.149170	-189.015381	858.052185	-531.131348	47.370956	472.186127	-498.621002	-224.485596	501.423401	-478.338409	140.531647	81.210732	-531.007141	-155.501968	89.850616	-562.178040	8.902951	1368.921997	-388.478119	-288.588440	1344.066772	-452.600586	-115.885818	1379.410767	-450.550415	-124.936623	1654.151611	-647.795349	74.817024	1131.206299	-391.893433	-388.719696	1106.161133	-550.931824	149.549133	887.058899	-292.404114	-314.199249	867.338867	-447.667084	-102.524689	952.134094	480.961761	-11.927260	930.023010	490.178711	144.145203
-516.136780	-50.110683	856.743164	-433.112885	-188.993271	858.052490	-531.186462	47.413990	472.215088	-498.647797	-224.435562	501.441711	-478.349487	140.521011	81.214294	-530.983154	-155.478653	89.833496	-562.020996	9.006585	1368.916382	-388.502106	-288.553680	1344.124878	-452.537720	-115.800415	1379.411621	-450.319458	-124.639725	1654.103638	-647.240173	75.261482	1131.204102	-391.572693	-388.322723	1106.093750	-549.637024	149.956924	887.352295	-291.570435	-312.916046	867.802307	-447.613953	-102.511551	952.160889	480.912415	-11.963052	930.022400	490.157715	144.097687
-516.454956	-51.557941	856.510742	-433.128937	-189.605850	858.108643	-531.042358	47.525131	472.027130	-498.935455	-224.491760	501.645386	-478.321289	140.536011	81.231049	-531.096252	-155.524841	89.824692	-561.882324	9.117021	1368.925049	-388.545959	-288.487366	1344.201172	-452.457825	-115.711327	1379.403198	-450.077576	-124.331139	1654.035156	-646.658997	75.735641	1131.154541	-391.226776	-387.985596	1106.021362	-548.347595	150.377213	887.614197	-290.744232	-311.603210	868.339050	-447.802795	-103.194962	952.015991	480.829224	-12.012856	930.013000	490.113037	144.055618
-516.414612	-51.515358	856.545715	-433.117157	-189.575958	858.111267	-530.808960	47.579132	472.041870	-498.963226	-224.408310	501.666992	-478.240723	140.609543	81.246376	-531.072754	-155.523087	89.810432	-561.727905	9.242526	1368.940308	-388.562805	-288.423798	1344.261719	-452.389496	-115.603653	1379.417358	-449.797333	-124.025604	1653.975586	-646.067139	76.186638	1131.118530	-390.883301	-387.640320	1105.984863	-547.232422	150.957825	887.983215	-289.915344	-310.294891	868.881470	-447.753815	-103.174309	952.031067	480.775665	-12.048001	930.018677	490.077515	144.041077
-516.368347	-51.420315	856.567566	-433.120270	-189.527084	858.104492	-530.840271	47.664310	472.083344	-498.931244	-224.221954	501.603058	-478.269226	140.613571	81.287361	-530.943542	-155.436401	89.804260	-561.577576	9.371966	1368.962402	-388.595673	-288.357483	1344.320679	-452.320770	-115.491600	1379.435303	-449.496674	-123.682434	1653.927124	-645.529114	76.669632	1131.113525	-390.560944	-387.312561	1105.950684	-545.971619	151.362686	888.290649	-289.075104	-308.955627	869.389648	-447.701691	-103.119095	952.032959	480.705414	-12.088204	930.000427	490.042969	143.992355
-516.287354	-51.261993	856.608215	-433.093384	-189.411560	858.101624	-530.888794	47.728455	472.133881	-498.916351	-224.230286	501.563843	-478.305695	140.590622	81.282898	-530.980408	-155.486176	89.836700	-561.417542	9.504519	1368.978638	-388.602753	-288.283783	1344.391846	-452.245911	-115.384941	1379.448120	-449.178619	-123.341560	1653.865356	-645.034729	77.144951	1131.111572	-390.246979	-387.002716	1105.905762	-544.630798	151.574387	888.469604	-288.383667	-307.874146	869.815430	-447.629486	-103.016945	952.053040	480.649780	-12.121593	929.998352	490.006012	143.928574
-516.230042	-51.197144	856.612061	-433.056458	-189.373383	858.097290	-530.958740	47.797962	472.167908	-498.960297	-224.554764	501.598389	-478.352661	140.532013	81.276703	-531.040405	-155.513733	89.879730	-561.288574	9.640650	1368.994385	-388.614319	-288.195129	1344.439697	-452.173187	-115.270889	1379.449341	-448.840790	-122.995544	1653.807129	-644.502686	77.627411	1131.135620	-389.928741	-386.662598	1105.883057	-543.495178	151.990250	888.744934	-287.661194	-306.697815	870.293274	-447.555878	-102.962524	952.044678	480.629791	-12.137556	929.983337	489.993683	143.946609
-516.160156	-51.066269	856.612610	-433.032654	-189.263596	858.092163	-530.951538	47.903408	472.200500	-498.980530	-224.458115	501.606537	-478.359131	140.554443	81.243088	-531.026001	-155.503098	89.869995	-561.122925	9.785248	1369.027832	-388.597076	-288.079407	1344.492065	-452.230988	-115.221130	1379.398926	-448.422516	-122.569870	1653.787354	-643.975769	78.181023	1131.145996	-389.798737	-386.063354	1105.746948	-542.427124	152.524109	889.094482	-286.950134	-305.576508	870.714600	-447.487549	-102.844917	952.036743	480.613251	-12.275064	929.978333	490.061737	143.550858
-516.073975	-50.901672	856.651794	-433.011810	-189.140732	858.079590	-530.901184	47.957932	472.262604	-498.989227	-224.396332	501.592255	-478.361786	140.542114	81.271729	-530.976013	-155.474503	89.864944	-560.984619	9.912415	1369.030151	-388.591095	-287.989075	1344.540894	-452.165955	-115.108017	1379.410767	-448.058472	-122.258957	1653.650635	-643.529175	78.672813	1131.196045	-389.487183	-385.746002	1105.730103	-541.182495	152.680023	889.319153	-286.332581	-304.574066	871.062927	-447.405731	-102.737694	952.048645	480.499176	-12.236125	929.954834	489.927277	143.816254
-516.027405	-50.785259	856.673523	-432.978485	-189.060562	858.078796	-530.966492	48.060116	472.320892	-498.909241	-224.013229	501.550598	-478.411896	140.516769	81.297218	-530.864563	-155.413803	89.852745	-560.838745	10.049973	1369.073608	-388.571625	-287.888306	1344.587524	-452.100098	-115.002335	1379.420166	-447.701996	-121.868118	1653.589478	-643.062561	79.139252	1131.213135	-389.032990	-385.652954	1105.760742	-540.142456	153.003632	889.568054	-285.683746	-303.485168	871.498657	-447.338440	-102.645622	952.052368	480.430695	-12.284625	929.939026	489.900055	143.775131
-515.954224	-50.632095	856.721436	-432.967529	-188.909485	858.068298	-530.855469	48.128963	472.376740	-498.969391	-224.279327	501.607117	-478.410797	140.502182	81.300667	-530.990051	-155.486710	89.871002	-560.690002	10.143347	1369.093628	-388.569031	-287.785431	1344.630737	-451.882477	-114.850563	1379.465088	-447.227661	-121.427925	1653.556763	-642.582642	79.668419	1131.229980	-388.915802	-384.913818	1105.495728	-539.211548	153.460526	889.844543	-285.145447	-302.608582	871.723694	-447.263702	-102.526337	952.067688	480.370941	-12.311366	929.928223	489.856689	143.740982
-515.847961	-50.436855	856.756409	-432.916962	-188.739197	858.070618	-530.815857	48.266449	472.466736	-498.948547	-224.191147	501.614410	-478.381287	140.476501	81.323326	-531.035583	-155.510056	89.863297	-560.518738	10.282453	1369.117065	-388.559814	-287.692810	1344.670898	-451.802002	-114.736298	1379.464722	-446.838440	-121.064255	1653.424561	-642.168884	80.217484	1131.274048	-388.391144	-385.030914	1105.701660	-538.269531	153.721985	890.115906	-284.657959	-301.658112	872.127991	-447.174530	-102.373550	952.088745	480.323395	-12.333261	929.911926	489.837952	143.721375
-515.753723	-50.329857	856.766357	-432.858368	-188.593002	858.070740	-530.770813	48.358418	472.503845	-498.898468	-224.122452	501.642090	-478.418213	140.415848	81.328178	-531.012634	-155.520187	89.881546	-560.351624	10.432044	1369.172485	-388.530426	-287.561493	1344.706299	-451.745178	-114.622246	1379.488525	-446.376007	-120.644958	1653.333374	-641.756226	80.750359	1131.319824	-388.097076	-384.729462	1105.701904	-537.296021	153.923401	890.359863	-284.245148	-300.865356	872.362732	-447.086334	-102.248795	952.090698	480.252350	-12.391147	929.912537	489.809753	143.682022
-515.639893	-50.076908	856.821289	-432.791840	-188.418549	858.065002	-530.751465	48.529247	472.596924	-498.876404	-224.073822	501.634827	-478.448608	140.391129	81.356628	-530.996399	-155.516998	89.860268	-560.199951	10.565826	1369.184082	-388.495819	-287.451141	1344.730835	-451.661438	-114.498581	1379.484619	-445.893555	-120.199890	1653.244385	-641.403198	81.350296	1131.376709	-387.845154	-384.405121	1105.656616	-536.252747	153.967575	890.486572	-283.829224	-300.074310	872.579041	-446.982727	-102.087563	952.120911	480.176117	-12.428403	929.909973	489.774078	143.622925
-515.540039	-49.736744	856.868164	-432.754608	-188.185272	858.050232	-530.714661	48.690460	472.707886	-498.824310	-223.886963	501.647308	-478.437897	140.384949	81.363174	-530.945740	-155.441788	89.838379	-560.061096	10.719890	1369.206909	-388.449158	-287.313446	1344.772949	-451.573944	-114.385895	1379.479248	-445.288177	-119.745125	1653.191895	-641.050720	81.942345	1131.485840	-387.574432	-384.103455	1105.611816	-535.368286	154.113678	890.688416	-283.460236	-299.369232	872.747192	-446.897156	-101.858345	952.142456	480.140411	-12.427096	929.891602	489.764435	143.603851
-515.364807	-49.453545	856.902405	-432.666290	-187.961472	858.047668	-530.662720	48.872139	472.776764	-498.818542	-223.773865	501.650757	-478.487335	140.328247	81.379250	-530.989197	-155.463074	89.840561	-559.895264	10.838234	1369.212524	-388.399353	-287.195496	1344.793213	-451.536255	-114.278839	1379.446777	-444.872070	-119.318825	1653.075684	-640.679932	82.486519	1131.559814	-387.332245	-383.849365	1105.604858	-534.689087	154.387131	890.911499	-283.336029	-299.074280	872.679016	-446.757782	-101.649826	952.164246	480.075348	-12.464784	929.887512	489.741699	143.571930
-515.198120	-49.154179	856.980591	-432.591797	-187.720703	858.038513	-530.584290	49.079758	472.869324	-498.799896	-223.612579	501.696259	-478.478729	140.309891	81.407837	-531.013977	-155.507553	89.846527	-559.725891	10.971334	1369.258911	-388.337799	-287.082764	1344.833862	-451.595581	-114.211960	1379.395264	-444.322174	-118.898438	1652.974976	-640.403381	83.053085	1131.679443	-387.074524	-383.531250	1105.545166	-533.818359	154.264023	891.000122	-283.032135	-298.442322	872.800720	-446.625153	-101.457565	952.209290	480.020416	-12.482019	929.857605	489.720520	143.581863
-515.053711	-48.874672	857.023560	-432.502869	-187.470505	858.047119	-530.463074	49.300537	472.954803	-498.796143	-223.447739	501.717987	-478.491516	140.306763	81.428062	-530.997131	-155.477341	89.883614	-559.520203	11.106133	1369.316284	-388.275482	-286.966858	1344.849487	-451.532471	-114.135826	1379.377808	-443.653870	-118.357132	1652.871094	-640.078796	83.655144	1131.789429	-386.823120	-383.235229	1105.531006	-533.221619	154.425201	891.210022	-282.738861	-297.963623	872.885620	-446.516632	-101.235481	952.245056	479.947723	-12.520965	929.845337	489.711029	143.536621
-514.898560	-48.597538	857.097473	-432.424805	-187.189636	858.058289	-530.348206	49.551918	473.044952	-498.741699	-223.159164	501.719269	-478.475616	140.294846	81.436852	-530.927124	-155.391632	89.857750	-559.349182	11.226400	1369.374390	-388.250336	-286.855927	1344.857544	-451.374115	-114.004745	1379.390503	-443.151001	-117.885078	1652.701538	-639.822632	84.226341	1131.905518	-386.609894	-382.987091	1105.516113	-532.545166	154.439087	891.367798	-282.518188	-297.579987	872.920776	-446.397797	-101.012695	952.297058	479.905975	-12.507220	929.835632	489.708069	143.542618
-514.709900	-48.353470	857.142151	-432.317596	-186.918106	858.067932	-530.246155	49.827431	473.121216	-498.778717	-223.027023	501.765289	-478.525391	140.315201	81.458961	-530.913025	-155.341965	89.886780	-559.168335	11.377553	1369.427979	-388.201935	-286.751953	1344.877686	-451.284271	-113.897964	1379.380371	-442.502228	-117.356186	1652.547852	-639.515198	84.766556	1132.032593	-386.392639	-382.745483	1105.512451	-531.899353	154.414932	891.540283	-282.313019	-297.217743	872.956909	-446.257294	-100.795883	952.333618	479.842926	-12.522306	929.830383	489.689728	143.522217
-514.575134	-48.096931	857.198059	-432.266205	-186.629959	858.054932	-530.170654	50.170486	473.183929	-498.884430	-222.969498	501.833527	-478.736755	140.538040	81.610214	-531.013367	-155.369675	89.899887	-558.985229	11.494536	1369.458618	-388.161591	-286.652313	1344.865845	-451.211639	-113.802429	1379.345947	-441.783875	-116.761429	1652.407715	-639.255310	85.266136	1132.129517	-386.205048	-382.480042	1105.466553	-531.264099	154.365494	891.666809	-282.145325	-296.934387	872.926086	-446.151703	-100.575745	952.360718	479.792938	-12.512215	929.817200	489.673584	143.521439
-514.422119	-47.735992	857.255859	-432.166779	-186.313309	858.065735	-530.046692	50.531090	473.291107	-498.854889	-222.727966	501.863037	-478.600525	140.337204	81.427261	-531.030762	-155.319122	89.888512	-558.815796	11.626598	1369.490601	-388.135010	-286.552429	1344.860718	-451.132263	-113.720085	1379.296509	-441.114746	-116.214027	1652.163574	-639.137451	85.833450	1132.312378	-386.026184	-382.258026	1105.425781	-531.028503	154.072540	891.449341	-282.026703	-296.757019	872.863586	-446.021881	-100.282776	952.402100	479.682922	-12.514484	929.811951	489.640839	143.531830
-514.266479	-47.330307	857.300964	-432.124756	-185.965515	858.049927	-529.851563	50.955967	473.396301	-498.830231	-222.486633	501.891327	-478.754700	140.649887	81.622833	-531.046997	-155.244705	89.886116	-558.633240	11.743708	1369.529053	-388.099274	-286.489349	1344.850464	-451.132782	-113.683327	1379.215942	-440.366638	-115.665230	1651.947144	-638.808594	86.237297	1132.389282	-385.847748	-382.077484	1105.401611	-530.258789	154.206512	891.892212	-281.982574	-296.608063	872.781067	-445.895630	-99.960777	952.418518	479.644867	-12.520230	929.794189	489.653442	143.528214
-514.088135	-46.895508	857.410828	-432.030060	-185.595642	858.067871	-529.667297	51.311150	473.489929	-498.823425	-222.253357	501.913116	-478.811005	140.697678	81.601555	-531.180481	-155.290344	89.908188	-558.461548	11.905041	1369.601685	-388.105377	-286.434326	1344.829102	-450.960419	-113.572975	1379.232422	-439.567810	-115.068840	1651.725464	-638.874817	86.778313	1132.622437	-385.659607	-381.975372	1105.385742	-530.687988	153.643478	891.322693	-282.023346	-296.519409	872.648376	-445.752350	-99.641403	952.494995	479.581482	-12.504638	929.807678	489.646027	143.523087
-513.918457	-46.498428	857.458008	-431.989227	-185.212006	858.072021	-529.462158	51.795334	473.658813	-498.775604	-221.992249	501.946259	-478.786407	140.795380	81.608528	-531.154053	-155.208771	89.917488	-558.248840	12.046819	1369.664185	-388.103912	-286.369110	1344.816284	-450.924835	-113.509148	1379.194214	-438.743378	-114.478592	1651.496216	-638.691711	87.137901	1132.745239	-385.479370	-381.900238	1105.366821	-530.410522	153.543579	891.437988	-282.111572	-296.451965	872.494995	-445.630707	-99.297684	952.524170	479.526733	-12.493037	929.792175	489.637146	143.500763
-513.778381	-46.134052	857.551147	-431.939850	-184.814438	858.095703	-529.293762	52.260464	473.846802	-498.734680	-221.707230	501.980804	-478.768951	140.915451	81.643639	-531.169128	-155.180145	89.903152	-558.085022	12.207993	1369.719849	-388.094421	-286.318878	1344.783813	-450.800964	-113.420441	1379.154053	-437.861176	-113.880844	1651.248779	-638.542786	87.434433	1132.847534	-385.307922	-381.872009	1105.340088	-530.087463	153.377197	891.479431	-282.215607	-296.410919	872.330505	-445.512238	-98.964142	952.583984	479.458679	-12.495089	929.786743	489.630829	143.538345
-513.655212	-45.726627	857.659302	-431.908356	-184.403900	858.114685	-529.124084	52.709991	474.011230	-498.725342	-221.442490	502.013824	-478.798157	140.999161	81.629944	-531.124023	-155.100586	89.918083	-557.877502	12.367924	1369.774048	-388.099579	-286.275909	1344.766235	-450.659790	-113.302376	1379.135742	-436.970520	-113.342651	1651.016846	-638.374146	87.658699	1132.928223	-385.137146	-381.872253	1105.333862	-529.778259	153.179001	891.509888	-282.339050	-296.433594	872.168396	-445.422668	-98.626572	952.656433	479.391724	-12.501406	929.788879	489.618500	143.521088
-513.538513	-45.324673	857.779480	-431.866852	-184.010651	858.141541	-528.922302	53.192406	474.177307	-498.695068	-221.133545	502.073242	-478.675171	140.846619	81.481522	-531.128357	-155.052017	89.934738	-557.701355	12.542476	1369.844360	-388.087952	-286.209595	1344.757324	-450.517334	-113.191658	1379.144775	-436.059998	-112.838806	1650.776123	-638.249451	87.809410	1132.988647	-385.032196	-381.871155	1105.302979	-529.559204	152.950317	891.507324	-282.545197	-296.532806	871.990173	-445.319061	-98.294090	952.734131	479.345856	-12.499687	929.777649	489.612671	143.501114
-513.424133	-44.819244	857.868164	-431.828705	-183.613480	858.154297	-528.706726	53.710934	474.380219	-498.680725	-220.861130	502.117645	-478.868896	141.134186	81.628586	-531.050476	-154.967010	89.949692	-557.501038	12.744353	1369.901733	-388.071442	-286.145477	1344.739868	-450.357391	-113.068474	1379.148315	-435.092133	-112.318146	1650.631592	-638.152344	87.981819	1133.082153	-384.929596	-381.900909	1105.298218	-529.386292	152.738647	891.498047	-282.818268	-296.653748	871.788025	-445.220520	-97.909393	952.789917	479.281281	-12.518924	929.787720	489.613434	143.511017
-513.275085	-44.342373	857.978027	-431.750122	-183.216034	858.209778	-528.466736	54.166477	474.540131	-498.617188	-220.549728	502.136932	-478.893677	141.197678	81.630234	-531.027771	-154.900116	89.954262	-557.284119	12.978119	1370.002441	-388.038513	-286.056091	1344.742920	-450.196136	-112.920555	1379.195068	-434.215942	-111.915092	1650.385010	-638.045349	88.066719	1133.138672	-384.881287	-381.936554	1105.302612	-529.256104	152.487854	891.477539	-283.127136	-296.845886	871.617188	-445.110870	-97.534966	952.884583	479.227661	-12.475415	929.777832	489.587708	143.552963
-513.136475	-43.781841	858.131104	-431.696289	-182.770920	858.261108	-528.241577	54.653229	474.745331	-498.585876	-220.228729	502.170532	-478.935669	141.249130	81.676613	-530.998718	-154.834061	89.976387	-557.102234	13.226575	1370.110352	-387.988953	-285.938629	1344.763184	-450.041046	-112.789238	1379.244995	-433.256134	-111.486626	1650.243408	-637.972595	88.107506	1133.236694	-384.842712	-381.985657	1105.356323	-529.171814	152.202942	891.448242	-283.440063	-297.038391	871.463379	-444.997894	-97.121910	952.997253	479.160980	-12.471449	929.781250	489.577179	143.528610
-513.038086	-43.370384	858.256592	-431.638000	-182.405991	858.317505	-528.024841	55.117020	474.901947	-498.539612	-219.936066	502.220459	-478.903534	141.307587	81.743210	-530.971863	-154.728241	89.978638	-556.917419	13.481595	1370.224854	-387.928223	-285.808502	1344.812134	-449.881409	-112.614868	1379.303589	-432.395844	-111.213989	1650.061035	-637.920044	88.111893	1133.309814	-384.844574	-382.041107	1105.425293	-529.144653	151.905472	891.404358	-283.798462	-297.206787	871.336731	-444.919312	-96.794014	953.098389	479.131683	-12.447732	929.762268	489.580658	143.564240
-512.962585	-42.922230	858.385376	-431.639313	-182.019791	858.356384	-527.880676	55.533070	475.051575	-498.516632	-219.675949	502.248138	-478.974426	141.299423	81.764374	-530.946533	-154.680664	89.963417	-556.818237	13.709261	1370.328369	-387.858917	-285.669952	1344.843018	-449.686981	-112.440056	1379.377197	-431.500916	-110.923347	1649.919067	-637.893311	88.134590	1133.384399	-384.916870	-382.184082	1105.563721	-529.166199	151.599625	891.325745	-284.430206	-297.934662	870.950073	-444.852814	-96.443275	953.184937	479.087585	-12.412413	929.769287	489.576050	143.566559
-512.856079	-42.405891	858.513000	-431.602295	-181.608444	858.399963	-527.667603	55.951038	475.213135	-498.479004	-219.449417	502.252594	-478.980804	141.304199	81.792557	-531.046387	-154.687759	90.001106	-556.593567	14.018259	1370.467651	-387.795105	-285.504395	1344.896240	-449.499207	-112.248550	1379.430420	-430.625427	-110.707253	1649.816406	-637.842407	88.148857	1133.505737	-385.007599	-382.251221	1105.676636	-529.262207	151.256973	891.230408	-284.867889	-298.223328	870.812927	-444.769501	-96.055679	953.280090	479.039459	-12.405712	929.759644	489.592041	143.584854
-512.731873	-41.943539	858.643372	-431.592560	-181.187042	858.442749	-527.471313	56.335709	475.328461	-498.441528	-219.226166	502.310516	-478.996674	141.285721	81.811165	-531.089478	-154.700836	90.004105	-556.338501	14.325359	1370.603516	-387.718201	-285.313965	1344.964844	-449.292847	-112.038231	1379.494995	-429.739532	-110.477318	1649.770508	-637.794495	88.118538	1133.607300	-385.122803	-382.362549	1105.815796	-529.400391	150.947525	891.134827	-285.332306	-298.547058	870.699829	-444.681122	-95.688271	953.372925	478.969543	-12.408496	929.774414	489.555328	143.615891
-512.597900	-41.464806	858.755615	-431.550720	-180.754120	858.478088	-527.278625	56.690815	475.447601	-498.405853	-219.000687	502.310760	-478.983124	141.264404	81.860733	-531.050476	-154.620544	90.000114	-556.099670	14.678050	1370.725220	-387.628357	-285.116150	1345.044678	-449.065887	-111.846840	1379.597534	-428.982117	-110.372208	1649.679810	-637.765015	88.121452	1133.725952	-385.304993	-382.352570	1105.951660	-529.568542	150.653290	891.054626	-285.570435	-298.473602	870.816284	-444.581604	-95.301453	953.454895	478.928314	-12.365071	929.737732	489.567230	143.642853
-512.440186	-41.006863	858.876526	-431.520660	-180.298843	858.531311	-527.075378	57.030849	475.541626	-498.246368	-218.564758	502.315460	-478.948486	141.262970	81.892296	-530.961243	-154.519836	89.976036	-555.855774	15.010514	1370.877686	-387.555634	-284.932007	1345.110840	-448.853607	-111.628372	1379.672729	-428.195313	-110.281036	1649.648438	-637.741089	88.126457	1133.847656	-385.516968	-382.380188	1106.098511	-529.768494	150.351135	890.946960	-286.012695	-298.878876	870.680481	-444.481201	-94.912689	953.551392	478.865265	-12.346538	929.731384	489.546448	143.645493
-512.330872	-40.509613	859.006592	-431.477264	-179.846100	858.581665	-526.934509	57.328342	475.630188	-498.247406	-218.401382	502.349518	-478.795319	140.956741	81.779953	-530.974182	-154.477570	90.006271	-555.551331	15.371252	1371.004028	-387.472473	-284.710052	1345.213867	-448.635529	-111.400787	1379.772949	-427.456390	-110.199120	1649.639160	-637.718994	88.170952	1133.998657	-385.778259	-382.477783	1106.252197	-529.928650	149.970474	890.789246	-286.708069	-299.746124	870.383240	-444.401764	-94.508217	953.652344	478.830353	-12.340841	929.726563	489.557983	143.661865
-512.202087	-40.021618	859.159485	-431.441925	-179.365952	858.622437	-526.792664	57.607716	475.740509	-498.179626	-218.121674	502.373169	-478.775330	140.934296	81.810669	-530.991028	-154.460388	90.026840	-555.228271	15.787045	1371.142822	-387.378174	-284.476044	1345.317383	-448.380157	-111.185226	1379.852539	-426.744110	-110.194138	1649.629028	-637.675659	88.240776	1134.154907	-386.055573	-382.407043	1106.366821	-530.203674	149.724274	890.690491	-286.994202	-299.743011	870.489258	-444.303467	-94.110420	953.758667	478.800903	-12.307734	929.712830	489.563293	143.667618
-512.117554	-39.523155	859.270813	-431.444946	-178.967972	858.660889	-526.669922	57.884342	475.834534	-498.105621	-217.824753	502.380432	-478.721863	140.934448	81.835381	-530.952881	-154.389526	90.050446	-554.961975	16.153992	1371.291626	-387.282196	-284.230316	1345.401733	-448.099579	-110.958740	1379.941406	-426.168457	-110.116714	1649.636597	-637.695740	88.393089	1134.325195	-386.379028	-382.351776	1106.503174	-530.522522	149.472931	890.589417	-287.482422	-300.178284	870.379272	-444.228455	-93.720490	953.833191	478.769165	-12.256490	929.695679	489.565277	143.702057
-511.992035	-39.020515	859.416748	-431.380096	-178.538773	858.700928	-526.542664	58.127254	475.914978	-498.005493	-217.537949	502.393127	-478.900330	141.103760	82.031349	-530.903137	-154.327240	90.046745	-554.579346	16.592449	1371.467896	-387.206146	-283.998993	1345.480713	-447.794556	-110.686920	1380.026367	-425.564087	-110.128471	1649.698853	-637.683472	88.583595	1134.505493	-386.715088	-382.348969	1106.635010	-530.872742	149.260269	890.486450	-287.991791	-300.713715	870.226074	-444.111450	-93.334129	953.932800	478.734985	-12.223401	929.696533	489.565918	143.762650
-511.850616	-38.407658	859.568726	-431.346802	-178.073105	858.727600	-526.464600	58.326977	476.034912	-497.865509	-217.182617	502.393219	-478.851929	141.045288	82.060791	-530.803101	-154.277374	90.039833	-554.170837	17.058010	1371.614624	-387.111694	-283.753357	1345.552124	-447.465698	-110.435471	1380.111206	-424.913788	-110.240738	1649.783936	-637.621155	88.754623	1134.700562	-387.217499	-382.044739	1106.700195	-531.328064	149.187027	890.438721	-288.471680	-301.225586	870.024658	-443.981689	-92.893219	954.025818	478.705048	-12.191000	929.697754	489.566376	143.769089
-511.702820	-37.861301	859.677063	-431.296387	-177.634521	858.763367	-526.349121	58.523262	476.117737	-497.780670	-216.960266	502.431824	-478.784363	141.045776	82.114456	-530.689514	-154.181549	90.033936	-553.682495	17.520702	1371.746704	-387.008667	-283.538513	1345.625000	-447.149536	-110.154419	1380.172241	-424.359772	-110.299438	1649.865723	-637.590088	88.974693	1134.859009	-387.563873	-382.033783	1106.822632	-531.733826	149.038773	890.319275	-288.983246	-301.732330	869.850647	-443.852386	-92.463707	954.099243	478.686584	-12.152452	929.682983	489.575409	143.779984
-511.564240	-37.430519	859.765259	-431.252716	-177.232117	858.799072	-526.258972	58.646587	476.170288	-497.663696	-216.722488	502.434326	-478.779053	141.038025	82.113068	-530.820679	-154.285248	90.041542	-553.254944	18.041937	1371.880005	-386.906250	-283.307373	1345.668091	-446.836731	-109.902283	1380.256958	-423.935028	-110.274895	1649.951294	-637.548645	89.265816	1135.070923	-387.892212	-381.994904	1106.927734	-532.158325	148.959503	890.167908	-289.502258	-302.302979	869.630859	-443.732483	-92.088058	954.159363	478.624512	-12.145129	929.680908	489.557251	143.808731
-511.419281	-37.012302	859.855530	-431.183929	-176.834442	858.838135	-526.283508	58.780983	476.224884	-497.604187	-216.542130	502.447754	-478.611877	140.788910	81.992256	-530.854553	-154.283188	90.016960	-552.762390	18.517385	1372.031128	-386.806641	-283.082764	1345.701172	-446.484528	-109.658173	1380.315186	-423.383911	-110.395012	1650.111938	-637.536438	89.703194	1135.297729	-388.072083	-382.164246	1107.106567	-532.624146	148.855545	890.013428	-289.993713	-302.753448	869.486938	-443.595673	-91.714958	954.220886	478.621704	-12.114671	929.672546	489.573669	143.847946
-511.270233	-36.571899	859.901306	-431.134857	-176.451859	858.851013	-526.342957	58.891575	476.266205	-497.504730	-216.325180	502.469421	-478.641144	140.721298	81.981880	-530.833313	-154.262817	90.057907	-552.217346	19.068434	1372.141846	-386.697327	-282.843536	1345.725952	-446.099182	-109.385490	1380.375244	-422.945251	-110.445648	1650.214111	-637.503784	90.184677	1135.579346	-388.423645	-382.122559	1107.193115	-533.122864	148.793945	889.863953	-290.501373	-303.310486	869.206055	-443.447876	-91.323883	954.239258	478.597015	-12.052814	929.682678	489.572388	143.885651
-511.103912	-35.982471	860.006104	-431.109589	-175.984009	858.881226	-526.403564	58.989246	476.314087	-497.452423	-216.074860	502.457642	-478.595917	140.722656	82.004868	-530.832642	-154.243988	90.016708	-551.598328	19.584621	1372.289307	-386.558746	-282.601807	1345.745850	-445.695404	-109.090309	1380.455078	-422.545715	-110.459747	1650.333618	-637.398621	90.590492	1135.801392	-388.798431	-381.986267	1107.257446	-533.593384	148.740158	889.739136	-291.077972	-303.904633	868.936462	-443.297607	-90.855759	954.300476	478.585602	-12.055816	929.704590	489.575836	143.919083
-510.925812	-35.419239	860.105347	-431.070435	-175.536041	858.914490	-526.463745	59.078442	476.384552	-497.398621	-215.847168	502.486664	-478.769897	140.910812	82.197845	-530.845459	-154.247208	90.010681	-550.909180	20.183544	1372.439819	-386.355316	-282.333801	1345.771118	-445.272827	-108.773224	1380.552002	-422.215240	-110.535133	1650.453125	-637.278625	91.106018	1136.073486	-389.192047	-381.768616	1107.286011	-534.027100	148.752274	889.625244	-291.474304	-304.232666	868.913391	-443.137787	-90.405594	954.360474	478.567719	-12.038636	929.716675	489.572296	143.931396
-510.781616	-35.019321	860.189880	-431.012115	-175.162216	858.928772	-526.496643	59.119560	476.383881	-497.396301	-215.611969	502.509003	-478.720703	140.912262	82.225815	-530.805359	-154.233582	90.044701	-550.298401	20.709000	1372.590210	-386.391846	-282.147766	1345.863770	-444.849731	-108.489784	1380.615479	-421.765900	-110.495331	1650.643555	-637.144470	91.683609	1136.336426	-389.586304	-381.692108	1107.342407	-534.495911	148.807129	889.512634	-292.213959	-305.036224	868.352173	-442.983521	-90.055893	954.400269	478.598022	-11.958195	929.714600	489.598755	143.976776
-510.580719	-34.545540	860.297302	-430.947906	-174.744308	858.973816	-526.589783	59.182793	476.384613	-497.284546	-215.227158	502.492401	-478.546051	140.655884	82.057907	-530.732483	-154.191315	90.055046	-549.580261	21.321552	1372.706055	-386.264069	-281.883972	1345.902954	-444.395477	-108.187836	1380.680664	-421.452240	-110.440849	1650.781006	-636.960876	92.313950	1136.671631	-389.952179	-381.537384	1107.404785	-534.962524	148.905228	889.412415	-292.806854	-305.648102	868.038391	-442.804596	-89.659058	954.470581	478.599762	-11.936675	929.709167	489.614471	144.017761
-510.423492	-34.112907	860.395508	-430.944031	-174.375000	859.019226	-526.645630	59.215763	476.419586	-497.363159	-215.159332	502.529755	-478.675293	140.875626	82.238136	-530.872620	-154.262787	90.047859	-548.910950	21.892067	1372.886963	-386.075378	-281.492706	1345.737549	-443.927856	-107.881516	1380.736084	-421.083710	-110.431290	1650.962769	-636.812805	93.006554	1136.966553	-390.484833	-381.165833	1107.414795	-535.483582	149.064987	889.291992	-293.570557	-306.534637	867.616516	-442.655823	-89.292343	954.527649	478.594818	-11.906560	929.732971	489.607697	144.029968
-509.764587	-32.040123	860.682922	-430.883545	-173.326141	859.004211	-526.540222	59.180866	476.652496	-497.271820	-214.706314	502.469604	-478.404449	140.735168	82.072845	-530.755249	-154.156052	90.014839	-548.176758	22.528406	1373.074951	-385.988983	-281.241180	1345.815552	-443.499786	-107.569450	1380.796997	-420.757385	-110.359322	1651.131958	-636.588013	93.774063	1137.318237	-390.878113	-380.968018	1107.434692	-535.996460	149.232315	889.162781	-294.039978	-306.833038	867.450562	-442.209106	-88.113388	954.697510	478.618317	-11.868006	929.726074	489.615143	144.094147
-509.503204	-31.501305	860.739380	-430.867859	-172.876755	859.037415	-526.640930	59.175262	476.654236	-497.311096	-214.485901	502.460022	-478.370239	140.726456	82.078003	-530.734985	-154.133881	90.024391	-547.460144	23.120941	1373.231934	-385.905182	-280.963745	1345.841064	-443.017700	-107.214470	1380.870361	-420.479767	-110.220108	1651.305786	-636.346924	94.584869	1137.656006	-391.284149	-380.782745	1107.496094	-536.411499	149.455261	889.086792	-294.659271	-307.439850	867.148743	-442.011230	-87.659805	954.730957	478.606934	-11.835588	929.743103	489.594452	144.153519
-509.356323	-31.230198	860.789978	-430.893921	-172.572647	859.088318	-526.869751	59.175617	476.636444	-497.390350	-214.236938	502.472382	-478.401245	140.699966	82.086555	-530.717896	-154.076630	89.997063	-546.724976	23.758179	1373.390503	-385.765076	-280.640442	1345.849609	-442.508301	-106.849403	1380.909912	-420.182861	-110.114174	1651.444336	-636.065125	95.464241	1138.006958	-391.694733	-380.572723	1107.566040	-536.877930	149.697342	888.974426	-295.283112	-307.948212	866.878235	-441.870758	-87.358299	954.755737	478.643097	-11.785787	929.744934	489.628418	144.196899
-509.218201	-30.848341	860.878662	-430.904053	-172.238464	859.140442	-527.125000	59.171001	476.629120	-497.499786	-214.040878	502.523590	-478.413574	140.687805	82.100868	-530.693359	-154.037979	90.017281	-545.927979	24.391047	1373.552124	-385.620422	-280.335785	1345.844971	-441.995667	-106.490395	1380.952881	-419.885223	-109.958176	1651.617065	-635.748474	96.301498	1138.369507	-391.961182	-380.659027	1107.713501	-537.313904	149.968063	888.822144	-295.950195	-308.502655	866.644470	-441.721191	-87.011604	954.802368	478.650909	-11.757133	929.750549	489.626282	144.213425
-509.077240	-30.459480	860.921692	-430.916718	-171.938599	859.177856	-527.472046	59.141815	476.628845	-497.622253	-213.129929	502.558868	-478.665710	140.823532	82.246239	-530.605103	-153.929077	89.962181	-545.137024	25.027916	1373.716431	-385.453522	-280.039703	1345.862793	-441.485992	-106.139435	1381.010742	-419.602325	-109.725220	1651.784546	-635.512451	97.326859	1138.815674	-392.563873	-380.192596	1107.666748	-538.071106	149.996826	888.550415	-296.641785	-309.037262	866.469116	-441.577484	-86.666679	954.818665	478.668671	-11.712325	929.738708	489.633698	144.262421
-508.933533	-30.068167	861.027222	-430.943054	-171.617340	859.205750	-527.891907	59.147209	476.672852	-497.744904	-212.889984	502.605164	-478.571716	140.553650	82.080360	-530.371887	-153.798172	89.933647	-544.291809	25.714491	1373.870117	-385.383575	-279.828857	1346.029419	-440.946655	-105.746544	1381.039795	-419.290649	-109.508217	1651.936768	-635.047607	98.158646	1139.145386	-392.997711	-380.023071	1107.707520	-538.150452	150.519348	888.614502	-297.221985	-309.460571	866.191162	-441.413391	-86.345314	954.859009	478.694550	-11.688568	929.738953	489.644806	144.299469
-508.767822	-29.742222	861.090698	-430.974518	-171.311935	859.227356	-528.261597	59.107983	476.698578	-497.856140	-212.745407	502.633423	-478.620453	140.496078	82.079147	-530.331116	-153.746506	89.960190	-543.472107	26.362133	1373.987915	-385.218781	-279.489746	1346.050537	-440.387085	-105.333099	1381.086548	-418.926453	-109.312202	1652.105225	-634.697754	99.189888	1139.555176	-393.434967	-379.859436	1107.807251	-538.964172	150.977264	888.328735	-297.924713	-309.907013	866.001587	-441.237335	-86.039230	954.870178	478.717346	-11.629981	929.725281	489.653076	144.365494
-508.587311	-29.241034	861.169128	-431.038849	-170.943604	859.239380	-528.563965	59.093903	476.748932	-497.933014	-212.473495	502.624603	-478.841095	140.665253	82.249771	-530.328613	-153.700363	89.937027	-542.622437	27.093094	1374.109375	-385.063354	-279.127319	1346.111938	-439.837219	-104.883026	1381.141113	-418.610229	-109.031609	1652.269775	-634.175781	100.159424	1139.861694	-393.879211	-379.719940	1107.949585	-538.928040	151.622971	888.377136	-298.707245	-310.401733	865.827026	-441.062347	-85.647530	954.886597	478.723328	-11.589417	929.730713	489.636169	144.398041
-508.414917	-28.801256	861.254517	-431.137451	-170.585907	859.266113	-528.833496	59.077923	476.789703	-498.200836	-212.449860	502.739288	-478.890625	140.672089	82.258888	-530.576111	-153.810242	89.971619	-541.752197	27.800737	1374.243652	-384.917694	-278.752930	1346.193970	-439.186615	-104.413155	1381.197998	-418.274902	-108.741066	1652.446777	-633.761169	101.182747	1140.197266	-394.311157	-379.566711	1108.103027	-539.558472	152.007690	888.130310	-299.387817	-310.797028	865.685181	-440.899689	-85.282242	954.909424	478.768188	-11.553326	929.733948	489.651733	144.447296
-508.272308	-28.358316	861.333801	-431.213837	-170.242889	859.290833	-529.235718	59.060181	476.809296	-498.310150	-212.123398	502.766876	-479.001831	140.621887	82.239265	-530.476990	-153.669952	89.964813	-540.866272	28.533144	1374.366333	-384.794281	-278.402771	1346.287842	-438.591461	-103.965103	1381.223999	-417.916870	-108.461487	1652.619751	-633.152161	102.107086	1140.449829	-394.597076	-379.686005	1108.297729	-539.558838	152.674072	888.116272	-300.154907	-311.146606	865.567078	-440.743347	-84.912971	954.927368	478.807343	-11.515056	929.739197	489.665588	144.492920
-508.075439	-27.880644	861.415833	-431.247803	-169.881470	859.339111	-529.603699	59.063545	476.872345	-498.669800	-212.111221	502.855560	-479.047363	140.599106	82.241432	-530.453979	-153.665726	89.998016	-539.926208	29.297800	1374.476196	-384.592133	-277.971893	1346.382324	-438.140839	-103.491325	1381.253418	-417.536957	-108.158051	1652.781372	-632.593262	103.094635	1140.718018	-395.018860	-379.564880	1108.482666	-539.720825	153.293198	888.016602	-300.914215	-311.540344	865.472961	-440.541260	-84.509071	954.957825	478.826477	-11.483133	929.740906	489.673950	144.546707
-507.852753	-27.263077	861.519287	-431.279602	-169.480637	859.390198	-529.932068	59.062859	476.927551	-498.791718	-211.703796	502.848602	-478.941986	140.376434	82.050903	-530.391174	-153.553345	89.957878	-539.060852	30.079075	1374.573120	-384.455994	-277.539795	1346.458740	-437.397369	-102.931816	1381.344482	-417.150635	-107.825424	1652.950439	-632.041809	104.134171	1141.031860	-395.715179	-378.819214	1108.378418	-539.902100	153.775543	887.814880	-301.591614	-311.905792	865.419556	-440.328400	-84.045090	955.005798	478.858643	-11.445962	929.741089	489.688690	144.579758
-507.650757	-26.778753	861.597778	-431.356232	-169.107635	859.419922	-530.262207	59.082989	476.991425	-498.995453	-211.363190	502.865845	-479.015442	140.373886	82.050308	-530.363342	-153.482010	89.949242	-538.097473	30.879789	1374.653320	-384.302856	-277.087097	1346.542236	-436.766083	-102.437851	1381.340698	-416.736023	-107.465057	1653.098022	-631.401428	105.117836	1141.306396	-395.993683	-379.040771	1108.800293	-540.056152	154.536957	887.782043	-302.289520	-312.175262	865.321472	-440.143768	-83.651375	955.027405	478.903778	-11.398861	929.728394	489.687531	144.629395
-507.449646	-26.250181	861.672424	-431.404877	-168.740631	859.465759	-530.575256	59.108711	477.020813	-499.321045	-211.214523	502.966003	-479.066010	140.358978	82.055885	-530.400391	-153.474365	89.974022	-537.185730	31.678902	1374.697510	-384.150513	-276.663666	1346.606445	-436.142365	-101.810310	1381.365601	-416.299866	-107.150528	1653.235718	-630.675659	106.109161	1141.476685	-396.472992	-378.861542	1108.983887	-539.827637	155.326767	887.809509	-302.990967	-312.411926	865.282837	-439.946014	-83.224968	955.053040	478.935425	-11.357340	929.720276	489.707581	144.656387
-507.194702	-26.145504	861.664978	-431.219025	-168.486618	859.603394	-530.909790	59.148903	477.000397	-499.526031	-210.869843	503.103638	-479.287384	140.576233	82.223190	-530.357544	-153.401550	89.962204	-536.198120	32.514378	1374.762573	-383.963867	-276.158569	1346.711304	-435.683350	-101.247513	1381.306274	-415.815765	-106.713348	1653.421387	-629.998474	107.147476	1141.661133	-396.884552	-378.699921	1109.196655	-539.782104	156.077164	887.654175	-303.632019	-312.640289	865.342102	-439.684082	-82.926025	955.086975	478.965820	-11.349965	929.721008	489.730072	144.678452
-507.007965	-25.090437	861.843689	-431.515686	-167.869629	859.575439	-531.210327	59.177334	477.143524	-499.762695	-210.535721	503.119263	-479.356995	140.572983	82.200424	-530.364807	-153.299225	89.938873	-535.339722	33.375240	1374.848267	-383.842072	-275.697937	1346.840210	-434.841583	-100.581970	1381.454102	-415.344635	-106.298668	1653.568726	-629.267517	108.145851	1141.870728	-397.289520	-378.573151	1109.424805	-539.740906	156.822083	887.472595	-304.343536	-312.855682	865.372803	-439.542786	-82.266510	955.127502	479.006866	-11.327968	929.729492	489.741882	144.734314
-506.888763	-24.900957	861.802185	-431.715668	-167.550842	859.606262	-531.523621	59.211739	477.144287	-500.077393	-210.305496	503.188782	-479.399139	140.604950	82.193916	-530.421448	-153.260406	89.953865	-534.358215	34.273396	1374.880249	-383.661621	-275.180817	1346.949219	-434.482025	-100.030884	1381.345581	-414.862305	-105.856018	1653.706665	-628.478882	109.168053	1142.038574	-397.590302	-378.617371	1109.726318	-539.406982	157.671234	887.437195	-305.111023	-313.041748	865.424805	-439.441620	-81.942688	955.067017	479.058685	-11.266751	929.710571	489.771851	144.775116
-506.642731	-24.214226	861.863770	-431.793488	-167.034332	859.648560	-531.883301	59.275723	477.239899	-500.367340	-210.007248	503.270477	-479.496826	140.568939	82.182014	-530.509277	-153.235779	89.948235	-533.453308	35.164658	1374.898315	-383.519073	-274.666382	1347.034912	-433.863007	-99.420334	1381.383301	-414.361176	-105.385826	1653.827881	-627.674805	110.211395	1142.147583	-398.184570	-378.203156	1109.941162	-539.116394	158.456894	887.351074	-305.859650	-313.208069	865.434875	-439.235168	-81.373901	955.085144	479.095154	-11.235353	929.711121	489.788391	144.785019
-506.430603	-23.636654	861.928467	-431.858826	-166.604294	859.712158	-532.217468	59.341839	477.313843	-500.630890	-209.618286	503.312500	-479.575012	140.581238	82.179054	-530.472961	-153.129715	89.933006	-532.510315	36.071686	1374.916748	-383.370117	-274.133148	1347.152344	-433.254059	-98.761459	1381.352783	-413.840424	-104.949509	1653.926758	-626.866577	111.291756	1142.278564	-398.759857	-377.622498	1109.983521	-538.751465	159.305176	887.254395	-306.583038	-313.296997	865.478088	-439.031342	-80.875046	955.108459	479.117859	-11.232896	929.735107	489.776642	144.832458
-506.224182	-23.161039	861.999207	-431.908600	-166.202438	859.774414	-532.499390	59.431049	477.382660	-500.892792	-209.253708	503.386963	-479.628235	140.612244	82.158607	-530.444336	-153.043091	89.956268	-531.600098	36.958229	1374.910400	-383.245789	-273.589050	1347.317383	-432.611877	-98.073036	1381.335938	-413.333679	-104.410988	1654.042480	-625.973206	112.349693	1142.347534	-398.908691	-377.984894	1110.504883	-538.154358	160.186203	887.207947	-307.372589	-313.309998	865.599670	-438.826294	-80.436691	955.134399	479.146301	-11.223484	929.723877	489.789398	144.848022
-505.935303	-22.454231	862.064087	-431.953033	-165.683670	859.803284	-532.764160	59.541248	477.471863	-501.163696	-208.884537	503.442413	-479.674377	140.616241	82.146980	-530.426880	-152.936584	89.936073	-530.665894	37.864075	1374.886475	-383.117645	-273.023407	1347.480103	-432.023651	-97.421349	1381.290649	-412.836060	-103.902580	1654.080933	-625.102356	113.451324	1142.444214	-399.445465	-377.578064	1110.714478	-537.699341	161.021729	887.068481	-308.124847	-313.300934	865.688171	-438.583527	-79.873962	955.150085	479.171997	-11.203154	929.721375	489.799225	144.857651
-505.722443	-21.827980	862.117004	-432.048737	-165.201996	859.831787	-533.033936	59.643684	477.535522	-501.363739	-208.361237	503.475494	-479.748962	140.651306	82.130600	-530.302307	-152.777878	89.955345	-529.812927	38.798187	1374.856079	-383.039551	-272.484192	1347.622559	-431.284485	-96.629982	1381.320801	-412.214233	-103.402679	1654.174316	-624.175232	114.483612	1142.444214	-399.715790	-377.601715	1111.078125	-536.876953	162.021133	887.037903	-308.970184	-313.236542	865.818176	-438.382263	-79.341637	955.147949	479.208984	-11.188668	929.710754	489.822052	144.864899
-505.490662	-21.222099	862.129639	-432.179474	-164.698349	859.868835	-533.266357	59.750679	477.597534	-501.622589	-207.913605	503.529327	-479.823486	140.679733	82.134033	-530.262573	-152.705887	89.960815	-528.884766	39.745159	1374.798462	-382.936829	-271.879486	1347.784058	-430.849030	-95.962791	1381.255615	-411.746033	-102.771385	1654.247070	-623.290161	115.664345	1142.445801	-400.274078	-377.167816	1111.368164	-536.309753	162.875305	886.873413	-309.810730	-313.141296	865.909485	-438.189545	-78.784653	955.126282	479.223328	-11.189949	929.706543	489.843109	144.882919
-505.367157	-20.379950	862.199402	-432.587891	-164.017380	859.869568	-533.579712	59.850349	477.674347	-501.978607	-207.597626	503.562775	-479.872650	140.704254	82.106598	-530.236328	-152.577682	89.978424	-528.056946	40.684608	1374.750122	-382.836639	-271.330109	1347.944580	-430.332336	-95.197296	1381.215942	-411.142395	-102.152634	1654.330200	-622.274353	116.770576	1142.375244	-400.590698	-377.112976	1111.741089	-534.940796	163.865158	886.902710	-310.732605	-313.061127	866.045105	-438.147675	-78.103546	955.113403	479.246582	-11.163174	929.697205	489.840363	144.912415
-505.137054	-19.745481	862.243042	-432.679871	-163.476822	859.874084	-533.834167	59.969936	477.763184	-502.265411	-207.229370	503.584534	-479.937439	140.684647	82.075172	-530.218079	-152.484543	89.972832	-527.173706	41.637028	1374.683350	-382.733856	-270.719086	1348.166382	-429.826782	-94.499336	1381.181519	-410.522644	-101.592628	1654.334839	-621.376831	117.990166	1142.382324	-401.171143	-376.564941	1111.996582	-534.517822	164.750137	886.731934	-311.686737	-312.839111	866.112671	-437.931549	-77.545090	955.093567	479.289795	-11.124906	929.692932	489.862030	144.962250
-504.814117	-19.063646	862.291565	-432.645569	-162.875320	859.871826	-533.974060	60.088776	477.803162	-502.422211	-206.834686	503.593353	-479.907257	140.763763	82.099854	-530.047913	-152.294785	89.957336	-526.360779	42.609871	1374.602295	-382.611633	-270.086761	1348.399170	-429.327606	-93.752174	1381.160278	-409.960663	-100.913521	1654.394043	-620.395630	119.133469	1142.332153	-401.619537	-376.141876	1112.307861	-533.424255	165.588715	886.621033	-312.579010	-312.577057	866.210144	-437.631439	-76.945114	955.082825	479.289307	-11.121984	929.698486	489.875458	144.955322
-504.443634	-18.373135	862.357666	-432.346466	-162.382950	859.872070	-534.251038	60.207207	477.882629	-502.646790	-206.525986	503.690369	-479.962189	140.728928	82.101997	-530.031677	-152.276886	89.998558	-525.546326	43.568130	1374.576782	-382.536865	-269.490021	1348.637329	-428.862854	-93.031860	1381.118896	-409.391083	-100.234566	1654.442505	-619.298523	120.182388	1142.176270	-402.070190	-375.818420	1112.668213	-531.974915	166.826660	886.753235	-313.664581	-312.281952	866.365906	-437.189941	-76.377380	955.084106	479.304321	-11.081401	929.690857	489.871124	144.967529
-504.048645	-17.834810	862.380554	-431.972534	-161.886856	859.974609	-534.404663	60.319218	477.948212	-502.765259	-206.149338	503.794312	-479.950684	140.742355	82.088760	-530.047913	-152.203674	89.964943	-524.709900	44.600128	1374.461914	-382.410065	-268.839447	1348.908325	-428.435303	-92.252640	1381.086914	-408.843506	-99.573029	1654.486450	-618.257751	121.326035	1142.061035	-402.536224	-375.433411	1113.137695	-530.820862	167.749802	886.704712	-314.706268	-311.871826	866.510071	-436.753815	-75.790581	955.119324	479.313721	-11.058690	929.681641	489.881989	144.957779
-503.865631	-16.968542	862.458313	-432.296570	-161.155670	859.947754	-534.559753	60.425896	478.041504	-502.859741	-205.712143	503.771820	-479.983337	140.758621	82.077065	-530.106262	-152.210434	89.985435	-523.973511	45.577007	1374.347534	-382.315735	-268.216736	1349.237549	-427.887634	-91.433708	1381.098022	-408.423309	-98.831978	1654.515991	-617.274658	122.525276	1142.017944	-403.068878	-374.882904	1113.539551	-529.607483	168.671890	886.646667	-315.873718	-311.425598	866.701172	-436.637207	-75.089371	955.096802	479.319122	-11.049507	929.672974	489.883484	145.016907
-503.473572	-16.250742	862.515808	-432.077454	-160.549225	860.000122	-534.886475	60.576214	478.145966	-502.892853	-205.290314	503.834290	-480.049164	140.705963	82.068970	-530.014587	-152.153442	89.974007	-523.221313	46.549892	1374.267456	-382.255371	-267.542236	1349.503418	-427.428253	-90.607697	1381.115601	-407.877014	-98.086739	1654.603271	-616.209290	123.735809	1141.864014	-403.602173	-374.408051	1113.957886	-528.294434	169.626648	886.548706	-317.102020	-310.920776	866.892700	-436.252411	-74.439468	955.127014	479.325836	-11.054534	929.669250	489.878418	145.029419
-503.116791	-15.544031	862.607910	-431.933716	-159.919159	860.072571	-534.656494	60.715050	478.195618	-502.878937	-204.850754	503.851013	-479.961945	140.821732	82.080383	-529.988403	-152.168472	89.978645	-522.551880	47.547207	1374.173218	-382.194489	-266.859833	1349.792725	-427.002258	-89.824577	1381.081177	-407.433624	-97.421944	1654.630615	-615.218262	124.912781	1141.766357	-404.178101	-373.891510	1114.442261	-526.856140	170.445038	886.452332	-318.347626	-310.330078	867.110107	-435.914703	-73.794212	955.183289	479.353546	-10.994303	929.667847	489.889435	145.038589
-502.559448	-14.745228	862.661194	-431.286591	-159.351593	860.156921	-534.838867	60.911869	478.284271	-502.729187	-204.241043	503.897339	-479.973114	140.857910	82.090157	-529.786987	-152.000031	89.954308	-521.851746	48.499043	1374.082031	-382.134979	-266.136322	1350.065308	-426.552277	-88.975571	1381.103271	-407.009033	-96.708878	1654.709229	-614.143494	126.036263	1141.575073	-404.780212	-373.274689	1114.847656	-525.406860	171.372330	886.414368	-319.686188	-309.703888	867.313049	-435.307617	-73.091026	955.247498	479.352509	-10.989490	929.659973	489.875092	145.042984
-502.437592	-13.927202	862.742126	-431.641846	-158.637970	860.159668	-535.138062	61.179089	478.437073	-502.711212	-203.849487	503.828491	-480.082520	140.817017	82.087906	-529.812439	-152.001007	89.970818	-521.187622	49.569004	1373.974365	-382.075897	-265.394257	1350.352417	-426.143921	-88.180283	1381.147827	-406.556702	-95.946266	1654.835205	-613.114929	127.177765	1141.378174	-405.422180	-372.660706	1115.287842	-523.934998	172.314514	886.360901	-321.109528	-309.150360	867.410156	-435.247314	-72.402763	955.241089	479.353516	-10.990018	929.661072	489.876099	145.042847
-502.096222	-13.047807	862.841370	-431.558655	-157.935349	860.184509	-535.328308	61.449757	478.550415	-502.650970	-203.383530	503.821198	-480.142578	140.797562	82.096298	-529.722351	-151.912750	89.984665	-520.504517	50.598351	1373.875977	-381.934692	-264.619873	1350.622559	-425.844269	-87.296677	1381.165039	-406.200989	-95.208923	1654.963135	-612.018616	128.285049	1141.185303	-406.056030	-371.927856	1115.728271	-522.332703	173.214096	886.290771	-322.350769	-308.268036	867.683411	-434.925720	-71.679794	955.276001	479.340454	-10.973481	929.664795	489.848450	145.079712
-501.682678	-12.385001	862.913452	-431.177826	-157.321564	860.211182	-535.412109	61.774395	478.645538	-502.592468	-202.826584	503.838776	-480.158325	140.851959	82.091240	-529.634338	-151.871429	89.998405	-519.908386	51.636883	1373.758789	-381.851227	-263.868469	1350.919434	-425.315216	-86.356056	1381.271118	-405.879700	-94.468147	1655.101318	-610.969055	129.415359	1140.946655	-406.746307	-371.172791	1116.114624	-520.808411	174.178284	886.271667	-323.757385	-307.377441	867.831909	-434.454559	-71.046295	955.300903	479.359680	-10.953931	929.664978	489.858429	145.081207
-501.394714	-11.529174	863.019104	-431.224304	-156.631943	860.297913	-535.524719	62.083656	478.745850	-502.636444	-202.369797	503.855652	-480.248749	140.859955	82.068863	-529.615662	-151.795822	90.009163	-519.261597	52.723820	1373.649658	-381.772675	-263.007965	1351.186279	-424.908508	-85.416626	1381.313599	-405.601410	-93.722328	1655.268677	-609.896362	130.476212	1140.668213	-407.506134	-370.423431	1116.517456	-519.138184	175.009506	886.188721	-325.341705	-306.642273	867.885681	-434.218292	-70.318848	955.364258	479.365723	-10.921870	929.664673	489.845825	145.135681
-501.122162	-10.552428	863.092163	-431.347687	-155.853882	860.342285	-535.578918	62.467724	478.878357	-502.771301	-202.054260	503.944519	-480.251099	140.972931	82.085632	-529.688538	-151.765915	90.035797	-518.642883	53.871273	1373.528809	-381.675110	-262.131470	1351.442505	-424.513153	-84.439842	1381.382813	-405.394073	-92.962540	1655.430176	-608.846069	131.601929	1140.409912	-408.085602	-369.780945	1116.923828	-517.346680	175.822556	886.140076	-326.642303	-305.582245	868.121155	-433.998383	-69.495590	955.381042	479.386322	-10.898008	929.664795	489.856476	145.147705
-500.842438	-9.917638	863.181091	-431.342560	-155.180130	860.384338	-535.614319	62.938721	478.976837	-502.820435	-201.540924	503.978302	-480.273376	141.053177	82.095573	-529.657471	-151.644760	90.032700	-518.043152	55.000885	1373.400391	-381.604889	-261.309174	1351.664673	-424.157379	-83.507683	1381.416504	-405.180481	-92.194214	1655.612183	-607.748718	132.712463	1140.086670	-408.973907	-368.717743	1117.216187	-515.579712	176.731750	886.083374	-328.032196	-304.531799	868.237732	-433.726593	-68.866173	955.405579	479.380798	-10.890828	929.662598	489.847290	145.163040
-500.384735	-9.094098	863.251038	-431.004181	-154.551453	860.439697	-535.563416	63.345570	479.036530	-502.766113	-200.930023	504.054810	-480.148743	140.891846	81.888893	-529.600159	-151.561691	90.035561	-517.446655	56.151520	1373.272339	-381.504181	-260.432037	1351.887695	-423.721466	-82.468643	1381.459961	-405.027039	-91.448357	1655.781128	-606.663269	133.816193	1139.861084	-409.547516	-368.075592	1117.571655	-513.753662	177.518570	886.041748	-329.516449	-303.474792	868.363708	-433.247955	-68.155357	955.442505	479.379700	-10.840401	929.646484	489.813721	145.208832
-500.097015	-8.458035	863.301331	-430.877533	-153.971954	860.506470	-535.571411	63.759735	479.129517	-503.028290	-200.776367	504.214386	-480.161896	140.966675	81.903633	-529.748657	-151.605927	90.092850	-516.822815	57.338455	1373.146362	-381.392303	-259.528687	1352.117554	-423.309692	-81.479424	1381.512207	-404.926666	-90.647858	1655.955078	-605.556274	134.893097	1139.540894	-410.431488	-366.906036	1117.839233	-511.844238	178.299042	886.042969	-330.968903	-302.339722	868.398376	-432.932495	-67.525948	955.460266	479.371918	-10.836932	929.640259	489.804779	145.221542
-499.832672	-7.415943	863.405823	-430.981110	-153.139755	860.544922	-535.544617	64.239021	479.297668	-503.230560	-200.505539	504.299316	-480.209167	141.036591	81.879494	-529.770935	-151.546585	90.105713	-516.162903	58.544094	1373.003052	-381.310394	-258.610138	1352.277832	-422.901764	-80.457916	1381.583130	-404.825195	-89.851341	1656.124023	-604.431274	135.976303	1139.251587	-411.028961	-366.131866	1118.153320	-509.937286	179.074219	886.027588	-332.388977	-301.155487	868.460876	-432.707489	-66.663994	955.492249	479.345612	-10.826365	929.643372	489.781647	145.197662
-499.478973	-6.578842	863.513489	-430.838135	-152.445923	860.623840	-535.496216	64.714104	479.453766	-503.290222	-199.983154	504.385040	-480.215424	141.116867	81.860420	-529.804932	-151.490128	90.125351	-515.498108	59.714520	1372.881836	-381.217163	-257.710510	1352.434814	-422.506622	-79.410919	1381.615601	-404.857361	-89.025940	1656.285645	-603.333435	137.115265	1138.973022	-411.855164	-364.877625	1118.295166	-508.003113	179.779465	885.991272	-333.802551	-299.987213	868.437012	-432.356140	-65.928482	955.553833	479.347168	-10.788669	929.651855	489.761292	145.222473
-499.183105	-5.938178	863.564331	-430.777832	-151.822586	860.680420	-535.467896	65.169090	479.493042	-503.379120	-199.424377	504.469727	-480.260834	141.163559	81.823471	-529.658997	-151.344330	90.125175	-514.844055	60.944656	1372.745850	-381.149231	-256.806854	1352.575684	-422.102966	-78.353294	1381.675659	-404.840851	-88.167580	1656.490112	-602.182861	138.270050	1138.686279	-412.432617	-364.024109	1118.533447	-506.093231	180.503143	885.963867	-335.174774	-298.752197	868.450989	-432.046051	-65.284538	955.559387	479.342987	-10.779687	929.651672	489.737732	145.225555
-498.841522	-4.973423	863.631042	-430.718628	-151.004898	860.700378	-535.394409	65.670570	479.630524	-503.502625	-198.905029	504.553864	-480.201660	141.316772	81.827591	-529.702637	-151.295364	90.163628	-514.184265	62.171555	1372.617798	-381.089783	-255.833282	1352.721191	-421.711731	-77.335709	1381.729370	-404.908081	-87.253433	1656.701050	-601.067871	139.402603	1138.365723	-413.199158	-362.785858	1118.679321	-504.083191	181.157181	885.924805	-336.425385	-297.441223	868.435242	-431.729370	-64.445671	955.569275	479.326080	-10.773096	929.642578	489.727631	145.239182
-498.492767	-4.357065	863.596497	-430.380798	-150.479843	860.768799	-535.351257	66.160469	479.679169	-503.489502	-198.205963	504.646332	-480.195251	141.419968	81.791847	-529.664978	-151.205368	90.177994	-513.530029	63.370541	1372.496582	-381.066284	-254.909973	1352.834961	-421.340973	-76.292114	1381.786011	-404.989990	-86.342674	1656.912964	-599.945618	140.609467	1138.045898	-413.712067	-361.813568	1118.858398	-502.163574	181.856384	885.901001	-337.711761	-296.172028	868.405945	-431.311493	-63.784557	955.546631	479.331360	-10.756708	929.629150	489.704651	145.275436
-498.145599	-3.442316	863.665771	-430.268890	-149.724503	860.816040	-535.316528	66.597908	479.743958	-503.766205	-197.853073	504.787872	-480.194672	141.480865	81.776711	-529.703064	-151.114700	90.183098	-512.875183	64.594467	1372.372803	-381.014435	-253.974808	1352.948975	-420.951355	-75.243217	1381.852051	-405.078674	-85.398224	1657.108398	-598.784424	141.807251	1137.785889	-414.422760	-360.423615	1118.910278	-500.184937	182.499557	885.878540	-338.860291	-294.822815	868.317200	-430.971771	-62.979870	955.570129	479.321075	-10.758685	929.636047	489.684296	145.275162
-497.787445	-2.732802	863.693481	-430.197418	-149.056076	860.890869	-535.303101	67.029572	479.821136	-503.993134	-197.360031	504.923309	-480.177338	141.533447	81.743309	-529.751282	-151.026825	90.221992	-512.157898	65.803337	1372.256958	-380.984955	-253.030090	1353.004517	-420.580902	-74.234810	1381.923340	-405.240723	-84.406708	1657.388916	-597.630249	143.004150	1137.514038	-414.805847	-359.490051	1119.082153	-498.223846	183.139267	885.858582	-339.949066	-293.491699	868.298279	-430.650726	-62.280006	955.581909	479.311035	-10.726689	929.622925	489.661377	145.296356
-497.489929	-1.898726	863.730835	-430.141907	-148.380264	860.939636	-535.316223	67.482391	479.902374	-504.126129	-196.794342	505.051727	-480.167053	141.618530	81.729759	-529.604675	-150.850433	90.225273	-511.499786	67.011803	1372.150391	-381.007202	-252.076080	1353.072266	-420.235596	-73.195313	1382.006348	-405.415344	-83.367958	1657.608521	-596.461121	144.220444	1137.284790	-415.422913	-358.103119	1119.084473	-496.270508	183.765259	885.800659	-340.966034	-292.096802	868.198181	-430.352875	-61.530956	955.582397	479.276428	-10.731028	929.615723	489.641357	145.287918
-497.107025	-0.980497	863.777161	-429.944763	-147.718033	860.994141	-535.246521	67.857048	479.980804	-504.211426	-196.172806	505.098480	-480.114471	141.707367	81.716904	-529.506348	-150.713577	90.265640	-510.801514	68.218170	1372.071167	-380.993530	-251.165863	1353.154419	-419.894958	-72.174057	1382.073486	-405.620911	-82.264153	1657.817749	-595.270996	145.446564	1137.026978	-415.880737	-356.681946	1118.948975	-494.285797	184.387131	885.858582	-341.805206	-290.718079	868.092834	-429.975922	-60.761307	955.604553	479.249786	-10.729234	929.617859	489.609161	145.310257
-496.773346	-0.056308	863.906921	-429.945190	-146.921799	861.069885	-535.272034	68.262238	480.124084	-504.325012	-195.612915	505.142334	-480.151489	141.725952	81.686447	-529.460144	-150.583328	90.288956	-510.182343	69.410431	1371.990601	-381.046082	-250.206238	1353.234009	-419.530884	-71.186775	1382.150879	-405.841125	-81.121635	1657.989258	-594.111145	146.672836	1136.828857	-416.217529	-355.602417	1119.125732	-492.333221	184.992188	885.858398	-342.619141	-289.335022	867.997375	-429.690613	-59.968899	955.674377	479.233398	-10.722506	929.623230	489.587341	145.283554
-496.302490	0.947958	864.014526	-429.757629	-146.143082	861.127197	-535.198425	68.622597	480.246429	-504.409851	-195.078552	505.232513	-480.148254	141.812927	81.702576	-529.249329	-150.416962	90.350105	-509.504456	70.615883	1371.911377	-381.149384	-249.299576	1353.318726	-419.220825	-70.178627	1382.241821	-406.070251	-79.994652	1658.246338	-592.910950	147.975067	1136.547241	-416.376953	-354.585632	1119.197388	-490.387543	185.597977	885.880493	-343.332642	-287.909210	867.964417	-429.279663	-59.157555	955.738892	479.229309	-10.722204	929.619690	489.583282	145.283356
-495.811279	2.213403	864.129395	-429.597748	-145.261398	861.144531	-535.154419	68.955132	480.418365	-504.542297	-194.567154	505.312012	-480.148987	141.897430	81.673172	-529.259033	-150.316574	90.371567	-508.880188	71.827713	1371.827759	-381.253571	-248.414352	1353.421021	-418.956268	-69.178658	1382.321167	-406.244080	-78.852425	1658.438721	-591.730835	149.261383	1136.354614	-416.680756	-353.271942	1119.212036	-488.469604	186.169144	885.915527	-344.029114	-286.626343	867.761169	-428.859467	-58.213573	955.789246	479.205017	-10.742106	929.632202	489.574066	145.288101
-495.355408	3.540127	864.273376	-429.476013	-144.327942	861.181152	-535.148926	69.303032	480.600494	-504.760590	-193.751831	505.375916	-480.119263	141.983215	81.656631	-529.241089	-150.221420	90.332024	-508.283783	72.979431	1371.776245	-381.361847	-247.532486	1353.530762	-418.722565	-68.225525	1382.412964	-406.521393	-77.622803	1658.639893	-590.563660	150.576782	1136.107422	-416.787262	-352.133759	1119.246582	-486.574921	186.777176	885.920837	-344.557220	-285.209534	867.726318	-428.474945	-57.220020	955.864136	479.194489	-10.724152	929.620361	489.551147	145.319916
-494.869507	4.690776	864.410095	-429.295776	-143.436966	861.194641	-535.121582	69.636063	480.759247	-504.229218	-193.000763	505.233459	-480.091187	142.030930	81.694054	-528.844360	-149.977386	90.361015	-507.713806	74.119690	1371.734131	-381.555969	-246.693481	1353.667725	-418.527344	-67.225861	1382.514526	-406.743591	-76.356239	1658.825928	-589.352295	151.859695	1135.885620	-416.737610	-351.094116	1119.310181	-484.681366	187.393524	885.952820	-344.915558	-283.627106	867.852051	-428.050690	-56.329159	955.924255	479.192444	-10.724113	929.617554	489.533783	145.288971
-494.326782	6.040645	864.559448	-429.134735	-142.472916	861.230408	-535.054565	69.963051	480.956909	-504.303986	-192.663803	505.313812	-480.069580	142.094788	81.690163	-528.858093	-149.929062	90.363724	-507.194275	75.240746	1371.699463	-381.736847	-245.741058	1353.817261	-418.366913	-66.301460	1382.653809	-406.846802	-75.093796	1659.026855	-588.200500	153.179459	1135.701050	-416.953796	-349.622406	1119.214355	-482.811615	187.936874	885.911377	-345.234253	-282.229065	867.945496	-427.618866	-55.329475	956.009460	479.157684	-10.765438	929.628784	489.501862	145.277542
-493.775940	7.519451	864.712708	-429.010254	-141.439423	861.230225	-535.051208	70.298431	481.186523	-503.907593	-191.735580	505.169037	-480.048309	142.121628	81.700417	-528.574158	-149.765396	90.335808	-506.706360	76.380623	1371.651489	-381.873901	-244.868729	1354.015625	-418.236816	-65.344452	1382.766113	-407.140198	-73.754852	1659.173706	-586.972656	154.437592	1135.454590	-416.687134	-349.081482	1119.595825	-480.860596	188.608093	885.785522	-345.584625	-281.034576	868.082825	-427.175720	-54.259262	956.072815	479.121674	-10.775562	929.632629	489.482910	145.256058
-493.117828	9.068957	864.786255	-428.828094	-140.404526	861.217773	-534.958191	70.583221	481.414246	-503.755493	-191.205566	505.156250	-479.996429	142.178619	81.732101	-528.631470	-149.698700	90.303108	-506.232086	77.473358	1371.625366	-382.054382	-243.936371	1354.227783	-418.130249	-64.368027	1382.905884	-407.295654	-72.419975	1659.323242	-585.755676	155.745819	1135.231445	-416.636597	-348.124512	1119.815186	-479.025238	189.216354	885.713440	-345.774750	-279.727631	868.386902	-426.666290	-53.134621	956.093201	479.100586	-10.805386	929.621277	489.479340	145.217911
-491.732880	11.167918	864.552612	-428.511292	-139.051071	861.170715	-534.481079	70.876907	481.673950	-503.512665	-190.538361	505.062653	-479.829132	142.365616	81.778404	-528.565979	-149.649597	90.267334	-505.844574	78.585587	1371.565796	-382.153870	-242.944107	1354.489746	-418.049896	-63.428894	1383.003906	-407.429779	-71.066826	1659.479004	-584.591064	157.033371	1135.018066	-416.726929	-346.970673	1120.055054	-477.184052	189.851288	885.714111	-345.953125	-278.491058	868.765381	-425.753479	-51.572861	955.952026	479.059601	-10.816834	929.612793	489.433929	145.210297
-491.144073	12.435659	864.721191	-428.329926	-138.064896	861.202759	-534.330566	71.251350	481.865997	-503.320465	-190.050415	505.054657	-479.788239	142.415009	81.802696	-528.491577	-149.624786	90.273186	-505.517975	79.691109	1371.535889	-382.331726	-242.002518	1354.822876	-417.964325	-62.433235	1383.156128	-407.472748	-69.751869	1659.643799	-583.437683	158.326645	1134.772095	-416.943237	-345.718689	1120.166748	-475.376892	190.489792	885.733704	-346.012817	-277.243225	869.290161	-425.297302	-50.616787	956.048584	479.040985	-10.828950	929.611084	489.424042	145.216339
-490.731262	13.477036	864.877075	-428.145142	-137.232681	861.258972	-534.280945	71.602631	482.033081	-503.187836	-189.740799	505.052338	-479.829559	142.372452	81.839203	-528.532532	-149.624786	90.278267	-505.191711	80.816772	1371.474731	-382.497253	-241.053329	1355.110107	-417.883850	-61.425068	1383.317505	-407.663544	-68.372688	1659.787842	-582.303040	159.620300	1134.558716	-416.880035	-345.196655	1120.704468	-473.602203	191.068298	885.740906	-346.115479	-276.027710	869.905090	-424.934875	-49.783897	956.144653	479.049683	-10.855366	929.609070	489.419281	145.172440
-493.297363	8.207935	864.864380	-428.450867	-139.048294	861.617859	-535.513611	72.176422	481.406830	-503.611145	-190.227783	505.487274	-480.367035	141.897552	81.854706	-528.836853	-149.808273	90.317268	-504.882538	81.923782	1371.434082	-382.630524	-240.035477	1355.462891	-417.854797	-60.412636	1383.428833	-407.833679	-67.040184	1659.901611	-581.173950	160.880722	1134.308716	-417.041534	-344.487610	1121.172363	-471.800690	191.836258	885.700867	-346.146942	-274.770996	870.675964	-426.273529	-52.231243	956.132690	479.019470	-10.878790	929.608765	489.407959	145.166321
-492.923340	9.295959	865.010925	-428.235809	-138.133331	861.628418	-535.364563	72.587570	481.607880	-503.432068	-189.817871	505.423767	-480.393311	141.825623	81.920090	-528.779846	-149.771851	90.305412	-504.614288	83.063652	1371.377930	-382.692352	-239.049011	1355.820557	-417.793671	-59.355381	1383.564697	-407.923889	-65.677696	1660.073608	-580.100891	162.133316	1134.072998	-417.132477	-343.967499	1121.688721	-470.082855	192.609436	885.630859	-346.092896	-273.589172	871.503479	-425.929474	-51.346447	956.209290	479.007446	-10.909568	929.607178	489.402954	145.164047
-492.735535	10.065609	865.182068	-428.100708	-137.343018	861.674316	-535.252380	73.086388	481.801819	-503.446136	-189.180984	505.396698	-480.385071	141.756989	82.017204	-528.863708	-149.812790	90.226837	-504.357849	84.215637	1371.295044	-382.774200	-237.975052	1356.214722	-417.704407	-58.302517	1383.669800	-408.097443	-64.366104	1660.189575	-579.003235	163.321457	1133.809082	-417.462433	-343.200195	1122.183105	-468.360840	193.315384	885.634888	-345.813721	-272.230560	872.453491	-425.691071	-50.621696	956.296875	479.015991	-10.921040	929.611206	489.390839	145.122894
-492.557404	10.948003	865.323303	-428.029022	-136.493027	861.681396	-535.171265	73.569641	481.978027	-503.051117	-188.965378	505.349457	-480.437500	141.691696	82.093231	-528.744934	-149.770416	90.191734	-504.107819	85.384781	1371.185059	-382.831085	-236.914963	1356.587646	-417.642029	-57.213192	1383.782959	-408.147003	-63.072281	1660.360840	-577.983032	164.520416	1133.530884	-418.066040	-342.279053	1122.656738	-466.677979	194.051346	885.586365	-345.345337	-270.894775	873.485962	-425.478882	-49.829208	956.348633	478.994720	-10.930598	929.611694	489.368958	145.103226
-492.254395	11.891062	865.408203	-427.861481	-135.624725	861.734070	-534.697205	74.070007	482.117798	-502.810669	-188.526016	505.342346	-480.286530	141.722397	82.163864	-528.738220	-149.785553	90.206985	-503.973145	86.538872	1371.097534	-382.844482	-235.860489	1356.998047	-417.586731	-56.099064	1383.903564	-408.405884	-61.717575	1660.513916	-576.968079	165.601868	1133.233276	-418.754425	-341.415680	1123.134644	-465.068451	194.880737	885.531067	-344.731110	-269.527344	874.665833	-425.187531	-48.957451	956.401123	478.952148	-10.976337	929.623413	489.362122	145.055649
-491.988251	12.904485	865.564636	-427.672791	-134.719498	861.808167	-534.514893	74.653847	482.291473	-502.681824	-188.086304	505.365723	-480.200439	141.759216	82.240509	-528.928040	-149.913864	90.215508	-503.770325	87.716980	1370.957031	-382.825958	-234.779785	1357.437378	-417.501984	-54.947796	1383.996704	-408.553802	-60.425507	1660.706421	-576.066589	166.745117	1132.921143	-419.693817	-340.379150	1123.638794	-463.453156	195.624390	885.529785	-343.849762	-268.003662	875.945984	-424.911713	-48.056320	956.506226	478.951324	-11.000917	929.628052	489.366577	145.040909
-491.717621	13.971221	865.749146	-427.561371	-133.786942	861.876648	-534.390808	75.258888	482.506348	-502.527100	-187.552399	505.328766	-480.227020	141.660492	82.322563	-528.902771	-149.823792	90.200500	-503.574677	88.870888	1370.837036	-382.810333	-233.689636	1357.789673	-417.371277	-53.805004	1384.140015	-408.736542	-59.113415	1660.886597	-575.210938	168.383911	1132.822266	-420.822662	-339.070831	1124.019043	-461.885925	196.395233	885.552307	-342.763763	-266.390198	877.292175	-424.656677	-47.150772	956.621643	478.943817	-11.010255	929.637756	489.373016	145.023315
-491.499786	15.186188	865.973145	-427.457153	-132.713348	861.918579	-534.379700	75.840332	482.748138	-502.368439	-186.964371	505.293579	-480.297882	141.581451	82.367828	-528.833130	-149.747482	90.185486	-503.393799	90.076279	1370.704102	-382.776093	-232.609177	1358.135742	-417.292847	-52.651123	1384.252930	-408.969604	-57.842514	1661.028564	-574.421387	169.460800	1132.516968	-421.797333	-338.068909	1124.401367	-460.356628	197.174866	885.571716	-341.455414	-264.743439	878.749390	-424.432587	-46.132309	956.748047	478.950958	-10.999708	929.645935	489.365295	145.026886
-491.242706	16.571255	866.106201	-427.366730	-131.586166	861.958496	-534.324341	76.483627	483.035431	-502.256073	-186.423645	505.262268	-480.322479	141.496353	82.446220	-528.768005	-149.698929	90.159859	-503.142822	91.316551	1370.571777	-382.727783	-231.483109	1358.511475	-417.132019	-51.494011	1384.405396	-409.098633	-56.572746	1661.209839	-573.592468	170.457825	1132.157593	-422.989868	-336.685303	1124.789429	-458.935211	197.966873	885.566711	-339.965668	-263.033966	880.168396	-424.200073	-44.970337	956.825073	478.939056	-11.029825	929.657043	489.372284	144.998749
-491.003265	17.659033	866.231201	-427.328827	-130.512177	862.012451	-534.260254	77.089218	483.258270	-502.189789	-185.977707	505.232239	-480.391296	141.427521	82.480080	-528.778381	-149.663177	90.154793	-502.918823	92.547981	1370.418579	-382.797943	-230.410248	1358.819214	-416.992828	-50.319592	1384.539917	-409.229736	-55.275776	1661.442139	-572.864868	171.542831	1131.893921	-424.046478	-335.351501	1124.996826	-457.537872	198.765808	885.578308	-338.341919	-261.336975	881.648804	-423.999207	-43.955711	956.899902	478.955536	-11.076736	929.686646	489.382996	144.959305
-490.852539	18.551340	866.424561	-427.315857	-129.481979	862.047119	-534.191895	77.751144	483.495697	-502.060883	-185.810349	505.199219	-480.263153	141.559433	82.605621	-528.811890	-149.636322	90.176521	-502.647858	93.819359	1370.307739	-382.858154	-229.324127	1359.160400	-416.856750	-49.124329	1384.702026	-409.502228	-53.949535	1661.633057	-572.178955	172.495728	1131.599365	-425.001129	-334.148468	1125.432861	-456.146423	199.503159	885.563904	-336.337891	-259.497742	883.328979	-423.842896	-43.082592	956.997437	478.961365	-11.069902	929.691956	489.386353	144.964722
-490.612854	19.974478	866.617798	-427.251984	-128.294754	862.090515	-534.164001	78.397873	483.765930	-501.881500	-185.434509	505.156433	-480.457245	141.436829	82.633705	-528.777466	-149.584961	90.211151	-502.360992	95.108757	1370.170532	-382.956360	-228.260956	1359.482300	-416.665588	-47.949917	1384.826660	-409.637573	-52.642658	1661.837280	-571.528442	173.523895	1131.219482	-425.882050	-332.713684	1125.653809	-454.886658	200.295319	885.587219	-334.341339	-257.880096	884.788086	-423.621429	-41.902588	957.105896	478.975800	-11.066150	929.695984	489.384247	144.950912
-490.385254	21.404861	866.772827	-427.113831	-127.262222	862.145264	-534.144348	79.095406	484.017334	-501.813354	-184.181152	505.224487	-480.537842	141.406540	82.672928	-528.695618	-149.461807	90.152702	-502.028015	96.428658	1370.067627	-383.140137	-227.174072	1359.813721	-416.490723	-46.729977	1384.945557	-409.679077	-51.309258	1662.049438	-570.894897	174.533630	1131.023926	-426.561554	-331.221954	1125.820190	-453.696289	201.073090	885.609924	-332.249878	-256.329529	886.232483	-423.385681	-40.764965	957.203003	478.963989	-11.124583	929.696899	489.380035	144.914627
-490.228821	22.465845	866.888367	-427.273438	-126.040672	862.187256	-534.230591	79.807632	484.191498	-501.762146	-183.495575	505.177124	-480.608063	141.437805	82.735886	-528.701721	-149.387634	90.186684	-501.693115	97.780075	1369.946655	-383.356934	-226.114716	1360.151123	-416.325195	-45.504738	1385.067993	-409.830963	-49.961292	1662.231445	-570.316467	175.552963	1130.773438	-427.000885	-329.978577	1126.143799	-452.598846	201.819809	885.621338	-330.004150	-254.896713	887.616089	-423.313690	-39.699966	957.263672	478.955383	-11.122882	929.700073	489.362518	144.922821
-489.880188	23.632208	866.967712	-427.196625	-124.936646	862.258362	-534.199951	80.504616	484.371338	-501.792603	-182.723465	505.199402	-480.713623	141.557816	82.642845	-528.675171	-149.282425	90.168472	-501.263245	99.107712	1369.850952	-383.709137	-225.094345	1360.465820	-416.096405	-44.259907	1385.191162	-409.848816	-48.651314	1662.398193	-569.756042	176.604355	1130.529663	-427.340302	-328.399353	1126.207764	-451.485199	202.588242	885.639526	-327.657623	-253.567749	888.892578	-423.064911	-38.624435	957.332886	478.975372	-11.102055	929.687683	489.365234	144.936020
-489.530029	25.112177	867.128174	-427.120178	-123.776917	862.327515	-534.201660	81.226463	484.621521	-501.783081	-181.924576	505.238647	-480.709045	141.666168	82.715630	-528.638733	-149.163635	90.179825	-500.829163	100.499870	1369.788330	-384.050415	-224.016983	1360.799072	-415.931183	-43.069859	1385.314697	-409.951324	-47.259239	1662.523438	-569.268982	177.673813	1130.342651	-427.263641	-327.175568	1126.429932	-450.595062	203.289871	885.648865	-325.259369	-252.310150	890.071533	-422.800323	-37.430916	957.444336	478.991821	-11.118695	929.695740	489.376831	144.922363
-489.168793	26.538427	867.358582	-427.082764	-122.504150	862.413818	-534.231201	81.925735	484.824615	-501.781799	-181.198959	505.288544	-480.798920	141.741745	82.700417	-528.505615	-149.015991	90.223099	-500.374786	101.926315	1369.748291	-384.472107	-222.927155	1361.128174	-415.777008	-41.857109	1385.466675	-409.957092	-45.879841	1662.675659	-568.719360	178.699768	1130.190063	-427.089050	-325.610199	1126.457642	-449.664032	204.001953	885.625610	-322.762726	-251.216568	891.116516	-422.554413	-36.241177	957.605225	479.014893	-11.099407	929.695129	489.387238	144.906921
-488.834381	27.908859	867.498962	-427.059479	-121.297089	862.512573	-534.245605	82.705727	485.019012	-501.826477	-180.431610	505.357239	-480.847198	141.847610	82.716721	-528.488098	-148.876511	90.270569	-499.868286	103.300873	1369.757324	-384.955566	-221.877075	1361.401367	-415.659393	-40.657898	1385.602417	-409.810608	-44.524151	1662.811890	-568.184875	179.846329	1130.059082	-426.600586	-324.314514	1126.628662	-448.865479	204.694275	885.666138	-320.159973	-250.242950	892.084229	-422.337708	-35.049583	957.722473	479.002533	-11.099151	929.708557	489.382446	144.904099
-488.490112	29.156811	867.605835	-427.006042	-120.225159	862.643127	-534.334656	83.515038	485.185577	-501.795624	-178.329651	505.216888	-480.891235	141.985825	82.730804	-528.204285	-148.621979	90.156013	-499.384064	104.736465	1369.724365	-385.515717	-220.782730	1361.689941	-415.546936	-39.451069	1385.734619	-409.835510	-43.104725	1662.913940	-567.693542	181.018097	1129.979370	-425.909668	-322.892273	1126.668335	-448.205841	205.374451	885.657959	-317.571991	-249.418304	892.874756	-422.090179	-33.937531	957.828491	479.002594	-11.087644	929.719238	489.382050	144.905655
-488.090271	30.349722	867.715149	-427.004089	-119.050529	862.742798	-534.413391	84.279442	485.335266	-501.463470	-177.565720	505.243256	-481.032623	142.117691	82.705345	-528.116211	-148.495911	90.219688	-498.890228	106.217659	1369.732300	-386.102936	-219.652618	1361.884766	-415.454834	-38.205147	1385.872437	-409.701233	-41.646015	1663.062256	-567.209717	182.256226	1129.970581	-425.056641	-321.525635	1126.624146	-447.526154	206.127060	885.585388	-314.884949	-248.626236	893.583435	-421.834015	-32.833145	957.921570	479.011780	-11.077956	929.726440	489.384399	144.910233
-487.661835	31.698738	867.795898	-427.011078	-117.841675	862.866821	-534.456238	85.069603	485.548767	-501.343658	-176.778152	505.175232	-481.082855	142.299332	82.696815	-528.007996	-148.340317	90.280121	-498.327698	107.639709	1369.744995	-386.679626	-218.552841	1362.046143	-415.365662	-36.996048	1385.968384	-409.578491	-40.297424	1663.123657	-566.701233	183.608398	1129.945068	-424.030334	-320.212433	1126.590454	-447.001038	206.849915	885.530518	-312.182281	-248.017960	894.115479	-421.583466	-31.625814	958.017517	479.022003	-11.069606	929.725159	489.391693	144.942596
-487.208405	33.290535	867.921021	-427.018921	-116.609299	862.990906	-534.568542	85.926674	485.774872	-501.817535	-176.806702	505.611816	-481.345367	142.652237	82.821121	-528.303955	-148.412415	90.389030	-497.775421	109.121933	1369.801270	-387.347412	-217.402924	1362.150879	-415.320374	-35.818962	1386.098633	-409.481873	-38.787285	1663.240967	-566.119446	184.934921	1129.878296	-422.847015	-318.976532	1126.493530	-446.540924	207.574692	885.457825	-309.497467	-247.449844	894.545471	-421.329254	-30.339338	958.145386	479.033203	-11.056902	929.725464	489.410583	144.936707
-486.911224	34.455627	868.091431	-427.037109	-115.544167	863.129700	-534.695251	86.826363	485.969666	-502.058319	-175.605545	505.754456	-481.508392	142.810776	82.785889	-528.463989	-148.377228	90.405350	-497.196899	110.604637	1369.882813	-387.992493	-216.249908	1362.174194	-415.267395	-34.622581	1386.214600	-409.349518	-37.353409	1663.315674	-565.553894	186.273666	1129.898315	-421.535156	-317.794708	1126.362915	-446.118439	208.367935	885.330139	-306.796906	-246.955307	894.858521	-421.140106	-29.306391	958.290833	479.034698	-11.060847	929.716675	489.410645	144.940948
-486.495331	35.813919	868.166321	-426.991028	-114.389404	863.255310	-534.814087	87.631622	486.141022	-501.984680	-174.684540	505.829224	-481.653381	143.003021	82.749847	-528.270447	-148.209808	90.406502	-496.605469	112.056984	1369.976318	-388.718201	-215.074463	1362.115967	-415.196198	-33.427982	1386.318726	-409.178009	-35.940357	1663.382690	-565.018005	187.717270	1129.936768	-420.100128	-316.823853	1126.234009	-445.744934	209.188782	885.208618	-304.083099	-246.145493	895.016602	-420.898804	-28.118097	958.395325	479.118713	-10.963560	929.632996	489.465637	145.021408
-485.980042	37.190266	868.229736	-427.065491	-113.155708	863.414429	-534.916382	88.577530	486.289368	-501.752289	-174.118622	505.866394	-481.762238	143.224945	82.706825	-528.126282	-148.025955	90.482445	-496.019257	113.534119	1370.106445	-389.464630	-213.840561	1362.001831	-415.158905	-32.245739	1386.374756	-409.093811	-34.453217	1663.421875	-564.382141	189.194107	1129.991943	-418.593994	-315.790924	1125.930420	-445.511871	209.967606	885.058777	-301.482147	-245.815491	895.090393	-420.650482	-26.894308	958.505554	479.131287	-10.939840	929.614624	489.473694	145.054260
-485.742371	38.217133	868.334717	-427.440186	-112.080795	863.522156	-535.193054	89.520485	486.402863	-501.768677	-173.231766	505.939117	-481.962372	143.445694	82.636574	-528.082581	-147.905518	90.510506	-495.404419	115.022995	1370.214844	-390.249542	-212.641251	1361.810059	-415.075989	-31.061457	1386.476685	-408.959534	-32.932972	1663.492554	-563.718201	190.679932	1130.055420	-417.102386	-314.856201	1125.652344	-445.242462	210.828247	884.865417	-299.078522	-245.993088	895.148743	-420.624207	-25.946779	958.587463	479.098633	-10.932029	929.639282	489.485016	145.005173
-485.492889	39.536594	868.361694	-427.815002	-111.025192	863.561523	-535.486389	90.430367	486.543030	-501.770233	-172.345596	506.041199	-482.012299	143.451920	82.420952	-528.039307	-147.798141	90.585823	-494.739380	116.500984	1370.349976	-391.006592	-211.425339	1361.537720	-414.993622	-29.871672	1386.532837	-408.869781	-31.354647	1663.586182	-563.087341	192.271637	1130.210449	-415.545166	-314.168884	1125.473633	-445.000671	211.727432	884.738220	-296.714966	-245.729462	895.169250	-420.583252	-24.879480	958.594543	479.090057	-10.934066	929.657166	489.486328	145.024246
-485.124268	40.632744	868.337891	-427.930420	-110.078842	863.698120	-535.695618	91.414238	486.572296	-501.906860	-171.167999	506.191498	-482.156189	143.694885	82.379799	-528.091125	-147.684387	90.614540	-494.089447	117.993019	1370.505981	-391.754395	-210.227386	1361.277832	-414.923798	-28.681805	1386.579956	-408.769897	-29.866875	1663.605835	-562.378723	193.894699	1130.351074	-414.093109	-313.460358	1125.252441	-444.872284	212.709763	884.547180	-294.567780	-245.467041	895.092590	-420.432770	-23.877012	958.643860	479.056244	-10.901569	929.679321	489.469391	145.060043
-484.631805	41.657558	868.370728	-427.838715	-109.124367	863.911621	-535.910583	92.364174	486.645477	-501.593109	-170.621979	506.271698	-482.330536	143.911575	82.304146	-527.921936	-147.524002	90.704407	-493.414398	119.480820	1370.741699	-392.468292	-209.040375	1361.051147	-414.826874	-27.568539	1386.656860	-408.674438	-28.256319	1663.714844	-561.695557	195.499283	1130.591675	-412.723969	-312.752167	1124.987549	-444.804047	213.712891	884.372070	-292.631714	-245.269211	895.017822	-420.191315	-22.897076	958.787842	479.087311	-10.887096	929.673767	489.510559	145.068008
-484.404999	42.847431	868.361633	-428.246948	-108.197716	863.960266	-536.151611	93.322823	486.765778	-501.564270	-169.960464	506.344208	-482.492523	144.118576	82.274300	-527.932983	-147.462158	90.785957	-492.681610	120.954483	1371.002686	-393.134338	-207.854507	1360.751221	-414.767883	-26.513454	1386.744507	-408.568085	-26.757294	1663.740845	-560.993225	197.135651	1130.873169	-411.512512	-312.201233	1124.799927	-444.754669	214.768890	884.249939	-290.995758	-245.067978	895.021423	-420.181641	-21.935678	958.779785	479.070953	-10.879471	929.665527	489.518188	145.093750
-484.166046	43.776478	868.429810	-428.321869	-107.462303	864.090393	-536.281433	94.152794	486.859253	-501.542480	-168.777435	506.461365	-482.675934	144.263016	82.226997	-527.880249	-147.367126	90.749817	-491.951050	122.336945	1371.258179	-393.734406	-206.720108	1360.514404	-414.694244	-25.454870	1386.859009	-408.447235	-25.244778	1663.816406	-560.273376	198.776169	1131.143677	-410.520874	-311.642273	1124.680908	-444.712494	215.912323	884.168152	-289.647125	-244.821075	894.985718	-420.060822	-21.139629	958.867981	479.063568	-10.842437	929.656372	489.548035	145.104996
-483.855713	44.610115	868.462952	-428.372986	-106.721893	864.235107	-536.306030	95.062370	486.880066	-501.096191	-168.303177	506.473480	-482.703430	144.507690	82.231567	-527.792114	-147.259613	90.827690	-491.248596	123.715996	1371.539185	-394.296021	-205.629593	1360.341919	-414.606812	-24.471106	1386.987427	-408.323090	-23.742054	1663.886719	-559.503052	200.418442	1131.548462	-409.673065	-311.431946	1124.773560	-444.679169	217.107544	884.133667	-288.690033	-244.537216	895.040222	-419.907288	-20.368341	958.949341	479.056152	-10.778427	929.636353	489.549988	145.151611
-483.643616	45.485111	868.486023	-428.541748	-105.980560	864.375427	-536.320007	95.949089	487.012451	-500.945557	-167.709549	506.501221	-482.849640	144.640274	82.224121	-527.797485	-147.206192	90.890930	-490.556915	125.021744	1371.843628	-394.747375	-204.567657	1360.246216	-414.498810	-23.445108	1387.102783	-408.161804	-22.265461	1663.969971	-558.753357	202.028107	1131.920288	-409.174988	-310.924469	1124.801758	-444.699310	218.355560	884.060364	-288.066284	-244.232712	895.089111	-419.828827	-19.567728	959.009766	479.042297	-10.816419	929.644470	489.584106	145.148636
-483.068970	47.447861	868.545532	-428.629333	-104.888718	864.442993	-536.127319	96.670502	487.276398	-500.727448	-167.012238	506.441132	-483.107635	144.908051	82.367012	-527.735229	-147.168823	90.936409	-489.877960	126.277199	1372.133179	-395.130402	-203.530991	1360.188965	-414.344177	-22.449656	1387.216187	-408.016418	-20.864201	1664.069946	-558.081543	203.678238	1132.359985	-408.999359	-310.481720	1124.923340	-444.745667	219.630295	884.089294	-287.875702	-243.848175	895.183716	-419.538452	-18.237600	959.077454	479.010834	-10.790623	929.657532	489.570007	145.172501
-482.937622	48.252762	868.629761	-428.800659	-104.256714	864.556824	-536.036438	97.359909	487.352386	-500.604645	-166.522308	506.480011	-483.232880	144.989731	82.381348	-527.732422	-147.125397	90.939095	-489.220093	127.492172	1372.431152	-395.395935	-202.520828	1360.164795	-414.173157	-21.467438	1387.320068	-407.909912	-19.537922	1664.121460	-557.389160	205.283691	1132.651367	-409.189972	-309.731903	1124.940674	-444.677551	221.146301	884.222961	-288.037506	-243.392044	895.256470	-419.467468	-17.551958	959.144409	478.929169	-10.856164	929.725830	489.553253	145.121735
-482.792603	48.925034	868.695801	-428.906403	-103.675903	864.655151	-535.950989	98.037186	487.374573	-500.440094	-166.032883	506.491089	-483.286011	145.029404	82.395348	-527.566589	-147.071274	90.959747	-488.560181	128.652634	1372.747314	-395.602448	-201.502655	1360.184570	-413.929718	-20.449955	1387.430298	-407.741455	-18.214195	1664.249023	-556.714783	206.967606	1133.041382	-409.513855	-309.406372	1125.257935	-444.772095	222.570313	884.196533	-288.628845	-242.892822	895.374207	-419.372711	-16.944723	959.199219	478.912628	-10.813169	929.723877	489.561035	145.163025
-482.744873	49.329548	868.701050	-429.046967	-103.198868	864.787354	-535.850525	98.608971	487.393860	-500.423553	-165.704971	506.552795	-483.305084	145.085526	82.437294	-527.527344	-147.058777	91.004860	-487.913696	129.779205	1373.022583	-395.715698	-200.465530	1360.302734	-413.653503	-19.522057	1387.561768	-407.618652	-16.984081	1664.348145	-556.054016	208.544632	1133.485352	-410.267334	-308.777191	1125.487915	-444.829987	224.126648	884.218994	-289.649261	-242.290710	895.495178	-419.334900	-16.436275	959.226990	478.870636	-10.794973	929.739502	489.567566	145.163254
-482.662781	49.754429	868.732666	-429.146820	-102.709457	864.927795	-535.749146	99.118523	487.399048	-500.439819	-165.336502	506.613281	-483.332825	145.081055	82.501877	-527.549683	-147.088043	91.054138	-487.238098	130.889481	1373.221924	-395.775116	-199.499924	1360.446899	-413.359192	-18.564585	1387.692749	-407.445923	-15.812204	1664.469971	-555.322876	210.059525	1133.794800	-411.103699	-308.343781	1125.884521	-444.778748	225.699493	884.291992	-291.053314	-241.623749	895.555847	-419.281219	-15.929584	959.282654	478.855469	-10.787100	929.731995	489.583160	145.147827
-482.583344	50.241280	868.793762	-429.258118	-102.189140	865.018311	-535.606384	99.605934	487.504181	-500.428589	-164.991272	506.580170	-483.310852	145.095993	82.544304	-527.462769	-147.062561	91.002136	-486.510559	131.963547	1373.370850	-395.848633	-198.561111	1360.677856	-413.031006	-17.588743	1387.792847	-407.265350	-14.651248	1664.579346	-554.678406	211.612823	1134.154785	-412.295471	-307.602386	1126.122925	-444.747620	227.336609	884.284607	-292.868500	-240.868790	895.601807	-419.212402	-15.421178	959.324341	478.823395	-10.797476	929.746277	489.564087	145.138138
-482.476715	50.895321	868.859009	-429.342407	-101.631493	865.052673	-535.474548	100.045990	487.643951	-500.483429	-164.769821	506.561707	-483.368408	145.051407	82.596970	-527.401733	-147.079346	90.994324	-485.764618	133.039063	1373.456055	-395.862854	-197.687149	1360.881592	-412.722717	-16.675598	1387.860596	-407.082581	-13.534104	1664.663696	-554.002991	213.121155	1134.391113	-413.635406	-307.100067	1126.522949	-444.665497	229.102631	884.387512	-295.068054	-240.023651	895.588562	-419.097504	-14.849606	959.336792	478.787140	-10.770039	929.737427	489.582886	145.186615
-482.502228	50.895088	868.890381	-429.430664	-101.253372	865.113525	-535.215637	100.491722	487.624420	-500.697388	-164.621567	506.596771	-483.393768	145.036331	82.652359	-527.410889	-147.115402	90.973000	-485.049103	134.042816	1373.456665	-395.822510	-196.888184	1361.140015	-412.351013	-15.731380	1387.944702	-406.852783	-12.458663	1664.728027	-553.379456	214.586227	1134.515259	-415.054474	-306.729248	1127.145264	-444.571655	230.824387	884.287476	-297.642242	-239.139664	895.549805	-419.066895	-14.600237	959.341003	478.762573	-10.781823	929.741272	489.588165	145.161758
-482.479767	51.315090	868.916077	-429.470642	-100.839546	865.103088	-534.984131	100.942017	487.730865	-500.922729	-164.457581	506.586426	-483.381195	144.996826	82.732468	-527.413513	-147.138962	90.934586	-484.309387	135.025269	1373.430542	-395.811279	-196.095154	1361.452026	-411.959991	-14.843403	1387.981079	-406.573517	-11.387299	1664.809326	-552.792908	216.082184	1134.599976	-416.767090	-305.897980	1127.469482	-444.459167	232.662262	884.209045	-300.506958	-238.178879	895.396790	-418.981781	-14.187178	959.311584	478.782257	-10.883553	929.747620	489.695129	144.832886
-482.370209	51.827972	868.951050	-429.390839	-100.441040	865.098938	-534.669312	101.410324	487.865082	-501.195892	-164.314545	506.606140	-483.386169	144.980042	82.808060	-527.350525	-147.143295	90.906700	-483.569580	136.037704	1373.283203	-395.786011	-195.363098	1361.674438	-411.561127	-14.017168	1388.004883	-406.339630	-10.345741	1664.794678	-552.271973	217.513504	1134.636841	-418.396271	-305.515656	1127.968628	-444.320465	234.365356	884.098755	-303.683350	-237.143661	895.218628	-418.816559	-13.745157	959.300232	478.722107	-10.764997	929.734131	489.594391	145.163147
-482.034668	52.294430	868.983093	-428.733582	-100.099205	865.180359	-534.149719	101.828194	487.941132	-501.554108	-163.888046	506.678558	-483.295807	145.005676	82.904701	-527.402283	-147.192413	90.837166	-482.868591	136.955444	1373.150269	-395.735016	-194.696411	1361.966553	-411.139771	-13.163801	1387.992188	-405.997681	-9.309765	1664.807617	-551.726135	218.941345	1134.625732	-420.113068	-305.082886	1128.491089	-444.167694	236.229065	883.991028	-307.149139	-236.160355	894.927185	-418.371399	-13.259708	959.368225	478.699799	-10.752324	929.741272	489.591309	145.196365
-482.032074	52.872494	869.072083	-428.623383	-99.702736	865.103455	-533.708557	102.269814	488.045990	-501.878540	-163.785736	506.645294	-483.361664	144.935715	82.960472	-527.369507	-147.161316	90.730286	-482.216736	137.832718	1372.945068	-395.672089	-194.015640	1362.235718	-410.766998	-12.375126	1387.958374	-405.684265	-8.290034	1664.761230	-551.231323	220.328568	1134.510010	-421.840851	-304.690948	1129.005981	-443.962677	238.039032	883.767822	-310.840637	-235.136551	894.601196	-418.217560	-12.824333	959.341064	478.686493	-10.762711	929.749207	489.607635	145.196869
-482.015320	53.509556	869.129517	-428.611328	-99.224075	864.986023	-533.239807	102.665375	488.107086	-502.078400	-163.864136	506.515839	-483.411743	144.877441	83.026199	-527.300720	-147.169037	90.673607	-481.562744	138.747116	1372.672363	-395.586304	-193.357285	1362.499268	-410.351715	-11.513024	1387.926636	-405.315887	-7.239600	1664.710205	-550.717712	221.694870	1134.286743	-423.467529	-304.461121	1129.552246	-443.762054	239.871307	883.574585	-314.703186	-234.174347	894.147583	-418.090790	-12.343996	959.274658	478.689514	-10.756598	929.744751	489.620575	145.193130
-482.110352	53.829296	869.194519	-428.591766	-98.810524	864.868896	-532.839417	103.119087	488.133667	-502.168365	-163.861237	506.278931	-483.221741	144.702393	82.962685	-527.314941	-147.207550	90.627815	-480.959747	139.605408	1372.338013	-395.433136	-192.723267	1362.731201	-409.957886	-10.724227	1387.837646	-404.873138	-6.177375	1664.679932	-550.223450	223.012680	1134.064941	-425.154205	-304.021698	1130.064209	-443.626862	241.774979	883.303162	-318.761292	-233.266815	893.577881	-418.022125	-12.014537	959.209839	478.689850	-10.760299	929.741089	489.626221	145.203705
-482.159515	54.193489	869.224731	-428.588898	-98.370865	864.773132	-532.475159	103.549866	488.154022	-502.663025	-163.575516	506.344727	-483.259308	144.648071	83.000336	-527.323608	-147.239426	90.505913	-480.379639	140.423050	1371.965820	-395.223602	-192.125366	1362.995361	-409.541779	-9.886671	1387.740234	-404.467743	-5.093281	1664.585327	-549.779053	224.266983	1133.783081	-426.873657	-303.479675	1130.540283	-443.419434	243.597244	882.957703	-322.910797	-232.488998	892.987366	-417.941589	-11.633282	959.137329	478.688599	-10.743873	929.744019	489.631592	145.209122
-482.198792	54.749981	869.211060	-428.653778	-97.813591	864.625061	-532.230103	103.939217	488.199646	-502.979340	-163.517426	506.307037	-483.315796	144.589188	83.081276	-527.301208	-147.267044	90.436150	-479.868652	141.274048	1371.567017	-395.001251	-191.470367	1363.234741	-409.135071	-9.044416	1387.652100	-404.010132	-3.999995	1664.510254	-549.319763	225.538483	1133.375732	-428.370911	-303.006348	1130.968872	-443.110748	245.338898	882.599426	-327.141632	-231.757874	892.312073	-417.856384	-11.114055	959.004822	478.651428	-10.770097	929.758301	489.619324	145.175842
-482.171387	55.540550	869.179382	-428.695709	-97.204750	864.471802	-532.065918	104.258728	488.276703	-503.213593	-163.469788	506.186859	-483.402832	144.523239	83.128471	-527.300354	-147.294876	90.391655	-479.355652	142.082306	1371.171997	-394.774689	-190.806274	1363.442627	-408.735962	-8.249152	1387.555298	-403.510681	-2.873519	1664.442139	-548.833008	226.676910	1133.010254	-429.667755	-302.911530	1131.700195	-442.798920	247.031433	882.214233	-331.468353	-231.187347	891.670227	-417.740662	-10.472702	958.868713	478.664398	-10.779519	929.758911	489.639008	145.149170
-482.061890	56.477631	869.214661	-428.718384	-96.461761	864.343811	-532.297180	104.587250	488.456970	-503.390747	-163.386871	506.048279	-483.541382	144.423615	83.151604	-527.232239	-147.285858	90.325729	-478.858856	142.905731	1370.784058	-394.444580	-190.133591	1363.642090	-408.313751	-7.426353	1387.486694	-403.016632	-1.720688	1664.324707	-548.273560	227.801315	1132.652344	-430.965881	-302.433044	1132.177124	-442.535217	248.870361	881.864319	-335.828400	-230.705460	890.915833	-417.575775	-9.733050	958.783691	478.668854	-10.768579	929.764099	489.633728	145.155838
-482.108063	56.982784	869.293396	-428.715088	-95.925186	864.294678	-532.176147	104.790794	488.486115	-503.497253	-163.252487	505.958954	-483.515533	144.411911	83.221840	-527.204895	-147.305634	90.266380	-478.386536	143.747116	1370.400635	-394.080933	-189.411911	1363.815430	-407.894470	-6.626365	1387.364624	-402.470184	-0.549089	1664.239746	-547.775757	228.897690	1132.282593	-432.098694	-302.104095	1132.720581	-442.189056	250.470856	881.471924	-340.205841	-230.244186	890.201904	-417.508759	-9.242789	958.765503	478.683838	-10.784861	929.796753	489.635590	145.149323
-482.316742	57.017094	869.305969	-428.767639	-95.582901	864.266235	-532.559937	105.046143	488.504913	-503.637695	-163.142654	505.911682	-483.662506	144.324829	83.224960	-527.120728	-147.322144	90.215721	-477.949402	144.587509	1370.018555	-393.650116	-188.631470	1363.926758	-407.474091	-5.731185	1387.236206	-401.877563	0.664688	1664.154175	-547.285217	229.985901	1131.879395	-433.197723	-301.591370	1133.258423	-441.852173	252.118576	881.097961	-344.510162	-229.827545	889.451904	-417.542297	-8.984128	958.709656	478.686493	-10.785275	929.799438	489.640198	145.134064
-482.104675	58.375793	869.348206	-428.816772	-94.782730	864.177429	-532.587708	105.153900	488.677307	-503.660828	-162.891495	505.800598	-483.676117	144.344315	83.271027	-527.122559	-147.318939	90.133224	-477.546722	145.420624	1369.649048	-393.216064	-187.849823	1364.045044	-407.032135	-4.879099	1387.105225	-401.286591	1.916328	1664.026001	-546.788574	230.980484	1131.536743	-434.026093	-301.362213	1133.870239	-441.492798	253.706955	880.716797	-349.023102	-229.620392	888.586487	-417.371521	-8.053964	958.666077	478.676666	-10.832495	929.825500	489.648407	145.086426
-482.082214	59.145985	869.283875	-428.963470	-94.202049	864.120789	-532.857056	105.320839	488.791290	-503.650513	-162.619980	505.709259	-483.742432	144.307785	83.308266	-527.072876	-147.313583	90.097527	-477.145538	146.298676	1369.346069	-392.708252	-187.030289	1364.159180	-406.595642	-4.006663	1386.984497	-400.669922	3.182495	1663.939453	-546.185303	231.893799	1131.181763	-434.591217	-301.217865	1134.446655	-441.089417	255.235046	880.368591	-353.168579	-229.177139	887.938843	-417.323364	-7.388791	958.560913	478.715149	-10.844215	929.835449	489.672485	145.086395
-482.191620	59.385899	869.216858	-429.138000	-93.828087	864.103638	-532.962463	105.506523	488.809387	-503.666107	-162.405243	505.684235	-483.760468	144.316376	83.331879	-527.084351	-147.316940	90.063133	-476.753815	147.146866	1369.089844	-392.187195	-186.147583	1364.240479	-406.135834	-3.098348	1386.872925	-400.035767	4.492221	1663.845947	-545.640808	232.773834	1130.877197	-435.103485	-300.889496	1135.024292	-440.767029	256.718323	880.031433	-356.994537	-228.581680	887.394958	-417.359558	-7.021008	958.468018	478.718994	-10.847642	929.843628	489.662598	145.077805
-482.271393	59.701077	869.236877	-429.327240	-93.377716	864.090698	-533.279663	105.717926	488.860535	-503.591400	-162.076797	505.673981	-483.829224	144.258789	83.373009	-527.112549	-147.323288	90.050697	-476.365997	148.082947	1368.878174	-391.654297	-185.258347	1364.351196	-405.704590	-2.176797	1386.802612	-399.353455	5.817940	1663.755859	-545.162903	233.676407	1130.631592	-435.489471	-300.605347	1135.557007	-440.362915	258.030121	879.760254	-360.719940	-227.848434	886.919250	-417.381165	-6.635752	958.424072	478.724060	-10.874444	929.852844	489.684021	145.042526
-482.340607	60.054150	869.197876	-429.569916	-92.949425	864.061707	-533.506226	105.942345	488.906982	-503.794678	-162.099548	505.787659	-483.857635	144.275696	83.414742	-527.316589	-147.320892	90.041939	-475.962860	149.005417	1368.674805	-391.048767	-184.283386	1364.478760	-405.280060	-1.204023	1386.771729	-398.635803	7.160511	1663.671387	-544.637817	234.540131	1130.397095	-435.883636	-300.209259	1136.180420	-440.024200	259.319031	879.484863	-364.865234	-227.418579	886.356995	-417.410217	-6.231948	958.335388	478.742859	-10.873109	929.869812	489.677582	145.030197
-482.547546	60.116226	869.153320	-429.807617	-92.654091	864.040222	-533.700378	106.178795	488.922058	-503.566010	-161.852066	505.733459	-483.898926	144.267624	83.418289	-527.247009	-147.270248	90.070534	-475.558319	149.929672	1368.501953	-390.444336	-183.286774	1364.604614	-404.857574	-0.219392	1386.697021	-397.885010	8.537307	1663.586670	-544.063477	235.364014	1130.163208	-436.055267	-299.922058	1136.794312	-439.705841	260.641174	879.281921	-368.454102	-226.939163	885.997192	-417.495148	-5.981962	958.236572	478.767944	-10.882078	929.877014	489.691742	144.993408
-482.594879	60.748169	869.163452	-430.019470	-92.190536	864.043884	-533.811646	106.385193	488.974548	-503.317169	-161.267395	505.582733	-483.932617	144.239029	83.445343	-527.164185	-147.203918	90.037483	-475.126862	150.928589	1368.361694	-389.814514	-182.281784	1364.761963	-404.377167	0.767555	1386.649658	-397.079407	9.981872	1663.520874	-543.597168	236.220047	1130.001831	-436.457245	-298.988373	1137.258179	-439.254852	261.567627	879.037109	-371.149445	-226.653900	885.818420	-417.500427	-5.446548	958.192261	478.783386	-10.885181	929.886230	489.706207	144.974823
-482.662720	61.540405	869.290039	-430.378601	-91.553673	864.154358	-533.914429	106.650620	489.061493	-503.424500	-160.665726	505.551727	-483.902405	144.266861	83.477753	-527.236206	-147.182571	90.027382	-474.721680	151.888245	1368.234497	-389.195618	-181.262436	1364.878662	-403.897858	1.798569	1386.608521	-396.303253	11.413567	1663.440918	-543.096497	237.007233	1129.855103	-436.848236	-297.989044	1137.661011	-438.800049	262.589172	878.831909	-372.796692	-226.561523	885.899902	-417.628204	-4.795651	958.281494	478.819855	-10.933322	929.910339	489.732117	144.940323
-482.694550	62.381863	869.368896	-430.768768	-90.854408	864.312744	-533.993103	106.947655	489.122528	-503.621185	-160.242264	505.575714	-483.878876	144.314453	83.490288	-527.109009	-147.098953	90.032455	-474.250977	152.882004	1368.143921	-388.592438	-180.224136	1364.973022	-403.388123	2.846297	1386.581177	-395.472260	12.881577	1663.367554	-542.597839	237.826996	1129.729980	-437.779846	-296.284119	1137.950195	-438.481720	263.513184	878.700317	-373.490753	-226.681686	886.036865	-417.753723	-4.048108	958.366333	478.837708	-10.948890	929.918701	489.761139	144.935059
-482.768616	62.982227	869.455566	-431.095642	-90.278023	864.499390	-534.111328	107.308083	489.184235	-503.823059	-159.949478	505.715332	-483.861725	144.310333	83.502098	-527.367554	-147.115555	90.086563	-473.755188	153.940994	1368.082764	-388.057068	-179.186996	1365.003540	-402.895050	3.842652	1386.527222	-394.611115	14.364939	1663.294434	-542.098999	238.698624	1129.607788	-438.669373	-294.764648	1138.237427	-438.116669	264.365997	878.550537	-373.311005	-226.907242	886.214600	-417.872314	-3.437107	958.465576	478.920563	-11.043881	929.929932	489.901367	144.555161
-482.830200	63.669773	869.509216	-431.384705	-89.739388	864.644775	-534.225464	107.723236	489.240631	-504.327789	-159.474655	505.872345	-483.830414	144.337265	83.543045	-527.519470	-147.052567	90.119820	-473.246857	154.947372	1368.014282	-387.579773	-178.149124	1365.059326	-402.405334	4.865337	1386.487061	-393.735687	15.863106	1663.204102	-541.669495	239.502213	1129.520752	-439.585297	-293.051971	1138.423706	-437.719849	265.005676	878.394165	-372.295929	-227.205048	886.384827	-417.957458	-2.805619	958.524475	478.968445	-11.070646	929.912292	489.943878	144.532898
-482.896820	64.192955	869.533630	-431.715546	-89.141670	864.753479	-534.335449	108.095642	489.287262	-504.562561	-159.097992	505.983734	-483.831543	144.341263	83.561531	-527.524414	-146.975830	90.136375	-472.680145	155.983322	1367.980469	-387.245850	-177.148590	1365.107300	-401.922852	5.874071	1386.480957	-392.822906	17.386707	1663.107666	-541.188904	240.353424	1129.478760	-440.360107	-291.399475	1138.564209	-437.373962	265.656921	878.283936	-370.466888	-227.386780	886.758301	-418.049927	-2.220423	958.542664	478.929077	-10.971541	929.912598	489.836823	144.847244
-482.994843	64.780884	869.529297	-432.116455	-88.456467	864.845642	-534.394836	108.490837	489.332001	-504.823853	-158.517792	506.018799	-483.808167	144.356812	83.572594	-527.514709	-146.831497	90.138016	-472.070557	157.062881	1367.928223	-387.069916	-176.236511	1365.227783	-401.433167	6.881222	1386.424561	-391.894775	18.958349	1662.991333	-540.745422	241.291992	1129.469116	-441.008606	-289.545319	1138.410522	-436.922546	266.076172	878.158813	-368.269043	-227.731491	887.111145	-418.187775	-1.558768	958.535767	478.940643	-11.018859	929.910522	489.861267	144.824631
-483.048553	65.536842	869.524475	-432.427948	-87.777046	864.951294	-534.511169	108.916939	489.394989	-505.158813	-157.945221	506.059998	-483.842346	144.355011	83.602203	-527.541443	-146.695313	90.130402	-471.422302	158.121964	1367.876587	-387.051453	-175.340302	1365.354980	-400.964081	7.882911	1386.358643	-390.970673	20.545687	1662.865601	-540.263916	242.160172	1129.361206	-441.282349	-288.308228	1138.592651	-436.538208	266.550995	878.042969	-365.483154	-228.168686	887.557007	-418.276794	-0.814405	958.542786	478.964966	-11.020430	929.925232	489.882416	144.828842
-483.068085	66.533485	869.559326	-432.731934	-87.020470	865.025696	-534.643555	109.369255	489.503662	-505.356812	-157.152542	506.058563	-483.884308	144.339691	83.620796	-527.396240	-146.541016	90.137421	-470.716919	159.212280	1367.839111	-387.177124	-174.504257	1365.534302	-400.481934	8.885755	1386.323975	-390.011108	22.148260	1662.716064	-539.742432	243.065308	1129.345581	-441.547272	-286.809662	1138.597778	-436.138824	266.877899	877.942444	-362.791718	-228.856995	887.902222	-418.349426	0.026743	958.562805	478.983002	-11.037574	929.925659	489.925507	144.795807
-483.062103	67.436569	869.634277	-432.954315	-86.216507	865.040161	-534.755432	109.824417	489.588593	-505.424316	-156.467392	506.038605	-484.034454	144.557434	83.793320	-527.043884	-146.341827	90.105804	-469.980591	160.309967	1367.740601	-387.414398	-173.689392	1365.756104	-400.032684	9.871140	1386.304077	-389.042511	23.751348	1662.563477	-539.255615	244.032623	1129.312622	-441.468658	-285.529510	1138.526855	-435.752167	267.214417	877.825928	-359.859039	-229.512817	888.468567	-418.376678	0.806136	958.580750	479.001648	-11.059358	929.924683	489.969238	144.753006
-483.030426	68.285484	869.684692	-433.198242	-85.368767	865.044617	-534.899658	110.288597	489.667755	-505.517578	-155.754883	506.020447	-484.146454	144.549377	83.815086	-527.097534	-146.273407	90.097267	-469.259033	161.427078	1367.660522	-387.696106	-172.826279	1365.937988	-399.591095	10.844863	1386.257813	-388.068176	25.363132	1662.392334	-538.769653	244.981735	1129.206177	-441.128601	-284.309937	1138.387939	-435.282104	267.381042	877.655640	-356.752411	-230.419449	888.679565	-418.401459	1.583240	958.580750	478.975555	-11.132730	929.932068	489.991791	144.716721
-482.913483	69.099701	869.642822	-433.208557	-84.684593	865.045044	-535.010925	110.860527	489.742279	-505.626984	-155.028976	506.054199	-484.120697	144.633255	83.856293	-526.924133	-146.213852	90.129074	-468.468994	162.564651	1367.543457	-387.987915	-172.009308	1366.100586	-399.175018	11.816383	1386.182007	-387.102081	27.002768	1662.175171	-538.194336	245.935196	1129.124634	-440.482391	-283.153076	1138.218262	-434.898529	267.597198	877.480591	-353.383118	-231.187851	889.072266	-418.292511	2.334791	958.535522	478.997009	-11.149796	929.919983	490.036621	144.678497
-482.712799	70.141113	869.662292	-433.365784	-83.743301	865.040649	-535.121887	111.390442	489.823608	-505.699158	-154.321625	506.017731	-484.186920	144.657883	83.863083	-526.825623	-146.114990	90.083946	-467.710632	163.678940	1367.494995	-388.290344	-171.113327	1366.208374	-398.775970	12.810100	1386.110474	-386.178528	28.633274	1661.951172	-537.692505	246.953094	1129.034912	-439.579468	-282.216980	1138.089600	-434.484589	267.685059	877.250183	-350.042328	-231.988312	889.515747	-418.207428	3.233768	958.525635	479.006104	-11.159793	929.915771	490.048584	144.647354
-482.576965	71.046402	869.747742	-433.454987	-82.973206	865.054443	-535.197205	111.873764	489.900940	-505.723175	-153.559555	506.006500	-484.200409	144.699844	83.911499	-526.951477	-146.171738	90.069527	-466.977997	164.761276	1367.292603	-388.539642	-170.250305	1366.274536	-398.413391	13.818645	1386.052856	-385.239929	30.274755	1661.728516	-537.143005	247.973206	1128.870483	-438.456177	-281.311646	1137.894775	-434.036896	267.782379	877.019958	-346.621674	-232.779953	889.871948	-418.137360	3.977242	958.565125	478.986359	-11.222824	929.921326	490.074554	144.599564
-482.375092	72.283379	869.851379	-433.607513	-81.959831	865.061157	-535.258423	112.360809	490.086121	-505.721497	-152.902725	505.903412	-484.233337	144.749420	83.945068	-526.113220	-145.748199	89.710968	-466.240997	165.881195	1367.152466	-388.764832	-169.289871	1366.318115	-398.063171	14.825334	1385.977783	-384.345428	31.917709	1661.492920	-536.550781	248.929779	1128.720581	-437.081116	-280.607880	1137.772827	-433.538605	267.803406	876.729248	-343.311005	-233.442886	890.309631	-418.043793	4.961385	958.605408	478.998199	-11.250984	929.915710	490.124176	144.582993
-482.186615	73.545685	869.940918	-433.624207	-81.059319	865.055237	-535.268005	112.815094	490.199097	-505.995941	-152.291733	505.928711	-484.279388	144.778152	83.939148	-526.077881	-145.696121	89.720711	-465.540985	167.010605	1367.036133	-388.906891	-168.265106	1366.320313	-397.684967	15.831829	1385.878174	-383.464539	33.539246	1661.255493	-535.958435	249.939377	1128.491333	-435.538239	-279.982239	1137.693359	-433.062317	267.879456	876.417236	-340.064240	-234.070892	890.718628	-417.916504	5.923686	958.641785	478.991119	-11.277790	929.918213	490.143616	144.542206
-482.051117	74.368752	870.007080	-433.673981	-80.246185	865.083679	-535.388123	113.337128	490.255524	-506.350769	-151.685806	505.953583	-484.358032	144.787033	83.964760	-526.759949	-146.059616	89.773895	-464.875488	168.145035	1366.906128	-388.909485	-167.223740	1366.310059	-397.357819	16.879742	1385.805176	-382.650757	35.174301	1661.012451	-535.316223	250.915756	1128.310425	-433.947205	-279.631592	1137.671265	-432.607208	267.880768	876.088806	-336.868622	-234.529922	891.175598	-417.819977	6.688389	958.671204	478.988464	-11.283984	929.899109	490.154022	144.532791
-481.893494	75.264557	870.026062	-433.779663	-79.359512	865.047119	-535.453552	113.874161	490.371826	-506.675964	-151.174286	506.013947	-484.395111	144.807373	84.009056	-527.055786	-146.184433	89.814102	-464.270660	169.263199	1366.756958	-388.871460	-166.052704	1366.301880	-397.077179	17.935093	1385.683716	-381.823914	36.771725	1660.807251	-534.683044	251.802353	1128.065918	-432.236511	-279.234680	1137.715332	-432.134247	267.916870	875.722900	-333.802124	-234.967178	891.640442	-417.718628	7.502419	958.637329	478.967743	-11.303706	929.888367	490.190277	144.480148
-481.794922	76.186958	870.114319	-433.872833	-78.497589	865.049133	-535.605835	114.405807	490.478638	-506.953094	-150.557755	506.039703	-484.482208	144.811768	83.999123	-527.162537	-146.153946	89.780289	-463.675964	170.432297	1366.628296	-388.750397	-164.858368	1366.284668	-396.759094	19.027977	1385.587769	-381.065796	38.343327	1660.611084	-534.029175	252.709656	1127.859009	-430.366516	-278.652557	1137.732788	-431.606171	267.866333	875.330139	-330.870148	-235.332535	892.100586	-417.655945	8.309464	958.664978	478.951965	-11.346673	929.893066	490.191986	144.473862
-481.478394	77.508736	870.075073	-434.020264	-77.342987	865.011841	-535.681641	114.948647	490.677673	-507.198639	-150.058990	506.041962	-484.495972	144.842102	84.045990	-527.220215	-146.060669	89.797913	-463.123627	171.575653	1366.478027	-388.512512	-163.625229	1366.271851	-396.446777	20.175919	1385.462280	-380.318268	39.926182	1660.414307	-533.344788	253.553070	1127.558228	-428.517548	-278.303436	1137.905029	-431.082336	267.945557	874.995117	-328.054749	-235.611572	892.615906	-417.484772	9.445663	958.598938	478.941284	-11.362898	929.887939	490.222809	144.460007
-481.233337	78.174469	869.992554	-434.035614	-76.452438	865.025513	-535.673096	115.461189	490.734863	-507.358246	-149.403305	506.096741	-484.520264	144.899277	84.063553	-527.391724	-146.036179	89.758553	-462.635681	172.755615	1366.334961	-388.267975	-162.318878	1366.305664	-396.130402	21.312777	1385.371216	-379.638702	41.484451	1660.208008	-532.691101	254.354172	1127.266479	-426.619171	-277.790375	1138.133545	-430.452759	267.845886	874.577087	-325.301086	-235.776047	893.165955	-417.313873	10.244243	958.537598	478.931305	-11.369651	929.877869	490.247467	144.420990
-480.895020	79.513725	869.972473	-433.861786	-75.419739	865.020020	-535.709717	115.948608	490.850891	-507.468384	-148.655472	506.098480	-484.542145	144.956421	84.069244	-527.244873	-145.897095	89.759552	-462.218292	173.933533	1366.193970	-387.989807	-160.973343	1366.401611	-395.824097	22.452223	1385.281372	-378.939606	43.037167	1660.064819	-532.018311	255.093521	1126.995117	-424.766083	-277.301727	1138.391113	-429.892639	267.920776	874.204285	-322.809601	-235.859924	893.697388	-417.039551	11.383080	958.521606	478.876648	-11.420020	929.899963	490.237152	144.347687
-480.744202	80.493423	870.007141	-433.837341	-74.477501	865.024902	-535.809021	116.489960	490.942108	-507.502533	-147.993713	506.125854	-484.584351	145.014984	84.118248	-527.325745	-145.840317	89.730019	-461.835602	175.087540	1366.042847	-387.630585	-159.665115	1366.507568	-395.562653	23.625086	1385.229980	-378.319489	44.535324	1659.863770	-531.366028	255.824875	1126.615112	-422.940155	-276.815155	1138.738159	-429.254639	267.829956	873.824341	-320.395935	-235.839935	894.253967	-416.892517	12.310097	958.518494	478.843719	-11.457582	929.900696	490.246216	144.329712
-480.738220	81.569885	870.062744	-434.331421	-73.272041	864.968994	-535.935547	117.016243	491.099365	-507.486664	-147.443756	506.030914	-484.630005	145.057205	84.139114	-527.344543	-145.786255	89.758247	-461.461945	176.295471	1365.877197	-387.257507	-158.300644	1366.648682	-395.307861	24.839718	1385.170410	-377.675690	46.056232	1659.729370	-530.701416	256.456238	1126.383911	-421.195129	-276.307373	1139.139648	-428.620758	267.966614	873.445740	-318.130829	-235.632645	894.812012	-416.967560	13.315447	958.456909	478.809875	-11.518302	929.937622	490.252808	144.268738
-480.527222	82.611603	870.077454	-434.355225	-72.253426	864.934082	-536.025391	117.573296	491.276367	-507.470032	-146.818268	506.012024	-484.726654	145.080673	84.189278	-527.341797	-145.726288	89.722809	-461.177765	177.466949	1365.730957	-386.864441	-156.910873	1366.846558	-395.041382	26.052738	1385.127686	-377.051239	47.549976	1659.597412	-530.096802	257.122589	1126.035522	-419.562408	-275.896667	1139.536133	-428.257172	267.915314	872.977905	-316.000153	-235.403748	895.380371	-416.783356	14.281753	958.412781	478.853729	-11.682537	929.965637	490.407776	143.812759
-480.285156	83.730553	870.180298	-434.284302	-71.194412	864.921265	-536.132813	118.193138	491.501740	-507.524414	-146.129471	506.014984	-484.786316	145.105835	84.238335	-527.260742	-145.595490	89.673576	-460.897705	178.671280	1365.604736	-386.465607	-155.524933	1367.007324	-394.768463	27.297132	1385.084106	-376.475861	49.007305	1659.461060	-529.525513	257.717529	1125.706543	-417.981720	-275.273438	1139.947388	-427.590668	268.033264	872.618591	-313.983734	-235.019882	895.893616	-416.557190	15.275852	958.436035	478.806976	-11.738742	929.973877	490.393433	143.748444
-480.006165	84.968857	870.313660	-434.073853	-70.105942	864.877808	-536.075806	118.724014	491.658295	-507.693665	-145.686127	506.070557	-484.838409	145.161194	84.285164	-527.414612	-145.584503	89.663429	-460.656952	179.857117	1365.434814	-386.039825	-154.159210	1367.187744	-394.497986	28.564663	1385.046509	-375.900269	50.482811	1659.330566	-528.923340	258.207520	1125.335693	-416.567200	-274.733765	1140.365967	-426.792480	268.103119	872.264587	-312.079590	-234.610352	896.474426	-416.255310	16.326330	958.466492	478.784790	-11.800307	930.013611	490.404694	143.666611
-479.649597	86.538002	870.402771	-433.840790	-68.883270	864.852051	-535.960815	119.296753	491.870056	-507.616302	-144.964508	506.025543	-484.859467	145.234482	84.329018	-527.060181	-145.440536	89.600632	-460.473450	181.079239	1365.274414	-385.635895	-152.793411	1367.415161	-394.218201	29.816534	1385.004272	-375.330139	51.948341	1659.208008	-528.345947	258.816071	1124.920044	-415.268677	-274.025360	1140.768799	-426.055054	268.119934	871.962952	-310.303680	-234.181122	896.976379	-415.912262	17.617512	958.486694	478.759186	-11.844028	930.047668	490.374512	143.603714
-479.289398	87.649887	870.510559	-433.572113	-67.760269	864.827576	-535.876587	119.933395	491.985474	-507.345917	-144.321274	505.933807	-484.882599	145.314713	84.370422	-527.151733	-145.395889	89.586388	-460.303040	182.253723	1365.076172	-385.195801	-151.463440	1367.605591	-393.976868	31.080149	1384.938232	-374.746399	53.409214	1659.080322	-527.870239	259.304718	1124.587036	-414.019897	-273.252502	1141.187378	-425.258026	268.180603	871.659119	-308.624542	-233.632401	897.503723	-415.560547	18.645470	958.520142	478.734772	-11.933851	930.044067	490.364014	143.554718
-478.920868	88.648781	870.533875	-433.256683	-66.597328	864.776978	-535.816833	120.496323	492.105713	-506.898163	-143.378296	505.780212	-484.958771	145.346985	84.396896	-527.051331	-145.315857	89.571289	-460.176605	183.435486	1364.840454	-384.753540	-150.096954	1367.807861	-393.737518	32.371376	1384.908081	-374.175934	54.856525	1658.960205	-527.408020	259.840973	1124.149536	-413.024597	-272.230591	1141.515137	-424.457031	268.292572	871.353699	-306.943512	-233.032166	897.961975	-415.173553	19.692223	958.489502	478.630646	-11.880754	930.040955	490.175262	143.829117
-478.575653	89.891129	870.612976	-432.842224	-65.492851	864.745178	-535.724182	121.162468	492.325439	-506.493378	-142.545670	505.647736	-484.985352	145.402695	84.470886	-526.811096	-145.190384	89.528435	-460.108124	184.688538	1364.616455	-384.304932	-148.774872	1368.017822	-393.475830	33.614193	1384.889771	-373.649445	56.339104	1658.810547	-527.034241	260.327972	1123.682495	-412.078796	-271.142578	1141.796143	-423.630829	268.278351	871.087280	-305.388428	-232.344513	898.570129	-414.770630	20.818329	958.507324	478.600525	-11.943755	930.042480	490.145447	143.739059
-478.195740	91.182442	870.814453	-432.318970	-64.269768	864.754089	-535.635193	121.799362	492.561890	-506.006439	-141.665909	505.429779	-485.007782	145.481827	84.491074	-526.599609	-145.083771	89.511940	-460.025970	185.868698	1364.395874	-383.830475	-147.524292	1368.178589	-393.250580	34.923637	1384.869873	-373.070190	57.872940	1658.697754	-526.642883	260.789551	1123.265747	-411.231598	-269.960907	1142.029297	-422.855591	268.424255	870.832581	-303.883514	-231.685806	898.828674	-414.336639	21.991180	958.628418	478.579926	-11.999586	930.021423	490.107666	143.670975
-477.712067	92.415550	870.878540	-431.780304	-63.113197	864.723633	-535.444031	122.454185	492.730499	-506.207642	-141.102402	505.777039	-484.967438	145.608932	84.546722	-526.897949	-145.088104	89.513573	-460.037079	187.058136	1364.230957	-383.408569	-146.247314	1368.344604	-393.024689	36.221466	1384.856079	-372.549255	59.321266	1658.583984	-526.346130	261.336670	1122.812012	-410.490723	-268.803497	1142.217285	-421.863220	268.335480	870.561768	-302.500580	-230.965042	899.201172	-413.845795	23.134510	958.659180	478.569977	-12.062737	930.022400	490.081543	143.623245
-477.085632	93.814316	870.936707	-431.190582	-61.737354	864.694946	-535.259644	123.052254	492.923553	-505.903229	-140.345581	505.743103	-484.955414	145.709518	84.585480	-526.827881	-144.991470	89.573311	-460.001465	188.274475	1364.017700	-383.014862	-144.998199	1368.495728	-392.796570	37.493740	1384.858398	-372.093048	60.760792	1658.475342	-526.087341	261.844818	1122.390381	-409.823639	-267.492279	1142.356323	-421.064270	268.528351	870.421936	-301.220001	-230.227478	899.575256	-413.271698	24.449274	958.695923	478.532349	-12.115154	930.013794	490.018158	143.561630
-476.506592	95.008278	871.016174	-430.616791	-60.399002	864.649719	-535.083801	123.626656	493.084595	-505.457153	-139.441727	505.729767	-484.965271	145.796402	84.593758	-526.647339	-144.860413	89.570938	-460.044891	189.459976	1363.795532	-382.625580	-143.764511	1368.654419	-392.637695	38.802872	1384.860962	-371.661865	62.172771	1658.362305	-525.900940	262.451538	1121.982544	-409.250183	-266.234589	1142.478149	-420.202850	268.641144	870.244141	-299.962250	-229.309021	899.920471	-412.743896	25.633394	958.742432	478.542694	-12.157030	930.037964	490.000244	143.481430
-475.757813	96.633057	871.081238	-429.830566	-59.033833	864.603577	-534.931274	124.246216	493.348053	-504.980591	-138.576065	505.716705	-484.987579	145.889313	84.620483	-526.435486	-144.734589	89.577995	-460.092072	190.708237	1363.602173	-382.247070	-142.516556	1368.752441	-392.446594	40.082520	1384.864014	-371.305054	63.462975	1658.236572	-525.718140	262.957062	1121.568237	-408.838715	-264.731903	1142.545532	-419.326080	268.831512	870.092407	-298.798767	-228.410385	900.190430	-412.063019	27.031811	958.799561	478.538849	-12.211939	930.023010	489.954742	143.463638
-475.208740	97.747131	871.117249	-429.207947	-57.771255	864.583862	-534.825134	124.820587	493.512939	-504.590027	-137.789139	505.788086	-485.007111	145.970932	84.630646	-526.426941	-144.640274	89.622498	-460.133942	191.886444	1363.394043	-381.932831	-141.285477	1368.871460	-392.265503	41.332222	1384.865479	-370.904175	64.855583	1658.150146	-525.593750	263.581696	1121.174927	-408.478241	-263.333160	1142.606689	-418.485352	269.070984	869.990662	-297.778473	-227.447052	900.438354	-411.533936	28.196730	958.835205	478.538269	-12.264380	930.020508	489.924286	143.403702
-474.604767	99.649261	871.323425	-428.350403	-56.432930	864.537537	-534.950745	125.495880	493.882477	-503.670685	-136.797974	505.673920	-485.116638	146.020569	84.647560	-526.195190	-144.480453	89.649323	-460.160156	193.082840	1363.237671	-381.610962	-140.062500	1368.981567	-392.130280	42.596020	1384.886475	-370.586121	66.199623	1658.076050	-525.488037	264.194305	1120.785400	-408.168945	-261.889099	1142.590942	-417.592621	269.274323	869.942444	-296.762848	-226.351257	900.707764	-410.941528	29.661909	958.990662	478.529266	-12.292695	930.016235	489.877136	143.367142
-473.440826	100.523125	871.070923	-427.497406	-55.085056	864.482727	-534.631409	126.100883	493.958038	-502.930389	-135.950287	505.616272	-484.977997	146.002441	84.535629	-526.171143	-144.389160	89.707352	-460.238739	194.279327	1363.073608	-381.331451	-138.859253	1369.097534	-392.019501	43.872349	1384.901733	-370.318176	67.490646	1657.992676	-525.397766	264.877014	1120.392456	-407.941925	-260.398560	1142.590088	-416.788635	269.578735	869.878845	-295.824799	-225.201035	900.935547	-410.040771	30.798288	958.882690	478.518738	-12.341876	930.023743	489.849487	143.323395
-472.626129	101.411125	871.041626	-426.582245	-53.986431	864.477478	-534.462341	126.721375	494.068298	-502.057678	-134.394119	505.679443	-484.996124	146.166550	84.532677	-526.027893	-144.253204	89.743652	-460.308075	195.540924	1362.947876	-381.101349	-137.643570	1369.233521	-392.013245	45.101292	1384.899292	-370.041077	68.794556	1657.968872	-525.365784	265.621887	1120.100952	-407.752167	-258.965332	1142.571045	-416.064697	269.957733	869.894409	-294.993439	-223.963104	901.185425	-409.315826	31.798693	958.926758	478.528534	-12.376205	930.042664	489.815155	143.281006
-471.637665	102.539993	870.994812	-425.591400	-52.849499	864.508728	-534.216125	127.294441	494.219757	-501.064148	-133.493927	505.745178	-485.011719	146.346298	84.517052	-525.808594	-144.061340	89.872475	-460.372986	196.712997	1362.801758	-380.915039	-136.486786	1369.371216	-391.893433	46.382870	1385.040283	-369.833496	70.008163	1657.953491	-525.295654	266.349152	1119.817749	-407.643982	-257.497498	1142.585815	-415.272644	270.365936	869.919495	-294.244354	-222.581253	901.436584	-408.515137	32.918903	959.003357	478.553284	-12.377374	930.058167	489.824585	143.263901
-470.470581	104.017082	870.989746	-424.529877	-51.628056	864.563232	-533.920105	127.814262	494.479523	-499.836975	-132.405334	505.701569	-485.015472	146.459412	84.503868	-525.559998	-143.787155	90.056961	-460.476807	197.914185	1362.720703	-380.779266	-135.283157	1369.523804	-391.830536	47.604439	1385.129272	-369.773071	71.228867	1657.880981	-525.258301	267.201904	1119.544434	-407.560669	-255.924652	1142.563354	-414.586151	270.797394	869.969360	-293.530792	-221.239059	901.677246	-407.605774	34.198204	959.124023	478.582672	-12.351159	930.062439	489.803711	143.294601
-469.487000	104.906013	870.983215	-423.504333	-50.682549	864.669617	-533.568054	128.391785	494.636719	-498.688080	-131.451721	505.791992	-484.982147	146.576263	84.531593	-525.654541	-143.570465	90.286728	-460.566040	199.075333	1362.685059	-380.663574	-134.129349	1369.712769	-391.861908	48.844067	1385.253296	-369.617035	72.362953	1657.956665	-525.189941	268.116882	1119.359985	-407.510712	-254.477692	1142.579590	-413.921021	271.370270	870.023132	-292.959015	-219.773407	901.906494	-406.834076	35.122471	959.274658	478.592926	-12.342189	930.084900	489.797333	143.308197
-468.292419	105.883110	870.987305	-422.435913	-49.645138	864.823425	-533.096802	129.023788	494.834473	-497.377808	-130.370850	505.906250	-484.954712	146.625137	84.522758	-525.540222	-143.277557	90.628166	-460.698029	200.283875	1362.722534	-380.629150	-133.009384	1369.902710	-391.843964	50.018559	1385.409424	-369.539307	73.407143	1658.047974	-525.134521	269.044373	1119.229370	-407.486237	-253.024078	1142.626343	-413.290588	271.915039	870.144104	-292.432007	-218.300339	902.132568	-405.956146	36.109497	959.464966	478.636017	-12.331529	930.113647	489.783386	143.328674
-467.161865	106.726593	870.988953	-421.450134	-48.759483	865.023376	-532.492004	129.663422	494.966339	-496.120361	-129.355057	506.038391	-484.911621	146.663223	84.547142	-525.410339	-142.920959	90.998764	-460.769714	201.394852	1362.814453	-380.572510	-131.926407	1370.178955	-391.914124	51.260452	1385.619263	-369.511749	74.432213	1658.214600	-525.050049	270.011383	1119.149658	-407.469696	-251.484833	1142.640259	-412.703522	272.522736	870.303467	-291.922791	-216.690613	902.429260	-405.153931	36.976883	959.675232	478.550018	-12.440766	930.072998	489.765747	143.311676
-465.845093	107.621994	871.020935	-420.344513	-47.882027	865.308167	-531.685791	130.269577	495.129089	-495.006958	-129.277481	506.508087	-484.807129	146.658691	84.554207	-525.592773	-142.566299	91.565315	-460.908112	202.531906	1362.941162	-380.582001	-130.861359	1370.451172	-391.935059	52.426029	1385.858765	-369.585449	75.366577	1658.397705	-524.927185	270.992523	1119.170532	-407.486542	-249.985382	1142.708374	-412.108398	273.227692	870.494080	-291.579132	-215.063248	902.614868	-404.253693	37.862419	959.965881	478.655609	-12.366172	930.116516	489.775696	143.335449
-464.673035	108.385033	871.091858	-419.280853	-47.219009	865.666138	-530.647522	130.811050	495.205261	-493.798370	-128.435135	506.928040	-484.592896	146.718414	84.591629	-524.771240	-141.877975	92.123871	-460.998566	203.625626	1363.118286	-380.633209	-129.810089	1370.798462	-392.006409	53.542976	1386.165894	-369.639526	76.288490	1658.659058	-524.835022	272.002808	1119.250854	-407.482452	-248.562027	1142.811646	-411.700928	274.141113	870.723816	-291.354218	-213.442108	902.828918	-403.473572	38.609200	960.319580	478.812897	-12.208947	930.144104	489.822723	143.411667
-463.281494	109.311539	871.220825	-418.151550	-46.491905	866.098450	-529.652832	131.373657	495.403046	-492.674347	-127.579475	507.476532	-484.510406	146.679886	84.629028	-524.407776	-141.243469	92.837448	-461.123810	204.693039	1363.358276	-380.673798	-128.884552	1371.185913	-392.081024	54.674568	1386.554932	-369.697815	77.239738	1659.046021	-524.696472	273.132568	1119.425659	-407.490143	-247.011108	1142.956665	-411.284851	274.983093	871.031311	-291.191010	-211.779938	903.073975	-402.579498	39.428783	960.753418	478.838989	-12.197371	930.138489	489.824615	143.477539
-462.027527	110.033928	871.484253	-417.073669	-45.882355	866.644775	-528.700073	131.964844	495.630920	-491.518921	-126.748718	508.195679	-484.430450	146.617996	84.708092	-524.279175	-140.659637	93.691772	-461.266754	205.710266	1363.684448	-380.797485	-127.879189	1371.667603	-392.125580	55.769611	1387.024414	-369.904663	78.070587	1659.438110	-524.557800	274.222626	1119.680298	-407.471741	-245.605469	1143.227661	-410.882141	275.880554	871.337341	-291.142303	-210.027206	903.350159	-401.813690	40.092495	961.323181	478.881836	-12.183330	930.157654	489.825958	143.508362
-460.560638	110.956093	871.728882	-415.987579	-45.239525	867.263550	-527.503601	132.363373	495.783722	-490.242706	-125.792206	509.026154	-484.310638	146.763184	84.916054	-523.811401	-139.756104	94.546783	-461.379486	206.700455	1364.059937	-380.874542	-126.961411	1372.181519	-392.197174	56.820534	1387.548706	-370.031586	78.947350	1659.989502	-524.392822	275.306152	1119.974976	-407.490631	-244.167923	1143.508179	-410.459534	276.839539	871.760803	-291.247620	-208.279343	903.592834	-400.961212	40.863708	961.928162	478.954163	-12.169500	930.166077	489.845917	143.567673
-459.440765	111.119049	871.906860	-415.134277	-44.846218	868.048462	-526.407043	132.824692	495.833191	-489.646729	-126.769966	510.539825	-484.179443	146.627579	84.963768	-523.932312	-138.798172	95.413559	-461.464966	207.718460	1364.523682	-381.021515	-126.052132	1372.732910	-392.289948	57.836399	1388.122925	-370.282837	79.785278	1660.534912	-524.218079	276.397064	1120.345337	-407.551544	-242.585373	1143.755859	-410.079163	277.741974	872.219482	-291.400085	-206.494781	903.943604	-400.379456	41.330982	962.555420	479.118011	-12.030787	930.176147	489.910553	143.620758
-457.995178	111.427132	872.064331	-413.854156	-44.514648	868.896484	-525.266174	133.197327	495.968018	-488.405151	-125.905548	511.636719	-484.031952	146.527664	85.030014	-523.249634	-137.408401	96.122322	-461.540863	208.700821	1365.055664	-381.126770	-125.107529	1373.354492	-392.388794	58.808975	1388.776123	-370.593475	80.571968	1661.146240	-524.031738	277.505920	1120.849609	-407.573883	-241.449829	1144.378540	-409.929810	279.011108	872.680542	-291.762421	-204.660507	904.304077	-399.490875	41.885197	963.224854	479.133514	-12.064170	930.162048	489.918396	143.691803
-456.905609	111.908455	872.470520	-413.240234	-44.040264	869.786133	-524.148132	133.514786	496.153961	-486.814758	-123.438629	512.194397	-483.930634	146.296463	85.116615	-522.079468	-135.915955	96.822281	-461.570679	209.676025	1365.680908	-381.300598	-124.248459	1374.046509	-392.459839	59.772327	1389.496704	-370.814178	81.321060	1661.841675	-523.843750	278.498627	1121.380371	-407.674622	-240.098373	1144.901245	-409.739899	280.323120	873.234558	-292.148254	-202.797180	904.723999	-399.024719	42.428585	964.017395	479.261749	-11.956195	930.163574	489.964813	143.730164
-455.628265	112.625893	872.866699	-412.407440	-43.616081	870.765503	-522.947693	133.838394	496.374969	-485.634033	-122.426910	513.212219	-483.761566	146.111145	85.238075	-521.680542	-134.685928	97.828659	-461.614563	210.703644	1366.301270	-381.414093	-123.306145	1374.793945	-392.559021	60.687710	1390.256470	-371.170929	82.151146	1662.521973	-523.650757	279.648834	1122.037720	-407.774353	-238.470367	1145.276245	-409.593811	281.458527	873.842102	-292.654816	-200.852478	905.106628	-398.395935	43.107635	964.859497	479.322205	-11.970638	930.152588	489.968201	143.806213
-454.490509	112.962135	873.199280	-411.461395	-43.515579	871.780396	-521.753723	134.180222	496.541199	-484.795532	-122.872772	514.802979	-483.561646	145.957916	85.373535	-521.553711	-133.514206	98.960732	-461.615723	211.677399	1366.995239	-381.574677	-122.396095	1375.545410	-392.632263	61.622955	1391.015503	-371.347717	82.853615	1663.301758	-523.496948	280.740814	1122.721069	-407.902924	-237.379974	1146.034912	-409.501831	282.756287	874.508423	-293.237671	-198.921707	905.623535	-397.746521	43.566010	965.660095	479.619537	-11.671189	930.171448	490.042908	143.941345
-453.361633	113.249580	873.614319	-410.639160	-43.316441	872.824646	-520.455139	134.393173	496.718018	-483.390594	-122.016434	515.828979	-483.383362	145.767349	85.513069	-520.836975	-132.337021	99.916603	-461.589630	212.617401	1367.774658	-381.709259	-121.532928	1376.330322	-392.698547	62.521645	1391.825439	-371.604797	83.624771	1664.088135	-523.353577	281.866516	1123.505859	-408.078400	-236.108353	1146.716919	-409.544159	284.158203	875.243713	-293.864471	-196.958328	906.169617	-397.133667	44.010201	966.506775	479.769257	-11.568061	930.178589	490.075256	144.034790
-451.837555	114.495987	874.038025	-409.770691	-42.800022	873.822632	-519.056152	134.678482	497.035614	-481.787811	-121.078255	516.704956	-482.998779	145.450592	85.465561	-520.085022	-131.373505	100.855698	-461.514526	213.581863	1368.558350	-381.917908	-120.628670	1377.147827	-392.758606	63.407120	1392.616577	-371.908112	84.305305	1664.762451	-523.158447	282.980957	1124.300537	-408.318237	-234.779449	1147.438599	-409.460205	285.405426	875.951050	-294.543610	-194.995300	906.710632	-396.294159	44.949345	967.344604	479.765808	-11.664644	930.171021	490.051636	144.061630
-450.650879	114.952209	874.436401	-408.932495	-42.620701	874.829773	-518.530518	135.170227	497.346344	-480.230835	-120.445839	517.598328	-483.095093	145.166412	85.595245	-519.604126	-130.676239	101.795273	-461.433624	214.528946	1369.323364	-382.118591	-119.781021	1377.898926	-392.825378	64.317261	1393.421143	-372.212158	84.996323	1665.442871	-523.027832	284.106812	1125.129272	-408.601624	-233.401611	1148.038208	-409.533752	286.709534	876.793945	-295.202515	-193.073135	907.322327	-395.599426	45.451832	968.145935	479.928101	-11.583962	930.188904	490.094543	144.153030
-449.473969	115.482056	874.795715	-408.219818	-42.372505	875.837036	-517.419250	135.544373	497.552307	-478.559326	-119.942673	518.360901	-482.885956	145.057144	85.715187	-519.163025	-130.235672	102.718231	-461.264130	215.463531	1370.128418	-382.352539	-118.900909	1378.637817	-392.885223	65.144890	1394.146240	-372.550049	85.722954	1666.057129	-522.845276	285.190002	1125.979736	-408.934967	-232.124023	1148.778687	-409.236145	288.267487	877.715576	-295.860565	-191.130173	907.971985	-394.941345	46.033150	968.914307	480.136963	-11.496653	930.319702	490.105072	144.206558
-448.298523	115.715576	875.222717	-407.121948	-42.250320	876.818542	-516.026794	135.901840	497.696747	-476.457855	-119.404732	518.783752	-482.830353	144.918045	85.806870	-518.292908	-130.084091	103.537064	-461.132477	216.360168	1370.828247	-382.590027	-118.118607	1379.329468	-392.900604	66.006111	1394.819092	-372.757355	86.450714	1666.663574	-522.733032	286.400635	1126.787964	-409.323578	-230.379593	1149.287354	-409.242920	289.499237	878.443420	-296.497498	-189.238922	908.555664	-394.128479	46.432796	969.712524	480.165558	-11.449462	930.252014	490.100311	144.291428
-447.203369	116.126068	875.656067	-406.240234	-41.982441	877.740173	-513.942566	136.210358	497.690826	-474.867920	-119.292732	519.644165	-482.311188	145.080597	85.840042	-517.957520	-130.249634	104.424660	-460.920532	217.261688	1371.497314	-382.916168	-117.296173	1379.959106	-392.946716	66.807343	1395.439697	-372.999664	87.107964	1667.164307	-522.714172	287.700684	1127.591919	-409.869232	-229.099136	1149.770142	-409.831360	290.993073	878.718811	-297.125183	-187.404892	909.153076	-393.434967	46.932018	970.478516	480.263580	-11.410966	930.263550	490.093597	144.333603
-446.217102	116.620941	876.035950	-405.537781	-41.735992	878.534363	-512.582275	136.744461	497.759247	-473.034515	-119.394630	520.248718	-482.166138	145.034470	85.941040	-517.389038	-130.741196	105.209541	-460.688416	218.149673	1372.206909	-383.187408	-116.609505	1380.507813	-393.006317	67.642395	1395.981812	-373.344757	87.818657	1667.569336	-522.569824	288.867249	1128.284790	-410.491211	-227.716446	1150.199707	-409.495880	292.913147	879.711121	-297.623383	-185.518433	909.752991	-392.818512	47.415443	971.134216	480.357330	-11.395573	930.276489	490.076691	144.386993
-445.291382	117.032822	876.294128	-404.904633	-41.423458	879.235229	-512.465332	137.471527	498.029297	-471.257294	-119.633324	520.777283	-482.633026	144.875244	86.170860	-517.024963	-131.438263	105.973961	-460.453644	218.994308	1372.693237	-383.510101	-115.864677	1380.986938	-393.032776	68.390488	1396.431396	-373.525970	88.454765	1667.985962	-522.508484	290.329956	1128.945313	-411.178741	-226.512497	1150.548340	-409.513702	294.460724	880.295715	-298.097046	-183.708130	910.249390	-392.254852	47.918694	971.674377	480.487610	-11.387441	930.280518	490.083801	144.423965
-444.326752	117.529961	876.548706	-404.265198	-41.037762	879.802673	-511.595490	138.132507	498.208405	-469.413452	-120.039307	521.153870	-482.562317	144.848846	86.274261	-516.593750	-132.324402	106.685829	-460.175568	219.836304	1373.107910	-383.859344	-115.201538	1381.370239	-393.069092	69.178986	1396.869141	-373.816010	89.192841	1668.287598	-522.604370	291.898865	1129.609741	-411.965149	-225.182251	1150.713745	-409.959778	296.120422	880.418152	-298.511810	-181.994461	910.709534	-391.653687	48.421501	972.148804	480.622406	-11.339324	930.267334	490.077698	144.507019
-443.411835	118.334145	877.024475	-403.686127	-40.435604	880.252625	-510.507446	138.772110	498.336823	-467.493378	-120.475647	521.410767	-482.481689	144.878525	86.342331	-516.554138	-133.303680	107.622589	-459.925018	220.659317	1373.463501	-384.209808	-114.590324	1381.676392	-393.094757	69.850487	1397.193237	-373.981567	89.839165	1668.539429	-522.517639	293.314819	1130.069458	-412.763977	-223.886795	1150.805786	-410.046143	297.699402	880.716492	-298.822693	-180.322662	911.164124	-391.116486	48.976692	972.700134	480.672943	-11.287220	930.292114	490.044281	144.518967
-443.108826	117.315552	877.102234	-403.285095	-40.441166	880.667603	-509.530334	139.474976	498.127136	-465.782135	-121.075432	521.725830	-482.579956	144.835297	86.391823	-516.423645	-134.511139	108.408859	-459.586182	221.494751	1373.741821	-384.558563	-113.979370	1381.900513	-393.097321	70.585098	1397.466553	-374.164978	90.531471	1668.751465	-522.318848	294.715485	1130.486572	-413.678589	-222.529205	1150.775757	-409.768646	299.351379	881.158142	-299.045776	-178.725494	911.516846	-390.901642	48.716022	972.966614	480.637756	-11.189130	930.297546	489.958130	144.512619
-442.384491	117.521683	877.180542	-402.760498	-40.055298	880.953979	-508.600555	140.147827	498.151154	-463.853363	-121.504295	521.813110	-482.685730	144.805099	86.448883	-516.399475	-135.811050	109.636375	-459.300934	222.290268	1373.925537	-384.930389	-113.442772	1382.035034	-393.102509	71.250999	1397.656250	-374.350555	91.215736	1668.887817	-522.140869	296.102051	1130.734985	-414.618622	-221.073059	1150.625610	-409.745026	301.301605	881.445862	-299.154419	-177.229538	911.827515	-390.441589	49.066887	973.199219	480.514984	-11.100930	930.346985	489.866058	144.442978
-441.490845	118.247749	877.245911	-402.202026	-39.439640	881.135742	-507.685394	140.826080	498.259552	-461.881378	-121.934456	521.816528	-482.652710	144.886444	86.498421	-516.275269	-136.877686	110.375984	-458.980499	223.077927	1374.009521	-385.345367	-112.895309	1382.106079	-393.095154	71.940353	1397.770020	-374.514984	91.915169	1668.993286	-521.970642	297.515839	1130.909912	-415.590393	-219.708542	1150.387817	-409.689636	303.014191	881.559631	-299.244263	-175.802673	912.049744	-389.913940	49.684082	973.396118	480.381714	-11.035443	930.367798	489.758087	144.394287
-440.248505	119.743530	876.991272	-401.513824	-38.636055	881.174866	-506.670349	141.514145	498.428070	-459.874969	-122.214424	521.729370	-482.730896	144.879333	86.528534	-515.907898	-137.947601	110.893974	-458.688599	223.852692	1374.020264	-385.761475	-112.394356	1382.130737	-393.087463	72.565475	1397.860596	-374.758728	92.620590	1669.004883	-521.762512	298.982849	1131.036133	-416.623596	-218.266205	1150.094360	-409.731995	304.849304	881.621582	-299.230408	-174.445358	912.271851	-389.160278	50.802059	973.363281	480.537964	-11.211623	930.125916	489.827362	144.542038
-439.330963	120.898132	876.981018	-400.909027	-37.850914	881.196594	-505.673828	142.203491	498.466614	-458.035980	-122.520340	521.674744	-482.764404	144.938614	86.547043	-515.676941	-138.973328	111.374893	-458.397858	224.599350	1373.923828	-386.211700	-111.917198	1382.075562	-393.104645	73.156281	1397.889771	-374.828552	93.319908	1669.056152	-521.449341	300.380005	1131.010376	-417.641266	-216.668640	1149.630615	-409.469543	306.980072	881.657410	-299.212006	-173.229874	912.394592	-388.615814	51.654404	973.454346	480.674347	-11.193357	930.092041	489.831818	144.633957
-438.557495	121.615707	876.883423	-400.370514	-37.137932	881.174622	-504.705505	142.883530	498.513428	-456.278748	-122.764404	521.482910	-482.752197	144.985046	86.585373	-515.436035	-139.822174	111.792068	-458.072296	225.317764	1373.829956	-386.658020	-111.417816	1381.982788	-393.134430	73.796707	1397.874878	-374.947540	93.988846	1668.995605	-521.192993	301.858734	1130.951050	-418.613800	-215.304733	1149.239990	-409.512451	308.891907	881.499573	-299.157196	-172.015305	912.418701	-388.150970	52.323601	973.463135	480.821838	-11.147861	930.087524	489.820831	144.701462
-437.842743	122.229362	876.794189	-399.825928	-36.405685	881.132996	-503.817810	143.470978	498.499023	-454.605438	-122.864830	521.371643	-482.759247	145.005142	86.620842	-515.179443	-140.587860	112.200836	-457.749817	226.040726	1373.659180	-387.110535	-110.987625	1381.880493	-393.161865	74.381889	1397.816406	-375.060425	94.664040	1668.940186	-520.894592	303.290222	1130.885498	-419.596252	-213.804672	1148.749390	-409.531891	310.786865	881.320923	-299.132843	-170.892380	912.403625	-387.713501	52.954639	973.465637	480.942871	-11.116110	930.110168	489.827637	144.761551
-437.191620	122.893692	876.690735	-399.327637	-35.688000	881.087646	-502.954132	144.118927	498.515686	-452.969971	-122.836700	521.196167	-482.708618	145.039276	86.643829	-515.031128	-141.166046	112.620384	-457.450928	226.769302	1373.465332	-387.606140	-110.492928	1381.758057	-393.188934	74.949188	1397.763306	-375.155609	95.425049	1668.904907	-520.541016	304.732697	1130.819702	-420.505646	-212.427689	1148.356567	-409.597504	312.642548	881.065613	-299.137665	-169.886246	912.336548	-387.321655	53.611744	973.454834	480.982483	-11.077863	930.086487	489.813873	144.783905
-436.529449	123.651108	876.612122	-398.832153	-34.859230	881.028137	-502.307220	144.784592	498.554504	-451.428528	-122.708488	521.023804	-482.705261	145.043274	86.687302	-514.968689	-141.584351	112.976967	-457.142456	227.463379	1373.269897	-388.108856	-110.037514	1381.649170	-393.216248	75.522552	1397.704956	-375.251984	96.035675	1668.801270	-520.138245	306.093872	1130.625122	-421.380371	-211.003433	1147.948486	-409.455597	314.508209	880.736206	-299.169373	-168.946960	912.248047	-386.929199	54.345798	973.452759	481.053986	-11.023829	930.087402	489.774017	144.856842
-435.817108	124.595741	876.514343	-398.364471	-33.970123	880.970581	-501.563141	145.342300	498.588165	-449.862213	-122.383301	520.867188	-482.592285	145.084930	86.735146	-514.862427	-141.936371	113.394188	-456.854889	228.159058	1373.046631	-388.642151	-109.559769	1381.535889	-393.275787	76.077797	1397.604248	-375.294708	96.761795	1668.766846	-519.710144	307.430237	1130.474731	-422.183899	-209.746170	1147.532104	-409.429077	316.412415	880.438843	-299.203979	-168.056396	912.086853	-386.506866	55.197842	973.436218	481.124756	-11.016126	930.101746	489.768402	144.885635
-435.176514	125.430542	876.469116	-397.910736	-33.095367	880.949158	-500.986145	145.877518	498.641144	-448.414520	-121.935455	520.754822	-482.575775	145.072983	86.756454	-514.533325	-142.076920	113.788124	-456.572296	228.822174	1372.862427	-389.154877	-109.106255	1381.449951	-393.500732	76.781677	1397.419678	-375.394012	97.437050	1668.706055	-519.258789	308.745514	1130.362793	-423.049286	-208.672363	1147.181763	-409.337494	318.236969	880.101135	-299.295349	-167.269775	911.943054	-386.102478	56.001144	973.454224	481.166504	-10.972733	930.085327	489.762482	144.922180
-434.669617	126.239662	876.460022	-397.519470	-32.289272	880.972595	-500.489075	146.360870	498.699921	-447.002869	-121.412979	520.715820	-482.518402	145.073227	86.796196	-514.335022	-142.078384	114.153183	-456.353333	229.547485	1372.690796	-389.712006	-108.604156	1381.374512	-393.479858	77.280373	1397.544556	-375.545654	98.098457	1668.619019	-518.785583	310.049316	1130.202881	-423.774323	-207.190414	1146.732788	-409.310455	320.079834	879.783386	-299.390686	-166.550293	911.737183	-385.764343	56.780907	973.499878	481.162933	-10.948915	930.088684	489.717560	144.945145
-434.196625	126.978157	876.439453	-397.176270	-31.420235	881.021667	-500.048309	146.844711	498.717743	-445.786530	-120.952942	520.687805	-482.404327	145.109497	86.839294	-514.329712	-142.001343	114.619728	-456.164032	230.277863	1372.570190	-390.249847	-108.122856	1381.295044	-393.585815	77.857864	1397.527222	-375.646942	98.770218	1668.579102	-518.207092	311.294922	1130.114746	-424.419220	-206.179794	1146.523071	-409.250641	321.900085	879.494263	-299.501709	-165.972458	911.558960	-385.433167	57.592285	973.537964	481.201080	-10.948504	930.086243	489.695129	144.942657
-433.743439	127.849983	876.393738	-396.872192	-30.560831	881.075134	-499.597137	147.348587	498.726776	-444.419739	-120.217865	520.706238	-482.328674	145.100891	86.878036	-514.069336	-141.871078	115.058945	-455.921570	230.978806	1372.496460	-390.747589	-107.570816	1381.261963	-393.861237	78.576447	1397.453369	-375.762512	99.438354	1668.557373	-517.680725	312.449493	1130.076904	-424.988831	-205.046066	1146.323730	-409.287811	323.679352	879.191589	-299.606476	-165.451889	911.394226	-385.105835	58.476509	973.556213	481.572357	-10.951859	930.038208	489.814240	145.105469
-433.358124	128.591461	876.408020	-396.586334	-29.764416	881.195862	-499.265625	147.790955	498.769653	-443.387024	-119.668938	520.840088	-482.255981	145.113098	86.912560	-514.088257	-141.740540	115.560684	-455.767456	231.695969	1372.490845	-391.200409	-107.003792	1381.276978	-394.027588	79.160637	1397.550415	-375.926544	100.158081	1668.540894	-517.064758	313.626984	1130.152588	-425.472748	-203.878922	1146.102905	-409.156281	325.323547	878.944275	-299.700623	-165.064621	911.233887	-384.808685	59.284958	973.631836	481.161133	-10.951516	930.087158	489.644287	144.929810
-432.982880	129.201752	876.463684	-396.334198	-28.901920	881.360291	-499.013580	148.215088	498.801971	-442.227814	-118.950836	520.965088	-482.287811	145.058441	86.970108	-513.963440	-141.535080	116.012604	-455.615631	232.416794	1372.547241	-391.744476	-106.435745	1381.295044	-394.184967	79.804359	1397.671631	-376.042542	100.745377	1668.584961	-516.470398	314.748230	1130.242798	-425.879547	-202.885696	1145.986816	-409.136230	326.998871	878.829651	-299.779846	-164.753143	911.139404	-384.523010	60.072475	973.745483	481.541504	-10.971680	930.036011	489.736115	145.097412
-432.669006	129.816986	876.544373	-396.125397	-28.086039	881.755005	-498.743225	148.625076	498.851929	-441.220001	-118.295181	521.095825	-482.270844	145.040588	87.022331	-513.898743	-141.332443	116.511261	-455.528320	233.182755	1372.648804	-392.208954	-105.780006	1381.361816	-394.345856	80.462997	1397.805054	-376.254639	101.431839	1668.639160	-515.922913	315.794342	1130.384033	-426.246277	-201.653793	1145.756592	-409.078827	328.489807	878.707581	-299.816162	-164.596802	911.039734	-384.343048	60.950626	973.991882	481.141815	-11.015357	930.098877	489.593781	144.887405
-432.554138	130.279816	876.696350	-395.858887	-27.452810	881.821594	-498.552185	149.041458	498.896057	-440.278137	-117.706093	521.367737	-482.092285	144.887802	86.947617	-513.839417	-141.177200	117.042580	-455.443268	233.966034	1372.847412	-392.661133	-105.138199	1381.430908	-394.495636	81.067833	1397.967041	-376.361359	102.040390	1668.736816	-515.278625	316.902771	1130.594360	-426.552673	-200.781021	1145.771851	-408.963287	330.018951	878.681946	-299.864288	-164.531677	911.006470	-384.087402	61.501514	974.080261	481.658813	-10.981483	929.993164	489.778076	145.114288
-432.264709	130.904861	876.988342	-395.572296	-26.644524	882.065857	-498.413391	149.408173	498.930267	-439.322388	-116.998245	521.553467	-482.181671	145.015030	87.111443	-513.592407	-140.992096	117.521530	-455.390320	234.734360	1373.084839	-393.120056	-104.430130	1381.494751	-394.674805	81.770180	1398.123413	-376.624878	102.660881	1668.817139	-514.717041	317.872375	1130.807495	-426.810211	-200.124069	1145.966675	-408.505707	331.350677	878.850891	-299.925629	-164.554657	911.067810	-383.838684	62.192009	974.363586	481.654114	-11.009534	929.981506	489.748077	145.111588
-431.875336	131.293533	876.967529	-395.280060	-25.929049	882.515076	-498.245667	149.788269	498.913086	-438.365570	-116.400238	521.760071	-482.013245	144.860947	87.025993	-513.548401	-140.910614	118.046066	-455.296936	235.491547	1373.352661	-393.467773	-103.717888	1381.622314	-394.844360	82.469597	1398.362427	-376.880432	103.273712	1668.898193	-514.223694	318.885925	1131.159668	-427.009979	-199.408920	1146.029907	-408.716095	332.879852	878.819580	-299.937866	-164.707596	911.103577	-383.582611	63.010139	974.576050	481.584320	-11.066191	929.937378	489.742981	145.075195
-431.365906	132.455856	877.095337	-394.933838	-24.987425	882.730225	-498.112427	150.220459	499.010620	-437.443359	-115.808266	522.011963	-482.049500	144.997299	87.208740	-513.415527	-140.892822	118.536987	-455.234894	236.317276	1373.650024	-393.916626	-102.970581	1381.703613	-394.890350	83.090584	1398.742554	-377.104462	103.907669	1669.036133	-513.601624	319.803101	1131.442871	-427.142059	-198.556412	1146.007568	-408.270050	334.298584	879.155212	-299.886322	-164.969803	911.166382	-383.212036	64.056572	974.766235	481.526611	-11.133984	929.942871	489.716919	145.045898
-431.053345	133.444168	877.155273	-394.664886	-24.164215	882.690369	-498.028473	150.671280	499.085815	-436.432495	-115.140564	522.128662	-481.998871	144.980423	87.258354	-513.135498	-140.910385	118.960014	-455.123962	237.099289	1373.947021	-394.244659	-102.223106	1381.790039	-395.147919	83.866798	1398.815796	-377.429077	104.481689	1669.138184	-513.192627	320.840729	1131.811157	-427.238770	-198.232941	1146.276611	-408.375641	335.564209	879.260071	-299.824921	-165.294388	911.260498	-382.863098	64.896240	974.765076	481.392029	-11.182886	929.937073	489.655792	144.992477
-430.526825	135.134689	877.627563	-394.188110	-23.021179	882.835693	-497.935852	151.103668	499.278229	-435.411652	-114.505295	522.231628	-481.988129	144.951904	87.318085	-512.802551	-140.962509	119.344772	-455.075073	237.928604	1374.269287	-394.640320	-101.458755	1381.879272	-395.172974	84.527603	1399.157471	-377.803162	105.105164	1669.223511	-512.670410	321.807037	1132.145020	-427.266083	-197.756729	1146.463989	-407.706482	336.692780	879.664734	-299.741608	-165.701523	911.369202	-382.480927	66.046738	975.139954	480.547577	-11.333287	930.066895	489.328644	144.571701
-430.048553	135.814743	877.003235	-393.842651	-22.441381	882.917053	-497.758881	151.540756	499.308136	-434.517670	-113.896187	522.386963	-481.926849	144.960754	87.361900	-512.615173	-141.075546	119.712715	-454.976013	238.739685	1374.601685	-394.922974	-100.636719	1381.937134	-395.423126	85.370819	1399.176270	-378.081482	105.675720	1669.382202	-512.373596	322.821838	1132.471558	-427.261078	-197.299377	1146.651489	-407.674896	337.837891	879.784058	-299.573944	-166.165131	911.475403	-382.032166	67.074829	974.814087	481.002838	-11.337196	929.934143	489.500092	144.793564
-430.119568	135.934067	877.186035	-393.680664	-21.650566	883.192505	-497.696442	152.055084	499.225464	-433.694000	-113.453369	522.426880	-481.937469	144.945877	87.415955	-512.408691	-141.271011	120.082558	-454.943909	239.617004	1374.805298	-395.266907	-99.834320	1381.958862	-395.439301	86.064003	1399.507446	-378.436951	106.228348	1669.465088	-511.915161	323.773529	1132.726440	-427.222504	-196.926788	1146.778809	-406.716766	338.841858	880.365173	-299.414063	-166.697922	911.594604	-382.068329	67.655769	975.055054	480.783936	-11.439530	929.935303	489.412292	144.665436
-429.872131	136.611267	877.129272	-393.286835	-20.871561	883.051086	-497.594849	152.528702	499.196411	-432.758881	-112.834137	522.458252	-481.868500	144.998413	87.423500	-512.206726	-141.451691	120.368584	-454.897400	240.430573	1375.016113	-395.524475	-99.008545	1381.973511	-395.701691	86.888733	1399.433960	-378.798218	106.784241	1669.536255	-511.645996	324.773926	1132.948730	-427.192200	-196.654633	1146.918213	-406.193146	339.788788	880.758728	-299.267792	-167.295898	911.677734	-381.728546	68.371643	974.951294	480.562897	-11.558034	929.937866	489.324921	144.545197
-429.529846	137.683273	877.125122	-392.952728	-19.894594	883.063354	-497.533691	153.109985	499.181610	-431.925446	-112.265724	522.344421	-481.843536	145.039658	87.442894	-512.044617	-141.628326	120.641098	-454.856812	241.256195	1375.190674	-395.807831	-98.195381	1381.913208	-395.844971	87.681740	1399.493408	-379.180359	107.357613	1669.573975	-511.377014	325.818115	1133.152832	-427.123657	-196.447357	1147.052246	-405.680725	340.663910	881.065002	-299.097595	-167.898666	911.743225	-381.434723	69.388412	974.970154	480.446472	-11.651718	929.915894	489.286896	144.427048
-428.627533	140.420273	877.120605	-392.406738	-18.442137	882.935913	-497.393402	153.670532	499.449127	-431.029541	-111.660568	522.169861	-481.824280	145.114334	87.487228	-511.753571	-141.812271	120.829132	-454.878143	242.098053	1375.323120	-396.118378	-97.347031	1381.854492	-395.977844	88.492493	1399.517700	-379.563049	107.897217	1669.592773	-511.221802	326.925171	1133.329346	-427.017029	-196.247025	1147.173340	-405.421417	341.516998	881.184753	-298.913574	-168.520050	911.806458	-380.789856	71.241814	974.955444	480.195343	-11.792129	929.944885	489.196014	144.272491
-428.272095	141.401886	876.976196	-392.044525	-17.438801	882.853882	-497.366669	154.199081	499.467163	-430.123199	-110.918716	521.995605	-481.824280	145.187363	87.519470	-511.575378	-141.993973	121.015068	-454.881714	242.989746	1375.397827	-396.339935	-96.512695	1381.755005	-396.084412	89.274277	1399.508179	-379.926910	108.443192	1669.614502	-511.027557	327.970337	1133.390015	-426.867828	-196.108963	1147.273804	-404.560638	342.132507	881.410217	-298.785828	-169.155731	911.802063	-380.457275	72.268417	974.846741	480.051147	-11.891581	929.948608	489.100983	144.187057
-427.950684	142.456070	876.832764	-391.728455	-16.392231	882.690430	-497.305847	154.819275	499.534027	-429.400513	-110.380844	521.833313	-481.697968	145.173248	87.434715	-511.446014	-142.173080	121.212990	-454.880432	243.825409	1375.386597	-396.539093	-95.622147	1381.639771	-396.208923	90.130257	1399.504272	-380.325287	109.001694	1669.614380	-510.891937	328.951721	1133.389160	-426.692749	-196.026230	1147.329468	-403.837067	342.898193	881.696716	-298.694305	-169.839340	911.745056	-380.143311	73.304367	974.696350	479.941833	-11.985938	929.918640	489.025482	144.098404
-427.755859	143.402817	876.677124	-391.458832	-15.298833	882.523438	-497.416138	155.456329	499.527802	-428.720032	-109.738358	521.625183	-481.778717	145.217529	87.436890	-511.232788	-142.227692	121.316643	-454.930542	244.685318	1375.336426	-396.734192	-94.722153	1381.486450	-396.317810	90.939301	1399.426392	-380.716675	109.526520	1669.602051	-510.759155	329.907135	1133.304077	-426.510742	-195.925537	1147.358765	-403.043304	343.655365	881.927673	-298.572632	-170.484756	911.680298	-379.906769	74.342018	974.531799	479.782288	-12.106376	929.953308	488.950104	143.939804
-427.512726	144.596695	876.547607	-391.164215	-14.162458	882.353943	-497.424103	156.109665	499.542114	-428.052155	-109.037445	521.420105	-481.911072	145.453079	87.623245	-511.033875	-142.165970	121.697762	-455.026642	245.553619	1375.279297	-396.863434	-93.836517	1381.280396	-396.422821	91.795525	1399.332520	-381.088745	110.060104	1669.585083	-510.653717	330.948822	1133.149170	-426.303833	-195.905762	1147.373901	-402.214111	344.348877	882.087769	-298.493408	-171.102081	911.555237	-379.641174	75.488487	974.385315	478.836029	-12.204474	930.286133	488.512238	143.392441
-427.248291	145.846573	876.416077	-390.817474	-13.057171	882.185852	-497.404236	156.758972	499.572693	-427.447449	-108.369415	521.256897	-481.956268	145.543839	87.632828	-510.966095	-142.220779	121.799301	-455.139313	246.445724	1375.126099	-396.964539	-92.974632	1381.059937	-396.558014	92.628395	1399.207275	-381.470032	110.628609	1669.563721	-510.635101	332.009338	1133.065308	-426.093262	-195.893219	1147.355835	-401.372894	345.012787	882.283081	-298.443268	-171.680222	911.398193	-379.358765	76.645287	974.244995	478.944977	-12.402701	930.163452	488.539154	143.395493
-426.979523	146.932327	876.292847	-390.562775	-11.817837	881.964844	-497.414734	157.294159	499.555420	-427.541779	-108.197083	521.305725	-481.965088	145.636322	87.628601	-511.270508	-142.332153	122.027611	-455.267731	247.296570	1374.979858	-397.086182	-92.057655	1380.841675	-396.683411	93.535110	1399.034668	-381.844269	111.173203	1669.534912	-510.491791	332.869690	1132.709717	-425.840881	-195.771515	1147.214355	-400.438873	345.524292	882.434998	-298.437683	-172.241074	911.210571	-379.093811	77.757568	974.077332	479.011841	-12.633243	930.035889	488.567810	143.374954
-426.796295	148.213120	876.210144	-390.274414	-10.614408	881.777222	-497.459259	157.974060	499.614197	-426.922546	-107.380989	521.148132	-481.929504	145.742065	87.651222	-511.023071	-142.245972	122.096291	-455.441772	248.208847	1374.800781	-397.099854	-91.129898	1380.622559	-396.788971	94.369888	1398.921265	-382.202850	111.735313	1669.524292	-510.532196	333.971802	1132.635376	-425.609924	-195.716736	1147.242920	-399.823517	345.946716	882.570679	-298.530579	-172.771439	910.998962	-378.863647	78.950546	973.949158	478.846802	-12.816049	930.011902	488.481537	143.248352
-426.683075	149.304489	876.186401	-390.001373	-9.457410	881.627441	-497.608521	158.605972	499.648102	-426.334991	-106.522507	520.974060	-481.978394	145.791473	87.684097	-511.084473	-142.305786	121.921402	-455.566528	249.093521	1374.652344	-397.072205	-90.202217	1380.425049	-396.918274	95.253639	1398.830566	-382.562317	112.316742	1669.525146	-510.471191	334.839111	1132.439453	-425.329773	-195.596558	1147.258789	-398.879883	346.517639	882.555359	-298.609558	-173.233429	910.770142	-378.666534	80.034470	973.865479	478.601563	-13.003134	930.012207	488.365204	143.072891
-426.523102	150.457489	876.059875	-389.774841	-8.223605	881.473938	-497.723114	159.179688	499.727112	-425.775269	-105.670631	520.853516	-482.042389	145.831833	87.721176	-510.923645	-142.224030	122.032875	-455.748505	249.986099	1374.520630	-397.038788	-89.213722	1380.259766	-397.024628	96.154854	1398.728149	-382.910095	112.883316	1669.521362	-510.285461	335.527161	1132.075928	-425.060730	-195.418610	1147.270142	-398.059235	347.048157	882.683167	-298.733521	-173.618958	910.551514	-378.450439	81.234337	973.717590	478.415100	-13.132479	929.966003	488.276733	142.936371
-426.403351	151.572067	876.006409	-389.473328	-7.031510	881.363647	-497.682739	159.718826	499.734406	-425.247253	-104.765686	520.749756	-482.021179	145.938812	87.743057	-510.818726	-142.091400	122.137733	-455.967468	250.889969	1374.400513	-396.983765	-88.283684	1380.098999	-397.085754	97.091400	1398.607056	-383.249268	113.490776	1669.519775	-510.295807	336.425995	1131.976563	-424.830170	-195.220016	1147.315674	-397.214661	347.482697	882.851196	-298.932709	-173.987167	910.335754	-378.231537	82.394440	973.632446	478.202789	-13.251672	929.965393	488.155457	142.808685
-426.286926	152.875595	875.924438	-389.188721	-5.808962	881.234619	-497.739258	160.271820	499.780914	-424.881500	-103.946655	520.711914	-482.016602	146.009232	87.776894	-510.808350	-141.992447	122.329483	-456.212402	251.769257	1374.272095	-396.880463	-87.314713	1379.948364	-397.164154	98.032982	1398.496582	-383.580627	114.127892	1669.513672	-510.252655	337.188446	1131.800537	-424.623108	-194.901703	1147.335449	-396.305573	347.811951	883.047668	-299.167877	-174.282333	910.096619	-378.011353	83.660049	973.520508	478.017914	-13.394293	929.959839	488.039276	142.656891
-426.122833	153.950821	875.898987	-388.812012	-4.715475	881.160339	-497.714844	160.873611	499.771545	-424.407990	-103.031395	520.680176	-481.984955	146.113831	87.792061	-510.690765	-141.822052	122.442978	-456.499664	252.695541	1374.186279	-396.761597	-86.297440	1379.789063	-397.262695	98.982964	1398.386230	-383.898712	114.749916	1669.498901	-510.176361	337.817078	1131.626709	-424.371857	-194.528656	1147.430542	-395.341339	348.052368	883.198547	-299.397705	-174.496490	909.877747	-377.751282	84.753799	973.472839	477.579987	-13.493933	930.050171	487.830292	142.365616
-426.137238	155.227020	875.874023	-388.586395	-3.451856	881.057373	-497.811646	161.507782	499.858459	-424.008057	-102.135544	520.657471	-481.967529	146.079147	87.706863	-510.606201	-141.560196	122.896606	-456.800842	253.661713	1374.148071	-396.643311	-85.305763	1379.673706	-397.332367	99.978378	1398.502075	-384.218079	115.422356	1669.520752	-510.095581	338.434753	1131.462646	-424.185730	-194.213226	1147.649780	-394.527771	348.333160	883.383850	-299.648926	-174.654938	909.677979	-377.633392	86.023956	973.405029	477.377655	-13.693023	930.126038	487.835388	141.763962
-426.039368	156.268738	875.902649	-388.268982	-2.192702	880.985107	-497.775452	162.099060	499.924561	-423.683746	-101.244225	520.615234	-481.971222	146.150253	87.712860	-510.577911	-141.422623	123.106415	-457.117584	254.583313	1374.164551	-396.495697	-84.258339	1379.595581	-397.494446	100.945663	1398.346802	-384.536346	116.086281	1669.552856	-510.030670	339.013855	1131.364136	-424.031586	-193.674164	1147.743408	-393.763947	348.713135	883.666992	-299.944580	-174.732513	909.472534	-377.440613	87.165688	973.388794	477.204865	-13.690106	930.125671	487.600220	142.013138
-426.008911	157.395676	875.924927	-387.946533	-1.090853	880.942810	-497.718079	162.636490	499.934570	-423.350433	-100.293938	520.681335	-481.961639	146.181061	87.759567	-510.602600	-141.401505	122.922821	-457.427887	255.540497	1374.263184	-396.333435	-83.241814	1379.544678	-397.613068	101.918716	1398.375610	-384.820587	116.785278	1669.608643	-509.953705	339.501556	1131.297729	-423.868927	-193.087830	1147.853638	-392.906036	348.963135	883.931580	-300.272736	-174.714783	909.245972	-377.279175	88.291077	973.382263	477.070526	-13.843127	930.100708	487.520264	141.913803
-425.977295	158.581543	875.919189	-387.578491	0.075735	880.924500	-497.729706	163.249115	499.946442	-423.129028	-99.462883	520.762573	-482.029419	146.230927	87.813362	-510.518402	-141.276779	123.082680	-457.782806	256.479828	1374.341187	-396.215363	-82.240814	1379.469727	-397.729675	102.949745	1398.392822	-385.124237	117.506439	1669.668213	-509.887024	339.982147	1131.239868	-423.751709	-192.400101	1147.920776	-392.178467	349.241394	884.210083	-300.591034	-174.579590	909.048279	-377.110199	89.514198	973.374878	476.998871	-13.943819	930.067261	487.474152	141.828842
-426.010773	159.691757	875.940979	-387.303894	1.301040	880.912231	-497.719086	163.961670	499.931641	-422.879974	-98.517136	520.851685	-482.014801	146.314499	87.895020	-510.394226	-141.097427	123.252632	-458.155701	257.465729	1374.349121	-396.095001	-81.175423	1379.444702	-397.858734	104.032516	1398.574829	-385.425537	118.257950	1669.700073	-509.853210	340.490997	1131.199951	-423.658966	-191.600266	1148.003174	-391.457428	349.554230	884.482239	-300.914612	-174.365448	908.857910	-377.001038	90.723854	973.378723	476.933136	-13.962749	930.025635	487.402740	141.811691
-426.047791	160.949158	875.881409	-386.980713	2.514073	880.878113	-497.615143	164.615692	499.987976	-422.861237	-97.798035	521.012695	-481.951538	146.418488	87.886009	-510.575806	-141.026932	123.466484	-458.470856	258.467316	1374.479736	-395.925659	-80.110092	1379.436279	-397.990387	104.995789	1398.461182	-385.670227	118.982834	1669.784180	-509.808685	340.941620	1131.144531	-423.587036	-190.712875	1148.082397	-390.738708	349.805298	884.730347	-301.275330	-174.049347	908.650330	-376.871216	92.035492	973.327759	476.817230	-14.023876	929.986877	487.328796	141.776474
-426.052155	162.011871	875.900269	-386.627106	3.697949	880.859009	-497.494354	165.239014	499.996033	-422.756256	-96.900330	521.170654	-481.869965	146.513748	87.925240	-510.621460	-140.945267	123.684364	-458.860199	259.474854	1374.567383	-395.795044	-79.073578	1379.398071	-398.139771	106.080856	1398.473633	-385.971497	119.850212	1669.801636	-509.800598	341.508942	1131.104370	-423.552734	-189.774216	1148.146362	-390.061646	350.063843	884.993530	-301.631104	-173.656296	908.458313	-376.723907	93.204231	973.331177	476.664246	-14.051714	929.963684	487.254913	141.710388
-426.055054	163.347382	875.925537	-386.252869	5.022847	880.844055	-497.356812	165.847229	499.996613	-422.580383	-96.052933	521.307739	-481.830750	146.598892	87.941628	-510.462402	-140.723740	124.162750	-459.216339	260.466248	1374.672852	-395.584198	-77.992577	1379.420288	-398.302582	107.164268	1398.512573	-386.254456	120.667686	1669.858521	-509.774902	341.978943	1131.057861	-423.514435	-188.798492	1148.155029	-389.422699	350.289001	885.268311	-301.988342	-173.199783	908.239075	-376.579315	94.570107	973.345276	476.437134	-14.098451	929.948120	487.157684	141.576843
-426.211334	164.533875	876.014282	-385.981995	6.363334	880.816406	-497.226563	166.411758	500.010101	-422.543121	-95.298271	521.451538	-481.804230	146.635635	87.961540	-510.408722	-140.652466	124.365456	-459.603760	261.474701	1374.799194	-395.484100	-76.923622	1379.416992	-398.434692	108.286011	1398.763916	-386.514313	121.534317	1669.910034	-509.804535	342.568207	1131.045532	-423.511078	-187.744202	1148.198486	-388.816772	350.478851	885.562439	-302.362427	-172.590607	908.051636	-376.550873	95.846581	973.383362	476.072815	-14.264466	929.925598	487.031036	141.466827
-426.236816	165.621445	876.004578	-385.579681	7.590219	880.804443	-497.110321	167.036713	500.032745	-422.474609	-94.536247	521.662659	-481.761810	146.679611	88.016136	-510.389496	-140.731400	124.271011	-459.979401	262.477264	1374.911987	-395.319031	-75.806900	1379.348877	-398.602661	109.318748	1398.612061	-386.789429	122.403984	1669.958374	-509.836273	343.093903	1130.997681	-423.537750	-186.664490	1148.184692	-388.215973	350.708832	885.828186	-302.712158	-171.913055	907.825073	-376.399200	97.082275	973.375366	475.830811	-14.241651	929.920532	486.937714	141.376144
-426.381775	166.825958	876.004333	-385.306671	8.828935	880.830383	-495.934143	167.440842	499.832184	-422.517792	-93.813789	521.891907	-481.291992	146.998337	87.986549	-510.452148	-140.761703	124.515953	-460.391235	263.496918	1375.003052	-395.138062	-74.744781	1379.313477	-398.714935	110.450493	1398.864258	-387.066528	123.295410	1670.012817	-509.915863	343.732849	1130.949585	-423.542267	-185.519394	1148.166748	-387.692200	350.946381	886.065857	-303.045685	-171.153946	907.566711	-376.362335	98.392807	973.386780	475.522308	-14.303746	929.889587	486.825165	141.280319
-426.456177	168.081619	875.931580	-385.034088	10.209434	880.795227	-495.323853	168.033752	499.693939	-422.428558	-93.137321	521.998291	-480.988983	147.195862	87.977341	-510.398529	-140.793716	124.704163	-460.773376	264.525848	1375.063599	-394.969513	-73.666855	1379.252930	-398.832672	111.562889	1398.846558	-387.276733	124.177299	1670.093140	-509.973267	344.331268	1130.852051	-423.592194	-184.301208	1148.126831	-387.206116	351.245209	886.298279	-303.379486	-170.199310	907.316956	-376.273987	99.803627	973.325806	475.220093	-14.390890	929.893616	486.720093	141.183807
-426.627441	169.346924	875.946899	-384.622437	11.465316	880.781006	-496.752380	168.864807	499.930298	-422.365173	-92.422722	522.180176	-481.586090	146.862244	88.115555	-510.451111	-140.894943	124.950119	-461.182800	265.577087	1375.107056	-394.789276	-72.531708	1379.162476	-398.988892	112.671562	1398.827148	-387.591400	125.190216	1670.045288	-510.080322	345.022888	1130.720459	-423.639740	-183.068420	1148.006348	-386.720337	351.466614	886.494385	-303.664856	-169.228607	907.035889	-376.188049	101.145554	973.327820	474.897827	-14.455815	929.846497	486.585968	141.155960
-426.684845	170.663040	875.911987	-384.272766	12.788060	880.723450	-497.069031	169.524246	499.993103	-422.172241	-91.697037	522.338074	-481.687683	146.888550	88.163857	-510.332001	-141.013092	125.184883	-461.549591	266.639435	1375.072998	-394.580231	-71.387016	1379.055664	-399.135620	113.803268	1398.779419	-387.791718	126.112511	1670.073242	-510.217194	345.735260	1130.604980	-423.692932	-181.765244	1147.874390	-386.306641	351.755280	886.661560	-303.934509	-168.125870	906.750916	-376.066833	102.521080	973.282959	474.589935	-14.498780	929.801819	486.469635	141.125290
-426.803253	171.932205	876.006714	-383.990295	14.281638	880.669495	-496.947357	170.179230	499.989044	-422.032013	-91.068077	522.448792	-481.581696	146.972305	88.175308	-510.147522	-141.154694	125.416916	-461.962555	267.683838	1375.128052	-394.339325	-70.291054	1378.944824	-399.284912	114.960564	1398.731934	-388.101410	127.183693	1670.023438	-510.370178	346.475037	1130.504639	-423.732727	-180.461853	1147.703735	-386.002411	352.187744	886.816467	-304.185730	-166.935806	906.428406	-376.029175	103.891441	973.318298	474.250519	-14.514499	929.808105	486.323029	141.042938
-426.942352	173.239212	875.922791	-383.626526	15.587255	880.621216	-496.918304	170.867432	499.980652	-421.635162	-90.210098	522.545105	-481.640686	147.133591	88.348587	-509.750031	-141.089005	125.857185	-462.356781	268.828094	1375.047607	-394.165283	-69.107323	1378.803223	-399.405670	116.058090	1398.688110	-388.291382	128.128967	1670.061035	-510.584198	347.244629	1130.378906	-423.781525	-179.130066	1147.497681	-385.657196	352.404877	886.944824	-304.405273	-165.640900	906.128296	-375.943146	105.305435	973.248047	473.960266	-14.519908	929.820435	486.182068	140.984772
-427.164764	174.300949	875.991943	-383.344116	16.905870	880.596069	-496.946808	171.473755	499.962677	-421.415222	-89.596085	522.657593	-481.648499	147.156631	88.397041	-509.709229	-141.343018	126.167992	-462.726746	269.894501	1375.023071	-393.935425	-67.928146	1378.661743	-399.531342	117.249519	1398.626099	-388.524567	129.160324	1670.047363	-510.845428	347.996490	1130.198364	-423.800720	-177.747894	1147.273804	-385.446960	352.778442	887.059387	-304.557190	-164.230820	905.796631	-375.951599	106.540100	973.276794	473.754913	-14.610970	929.772156	486.090363	140.918640
-427.336395	175.710800	875.994934	-383.056213	18.398146	880.530579	-497.007538	172.039307	500.016144	-421.026764	-88.873314	522.721436	-481.635315	147.193741	88.396851	-509.658783	-141.664536	126.212814	-463.150970	270.988037	1375.001099	-393.706451	-66.713676	1378.536133	-399.655304	118.450424	1398.592529	-388.824615	130.282990	1669.988403	-511.122406	348.809265	1130.058716	-423.814087	-176.378128	1147.068237	-385.286621	353.189941	887.187988	-304.799316	-162.762238	905.508057	-375.934906	108.029724	973.253906	473.662842	-14.691405	929.825745	485.980988	140.922363
-427.328400	177.019516	875.976624	-382.684570	19.817478	880.465820	-497.061584	172.729294	500.059601	-420.663696	-88.091461	522.818909	-481.484955	147.174332	88.275894	-509.568573	-141.834839	126.485565	-463.604523	272.148468	1374.935913	-393.457428	-65.548393	1378.425659	-399.830231	119.703583	1398.518555	-389.068909	131.370316	1669.968750	-511.464081	349.637329	1129.891113	-423.777039	-174.935226	1146.872192	-385.220398	353.745972	887.304016	-304.922516	-161.167252	905.182678	-375.781891	109.430862	973.219421	473.572235	-14.763944	929.890625	485.839478	140.974228
-427.233368	178.556427	875.809814	-382.150635	21.379408	880.383362	-497.064606	173.414520	500.029938	-420.135956	-87.255310	522.862305	-481.421936	147.260666	88.287659	-509.241119	-141.920502	126.770050	-464.081635	273.288086	1374.903809	-393.287567	-64.281456	1378.284546	-399.930786	120.908714	1398.446533	-389.274231	132.410660	1669.956177	-511.868774	350.481903	1129.708374	-423.753998	-173.437851	1146.558960	-385.126953	354.146973	887.349915	-305.093140	-159.474289	904.817322	-375.509277	111.102547	973.093384	473.518829	-14.745159	929.968079	485.717102	141.046387
-427.358582	180.005814	875.714233	-381.934509	22.822344	880.312683	-497.126678	174.026337	500.002136	-419.660339	-86.511856	522.906494	-481.488281	147.429520	88.442131	-509.026886	-141.935623	126.992439	-464.544495	274.467865	1374.771729	-393.033142	-63.056778	1378.147949	-400.131165	122.214912	1398.380737	-389.504486	133.527100	1669.921509	-512.299805	351.408752	1129.578003	-423.647125	-171.981140	1146.372192	-385.284180	354.878632	887.427795	-305.183685	-157.719910	904.498291	-375.473938	112.623604	973.004517	473.560272	-14.613021	930.052856	485.823273	140.814178
-427.555786	181.319916	875.658386	-381.999725	24.363087	880.361328	-497.245331	174.622437	500.018372	-419.214661	-85.765350	522.885925	-481.468750	147.493393	88.460869	-508.878326	-141.934952	127.214050	-465.007965	275.653351	1374.710938	-392.782257	-61.801853	1378.012329	-400.246094	123.460175	1398.297119	-389.766113	134.683792	1669.881104	-512.794678	352.316864	1129.457153	-423.566284	-170.482178	1146.141479	-385.444397	355.437836	887.473877	-305.265625	-155.871231	904.184265	-375.644440	114.143593	973.002014	473.624054	-14.279411	930.169739	485.908173	141.100159
-427.839661	182.977753	875.665710	-381.873901	25.738874	880.083374	-497.432739	175.296005	500.116913	-418.708405	-84.977623	522.805298	-481.496490	147.518158	88.482620	-508.684662	-141.887070	127.460938	-465.497986	276.858551	1374.652954	-392.557281	-60.470554	1377.855103	-400.410675	124.793983	1398.244751	-390.049622	135.819565	1669.822510	-513.316467	353.237335	1129.345703	-423.427460	-168.974243	1145.927002	-385.589844	355.997498	887.494507	-305.252716	-153.959320	903.866211	-375.664154	115.560875	972.860291	473.654388	-13.832592	930.273438	485.923126	141.743240
-427.980255	184.204178	875.627319	-381.873108	27.188383	879.972717	-497.585083	176.007706	500.103912	-418.189880	-84.198723	522.732971	-481.529480	147.565521	88.524178	-508.653046	-141.792465	127.731880	-465.966400	278.034180	1374.612915	-392.347717	-59.150467	1377.712280	-400.567474	126.090622	1398.140015	-390.337677	136.904251	1669.738403	-513.850830	354.177063	1129.194092	-423.247253	-167.338745	1145.620972	-385.869354	356.821167	887.517395	-305.195221	-151.932037	903.582092	-375.720398	116.901176	972.781311	473.830658	-13.492137	930.362244	486.285706	141.876419
-428.215851	185.852020	875.594788	-381.812073	28.695358	879.804993	-497.764587	176.609756	500.156677	-417.790009	-83.827728	522.721008	-481.555695	147.632965	88.535751	-508.677887	-141.709869	128.064896	-466.429016	279.309204	1374.547485	-392.065186	-57.812485	1377.557617	-400.732086	127.450638	1398.063965	-390.666931	138.161682	1669.617188	-514.452637	355.073212	1129.054688	-423.063538	-165.765732	1145.402710	-386.291321	357.533569	887.529236	-305.125885	-149.843704	903.326172	-375.786316	118.448227	972.678162	473.965057	-13.155902	930.392273	486.663361	142.102417
-428.379425	187.022888	875.499084	-381.520782	30.122377	879.752075	-497.932617	177.268936	500.126099	-417.178314	-82.909157	522.663208	-481.554230	147.707565	88.568672	-508.611542	-141.510849	128.317978	-466.943817	280.536774	1374.447144	-391.854095	-56.494312	1377.436890	-400.843811	128.778046	1397.957520	-390.897797	139.298141	1669.579956	-515.053284	356.015900	1128.913696	-422.805267	-164.202103	1145.236206	-386.762054	358.488434	887.514465	-305.023560	-147.695023	903.064941	-375.770386	119.861755	972.605042	474.095001	-12.694538	930.349243	486.975006	142.526672
-428.437988	188.433533	875.337708	-381.208527	31.522552	879.592346	-498.119843	177.988663	500.112396	-416.557404	-82.040237	522.572266	-481.556274	147.782364	88.598701	-508.735046	-141.371201	128.650391	-467.389343	281.773712	1374.332031	-391.605499	-55.076103	1377.333618	-401.039551	130.166565	1397.863159	-391.181488	140.552536	1669.509766	-515.716309	356.981415	1128.778809	-422.567963	-162.514633	1144.963135	-387.222198	359.361298	887.461853	-304.854950	-145.464218	902.790588	-375.661316	121.330948	972.442383	474.206390	-12.228807	930.250488	487.237396	143.009048
-428.706970	190.021469	875.354370	-381.082092	32.827820	879.471436	-498.433502	178.715714	500.149811	-415.870911	-81.094856	522.498535	-481.563385	147.861710	88.613297	-508.648529	-141.098892	128.918762	-467.886139	283.024200	1374.225098	-391.354736	-53.752918	1377.211548	-401.142609	131.482788	1397.751221	-391.431274	141.814362	1669.468506	-516.444031	358.000854	1128.643799	-422.243469	-160.928040	1144.773438	-387.716888	360.298889	887.426208	-304.709412	-143.201706	902.513245	-375.747498	122.743095	972.398926	474.354095	-11.758542	930.148438	487.455688	143.419083
-428.854462	191.216156	875.233215	-380.834930	34.467178	879.203003	-498.583710	179.276413	500.083282	-415.125671	-80.106857	522.331543	-481.532532	147.950089	88.632439	-508.438019	-140.704941	129.156769	-468.325531	284.271515	1374.110107	-391.064301	-52.336285	1377.118774	-401.312347	132.905319	1397.637329	-391.738403	143.103104	1669.399414	-517.105164	358.969635	1128.440186	-421.867157	-159.260162	1144.520142	-388.246399	361.400513	887.367676	-304.431885	-140.855865	902.274963	-375.682495	124.180824	972.197021	474.489105	-11.415064	930.022217	487.648102	143.751404
-429.074493	192.654587	875.101013	-380.706757	35.980434	879.018066	-498.890930	179.901123	500.123260	-414.328491	-79.095367	522.210938	-481.585175	147.963913	88.652237	-508.247131	-140.309738	129.422333	-468.737122	285.567657	1374.008179	-390.816010	-50.926952	1376.971191	-401.435333	134.253128	1397.505249	-392.067993	144.405685	1669.313843	-517.877258	359.984955	1128.288574	-421.474609	-157.595535	1144.307617	-388.873566	362.571564	887.307800	-304.114624	-138.440002	902.035156	-375.757263	125.686172	972.043762	474.586365	-11.109475	929.864441	487.741028	144.047195
-429.289276	194.044922	874.996338	-380.674713	37.449646	878.890076	-499.164948	180.576660	500.131226	-413.682587	-78.245789	522.121704	-481.518707	148.079559	88.688301	-508.235565	-140.079285	129.824219	-469.196198	286.814484	1373.817871	-390.494263	-49.552361	1376.836060	-401.591248	135.662872	1397.361816	-392.401184	145.794754	1669.197998	-518.644470	361.048706	1128.149658	-421.021088	-155.983337	1144.067871	-389.536255	363.726044	887.149902	-303.756073	-135.924789	901.810974	-375.879608	127.143982	971.933594	474.694519	-10.880935	929.750549	487.767303	144.265854
-429.543823	195.382568	874.848083	-380.615570	38.939068	878.706726	-499.518616	181.118896	500.093445	-412.807495	-77.285538	522.033325	-481.531891	148.109848	88.722855	-508.080353	-139.822662	130.201035	-469.656006	288.038696	1373.629517	-390.224609	-48.122768	1376.687256	-401.689331	137.019211	1397.206787	-392.600372	147.107483	1669.187500	-519.401123	362.108856	1127.921265	-420.503021	-154.240112	1143.790161	-390.210175	364.999329	887.035583	-303.330017	-133.446396	901.579224	-375.980255	128.604553	971.763000	474.842926	-10.708698	929.707275	487.755310	144.479782
-429.949249	196.718079	874.828186	-380.641449	40.431221	878.567566	-500.010376	181.710861	500.106567	-411.977478	-76.410385	521.983276	-481.564789	148.128815	88.755760	-508.057709	-139.637054	130.591141	-470.128693	289.336273	1373.422241	-389.954224	-46.746552	1376.579346	-401.856506	138.472519	1397.067505	-392.895630	148.509583	1669.097656	-520.169861	363.239532	1127.728149	-420.013031	-152.607727	1143.557861	-391.049255	366.437317	886.876526	-302.892029	-130.857544	901.310608	-376.215302	130.022079	971.688965	474.945679	-10.438885	929.704529	487.591095	144.994415
-430.214630	198.097000	874.611023	-380.593506	41.923168	878.405273	-500.451019	182.324005	500.097687	-411.083466	-75.549492	521.911560	-481.555084	148.202896	88.778458	-508.094666	-139.492737	131.086624	-470.579620	290.573639	1373.252808	-389.662506	-45.331955	1376.441040	-401.962524	139.825882	1396.924927	-393.195618	149.933838	1669.014038	-520.907349	364.419098	1127.565430	-419.434814	-150.861206	1143.266235	-391.871674	367.900940	886.647400	-302.359955	-128.275208	901.133484	-376.339752	131.552322	971.492554	475.171021	-10.247806	929.768860	487.588470	145.216797
-430.369629	199.770142	874.428040	-380.564575	43.427013	878.255188	-500.881073	182.874054	500.109558	-410.138092	-74.790596	521.837708	-481.493042	148.284149	88.802032	-507.663971	-139.102432	131.777191	-471.028076	291.828247	1373.069946	-389.355774	-43.889004	1376.272949	-402.115417	141.282654	1396.787109	-393.466797	151.390198	1668.897095	-521.696960	365.614990	1127.414917	-418.878204	-149.187820	1143.040649	-392.726288	369.297760	886.435181	-301.802582	-125.643852	900.961426	-376.413391	133.179108	971.324646	475.438599	-10.011350	929.836121	487.617584	145.480148
-431.593567	198.936783	874.340881	-380.873230	44.371826	878.380859	-501.561249	183.396683	499.758820	-408.762512	-73.740288	521.666687	-481.576416	148.282379	88.832863	-507.308960	-139.003616	131.921982	-471.535889	293.117706	1372.864746	-389.032532	-42.434910	1376.163086	-402.244415	142.691269	1396.608154	-393.761292	152.875824	1668.781128	-522.427368	366.785797	1127.212036	-418.262390	-147.453400	1142.825806	-393.760162	370.970551	886.169739	-301.204559	-123.017235	900.779053	-377.226898	133.654388	971.306213	475.718964	-9.749398	929.871826	487.644714	145.777374
-432.012146	199.991470	874.055237	-380.912354	45.726925	878.216919	-502.143127	183.954254	499.769897	-407.507294	-72.931107	521.519592	-481.625153	148.327942	88.864929	-507.100250	-138.940231	132.381348	-472.005890	294.360809	1372.664673	-388.739441	-40.973999	1376.015503	-402.386566	144.129959	1396.413818	-394.071655	154.360916	1668.633301	-523.154785	368.053619	1127.100342	-417.595703	-145.767410	1142.511108	-394.784241	372.654510	885.952026	-300.503021	-120.311218	900.612915	-377.453857	135.028946	971.059265	476.011261	-9.443064	929.882263	487.720184	146.026932
-432.412598	201.407303	873.842834	-380.972260	47.137745	877.831360	-502.714417	184.470871	499.811340	-405.958282	-72.020058	521.256165	-481.623413	148.392914	88.892723	-506.565735	-138.705063	133.071198	-472.501801	295.682861	1372.542358	-388.393158	-39.480110	1375.861450	-402.481873	145.535065	1396.257080	-394.280151	155.881912	1668.516113	-523.929504	369.285339	1126.977051	-416.954742	-144.002747	1142.177124	-395.985779	374.470490	885.675659	-299.765259	-117.645889	900.489014	-377.583832	136.432037	970.730896	476.253143	-9.164035	929.866150	487.740692	146.336304
-432.721863	203.069626	873.870789	-381.078766	48.877193	877.881531	-503.239349	185.072037	499.780273	-404.431244	-71.161423	520.972290	-481.585175	148.531830	88.901245	-506.184906	-138.658966	133.598160	-472.990234	296.920624	1372.328857	-388.058014	-37.985756	1375.664795	-402.612366	147.015854	1396.088867	-394.493866	157.477768	1668.386353	-524.701843	370.590057	1126.830444	-416.262207	-142.278412	1141.912476	-397.238129	376.265289	885.255981	-298.992676	-114.948997	900.350830	-377.895874	138.156815	970.798767	476.585449	-9.036003	929.876160	487.922211	146.213089
-433.121368	204.588531	873.593811	-381.054047	50.184074	877.453674	-503.520752	185.650757	499.738098	-402.674225	-70.256111	520.646240	-481.509094	148.715530	88.886215	-505.864838	-138.768967	133.887009	-473.509247	298.194061	1372.067627	-387.687286	-36.465279	1375.459106	-402.752686	148.482330	1395.837646	-394.793945	159.058487	1668.197266	-525.493408	371.882874	1126.716064	-415.553406	-140.600830	1141.656738	-398.483276	378.174042	884.860352	-298.123688	-112.189949	900.237244	-377.997528	139.568207	970.420349	476.885406	-8.829543	929.890381	487.930267	146.460526
-433.671356	206.140747	873.372620	-381.384033	51.825802	877.384705	-503.909119	186.198608	499.731506	-400.909607	-69.524780	520.303772	-481.510284	148.911514	88.875687	-505.335052	-138.666733	134.730194	-474.022095	299.503784	1371.876221	-387.390045	-34.984070	1375.220459	-402.894653	149.937027	1395.602539	-394.989197	160.633301	1668.021240	-526.235474	373.190521	1126.549561	-414.811737	-138.861771	1141.242798	-399.771729	380.092407	884.417908	-297.176361	-109.477577	900.094238	-378.463165	141.298370	970.265930	477.215210	-8.617113	929.877686	487.928406	146.696838
-434.000183	207.399918	873.198975	-381.261932	53.083458	876.995789	-504.864563	186.954422	499.711487	-398.891174	-68.622688	519.894897	-481.679535	148.988922	88.887314	-504.647583	-138.617386	135.291885	-474.494110	300.792664	1371.603149	-387.024414	-33.440529	1374.987915	-403.012543	151.424316	1395.341431	-395.315582	162.255569	1667.783569	-527.052490	374.602783	1126.430908	-414.087646	-137.143143	1140.987305	-401.123322	382.059509	883.991150	-296.268280	-106.780579	900.029724	-378.534760	142.519958	969.979675	477.488464	-8.364774	929.900940	487.805511	147.233383
-434.491608	208.832306	872.945007	-381.423218	54.512257	876.710022	-505.447144	187.606079	499.731354	-396.755524	-67.719444	519.444580	-481.720703	149.140396	88.864159	-504.102264	-138.723969	135.993576	-474.992157	302.059845	1371.359253	-386.668365	-31.916159	1374.775635	-403.117737	152.865891	1395.055908	-395.423462	163.796066	1667.553711	-527.857910	375.898224	1126.223755	-413.309967	-135.401398	1140.596313	-402.432648	384.048218	883.601807	-295.248993	-104.005791	899.938538	-378.835022	144.001556	969.695190	477.868622	-8.244821	929.915161	487.850861	147.371384
-434.140747	213.331879	873.106567	-381.309814	56.996895	876.329468	-505.785553	188.210388	500.113770	-394.451904	-66.893417	518.919495	-481.670746	149.330841	88.865944	-503.405792	-138.750076	136.681534	-475.498138	303.294006	1371.095947	-386.326080	-30.421190	1374.553223	-403.219086	154.335464	1394.782104	-395.673645	165.457550	1667.370117	-528.712219	377.200226	1126.080200	-412.479187	-133.738739	1140.277344	-403.743561	386.074890	883.202637	-294.203552	-101.299088	899.853333	-378.668915	146.941132	969.676086	478.225159	-8.225204	929.934326	487.889587	147.440079
-434.627289	214.331421	872.813110	-381.580688	58.377316	876.053650	-506.358246	188.850357	500.043213	-392.223236	-66.129044	518.505310	-481.661499	149.490479	88.840790	-502.742218	-138.786407	137.402588	-475.948181	304.584473	1370.784302	-385.958191	-28.885708	1374.288208	-403.283813	155.776123	1394.506226	-395.849884	167.072510	1667.108643	-529.472351	378.398254	1125.796021	-411.655121	-132.001190	1139.855835	-405.021088	388.576080	883.032471	-293.160004	-98.669296	899.767029	-379.030151	148.216415	969.375488	478.700958	-8.151679	929.966003	487.964905	147.558563
-435.497742	215.184952	872.533203	-381.868683	59.581741	875.736877	-507.122070	189.425385	499.905945	-389.998077	-65.469872	518.121277	-481.802338	149.558075	88.858131	-501.982880	-138.831024	138.227448	-476.385895	305.823273	1370.502930	-385.574432	-27.409830	1373.995972	-403.393921	157.252991	1394.185425	-396.021881	168.690979	1666.893555	-530.255493	379.468750	1125.495728	-410.769653	-130.463791	1139.581421	-405.520782	390.905365	883.174500	-292.051910	-95.905243	899.697021	-379.577576	149.368881	969.051880	479.094574	-8.126496	929.986694	488.014282	147.623749
-436.005005	216.317261	872.209961	-382.145905	61.066978	875.400208	-507.793091	190.030396	499.856232	-387.691498	-64.710564	517.726013	-481.824738	149.695145	88.827187	-501.297455	-138.943665	139.060928	-476.845245	307.052399	1370.120361	-385.195618	-25.921829	1373.738647	-403.460571	158.691528	1393.853760	-396.124023	170.266632	1666.651978	-531.263123	380.807770	1125.281006	-409.906281	-128.726746	1139.167847	-406.416290	392.989044	882.818237	-290.861908	-93.283691	899.606018	-379.959595	150.743149	968.710510	479.519897	-8.075852	929.982361	488.093658	147.707565
-436.548401	217.529236	871.903442	-382.420319	62.460804	875.044373	-508.414673	190.479950	499.713715	-385.388489	-63.991825	517.363831	-481.848755	149.871262	88.792442	-500.619415	-139.094254	140.026917	-477.294617	308.244812	1369.688599	-384.794830	-24.444567	1373.481445	-403.566925	160.143875	1393.512573	-396.257965	171.902832	1666.394287	-532.315430	382.392273	1124.967407	-409.035065	-126.973183	1138.726929	-407.686615	394.883545	882.254822	-289.741882	-90.605904	899.561035	-380.355652	152.084793	968.370483	479.894287	-8.028671	930.005188	488.159637	147.765686
-437.144409	218.785324	871.597229	-382.737732	63.918823	874.749512	-509.111572	191.041992	499.647064	-382.760773	-63.002495	516.685913	-481.868866	149.996597	88.752579	-499.553955	-139.096359	140.860687	-477.748047	309.437378	1369.368408	-384.398254	-22.930902	1373.200928	-403.650238	161.608109	1393.169556	-396.383362	173.512436	1666.137451	-533.306396	384.106659	1124.648193	-408.093933	-125.482162	1138.448120	-409.068115	396.894623	881.658752	-288.509277	-87.943069	899.518555	-380.816406	153.515381	968.061768	480.306335	-7.948589	930.001587	488.234680	147.845291
-437.841919	219.974472	871.303833	-383.029694	65.258141	874.435425	-509.871918	191.506378	499.526642	-380.638641	-62.515572	516.605408	-481.829773	150.134552	88.719383	-498.816620	-139.277939	141.902756	-478.258911	310.702942	1369.017944	-383.966187	-21.490799	1372.961182	-403.723419	163.027420	1392.834717	-396.486603	175.113068	1665.900635	-534.233276	385.743835	1124.414795	-407.154022	-123.934692	1138.152466	-410.628143	399.010712	881.072327	-287.344299	-85.369987	899.500183	-381.298889	154.859131	967.744019	480.713806	-7.983092	930.059143	488.331482	147.871078
-438.386017	221.075378	871.040588	-383.313507	66.650551	874.195251	-510.397095	191.904251	499.445374	-378.638397	-61.886749	516.641785	-481.750214	150.283157	88.681152	-498.347015	-139.567368	143.094849	-478.699493	311.882141	1368.678467	-383.531372	-19.991800	1372.766602	-403.773132	164.453506	1392.590454	-396.574890	176.751328	1665.683105	-535.157288	387.253632	1124.169800	-406.197998	-122.321899	1137.834229	-412.306274	401.000824	880.444275	-286.135986	-82.802063	899.510193	-381.741608	156.181915	967.491333	481.110718	-7.973252	930.083618	488.450653	147.888351
-439.081970	222.083420	870.771667	-383.622162	67.929359	873.963928	-511.059967	192.338058	499.404572	-376.138458	-60.471527	516.221558	-481.779419	150.415741	88.666214	-497.083588	-139.384766	143.910110	-479.192352	313.071320	1368.397095	-383.124817	-18.484501	1372.612305	-403.871277	165.834381	1392.318237	-396.681091	178.355591	1665.481812	-536.077209	388.707184	1123.972656	-405.191711	-120.799210	1137.603027	-414.036011	403.029999	879.864075	-284.920288	-80.224205	899.554504	-382.255157	157.438965	967.229797	481.487762	-7.919367	930.094299	488.565399	147.906540
-439.718048	223.178131	870.575134	-383.874207	69.138031	873.836975	-511.542023	192.674698	499.310913	-373.623108	-59.068859	515.842773	-481.720551	150.551010	88.634171	-496.079712	-139.341080	144.811646	-479.647736	314.212067	1368.142334	-382.697418	-17.054604	1372.432861	-403.976990	167.236526	1392.075684	-396.706482	179.932114	1665.280884	-536.906494	390.075531	1123.826050	-404.173401	-119.231384	1137.345093	-415.852509	405.088470	879.299255	-283.720734	-77.761848	899.603821	-382.741058	158.700058	967.066528	481.860138	-7.960570	930.111755	488.697754	147.896332
-440.435822	223.894470	870.376648	-384.089966	70.299652	873.683411	-512.139160	193.119965	499.228577	-371.549347	-57.894802	515.656006	-481.726288	150.660126	88.602379	-495.229034	-139.400940	145.474350	-480.089508	315.324463	1367.842041	-382.289093	-15.598233	1372.285767	-404.047302	168.651428	1391.851563	-396.800781	181.534241	1665.082397	-537.769226	391.326324	1123.619873	-403.158875	-117.685532	1137.143066	-417.748322	407.205688	878.650635	-282.457031	-75.304878	899.714844	-383.230377	159.789566	966.877380	482.229553	-7.999952	930.149536	488.803650	147.917053
-441.088257	224.803284	870.137146	-384.299286	71.385452	873.554749	-512.416687	193.451752	499.118408	-369.488403	-56.618023	515.492554	-481.664825	150.840378	88.564430	-494.343903	-139.179993	146.696503	-480.529541	316.478760	1367.544922	-381.840485	-14.156206	1372.184570	-404.149750	170.004578	1391.609741	-396.828491	183.091248	1664.919800	-538.652893	392.517303	1123.461426	-402.104950	-116.135574	1136.977539	-419.644897	409.461914	878.133545	-281.247528	-72.842400	899.919312	-383.687744	160.943771	966.680237	482.672852	-7.954055	930.091614	488.963104	147.998428
-441.699097	225.691040	869.889221	-384.344421	72.401772	873.460144	-512.933167	193.764420	498.981537	-367.756378	-55.431118	515.489746	-481.708832	150.924683	88.539658	-493.803345	-139.312973	147.465302	-480.940033	317.591003	1367.324097	-381.412415	-12.759489	1372.137817	-404.260773	171.332199	1391.464844	-396.918579	184.643951	1664.772339	-539.540833	393.671844	1123.368408	-401.019165	-114.614517	1136.845825	-421.610046	411.531830	877.583801	-280.038025	-70.449036	899.910461	-384.048553	162.095810	966.491699	482.945404	-8.048261	930.186279	488.992523	147.972275
-441.719635	227.252853	869.914001	-384.207611	73.762642	873.393250	-513.216309	194.041397	499.004852	-365.962616	-53.981449	515.413696	-481.672302	151.070862	88.501595	-492.878113	-139.078461	148.297867	-481.346649	318.638824	1367.165527	-380.942902	-11.359906	1372.130981	-404.359161	172.659317	1391.342041	-396.947754	186.165100	1664.691772	-540.475952	394.787659	1123.222168	-399.950073	-112.849274	1136.675171	-423.512390	413.457336	877.095886	-278.838287	-68.182602	900.063110	-384.073486	163.482819	966.506165	483.229553	-8.072539	930.222473	489.054352	147.995819
-442.494293	228.000290	869.753540	-384.678528	74.965332	873.399597	-513.816345	194.266479	498.988892	-364.595581	-52.722126	515.461121	-481.735077	151.090302	88.526558	-492.319794	-139.087662	149.279785	-481.796112	319.639893	1366.956665	-380.444611	-10.037548	1372.177246	-404.441101	173.917343	1391.249756	-397.039673	187.694550	1664.616699	-541.482239	395.864838	1123.212402	-398.851715	-111.717468	1136.775513	-425.499573	415.347504	876.683594	-277.684418	-65.919067	900.261047	-384.696045	164.656647	966.401611	483.520813	-8.051200	930.226501	489.108490	148.032074
-443.311218	228.221283	869.588318	-384.830322	75.778519	873.522949	-514.301758	194.407425	498.937653	-363.389771	-51.418236	515.675171	-481.763977	151.131927	88.571060	-491.671936	-138.958237	150.154999	-482.290344	320.625336	1366.829712	-379.949524	-8.694055	1372.284790	-404.550232	175.191315	1391.219727	-397.107971	189.159988	1664.640137	-542.528320	396.881897	1123.245728	-397.679047	-109.830124	1136.665405	-427.452515	417.156952	876.264221	-276.539063	-63.640484	900.510132	-385.211761	165.517456	966.341919	483.767120	-8.071572	930.253174	489.181580	148.058914
-443.827332	228.957779	869.510498	-384.864502	76.763580	873.634949	-514.658813	194.569153	498.909576	-362.467041	-50.149929	515.938293	-481.723114	151.189850	88.560661	-491.027924	-138.721222	150.951797	-482.784607	321.565033	1366.835327	-379.425537	-7.352448	1372.443359	-404.679779	176.401703	1391.238770	-397.230896	190.646179	1664.655151	-543.596802	397.843842	1123.320068	-396.425690	-108.478912	1136.826172	-429.466858	418.933777	875.930786	-275.399658	-61.412842	900.788940	-385.517975	166.597244	966.336914	484.019135	-8.085274	930.267395	489.279236	148.068848
-444.324158	229.775894	869.555664	-384.963013	77.979218	873.839966	-515.048401	194.761780	498.924835	-361.539948	-48.600910	516.107666	-481.574738	151.114853	88.463165	-490.316925	-138.444916	151.603363	-483.356049	322.504852	1366.849365	-378.875549	-6.057996	1372.660645	-404.806549	177.652786	1391.291016	-397.241119	192.028442	1664.725098	-544.737671	398.750305	1123.436279	-395.197998	-107.460609	1137.155884	-431.511169	420.724152	875.616821	-274.336212	-59.299458	901.154907	-385.859558	167.807922	966.447083	484.236572	-8.158949	930.294922	489.420959	147.998566
-444.694977	230.371674	869.491943	-384.481537	78.671730	874.038696	-515.235962	194.908844	498.844666	-360.849060	-47.145130	516.424744	-481.458160	151.197601	88.473518	-489.749908	-138.253784	152.221771	-483.978638	323.368744	1366.870117	-378.278473	-4.772003	1372.828125	-404.934357	178.830124	1391.349487	-397.364197	193.469025	1664.799072	-545.889587	399.559662	1123.482300	-394.001160	-106.225090	1137.413940	-433.484497	422.444855	875.416260	-273.204407	-57.210369	901.494324	-385.868988	168.760162	966.488464	484.465881	-8.283206	930.301697	489.605988	147.867371
-445.353851	230.994080	869.491821	-384.808533	79.780739	874.255859	-515.908203	195.042953	498.888428	-360.407776	-45.844826	516.632507	-481.587708	151.149994	88.536324	-489.519379	-138.128128	152.918396	-484.691803	324.178833	1366.884644	-377.604889	-3.460345	1373.075439	-405.044983	179.977890	1391.449219	-397.470886	194.828735	1664.875366	-547.111389	400.308105	1123.615112	-392.819214	-104.923576	1137.626953	-435.454346	424.132599	875.288391	-272.140808	-55.117580	901.836487	-386.349854	169.874329	966.555664	484.732269	-8.447752	930.298340	489.871399	147.681305
-445.861816	231.770142	869.587646	-384.893921	80.900345	874.451782	-515.737671	195.051025	498.838409	-359.987152	-44.413563	516.828552	-481.421082	151.235855	88.538116	-489.206146	-138.028702	153.509964	-485.391571	324.927246	1367.013306	-376.957520	-2.225500	1373.303711	-405.132050	181.101990	1391.580322	-397.668213	196.216095	1664.929443	-548.355530	400.993866	1123.842163	-391.643463	-103.666222	1137.831787	-437.309937	425.791748	875.290588	-271.044556	-53.149784	902.229309	-386.628906	171.004486	966.668091	484.975830	-8.533751	930.259583	490.088501	147.561844
-446.127655	232.776871	869.705872	-384.724213	81.926132	874.620911	-515.789856	195.096130	498.874725	-359.717133	-43.016975	516.986694	-481.474243	151.425461	88.678078	-488.921021	-137.747513	153.913895	-486.042633	325.768860	1367.259277	-376.286255	-0.991044	1373.553467	-405.229675	182.210464	1391.740845	-397.816833	197.534805	1665.030884	-549.565247	401.522614	1124.062622	-390.511292	-102.188995	1137.968750	-439.157227	427.436554	875.343567	-269.938965	-51.235062	902.620422	-386.687592	172.132751	966.797546	485.165894	-8.753069	930.347900	490.301971	147.301361
-446.471466	234.061050	869.929321	-384.887970	83.137962	874.692749	-516.335266	195.237122	499.041565	-359.512726	-41.693317	517.054199	-481.422546	151.221451	88.603142	-488.637268	-137.444199	154.231644	-486.773712	326.491882	1367.436035	-375.593384	0.251395	1373.829712	-405.314087	183.265991	1391.899780	-397.933350	198.782425	1665.206787	-550.844666	402.033600	1124.326782	-389.206940	-101.473724	1138.462036	-441.046234	429.108734	875.488098	-268.854156	-49.400253	903.078796	-386.861786	173.344772	966.926575	485.318481	-8.848838	930.358276	490.429657	147.178131
-446.975616	234.929413	870.006348	-384.901917	84.115173	874.807556	-517.728516	195.525513	499.320496	-359.405121	-40.363873	517.139587	-481.964355	151.113052	88.853523	-488.564392	-137.283600	154.583847	-487.586823	327.122437	1367.569946	-374.849518	1.428940	1374.073120	-405.442352	184.355820	1392.062256	-398.146332	200.046722	1665.309814	-552.207275	402.530151	1124.604980	-388.026337	-100.442032	1138.773315	-442.970612	430.733398	875.525574	-267.789612	-47.587864	903.444641	-387.059784	174.419373	966.980103	485.468231	-8.984025	930.400269	490.566956	147.041351
-447.416748	235.542892	870.021545	-384.630341	84.931297	874.932495	-517.495483	195.559402	499.249329	-359.358124	-38.997540	517.155701	-481.769165	151.286667	88.845589	-488.603943	-137.213806	154.955551	-488.419525	327.774170	1367.695190	-374.068146	2.599205	1374.329102	-405.503571	185.365036	1392.160400	-398.400818	201.313950	1665.393066	-553.557251	403.010284	1124.858154	-386.786224	-99.406105	1139.076050	-444.797729	432.342377	875.665588	-266.721954	-45.823273	903.858521	-387.116913	175.369812	967.004272	485.632599	-9.113600	930.409485	490.674072	146.931671
-447.976440	236.177307	870.056946	-384.484619	85.731651	874.994324	-517.409119	195.598541	499.155426	-359.410156	-37.712322	517.094116	-481.601624	151.424164	88.830437	-488.726807	-137.191513	155.220932	-489.200348	328.245911	1367.811768	-373.240631	3.695060	1374.551270	-405.596863	186.418350	1392.301514	-398.671112	202.581955	1665.463989	-554.915283	403.353516	1125.054443	-385.536682	-98.351105	1139.330811	-446.605835	433.969482	875.803406	-265.605835	-44.127869	904.191345	-387.274261	176.275467	967.007385	485.746918	-9.248194	930.437012	490.772430	146.791946
-448.495697	236.623489	870.055725	-384.307129	86.622978	875.032593	-517.611938	195.666321	499.125458	-359.500549	-36.398323	517.042847	-481.386688	151.378464	88.724106	-488.794220	-137.106750	155.346359	-490.034119	328.777252	1367.848267	-372.387909	4.817763	1374.710449	-405.620728	187.359253	1392.353516	-398.918884	203.733490	1665.461914	-556.340027	403.729553	1125.293579	-384.270905	-97.384331	1139.563843	-448.396759	435.504639	875.993408	-264.526306	-42.488026	904.538757	-387.413422	177.161148	966.980774	485.851959	-9.399540	930.456299	490.850830	146.670624
-448.993805	237.225601	870.081665	-384.059723	87.431252	874.993958	-517.836304	195.752151	499.092743	-359.654449	-35.123356	516.890564	-481.500702	151.610291	88.848930	-488.871124	-137.126602	155.447739	-490.881653	329.163818	1367.869751	-371.498901	5.928778	1374.834717	-405.667328	188.268066	1392.398560	-399.263428	204.942413	1665.477051	-557.771362	404.053131	1125.431519	-382.970612	-96.480095	1139.730225	-450.185272	437.050232	876.175415	-263.424988	-40.899059	904.716003	-387.505249	178.004730	966.941223	485.950806	-9.518579	930.442749	490.911224	146.524551
-449.458527	237.644150	870.006470	-383.681946	88.171043	874.920288	-519.189209	195.939682	499.260864	-359.778778	-33.774292	516.707581	-481.896027	151.392685	88.952133	-488.852661	-137.142395	155.385056	-491.675934	329.551361	1367.865356	-370.558960	6.966061	1374.913574	-405.761353	189.179428	1392.403198	-399.640778	206.135345	1665.484375	-559.199707	404.342773	1125.562134	-381.658356	-95.531090	1139.840942	-451.959473	438.481262	876.338501	-262.277893	-39.345089	904.955200	-387.533905	178.787384	966.828186	486.001434	-9.689550	930.480347	490.954987	146.366119
-449.987671	238.100372	869.892029	-383.430359	88.995117	874.765137	-519.484619	196.047455	499.229156	-359.931641	-32.685654	516.496704	-481.833282	151.524368	88.971977	-488.963440	-137.304962	155.402039	-492.578217	329.803314	1367.787598	-369.606262	7.987775	1374.964355	-405.799530	189.963394	1392.358765	-400.110046	207.338776	1665.376465	-560.694763	404.699951	1125.641968	-380.303589	-94.708923	1139.924194	-453.676392	439.873901	876.446228	-261.156158	-37.867733	905.066650	-387.618469	179.615585	966.644897	486.082214	-9.803268	930.491638	491.002594	146.212280
-450.500885	238.528442	869.774902	-383.091461	89.719971	874.538574	-519.689514	196.131546	499.146240	-360.042236	-31.600475	516.240112	-481.808319	151.663666	88.947960	-488.993469	-137.590805	155.380981	-493.350281	330.070953	1367.677612	-368.626587	8.992681	1374.952881	-405.915314	190.814758	1392.256226	-400.422943	208.357635	1665.341797	-562.146729	404.899750	1125.571533	-378.828033	-94.027466	1140.011597	-455.351593	441.230194	876.498413	-259.991089	-36.411396	905.160217	-387.652008	180.344284	966.430420	486.168518	-9.958816	930.504822	491.112946	146.028717
-451.022827	239.053970	869.630249	-382.860992	90.573425	874.318359	-519.937683	196.234299	499.052429	-360.399933	-30.207527	515.926270	-481.576263	151.670120	88.803833	-488.982239	-137.894363	155.212723	-494.131348	330.303131	1367.544312	-367.661682	9.925761	1374.897827	-405.970764	191.559708	1392.169678	-400.952271	209.557343	1665.133179	-563.665222	405.154541	1125.539307	-377.365662	-93.266266	1140.009888	-457.000854	442.463715	876.550842	-258.849304	-35.064598	905.181335	-387.765045	181.183121	966.212036	486.260223	-10.088354	930.524292	491.192017	145.902313
-451.609314	239.632462	869.496887	-382.815735	91.456810	873.981506	-520.252747	196.349060	499.027039	-360.542206	-29.330107	515.552612	-481.695984	151.972992	88.926514	-488.959656	-138.290070	155.131638	-494.941071	330.492645	1367.337646	-366.632660	10.872616	1374.807739	-406.009094	192.325531	1391.992798	-401.325409	210.570160	1665.001831	-565.153809	405.327667	1125.452515	-375.897980	-92.464722	1139.942993	-458.700043	443.653442	876.524658	-257.637207	-33.736313	905.118896	-387.948273	181.982132	965.937988	486.317780	-10.209023	930.528320	491.230957	145.812347
-452.116089	240.196136	869.320374	-382.612946	92.311607	873.629089	-520.608215	196.560333	499.002228	-360.716339	-28.323120	515.176575	-481.649902	152.117874	88.890671	-488.943054	-138.676865	154.927841	-495.695648	330.683350	1367.043335	-365.654388	11.797687	1374.654541	-406.086823	192.974197	1391.729248	-401.830536	211.640015	1664.772705	-566.606995	405.422668	1125.271240	-374.331207	-91.808167	1139.902710	-460.313416	444.734314	876.465759	-256.422516	-32.479431	905.006104	-388.038422	182.780151	965.638733	486.375763	-10.330725	930.531616	491.282043	145.679947
-452.874939	240.916473	869.145508	-383.120483	93.310478	873.280029	-521.091064	196.726700	498.998688	-360.800598	-27.657351	514.635010	-481.667389	152.241699	88.905258	-488.880951	-139.130508	154.727570	-496.494751	330.760376	1366.720703	-364.680878	12.638863	1374.466797	-406.136597	193.694931	1391.477783	-402.283813	212.604263	1664.572021	-568.074402	405.398712	1125.037476	-372.747070	-91.153313	1139.729370	-461.925781	445.774475	876.345642	-255.187424	-31.308950	904.856201	-388.544189	183.668701	965.331909	486.434570	-10.452200	930.537415	491.321991	145.586182
-453.227844	241.416367	868.981201	-382.540436	94.106659	872.810547	-521.404297	196.806030	498.911469	-361.095459	-26.611315	514.203247	-481.542847	152.228455	88.761490	-488.919891	-139.644714	154.497650	-497.223541	330.810333	1366.391968	-363.695251	13.472341	1374.215454	-406.050720	194.354584	1391.319214	-402.781860	213.641479	1664.292114	-569.546448	405.449860	1124.808960	-371.241119	-90.281799	1139.500977	-463.613647	446.779510	876.180420	-253.922592	-30.153894	904.586853	-388.408051	184.352097	965.001709	486.446899	-10.547621	930.524841	491.327301	145.475464
-453.744751	242.077820	868.774353	-382.298676	94.878326	872.301331	-521.838867	196.981430	498.858673	-361.258057	-25.700129	513.672485	-481.666870	152.518433	88.830994	-488.995544	-140.277496	154.284668	-497.989594	330.835388	1365.985107	-362.692627	14.260436	1373.944214	-406.226379	194.835281	1390.785767	-403.248779	214.547104	1664.002930	-570.961243	405.391571	1124.533813	-369.616028	-89.504967	1139.201904	-465.107513	447.590637	875.917358	-252.615921	-29.023342	904.277710	-388.496948	185.062958	964.629456	486.467407	-10.647068	930.512756	491.333221	145.397064
-454.320099	242.585480	868.505310	-382.369049	95.842880	871.794617	-522.351624	197.143234	498.836761	-361.304108	-25.130383	513.085938	-481.671509	152.704758	88.774017	-489.191071	-141.008759	154.122620	-498.755890	330.760773	1365.526245	-361.666962	15.021615	1373.618774	-406.344482	195.385284	1390.347168	-403.721252	215.457458	1663.674316	-572.363037	405.262421	1124.160400	-367.691559	-89.390503	1139.075317	-466.561218	448.294403	875.638977	-251.441360	-28.028677	903.914856	-388.768890	185.824448	964.221069	486.429993	-10.788221	930.509277	491.319702	145.228256
-454.894470	243.217438	868.272034	-382.410217	96.708839	871.247803	-523.020996	197.267746	498.823334	-361.631714	-24.223009	512.528137	-481.651703	152.688461	88.643303	-489.399078	-141.776718	153.975037	-499.529114	330.713928	1365.079590	-360.546570	15.701673	1373.346436	-406.429504	195.872559	1389.957764	-404.186829	216.305862	1663.353149	-573.701355	405.014709	1123.726807	-366.170624	-88.347549	1138.685059	-468.345642	449.215332	875.454590	-250.114563	-27.014439	903.549255	-389.010529	186.538681	963.816345	486.411255	-10.882115	930.497375	491.302094	145.148499
-455.423035	243.652084	867.995117	-382.331451	97.455414	870.721252	-523.382935	197.389587	498.711609	-361.595734	-23.795324	512.015625	-481.735474	153.030457	88.679474	-489.493347	-142.491043	153.891327	-500.364471	330.534821	1364.638550	-359.704773	16.473095	1372.958252	-406.557007	196.399673	1389.574097	-404.601074	217.002258	1663.058472	-575.039612	404.763031	1123.335449	-364.374573	-87.929184	1138.363037	-469.949219	449.864777	875.105835	-248.803360	-26.048550	903.142212	-389.222198	187.133698	963.409668	486.340302	-10.952708	930.500793	491.232758	145.094437
-455.954590	244.195862	867.801392	-382.244995	98.273392	870.172791	-523.936401	197.497757	498.715546	-361.949310	-23.057735	511.656128	-481.748444	153.188446	88.648903	-489.593079	-143.325455	153.825653	-501.187897	330.384430	1364.229492	-358.768524	17.181067	1372.618408	-406.678223	196.838272	1389.162476	-405.115112	217.861694	1662.774292	-576.319824	404.378815	1122.962769	-362.487732	-87.694023	1138.154663	-471.442535	450.326935	874.653931	-247.604172	-25.080107	902.695313	-389.437561	187.746475	963.048279	486.305817	-11.005239	930.481506	491.167847	145.096344
-456.441620	244.691223	867.631531	-382.179962	99.081642	869.680481	-524.246338	197.494598	498.683472	-362.041748	-22.674442	511.364655	-481.717743	153.357513	88.618774	-489.471252	-144.006531	153.769272	-501.997864	330.241699	1363.878418	-357.792297	17.868650	1372.287354	-406.797302	197.267517	1388.785034	-405.531433	218.493408	1662.544067	-577.524414	403.887329	1122.483154	-360.828339	-86.910057	1137.813599	-473.040314	450.804474	874.417480	-246.397598	-24.180510	902.228088	-389.675476	188.324463	962.738647	486.266571	-11.070190	930.494385	491.134644	145.033066
-456.923401	245.080841	867.400696	-382.126343	99.718765	869.249023	-524.635193	197.442398	498.641968	-362.224915	-22.589712	511.213287	-481.676239	153.499481	88.580612	-489.430298	-144.749847	153.823792	-502.806946	330.156921	1363.559204	-356.749359	18.565304	1371.931030	-406.924988	197.685333	1388.467407	-405.998016	219.140625	1662.333984	-578.716736	403.444946	1122.126953	-358.887848	-86.743492	1137.614502	-474.636047	451.239624	874.147278	-245.176331	-23.311049	901.816284	-389.940247	188.819290	962.426636	486.249237	-11.211686	930.488403	491.248871	144.796097
-457.482330	245.328506	867.207947	-382.083740	100.254814	868.918762	-525.053894	197.408569	498.623505	-362.073486	-22.786362	511.137238	-481.676910	153.610550	88.557274	-489.276703	-145.356812	153.942688	-503.696594	330.016327	1363.141846	-355.982758	19.235668	1371.616089	-407.040466	198.140884	1388.298340	-406.494507	220.007172	1662.124756	-579.873474	402.841522	1121.815430	-357.173615	-86.172058	1137.348755	-476.195465	451.536957	873.846741	-244.021454	-22.548025	901.311890	-390.268280	189.241180	962.181885	486.092255	-11.133057	930.453186	490.924042	145.041260
-457.980988	245.560516	867.042480	-382.106140	100.854263	868.658142	-525.342346	197.312943	498.636292	-361.951691	-22.622723	511.157318	-481.600800	153.754868	88.533875	-489.033569	-145.892685	154.091705	-504.598022	329.748077	1362.708984	-355.209351	19.969421	1371.374878	-407.278198	198.475037	1388.052612	-406.922058	220.494812	1662.043701	-581.072998	402.183990	1121.535522	-355.340637	-85.820847	1137.229126	-477.920227	451.796509	873.567078	-242.913116	-21.770018	900.912842	-390.617188	189.687820	961.991089	486.000793	-11.141740	930.425049	490.824310	145.051849
-458.481476	245.694061	866.949890	-382.127350	101.343414	868.580688	-525.550415	197.182343	498.600311	-361.684296	-22.309347	511.231537	-481.411560	153.664627	88.379623	-488.629730	-146.257706	154.205734	-505.526123	329.438812	1362.478516	-354.404053	20.566391	1371.204468	-407.527679	198.862762	1387.934814	-407.281219	220.837051	1661.995239	-582.235657	401.472107	1121.252930	-353.712372	-85.011955	1136.946655	-479.401489	451.809082	873.340576	-241.830505	-21.015932	900.465271	-390.990997	190.087799	961.925720	485.887054	-11.240860	930.436340	490.772827	144.995239
-458.971222	245.815887	866.959229	-382.188507	101.710464	868.610352	-525.737671	197.013062	498.618774	-361.561066	-22.396519	511.540527	-481.360291	153.743561	88.362213	-488.289185	-146.650131	154.448593	-506.452759	329.159088	1362.391113	-353.540527	21.238516	1371.136841	-407.764709	199.172928	1387.909180	-407.616272	221.145630	1661.983887	-583.344238	400.663177	1121.057617	-351.855011	-84.829857	1137.036621	-480.853882	451.762665	873.174194	-241.076523	-20.789648	899.942749	-391.365784	190.408188	961.962708	485.778137	-11.270481	930.400085	490.677765	145.019501
-459.424591	245.993835	867.067566	-382.300629	102.105431	868.807434	-525.884460	196.835403	498.664398	-361.665497	-22.352869	511.990814	-481.280518	153.787979	88.356606	-487.977264	-146.928452	154.736740	-507.427612	328.813599	1362.424316	-352.760376	21.812857	1371.118042	-408.064331	199.474457	1387.982910	-408.036530	221.396225	1662.120850	-584.455017	399.852600	1121.029175	-350.205078	-84.044121	1136.868408	-482.427155	451.625122	873.216370	-239.768616	-19.641506	899.850098	-391.778656	190.777679	962.140991	485.688324	-11.304806	930.385925	490.663177	144.973709
-459.904022	245.928986	867.215088	-382.328888	102.313034	869.155701	-525.984131	196.643616	498.684509	-361.478485	-22.564425	512.557251	-481.256927	153.837524	88.389099	-487.607574	-147.005066	154.999298	-508.483276	328.495331	1362.580566	-352.040070	22.372486	1371.210083	-408.235352	199.918823	1388.410156	-408.391846	221.541443	1662.309570	-585.519653	398.895630	1121.033691	-348.370605	-83.801033	1137.140503	-483.977386	451.336426	873.217224	-238.835297	-19.003382	899.755310	-392.191345	191.018295	962.407593	485.582764	-11.335575	930.376221	490.622986	144.918091
-460.252045	245.819305	867.416199	-382.256927	102.511940	869.602295	-525.966553	196.348267	498.700714	-361.422028	-22.950798	513.244446	-481.210358	153.838638	88.389282	-487.306610	-146.983063	155.273773	-509.557220	328.202026	1362.877319	-351.321106	22.929922	1371.411377	-408.582336	200.179947	1388.684570	-408.724915	221.603333	1662.550537	-586.642029	397.990936	1121.255859	-346.757446	-83.338593	1137.376953	-485.414856	450.883423	873.331177	-238.121597	-18.694101	899.527893	-392.508789	191.248123	962.752991	485.504456	-11.339724	930.370422	490.617767	144.891861
-460.663300	245.760773	867.706421	-382.142487	102.649872	870.075012	-525.961304	196.078079	498.763916	-361.545532	-23.396637	514.019226	-481.138947	153.857040	88.410240	-487.009369	-146.843674	155.500244	-510.604767	327.870453	1363.296387	-350.670227	23.470985	1371.678589	-409.165283	200.234650	1388.792725	-409.023315	221.573318	1662.853638	-587.743469	397.016632	1121.594604	-345.334473	-82.499825	1137.573486	-486.882690	450.362091	873.509766	-237.247681	-18.060089	899.509766	-392.821075	191.447510	963.155151	485.386017	-11.356226	930.365723	490.587219	144.834885
-460.967590	245.547546	867.975952	-381.911865	102.741707	870.623474	-525.822510	195.775162	498.792389	-361.820374	-24.027414	514.857788	-481.071198	153.875320	88.432327	-486.787994	-146.696213	155.746246	-511.687988	327.432159	1363.769653	-350.062775	23.961031	1372.008911	-409.643341	200.378815	1389.224243	-409.298645	221.436340	1663.177979	-588.890015	395.997528	1122.055908	-343.810577	-82.009094	1138.006348	-488.291656	449.695770	873.841675	-236.632431	-17.702879	899.435364	-393.046173	191.610855	963.579834	485.305756	-11.371950	930.341003	490.594269	144.836655
-461.247284	245.296661	868.305481	-381.485901	102.823853	871.243835	-525.668579	195.454788	498.848297	-362.314514	-24.685345	515.796448	-480.975739	153.864899	88.510750	-486.625488	-146.563431	155.969833	-512.812378	327.027161	1364.403320	-349.493866	24.420630	1372.420898	-410.078064	200.521057	1389.724487	-409.587219	221.221252	1663.536743	-590.010742	394.838470	1122.509399	-342.394714	-81.423698	1138.404663	-489.847809	448.917755	874.197693	-235.877991	-17.123137	899.519470	-393.211426	191.767517	964.081238	485.173615	-11.364450	930.317505	490.553711	144.829880
-461.493744	245.191391	868.674866	-381.184052	103.035286	871.799744	-525.428528	195.129883	498.894592	-362.663910	-25.594868	516.677734	-480.879333	153.837708	88.559891	-486.327637	-146.246841	156.137512	-513.993042	326.498474	1365.076172	-349.078369	24.818947	1372.853516	-410.398254	200.709885	1390.515015	-409.866028	220.924500	1663.948486	-591.173584	393.727173	1123.146606	-340.855560	-81.144814	1138.956177	-491.306366	447.985657	874.693481	-234.803436	-16.001791	899.931274	-393.395660	191.973419	964.578125	485.041077	-11.342267	930.286072	490.536224	144.804199
-461.780426	244.972412	869.058044	-380.863251	103.189980	872.412415	-525.221924	194.781265	498.936584	-363.507782	-26.005978	517.574158	-480.726563	153.813721	88.615623	-486.204956	-146.156723	156.262726	-515.149170	325.918304	1365.742188	-348.594574	25.203669	1373.314331	-410.904266	200.719879	1391.095703	-410.096802	220.556488	1664.346802	-592.337769	392.525116	1123.821411	-339.571960	-80.629410	1139.475586	-492.858673	446.980469	875.209900	-234.165497	-15.574573	900.161499	-393.624817	192.121140	965.114441	484.944946	-11.309066	930.260254	490.529572	144.851440
-462.061157	244.705688	869.413452	-380.524933	103.280991	873.025574	-525.044861	194.452576	498.965302	-364.084961	-26.951674	518.451599	-480.627930	153.773117	88.647476	-486.060028	-146.074661	156.364944	-516.309143	325.242126	1366.516846	-348.172821	25.533127	1373.769287	-411.411865	200.725189	1391.710083	-410.384827	220.062164	1664.803101	-593.613159	391.402313	1124.549072	-338.532410	-79.755127	1139.878052	-494.433533	445.914642	875.807373	-233.193802	-14.625918	900.536926	-393.848358	192.227646	965.635071	484.820831	-11.257897	930.237915	490.540283	144.874313
-462.348083	244.530365	869.798401	-380.199829	103.330742	873.597107	-524.503479	193.940277	499.127838	-365.048462	-27.624495	519.347961	-480.439697	153.792221	88.630096	-486.006561	-146.137619	156.458237	-517.462036	324.477966	1367.288574	-347.764679	25.807241	1374.225708	-412.074677	200.500793	1392.009521	-410.703461	219.556259	1665.238892	-594.961670	390.163422	1125.271484	-337.210907	-79.672180	1140.486694	-495.909424	444.736145	876.451477	-232.475128	-13.981152	900.918091	-394.056000	192.306717	966.151428	484.734375	-11.218790	930.239685	490.545074	144.943436
-462.561005	244.205612	870.076782	-379.829559	103.298164	874.155945	-524.270325	193.654190	499.201630	-365.811035	-28.447752	520.183289	-480.341064	153.745316	88.683723	-485.945160	-146.289841	156.510132	-518.629578	323.845306	1368.075073	-347.428650	25.988827	1374.670898	-412.373199	200.547729	1392.851440	-411.052704	219.026230	1665.628662	-596.325439	388.994019	1126.080933	-336.135590	-79.352707	1140.973633	-497.227417	443.498169	877.168823	-231.816833	-13.421447	901.310181	-394.234772	192.316742	966.606995	484.628845	-11.172109	930.227234	490.559967	144.994675
-462.829498	243.865250	870.334778	-379.471405	103.207970	874.629150	-524.061646	193.372665	499.261780	-366.507874	-29.342573	520.891296	-480.218292	153.733261	88.683487	-485.912231	-146.518478	156.557861	-519.704956	323.164001	1368.801514	-347.083160	26.118370	1375.096436	-412.829346	200.388840	1393.433350	-411.336456	218.398193	1665.965332	-597.753052	387.768127	1126.808105	-335.325043	-78.661964	1141.257813	-498.768677	442.224182	877.798035	-231.113007	-12.834174	901.638733	-394.414856	192.266815	967.003845	484.522003	-11.054924	930.225037	490.549225	145.095978
-463.070831	243.602646	870.610657	-379.217285	103.120537	875.032532	-523.833557	193.048004	499.293121	-367.134308	-30.268282	521.506775	-480.112122	153.686752	88.725777	-485.953583	-146.866425	156.599731	-520.703735	322.458344	1369.526611	-346.814728	26.175991	1375.419189	-413.264069	200.210068	1393.923828	-411.604553	217.757813	1666.336182	-599.115234	386.357758	1127.410156	-334.339233	-78.564598	1141.669922	-500.088135	440.925934	878.541504	-230.568420	-12.568421	901.872253	-394.590240	192.187759	967.375671	484.410278	-10.992630	930.252441	490.550720	145.162888
-463.261658	243.238327	870.829590	-378.967651	102.938477	875.320923	-523.646118	192.800964	499.354645	-367.623169	-31.066078	521.987183	-480.059448	153.635529	88.719398	-485.808075	-147.127945	156.491928	-521.686218	321.774841	1370.185669	-346.486176	26.203114	1375.715332	-413.827332	199.828522	1394.086548	-412.066162	216.993378	1666.616333	-600.624756	385.069031	1128.158813	-333.229828	-78.664719	1142.048462	-501.385223	439.540863	879.246460	-229.766953	-11.737614	902.288513	-394.709991	191.980469	967.657959	484.291290	-10.888321	930.238220	490.559784	145.238953
-463.445190	242.758499	871.024109	-378.706299	102.642921	875.542542	-523.517700	192.571167	499.363007	-367.971710	-31.867727	522.355774	-480.014130	153.545105	88.705070	-485.629944	-147.428040	156.305450	-522.607483	321.025513	1370.699463	-346.216034	26.167578	1375.906128	-414.230438	199.501907	1394.437866	-412.490906	216.274323	1666.887207	-602.143677	383.753448	1128.752563	-332.396149	-78.598236	1142.265747	-502.628754	438.210083	879.900330	-229.212753	-11.357833	902.458008	-394.803436	191.640610	967.893311	484.161133	-10.826310	930.252563	490.525970	145.307907
-463.621002	242.296906	871.144043	-378.509247	102.265587	875.700989	-523.400818	192.333603	499.358002	-368.344330	-32.447250	522.549377	-480.109283	153.681396	88.818520	-485.661285	-147.987732	156.180618	-523.500732	320.186981	1371.203125	-345.995636	26.001772	1376.029297	-414.438141	199.295349	1394.990967	-412.946777	215.529037	1667.117798	-603.650513	382.445129	1129.199585	-331.554840	-78.597862	1142.376709	-503.790314	436.892242	880.516235	-228.442154	-10.724595	902.598206	-394.895905	191.266495	968.052002	484.040710	-10.731639	930.251526	490.511261	145.422760
-463.787140	241.820374	871.230347	-378.346619	101.835197	875.806213	-523.366211	192.147629	499.378815	-368.397034	-33.249832	522.625183	-480.069946	153.651978	88.813553	-485.616394	-148.459213	155.996689	-524.288269	319.367493	1371.584473	-345.703583	25.746014	1376.092407	-414.796936	198.883835	1395.226563	-413.422638	214.753754	1667.286987	-605.166870	381.025543	1129.585449	-330.719574	-78.572060	1142.350098	-505.020660	435.531433	881.068542	-227.553650	-9.156174	903.237976	-394.975922	190.846252	968.162659	483.929749	-10.637296	930.252808	490.506714	145.497986
-463.959503	241.264557	871.274597	-378.206360	101.317726	875.795593	-523.362305	191.912796	499.356598	-368.526581	-33.922222	522.636475	-480.055176	153.567108	88.763458	-485.572388	-148.974686	155.759079	-525.042236	318.487885	1371.857544	-345.470459	25.449291	1376.094604	-415.100800	198.335754	1395.369019	-413.913208	213.970062	1667.406738	-606.718445	379.654266	1129.935547	-329.952271	-78.611168	1142.291138	-506.194153	434.102264	881.518311	-226.686462	-8.216359	903.536438	-395.034912	190.310074	968.191223	483.824158	-10.561035	930.267883	490.492401	145.600128
-464.077515	240.583847	871.294556	-378.087433	100.751671	875.746826	-523.328979	191.645462	499.273834	-368.699890	-34.558640	522.578796	-479.926910	153.316650	88.600807	-485.620697	-149.557953	155.534943	-525.676392	317.570587	1372.040039	-345.272644	25.085812	1376.070557	-415.408142	197.742798	1395.422241	-414.442383	213.157135	1667.477783	-608.231506	378.301117	1130.145874	-329.155823	-78.975548	1142.281372	-507.307373	432.772217	881.881348	-225.854507	-7.399082	903.720520	-395.055145	189.687347	968.182373	483.743164	-10.453096	930.266602	490.497498	145.720963
-464.243103	239.958572	871.323853	-378.059662	100.220703	875.634460	-523.392822	191.345123	499.234070	-368.681702	-34.843788	522.236877	-480.053070	153.452591	88.674355	-485.430145	-149.869415	154.975830	-526.298828	316.610565	1372.104736	-345.056610	24.641268	1375.986694	-415.688416	197.087875	1395.440186	-415.055389	212.340256	1667.523193	-609.726624	376.957062	1130.354370	-328.725769	-78.631042	1141.790283	-508.471832	431.386627	882.213135	-224.937561	-6.510797	903.919495	-395.107300	189.072556	968.143555	483.677246	-10.308580	930.259583	490.513855	145.809769
-464.442505	239.304428	871.281006	-378.079285	99.661041	875.461731	-523.609680	191.033722	499.192780	-369.050293	-35.447525	521.979004	-480.062073	153.434769	88.642250	-485.592133	-150.352020	154.507690	-526.871704	315.629486	1372.086670	-344.847809	24.042629	1375.807617	-415.928314	196.317032	1395.368652	-415.549866	211.531738	1667.469727	-611.138977	375.593719	1130.388672	-327.773224	-79.297821	1141.665039	-509.633728	430.013702	882.365723	-224.024460	-5.568425	904.149902	-395.179169	188.447052	968.029175	483.609833	-10.165385	930.249756	490.517303	145.951492
-464.757996	238.280624	871.163879	-378.163055	98.954811	875.261536	-523.795959	190.686127	499.094208	-369.594940	-36.274075	521.744629	-480.061035	153.389297	88.597198	-486.070526	-150.973358	154.101929	-527.354858	314.563263	1371.923828	-344.663391	23.399349	1375.604004	-416.131317	195.507477	1395.236450	-416.162476	210.677383	1667.409058	-612.491272	374.154846	1130.342529	-327.066711	-79.593803	1141.320679	-510.663696	428.604431	882.438843	-223.188034	-4.689662	904.324097	-395.318176	187.648972	967.840332	483.506226	-10.072804	930.220703	490.502258	146.102509
-464.976715	237.624115	871.112488	-378.212402	98.477516	874.997253	-524.019897	190.292282	498.999878	-370.217316	-36.978561	521.332947	-480.092316	153.417099	88.535187	-486.404144	-151.401016	153.465485	-527.794373	313.452515	1371.689575	-344.499847	22.720219	1375.368164	-416.324402	194.603333	1395.037964	-416.616913	209.849716	1667.300781	-613.801636	372.780334	1130.161743	-326.325439	-79.964233	1140.909424	-511.989624	427.229736	882.338806	-222.224319	-3.566597	904.565613	-395.386414	187.034409	967.673828	483.392334	-9.970611	930.206421	490.500702	146.217194
-465.153473	236.926270	871.017334	-378.146576	97.989685	874.728821	-524.685242	190.064484	498.772644	-370.922302	-37.591022	520.921082	-480.158508	153.381287	88.506485	-486.854126	-151.648422	152.741470	-528.200806	312.325897	1371.363770	-344.305267	21.910938	1375.119263	-416.513428	193.718933	1394.793091	-417.245605	208.926529	1667.083374	-615.022644	371.399933	1129.994019	-325.561188	-80.580612	1140.649048	-513.127869	425.848755	882.169312	-221.354980	-2.624398	904.743835	-395.402832	186.422318	967.485107	483.302277	-9.852231	930.186340	490.481659	146.358414
-465.366974	236.266724	870.923645	-378.088196	97.510414	874.442993	-525.001770	189.736923	498.682526	-371.552856	-38.125301	520.371765	-480.056061	153.228958	88.311104	-487.694489	-152.047256	152.134048	-528.567261	311.151794	1371.003052	-344.148773	21.046549	1374.849365	-416.658356	192.766678	1394.528320	-417.797180	208.070206	1666.956177	-616.149170	370.032776	1129.751953	-324.895966	-81.006653	1140.185791	-514.344666	424.438446	881.862000	-220.608383	-1.647875	904.848206	-395.439880	185.823257	967.290039	483.204010	-9.748803	930.170349	490.470825	146.486572
-465.569275	235.517410	870.810791	-378.088196	96.997581	874.128052	-525.273804	189.426788	498.611237	-372.311401	-38.516144	519.756958	-480.037476	153.368530	88.240547	-488.446075	-152.197372	151.276810	-528.875244	309.952637	1370.604126	-344.037018	20.138863	1374.580566	-416.754517	191.699295	1394.214111	-418.422607	207.084885	1666.675171	-617.133911	368.578888	1129.429321	-324.240875	-81.339684	1139.610229	-515.458557	423.051636	881.511536	-219.537613	-0.131522	905.217651	-395.498932	185.151413	967.072632	483.159241	-9.606619	930.153931	490.502716	146.600601
-465.749329	234.723389	870.687317	-378.107117	96.461304	873.759033	-525.549744	189.065216	498.535828	-372.952789	-39.214085	519.038696	-480.093414	153.419479	88.154114	-489.303650	-152.181931	150.407410	-529.143005	308.727722	1370.188599	-343.862091	19.107582	1374.328247	-416.869965	190.645020	1393.897461	-418.956238	206.127655	1666.436523	-617.986267	367.092255	1129.059814	-323.749573	-81.579468	1139.096802	-516.670837	421.687622	881.015747	-218.788345	0.885988	905.318298	-395.530304	184.427200	966.819153	483.060333	-9.486259	930.140686	490.483368	146.716507
-466.643036	234.110840	870.591248	-379.171661	95.288971	873.025024	-526.202942	188.733826	498.584930	-374.130157	-40.004532	518.426453	-480.210510	153.468826	88.114899	-490.605225	-152.328827	149.674850	-529.390320	307.454407	1369.713867	-343.774414	18.081196	1374.073242	-416.970917	189.560379	1393.623779	-419.324890	205.176315	1666.213867	-618.770203	365.608643	1128.632690	-322.863190	-82.588326	1138.796875	-517.855347	420.279297	880.435181	-218.259338	1.423417	905.370300	-396.085632	183.257477	966.339661	482.970612	-9.373923	930.124390	490.482056	146.850021
-467.045624	233.365067	870.437683	-379.491119	94.624985	872.517761	-526.631042	188.305130	498.532928	-375.499390	-40.239285	517.786621	-480.264221	153.563431	88.036766	-491.752594	-152.240479	148.738419	-529.636597	306.140167	1369.262085	-343.656982	17.009062	1373.822021	-417.063843	188.358932	1393.299683	-419.868500	204.084152	1665.929688	-619.520752	364.156860	1128.213745	-322.170502	-83.268105	1138.410522	-518.972107	418.752899	879.726746	-217.637039	2.136279	905.504883	-396.289124	182.437714	965.986938	482.869019	-9.251834	930.112793	490.461975	146.974670
-467.548004	232.613388	870.285583	-379.867706	93.853745	871.999634	-527.122925	187.859329	498.504547	-376.546814	-41.069946	517.138000	-480.376038	153.611725	87.955559	-492.838318	-151.932281	147.788620	-529.857422	304.794312	1368.773804	-343.550415	15.868806	1373.624878	-417.181183	187.140488	1392.983765	-420.309784	203.086151	1665.771729	-620.017151	362.540100	1127.745239	-321.466309	-84.095451	1138.103760	-520.226563	417.478699	879.114502	-217.218964	2.481840	905.532898	-396.559601	181.555344	965.626892	482.785614	-9.130393	930.091736	490.439697	147.102966
-468.031982	231.834595	870.190735	-380.286438	93.132301	871.486267	-527.541870	187.381989	498.429871	-378.151794	-41.257053	516.593201	-480.411682	153.728714	87.897377	-494.122101	-151.648331	146.808197	-530.128357	303.482239	1368.327881	-343.513885	14.729051	1373.430176	-417.318634	185.874313	1392.728760	-420.797882	201.949371	1665.500977	-620.504028	361.040527	1127.333130	-320.848999	-84.813728	1137.765015	-521.397217	416.039032	878.357910	-216.750717	3.084094	905.707642	-396.840576	180.648056	965.304016	482.691772	-8.994365	930.069336	490.432495	147.248550
-468.478424	230.889801	870.096619	-380.657440	92.289001	871.038879	-527.969177	186.893280	498.385864	-379.521576	-42.008675	516.055969	-480.468140	153.771347	87.842445	-495.210114	-151.147537	145.731796	-530.342712	302.124329	1367.934814	-343.473877	13.494756	1373.280273	-417.457642	184.595032	1392.507324	-421.137909	200.810989	1665.285645	-620.829407	359.511017	1126.909180	-320.394684	-85.382607	1137.374146	-522.557007	414.587250	877.622437	-216.342773	3.577710	905.815063	-397.102417	179.634338	965.013611	482.626221	-8.832707	930.061157	490.424774	147.411072
-468.907806	229.973373	870.047424	-380.953400	91.475082	870.686218	-528.244019	186.367432	498.367859	-381.214935	-42.342102	515.632507	-480.495392	153.813644	87.763237	-496.297913	-150.478638	144.662186	-530.604675	300.708740	1367.603271	-343.470215	12.302929	1373.164917	-417.610535	183.313492	1392.280029	-421.542206	199.611969	1665.169067	-621.099365	357.912811	1126.555786	-319.606476	-86.548416	1137.270996	-523.652649	413.137207	876.864258	-216.064789	3.936169	906.000305	-397.368866	178.663086	964.804871	482.512817	-8.712391	930.040894	490.392822	147.525360
-469.173553	228.870743	870.023926	-381.118927	90.662750	870.451172	-528.761658	185.852982	498.362793	-382.806244	-42.807404	515.249573	-480.612000	153.739899	87.746132	-497.391510	-149.821701	143.576447	-530.869141	299.317841	1367.327271	-343.481445	11.034946	1373.106445	-417.797485	181.998444	1392.133423	-421.816406	198.471176	1665.105347	-621.299194	356.362518	1126.207520	-318.973297	-87.474625	1137.069946	-524.816467	411.549408	876.080383	-215.793793	4.184696	906.172729	-397.553802	177.638306	964.679382	482.452667	-8.569545	930.020447	490.380676	147.638199
-469.518585	227.903168	870.056519	-381.320648	89.796219	870.274353	-528.933777	185.352905	498.353363	-384.504456	-43.347164	514.927612	-480.656586	153.722809	87.674339	-498.675476	-149.322433	142.660461	-531.125488	297.868439	1367.072510	-343.530640	9.785697	1373.089966	-417.984619	180.639740	1392.034546	-422.153809	197.238098	1665.001221	-621.293640	354.760132	1125.935791	-318.356628	-88.520111	1137.017822	-525.815857	410.131317	875.350952	-215.625793	4.350147	906.355896	-397.797241	176.638901	964.614075	482.352509	-8.469593	930.027344	490.368164	147.734940
-469.765778	226.805923	870.092773	-381.392517	88.959610	870.197266	-529.147766	184.871429	498.281677	-386.109528	-43.797161	514.686523	-480.683868	153.728058	87.613914	-499.823334	-148.709778	141.742508	-531.202332	296.629211	1366.959473	-343.407166	8.689157	1373.130371	-418.053619	179.374542	1391.977173	-422.510895	195.925827	1664.850830	-621.262512	353.162231	1125.780762	-317.842468	-89.408157	1136.981689	-526.746521	408.617188	874.598877	-215.533722	4.465514	906.586609	-397.985046	175.644943	964.607056	482.291199	-8.373263	930.014343	490.358276	147.845932
-469.938843	225.614807	870.131470	-381.462372	88.070190	870.149719	-529.158203	184.443451	498.172974	-387.787506	-44.368858	514.559021	-480.674286	153.741028	87.568237	-500.898743	-148.071350	140.808029	-531.463318	295.196930	1366.838013	-343.465546	7.361047	1373.176025	-418.268616	178.014938	1391.956299	-422.715576	194.638351	1664.875977	-621.200928	351.659851	1125.612671	-317.306824	-90.537231	1137.103149	-527.628662	407.049164	874.008301	-215.713181	4.750688	906.846375	-398.144409	174.580734	964.618164	482.202606	-8.267533	930.010254	490.332764	147.943192
-470.123840	224.418365	870.244995	-381.467682	87.081749	870.205261	-528.922729	183.993790	498.099731	-389.393982	-44.809135	514.402893	-480.595703	153.773483	87.507324	-501.796936	-147.334122	139.825150	-531.807678	293.707489	1366.829224	-343.595581	6.029394	1373.275879	-418.505615	176.593903	1391.999634	-423.150787	193.262756	1664.872803	-621.009644	350.002258	1125.453979	-316.847015	-91.688004	1137.190552	-528.713501	405.640503	873.507385	-215.752777	4.648361	907.107605	-398.309631	173.466080	964.727234	482.168518	-8.162354	930.002502	490.339630	148.064056
-470.333160	223.274521	870.395386	-381.616394	86.040070	870.265442	-528.688721	183.544205	498.013855	-390.900757	-45.511116	514.314209	-480.685822	154.026016	87.611473	-502.754120	-146.785904	138.984161	-532.121338	292.231171	1366.860107	-343.749725	4.695506	1373.398560	-418.754547	175.159683	1392.089111	-423.388214	191.902374	1664.971558	-620.932739	348.458527	1125.494751	-316.466278	-92.723457	1137.213013	-529.583862	404.056885	873.112122	-215.845291	4.523399	907.416565	-398.521942	172.314987	964.853149	482.094818	-8.051436	929.980225	490.309601	148.159332
-470.493988	222.045395	870.593262	-381.743683	85.046753	870.338745	-528.518860	183.092041	497.970459	-392.483398	-46.174072	514.323975	-480.537292	153.828369	87.460770	-503.490234	-146.181870	138.093613	-532.451843	290.722778	1366.992065	-343.875397	3.312406	1373.537964	-419.026794	173.711090	1392.197144	-423.748138	190.415085	1665.011963	-620.787048	346.863037	1125.602661	-316.138672	-93.804787	1137.242188	-530.115051	402.439545	872.892151	-215.987701	4.229062	907.703003	-398.702148	171.131470	965.012695	481.994324	-7.974822	929.976807	490.272186	148.225357
-470.646667	220.861237	870.748291	-381.826538	83.856224	870.518188	-528.335510	182.697220	497.979950	-394.118011	-46.724247	514.443359	-480.496399	153.836319	87.443390	-504.256653	-145.719055	137.303787	-532.779846	289.224640	1367.186523	-344.066528	2.017063	1373.688599	-419.301117	172.217346	1392.359009	-424.020599	188.980621	1665.106812	-620.489807	345.127808	1125.682983	-315.886536	-94.975945	1137.368164	-530.441345	401.185760	873.048096	-216.222916	3.868093	908.028137	-398.892822	169.926849	965.204224	481.924103	-7.905417	929.968079	490.255554	148.289383
-470.814850	219.692169	870.963196	-381.957336	82.668541	870.638916	-528.306274	182.280899	498.021240	-395.651306	-47.307762	514.513123	-480.506989	153.757553	87.436760	-504.915405	-145.334442	136.516006	-533.076477	287.685730	1367.412598	-344.236786	0.616948	1373.853638	-419.608276	170.773315	1392.596924	-424.245331	187.516800	1665.288208	-620.410156	343.436249	1125.894653	-315.657318	-96.204987	1137.540649	-530.771545	399.680786	873.056641	-216.503601	3.410005	908.345276	-399.073669	168.668137	965.395996	481.846283	-7.831289	929.950562	490.235901	148.381134
-470.972076	218.457535	871.201843	-382.179138	81.414757	870.812561	-528.529724	181.910324	498.063202	-396.974518	-48.264004	514.636169	-480.590332	153.654373	87.461380	-505.419647	-144.985840	135.800690	-533.385132	286.170715	1367.685791	-344.427155	-0.807027	1374.015747	-419.885376	169.283630	1392.804077	-424.688660	185.980835	1665.415527	-620.444885	341.943512	1126.175781	-315.478394	-97.580215	1137.776245	-530.940674	397.987915	873.010498	-216.810699	2.860264	908.638550	-399.281555	167.351791	965.620728	481.778534	-7.744716	929.946777	490.205200	148.464066
-471.109955	217.243301	871.422485	-382.383820	80.208649	870.926514	-528.458740	181.570633	498.090881	-398.377014	-49.000065	514.728882	-480.597809	153.633347	87.434288	-505.801300	-144.566208	135.026550	-533.718140	284.654480	1367.920410	-344.656403	-2.206520	1374.226807	-420.160492	167.782288	1393.023804	-424.963959	184.464554	1665.585571	-620.482422	340.416718	1126.402466	-315.428925	-98.821198	1137.876953	-531.388794	396.464233	873.122375	-217.177551	2.047776	908.897766	-399.451569	166.056442	965.803345	481.689636	-7.688128	929.924866	490.185577	148.519516
-471.308441	216.064438	871.597351	-382.711060	78.765678	871.044983	-528.314636	181.084366	498.105591	-399.660309	-49.959595	514.821167	-480.595795	153.601334	87.429131	-506.358185	-144.300095	134.333206	-534.008972	283.177216	1368.234619	-344.862610	-3.653790	1374.360718	-420.441254	166.279831	1393.238037	-425.385529	182.891174	1665.760620	-620.675354	339.051300	1126.735474	-315.439453	-100.140488	1138.077026	-531.305786	394.631683	873.259460	-217.556488	1.274235	909.186279	-399.689362	164.663879	965.957703	481.621399	-7.644447	929.924622	490.172485	148.574280
-471.485168	214.916901	871.817200	-383.044159	77.513710	871.121338	-528.140625	180.502228	498.143982	-400.883209	-50.913303	514.819946	-480.634857	153.514145	87.427650	-506.666504	-143.956924	133.543091	-534.308899	281.666992	1368.558472	-345.137909	-5.150220	1374.525879	-420.709473	164.727005	1393.436157	-425.845215	181.218033	1665.855835	-620.826294	337.461273	1127.011719	-315.521667	-101.700775	1138.304321	-531.408936	392.937836	873.520447	-218.006332	0.427772	909.471680	-399.907410	163.344803	966.116821	481.540314	-7.611705	929.901794	490.152374	148.624100
-471.593811	213.644882	872.043396	-383.337006	76.056320	871.192200	-527.883362	179.775986	498.063110	-402.085022	-51.962589	514.762207	-480.695160	153.373749	87.390495	-507.140564	-143.692184	132.810471	-534.588867	280.114075	1368.898560	-345.461151	-6.669323	1374.630249	-421.005707	163.207733	1393.610962	-426.266418	179.624466	1665.995605	-621.110596	336.094666	1127.351929	-315.712524	-102.973740	1138.279297	-531.547119	391.271484	873.850830	-218.397308	-0.558331	909.740967	-400.051636	161.849716	966.272522	481.449524	-7.560132	929.873108	490.102051	148.667816
-471.822754	212.473892	872.245300	-383.752594	74.612923	871.217224	-527.724304	179.143616	498.046631	-403.266510	-53.065514	514.632385	-480.753937	153.297897	87.397079	-507.525940	-143.403152	131.974564	-534.804626	278.634064	1369.231689	-345.762390	-8.240446	1374.703003	-421.241760	161.646774	1393.780396	-426.654449	178.019333	1666.131470	-621.375854	334.554718	1127.679321	-315.999084	-104.456596	1138.352173	-531.445190	389.455811	874.152100	-218.820084	-1.603959	909.956177	-400.294342	160.401154	966.388184	481.352234	-7.517240	929.864685	490.069427	148.688232
-471.833923	211.302399	872.393005	-383.963196	73.292755	871.245789	-527.533081	178.681351	498.048004	-404.439514	-54.078045	514.372192	-480.734680	153.269348	87.374329	-507.883972	-143.020462	131.072800	-535.013123	277.102905	1369.454102	-346.083435	-9.791446	1374.739014	-421.499695	160.061188	1393.873657	-427.117462	176.339188	1666.181885	-621.730408	333.113007	1128.002930	-316.282288	-105.989143	1138.375854	-531.564819	387.730164	874.495239	-219.277710	-2.694342	910.132751	-400.372589	159.036407	966.487915	481.270874	-7.492137	929.851807	490.030090	148.724228
-472.028381	210.096970	872.577209	-384.443634	71.834137	871.119507	-527.472107	178.208481	498.077484	-405.642548	-55.234898	514.058044	-480.809631	153.223907	87.377060	-508.556793	-142.875244	130.187637	-535.189941	275.583466	1369.636108	-346.373962	-11.417186	1374.734985	-421.739929	158.487549	1393.923706	-427.688171	174.599121	1666.142090	-622.134827	331.710114	1128.244629	-316.778778	-107.533943	1138.319092	-531.730713	385.914032	874.703369	-219.737793	-3.809937	910.246704	-400.565887	157.495605	966.511597	481.179932	-7.485576	929.842590	489.996338	148.710403
-472.099060	208.888336	872.641479	-384.718475	70.453087	870.936890	-527.411560	177.738495	498.116547	-406.856445	-56.198677	513.588928	-480.810455	153.234283	87.347557	-509.287079	-142.735901	129.220062	-535.282349	274.042633	1369.775024	-346.719330	-13.052306	1374.645264	-421.955719	156.868744	1393.902222	-428.134583	172.948318	1666.159546	-622.418701	330.116791	1128.442993	-317.217163	-109.210922	1138.273560	-531.318909	384.221405	875.190430	-220.204025	-5.089220	910.352356	-400.625366	156.042114	966.446777	481.127075	-7.480088	929.835449	489.984253	148.720810
-472.249725	207.724533	872.707825	-385.148376	68.983131	870.645691	-527.421021	177.272125	498.117310	-408.105957	-57.371429	513.092529	-480.866180	153.197021	87.310661	-510.086609	-142.511215	128.220627	-535.388611	272.534546	1369.860229	-347.076294	-14.725621	1374.531738	-422.169495	155.244827	1393.869019	-428.736053	171.182602	1666.042725	-622.934021	328.650299	1128.632690	-317.707367	-110.887955	1138.095825	-531.304810	382.392914	875.415466	-220.724731	-6.357068	910.363525	-400.744598	154.496796	966.323181	481.049347	-7.457890	929.822449	489.928925	148.757111
-472.229370	206.364899	872.666626	-385.367798	67.531654	870.402344	-527.443542	176.800385	498.056641	-409.677887	-58.328339	512.682190	-480.937103	153.188019	87.303391	-510.771362	-142.299698	127.144905	-535.428650	270.995483	1369.832031	-347.386749	-16.457706	1374.354736	-422.368500	153.597839	1393.770630	-429.197998	169.524277	1666.002441	-623.354736	327.139404	1128.661743	-318.291687	-112.586662	1137.882202	-531.069885	380.656006	875.748474	-221.238983	-7.888202	910.266418	-400.756409	152.949417	966.179077	480.968628	-7.488580	929.806213	489.902863	148.726715
-472.105164	205.110855	872.642944	-385.458191	66.150375	870.105286	-527.411743	176.280441	498.045654	-411.200684	-59.412445	512.287048	-480.965179	153.189941	87.233940	-511.513702	-142.118011	126.060638	-535.484924	269.472473	1369.741943	-347.799683	-18.217634	1374.135498	-422.584076	151.904678	1393.637085	-429.730042	167.802582	1665.909546	-623.780884	325.565399	1128.564819	-318.835358	-114.516495	1137.687500	-530.601501	378.909088	875.960327	-221.818130	-9.467838	910.069214	-400.672058	151.429337	966.032715	480.909454	-7.506928	929.794617	489.876282	148.702789
-472.125397	203.920151	872.603333	-385.842377	64.577309	869.720154	-527.484131	175.669159	498.045044	-412.868988	-60.681320	511.956085	-481.081635	153.173248	87.215225	-512.064209	-141.904617	124.966164	-535.460815	267.884521	1369.572998	-348.086823	-19.999739	1373.911621	-422.764801	150.222305	1393.469727	-430.277954	166.059601	1665.798218	-624.249573	324.065643	1128.474731	-319.490265	-116.287262	1137.364990	-530.097046	377.173584	876.284058	-222.500259	-11.461174	909.731506	-400.729889	149.785400	965.820740	480.842560	-7.546676	929.770996	489.857452	148.668198
-472.089661	202.497849	872.478149	-385.991547	63.018627	869.312012	-527.569946	175.132629	498.010284	-414.639557	-61.872410	511.708557	-481.157166	153.184448	87.156967	-512.660461	-141.707138	123.874306	-535.467712	266.339996	1369.349609	-348.538757	-21.834154	1373.665649	-422.951416	148.507767	1393.224854	-430.802124	164.330994	1665.653931	-624.678101	322.520996	1128.205933	-320.180420	-118.111916	1137.000366	-529.522095	375.429413	876.419128	-223.139420	-12.907001	909.555664	-400.681152	148.115341	965.551819	480.752228	-7.577966	929.761536	489.802307	148.635056
-472.351044	201.338928	872.425110	-386.697205	61.143291	868.733582	-527.782959	174.613113	498.011871	-416.594543	-63.170509	511.524628	-481.384796	153.313126	87.217567	-513.316589	-141.565918	122.827583	-535.490967	264.742615	1369.045532	-348.903351	-23.735144	1373.416626	-423.129303	146.776535	1392.994263	-431.331238	162.622025	1665.520874	-625.013916	320.979645	1127.907349	-320.834839	-120.063606	1136.696899	-528.961853	373.795807	876.546753	-223.855728	-14.805556	909.236816	-400.874878	146.253006	965.204224	480.709839	-7.625957	929.752686	489.785339	148.613678
-472.145721	199.983887	872.327148	-386.809357	59.583447	868.387634	-527.814819	174.077606	497.974945	-418.379395	-64.461952	511.422852	-481.526245	153.329529	87.170303	-513.949646	-141.463745	121.783432	-535.487549	263.184784	1368.662109	-349.345856	-25.618162	1373.150024	-423.307129	144.994690	1392.775269	-431.813660	160.913193	1665.349854	-625.328613	319.420410	1127.497925	-321.575989	-122.006638	1136.393066	-528.217529	372.237183	876.690002	-224.640137	-17.275730	908.578064	-400.760864	144.582428	964.995422	480.629272	-7.684067	929.748779	489.748749	148.526474
-472.042542	198.496902	872.285095	-387.079956	57.944344	868.106567	-527.939331	173.624786	497.942780	-420.267517	-65.743309	511.303345	-481.533691	153.235001	86.985718	-514.457886	-141.295425	120.764496	-535.550110	261.567413	1368.354126	-349.795044	-27.497911	1372.905884	-423.537231	143.248672	1392.572754	-432.354523	159.168518	1665.214355	-625.553894	317.845581	1127.085938	-322.339783	-123.936699	1136.111084	-527.426697	370.579254	876.764648	-225.448303	-19.141928	908.296875	-400.776764	142.806656	964.846252	480.571381	-7.712772	929.719177	489.725677	148.511841
-471.857483	196.958664	872.211853	-387.160370	56.196075	867.788025	-528.130798	173.189590	497.924927	-422.051727	-67.029007	511.238586	-481.922852	153.360291	87.035286	-515.037292	-141.147552	119.782829	-535.583435	259.990601	1367.951294	-350.276978	-29.477057	1372.690796	-423.757263	141.479187	1392.368042	-432.914520	157.394012	1665.027832	-625.694458	316.260132	1126.653320	-323.094940	-125.905449	1135.844360	-526.572937	368.982666	876.757385	-226.347656	-21.082500	907.965393	-400.668854	140.955399	964.665283	480.503326	-7.778651	929.710999	489.687378	148.451431
-471.681519	195.509827	872.165466	-387.435852	54.383518	867.595947	-528.276917	172.746658	497.872955	-423.912537	-68.069519	511.162506	-482.086304	153.266434	86.816933	-515.471436	-140.964905	118.781151	-535.885498	258.192566	1367.608154	-351.030273	-31.567316	1372.523804	-424.167877	139.623337	1392.183472	-433.316223	155.728500	1664.944214	-625.789307	314.762787	1126.142578	-323.894073	-127.974327	1135.577637	-525.694580	367.412140	876.770508	-227.233414	-23.217731	907.605713	-400.669098	139.126755	964.560791	480.460449	-7.820488	929.695007	489.690704	148.367889
-471.446045	193.811050	872.162354	-387.515778	52.493526	867.462097	-528.344360	172.366394	497.815155	-425.635437	-69.175026	511.156616	-482.533905	153.484055	86.828865	-515.992126	-140.853043	117.891434	-535.978333	256.621613	1367.261353	-351.567047	-33.531532	1372.402954	-424.391144	137.834641	1392.051392	-433.852905	153.983734	1664.793091	-625.764160	313.227600	1125.730957	-324.797791	-129.971237	1135.475708	-524.827332	365.809082	876.711609	-228.188019	-25.588892	907.178223	-400.584381	137.164429	964.515198	480.390747	-7.912385	929.687866	489.665619	148.298965
-471.062531	192.084015	872.184082	-387.468384	50.697880	867.337402	-528.427917	172.028549	497.755737	-427.002197	-69.740318	510.971497	-482.885193	153.541321	86.747269	-516.160767	-140.499924	116.835732	-536.014587	255.163040	1366.929565	-352.116455	-35.518627	1372.331787	-424.682587	136.077271	1391.966187	-434.195618	152.291992	1664.734863	-625.552246	311.614899	1125.298828	-325.718048	-131.970596	1135.354126	-523.973816	364.190826	876.549316	-229.169449	-28.122923	906.795471	-400.376770	135.223938	964.492432	480.332977	-7.980397	929.673889	489.616791	148.262772
-470.599640	190.352509	872.225037	-387.347046	48.830128	867.394104	-528.396851	171.747009	497.698029	-428.686493	-70.958626	511.041260	-483.261963	153.556061	86.680763	-516.675171	-140.304550	116.007103	-536.105530	253.614670	1366.642944	-352.748566	-37.499733	1372.348633	-424.975067	134.244843	1391.894531	-434.749542	150.553177	1664.675415	-625.240784	310.072174	1124.890747	-326.647858	-134.053711	1135.301392	-523.146973	362.611267	876.363281	-230.190903	-30.712845	906.450073	-400.169128	133.300629	964.584961	480.299347	-8.047031	929.672852	489.601410	148.184235
-470.315247	188.569336	872.315063	-387.395386	46.765491	867.410278	-528.465515	171.324463	497.679382	-430.389679	-72.029037	511.120117	-483.674469	153.599762	86.610878	-517.114746	-140.040878	115.213531	-536.223633	252.028519	1366.404175	-353.356415	-39.504459	1372.429321	-425.273285	132.497864	1391.887451	-435.175903	148.847961	1664.691040	-624.917603	308.580444	1124.548340	-327.695526	-136.107590	1135.395142	-522.346436	361.008087	876.160156	-231.241638	-33.466789	906.116211	-400.066010	131.222885	964.664734	480.244019	-8.100316	929.670593	489.584167	148.107819
-469.687103	186.738068	872.465698	-386.981628	45.036983	867.753601	-528.341675	170.796097	497.685760	-431.907837	-73.050629	511.190765	-484.081757	153.634399	86.548721	-517.396423	-139.702164	114.440147	-536.313416	250.443329	1366.258423	-354.014557	-41.488178	1372.567871	-425.581238	130.662445	1391.938599	-435.494080	147.192245	1664.751709	-624.372559	306.982178	1124.181641	-328.779694	-138.153412	1135.516235	-521.310547	359.412659	876.047180	-232.345917	-36.309502	905.880066	-399.779846	129.398605	964.989014	480.210205	-8.142070	929.656433	489.568298	148.024017
-469.428955	184.945404	872.643127	-387.087463	42.889725	867.870178	-528.542236	170.783478	497.795349	-433.401947	-74.425446	511.384125	-484.384583	153.715103	86.555138	-517.927124	-139.379166	113.786263	-536.431641	248.824585	1366.127197	-354.682068	-43.542831	1372.839355	-425.918793	128.911530	1392.059326	-436.047455	145.417480	1664.825195	-623.747131	305.441254	1123.882813	-330.063049	-140.018524	1135.707275	-520.339050	357.827179	875.914368	-233.375870	-39.260204	905.665466	-399.726715	127.266777	965.165833	480.158661	-8.202962	929.650452	489.530365	147.978241
-469.107605	182.085297	872.645752	-387.294739	40.336773	867.938477	-528.502563	170.157959	497.654755	-435.029694	-75.844948	511.645996	-484.708344	153.728500	86.503860	-518.346008	-139.037598	113.193878	-536.531494	247.224243	1366.014893	-355.396118	-45.558945	1373.135986	-426.232727	127.124451	1392.219360	-436.458405	143.748016	1664.911621	-623.063049	303.974731	1123.574463	-331.006714	-142.497696	1136.103882	-519.427490	356.245026	875.719849	-234.560089	-42.286320	905.595581	-399.644287	124.541557	965.196289	480.081818	-8.300238	929.647522	489.491608	147.891602
-468.809235	180.000504	872.750244	-387.423798	37.957474	868.089539	-528.075439	169.388931	497.559570	-436.553650	-77.037384	511.862091	-484.821167	153.809036	86.456184	-518.648499	-138.546036	112.601471	-536.655884	245.586136	1365.930786	-356.101593	-47.590656	1373.500488	-426.514740	125.363564	1392.439575	-436.984680	142.030685	1665.093262	-622.306091	302.454926	1123.325806	-332.235077	-144.638794	1136.518188	-518.514282	354.617523	875.495300	-235.783127	-45.694450	905.469055	-399.560059	122.226395	965.335815	480.061859	-8.377430	929.646362	489.462006	147.836441
-468.594147	177.901291	872.941650	-387.609222	35.641747	868.340820	-528.317688	168.471252	497.565033	-437.855988	-78.519432	512.121155	-485.203369	153.628830	86.415558	-518.987244	-138.100601	112.144196	-536.673950	243.990479	1365.937744	-356.885437	-49.633884	1373.911133	-426.826050	123.527992	1392.669067	-437.364716	140.399796	1665.306763	-621.524231	301.037964	1123.137573	-333.446381	-146.883347	1137.042969	-517.561584	352.949371	875.279663	-236.890945	-48.870010	905.487549	-399.556366	119.951584	965.569885	480.016113	-8.494323	929.635559	489.450470	147.730026
-468.360687	175.760223	873.142273	-387.802246	33.236786	868.617310	-528.198730	167.511093	497.606995	-439.101440	-79.892426	512.411804	-485.386078	153.546555	86.362396	-519.284485	-137.692871	111.771248	-536.673767	242.322678	1365.989380	-357.589935	-51.717793	1374.422974	-427.124329	121.679657	1392.969482	-437.939240	138.686401	1665.545898	-620.668945	299.545990	1123.005249	-334.627625	-149.129105	1137.589111	-516.645691	351.219604	875.059082	-238.080719	-52.245941	905.553162	-399.533112	117.620796	965.815552	479.979309	-8.584300	929.617065	489.420410	147.682785
-468.160126	173.523529	873.338806	-387.931488	30.615425	868.982544	-527.994080	166.390793	497.657928	-440.350739	-81.272255	512.756042	-485.509033	153.466324	86.331924	-519.547974	-137.302979	111.451988	-536.616821	240.708649	1366.024048	-358.378632	-53.822468	1374.999512	-427.434235	119.847908	1393.236694	-438.486847	137.011795	1665.824707	-619.746277	298.152924	1122.903931	-335.865845	-151.456482	1138.287354	-515.632263	349.483734	874.914063	-239.214066	-55.815979	905.654053	-399.525787	115.186401	966.105652	479.932556	-8.636828	929.626343	489.379150	147.583130
-467.999054	171.238007	873.555115	-388.162109	28.052938	869.353882	-527.793945	165.265274	497.692474	-441.495117	-82.528397	513.056396	-485.576111	153.350754	86.283127	-519.664429	-136.958450	111.142654	-536.520508	239.069901	1366.101196	-359.171387	-55.912914	1375.600952	-427.743378	117.996452	1393.530273	-439.023285	135.294601	1666.139404	-618.814026	296.736298	1122.814697	-337.129883	-153.816177	1138.990601	-514.698853	347.714264	874.721252	-240.349030	-59.318165	905.892944	-399.557312	112.763664	966.398376	479.878815	-8.747916	929.635010	489.344421	147.492737
-467.816925	168.849503	873.781921	-388.326019	25.493855	869.775940	-527.522644	164.073090	497.719727	-442.420380	-84.064812	513.380005	-485.677917	153.177048	86.238686	-519.807800	-136.749344	110.933121	-536.393494	237.453079	1366.202271	-359.943878	-58.059471	1376.240967	-428.028687	116.109589	1393.878906	-439.631897	133.547745	1666.364258	-617.892944	295.343903	1122.770020	-338.442841	-156.246094	1139.773682	-513.776917	345.898041	874.545044	-241.422134	-62.823227	906.214905	-399.586304	110.313385	966.730957	479.870300	-8.833231	929.638000	489.337097	147.392212
-467.673340	166.378708	873.956055	-388.591827	22.816153	870.165710	-527.300110	162.843445	497.681030	-443.401825	-85.468864	513.694214	-485.744598	153.036880	86.173256	-519.962830	-136.641693	110.688011	-536.208618	235.845581	1366.266479	-360.739075	-60.213779	1376.890137	-428.360748	114.160744	1394.074463	-440.186066	131.897232	1666.705444	-616.961365	294.014160	1122.699463	-339.696259	-158.705414	1140.537598	-512.918823	344.075531	874.276794	-242.351257	-66.785927	906.593262	-399.643463	107.783958	967.005493	479.832977	-8.907835	929.629578	489.292694	147.321533
-467.100677	163.732544	874.125000	-388.050140	20.604507	870.756531	-526.853149	161.543457	497.660675	-444.027527	-86.766273	513.904541	-485.695404	152.938339	86.078659	-519.771423	-136.555511	110.371124	-536.045349	234.218445	1366.337646	-361.562500	-62.369797	1377.518677	-428.554596	112.375717	1394.535889	-440.922363	130.157806	1666.985596	-616.021057	292.752319	1122.674805	-340.922913	-161.363602	1141.373291	-511.998657	342.217773	874.069580	-243.456711	-70.509155	907.020508	-399.308655	105.544998	967.425293	479.802948	-8.999778	929.638489	489.268280	147.242599
-467.326630	161.270035	874.326111	-388.773895	17.227730	871.116089	-526.722168	160.270477	497.580475	-444.845825	-88.557159	514.188721	-485.809784	152.692108	86.003967	-519.767944	-136.637787	110.176170	-535.772217	232.607727	1366.377197	-362.351776	-64.497932	1378.194458	-428.819733	110.437225	1394.769409	-441.425598	128.469742	1667.297607	-614.995483	291.376648	1122.583496	-342.288696	-163.923950	1142.192871	-510.825836	340.424164	874.027954	-244.589005	-74.405151	907.382813	-399.659882	102.615433	967.670166	479.802399	-9.105210	929.624634	489.253082	147.127640
-467.192169	158.591217	874.445068	-389.038971	14.495582	871.515442	-526.479431	158.907455	497.538330	-445.455658	-90.073082	514.330566	-485.798706	152.541367	85.966415	-519.710388	-136.862976	109.950874	-535.517822	231.011368	1366.401123	-363.178802	-66.647202	1378.849365	-429.056580	108.533936	1395.093262	-442.096558	126.738014	1667.585449	-614.068420	290.004425	1122.506348	-343.606934	-166.727356	1143.042603	-509.940735	338.500580	873.769165	-245.718674	-78.510818	907.768982	-399.735779	100.005516	967.918945	479.781219	-9.176527	929.609070	489.206390	147.077377
-467.204163	155.946289	874.645020	-389.528778	11.645626	871.849487	-526.243103	157.615311	497.486176	-445.980194	-91.641975	514.470459	-485.819763	152.308472	85.906876	-519.558899	-137.150238	109.697716	-535.223572	229.333817	1366.394775	-363.936829	-68.878220	1379.526855	-429.279480	106.616600	1395.401489	-442.725891	124.947128	1667.769775	-613.175781	288.689941	1122.388062	-344.969513	-169.387558	1143.845337	-509.095886	336.552277	873.511719	-246.528641	-82.295593	908.380554	-399.939575	97.258873	968.171753	479.758881	-9.285987	929.618530	489.179260	146.969757
-467.265259	153.135941	874.739502	-390.011749	8.601693	872.170227	-526.042664	156.249237	497.446808	-446.614014	-93.482216	514.578735	-485.876801	152.025681	85.844765	-519.544189	-137.581238	109.416214	-534.903503	227.667267	1366.373779	-364.697845	-71.064705	1380.149536	-429.558807	104.598236	1395.610352	-443.323547	123.218964	1667.988525	-612.233643	287.260834	1122.278687	-346.339722	-172.217010	1144.657837	-508.080597	334.603394	873.333984	-247.519257	-86.262405	908.971313	-400.175140	94.395432	968.359375	479.752289	-9.366114	929.629395	489.147064	146.890945
-467.308533	150.315903	874.810730	-390.486938	5.595369	872.392700	-525.780090	154.944107	497.318604	-447.492706	-95.721733	514.807251	-485.884552	151.809113	85.788124	-519.756287	-138.321655	109.248192	-534.607910	226.000992	1366.266602	-365.472076	-73.293236	1380.757324	-429.790192	102.555092	1395.811401	-443.916901	121.471664	1668.164185	-611.376465	285.835419	1122.108276	-347.887787	-174.828461	1145.447632	-506.902252	332.527802	873.075684	-248.543640	-90.136429	909.509583	-400.370728	91.513252	968.482666	479.762360	-9.446250	929.624756	489.148071	146.826294
-467.254059	147.547409	874.885254	-390.791626	2.507041	872.637390	-525.452576	153.531845	497.209381	-448.195099	-97.705437	514.903137	-485.863647	151.611160	85.678993	-519.796936	-138.945770	108.953003	-534.316650	224.227142	1366.100464	-366.244965	-75.524330	1381.310059	-430.048920	100.520256	1395.950928	-444.494141	119.766624	1668.287598	-610.510925	284.449646	1121.938477	-349.048248	-178.152817	1146.358643	-505.856476	330.702026	873.012573	-249.510666	-94.455772	910.093750	-400.479889	88.604141	968.634766	479.802765	-9.575928	929.623901	489.147430	146.762604
-467.400757	144.751770	874.883911	-391.426300	-0.409333	872.712524	-525.612976	152.211426	497.135712	-448.826996	-99.713058	514.841492	-485.982269	151.242020	85.605911	-519.790710	-139.670761	108.571747	-533.995056	222.460266	1365.877930	-366.993988	-77.806053	1381.872192	-430.292999	98.460983	1396.028809	-445.009460	118.081886	1668.400757	-609.711609	282.927216	1121.597290	-350.431671	-181.099594	1147.117310	-504.756012	328.690887	872.690857	-250.279510	-98.215317	910.718628	-400.793121	85.731712	968.650635	479.835419	-9.678077	929.627197	489.160309	146.655869
-467.468597	141.869995	874.859619	-391.844421	-3.481826	872.784302	-524.972656	150.727188	496.930328	-449.462463	-101.656029	514.712830	-485.844849	151.104660	85.541466	-519.906067	-140.582764	108.163681	-533.697815	220.602325	1365.637939	-367.746887	-80.162918	1382.352417	-430.485962	96.334885	1396.089111	-445.624207	116.334953	1668.378296	-608.900635	281.479889	1121.256592	-351.746338	-184.210205	1147.903320	-503.563293	326.742188	872.463989	-251.135376	-102.364922	911.263428	-400.974548	82.762848	968.654602	479.868378	-9.738359	929.621277	489.151947	146.587677
-467.488495	139.021637	874.827637	-392.370728	-6.370944	872.799744	-524.741760	149.293259	496.757538	-450.239258	-103.849976	514.554932	-485.802307	150.874527	85.476852	-519.986206	-141.346588	107.668404	-533.406677	218.731171	1365.286865	-368.509491	-82.539352	1382.812988	-430.681244	94.192139	1396.091919	-446.172668	114.614532	1668.342041	-608.148743	279.910492	1120.834961	-353.301727	-186.985062	1148.510010	-502.459991	324.671051	872.148193	-251.900085	-106.499268	911.799805	-401.207031	79.842361	968.641418	479.899841	-9.821868	929.599487	489.157806	146.500076
-467.589478	136.246613	874.779419	-392.875671	-9.358751	872.744141	-524.618774	147.849838	496.686310	-450.926239	-105.719353	514.295288	-485.748993	150.657135	85.429176	-519.934265	-142.108429	107.056320	-533.070740	216.723450	1364.886719	-369.222717	-85.003860	1383.261841	-430.865540	91.965393	1396.032349	-446.695374	112.916046	1668.251953	-607.349487	278.278748	1120.343262	-354.407990	-190.495590	1149.327148	-501.275970	322.595612	871.812744	-252.939301	-111.150085	912.278320	-401.437195	76.894241	968.576904	479.931213	-9.950841	929.611694	489.159271	146.395126
-467.746368	133.430649	874.690308	-393.377228	-12.367220	872.560730	-524.464355	146.241211	496.594269	-451.796143	-107.845894	514.056946	-485.716858	150.449646	85.354279	-520.045776	-142.942200	106.447289	-532.746338	214.708557	1364.424927	-369.932129	-87.453583	1383.595825	-430.988068	89.690765	1395.912354	-447.185425	111.250420	1668.114258	-606.566650	276.493622	1119.693726	-355.826569	-193.474640	1149.924438	-500.049164	320.457977	871.419861	-253.707764	-115.438225	912.800598	-401.663391	73.887665	968.422668	479.963104	-10.018775	929.608826	489.178406	146.307983
-467.878998	130.574707	874.606079	-393.925842	-15.328532	872.393738	-523.928467	144.703552	496.354584	-452.759857	-109.883575	513.733398	-485.412689	150.388351	85.254707	-520.160278	-143.694687	105.801193	-532.431335	212.653824	1363.907715	-370.609100	-90.032661	1383.954224	-431.129547	87.446724	1395.710815	-447.637970	109.570831	1667.913696	-605.960754	274.930511	1119.186157	-356.883301	-196.989517	1150.574219	-499.260895	318.108917	870.824646	-254.460449	-119.859215	913.260742	-401.902283	70.885048	968.279175	479.997711	-10.097012	929.603455	489.170166	146.267502
-468.004822	127.810501	874.480347	-394.443512	-18.229492	872.158142	-523.737183	143.031967	496.150177	-453.764404	-111.815125	513.371277	-485.273529	150.256927	85.129745	-520.372192	-144.446991	105.125008	-532.060730	210.534256	1363.308716	-371.295715	-92.600983	1384.183594	-431.264465	85.038376	1395.463989	-448.067505	107.881439	1667.657104	-605.162781	273.103821	1118.503662	-358.214813	-200.017578	1151.047485	-497.932526	315.968414	870.426575	-255.183670	-124.289574	913.701233	-402.142303	67.932266	968.090210	480.049225	-10.181231	929.613831	489.187897	146.172424
-468.141815	125.037560	874.303162	-394.921204	-21.156261	871.917358	-523.764893	141.517990	495.920807	-454.969177	-113.890427	513.054077	-485.162262	150.118179	85.036339	-520.624634	-145.151917	104.472588	-531.734009	208.297913	1362.680298	-371.945435	-95.266533	1384.373291	-431.384613	82.663109	1395.230469	-448.440796	106.188019	1667.373047	-604.438232	271.152710	1117.705078	-359.185059	-203.731979	1151.632202	-496.850342	313.718201	869.822754	-255.834167	-128.713547	914.128479	-402.365570	65.001915	967.866516	480.096802	-10.252309	929.614624	489.220581	146.089813
-468.287567	122.232056	874.086670	-395.449341	-24.176653	871.658936	-523.495300	139.755966	495.736023	-456.204895	-115.731384	512.677124	-485.024170	150.010757	84.919815	-520.841675	-145.727341	103.644264	-531.398804	206.015213	1361.985229	-372.628387	-97.945724	1384.568115	-431.499298	80.194626	1394.989136	-448.787781	104.487534	1667.065918	-603.539917	269.007507	1117.043091	-360.391144	-206.926697	1152.052979	-495.673920	311.411621	869.297424	-256.443359	-133.104691	914.455627	-402.610046	62.012798	967.611023	480.144226	-10.331590	929.615295	489.249512	145.996124
-468.471100	119.368958	873.897522	-396.016998	-27.204081	871.340210	-522.720215	138.117020	495.458008	-457.568909	-117.492699	512.332092	-484.578247	150.154846	84.792999	-520.895691	-146.197235	102.823799	-531.157410	203.683319	1361.277222	-373.352600	-100.756271	1384.703857	-431.606018	77.641914	1394.715454	-449.109375	102.739601	1666.724121	-602.834167	266.966003	1116.213501	-361.268402	-210.579315	1152.455078	-494.432312	309.182434	868.826294	-256.802551	-137.069473	914.996033	-402.860077	58.954998	967.333557	480.208923	-10.392513	929.609253	489.252380	145.940002
-468.659271	116.527374	873.738953	-396.651276	-30.142530	871.063782	-522.938721	136.457779	495.268646	-459.194916	-119.567383	512.100708	-484.594116	149.958145	84.702263	-521.214111	-146.592667	101.989510	-530.815002	201.337234	1360.613281	-374.013947	-103.507179	1384.845947	-431.544159	74.966225	1394.534302	-449.370697	100.967476	1666.363281	-602.043884	264.786194	1115.476196	-362.260223	-214.028580	1152.761353	-493.085297	307.015411	868.402100	-257.398224	-141.525970	915.216736	-403.174774	55.938652	967.103210	480.279602	-10.463006	929.612000	489.294128	145.874573
-468.863922	113.742027	873.569580	-397.346130	-33.054382	870.765015	-523.139343	134.813004	495.130646	-460.890381	-121.626968	511.826691	-484.618073	149.773972	84.587105	-521.541687	-146.982437	101.199593	-530.553833	198.928543	1359.911011	-374.676270	-106.296616	1384.910278	-431.567139	72.155350	1394.059326	-449.597656	99.145393	1665.969482	-601.353638	262.567841	1114.716919	-363.351868	-217.407898	1153.082153	-491.659973	304.788055	867.981079	-257.978333	-145.902878	915.456055	-403.480408	52.967907	966.840515	480.303711	-10.547785	929.630188	489.308167	145.749573
-469.030731	111.178780	873.434204	-398.008331	-35.994305	870.468506	-523.277893	133.239502	494.940460	-462.698669	-123.650673	511.548035	-484.558472	149.679779	84.508957	-521.784241	-147.188370	100.320137	-530.279480	196.432953	1359.256348	-375.275146	-109.192436	1384.920898	-431.664673	69.504013	1393.731812	-449.736084	97.350868	1665.617920	-600.684143	260.363373	1114.045654	-364.070496	-221.146881	1153.427124	-490.225830	302.615936	867.620422	-258.546082	-150.358063	915.626221	-403.751587	50.050262	966.601624	480.354645	-10.598095	929.625488	489.329651	145.717148
-469.172760	108.621574	873.294495	-398.633514	-38.968979	870.172058	-523.374329	131.629715	494.825806	-464.686981	-125.633148	511.313629	-484.582397	149.539597	84.357132	-522.170898	-147.436966	99.510925	-530.098755	193.856628	1358.591309	-375.934906	-112.095222	1385.036011	-431.725830	66.814888	1393.360107	-449.962952	95.403656	1665.143188	-599.889526	257.955566	1113.293213	-364.975067	-224.674545	1153.586914	-488.686554	300.533264	867.339661	-259.063354	-154.790634	915.749023	-404.008850	47.111912	966.366211	480.398163	-10.673997	929.635010	489.343750	145.665955
-469.264069	106.103882	873.161621	-399.259155	-41.857662	869.861328	-523.494446	130.076691	494.641571	-466.616241	-127.483452	511.022949	-484.556671	149.427582	84.260109	-522.439941	-147.566391	98.584610	-529.920044	191.244980	1357.988892	-376.461975	-114.989037	1385.038086	-431.819153	64.048363	1392.990601	-450.019836	93.430305	1664.745605	-599.169128	255.616501	1112.669800	-365.960754	-227.918228	1153.683228	-487.149597	298.348969	867.074036	-259.550140	-159.169464	915.822021	-404.226135	44.223454	966.123596	480.480042	-10.735995	929.631714	489.396362	145.622986
-469.443878	103.457817	873.056213	-400.034149	-44.797466	869.555847	-523.641785	128.488663	494.432587	-468.746246	-129.434250	510.700195	-484.556976	149.305984	84.158813	-522.847534	-147.673462	97.676292	-529.781311	188.574112	1357.469604	-376.907990	-117.926727	1384.911987	-431.898926	61.271137	1392.624023	-450.146423	91.310280	1664.239746	-598.611938	253.425476	1112.195435	-366.715149	-231.614304	1153.963989	-485.827454	296.167572	866.835327	-260.300934	-164.003464	915.769531	-404.536835	41.236992	965.889648	480.562469	-10.813337	929.635376	489.457428	145.529434
-469.788910	100.540344	872.885254	-400.790527	-47.900822	869.241638	-523.834961	126.938919	494.217499	-470.990265	-131.456451	510.491516	-484.571777	149.106445	84.062660	-523.072205	-147.708862	96.820045	-529.658142	185.825897	1356.946655	-377.339325	-120.809593	1384.715576	-431.961365	58.445946	1392.284058	-450.176025	89.141052	1663.819702	-598.081604	251.342728	1111.749512	-367.209381	-235.557434	1154.272339	-484.457672	293.968658	866.673035	-260.816803	-168.388214	915.843994	-404.938507	38.106770	965.614380	480.643372	-10.840813	929.626160	489.500000	145.495468
-470.611389	96.113388	872.426819	-401.624512	-51.611271	868.955566	-524.206909	125.386688	493.785004	-473.258575	-133.475082	510.276093	-484.719452	148.834076	83.956116	-523.259338	-147.895554	95.669296	-529.596008	183.092255	1356.496216	-377.748962	-123.768188	1384.520752	-432.062378	55.624084	1391.945068	-450.185120	86.887589	1663.376709	-596.924072	248.034363	1110.861572	-368.011047	-238.835724	1154.167358	-483.108643	291.705170	866.418274	-261.005829	-172.403275	915.935791	-405.609741	34.278408	965.161255	480.742035	-10.901209	929.644348	489.564301	145.454742
-471.002319	93.225479	872.286377	-402.511902	-54.672825	868.565796	-524.454041	123.907257	493.596100	-475.394165	-135.349380	509.925842	-484.722870	148.659439	83.809662	-523.484863	-148.029266	94.890106	-529.509888	180.246078	1356.092529	-378.096466	-126.777794	1384.303345	-432.252533	52.888760	1391.558960	-450.141663	84.538910	1662.929688	-596.187683	245.544846	1110.439331	-368.863922	-242.073471	1154.162842	-481.718414	289.310883	866.284912	-261.684204	-177.176895	915.708435	-406.056854	31.117811	964.857422	480.823029	-10.929502	929.645752	489.599335	145.393219
-471.546356	90.358376	872.123840	-403.705658	-57.651901	868.154663	-524.576111	122.384789	493.290314	-477.460632	-137.285645	509.597961	-484.782288	148.489349	83.719681	-523.732666	-148.242264	94.108932	-529.435974	177.363083	1355.705200	-378.467957	-129.794785	1384.043457	-432.428589	50.151146	1391.190430	-450.045471	82.090073	1662.526123	-595.474121	242.945633	1109.976196	-369.514404	-245.506470	1154.098267	-480.501831	286.875488	866.134583	-261.817535	-180.956497	915.783081	-406.679565	28.006756	964.513550	480.885925	-10.971570	929.671875	489.626648	145.341599
-472.025452	87.330147	871.888306	-404.547363	-60.858570	867.756653	-524.690796	120.994514	493.039246	-479.192871	-139.147736	509.230560	-484.806580	148.334778	83.616684	-524.018616	-148.593185	93.445236	-529.382080	174.463470	1355.315674	-378.880524	-132.840393	1383.772827	-432.478699	47.198551	1390.826172	-449.921967	79.536324	1662.111938	-594.631348	240.296585	1109.551147	-369.917297	-249.278320	1154.164307	-479.215881	284.442474	866.050842	-262.352631	-185.335754	915.570251	-407.170166	24.774546	964.155090	480.972137	-11.020773	929.663025	489.666290	145.330185
-472.568878	84.187202	871.620667	-405.438751	-64.097870	867.386230	-524.705627	119.485207	492.675964	-480.756836	-141.151352	508.897980	-484.788727	148.198608	83.507530	-524.995178	-149.254303	92.879539	-529.228271	171.609543	1354.985596	-379.253021	-135.927979	1383.479492	-432.504761	44.225510	1390.452515	-449.743073	76.905563	1661.751587	-593.999878	237.759628	1109.227905	-370.696350	-252.572647	1153.970947	-478.202576	281.705078	865.830994	-262.946960	-189.845215	915.267822	-407.716766	21.516243	963.787720	481.034241	-11.098372	929.692932	489.705383	145.286850
-473.012573	81.157639	871.413147	-406.107025	-67.276497	867.012939	-524.735840	118.091408	492.416412	-482.092865	-143.184158	508.661652	-484.901550	147.991776	83.366257	-525.035278	-149.713058	92.400612	-529.157349	168.679749	1354.725586	-379.644379	-139.058182	1383.173218	-432.540314	41.225666	1390.151489	-449.431915	74.198067	1661.509888	-593.265076	235.124619	1108.923096	-371.169983	-256.090820	1153.835815	-476.984039	279.078308	865.830139	-263.171417	-193.775604	915.033020	-408.173004	18.293510	963.478516	481.136108	-11.115971	929.682861	489.745331	145.297501
-473.608276	78.151566	871.239624	-407.042175	-70.501717	866.683044	-524.698059	116.584198	492.105469	-483.343201	-145.314713	508.445221	-485.025940	147.794083	83.273651	-525.197388	-150.207428	92.101326	-529.024658	165.770004	1354.522339	-379.981720	-142.200500	1382.886475	-432.538513	38.181782	1389.896240	-449.200104	71.324112	1661.243896	-592.348999	232.149185	1108.582153	-371.483673	-259.990082	1153.776611	-475.362183	276.445862	866.100159	-263.859375	-198.298920	914.655640	-408.802917	15.051932	963.196655	481.228363	-11.141740	929.685547	489.791748	145.248703
-474.140106	74.949203	870.982666	-407.766052	-73.775429	866.397583	-524.546387	115.137825	491.839874	-484.398071	-147.528488	508.411194	-485.050720	147.639908	83.164726	-524.991516	-150.681320	91.884361	-528.874023	162.866470	1354.357788	-380.276520	-145.283569	1382.564453	-432.511566	35.130844	1389.725708	-448.842834	68.425278	1661.132446	-591.570007	229.317947	1108.328857	-372.133698	-263.063446	1153.429810	-473.524536	273.875305	866.461731	-264.254272	-202.318420	914.137817	-409.365936	11.779188	962.907898	481.336456	-11.160615	929.687927	489.859711	145.234314
-474.694489	71.674026	870.728394	-408.570190	-77.061882	866.255798	-524.275024	113.690536	491.482300	-485.390747	-149.958694	508.522919	-485.094788	147.454681	83.069412	-525.120300	-151.233704	91.836159	-528.729248	159.922562	1354.282104	-380.568024	-148.459351	1382.262573	-432.540039	32.076481	1389.592529	-448.441437	65.496002	1661.127563	-590.884399	226.487656	1108.142700	-372.583801	-266.417603	1153.135254	-471.911102	271.258484	866.832031	-264.863037	-206.502197	913.729736	-409.995911	8.538278	962.688538	481.446442	-11.174983	929.689758	489.909088	145.216461
-475.277924	68.342560	870.534241	-409.262238	-80.425972	866.280823	-524.042236	112.282402	491.184601	-486.816956	-152.459915	509.104156	-485.012970	147.306183	83.002228	-525.327393	-151.785583	91.926613	-528.541687	157.104019	1354.322632	-380.849823	-151.584915	1381.975708	-432.531158	29.000948	1389.543823	-447.979370	62.476257	1661.142700	-590.306519	223.898727	1108.245850	-372.776215	-270.102051	1153.082764	-470.585510	268.163086	867.073547	-265.259125	-210.326309	913.316162	-410.644531	5.299159	962.594604	481.547882	-11.191863	929.680847	489.968323	145.192825
-475.889984	65.225548	870.517212	-409.915588	-83.722778	866.391846	-523.681458	110.788696	490.863617	-487.862427	-154.822601	509.385010	-485.090210	147.091812	82.929436	-525.318542	-152.314240	91.975151	-528.376343	154.233398	1354.529053	-381.127869	-154.667465	1381.712036	-432.526978	25.921015	1389.528320	-447.435608	59.407814	1661.187988	-589.943848	221.391541	1108.401611	-373.403717	-272.811951	1152.556274	-469.515045	264.755554	867.296143	-265.797302	-214.341095	912.742004	-411.291504	2.144484	962.640137	481.623535	-11.185785	929.700073	489.991089	145.222946
-476.579773	62.090328	870.546204	-410.582153	-86.888176	866.482239	-523.368530	109.386864	490.649933	-488.993103	-157.154663	509.616211	-485.079681	146.857590	82.870918	-525.248413	-152.737961	91.931091	-528.186096	151.321991	1354.800171	-381.404663	-157.786194	1381.422852	-432.475159	22.897383	1389.538330	-446.881348	56.270245	1661.254639	-588.628296	216.937714	1108.068604	-373.751373	-276.124756	1152.475464	-468.600433	261.199890	867.470520	-266.388275	-218.348114	912.297852	-411.938843	-0.950283	962.682739	481.722534	-11.179701	929.708923	490.036987	145.201279
-477.325104	58.869690	870.584351	-411.371735	-90.097176	866.701111	-522.891418	107.988007	490.372986	-490.145721	-159.558411	509.808472	-484.970581	146.679520	82.875946	-525.554321	-153.222565	91.955475	-527.970215	148.505432	1355.143555	-381.649933	-160.881470	1381.201904	-432.439941	19.841919	1389.552124	-446.270142	53.053482	1661.312012	-588.454651	214.595261	1108.617554	-374.158051	-279.355743	1152.302979	-467.897125	257.471405	867.804810	-266.997681	-222.303757	911.818481	-412.715057	-4.062943	962.801697	481.820343	-11.159563	929.689758	490.080750	145.218796
-478.122925	55.652996	870.595764	-412.039734	-93.335098	866.879456	-522.521240	106.598389	490.222992	-491.227844	-161.978409	509.922852	-485.031372	146.366882	82.849655	-525.547791	-153.558105	91.900024	-527.730286	145.654221	1355.667969	-381.928894	-163.964355	1380.934082	-432.397552	16.760086	1389.599976	-445.638611	49.806019	1661.348389	-588.229431	212.272949	1109.246948	-374.688019	-282.193848	1151.943848	-467.296753	253.638855	868.315796	-267.677185	-226.315811	911.265930	-413.442993	-7.156178	962.878357	481.926971	-11.168209	929.706482	490.119629	145.193497
-479.025330	52.626358	870.746216	-412.806641	-96.377594	866.979431	-522.004333	105.297798	489.962738	-492.213135	-164.206024	509.934418	-484.898468	146.235825	82.783218	-525.905579	-154.054977	91.871719	-527.504028	142.873474	1356.093262	-382.220184	-167.026566	1380.666626	-432.345703	13.722294	1389.625854	-444.887939	46.577202	1661.440186	-587.900269	209.360138	1109.793945	-375.162079	-285.169464	1151.690796	-466.732056	249.869507	868.867493	-268.209503	-229.949097	910.930481	-414.271484	-10.192304	963.001709	481.999542	-11.158705	929.700867	490.165924	145.190231
-479.824768	49.605873	870.811218	-413.386719	-99.457565	867.098877	-521.473816	104.017143	489.832733	-493.006073	-166.454117	509.916534	-484.808136	146.089569	82.732849	-525.971191	-154.427734	91.840370	-527.191345	140.008743	1356.619507	-382.502899	-170.128113	1380.371948	-432.240997	10.688028	1389.602661	-444.240479	43.202526	1661.405396	-587.554138	206.385330	1110.466064	-375.685944	-288.182312	1151.475464	-466.226807	246.035553	869.529419	-268.824524	-233.683136	910.435791	-414.997162	-13.182396	963.098511	482.093323	-11.149651	929.717773	490.198242	145.186707
-480.719727	46.360748	870.777039	-414.185242	-102.478226	867.177734	-520.864990	102.841675	489.567017	-493.531952	-168.186798	509.854706	-484.578888	145.764725	82.523682	-525.818970	-154.683563	91.716957	-526.933655	137.262512	1357.118042	-382.818634	-173.162064	1380.026367	-431.842987	7.586629	1389.761841	-443.413788	39.879650	1661.435791	-587.335327	203.623047	1111.128784	-376.313263	-291.039581	1151.149170	-465.739319	242.231247	870.230469	-269.447479	-237.365250	909.953430	-415.867188	-16.215868	963.116211	482.195770	-11.149271	929.740112	490.243927	145.201096
-481.711609	43.368572	870.758606	-414.853394	-105.585114	867.178955	-520.294312	101.713409	489.365692	-494.127625	-170.188690	509.839020	-484.594543	145.526535	82.479965	-526.096069	-155.104156	91.684814	-526.600342	134.462875	1357.627563	-383.052307	-176.233963	1379.731201	-431.815918	4.604211	1389.669922	-442.717834	36.493332	1661.404785	-587.071472	200.491379	1111.686279	-376.937225	-293.911163	1150.822632	-465.170319	238.268723	870.912720	-270.091644	-240.877213	909.464600	-416.731567	-19.209023	963.112000	482.312622	-11.109648	929.760315	490.306274	145.237808
-482.526520	40.388908	870.662170	-415.679962	-108.363998	867.145020	-519.606018	100.643059	489.147827	-494.594177	-172.158676	509.736603	-484.455444	145.412888	82.511040	-526.109619	-155.472595	91.602776	-526.250854	131.635300	1358.113525	-383.272858	-179.308945	1379.370117	-431.716553	1.616178	1389.631348	-441.836060	33.155796	1661.448853	-586.974854	197.498520	1112.291992	-377.563782	-296.903992	1150.467041	-464.608521	234.212646	871.541382	-270.747070	-244.332962	908.960999	-417.611267	-22.062016	963.063232	482.442993	-11.106203	929.788391	490.368286	145.253830
-483.329407	37.732887	870.654663	-416.265350	-111.243767	867.039307	-519.000854	99.626472	489.050079	-495.119629	-174.231598	509.626862	-484.319122	145.159470	82.621117	-525.894836	-155.722733	91.556259	-525.891541	128.863495	1358.579224	-383.460052	-182.366608	1378.958374	-431.696350	-1.435799	1389.477905	-440.992828	29.753340	1661.435303	-586.869446	194.346054	1112.817017	-378.195190	-299.972687	1150.176025	-463.905334	230.114182	872.208862	-271.389679	-247.734039	908.409912	-418.392578	-24.904085	963.045105	482.545410	-11.054900	929.800537	490.401855	145.276703
-484.113129	34.951813	870.472168	-416.932648	-114.016129	866.868469	-518.576294	98.634705	488.990479	-495.463379	-176.152237	509.562195	-484.197174	144.915329	82.694054	-525.818604	-155.981888	91.494270	-525.576904	126.017365	1358.952759	-383.636810	-185.480621	1378.527100	-431.572693	-4.456923	1389.374268	-440.122498	26.347603	1661.396973	-586.829346	191.182053	1113.288086	-378.817383	-302.899414	1149.547485	-463.322845	226.156357	872.919861	-272.040222	-250.992355	907.832458	-419.239532	-27.704037	962.911743	482.628662	-11.044880	929.811890	490.441864	145.237198
-484.519836	31.468069	870.011475	-417.330902	-117.027214	866.667786	-518.065613	97.726761	488.783142	-495.840149	-178.164078	509.447449	-484.041595	144.752945	82.726097	-525.411499	-156.055664	91.358910	-525.265503	123.241585	1359.318726	-383.740570	-188.557587	1378.022583	-431.636627	-7.622595	1388.998413	-439.270142	22.915037	1661.319580	-586.843079	187.918793	1113.637939	-379.609375	-305.744598	1148.959229	-462.674225	222.228012	873.579407	-272.782043	-254.269699	907.123291	-419.808380	-30.823168	962.619934	482.726257	-11.039286	929.790833	490.494598	145.266968
-485.216125	28.936024	869.769958	-417.966309	-119.626190	866.415100	-517.811279	96.853485	488.665894	-495.993225	-179.067795	509.130493	-483.923309	144.635208	82.748932	-524.351990	-155.728455	91.039307	-525.076050	120.416298	1359.585327	-383.956482	-191.628876	1377.432617	-431.192657	-10.411960	1389.135010	-438.434265	19.407188	1661.160889	-587.021912	184.871704	1113.922729	-380.168884	-308.898651	1148.367188	-462.123932	218.434784	874.151611	-273.533722	-257.341339	906.391235	-420.615417	-33.453526	962.427490	482.810364	-11.023138	929.769165	490.525543	145.290451
-486.130432	26.935654	869.711121	-418.583374	-122.201431	866.126770	-517.877014	95.999176	488.615570	-496.423004	-181.261536	509.016693	-483.932007	144.777130	83.034134	-524.445618	-156.028961	90.981247	-524.902832	117.634941	1359.744995	-384.084290	-194.704895	1376.818848	-431.018707	-13.378013	1388.914551	-437.563843	15.993655	1661.036743	-587.213806	181.667908	1114.101074	-380.952179	-311.805176	1147.624390	-461.623413	214.693024	874.679138	-274.367981	-260.439362	905.544556	-421.482300	-35.917770	962.309143	482.923035	-11.007389	929.761841	490.604065	145.326813
-486.859222	24.659664	869.514526	-419.433685	-124.625237	865.853943	-517.864807	95.193306	488.573242	-496.774536	-183.398117	508.906921	-483.601624	144.671570	83.130196	-524.525574	-156.433090	90.973564	-524.689453	114.901535	1359.960083	-384.160553	-197.705002	1376.174683	-431.168152	-16.539631	1388.344971	-436.685822	12.515422	1660.900391	-587.430359	178.552353	1114.169189	-381.824738	-314.370850	1146.792236	-461.240662	211.093094	875.104614	-275.199158	-263.413849	904.715027	-422.362122	-38.394444	962.119568	482.995422	-11.023457	929.782043	490.651031	145.337463
-487.319885	22.019293	869.219238	-419.973511	-127.213959	865.646423	-517.812622	94.472076	488.544739	-497.114349	-185.317947	508.856384	-483.548248	144.418472	83.244957	-524.759949	-156.827591	91.005417	-524.513000	112.128098	1360.097168	-384.331146	-200.732269	1375.542236	-430.906219	-19.348293	1388.322998	-435.804016	9.070241	1660.782715	-587.699829	175.342850	1114.283691	-382.484955	-317.457062	1146.148438	-461.025085	207.618423	875.432068	-276.368927	-266.647766	903.783447	-423.000641	-41.029316	961.915649	483.092834	-10.992859	929.808472	490.719543	145.360519
-487.742401	19.242689	868.950012	-420.519867	-129.773544	865.418518	-517.982239	93.836075	488.440521	-497.387085	-187.224854	508.787323	-483.662262	143.938599	83.258247	-524.756897	-157.069046	90.962349	-524.399902	109.395950	1360.189819	-384.452209	-203.722015	1374.905396	-430.962982	-22.430233	1387.838989	-434.870239	5.642470	1660.708862	-587.918030	172.073868	1114.320435	-383.128723	-320.311249	1145.312012	-460.926514	204.201111	875.730652	-277.225037	-269.227142	902.962891	-423.626648	-43.744953	961.718689	483.167358	-10.998290	929.849182	490.783691	145.344757
-488.117828	16.518347	868.683655	-420.741760	-132.460129	865.263062	-517.749329	93.397636	488.351990	-497.647705	-189.001450	508.690308	-483.682007	143.525864	83.273079	-524.764587	-157.354279	90.904137	-524.377625	106.657860	1360.262939	-384.630066	-206.691681	1374.282837	-430.537476	-25.168953	1387.919067	-434.080902	2.130950	1660.507690	-588.120667	168.645767	1114.350952	-383.961365	-322.909424	1144.444336	-460.961365	200.978104	875.930054	-278.285187	-272.046906	902.032532	-424.110901	-46.430927	961.565063	483.246979	-10.953368	929.842957	490.823181	145.383377
-488.644958	14.042432	868.433838	-421.422424	-134.855774	865.033569	-517.904419	93.171089	488.375885	-497.806305	-190.619049	508.490387	-483.869446	142.995758	83.348022	-524.706909	-157.590912	90.788933	-524.232788	104.040909	1360.352783	-384.775665	-209.650879	1373.639160	-430.743134	-28.284142	1387.377197	-433.168060	-1.258585	1660.393066	-588.365662	165.338135	1114.397461	-384.785248	-325.618042	1143.504028	-461.015900	197.836243	876.081238	-279.439545	-274.792908	901.060364	-424.842804	-48.937740	961.375000	483.343048	-10.926113	929.841858	490.888824	145.360260
-489.152588	11.591035	868.233887	-422.103485	-137.259354	864.817078	-518.216248	93.184380	488.379852	-498.112823	-192.342789	508.380157	-484.178253	142.483612	83.550842	-524.849609	-157.884094	90.715569	-524.227478	101.295616	1360.331665	-385.012268	-212.628937	1372.942139	-430.358734	-30.969181	1387.427490	-432.419983	-4.745677	1660.142090	-588.709045	162.140381	1114.432983	-385.616791	-328.305725	1142.604858	-461.224121	194.919373	876.149353	-280.666840	-277.463287	900.056946	-425.529877	-51.449924	961.206543	483.393738	-10.960965	929.817139	490.937256	145.362823
-489.536041	9.173516	867.987305	-422.652252	-139.619507	864.589722	-518.342529	93.403397	488.449799	-498.232178	-193.852783	508.158905	-484.560913	142.562210	84.156746	-524.791626	-158.114929	90.682465	-524.191101	98.653580	1360.253662	-385.193665	-215.564026	1372.285889	-430.356598	-33.825005	1387.149536	-431.601837	-8.160429	1659.928223	-589.106812	158.945068	1114.372681	-386.184448	-331.187927	1141.958008	-461.425934	192.095520	876.153931	-281.942902	-280.018341	899.058105	-426.102997	-53.904636	961.011414	483.492462	-10.972783	929.781677	491.011536	145.387192
-489.905579	6.871753	867.854187	-422.935913	-142.043274	864.482910	-518.415100	93.801132	488.499268	-498.320374	-195.157028	508.053528	-484.647430	142.000397	84.339325	-524.837036	-158.252457	90.651237	-524.142029	96.058067	1360.183228	-385.397919	-218.419479	1371.628540	-430.688202	-36.889847	1386.550659	-430.753479	-11.440619	1659.748169	-589.425842	155.579727	1114.307251	-386.592438	-334.359772	1141.467529	-461.839355	189.452515	876.125854	-283.328369	-282.608765	898.059448	-426.560791	-56.302647	960.937073	483.547974	-11.006349	929.774658	491.050720	145.394501
-490.243378	4.396343	867.652161	-423.553040	-144.317444	864.385376	-518.329224	94.365891	488.529907	-498.499023	-196.606720	507.884613	-484.840240	141.617905	84.727219	-524.998047	-158.348022	90.613419	-524.081177	93.532753	1360.167847	-385.629425	-221.325836	1371.049194	-430.472534	-39.553623	1386.575073	-430.061462	-14.832668	1659.494873	-589.541077	151.893280	1114.248047	-387.243347	-337.021545	1140.938599	-462.366333	186.882507	876.038147	-284.922668	-285.188843	897.111084	-427.136108	-58.696304	960.820313	483.560822	-11.012050	929.787598	491.045319	145.407883
-490.500336	1.953548	867.500793	-423.869690	-146.642975	864.279907	-518.099731	95.074516	488.631256	-498.526550	-198.021881	507.777679	-485.399200	141.104996	85.477142	-525.647217	-158.550766	90.863556	-524.026062	90.959648	1360.213989	-385.842560	-224.144501	1370.534058	-430.672272	-42.536228	1386.155273	-429.223724	-18.106764	1659.350708	-589.520447	147.895309	1114.156006	-387.748108	-339.931152	1140.421631	-462.950714	184.293533	875.910095	-286.332977	-287.399750	896.217163	-427.523315	-61.100010	960.725708	483.595764	-11.001367	929.816589	491.072449	145.368011
-490.733154	-0.347044	867.385864	-424.000732	-148.893387	864.188293	-517.845886	95.923279	488.790802	-498.509674	-199.081177	507.658051	-485.655945	140.222855	85.855659	-525.718689	-158.595490	90.837494	-524.013489	88.413956	1360.286865	-386.074371	-226.975754	1370.054932	-430.658386	-45.367298	1385.999268	-428.556152	-21.413872	1659.119873	-589.082214	142.900040	1113.736816	-388.850861	-341.886749	1139.361938	-463.664856	181.807419	875.711853	-287.854675	-289.735077	895.307007	-427.842529	-63.399185	960.668030	483.640839	-10.979659	929.837708	491.111969	145.376404
-490.995605	-2.596122	867.287048	-424.447144	-150.900665	864.011292	-517.651123	96.918892	489.009155	-498.604004	-200.344757	507.435638	-486.379395	138.967133	86.519180	-525.866760	-158.573578	90.774529	-523.974609	85.907204	1360.353394	-386.299591	-229.761475	1369.577393	-430.596161	-48.119370	1385.840820	-427.830627	-24.642582	1658.890137	-589.121399	139.070374	1113.746704	-389.535736	-344.631287	1138.824951	-464.691528	179.321777	875.453003	-289.414337	-291.928986	894.445129	-428.257751	-65.623642	960.560364	483.684509	-10.997925	929.866760	491.152283	145.354752
-491.247314	-4.240597	867.260071	-424.874573	-152.464478	863.833557	-517.578796	97.845901	489.276337	-498.669617	-201.189911	507.215271	-487.159088	138.068497	87.322433	-525.964294	-158.541138	90.655869	-524.054993	83.390503	1360.415527	-386.630066	-232.525284	1369.076416	-430.584686	-50.828472	1385.649902	-427.061737	-27.762276	1658.701172	-588.926819	134.967239	1113.678711	-390.485779	-346.931335	1138.153320	-465.727234	176.796997	875.136047	-290.990936	-294.093414	893.527954	-428.703491	-67.401932	960.511169	483.751007	-11.006408	929.871765	491.181702	145.351715
-491.394775	-6.109082	867.150757	-424.975494	-154.313293	863.681458	-517.659485	98.746437	489.556030	-498.745483	-202.201340	507.066650	-487.562073	136.988266	88.172432	-525.994934	-158.471527	90.545761	-524.152954	80.973640	1360.525879	-386.928589	-235.267334	1368.569702	-430.480774	-53.396755	1385.487183	-426.467010	-30.939228	1658.427368	-589.058411	131.497009	1113.775024	-391.382568	-349.427979	1137.492798	-467.029816	174.301590	874.773499	-292.553528	-296.176208	892.705261	-428.943481	-69.330261	960.424194	483.805634	-11.049974	929.865845	491.227325	145.350998
-491.608795	-7.703362	867.127014	-425.313202	-155.664322	863.503174	-518.046631	99.480316	489.980835	-498.761322	-203.141113	506.821198	-487.892090	136.048798	88.960670	-526.120117	-158.456360	90.459007	-524.197998	78.613411	1360.713013	-387.198303	-237.918564	1368.049683	-430.462738	-55.994370	1385.291870	-425.795593	-34.029659	1658.227295	-589.286072	128.107437	1113.926880	-392.317047	-351.806610	1136.837402	-468.390106	171.808167	874.326843	-294.169128	-298.221649	891.859192	-429.312988	-70.951820	960.368835	483.838440	-11.062115	929.847534	491.272186	145.343018
-491.646423	-9.197455	867.205750	-425.277039	-157.002167	863.390930	-518.475891	99.996468	490.448212	-498.647095	-203.775528	506.656189	-488.075287	134.793701	89.704964	-526.184631	-158.394745	90.396263	-524.250854	76.277802	1360.918335	-387.459900	-240.534515	1367.580200	-430.428162	-58.547012	1385.182983	-425.071472	-37.000771	1658.150146	-589.612000	125.040054	1114.149292	-393.270813	-354.187805	1136.247803	-469.903229	169.348495	873.951355	-295.728333	-300.235199	891.030396	-429.462769	-72.533272	960.416199	483.847992	-11.094233	929.843018	491.273468	145.342575
-491.784546	-10.825897	867.246033	-425.288910	-158.323822	863.235229	-519.039612	100.328003	490.963745	-498.492493	-204.579071	506.526794	-488.738831	133.761719	90.796715	-525.875793	-158.232117	90.381676	-524.256592	73.974586	1361.172852	-387.724121	-243.175003	1367.179932	-430.446472	-61.058109	1385.157715	-424.466980	-40.032486	1658.018799	-589.872986	122.064049	1114.367798	-394.065216	-356.757751	1135.728760	-471.491119	166.978333	873.562195	-297.251770	-302.145386	890.298523	-429.640076	-74.135239	960.403625	483.873505	-11.083730	929.848267	491.290833	145.316147
-491.867035	-12.125092	867.386597	-425.180237	-159.491959	863.129456	-519.613220	100.447495	491.572754	-498.457123	-205.284042	506.441895	-489.763062	133.062057	92.071167	-526.321045	-158.320175	90.408707	-524.274780	71.743134	1361.447266	-388.004974	-245.726379	1366.836304	-430.501312	-63.553272	1385.202759	-423.822662	-42.995331	1657.984497	-590.247742	119.477661	1114.712769	-395.191132	-358.722992	1135.107788	-473.067108	164.781631	873.251343	-298.766205	-304.031311	889.579895	-429.712067	-75.520920	960.463379	483.907990	-11.088665	929.860779	491.303558	145.276749
-491.967529	-13.434614	867.573303	-425.007355	-160.593643	863.046448	-520.223389	100.741226	492.347015	-498.303833	-205.862411	506.334015	-490.639679	132.273193	93.020515	-526.205627	-158.253555	90.460068	-524.339478	69.529411	1361.760010	-388.271667	-248.221649	1366.505371	-430.283112	-65.796272	1385.574341	-423.136200	-45.840664	1657.956055	-590.630615	117.158043	1115.009277	-396.338989	-360.530182	1134.301025	-474.715942	162.780533	872.932129	-300.265900	-305.822876	888.849426	-429.764191	-76.874474	960.557800	483.909790	-11.106714	929.887207	491.319275	145.260666
-491.984680	-14.450769	867.803162	-424.771820	-161.484131	862.967224	-520.891052	100.740334	493.039459	-498.282959	-206.323715	506.322388	-492.244202	131.963913	94.108162	-526.271790	-158.252014	90.493927	-524.297302	67.483833	1362.065308	-388.500000	-250.597000	1366.143188	-430.503296	-68.236031	1385.413452	-422.559204	-48.669003	1657.951416	-590.925415	114.887665	1115.404297	-397.040863	-363.244843	1134.168457	-476.348328	160.961441	872.618042	-301.787384	-307.604126	888.244934	-429.716064	-77.999115	960.669556	483.958374	-11.112290	929.882935	491.332184	145.254272
-492.057922	-15.554583	868.049622	-424.422119	-162.401184	862.936157	-521.203735	100.757660	493.753479	-498.097015	-206.780441	506.273102	-493.708557	131.471390	94.828865	-526.389404	-158.263611	90.511986	-524.278198	65.394470	1362.406006	-388.807892	-253.011215	1365.956299	-430.611237	-70.515678	1385.488403	-421.935120	-51.443684	1657.960693	-591.298279	113.064056	1115.875732	-398.151123	-365.088501	1133.651123	-478.312958	159.891678	872.433533	-303.304199	-309.320892	887.602844	-429.633087	-79.120827	960.805420	483.977051	-11.157980	929.885986	491.361450	145.234818
-492.182098	-16.487970	868.439392	-424.209991	-163.126373	862.913452	-521.337402	100.738007	494.454102	-497.753021	-207.276550	506.155212	-495.289917	131.571808	95.626297	-526.754944	-158.347183	90.537758	-524.336304	63.203285	1362.759644	-388.953491	-255.251083	1365.625366	-430.654572	-72.688110	1385.609253	-421.393127	-54.201965	1657.977295	-591.745483	111.307297	1116.413696	-399.171417	-366.974457	1133.265137	-480.024780	158.443420	872.418823	-304.778564	-310.979919	887.084839	-429.582275	-80.136093	961.005981	484.004791	-11.188722	929.879944	491.370178	145.221222
-492.305847	-17.298756	868.894714	-423.839569	-163.816483	862.924438	-521.399841	100.659874	495.180542	-497.527771	-207.668076	506.064117	-497.155548	131.999619	96.527519	-526.841736	-158.352570	90.533005	-524.135071	61.395424	1363.291626	-389.369110	-257.502838	1365.540649	-430.679535	-74.833626	1385.804932	-420.894196	-56.889088	1658.035645	-592.102783	109.858414	1117.170044	-400.210480	-368.822693	1132.946045	-482.223022	157.899902	872.604858	-306.252747	-312.602203	886.650085	-429.443542	-81.064529	961.252380	484.007721	-11.210634	929.873901	491.359528	145.203369
-492.414856	-18.330109	869.365356	-423.376770	-164.543381	862.937561	-521.421753	100.261879	495.670349	-497.158203	-207.922272	505.996704	-499.022522	132.234573	97.202141	-526.961304	-158.303955	90.528847	-524.057373	59.420837	1363.770386	-389.605591	-259.652008	1365.404297	-430.693756	-76.912422	1386.049683	-420.435883	-59.602131	1658.125610	-592.651917	108.624756	1118.043457	-401.102173	-370.789764	1132.751953	-484.135925	157.130219	872.759399	-307.641205	-314.116486	886.289856	-429.225220	-82.090775	961.496338	484.029083	-11.215832	929.886169	491.356781	145.161957
-492.612946	-19.077431	869.836670	-423.039490	-165.123001	862.953674	-521.563110	100.024681	496.321564	-496.763062	-208.150970	505.937317	-500.596558	132.646530	97.584877	-527.053833	-158.228577	90.567810	-523.991638	57.524059	1364.323120	-389.822540	-261.684906	1365.325684	-430.670502	-78.960052	1386.295044	-420.076538	-62.227673	1658.229858	-593.187988	107.477043	1118.891724	-402.148254	-372.412689	1132.546631	-486.288574	156.867889	873.083008	-309.023254	-315.662292	885.945496	-429.085663	-82.901947	961.733398	484.006836	-11.235379	929.894226	491.345551	145.145401
-492.882813	-20.052034	870.241150	-422.952240	-165.646652	862.994263	-521.828064	99.964561	496.985046	-496.393219	-208.441360	505.831848	-502.210358	133.647003	98.117409	-527.206055	-158.181137	90.644882	-523.915466	55.712425	1364.895630	-389.970398	-263.641205	1365.223755	-430.690826	-80.920547	1386.500122	-419.770264	-64.840508	1658.338989	-593.763611	106.481598	1119.791504	-403.242889	-373.842651	1132.366455	-488.532227	156.932724	873.419800	-310.333801	-317.047760	885.678894	-429.073608	-83.739609	961.933167	484.023499	-11.243571	929.913208	491.333710	145.134933
-492.809937	-20.935383	870.524292	-421.976166	-166.391464	863.068359	-521.927856	99.347633	497.225311	-495.767303	-208.647995	505.803223	-504.037689	134.675140	98.413597	-527.215271	-158.004852	90.693237	-523.915100	53.747093	1365.396118	-390.069153	-265.557190	1365.172974	-430.719086	-82.731339	1386.682617	-419.568237	-67.384033	1658.453735	-594.466858	105.827179	1120.660400	-404.214081	-375.396210	1132.269287	-490.814331	157.259308	873.805054	-311.628540	-318.415466	885.385010	-428.570984	-84.513641	962.114563	484.054382	-11.265219	929.913391	491.365448	145.100998
-492.766388	-21.989592	870.782288	-420.840820	-167.021820	863.203064	-522.190186	98.843193	497.541992	-495.387207	-208.651108	505.850342	-506.092499	136.094559	98.896240	-527.349854	-157.857986	90.680809	-523.713074	52.180717	1366.016846	-390.174835	-267.401276	1365.078125	-430.721130	-84.527306	1386.859131	-419.417725	-69.866325	1658.589111	-595.100891	105.135284	1121.624634	-405.223480	-376.695099	1131.878662	-493.006927	157.847382	874.352600	-312.822357	-319.723511	885.111694	-428.064331	-85.235039	962.324219	484.067261	-11.321990	929.914673	491.374237	145.091431
-492.898438	-22.618759	871.075134	-420.349396	-167.457642	863.132568	-522.567932	98.197548	497.845428	-494.940399	-208.776276	505.700745	-507.921143	137.311218	99.071495	-527.386597	-157.688217	90.694305	-523.740967	50.442341	1366.563477	-390.257477	-269.184265	1364.936646	-430.724152	-86.269676	1387.055176	-419.381317	-72.323166	1658.714722	-595.829895	104.411346	1122.450806	-405.900299	-378.643799	1131.957275	-495.391327	158.374664	874.800720	-314.011017	-321.035919	884.828247	-427.817719	-85.836304	962.421875	484.089386	-11.317383	929.904724	491.384094	145.086472
-492.998779	-23.318398	871.301941	-419.850586	-167.938690	863.067078	-523.018250	97.417183	498.074158	-494.400940	-208.754395	505.556458	-509.793182	138.331039	99.187866	-527.736328	-157.647446	90.692177	-523.735046	48.806530	1367.136475	-390.203735	-270.850494	1364.761475	-430.669067	-87.948441	1387.220093	-419.381653	-74.749878	1658.858521	-596.762695	104.197853	1123.493042	-406.770874	-379.997070	1131.730835	-497.702209	159.046005	875.323853	-315.075470	-322.262817	884.558899	-427.579468	-86.465836	962.494507	484.098755	-11.358271	929.906433	491.373138	145.059570
-493.086609	-24.156460	871.463745	-419.335297	-168.410477	863.028503	-523.497253	96.513939	498.167999	-493.819672	-208.718887	505.431549	-511.269745	139.048477	98.938362	-527.806396	-157.521759	90.659325	-523.696106	47.124313	1367.645264	-390.121887	-272.381012	1364.500244	-430.616882	-89.561752	1387.367920	-419.527252	-77.090523	1658.979126	-597.648926	103.851791	1124.425781	-407.598114	-381.301788	1131.415405	-500.272003	160.098083	875.999146	-316.105133	-323.415466	884.228027	-427.364136	-87.108383	962.554504	484.098969	-11.367011	929.915100	491.372864	145.008423
-492.928528	-24.594189	871.578735	-418.605286	-168.618546	862.924561	-523.872681	95.486847	498.170380	-493.279968	-208.763245	505.354034	-512.716980	139.986847	98.856133	-527.925110	-157.521652	90.680260	-523.743103	45.571774	1368.121338	-389.971283	-273.883698	1364.202881	-430.570099	-91.130486	1387.462769	-419.673676	-79.392715	1659.073975	-598.536194	103.567131	1125.322998	-408.416565	-382.463318	1131.058838	-502.497864	160.962494	876.617615	-317.065857	-324.540924	883.777283	-426.947449	-87.461792	962.571228	484.098938	-11.402605	929.931641	491.368164	144.974854
-493.051483	-25.520496	871.473511	-418.220886	-169.155502	862.859802	-524.460571	94.440994	497.979767	-493.134705	-209.847504	505.429047	-514.117310	140.976059	99.002693	-528.297668	-157.680664	90.805428	-523.716614	44.048420	1368.550903	-389.659302	-275.251343	1363.804321	-430.497406	-92.551712	1387.432983	-419.893311	-81.663040	1659.133423	-599.463684	103.339973	1126.221436	-409.049042	-383.697906	1130.703369	-504.767609	161.966812	877.150024	-317.975800	-325.651733	883.333252	-426.837952	-88.050606	962.478821	484.101227	-11.445148	929.943970	491.349121	144.937805
-493.002045	-26.126459	871.333984	-417.539063	-169.469177	862.651184	-525.048218	93.230827	497.676208	-492.887573	-210.202957	505.389069	-515.175781	141.373306	98.381798	-528.367554	-157.684219	90.840172	-523.810974	42.566628	1368.889404	-389.397919	-276.526611	1363.309082	-430.404175	-93.896957	1387.392456	-420.215515	-83.831444	1659.138428	-600.465027	103.287125	1127.033813	-409.650177	-384.791534	1130.045654	-506.713989	162.698685	877.645142	-318.865417	-326.718079	882.734436	-426.466522	-88.406578	962.292786	484.105591	-11.472080	929.960510	491.357025	144.907196
-493.059021	-26.744404	871.094788	-417.182281	-169.790619	862.377502	-525.834534	91.966225	497.268585	-492.953339	-210.485428	505.432373	-516.681885	141.920883	98.039734	-528.502747	-157.778931	90.841690	-523.893250	41.162529	1369.177979	-388.980988	-277.723877	1362.741699	-430.411957	-95.158798	1387.233643	-420.573425	-85.929962	1659.092163	-601.444702	103.202072	1127.811646	-409.873657	-386.449951	1129.799072	-508.840332	163.750183	878.212891	-319.722931	-327.765198	882.093262	-426.274231	-88.772591	962.013306	484.132202	-11.501632	929.961487	491.364868	144.926697
-492.892761	-27.456499	870.729309	-416.584686	-170.289093	862.323242	-526.638123	90.616173	496.698883	-492.804962	-211.057327	505.451752	-517.631714	141.793884	97.225410	-528.484314	-157.835251	90.871109	-524.025269	39.804577	1369.457031	-388.358856	-278.739349	1362.062622	-430.360657	-96.388092	1387.090210	-420.935577	-87.970184	1659.054810	-602.360962	103.121880	1128.482910	-410.329559	-387.450256	1129.187988	-511.089020	165.035492	878.847595	-320.483307	-328.788422	881.349792	-426.058014	-89.159119	961.831360	484.153320	-11.518650	929.964294	491.364227	144.903198
-493.014191	-28.203678	870.441406	-416.239807	-170.690140	861.969482	-527.821655	89.061386	496.066925	-492.754456	-211.603241	505.434570	-518.913086	141.463623	96.544426	-528.515625	-157.990387	90.922325	-524.213684	38.440594	1369.708496	-387.937317	-279.752258	1361.339844	-430.338501	-97.533112	1386.889648	-421.416199	-90.033661	1658.919067	-603.316772	102.951996	1129.229370	-410.419403	-388.830231	1128.539185	-513.113647	166.231094	879.495300	-321.200745	-329.793518	880.546021	-425.899200	-89.633003	961.486084	484.177185	-11.569145	929.953064	491.377472	144.840790
-492.572235	-28.715525	869.960022	-415.313385	-171.153091	861.870361	-528.471375	87.345551	495.320251	-492.362091	-212.145493	505.346619	-519.953186	141.058014	95.758064	-528.522156	-158.069595	90.934761	-524.433777	37.185566	1369.871948	-387.468475	-280.652496	1360.580688	-430.293915	-98.605400	1386.659180	-421.879883	-91.997139	1658.761108	-604.240967	102.652603	1129.809570	-410.479523	-389.977295	1127.736084	-514.936157	167.279587	880.102173	-321.839752	-330.788605	879.595215	-425.373322	-89.850624	961.215271	484.205597	-11.570194	929.958496	491.382446	144.830460
-492.412292	-29.299290	869.485535	-414.814270	-171.539841	861.605286	-529.334351	85.614807	494.452118	-492.384949	-212.609802	505.310059	-521.242371	140.538559	95.065216	-528.439270	-158.207153	90.972511	-524.691162	35.906937	1370.013184	-386.970673	-281.491272	1359.664673	-430.275391	-99.642517	1386.355103	-422.382751	-93.872948	1658.579224	-605.099304	102.278778	1130.348022	-410.574677	-390.909332	1126.853149	-516.772522	168.552124	880.696045	-322.460632	-331.768921	878.528015	-425.052490	-90.117065	960.824646	484.197815	-11.600947	929.955627	491.376587	144.794250
-492.250092	-29.852909	868.927673	-414.336792	-171.918976	861.348328	-530.315369	84.070137	493.651245	-492.502136	-213.061966	505.303772	-522.263855	139.509064	94.065498	-528.440369	-158.301575	90.983902	-525.017761	34.734184	1370.066284	-386.465759	-282.184387	1358.687744	-430.301941	-100.577019	1386.001099	-422.891937	-95.712715	1658.320679	-606.039246	102.013603	1130.743896	-410.247681	-392.104065	1125.964478	-518.599731	169.808212	881.300171	-322.999695	-332.746063	877.412964	-424.743103	-90.309860	960.390442	484.186432	-11.672221	929.974854	491.374237	144.713882
-492.093201	-30.693342	868.160706	-413.846191	-172.479904	861.033569	-530.908386	81.782234	492.322754	-492.955231	-214.073181	505.464233	-523.373474	138.184845	92.811409	-529.002014	-158.724152	91.035545	-525.417725	33.567352	1370.022949	-385.923004	-282.809692	1357.691162	-430.361572	-101.478027	1385.541504	-423.348511	-97.497490	1657.986572	-606.959167	101.622421	1131.044434	-410.101227	-392.858734	1124.944214	-520.250427	171.169022	881.841553	-323.390747	-333.597504	876.120728	-424.394714	-90.602425	959.795959	484.190247	-11.694414	929.975647	491.379730	144.706787
-491.975342	-31.107901	867.552917	-413.358154	-172.907654	860.748718	-532.140625	79.715500	491.257843	-492.821228	-214.114853	505.389893	-524.205811	136.314240	91.332001	-528.366150	-158.405197	90.958946	-525.874390	32.416389	1369.971558	-385.332733	-283.408295	1356.572510	-430.417694	-102.304039	1385.096313	-423.914825	-99.197327	1657.673462	-607.864258	101.227921	1131.266968	-409.520111	-393.933594	1123.949707	-521.848877	172.453339	882.375793	-323.782227	-334.536743	874.773438	-424.050232	-90.707817	959.300232	484.201355	-11.742161	929.993896	491.378448	144.692169
-491.858276	-31.575598	866.895325	-412.963074	-173.340134	860.476379	-533.017456	77.390785	490.063812	-493.234741	-214.983612	505.490601	-524.768616	134.864304	90.073036	-528.462891	-158.517242	90.976334	-526.400208	31.309689	1369.889160	-384.675476	-283.911957	1355.517456	-430.497467	-103.070351	1384.629150	-424.414612	-100.856964	1657.331421	-609.298096	101.520851	1131.864624	-409.044128	-394.480133	1122.780518	-523.374023	173.686295	882.977417	-323.929230	-335.369995	873.351501	-423.756622	-90.817108	958.782837	484.238098	-11.739035	929.978394	491.404419	144.667847
-491.769135	-32.028004	866.243530	-412.650604	-173.703064	860.193115	-534.074463	74.999840	489.000549	-493.259003	-215.341309	505.439758	-524.732300	133.910278	89.051109	-528.283691	-158.558456	90.890671	-526.908813	30.232895	1369.809814	-384.011505	-284.415192	1354.386841	-430.574493	-103.836365	1384.158081	-424.889587	-102.486465	1657.013794	-609.909607	100.607704	1131.816528	-408.525391	-394.807251	1121.449829	-524.760559	174.939987	883.457275	-324.041565	-336.156067	871.898865	-423.504456	-90.893799	958.258728	484.286774	-11.767536	929.985840	491.425659	144.662979
-491.706909	-32.227856	865.677490	-412.453217	-173.953903	859.924438	-535.118469	72.343819	487.990082	-493.283051	-215.663437	505.353821	-524.239563	133.755035	88.459099	-528.179810	-158.623383	90.839798	-527.574707	29.062927	1369.755493	-383.338043	-284.838074	1353.335449	-430.587494	-104.508713	1383.754761	-425.323120	-104.043098	1656.761597	-611.364075	100.810829	1132.295776	-407.556976	-395.714142	1120.493286	-526.005005	176.084274	884.075439	-324.083313	-336.970428	870.391968	-423.315674	-90.861626	957.790710	484.321869	-11.801678	929.981995	491.441254	144.636856
-491.674377	-32.697033	865.105835	-412.299225	-174.257004	859.677551	-536.276794	69.695709	487.265137	-493.422211	-215.636734	505.324585	-523.587708	134.448853	88.125305	-528.185791	-158.686935	90.820313	-528.165039	28.047731	1369.722046	-382.657135	-285.218811	1352.304077	-430.615204	-105.209946	1383.386719	-425.668579	-105.442818	1656.627197	-612.285278	100.345505	1132.481323	-406.600372	-396.176514	1119.321045	-527.160583	177.198196	884.646240	-323.997620	-337.678436	868.889099	-423.173859	-90.961609	957.329468	484.322968	-11.857337	929.978760	491.437988	144.566116
-491.642578	-32.898533	864.700623	-412.218964	-174.463455	859.475098	-537.288818	67.097237	486.771484	-493.334137	-215.702347	505.220215	-523.319458	135.521454	87.984108	-528.141602	-158.707733	90.817642	-528.786987	27.059156	1369.700317	-381.921906	-285.564728	1351.335449	-430.814606	-105.872025	1383.054688	-426.107849	-106.908821	1656.543091	-613.344910	100.051903	1132.692017	-405.535156	-396.502350	1118.189331	-528.421204	178.466934	885.252136	-323.870605	-338.397339	867.365662	-423.047516	-90.979027	956.979492	484.340393	-11.890145	929.969482	491.442322	144.537567
-491.633545	-33.187981	864.351135	-412.099731	-174.739975	859.337158	-538.277161	64.959358	486.635803	-493.251648	-215.769531	505.196228	-523.244446	135.865051	87.653732	-528.232727	-158.786621	90.882721	-529.447937	26.090137	1369.713379	-381.233276	-285.888000	1350.521484	-430.908417	-106.524658	1382.923096	-426.421692	-108.278664	1656.559692	-614.212280	99.397949	1132.794556	-404.362091	-396.760040	1117.150391	-529.275879	179.368851	885.814880	-323.747742	-339.164856	865.766785	-422.924316	-91.061760	956.690735	484.342163	-11.910777	929.966187	491.455109	144.504135
-491.249512	-32.296818	864.297058	-411.987244	-174.514328	859.258667	-539.050598	63.657673	487.021545	-492.900299	-215.983856	505.084473	-523.073242	135.720062	87.353485	-528.180298	-158.722519	90.927612	-530.071289	25.142281	1369.858521	-380.576111	-286.244385	1349.852905	-430.939667	-107.129005	1382.947266	-426.649658	-109.542953	1656.629150	-615.049988	98.867149	1133.066895	-403.068909	-396.880829	1116.247803	-530.206421	180.321335	886.521423	-323.463684	-339.681580	864.443054	-422.592926	-90.588432	956.610596	484.376190	-11.955357	929.967834	491.465881	144.479401
-491.319000	-32.461285	864.375305	-411.914185	-174.764755	859.306946	-539.192871	62.547070	487.050690	-492.887695	-216.106979	505.108734	-523.326172	135.706863	87.423164	-528.200134	-158.648010	90.961273	-530.756165	24.166225	1370.116455	-379.948792	-286.582733	1349.303467	-431.021820	-107.809151	1382.981567	-426.908997	-110.769173	1656.679932	-615.718323	98.205017	1133.373169	-401.771881	-396.883301	1115.462769	-530.596130	181.351776	887.551819	-323.143402	-340.283539	863.234619	-422.500092	-90.742485	956.638733	484.389099	-11.960816	929.973206	491.484985	144.478119
-491.451355	-32.957779	864.594971	-411.803894	-175.088150	859.418518	-538.853210	61.342621	486.840088	-492.807404	-216.153763	505.124329	-523.222473	135.130219	87.195412	-528.184570	-158.652771	90.974335	-531.417053	23.106647	1370.444458	-379.359375	-287.033539	1348.879761	-431.100861	-108.468933	1383.069458	-427.197571	-112.067047	1656.750366	-616.484375	97.467140	1133.820190	-400.463989	-396.585419	1114.725342	-531.442139	182.077271	888.464844	-322.567474	-340.614258	862.227112	-422.439697	-91.118126	956.777649	484.432434	-12.009046	929.981323	491.502960	144.435745
-491.562164	-33.307480	864.921021	-411.683533	-175.352615	859.591370	-538.694885	60.649364	486.936859	-492.717529	-216.213989	505.113098	-523.162109	134.918823	87.320961	-528.295837	-158.706512	91.023544	-532.017395	22.025759	1370.855957	-378.752380	-287.434662	1348.623901	-431.146057	-109.180191	1383.230225	-427.275787	-113.260162	1656.895996	-617.362549	96.826111	1134.493896	-399.023468	-396.457367	1114.227051	-532.571228	182.530853	889.331299	-321.827728	-340.751617	861.402405	-422.388397	-91.445602	957.015564	484.450256	-12.007628	929.993042	491.503967	144.424667
-491.699402	-33.658192	865.302734	-411.588074	-175.576401	859.761902	-538.568970	60.020592	487.123444	-492.763275	-216.049210	505.132629	-523.020874	134.885422	87.506767	-528.350403	-158.692520	91.005646	-532.609253	20.899969	1371.305786	-378.167236	-287.930603	1348.469360	-431.371429	-109.916367	1383.361572	-427.515625	-114.443954	1656.968994	-618.319397	96.489105	1135.377319	-397.815063	-395.753357	1113.732300	-532.881958	183.185928	890.601196	-320.842499	-340.705841	860.711426	-422.351837	-91.781532	957.280579	484.500671	-12.017495	929.984192	491.522552	144.367203
-491.968445	-34.101643	865.843567	-411.487823	-175.809387	859.950439	-538.638977	59.388893	487.335083	-492.449280	-216.289642	505.097412	-523.050720	134.801117	87.650749	-528.383850	-158.694550	91.065338	-533.205261	19.782377	1371.779419	-377.575073	-288.365051	1348.407104	-431.463226	-110.602036	1383.572510	-427.593781	-115.518005	1657.170410	-619.053955	95.820267	1136.075562	-396.491699	-395.309601	1113.407959	-533.508728	183.653107	891.723999	-319.797607	-340.518982	860.201782	-422.405273	-92.242607	957.652222	484.494476	-12.079607	929.999390	491.521210	144.348907
-492.057068	-34.262421	866.250916	-411.397430	-175.936401	860.070129	-538.699280	58.906376	487.540833	-492.288147	-216.330093	505.112457	-523.092590	134.698898	87.746368	-528.454102	-158.689774	91.131332	-533.726135	18.671978	1372.248535	-377.007233	-288.831879	1348.424683	-431.529999	-111.345863	1383.817749	-427.755402	-116.620178	1657.291870	-619.625000	94.941444	1136.655029	-395.140320	-394.863983	1113.232422	-534.039551	184.002274	892.838928	-318.624176	-340.142548	859.883972	-422.367676	-92.518204	957.921936	484.522186	-12.139006	930.003723	491.560577	144.327530
-492.251984	-34.472477	866.667542	-411.287537	-176.107590	860.226074	-538.853027	58.497410	487.744415	-492.199097	-216.335266	505.130981	-523.201294	134.471375	87.827835	-528.468628	-158.710175	91.199875	-534.174377	17.575062	1372.748047	-376.453613	-289.346069	1348.559204	-431.629517	-112.070580	1384.114136	-427.829956	-117.648949	1657.450439	-619.764221	93.535332	1136.915283	-393.716949	-394.624329	1113.248657	-534.507690	184.341293	893.907837	-317.483887	-339.586304	859.749329	-422.415863	-92.820564	958.224731	484.562927	-12.148823	930.038391	491.591553	144.319031
-492.429291	-34.725975	867.112549	-411.205139	-176.244278	860.368652	-539.054260	58.166286	487.880493	-492.068481	-216.361115	505.161224	-523.260132	134.139450	87.969559	-528.505737	-158.672379	91.228462	-534.626282	16.424957	1373.299316	-375.892944	-289.846710	1348.741211	-431.700409	-112.814690	1384.385620	-427.815582	-118.582130	1657.663452	-620.693176	93.197960	1137.974487	-392.524078	-394.075928	1113.164185	-535.085205	184.567734	895.118713	-316.233154	-338.922974	859.742798	-422.490387	-93.170929	958.547241	484.600769	-12.144281	930.046692	491.608490	144.321167
-492.647522	-34.975845	867.529541	-411.150360	-176.416107	860.507324	-539.252014	57.887398	488.045288	-491.962494	-216.402435	505.163666	-523.486206	133.944611	88.327339	-528.597778	-158.707367	91.229172	-535.013184	15.328043	1373.822998	-375.367035	-290.372437	1348.949341	-431.742645	-113.562050	1384.670288	-427.903320	-119.587273	1657.785156	-621.269775	92.327248	1138.686646	-391.307098	-393.680054	1113.105347	-535.092346	184.346390	896.183960	-314.947723	-338.058472	859.873352	-422.624115	-93.536713	958.861145	484.636322	-12.147661	930.072632	491.625214	144.276947
-492.845184	-35.324390	867.832336	-411.085205	-176.573349	860.583313	-539.329712	57.704735	488.144165	-491.808502	-216.425354	505.117676	-523.496643	133.621597	88.443268	-528.561096	-158.653351	91.227333	-535.405029	14.253555	1374.264893	-374.820618	-290.826996	1349.159058	-431.790955	-114.315277	1384.870972	-427.920380	-120.535881	1657.872803	-621.727234	91.396019	1139.291626	-390.028351	-393.412598	1113.083252	-535.546387	184.439316	897.251648	-313.478729	-337.030609	860.011536	-422.765808	-93.916634	959.089966	484.643768	-12.147176	930.072510	491.628571	144.251892
-493.007538	-35.513840	867.992126	-411.063141	-176.665833	860.562073	-539.320313	57.588806	488.162323	-491.679779	-216.438309	505.034424	-523.562317	133.230850	88.495918	-528.587646	-158.609360	91.181465	-535.707336	13.209222	1374.628296	-374.288391	-291.282410	1349.239868	-431.817291	-115.021194	1384.995361	-427.953339	-121.419182	1657.958740	-622.228149	90.523598	1139.717041	-388.798370	-393.146118	1112.958862	-535.780945	184.335876	898.149292	-311.988708	-335.847656	860.199463	-422.915741	-94.181320	959.199402	484.686646	-12.133871	930.056885	491.623413	144.249588
-493.234863	-35.498615	868.044128	-411.102234	-176.711868	860.474976	-539.291016	57.574936	488.179413	-491.560760	-216.470322	504.963715	-523.657227	132.885330	88.551079	-528.661987	-158.654373	91.180138	-536.058899	12.198472	1374.849731	-373.763214	-291.721802	1349.258667	-431.842163	-115.766983	1385.028076	-427.913055	-122.262276	1657.998535	-622.690979	89.733749	1140.066284	-387.504547	-393.133026	1112.823364	-535.942932	184.205246	898.936462	-310.466888	-334.598724	860.345032	-423.103180	-94.289642	959.210022	484.706146	-12.145401	930.031677	491.659912	144.257843
-493.559418	-35.530846	868.009460	-411.208435	-176.755814	860.337524	-539.258118	57.607765	488.187317	-491.514221	-216.513000	504.887512	-523.741821	132.632065	88.608643	-528.675781	-158.598206	91.168915	-536.383179	11.266169	1374.999878	-373.240265	-292.068146	1349.217896	-431.886597	-116.393494	1385.001831	-427.856445	-123.079529	1658.007813	-623.195374	89.081635	1140.367065	-386.218719	-393.075531	1112.612183	-536.083801	184.047028	899.593323	-308.898773	-333.259827	860.519958	-423.355164	-94.375153	959.141113	484.721436	-12.222516	930.027954	491.685333	144.277039
-493.902283	-35.727795	867.958435	-411.323090	-176.892853	860.251770	-539.217041	57.668488	488.200775	-491.488159	-216.668839	504.857849	-523.782959	132.407913	88.688225	-528.815125	-158.586914	91.206535	-536.756042	10.351704	1375.124268	-372.794464	-292.433502	1349.116577	-431.853607	-116.991379	1385.017944	-427.974854	-123.956886	1657.902954	-623.660095	88.418076	1140.587891	-384.935486	-393.162720	1112.396362	-536.272095	183.886566	900.226135	-307.281372	-331.830811	860.736816	-423.630951	-94.541893	959.087036	484.763062	-12.239201	930.038452	491.724792	144.294647
-494.183441	-36.132591	867.926758	-411.444977	-177.038635	860.253662	-539.085815	57.753307	488.263824	-491.527039	-216.747345	504.855438	-523.596802	131.962891	88.609543	-528.791992	-158.527405	91.237015	-537.120239	9.480808	1375.243408	-372.393463	-292.799744	1349.055664	-431.885162	-117.565781	1385.000000	-427.955261	-124.749321	1657.885742	-624.108276	87.742920	1140.782959	-383.608398	-393.348969	1112.106934	-536.300842	183.475754	900.742615	-305.608093	-330.303467	861.066833	-423.915802	-94.790253	959.094177	484.796906	-12.252694	930.087219	491.736237	144.249557
-494.813171	-37.857018	867.622620	-411.676971	-177.777603	860.295593	-539.189514	57.819469	488.176208	-491.503113	-216.727921	504.857758	-523.681091	131.659897	88.757477	-528.855835	-158.472687	91.210350	-537.484558	8.576989	1375.362549	-371.997986	-293.145233	1348.912842	-431.935303	-118.199867	1384.962769	-427.927002	-125.589844	1657.848877	-624.626587	87.057953	1140.959351	-382.334534	-393.539337	1111.715332	-535.935181	182.681839	901.141541	-303.847290	-328.674530	861.409058	-424.435516	-95.673660	958.946167	484.831726	-12.184460	930.112549	491.743530	144.249481
-495.224457	-38.146954	867.598022	-412.075317	-177.882538	860.196167	-539.092407	57.887566	488.239075	-491.624329	-216.968018	504.815186	-523.702454	131.500549	88.832245	-529.042419	-158.440659	91.178391	-537.869812	7.761314	1375.361206	-371.594757	-293.467346	1348.666260	-432.134430	-118.870918	1384.807129	-427.726563	-126.265190	1657.892700	-625.038879	86.401077	1141.059570	-381.056091	-393.731812	1111.257446	-536.184204	182.312592	901.529846	-301.994720	-326.979126	861.700745	-424.820618	-95.891342	958.880737	484.845062	-12.136985	930.120239	491.744324	144.256210
-495.669128	-38.277157	867.536865	-412.503571	-177.972763	860.069580	-538.988037	57.948875	488.250977	-491.357819	-216.507950	504.531891	-523.664307	131.352219	88.828499	-528.750244	-158.242798	91.094276	-538.284424	6.962084	1375.267822	-371.325073	-293.781097	1348.275391	-432.085938	-119.389145	1384.661743	-427.862457	-127.076141	1657.613770	-625.459534	85.781410	1141.015869	-379.652374	-394.306091	1110.807373	-535.941040	181.605103	901.695007	-300.099823	-325.199371	861.949890	-425.218567	-96.015686	958.776978	484.881042	-12.124644	930.111938	491.773865	144.246628
-496.033508	-38.425838	867.403503	-412.733612	-178.014648	859.912415	-538.798035	58.138130	488.211456	-491.693878	-217.103928	504.545380	-523.614136	131.306747	88.785675	-529.084290	-158.376465	91.081848	-538.670471	6.248684	1375.088867	-371.096924	-294.022766	1347.798828	-432.344238	-119.959190	1384.339233	-427.869293	-127.793030	1657.442261	-625.884094	85.195328	1140.857300	-378.556030	-394.303284	1110.035889	-535.857117	180.971527	901.742310	-298.164307	-323.389954	862.153320	-425.508148	-96.085304	958.626160	484.918030	-12.156528	930.066833	491.799500	144.273163
-496.376617	-38.428364	867.247681	-412.964478	-177.977432	859.720703	-538.590088	58.289047	488.107452	-491.749176	-217.183273	504.441071	-523.546448	131.316132	88.741699	-529.046875	-158.348755	91.025719	-539.161621	5.589975	1374.881348	-370.910400	-294.273743	1347.268799	-432.394287	-120.434563	1384.087891	-427.823456	-128.504333	1657.196045	-626.257568	84.582016	1140.618408	-377.232697	-394.774841	1109.408325	-535.764404	180.279449	901.684998	-296.160461	-321.529633	862.370667	-425.777252	-96.054588	958.445251	484.915131	-12.205051	930.041992	491.818817	144.312195
-496.657745	-38.483780	867.125610	-413.099762	-178.028275	859.582092	-538.385681	58.405472	488.049316	-491.807220	-217.304901	504.379883	-523.477478	131.268875	88.699738	-529.067383	-158.372849	91.024010	-539.513367	4.966324	1374.713501	-370.728333	-294.567230	1346.771973	-432.555908	-120.904373	1383.846802	-427.772827	-129.180496	1657.005493	-626.597595	83.908073	1140.397705	-376.223175	-394.707855	1108.560425	-535.554321	179.505142	901.658142	-294.110870	-319.652161	862.588440	-425.983063	-96.086777	958.311462	484.930176	-12.213364	930.012878	491.840240	144.330521
-496.908081	-38.739090	867.086426	-413.204742	-178.163589	859.551697	-538.136719	58.477371	488.042053	-491.912720	-217.452072	504.353943	-523.341675	131.203232	88.806236	-528.971497	-158.344727	91.034904	-539.923767	4.342585	1374.628784	-370.583771	-294.869507	1346.353149	-432.718079	-121.445305	1383.690063	-427.643372	-129.852371	1656.837036	-626.919556	83.165657	1140.275879	-375.093262	-394.763123	1107.817627	-535.372864	178.653976	901.697693	-292.051392	-317.710663	862.906860	-426.197632	-96.258141	958.284851	484.923462	-12.175052	930.029358	491.826691	144.351578
-497.152740	-39.218929	867.055115	-413.287384	-178.411331	859.593567	-537.971191	58.445198	487.980988	-492.069458	-217.560120	504.383667	-523.246704	131.075150	88.904015	-529.094055	-158.380646	91.064087	-540.278015	3.785209	1374.635742	-370.481628	-295.175293	1345.993530	-432.976837	-121.989479	1383.583862	-427.551971	-130.517471	1656.713257	-627.065186	82.125076	1140.111694	-373.959351	-394.827148	1107.141724	-535.159241	177.779068	901.719666	-289.995422	-315.835327	863.333008	-426.422058	-96.555199	958.299988	484.933655	-12.110447	930.055542	491.817932	144.331238
-497.416504	-39.688454	867.022217	-413.328796	-178.671021	859.610229	-537.860107	58.373005	487.926208	-492.155609	-217.355606	504.396393	-523.131653	131.029526	88.965088	-528.999817	-158.288620	90.993591	-540.671204	3.210243	1374.671509	-370.468628	-295.477142	1345.643066	-433.167938	-122.473122	1383.522705	-427.300049	-131.047775	1656.709473	-627.209473	81.086189	1139.928101	-372.692993	-395.020447	1106.589111	-534.950745	176.818832	901.705261	-287.986969	-313.902405	863.789124	-426.624115	-96.851593	958.298035	484.939758	-12.076737	930.091675	491.825531	144.337372
-497.643311	-40.060600	866.920410	-413.457489	-178.847229	859.563293	-537.731750	58.358704	487.791168	-492.273102	-218.299744	504.394043	-523.005737	131.022568	88.916084	-529.195984	-158.432785	91.056297	-541.050537	2.741743	1374.700317	-370.516602	-295.780212	1345.252563	-433.400848	-122.938637	1383.424927	-427.194946	-131.663086	1656.548096	-627.237732	79.979538	1139.629272	-371.742554	-394.665222	1105.892944	-534.817200	176.091934	901.682739	-285.952942	-311.968445	864.188171	-426.827271	-97.065895	958.223511	484.980713	-12.026554	930.101624	491.852905	144.366211
-497.874817	-40.233677	866.772644	-413.570313	-178.945648	859.439087	-537.495178	58.350281	487.599060	-492.324585	-218.489441	504.327148	-523.034485	131.331375	88.974014	-529.288513	-158.522598	91.029724	-541.463440	2.294766	1374.641846	-370.613617	-296.113037	1344.885742	-433.634247	-123.351204	1383.291870	-427.117676	-132.248260	1656.346924	-627.194397	78.722275	1139.260254	-370.605621	-394.730286	1105.389648	-534.611389	175.378143	901.556702	-284.135162	-309.957184	864.479370	-427.010315	-97.160782	958.085449	485.025482	-12.020862	930.076721	491.900146	144.405869
-498.089600	-40.396660	866.615417	-413.667755	-179.033875	859.299744	-537.247498	58.321648	487.380981	-492.362610	-218.648209	504.233398	-522.719910	131.320282	88.623260	-529.184387	-158.491196	90.963669	-541.841003	1.936527	1374.601074	-370.790131	-296.418701	1344.547241	-433.924194	-123.701653	1383.131104	-427.034851	-132.808090	1656.144287	-626.953918	77.222076	1138.732544	-369.604950	-394.527893	1104.850098	-534.491943	174.791061	901.436890	-282.254974	-308.144470	864.849060	-427.185272	-97.254707	957.938721	485.025085	-12.056477	930.051025	491.927094	144.432556
-498.353485	-40.625240	866.501404	-413.781403	-179.186676	859.188110	-537.052551	58.323990	487.245697	-492.349945	-218.793213	504.155731	-522.599670	131.390396	88.520195	-529.258545	-158.559662	90.926895	-542.216187	1.601833	1374.603271	-371.004639	-296.748047	1344.274048	-434.198578	-124.082664	1383.032349	-426.937744	-133.339005	1655.982666	-626.545410	75.429848	1138.118652	-368.687408	-394.050354	1104.274658	-534.380127	174.250763	901.365295	-280.315979	-306.273926	865.284424	-427.394073	-97.418167	957.828430	485.045593	-12.052608	930.012878	491.951172	144.458588
-498.598755	-41.003502	866.477295	-413.872253	-179.403534	859.178406	-536.729919	58.237057	487.174622	-492.364166	-218.945053	504.121063	-522.473083	131.400177	88.559471	-529.249878	-158.638184	90.918892	-542.602234	1.237364	1374.680176	-371.226318	-297.105347	1344.104980	-434.450073	-124.467957	1383.023193	-426.829773	-133.930420	1655.848633	-625.845581	73.164314	1137.403442	-367.914612	-393.369019	1103.877686	-534.477478	173.633057	901.170349	-278.354065	-304.445221	865.733337	-427.606873	-97.687195	957.821228	485.037109	-12.008266	930.006470	491.937042	144.471313
-498.841614	-41.473408	866.521973	-413.951935	-179.697220	859.247498	-536.495850	58.155491	487.193542	-492.335358	-219.102005	504.136047	-522.413696	131.244644	88.674789	-529.264038	-158.617554	90.947838	-542.962280	0.903063	1374.818115	-371.488892	-297.481689	1344.072632	-434.698883	-124.852554	1383.126587	-426.816071	-134.418030	1655.835938	-625.406250	71.232948	1136.984985	-367.037659	-392.873657	1103.459839	-534.410583	172.901108	901.160828	-276.648621	-303.017609	866.094604	-427.830048	-98.041306	957.893127	485.020630	-11.988049	930.034851	491.935883	144.443527
-499.035645	-41.773849	866.621948	-414.060364	-179.841751	859.317627	-536.166016	58.044796	487.215454	-492.315674	-219.186615	504.167358	-522.298096	131.131531	88.787254	-529.394592	-158.650726	90.990196	-543.363831	0.533698	1374.968750	-371.763184	-297.837921	1344.088623	-434.978424	-125.173431	1383.236084	-426.720520	-134.880249	1655.814209	-624.902588	69.304993	1136.649658	-366.410370	-391.833160	1103.059082	-534.356934	172.038452	901.093933	-274.789398	-301.264709	866.664490	-428.034332	-98.286110	957.997009	485.037231	-11.938253	930.062744	491.943848	144.473755
-499.269257	-41.966866	866.672974	-414.198151	-179.957611	859.355774	-535.988586	57.942474	487.206085	-492.276825	-219.226364	504.163086	-522.406189	131.220428	89.002777	-529.439819	-158.680511	91.048691	-543.781494	0.194781	1375.065918	-372.028564	-298.135712	1344.098022	-435.257843	-125.476685	1383.310669	-426.672150	-135.274139	1655.815430	-624.490479	67.547470	1136.335693	-365.471954	-391.450226	1102.994507	-534.143005	170.887573	900.804016	-272.983093	-299.518616	867.219910	-428.257446	-98.446281	958.053589	485.061188	-11.907942	930.096558	491.985107	144.479645
-499.541931	-42.050350	866.645508	-414.347992	-180.055954	859.349854	-535.839905	57.797943	487.185730	-492.225555	-219.229568	504.149994	-522.188049	130.981796	88.814560	-529.429260	-158.658875	91.026703	-544.253845	-0.086132	1375.124634	-372.250153	-298.393921	1344.086182	-435.573914	-125.762558	1383.316772	-426.639771	-135.672653	1655.753052	-624.077148	65.903404	1135.973999	-364.782257	-390.531036	1102.763916	-534.169861	169.741516	900.376892	-271.212555	-297.847382	867.675964	-428.503693	-98.520432	958.045166	485.085144	-11.901457	930.094482	492.015503	144.514862
-499.806305	-42.084042	866.642639	-414.546539	-180.077560	859.346313	-535.780151	57.634945	487.149719	-492.176514	-219.202759	504.053833	-522.133911	130.870422	88.773865	-529.451904	-158.582779	90.994781	-544.705933	-0.441794	1375.171631	-372.507599	-298.691742	1344.085327	-435.880341	-126.031593	1383.325317	-426.642090	-136.064590	1655.659790	-623.689392	64.475204	1135.609741	-364.271606	-389.575378	1102.400024	-534.529785	168.889343	900.020935	-269.686401	-296.526489	867.890076	-428.777435	-98.560745	958.056274	485.108368	-11.912684	930.085632	492.050446	144.536133
-500.106110	-42.036835	866.780762	-414.769562	-180.054352	859.368164	-535.820984	57.356346	487.186768	-492.169739	-219.226334	503.999420	-522.062866	130.776276	88.776756	-529.575928	-158.654938	90.957298	-545.213928	-0.824130	1375.231934	-372.706543	-298.990082	1344.135376	-436.177979	-126.340683	1383.383301	-426.811462	-136.474197	1655.522827	-623.589294	63.288589	1135.418823	-363.694916	-388.617096	1102.163574	-534.806030	167.454666	899.434692	-267.987183	-294.971008	868.384644	-429.077515	-98.617157	958.159851	485.113159	-11.936421	930.029724	492.091187	144.562408
-499.941345	-40.561138	867.248901	-414.893463	-179.458267	859.419189	-535.573364	56.971584	487.491974	-492.037811	-218.946457	503.841583	-522.057190	130.867691	89.049706	-529.426575	-158.530457	90.906311	-545.670959	-1.223162	1375.319824	-372.891388	-299.310669	1344.201782	-436.465637	-126.652855	1383.494019	-426.792358	-136.806000	1655.507813	-623.555054	62.188549	1135.354126	-363.135193	-387.656281	1101.949585	-534.911865	165.750610	898.813354	-266.299683	-293.404175	868.939392	-429.075012	-98.018860	958.480957	485.090271	-11.923932	930.015442	492.069092	144.554626
-500.129364	-40.783165	867.359253	-415.020966	-179.582764	859.504822	-535.614990	56.574059	487.591034	-492.044098	-218.970490	503.840698	-521.936890	130.673264	89.118431	-529.551270	-158.558090	90.885902	-546.079712	-1.626860	1375.407959	-373.052582	-299.589661	1344.333862	-436.743347	-127.026489	1383.616211	-426.849823	-137.079987	1655.541138	-623.414063	61.088581	1135.271118	-362.624634	-386.673950	1101.756470	-535.221313	164.138733	898.244202	-264.667603	-291.931824	869.476746	-429.301208	-98.231758	958.604248	485.054688	-11.879346	930.010864	492.044891	144.527786
-500.375854	-41.196327	867.408203	-415.182495	-179.772888	859.576477	-535.698975	56.147015	487.601044	-492.091827	-218.959229	503.920471	-521.818665	130.538452	89.181099	-529.667969	-158.565674	90.919907	-546.486938	-2.041744	1375.448975	-373.168335	-299.816772	1344.488281	-437.016724	-127.387207	1383.737427	-426.964020	-137.313477	1655.593018	-623.517639	60.358585	1135.283325	-362.089813	-385.623688	1101.617920	-535.603149	162.614136	897.649841	-262.729034	-289.835327	870.397400	-429.549896	-98.509232	958.674805	485.024109	-11.857231	930.032166	492.022675	144.534378
-500.708740	-41.392681	867.501709	-415.361267	-179.877441	859.640198	-535.873169	55.766426	487.614105	-492.084167	-218.903870	503.936249	-521.736633	130.381607	89.194397	-529.546265	-158.484650	91.006065	-546.954956	-2.441919	1375.388428	-373.289368	-300.029449	1344.597778	-437.325897	-127.725121	1383.801758	-427.113098	-137.486038	1655.621582	-623.761353	59.875397	1135.190918	-361.752838	-384.570557	1101.500732	-536.039368	161.211975	897.037292	-261.366577	-288.462982	870.893250	-429.842957	-98.664429	958.765015	484.983978	-11.862023	930.064087	491.993408	144.521118
-501.094910	-41.538307	867.534485	-415.631317	-179.956543	859.666992	-536.170837	55.539547	487.636414	-492.063110	-218.765244	503.911926	-521.643066	130.294434	89.156013	-529.474976	-158.355057	91.013901	-547.346313	-2.768097	1375.270752	-373.406738	-300.205170	1344.677124	-437.615723	-127.999756	1383.778564	-427.312439	-137.668304	1655.588135	-623.833923	59.329407	1135.079956	-361.033905	-384.145294	1101.557495	-536.370117	159.853653	896.370483	-260.169250	-287.239807	871.364014	-430.190216	-98.763588	958.798828	484.983673	-11.879489	930.079041	491.994476	144.527496
-501.473816	-41.689911	867.547241	-415.871399	-180.087143	859.679321	-536.501587	55.014454	487.506042	-492.101410	-218.789261	503.908325	-521.600159	130.143463	89.080460	-529.547791	-158.358353	91.015213	-547.668457	-3.075366	1375.149902	-373.501770	-300.394653	1344.734131	-437.901978	-128.240646	1383.741455	-427.491394	-137.773666	1655.651611	-623.977112	58.921082	1134.961548	-360.571899	-383.547913	1101.501831	-536.949829	158.792923	895.786499	-259.108978	-286.009186	871.755432	-430.524048	-98.890182	958.816711	484.999786	-11.905946	930.078125	492.027466	144.564011
-501.771515	-41.818096	867.572449	-416.096924	-180.188904	859.691284	-536.837219	54.568192	487.474792	-492.137268	-218.780090	503.827606	-521.552734	129.966599	89.026848	-529.536804	-158.303299	90.973114	-548.068604	-3.403274	1375.015381	-373.622620	-300.613373	1344.808594	-438.153534	-128.481384	1383.736206	-427.694061	-137.940216	1655.586792	-624.288391	58.670746	1134.934326	-360.084930	-383.074585	1101.410645	-537.570801	157.877853	895.318237	-258.140869	-284.830170	872.213440	-430.824493	-99.022163	958.848938	484.976044	-11.886303	930.050964	492.015137	144.543350
-501.989288	-41.981522	867.580994	-416.306335	-180.282257	859.714661	-537.050232	54.152760	487.498230	-492.175293	-218.840347	503.769226	-521.404175	129.849213	89.030960	-529.612549	-158.315155	90.860046	-548.350525	-3.765994	1374.952271	-373.709473	-300.823792	1344.882080	-438.398193	-128.780426	1383.732056	-428.108276	-138.145920	1655.531982	-624.575500	58.328983	1134.935059	-359.548828	-382.715912	1101.346436	-538.436340	157.152847	894.974365	-257.383728	-284.019501	872.466736	-431.091949	-99.166985	958.882874	484.969452	-11.872331	930.029541	491.982605	144.546234
-502.223145	-42.175209	867.584595	-416.512024	-180.435699	859.731934	-537.213135	53.817688	487.460815	-492.286407	-219.034546	503.728760	-521.253479	129.754623	89.085976	-529.735535	-158.385422	90.847580	-548.590698	-4.061913	1374.862793	-373.785492	-300.974365	1344.946289	-438.613037	-129.021545	1383.712646	-428.497864	-138.242218	1655.570801	-624.979797	58.075096	1134.981079	-359.039307	-382.288879	1101.213745	-539.103333	156.430878	894.692627	-256.397278	-282.558197	873.107422	-431.351868	-99.347519	958.906006	484.904541	-11.862074	930.021545	491.906158	144.542679
-502.485657	-42.380634	867.529236	-416.790833	-180.566986	859.725891	-537.350952	53.505608	487.386566	-492.333649	-219.078735	503.668884	-521.142761	129.639038	89.103905	-529.778870	-158.350815	90.823296	-548.820068	-4.333413	1374.739014	-373.835022	-301.082581	1344.980835	-438.833160	-129.273819	1383.643677	-428.658752	-138.335114	1655.635620	-625.583191	58.011749	1135.014893	-358.547241	-382.088837	1101.124512	-539.635498	155.664185	894.338867	-255.843170	-281.857208	873.292908	-431.637817	-99.488289	958.876343	484.873260	-11.863479	930.033569	491.878845	144.510818
-502.794708	-42.576466	867.419250	-417.106720	-180.670151	859.672791	-537.506836	53.242512	487.224915	-492.360687	-219.084442	503.608917	-521.058533	129.596344	89.063431	-529.815430	-158.310760	90.835236	-549.064636	-4.603148	1374.562866	-373.869141	-301.156525	1344.974976	-439.027466	-129.433182	1383.522583	-428.953339	-138.370804	1655.603760	-626.230225	58.065651	1134.954712	-358.044098	-381.907684	1101.075439	-540.337708	155.218323	894.063721	-255.136475	-280.566956	873.854980	-431.943451	-99.587196	958.786377	484.800293	-11.892287	930.049377	491.821075	144.479034
-503.151337	-42.755035	867.219055	-417.462677	-180.810638	859.594604	-537.653137	53.093357	487.000549	-492.388947	-219.130753	503.594116	-520.974243	129.573990	89.009178	-529.827332	-158.265930	90.858223	-549.326233	-4.861961	1374.378174	-373.896088	-301.181915	1344.908081	-439.229797	-129.564560	1383.374023	-429.394012	-138.431763	1655.573242	-626.834534	58.177021	1134.861450	-357.538269	-381.797668	1101.026733	-541.365112	155.098709	893.823181	-254.625916	-279.612183	874.168152	-432.279785	-99.645668	958.628479	484.747711	-11.906115	930.049683	491.799500	144.521362
-503.519562	-42.884487	867.022766	-417.817871	-180.951920	859.512634	-537.811340	52.990757	486.819702	-492.410095	-219.209793	503.545074	-520.948730	129.516266	88.949165	-529.879333	-158.216949	90.837540	-549.598938	-5.117034	1374.203735	-373.884735	-301.179535	1344.850220	-439.438721	-129.657486	1383.214844	-429.867218	-138.552094	1655.369141	-627.556885	58.293484	1134.739868	-357.248810	-381.486328	1100.927856	-542.292908	154.992493	893.655396	-254.267136	-278.795319	874.418396	-432.631439	-99.693596	958.475220	484.705536	-11.924728	930.040710	491.774384	144.522095
-503.793152	-43.097511	866.870789	-418.065399	-181.097061	859.473816	-537.861023	52.956944	486.705627	-492.408447	-219.314713	503.449493	-520.875671	129.491211	88.935051	-529.923523	-158.241379	90.790382	-549.884827	-5.353549	1374.108643	-373.861786	-301.186157	1344.791260	-439.603333	-129.765289	1383.107666	-430.094727	-138.529434	1655.462646	-628.350098	58.391445	1134.833496	-356.838043	-381.556915	1100.836792	-543.224121	154.960510	893.626587	-254.143463	-278.392731	874.402832	-432.922089	-99.801979	958.379578	484.704285	-11.903962	930.030640	491.748474	144.539383
-504.056488	-43.354176	866.751282	-418.243256	-181.324097	859.496887	-537.905151	52.910500	486.628448	-492.418396	-219.511719	503.381989	-520.791687	129.443497	88.931572	-529.926453	-158.295151	90.742355	-550.167969	-5.593810	1374.078369	-373.830872	-301.211823	1344.723633	-439.768677	-129.849548	1383.073486	-430.431396	-138.613876	1655.437866	-629.218750	58.542675	1134.901245	-356.484558	-381.505737	1100.635498	-544.326904	155.125290	893.732910	-253.850021	-277.377625	874.890198	-433.209534	-99.967529	958.341125	484.714325	-11.875469	930.018372	491.713623	144.539352
-504.292145	-43.614456	866.645935	-418.413940	-181.558701	859.518372	-537.916199	52.970692	486.610474	-492.376678	-219.618103	503.330963	-520.671570	129.416046	88.970345	-529.981323	-158.333618	90.684105	-550.432861	-5.802899	1374.082153	-373.803345	-301.226593	1344.654297	-439.915497	-129.930389	1383.029297	-430.783844	-138.659973	1655.462646	-629.896667	58.310722	1135.015991	-355.952057	-381.984161	1100.699463	-545.206421	155.146729	893.842285	-253.762329	-276.788391	875.123352	-433.480530	-100.154793	958.311218	484.673645	-11.884469	930.019653	491.686859	144.493958
-504.559296	-43.874947	866.536560	-418.655243	-181.749023	859.503113	-537.875000	53.035732	486.572266	-492.375519	-219.806503	503.254578	-520.596802	129.444473	88.991196	-530.058167	-158.416229	90.676720	-550.700928	-6.001323	1374.043213	-373.725342	-301.177643	1344.560059	-440.048492	-129.990860	1382.937500	-431.115173	-138.625900	1655.507324	-630.674072	58.247200	1135.105591	-355.655701	-382.305603	1100.736206	-546.249207	155.415466	894.020386	-253.938904	-276.655029	875.054443	-433.761963	-100.320618	958.249084	484.636749	-11.889453	930.024658	491.622589	144.486099
-504.920013	-44.122593	866.396240	-418.955933	-181.956741	859.447449	-537.888184	53.197567	486.455292	-492.367737	-219.938156	503.200989	-520.508240	129.480911	88.993675	-530.075500	-158.424911	90.661362	-550.997620	-6.167704	1373.957520	-373.637146	-301.066559	1344.477051	-440.186493	-130.029724	1382.792480	-431.681946	-138.683426	1655.397827	-631.657776	58.373554	1135.183350	-355.439545	-382.442535	1100.660645	-547.626282	155.976196	894.277100	-254.103943	-276.314789	875.140198	-434.083649	-100.467789	958.137817	484.551880	-11.919797	930.030579	491.556030	144.470306
-505.290009	-44.369484	866.258057	-419.238861	-182.093674	859.374817	-537.858093	53.372295	486.300293	-492.346893	-220.027878	503.149323	-520.347717	129.306396	88.746140	-530.120178	-158.391479	90.671623	-551.371643	-6.329454	1373.853760	-373.529388	-300.938416	1344.336182	-440.359528	-129.999710	1382.656982	-431.908600	-138.687683	1655.307861	-632.443176	58.210289	1135.189941	-355.274017	-382.660614	1100.629150	-548.691406	156.440170	894.475220	-254.355881	-276.005554	875.137024	-434.404785	-100.582825	958.020691	484.484344	-11.921613	930.034973	491.516205	144.510269
-505.657745	-44.622242	866.117004	-419.529388	-182.254105	859.316040	-537.826294	53.583405	486.186981	-492.301605	-220.132797	503.067261	-520.286499	129.347748	88.758965	-530.115906	-158.358978	90.667160	-551.695435	-6.489431	1373.799683	-373.416748	-300.786926	1344.240479	-440.503937	-129.952942	1382.523438	-432.008118	-138.611496	1655.384399	-633.221619	58.033741	1135.226074	-355.142700	-382.861359	1100.590698	-549.809998	156.842422	894.747375	-254.669174	-275.784729	875.097351	-434.744263	-100.714508	957.913818	484.449860	-11.889531	930.020142	491.484344	144.509293
-506.005066	-44.864868	866.013367	-419.724945	-182.438858	859.298340	-537.798035	53.780617	486.120209	-492.261017	-220.315109	502.992859	-520.473877	129.529343	88.952660	-530.192078	-158.405823	90.628685	-552.055786	-6.667638	1373.796143	-373.326385	-300.643921	1344.136353	-440.642090	-129.916870	1382.454102	-432.246277	-138.652390	1655.322266	-634.023926	57.786125	1135.312378	-355.116364	-382.996826	1100.514282	-550.565125	157.162750	895.052429	-254.919205	-275.283875	875.257324	-435.066650	-100.864891	957.859558	484.446259	-11.878106	930.006409	491.466187	144.535355
-506.261566	-45.183727	865.937622	-419.804138	-182.631317	859.332825	-537.637085	53.951885	486.061035	-492.228699	-220.480545	502.952606	-520.247742	129.268799	88.771049	-530.198486	-158.422287	90.567307	-552.446899	-6.835549	1373.854492	-373.226654	-300.531708	1344.054688	-440.782623	-129.901550	1382.431519	-432.527161	-138.649521	1655.348267	-634.710144	57.407833	1135.380493	-355.156403	-383.252899	1100.486694	-551.520447	157.785507	895.543579	-255.563492	-275.595215	874.918884	-435.336731	-101.061966	957.860779	484.433533	-11.858419	929.989502	491.431732	144.542313
-506.570038	-45.501389	865.885132	-419.926758	-182.826904	859.377380	-537.522278	54.127148	486.057373	-492.173859	-220.643463	502.883514	-520.427917	129.399139	89.021629	-530.279968	-158.500000	90.530167	-552.856140	-7.032762	1373.936157	-373.125916	-300.390778	1343.993530	-440.924835	-129.890060	1382.416260	-432.702393	-138.652863	1655.343384	-635.507629	57.063717	1135.539307	-355.252747	-383.439026	1100.460938	-552.002197	158.032822	895.908508	-256.164856	-275.679871	874.746155	-435.649536	-101.264748	957.877808	484.424042	-11.851532	929.984009	491.391724	144.520966
-506.922913	-45.759624	865.826294	-420.106995	-182.962738	859.380249	-537.421265	54.295212	486.059479	-492.113892	-220.789093	502.823883	-520.425476	129.346237	89.033401	-530.332092	-158.530731	90.515839	-553.298035	-7.241696	1373.994263	-373.054657	-300.273041	1343.889404	-440.907806	-129.687119	1382.625977	-433.003387	-138.621658	1655.298584	-636.296875	56.916882	1135.692993	-355.396759	-383.620850	1100.447266	-553.067078	158.747421	896.448914	-256.805054	-275.794647	874.521057	-435.980286	-101.413918	957.861938	484.376740	-11.855742	929.982727	491.342377	144.525803
-507.253296	-45.951298	865.735291	-420.307953	-183.058960	859.339355	-537.200989	54.457584	486.019958	-492.091827	-220.914307	502.812592	-520.365967	129.353561	89.049316	-530.338440	-158.547256	90.562180	-553.723877	-7.416270	1374.019409	-372.949249	-300.077606	1343.788086	-441.073151	-129.635513	1382.554077	-433.001282	-138.535004	1655.346436	-637.086853	56.650299	1135.833008	-355.556824	-383.767761	1100.427856	-553.843445	159.040253	896.724609	-257.422577	-275.714111	874.432434	-436.286560	-101.514069	957.801758	484.329926	-11.866823	930.009644	491.321198	144.493835
-507.617065	-46.153896	865.615295	-420.491608	-183.151489	859.277222	-537.046326	54.646793	485.939087	-491.986450	-220.952942	502.795715	-520.094666	129.158630	88.878510	-530.412415	-158.588531	90.551918	-554.163635	-7.543746	1373.979370	-372.843048	-299.880127	1343.668213	-441.249512	-129.565598	1382.459961	-433.092896	-138.487183	1655.317261	-637.604309	56.173172	1135.654541	-355.792450	-383.907257	1100.426514	-554.906250	159.551804	896.978882	-258.314362	-276.463898	873.844604	-436.604156	-101.602928	957.715271	484.258118	-11.846815	930.002502	491.276581	144.520126
-508.035095	-46.447498	865.512268	-420.679626	-183.301331	859.246582	-536.910889	54.768040	485.863800	-491.946930	-221.100647	502.802734	-520.068665	129.087570	88.864677	-530.420044	-158.610046	90.608749	-554.635376	-7.704326	1373.977295	-372.742737	-299.686676	1343.573975	-441.420532	-129.464554	1382.372925	-433.180298	-138.410873	1655.274902	-638.454651	56.051579	1135.823975	-356.080078	-383.975800	1100.416382	-555.586548	159.543503	897.141663	-259.169708	-276.859161	873.372742	-436.962189	-101.749763	957.654053	484.181885	-11.882091	930.019226	491.244202	144.520782
-508.399872	-46.655613	865.459045	-420.848541	-183.400940	859.235413	-536.825623	54.884914	485.848053	-491.856476	-221.200272	502.759064	-520.035767	129.023163	88.896759	-530.535767	-158.698563	90.583427	-555.148682	-7.888303	1374.011719	-372.648224	-299.542847	1343.503906	-441.571442	-129.383347	1382.354492	-433.170807	-138.345886	1655.208618	-639.147766	55.875496	1135.934937	-356.616211	-383.722717	1100.296143	-556.840698	160.013611	897.400757	-260.051300	-276.916473	873.027466	-437.297089	-101.868942	957.636597	484.157288	-11.875149	930.007874	491.223328	144.510651
-508.699188	-46.887852	865.405396	-420.973145	-183.489120	859.244080	-536.646729	54.950924	485.848816	-491.795013	-221.328262	502.698395	-519.993164	128.919739	88.936150	-530.593689	-158.754288	90.531448	-555.576416	-8.056254	1374.123657	-372.528809	-299.379150	1343.444702	-441.946777	-129.429367	1382.097778	-433.245270	-138.263336	1655.191040	-639.922546	55.766155	1136.104248	-356.984436	-383.791779	1100.260620	-557.770874	160.026260	897.508850	-261.198914	-277.807587	872.291992	-437.607880	-102.001411	957.638550	484.157959	-11.798236	929.980103	491.183289	144.574295
-509.031708	-47.118786	865.377869	-421.079254	-183.593201	859.274902	-536.517395	54.998554	485.877441	-491.716644	-221.419403	502.636841	-519.898926	128.829880	88.980743	-530.615173	-158.843018	90.508514	-555.923096	-8.195903	1374.171631	-372.452332	-299.232880	1343.391235	-442.136475	-129.367081	1382.081787	-433.520508	-138.233139	1655.117065	-640.721680	55.692226	1136.333740	-357.389099	-383.796661	1100.212036	-558.560181	159.959396	897.606812	-262.338165	-278.429962	871.687439	-437.935211	-102.141556	957.667175	484.141632	-11.805445	929.959412	491.167725	144.553360
-509.387573	-47.367699	865.278809	-421.187225	-183.729965	859.272522	-536.428894	55.089676	485.838867	-491.658234	-221.530807	502.610596	-519.845215	128.762115	88.953255	-530.669067	-158.880951	90.476448	-556.338806	-8.338127	1374.179565	-372.386444	-299.100861	1343.326660	-442.342102	-129.274765	1382.071289	-433.545349	-138.172211	1655.031616	-641.383301	55.633793	1136.382568	-357.545197	-384.166473	1100.363159	-559.572449	159.997131	897.655945	-263.367889	-278.806702	871.320801	-438.254242	-102.263618	957.631409	484.139435	-11.820234	929.956970	491.164948	144.542892
-509.745361	-47.540501	865.177917	-421.326080	-183.826645	859.247559	-536.354126	55.162323	485.791870	-491.218109	-221.089233	502.262115	-519.744690	128.793335	88.922523	-530.462952	-158.766022	90.487305	-556.691040	-8.438172	1374.136841	-372.294647	-298.884766	1343.249023	-442.527252	-129.193192	1381.978760	-433.720886	-138.086304	1654.987793	-642.262573	55.854347	1136.648682	-357.939758	-384.305756	1100.404419	-560.570862	159.989090	897.678284	-264.723663	-279.880371	870.395142	-438.564850	-102.335190	957.577271	484.109100	-11.806561	929.953125	491.130402	144.549591
[truncated: 40 more columns]
