# Supplementary material for: A dyadic stimulus set of audiovisual affective displays for the study of multisensory, emotional, social interactions
Source: Behav Res Methods. 2015 Nov 5;48(4):1285–95. doi: 10.3758/s13428-015-0654-4 (PMC5101291; doi:10.3758/s13428-015-0654-4)
Supplement: Supplementary file 1 — (ZIP 270 MB) [file 13428_2015_654_MOESM1_ESM.zip › supplementary_material_2_stimuli_set_files/F/F21.txt]

-573.426941	99.687958	877.160095	-527.591919	-57.808701	869.839111	-643.433594	122.959435	501.254486	-589.032898	-128.491531	504.210876	-616.147217	135.152740	85.858177	-573.439087	-131.314362	89.028839	-567.668701	177.157410	1377.548096	-486.810455	-156.492752	1370.667358	-499.867950	25.882669	1394.620605	-515.931885	21.430553	1674.978271	-629.633972	264.797913	1138.121582	-507.169159	-259.473877	1135.006348	-517.664246	276.064423	887.919983	-399.205963	-209.621399	893.640991	-510.672302	28.283216	964.927551	590.753784	17.015453	932.413879	596.128662	173.137115
-573.416931	99.674965	877.168823	-527.554749	-57.814442	869.853088	-643.578613	123.104187	501.383240	-588.958313	-128.475845	504.195038	-616.122864	135.104630	85.880638	-573.503296	-131.326340	89.012611	-567.703918	177.094681	1377.581543	-486.690094	-156.542709	1370.646606	-499.820862	25.834894	1394.621826	-515.825684	21.372475	1674.962036	-629.929260	264.709564	1138.216797	-507.029022	-259.773895	1135.135742	-518.336060	276.198730	887.837158	-399.341583	-209.771271	893.532227	-510.661041	28.280285	964.943787	590.769653	16.988276	932.416565	596.158325	173.139664
-573.405762	99.647240	877.155518	-527.488342	-57.827946	869.842590	-643.588989	123.080750	501.370667	-588.902832	-128.516602	504.179077	-616.077881	135.046890	85.858345	-573.464294	-131.336075	89.031708	-567.735046	177.026611	1377.600098	-486.583710	-156.608231	1370.625000	-499.786957	25.780699	1394.639771	-515.741455	21.343716	1674.956055	-630.227051	264.614288	1138.261597	-506.970612	-259.840546	1135.114746	-519.035278	276.407715	887.749634	-399.455597	-209.880463	893.443970	-510.634308	28.272251	964.936096	590.784119	16.996252	932.419067	596.175110	173.134232
-573.396545	99.646172	877.151611	-527.443604	-57.825729	869.838440	-643.611084	123.038986	501.345398	-588.870300	-128.535995	504.178162	-616.048401	135.096924	85.991127	-573.612915	-131.363998	89.019051	-567.760681	176.970993	1377.634033	-486.482391	-156.649582	1370.611816	-499.754852	25.742723	1394.634888	-515.664612	21.292692	1674.945557	-630.545654	264.591034	1138.372314	-506.924713	-259.894318	1135.109985	-519.715149	276.512970	887.666809	-399.577301	-209.977554	893.364746	-510.617310	28.278711	964.935974	590.801758	16.995705	932.413696	596.210144	173.122406
-573.357849	99.641090	877.149475	-527.365051	-57.834152	869.843201	-643.583557	123.021988	501.350159	-588.780518	-128.553421	504.192413	-616.019592	135.027115	85.958145	-573.574463	-131.354065	89.027847	-567.785950	176.930588	1377.669922	-486.426697	-156.674911	1370.587402	-499.729126	25.717297	1394.657349	-515.596558	21.232025	1674.944824	-630.857483	264.559570	1138.478149	-506.865784	-260.032867	1135.114502	-520.384338	276.599823	887.554504	-399.675690	-210.022766	893.294861	-510.572845	28.281485	964.942688	590.825989	16.997898	932.419617	596.230591	173.142395
-573.313171	99.664391	877.161255	-527.300659	-57.776730	869.837891	-643.369507	122.850197	501.199646	-588.741455	-128.562653	504.199677	-615.892639	135.067184	86.017929	-573.500061	-131.341446	89.058357	-567.801819	176.885529	1377.702148	-486.361572	-156.699371	1370.573975	-499.695587	25.659470	1394.668335	-515.564331	21.156485	1674.917480	-631.153320	264.473694	1138.588501	-506.900360	-259.937164	1135.065796	-521.054504	276.714020	887.475342	-399.779388	-210.067825	893.223511	-510.532806	28.313965	964.952820	590.821960	16.997433	932.415527	596.245178	173.136887
-573.290955	99.639557	877.172546	-527.249084	-57.762688	869.848511	-643.541016	122.953560	501.317291	-588.713562	-128.552704	504.202301	-615.912598	135.014511	86.048538	-573.597168	-131.346588	89.061272	-567.815552	176.833878	1377.746460	-486.313477	-156.732101	1370.561157	-499.697937	25.629158	1394.683228	-515.508301	21.126762	1674.932373	-631.447327	264.418518	1138.682739	-506.888977	-260.005981	1135.081177	-521.686401	276.785614	887.378113	-399.883514	-210.064575	893.192810	-510.499817	28.316206	964.964905	590.832825	17.012684	932.408386	596.258118	173.125473
-573.220703	99.677681	877.159729	-527.131592	-57.749031	869.833191	-643.503296	122.947670	501.334320	-588.662109	-128.548843	504.221985	-615.859619	134.773422	85.837807	-573.600281	-131.348495	89.071541	-567.816406	176.824142	1377.775635	-486.262451	-156.748413	1370.578369	-499.662537	25.598232	1394.714478	-515.483032	21.074165	1674.935181	-631.730957	264.361847	1138.780029	-506.928070	-259.949738	1135.075195	-522.305908	276.780548	887.295654	-399.952576	-210.017166	893.163818	-510.426361	28.345089	964.959412	590.844910	16.981537	932.422241	596.302490	173.112762
-573.178711	99.684425	877.174927	-527.061279	-57.698475	869.826599	-643.437500	122.949570	501.308167	-588.653137	-128.562378	504.235382	-615.861938	134.739044	85.845047	-573.631165	-131.351395	89.062004	-567.822815	176.791702	1377.792725	-486.235168	-156.795105	1370.545166	-499.653595	25.578863	1394.720947	-515.476868	21.023003	1674.924316	-631.991150	264.319397	1138.836914	-506.977295	-259.927917	1135.052002	-522.883606	276.814758	887.216309	-400.031250	-209.969025	893.137024	-510.382324	28.366438	964.969604	590.863647	16.998634	932.420471	596.327026	173.123703
-573.118774	99.707108	877.154907	-526.956421	-57.700592	869.822998	-643.371338	122.928322	501.290405	-588.652283	-128.541595	504.241699	-615.830444	134.708588	85.833939	-573.631226	-131.352814	89.070557	-567.820923	176.783249	1377.816040	-486.204010	-156.804169	1370.540283	-499.636322	25.564009	1394.721191	-515.466309	20.982824	1674.910156	-632.250061	264.300812	1138.885376	-507.033295	-259.888367	1135.006470	-523.495544	276.872192	887.123169	-400.104675	-209.865173	893.123230	-510.310883	28.393021	964.961243	590.843323	16.979334	932.419678	596.316528	173.116837
-573.073486	99.720337	877.140808	-526.911804	-57.648891	869.821045	-643.056030	122.888367	501.235443	-588.672485	-128.516174	504.252502	-615.679443	134.755127	85.822968	-573.672363	-131.358963	89.065605	-567.830688	176.772797	1377.818604	-486.179443	-156.841492	1370.520020	-499.633209	25.552025	1394.717163	-515.457642	20.934021	1674.921997	-632.498413	264.318970	1138.952881	-507.083038	-259.872559	1134.987549	-524.088318	276.969421	887.046570	-400.166748	-209.754044	893.088257	-510.273438	28.431894	964.955933	590.889160	16.998577	932.388916	596.370544	173.120697
-573.035461	99.745911	877.119080	-526.843323	-57.601784	869.789734	-643.319580	122.972633	501.299408	-588.694092	-128.497635	504.246307	-615.789368	134.671982	85.828438	-573.687195	-131.370560	89.063889	-567.834229	176.769775	1377.828979	-486.157654	-156.841095	1370.501343	-499.581879	25.541704	1394.693481	-515.496155	20.875986	1674.894775	-632.678528	264.216278	1138.948853	-507.134491	-259.850708	1134.929321	-524.286865	276.966675	887.080078	-400.175018	-209.621475	893.074768	-510.218231	28.471960	964.928284	590.889404	16.982538	932.389648	596.381104	173.111374
-572.983582	99.790146	877.120178	-526.784973	-57.547176	869.779724	-643.327698	122.972557	501.295410	-588.723267	-128.459335	504.272766	-615.778015	134.652786	85.847282	-573.754333	-131.380661	89.076492	-567.835693	176.764084	1377.835693	-486.143707	-156.849380	1370.475342	-499.540558	25.538465	1394.675293	-515.508179	20.868259	1674.910889	-632.890930	264.150269	1138.982910	-507.173492	-259.799469	1134.889893	-524.808289	277.090027	886.979919	-400.229126	-209.444855	893.066772	-510.163849	28.516829	964.924500	590.879333	16.978521	932.390747	596.377991	173.113708
-572.946106	99.839172	877.126892	-526.747253	-57.501560	869.778015	-643.313904	122.963173	501.309387	-588.773987	-128.450378	504.274109	-615.749329	134.649551	85.822441	-573.680481	-131.363403	89.085548	-567.832642	176.791443	1377.845459	-486.124359	-156.868637	1370.452637	-499.524597	25.563057	1394.684204	-515.545654	20.831406	1674.915039	-633.104614	264.141235	1139.037231	-507.232758	-259.718048	1134.851074	-525.247803	276.955322	886.889954	-400.253174	-209.263565	893.051270	-510.114960	28.562714	964.922241	590.902588	16.982819	932.398132	596.413757	173.108643
-572.906067	99.844460	877.129761	-526.699890	-57.458679	869.778198	-643.111694	122.977463	501.247223	-588.890564	-128.387573	504.304901	-615.648804	134.702179	85.821541	-573.853210	-131.383789	89.093056	-567.836060	176.812347	1377.845825	-486.123444	-156.852875	1370.449097	-499.480377	25.587978	1394.694092	-515.630493	20.785501	1674.896606	-633.294067	264.139740	1139.054932	-507.264221	-259.709808	1134.838989	-525.669678	276.939819	886.797485	-400.253235	-209.055969	893.078613	-510.062103	28.591734	964.919373	590.890442	16.978123	932.389526	596.417542	173.089355
-572.825439	99.870750	877.126465	-526.605713	-57.425560	869.769287	-643.108032	122.942375	501.229370	-588.951355	-128.325958	504.354889	-615.616150	134.714249	85.796661	-573.842590	-131.382645	89.096352	-567.839661	176.846695	1377.842163	-486.116180	-156.842270	1370.433472	-499.478333	25.625826	1394.680908	-515.682312	20.748299	1674.906860	-633.513000	264.170929	1139.101440	-507.278168	-259.686829	1134.836426	-526.405090	277.027069	886.552612	-400.267944	-208.836121	893.084229	-509.973816	28.622192	964.912842	590.921997	16.974173	932.401245	596.424316	173.096405
-572.802307	99.925591	877.142151	-526.614258	-57.352955	869.785522	-643.205078	122.887032	501.166077	-589.038452	-128.289963	504.349426	-615.691345	134.677734	85.786705	-573.871887	-131.378632	89.093437	-567.842834	176.916977	1377.851440	-486.120758	-156.822037	1370.399780	-499.467377	25.655863	1394.679688	-515.728577	20.744272	1674.920044	-633.635559	264.189178	1139.116577	-507.364990	-259.368713	1134.621216	-526.790955	277.208008	886.479919	-400.252411	-208.638153	893.050781	-509.948700	28.684652	964.921204	590.909607	16.965549	932.410889	596.419678	173.092117
-572.753418	99.984055	877.127380	-526.565796	-57.327515	869.767273	-643.380066	123.052620	501.273956	-589.171448	-128.307526	504.377838	-615.733093	134.640091	85.820351	-573.851807	-131.374390	89.096138	-567.819580	176.950836	1377.850952	-486.115265	-156.788132	1370.397583	-499.449738	25.694023	1394.686523	-515.804077	20.710814	1674.919922	-633.763916	264.199371	1139.128418	-507.314301	-259.525452	1134.720947	-527.137024	277.209167	886.386658	-400.243134	-208.415985	893.094727	-509.893982	28.724838	964.902161	590.951843	16.973669	932.392334	596.464600	173.116486
-572.694092	100.037781	877.140320	-526.514832	-57.281105	869.754639	-643.362732	123.084526	501.258850	-589.244873	-128.204666	504.365021	-615.725769	134.623138	85.829346	-573.781921	-131.362152	89.079277	-567.803833	177.007294	1377.873047	-486.113647	-156.773956	1370.384766	-499.435883	25.721588	1394.690186	-515.914185	20.681293	1674.897339	-633.853210	264.190735	1139.138428	-507.305145	-259.423340	1134.670898	-527.471252	277.307098	886.341858	-400.205597	-208.188660	893.112122	-509.840454	28.756977	964.904480	590.957031	16.940731	932.387512	596.489990	173.065765
-572.678162	100.068832	877.112610	-526.565430	-57.218582	869.742676	-643.202026	122.924210	501.134277	-589.326660	-128.153320	504.359161	-615.650635	134.638901	85.824089	-573.791321	-131.378006	89.088394	-567.786499	177.062836	1377.870483	-486.119720	-156.721710	1370.389038	-499.418304	25.773664	1394.684448	-516.000000	20.654322	1674.898193	-633.934875	264.203064	1139.170776	-507.288666	-259.338898	1134.645264	-527.744995	277.341278	886.272949	-400.141235	-207.910553	893.148621	-509.837769	28.803879	964.875916	590.977661	16.918978	932.395020	596.509766	173.060806
-572.649536	100.113335	877.111084	-526.543091	-57.202682	869.741760	-643.208801	122.948799	501.101959	-589.429932	-128.159286	504.381348	-615.643188	134.648849	85.815010	-573.770874	-131.360764	89.067696	-567.790100	177.132141	1377.873779	-486.122162	-156.662643	1370.393433	-499.423523	25.838938	1394.675049	-516.116455	20.609390	1674.872681	-633.953796	264.174133	1139.145020	-507.247345	-259.211517	1134.618164	-527.635681	277.329102	886.361389	-400.069000	-207.648575	893.183960	-509.801941	28.834738	964.870178	590.990295	16.912716	932.415527	596.510132	173.056992
-572.656921	100.208542	877.149536	-526.628174	-57.098591	869.756836	-643.306030	122.998619	501.116150	-589.555664	-128.134293	504.418304	-615.690186	134.620255	85.791031	-573.867798	-131.379333	89.088577	-567.780151	177.205826	1377.865356	-486.142029	-156.608521	1370.402344	-499.425232	25.891634	1394.679077	-516.207825	20.598625	1674.878296	-634.003967	264.170685	1139.137817	-507.222473	-259.053040	1134.591187	-527.749451	277.258636	886.309326	-399.968597	-207.330536	893.232056	-509.815613	28.911636	964.884583	591.006836	16.912783	932.414307	596.539673	173.053162
-572.614197	100.261536	877.126160	-526.616394	-57.082253	869.750732	-643.321472	123.031937	501.112152	-589.603821	-128.054977	504.428711	-615.680420	134.625092	85.795265	-573.827209	-131.371536	89.111526	-567.764709	177.285034	1377.852051	-486.167633	-156.539856	1370.405273	-499.424561	25.981909	1394.684326	-516.291748	20.645588	1674.914307	-634.044250	264.235352	1139.116699	-507.189819	-258.890717	1134.558838	-527.884277	277.249695	886.244873	-399.860199	-207.036743	893.286560	-509.779449	28.949644	964.865662	591.039551	16.910360	932.416565	596.571350	173.046906
-572.616638	100.355621	877.126709	-526.700684	-57.009674	869.748962	-643.369812	123.076767	501.111450	-589.648621	-127.992729	504.409668	-615.639893	134.657959	85.781303	-573.689331	-131.351364	89.113068	-567.777405	177.346725	1377.847046	-486.187469	-156.475143	1370.416626	-499.437653	26.038364	1394.668457	-516.401978	20.655441	1674.911621	-634.066833	264.286469	1139.095703	-507.140350	-258.730499	1134.523438	-527.982422	277.301147	886.189636	-399.751282	-206.755936	893.323303	-509.803589	29.015787	964.858093	591.032532	16.857687	932.424255	596.572266	173.048416
-572.583984	100.431076	877.105469	-526.717651	-56.957359	869.751465	-643.440125	123.114594	501.108429	-589.718079	-127.932655	504.404022	-615.652466	134.661453	85.778343	-573.686401	-131.346375	89.082138	-567.783752	177.448746	1377.827271	-486.225708	-156.386353	1370.406860	-499.471649	26.104771	1394.650757	-516.529846	20.656435	1674.908203	-634.058594	264.346924	1139.047729	-507.034943	-258.676392	1134.531128	-528.007813	277.329254	886.139526	-399.636383	-206.470810	893.356323	-509.786957	29.082581	964.844604	591.084717	16.892971	932.411316	596.597351	173.057755
-572.611267	100.520737	877.091858	-526.811707	-56.901787	869.739624	-643.546570	123.178314	501.137512	-589.744019	-127.812477	504.379852	-615.710388	134.631943	85.808960	-573.642700	-131.335999	89.066788	-567.783203	177.522339	1377.809448	-486.282288	-156.294556	1370.406250	-499.484711	26.196594	1394.646729	-516.655579	20.674770	1674.917480	-634.056763	264.417664	1139.031372	-506.951599	-258.613617	1134.530884	-528.000610	277.377136	886.088623	-399.492310	-206.157547	893.388489	-509.824158	29.145016	964.822449	591.110840	16.903666	932.399292	596.613647	173.063858
-572.625671	100.599716	877.110901	-526.869263	-56.856052	869.733215	-643.619568	123.209038	501.121796	-589.779846	-127.781563	504.398956	-615.730103	134.664185	85.778099	-573.577393	-131.327026	89.065659	-567.801025	177.610764	1377.795044	-486.339294	-156.223526	1370.384521	-499.532562	26.246958	1394.644653	-516.784302	20.695534	1674.927246	-634.021851	264.477966	1138.993774	-506.874756	-258.486328	1134.503540	-527.945862	277.393097	886.071533	-399.350433	-205.832184	893.409546	-509.841339	29.185913	964.822327	591.132507	16.872713	932.400024	596.627136	173.032196
-572.609924	100.683929	877.106689	-526.925049	-56.812046	869.736328	-643.674255	123.267540	501.151855	-589.771545	-127.671173	504.370758	-615.720032	134.674103	85.789246	-573.539307	-131.310516	89.048325	-567.793823	177.685608	1377.762817	-486.410706	-156.109314	1370.387939	-499.583405	26.335901	1394.634033	-516.926331	20.743238	1674.933350	-634.007996	264.605621	1138.985474	-506.869019	-258.129791	1134.305176	-528.131592	277.362854	885.892944	-399.143707	-205.489319	893.430969	-509.846558	29.238815	964.816223	591.176941	16.862301	932.397644	596.664490	173.014755
-572.609680	100.759560	877.091980	-526.969299	-56.756355	869.739685	-643.740967	123.348579	501.142944	-589.786499	-127.593697	504.365997	-615.762817	134.646576	85.794098	-573.512085	-131.306808	89.040878	-567.787170	177.767212	1377.749146	-486.447937	-156.045547	1370.371094	-499.609222	26.387583	1394.622314	-517.061401	20.778723	1674.934326	-633.930298	264.685425	1138.927979	-506.767548	-258.105499	1134.368042	-528.049988	277.546539	885.859009	-398.970886	-205.132111	893.489380	-509.860779	29.305124	964.807068	591.227966	16.865980	932.409119	596.691528	173.027634
-572.606140	100.857193	877.116211	-527.052551	-56.693184	869.766602	-644.016174	123.600838	501.331573	-589.829102	-127.532547	504.377289	-615.812317	134.620895	85.826576	-573.386230	-131.281998	89.073456	-567.875305	177.892395	1377.734619	-486.601227	-155.936127	1370.387695	-499.701752	26.482033	1394.615723	-517.215942	20.839163	1674.945313	-633.852722	264.800079	1138.896729	-506.711700	-257.920471	1134.307739	-527.858459	277.570313	885.850159	-398.770844	-204.825104	893.565125	-509.891510	29.366257	964.830200	591.247375	16.864384	932.399170	596.712158	173.021255
-572.617981	100.991264	877.103394	-527.117493	-56.646248	869.780090	-643.873474	123.524994	501.180786	-589.862488	-127.470222	504.371674	-615.776978	134.597244	85.822388	-573.460632	-131.270676	89.073883	-567.906921	177.975494	1377.706177	-486.740021	-155.842758	1370.383545	-499.775940	26.557205	1394.611450	-517.397583	20.865030	1674.929199	-633.752686	264.913910	1138.836182	-506.661530	-257.759705	1134.281616	-527.640686	277.616058	885.829956	-398.599121	-204.514206	893.604126	-509.932556	29.453697	964.831970	591.269836	16.845041	932.407471	596.718506	173.020523
-572.623962	101.077278	877.104492	-527.222412	-56.531250	869.763611	-643.878845	123.559433	501.148041	-589.861694	-127.392059	504.363464	-615.785767	134.581894	85.822876	-573.374023	-131.257782	89.073326	-567.962891	178.070145	1377.685181	-486.896637	-155.779022	1370.348633	-499.870819	26.631083	1394.602173	-517.573120	20.914391	1674.935547	-633.640686	265.019745	1138.777832	-506.637268	-257.612091	1134.212891	-527.335327	277.552765	885.823547	-398.412537	-204.191833	893.639404	-509.981415	29.522213	964.823914	591.342712	16.844767	932.393250	596.760254	173.007477
-572.604797	101.222855	877.113708	-527.270386	-56.439667	869.786133	-643.940308	123.674377	501.175842	-589.874451	-127.328125	504.369751	-615.841492	134.552094	85.816048	-573.383667	-131.239166	89.041351	-568.021179	178.167221	1377.665405	-487.058350	-155.684982	1370.365234	-499.971008	26.681786	1394.603516	-517.734619	21.003662	1674.952881	-633.514343	265.106384	1138.739380	-506.647247	-257.358215	1134.117798	-527.050720	277.592041	885.838013	-398.246246	-203.848740	893.669739	-510.016937	29.622425	964.850464	591.369019	16.825594	932.408630	596.779236	173.006561
-572.601501	101.301605	877.113159	-527.339355	-56.350380	869.768860	-643.902893	123.747108	501.155121	-589.905396	-127.276253	504.355713	-615.841187	134.522400	85.826584	-573.282288	-131.227478	89.048912	-568.079651	178.257965	1377.663086	-487.251282	-155.613739	1370.368164	-500.080078	26.752934	1394.605591	-517.930115	21.067198	1674.967041	-633.351990	265.179657	1138.661377	-506.641113	-257.173553	1134.063721	-526.344604	277.403046	886.019104	-398.012207	-203.442047	893.885071	-510.060516	29.675541	964.848633	591.415833	16.819176	932.396545	596.808899	172.998779
-572.570740	101.387680	877.092468	-527.370239	-56.283558	869.772339	-643.920227	123.832138	501.156555	-589.874023	-127.193741	504.369202	-615.888672	134.477554	85.819069	-573.193481	-131.178543	89.062218	-568.168335	178.354507	1377.643433	-487.423859	-155.545547	1370.363647	-500.199127	26.844915	1394.612671	-518.132507	21.153616	1674.977539	-633.202087	265.282837	1138.634399	-506.653351	-257.048126	1134.045166	-525.961243	277.437561	886.058472	-397.893158	-203.203140	893.834534	-510.081543	29.743059	964.849915	591.446350	16.774553	932.404297	596.833313	172.958755
-572.538818	101.521851	877.071350	-527.394470	-56.214523	869.774109	-643.942810	123.944824	501.168427	-589.838745	-127.109306	504.327667	-615.862488	134.488342	85.811920	-573.137634	-131.165359	89.063538	-568.255798	178.432236	1377.632202	-487.623749	-155.475815	1370.367310	-500.327911	26.903328	1394.615234	-518.341309	21.233864	1674.980347	-633.047424	265.410492	1138.567749	-506.725342	-256.711029	1133.877075	-525.539124	277.455200	886.102844	-397.719940	-202.916473	893.917297	-510.096008	29.835121	964.848999	591.481750	16.785381	932.401611	596.847046	172.977249
-572.487549	101.638504	877.042969	-527.391113	-56.130787	869.768494	-644.125183	124.239632	501.331879	-589.781677	-127.005211	504.341339	-615.939636	134.428192	85.842178	-573.193604	-131.123383	89.037193	-568.348450	178.517471	1377.598267	-487.816132	-155.392654	1370.383057	-500.476532	26.996372	1394.622803	-518.551880	21.322096	1674.999268	-632.941406	265.571014	1138.552002	-506.854675	-256.390228	1133.825806	-525.407715	277.585632	886.038635	-397.565491	-202.612762	893.986633	-510.098602	29.925669	964.845764	591.525635	16.746742	932.420898	596.898987	172.949921
-572.471497	101.765213	877.028564	-527.458008	-56.023426	869.774231	-643.928467	124.180687	501.174255	-589.741333	-126.940407	504.348663	-615.904114	134.411469	85.879272	-573.086365	-131.103714	89.041496	-568.452576	178.616760	1377.598877	-488.018433	-155.325592	1370.383423	-500.630463	27.060802	1394.638672	-518.786682	21.401611	1675.012939	-632.763184	265.684326	1138.476318	-506.940277	-256.194061	1133.807861	-524.985291	277.658997	886.130737	-397.377960	-202.279755	894.017639	-510.143433	30.026573	964.851135	591.547546	16.741974	932.430603	596.911621	172.935257
-572.428223	101.855469	877.021179	-527.483643	-55.914158	869.786560	-644.075806	124.461006	501.325409	-589.633667	-126.869049	504.325775	-615.962769	134.367523	85.855835	-573.070801	-131.090012	89.055061	-568.570557	178.708633	1377.590210	-488.260681	-155.254150	1370.398071	-500.814514	27.123123	1394.637817	-519.020569	21.464378	1675.024048	-632.605164	265.827026	1138.427734	-507.060242	-256.010254	1133.752686	-524.495544	277.741089	886.229919	-397.287292	-201.968658	894.197815	-510.162079	30.112810	964.866638	591.609680	16.755917	932.420410	596.928955	172.948532
-572.379211	101.941216	877.005371	-527.472595	-55.844822	869.802124	-644.041260	124.551834	501.315460	-589.529358	-126.811462	504.335327	-615.974060	134.358917	85.891167	-572.976929	-131.032639	89.051689	-568.670532	178.804871	1377.582520	-488.550140	-155.178802	1370.414429	-500.999725	27.211357	1394.672852	-519.261414	21.543427	1675.030518	-632.424500	265.958130	1138.342285	-507.170471	-255.891098	1133.709473	-524.034424	277.857208	886.313049	-397.170135	-201.646317	894.327087	-510.171936	30.186102	964.884216	591.635620	16.741592	932.424377	596.962402	172.929871
-572.299316	102.093445	876.981384	-527.487976	-55.731087	869.797302	-643.940613	124.671120	501.338379	-589.374207	-126.723854	504.315155	-615.961182	134.360046	85.903908	-572.885071	-131.015274	89.055344	-568.819641	178.885345	1377.556641	-488.817474	-155.104065	1370.429688	-501.209595	27.265522	1394.675049	-519.522644	21.614822	1675.044922	-632.266235	266.105103	1138.282104	-507.234772	-255.853455	1133.740723	-523.522278	277.901031	886.422852	-397.026520	-201.258606	894.617310	-510.168884	30.295490	964.884277	591.653381	16.745733	932.414246	596.962097	172.933716
-572.221558	102.170479	876.971680	-527.444885	-55.667965	869.822754	-643.872009	124.777588	501.324402	-589.188171	-126.645447	504.322418	-615.923462	134.294678	85.896751	-572.852844	-130.994659	89.045105	-568.978943	178.989075	1377.547974	-489.130798	-155.024902	1370.424194	-501.432556	27.355484	1394.687866	-519.815674	21.675983	1675.037842	-632.124634	266.272278	1138.210205	-507.420898	-255.738831	1133.716187	-522.979919	277.921021	886.529480	-396.983521	-201.047440	894.604187	-510.153534	30.362942	964.911926	591.727783	16.739391	932.416504	597.003967	172.934067
-572.156189	102.287224	876.960754	-527.452576	-55.545094	869.841736	-643.774231	124.851967	501.332977	-588.992615	-126.537369	504.288788	-615.958740	134.267548	85.890923	-572.820618	-130.968979	89.045403	-569.152832	179.074677	1377.512085	-489.429443	-154.959045	1370.461548	-501.634766	27.412373	1394.721069	-520.074158	21.781218	1675.076416	-631.987000	266.408691	1138.126465	-507.555328	-255.738525	1133.787964	-522.423157	277.944183	886.618347	-396.905670	-200.751801	894.742004	-510.152466	30.473526	964.928711	591.748718	16.711496	932.414673	597.032410	172.893509
-572.055420	102.385277	876.957764	-527.416687	-55.474072	869.885986	-643.663025	124.962364	501.312988	-588.780884	-126.471725	504.289124	-615.917542	134.251907	85.904579	-572.723022	-130.917313	89.043770	-569.334229	179.167099	1377.491821	-489.739258	-154.912964	1370.502319	-501.858215	27.493385	1394.731445	-520.406982	21.848764	1675.074463	-631.850037	266.540863	1138.047363	-507.803436	-255.531738	1133.743164	-521.859070	278.008484	886.774231	-396.844482	-200.477676	894.887085	-510.121460	30.556679	964.965637	591.772949	16.701069	932.432739	597.048828	172.893478
-571.957520	102.512314	876.977783	-527.366638	-55.394718	869.931641	-643.521667	125.062927	501.310089	-588.543762	-126.368233	504.294708	-615.942505	134.213226	85.926247	-572.685974	-130.886124	89.051704	-569.472351	179.265137	1377.475708	-490.043182	-154.862183	1370.545410	-502.102203	27.558647	1394.779175	-520.696838	21.954628	1675.114868	-631.707031	266.672516	1137.965332	-508.036652	-255.338211	1133.733643	-521.303894	278.085297	886.919006	-396.824738	-200.217911	895.012756	-510.094177	30.646446	965.019714	591.782166	16.715916	932.429260	597.053284	172.894012
-571.818481	102.650200	876.973328	-527.294739	-55.274986	869.966370	-643.371765	125.124634	501.321198	-588.336243	-126.284439	504.287292	-615.942810	134.147263	85.941086	-572.550354	-130.852646	89.048386	-569.638306	179.363495	1377.474609	-490.396088	-154.798935	1370.591187	-502.336578	27.642115	1394.818237	-520.998535	22.029747	1675.143921	-631.551086	266.796326	1137.911133	-508.372986	-255.011658	1133.638672	-520.728210	278.198151	887.072754	-396.803314	-199.957352	895.132385	-510.039246	30.765081	965.057434	591.805176	16.706995	932.434143	597.071167	172.907898
-571.675720	102.778389	876.973877	-527.203125	-55.172050	869.995422	-643.232178	125.259644	501.334869	-588.126465	-126.241051	504.270325	-615.942810	134.124847	85.938171	-572.533569	-130.830276	89.087128	-569.832825	179.473785	1377.459961	-490.728607	-154.729492	1370.638916	-502.588654	27.706835	1394.845825	-521.290710	22.091061	1675.187500	-631.417053	266.923340	1137.836792	-508.632416	-254.936981	1133.662720	-520.181458	278.241333	887.201843	-396.778442	-199.682968	895.272949	-509.980103	30.865726	965.098389	591.854675	16.685478	932.434326	597.106812	172.874069
-571.536926	102.907089	876.988647	-527.125183	-55.039429	870.024597	-643.101501	125.385452	501.343567	-587.897644	-126.138908	504.223755	-615.947815	134.083939	85.971619	-572.481628	-130.792694	89.070435	-570.009705	179.576614	1377.454834	-491.069977	-154.635559	1370.674316	-502.843140	27.755959	1394.869629	-521.631409	22.154707	1675.174561	-631.302551	267.105988	1137.763428	-508.897339	-254.849319	1133.688721	-519.646545	278.220856	887.304504	-396.830353	-199.453552	895.402893	-509.924164	30.973907	965.144714	591.870300	16.696644	932.435974	597.105103	172.889694
-571.384705	103.033020	876.987366	-527.024902	-54.928474	870.043945	-642.910828	125.483009	501.324158	-587.680847	-126.082710	504.236725	-615.935669	134.062958	85.995010	-572.493652	-130.781799	89.081268	-570.205688	179.660828	1377.420532	-491.432922	-154.589874	1370.702148	-503.096252	27.853138	1394.895142	-521.995117	22.216326	1675.190674	-631.162231	267.217255	1137.702881	-509.217560	-254.638702	1133.616089	-519.031494	278.219482	887.407593	-396.878387	-199.246719	895.527161	-509.855164	31.073475	965.179749	591.898804	16.698708	932.433289	597.144531	172.901794
-571.232300	103.154510	876.984131	-526.903870	-54.830383	870.064697	-642.752136	125.571800	501.317322	-587.425720	-125.980598	504.233368	-615.937073	133.996918	85.992928	-572.386536	-130.730957	89.062157	-570.408325	179.765747	1377.407593	-491.791321	-154.554642	1370.737549	-503.361328	27.919970	1394.929321	-522.408081	22.206625	1675.176514	-631.011963	267.329681	1137.614990	-509.541931	-254.517471	1133.624634	-518.384216	278.221130	887.543701	-396.963257	-199.043686	895.662537	-509.779480	31.169994	965.215698	591.917297	16.683012	932.432312	597.134216	172.898819
-571.093872	103.306557	876.991760	-526.820557	-54.725185	870.091187	-642.559570	125.670639	501.308960	-587.188354	-125.901756	504.221893	-615.920532	134.002823	85.978851	-572.320618	-130.697235	89.097557	-570.537964	179.831741	1377.408203	-492.114136	-154.512726	1370.771606	-503.593170	27.954376	1394.959595	-522.722046	22.316481	1675.250610	-630.880127	267.424377	1137.506226	-509.789368	-254.667480	1133.817871	-517.815063	278.191284	887.701172	-397.087524	-198.875977	895.810303	-509.721252	31.277994	965.256897	591.917664	16.678514	932.430725	597.143616	172.887604
-570.906128	103.391487	876.981201	-526.672302	-54.637005	870.095947	-642.265564	125.711121	501.277344	-586.922974	-125.787041	504.217712	-615.869141	133.998474	85.990234	-572.350342	-130.664688	89.103287	-570.735474	179.974731	1377.379395	-492.489685	-154.462158	1370.840942	-503.834625	28.022673	1394.977905	-523.113525	22.350927	1675.256714	-630.743958	267.519440	1137.404907	-510.164856	-254.450424	1133.783569	-517.187622	278.126343	887.833374	-397.207153	-198.719620	895.928101	-509.614349	31.345503	965.281555	591.940613	16.685658	932.439697	597.156799	172.884048
-570.753784	103.539711	876.981079	-526.576050	-54.470860	870.102112	-642.124878	125.822426	501.278046	-586.696289	-125.698906	504.224152	-615.862732	133.993881	86.004875	-572.355042	-130.650620	89.121429	-571.001892	180.127777	1377.322998	-492.901093	-154.365967	1370.867798	-504.150879	28.125769	1395.000488	-523.483521	22.405762	1675.301147	-630.615112	267.577911	1137.280273	-510.506653	-254.272873	1133.773315	-516.528259	278.045471	887.968262	-397.364380	-198.580063	896.041016	-509.549469	31.475374	965.312012	591.964417	16.692142	932.428162	597.153198	172.889496
-570.578247	103.701500	876.988464	-526.444885	-54.349083	870.109802	-641.969910	125.891769	501.309784	-586.453735	-125.568504	504.211212	-615.893188	133.978226	85.995354	-572.425415	-130.644928	89.121948	-571.193298	180.225891	1377.276367	-493.246063	-154.296616	1370.927246	-504.411621	28.194920	1395.025635	-523.866089	22.440884	1675.320068	-630.504089	267.662262	1137.178589	-510.847229	-254.126907	1133.733521	-515.941650	277.956116	888.032654	-397.526367	-198.475250	896.141785	-509.453522	31.587404	965.346191	591.979736	16.662252	932.438599	597.163208	172.855606
-570.391602	103.822975	876.984314	-526.276245	-54.274765	870.104492	-641.812927	126.012581	501.326599	-586.232544	-125.442551	504.185944	-615.892334	133.969238	86.030502	-572.356201	-130.599487	89.141762	-571.401306	180.328186	1377.239014	-493.563599	-154.252655	1370.981934	-504.678101	28.269754	1395.070679	-524.247681	22.487789	1675.344360	-630.368469	267.719635	1137.035400	-511.175140	-254.009018	1133.768188	-515.355835	277.855682	888.089294	-397.717255	-198.395050	896.252747	-509.335297	31.660370	965.368591	591.983887	16.661629	932.442566	597.167419	172.854965
-570.241455	103.952019	876.985535	-526.174988	-54.141827	870.105103	-641.730164	126.121902	501.362610	-586.090820	-125.362679	504.192474	-615.735291	133.685287	85.864357	-572.400513	-130.590500	89.132500	-571.580200	180.446869	1377.191406	-493.907867	-154.203995	1371.032349	-504.937042	28.363815	1395.076782	-524.647583	22.529913	1675.358154	-630.234558	267.753326	1136.876831	-511.526978	-253.914230	1133.816040	-514.760132	277.728424	888.121033	-397.923370	-198.302017	896.338013	-509.261780	31.763514	965.393738	591.985962	16.658398	932.442871	597.170532	172.860245
-570.097412	104.085060	877.013855	-526.041931	-54.002663	870.120300	-641.607910	126.219681	501.389252	-585.968079	-125.314507	504.181580	-615.921509	133.946579	86.074829	-572.489807	-130.568253	89.140205	-571.768982	180.529160	1377.124268	-494.247040	-154.134171	1371.097656	-505.179840	28.429016	1395.126465	-525.035583	22.562716	1675.394043	-630.098450	267.780762	1136.714111	-511.887543	-253.804291	1133.852051	-514.137451	277.561005	888.163696	-398.151337	-198.253143	896.407166	-509.177612	31.873304	965.440491	592.003601	16.656054	932.443787	597.176819	172.848969
-569.914978	104.155212	876.997314	-525.904358	-53.881935	870.126404	-641.467773	126.313606	501.380127	-585.880310	-125.278450	504.215637	-615.919189	133.953278	86.086617	-572.482605	-130.558273	89.171783	-571.992676	180.643112	1377.055176	-494.567963	-154.045639	1371.161011	-505.439911	28.529594	1395.149414	-525.429688	22.595760	1675.414307	-629.967773	267.766113	1136.505493	-512.250671	-253.707245	1133.920776	-513.414246	277.358856	888.185059	-398.412598	-198.212082	896.481995	-509.078857	31.954819	965.462219	591.987915	16.655214	932.440002	597.149841	172.845932
-569.756348	104.292969	877.016052	-525.747131	-53.790462	870.127686	-641.363525	126.415710	501.398163	-585.786377	-125.208885	504.238220	-615.910706	133.932999	86.093872	-572.470642	-130.548615	89.200241	-572.185059	180.765198	1376.965088	-494.869507	-153.969864	1371.245850	-505.695923	28.605145	1395.195679	-525.836121	22.625526	1675.432007	-629.845459	267.759583	1136.295654	-512.593262	-253.632980	1133.988770	-512.676758	277.159027	888.216980	-398.674255	-198.201614	896.541016	-508.981110	32.038982	965.499939	591.997314	16.659031	932.432678	597.159851	172.851288
-569.511902	104.335632	877.000671	-525.404419	-53.672909	870.191284	-641.248657	126.544861	501.426331	-585.616333	-125.088287	504.255341	-615.894897	133.945679	86.087044	-572.472107	-130.513107	89.200211	-572.373901	180.889832	1376.894409	-495.137238	-153.914871	1371.300293	-505.944885	28.686247	1395.205933	-526.252808	22.629343	1675.456177	-629.701355	267.747742	1136.099854	-512.931641	-253.549805	1134.035767	-512.052551	277.007660	888.215515	-398.955536	-198.203903	896.587219	-508.790680	32.161880	965.564270	591.988342	16.654083	932.439758	597.146790	172.838181
-569.430237	104.530876	877.022766	-525.458984	-53.539505	870.126343	-641.157410	126.647835	501.467560	-585.577454	-124.988358	504.223938	-615.926636	133.930298	86.090103	-572.529846	-130.508453	89.178070	-572.575500	180.982117	1376.817627	-495.402008	-153.888092	1371.338379	-506.135925	28.762180	1395.193115	-526.668152	22.646070	1675.448975	-629.572144	267.686340	1135.917480	-513.236755	-253.595596	1134.175415	-511.321289	276.874542	888.236938	-399.265106	-198.256989	896.640259	-508.782806	32.237556	965.551758	591.968323	16.628359	932.441528	597.123840	172.827118
-569.253967	104.660400	877.008423	-525.320068	-53.408485	870.128357	-641.046265	126.752197	501.474182	-585.521362	-124.918587	504.234497	-615.929077	133.932724	86.091545	-572.531128	-130.507904	89.200928	-572.765869	181.118835	1376.741943	-495.666107	-153.793564	1371.382813	-506.363068	28.846470	1395.228760	-527.021606	22.690907	1675.504150	-629.387939	267.609711	1135.722412	-513.577271	-253.503677	1134.207153	-510.400696	276.716827	888.379761	-399.579163	-198.338150	896.666382	-508.682617	32.351242	965.570923	591.960815	16.640942	932.441101	597.104736	172.836853
-569.093689	104.804314	877.023438	-525.163696	-53.302322	870.125427	-640.904724	126.870186	501.504730	-585.504150	-124.888199	504.226929	-615.912537	133.925186	86.125183	-572.533020	-130.509293	89.196373	-572.985657	181.218918	1376.663330	-495.964539	-153.713882	1371.424805	-506.580750	28.963053	1395.192749	-527.404419	22.731571	1675.518066	-629.261536	267.610565	1135.533325	-513.880005	-253.425537	1134.254150	-509.897156	276.658539	888.313293	-399.892975	-198.413162	896.683533	-508.579620	32.446815	965.602356	591.960571	16.631304	932.454163	597.096985	172.835983
-568.965271	104.934784	877.004639	-525.022278	-53.186840	870.097778	-640.788452	126.934021	501.496216	-585.449646	-124.791451	504.221527	-615.886475	133.925201	86.132858	-572.502686	-130.505798	89.187614	-573.247070	181.359451	1376.589966	-496.286987	-153.596359	1371.467041	-506.848267	29.091896	1395.221069	-527.811646	22.757061	1675.512939	-629.174866	267.630615	1135.384521	-514.198486	-253.290131	1134.253784	-509.756897	276.744049	888.108276	-400.209076	-198.522156	896.685791	-508.489594	32.553837	965.599060	591.938904	16.625864	932.457092	597.065063	172.828445
-568.826843	105.041496	876.999023	-524.908142	-53.071983	870.103882	-640.661438	127.030182	501.493256	-585.445984	-124.716080	504.232117	-615.848938	133.942368	86.145119	-572.539856	-130.466965	89.156937	-573.445923	181.454041	1376.495483	-496.516846	-153.503052	1371.525513	-507.070526	29.203888	1395.261353	-528.189819	22.800457	1675.528564	-629.033508	267.564331	1135.177612	-514.504700	-253.225098	1134.327271	-509.334229	276.810120	887.996643	-400.500854	-198.664200	896.712585	-508.414886	32.650532	965.621887	591.949951	16.644398	932.447205	597.062622	172.831573
-568.715942	105.179871	876.991028	-524.839722	-52.941746	870.087036	-640.563477	127.131485	501.478699	-585.474426	-124.648758	504.227692	-615.859619	133.934906	86.155518	-572.530945	-130.470184	89.178169	-573.691956	181.570816	1376.397949	-496.753723	-153.416138	1371.562012	-507.260315	29.309286	1395.257446	-528.600708	22.836084	1675.524658	-628.855408	267.491486	1134.952881	-514.791687	-253.167679	1134.387207	-508.674408	276.856659	888.066345	-400.828094	-198.836029	896.730347	-508.356445	32.759724	965.624329	591.934387	16.650492	932.446228	597.030945	172.845337
-568.614319	105.291206	876.987732	-524.747498	-52.815201	870.064575	-640.470337	127.202461	501.484985	-585.444885	-124.570847	504.223846	-615.845398	133.944244	86.152809	-572.505310	-130.444885	89.171974	-573.839111	181.682297	1376.288940	-496.908508	-153.327469	1371.599243	-507.472992	29.414345	1395.291626	-528.932373	22.924419	1675.556641	-628.713074	267.475525	1134.779785	-515.031250	-253.244492	1134.550049	-508.356781	276.965790	887.978699	-401.142395	-199.041748	896.735779	-508.303406	32.852787	965.631592	591.929504	16.671850	932.441406	597.003540	172.860565
-568.504395	105.457397	876.991394	-524.671570	-52.681171	870.046082	-640.388062	127.292458	501.528900	-585.453003	-124.489738	504.212189	-615.835876	133.951691	86.149361	-572.471985	-130.440750	89.164070	-574.002563	181.785629	1376.232056	-497.110687	-153.248001	1371.650879	-507.667816	29.498032	1395.283936	-529.299927	22.989498	1675.557495	-628.583496	267.453247	1134.592407	-515.247253	-253.241974	1134.641235	-508.066559	277.121582	887.860291	-401.463379	-199.252472	896.725952	-508.240570	32.971397	965.638977	591.908936	16.664078	932.447021	596.986755	172.874573
-568.361938	105.566895	876.975891	-524.509949	-52.577511	870.045532	-640.276306	127.356773	501.515015	-585.438599	-124.382278	504.199219	-615.820618	133.959244	86.151199	-572.437805	-130.434906	89.183357	-574.210999	181.893753	1376.136230	-497.303619	-153.151199	1371.699219	-507.872040	29.615923	1395.304932	-529.639343	23.061476	1675.573486	-628.499023	267.503693	1134.431030	-515.508362	-253.205841	1134.698364	-507.813324	277.233154	887.773987	-401.775604	-199.447433	896.692566	-508.155701	33.071224	965.659363	591.876770	16.674318	932.456543	596.958740	172.851349
-568.257263	105.687012	876.966614	-524.377991	-52.475624	870.037964	-640.232300	127.449455	501.535248	-585.382629	-124.310562	504.207794	-615.833191	133.934631	86.177208	-572.395325	-130.427261	89.190987	-574.379944	182.014664	1376.045776	-497.489197	-153.050140	1371.748535	-508.053772	29.698759	1395.289795	-529.978760	23.131861	1675.582153	-628.415710	267.558899	1134.290894	-515.704834	-253.181778	1134.777710	-507.563812	277.351959	887.697449	-402.099182	-199.696976	896.674500	-508.083527	33.175396	965.670593	591.869385	16.667603	932.463013	596.932861	172.843338
-568.106628	105.769402	876.928833	-524.210205	-52.361805	870.048584	-640.107605	127.556679	501.544037	-585.335754	-124.199852	504.167358	-615.842102	134.091537	86.371765	-572.373108	-130.379669	89.150787	-574.527832	182.111511	1375.972290	-497.658722	-152.964615	1371.794312	-508.223267	29.803333	1395.284912	-530.294800	23.240442	1675.578613	-628.345642	267.637512	1134.142578	-515.926941	-253.171692	1134.833008	-507.369080	277.488617	887.607605	-402.415985	-199.951065	896.642639	-507.988007	33.288399	965.682312	591.841125	16.690090	932.449768	596.901672	172.869461
-568.000916	105.839996	876.916138	-524.114197	-52.251186	870.049622	-640.007690	127.646858	501.562988	-585.262085	-124.104828	504.175690	-615.833984	134.078857	86.393753	-572.343079	-130.365784	89.147743	-574.640564	182.206985	1375.886108	-497.844574	-152.877899	1371.822266	-508.392426	29.893827	1395.266602	-530.604675	23.346012	1675.589233	-628.313110	267.768433	1134.050537	-516.129639	-253.111862	1134.884033	-507.240417	277.634460	887.538025	-402.712799	-200.223495	896.614563	-507.944702	33.369278	965.700989	591.807800	16.679333	932.451721	596.873535	172.865387
-567.895996	105.963806	876.914063	-524.035583	-52.165092	870.059631	-639.900818	127.746788	501.542389	-585.187622	-124.012993	504.163147	-615.809998	134.079742	86.422974	-572.308411	-130.365143	89.146439	-574.749207	182.318100	1375.840576	-498.015747	-152.784607	1371.859375	-508.540955	29.999218	1395.279419	-530.903015	23.447599	1675.602173	-628.297180	267.877289	1133.954468	-516.298218	-253.207092	1135.019897	-507.157715	277.720703	887.464722	-403.023590	-200.497955	896.602661	-507.904175	33.458187	965.727234	591.804504	16.662048	932.447693	596.884338	172.866058
-567.802734	106.059502	876.891907	-523.994080	-52.054134	870.046509	-639.814026	127.872444	501.571503	-585.106628	-123.933899	504.139191	-615.894104	134.023239	86.296059	-572.244690	-130.297958	89.143478	-574.836060	182.415161	1375.791382	-498.162109	-152.677979	1371.899902	-508.694611	30.105911	1395.275757	-531.173767	23.549070	1675.611328	-628.306091	267.990295	1133.884155	-516.481812	-253.195923	1135.068481	-507.156311	277.828735	887.395447	-403.319611	-200.768906	896.566467	-507.882751	33.541382	965.729980	591.772034	16.674757	932.455078	596.856201	172.859268
-567.734985	106.187248	876.879456	-523.967224	-51.960503	870.056458	-639.731262	127.958725	501.582611	-584.995667	-123.855103	504.122833	-615.945313	133.991409	86.321243	-572.212219	-130.293686	89.137192	-574.943176	182.547424	1375.746826	-498.332062	-152.585297	1371.944336	-508.805634	30.208351	1395.262451	-531.463196	23.622358	1675.581299	-628.334534	268.130737	1133.847534	-516.628601	-253.214691	1135.165894	-507.192932	277.912445	887.324219	-403.608643	-201.074448	896.560364	-507.886017	33.638939	965.750488	591.747131	16.711119	932.457764	596.825623	172.898834
-567.665222	106.271202	876.876648	-523.948730	-51.892250	870.059937	-639.576599	128.097656	501.581970	-584.881897	-123.780968	504.100220	-615.828125	134.088623	86.468620	-572.185364	-130.287109	89.150581	-574.970093	182.642654	1375.728027	-498.435333	-152.511063	1371.980469	-508.904114	30.274424	1395.284546	-531.660522	23.790768	1675.652344	-628.385559	268.226013	1133.798950	-516.797241	-253.257751	1135.277710	-507.267853	278.016937	887.287842	-403.898621	-201.404449	896.531921	-507.892242	33.690865	965.773254	591.748169	16.725393	932.454102	596.821289	172.917236
-567.595764	106.357391	876.867432	-523.943237	-51.816360	870.062134	-639.447632	128.193680	501.583282	-584.804260	-123.729828	504.098206	-615.828674	134.055832	86.420967	-572.203064	-130.273697	89.148743	-575.118530	182.768494	1375.680176	-498.628296	-152.350662	1371.995239	-509.078247	30.393393	1395.297241	-531.913147	23.918661	1675.650757	-628.478699	268.401520	1133.772949	-516.962830	-253.272354	1135.341919	-507.407806	278.085938	887.242310	-404.161224	-201.665604	896.523560	-507.906830	33.747456	965.792847	591.721863	16.721994	932.454346	596.815796	172.907074
-567.517029	106.486694	876.841980	-523.922729	-51.715164	870.059265	-639.282898	128.326706	501.568909	-584.635742	-123.625076	504.083252	-615.781738	134.046326	86.423134	-572.161743	-130.254761	89.137459	-575.136108	182.871078	1375.665039	-498.730896	-152.266220	1372.017700	-509.152039	30.482443	1395.282349	-532.116943	24.051786	1675.657715	-628.574829	268.551605	1133.752441	-517.130249	-253.261749	1135.401489	-507.575897	278.174377	887.190735	-404.395355	-201.945923	896.496277	-507.909729	33.845345	965.801392	591.687195	16.737370	932.454407	596.771301	172.946945
-567.456116	106.587395	876.834534	-523.946899	-51.638149	870.067261	-639.070679	128.424225	501.557281	-584.483337	-123.565002	504.061859	-615.779785	134.003113	86.412659	-572.145630	-130.225616	89.122864	-575.220459	183.007736	1375.690430	-498.942352	-152.141434	1372.038818	-509.319885	30.596958	1395.283203	-532.306580	24.198576	1675.665894	-628.714905	268.715790	1133.746216	-517.293945	-253.284485	1135.476807	-507.796051	278.250916	887.169617	-404.635010	-202.218918	896.495239	-507.950653	33.904491	965.828003	591.675842	16.766928	932.450684	596.755737	172.952866
-567.401855	106.697365	876.816467	-523.953735	-51.549698	870.066040	-638.882507	128.524094	501.558746	-584.297913	-123.478218	504.036957	-615.805969	133.951340	86.376060	-572.101624	-130.198990	89.126877	-575.277832	183.121582	1375.634766	-499.082611	-152.056808	1372.058594	-509.408844	30.688820	1395.283203	-532.475769	24.362972	1675.673584	-628.881409	268.854309	1133.761475	-517.453918	-253.274582	1135.524292	-508.062195	278.362946	887.104797	-404.903931	-202.541840	896.485596	-507.982056	33.981926	965.842407	591.655457	16.759300	932.468872	596.746948	172.937027
-567.354431	106.807602	876.815552	-523.991760	-51.464630	870.069153	-638.626892	128.637497	501.547760	-584.064941	-123.380348	503.996155	-615.803955	133.902252	86.300972	-572.016479	-130.170334	89.133514	-575.321716	183.228867	1375.628418	-499.239929	-151.950638	1372.090454	-509.511841	30.799334	1395.300293	-532.608093	24.507299	1675.703857	-629.052490	269.006439	1133.782471	-517.669312	-253.193085	1135.569946	-508.389954	278.471649	887.059509	-405.150360	-202.809647	896.500427	-508.038849	34.042526	965.871094	591.643860	16.805262	932.448547	596.736877	172.984650
-567.303589	106.891327	876.797119	-524.025696	-51.404354	870.092102	-638.398193	128.771286	501.565216	-583.835571	-123.303001	504.009064	-615.808167	133.927475	86.371605	-571.915710	-130.136597	89.127228	-575.355957	183.350174	1375.692505	-499.383911	-151.855576	1372.098633	-509.623566	30.901882	1395.303833	-532.754456	24.665728	1675.700806	-629.249695	269.108887	1133.807495	-517.862793	-253.193390	1135.648804	-508.736847	278.546997	887.029480	-405.408661	-203.063614	896.530029	-508.089508	34.100365	965.898376	591.588806	16.795103	932.476868	596.707336	172.967804
-567.275024	106.996590	876.795288	-524.086609	-51.350132	870.105225	-638.147156	128.898071	501.552002	-583.581482	-123.221413	503.989929	-615.830505	133.924744	86.407867	-571.930420	-130.114868	89.152657	-575.411133	183.464569	1375.637207	-499.542206	-151.772385	1372.123413	-509.718597	31.011557	1395.325928	-532.862854	24.823553	1675.725830	-629.468689	269.237000	1133.841675	-518.072815	-253.174149	1135.720947	-509.125641	278.595367	886.962891	-405.648560	-203.308151	896.552612	-508.156494	34.150730	965.926697	591.579285	16.818113	932.477112	596.689941	172.998581
-567.206421	107.083771	876.779663	-524.085510	-51.267925	870.108459	-637.915527	129.009796	501.558563	-583.287109	-123.149361	503.957153	-615.856995	133.889206	86.409027	-571.860107	-130.067657	89.149086	-575.454895	183.595047	1375.661377	-499.691986	-151.692703	1372.170410	-509.810883	31.110613	1395.356079	-532.953979	24.989815	1675.748169	-629.698120	269.356873	1133.903320	-518.299744	-253.141602	1135.781982	-509.586334	278.667542	886.870911	-405.884766	-203.521469	896.563232	-508.185303	34.211773	965.947876	591.569946	16.837252	932.483765	596.689514	172.992355
-567.173279	107.183250	876.766846	-524.150208	-51.209682	870.135193	-637.698547	129.185043	501.580170	-582.990479	-123.137909	503.934753	-615.862366	133.873077	86.464890	-571.897461	-130.035294	89.178535	-575.491882	183.732849	1375.661743	-499.841522	-151.582108	1372.177612	-509.904724	31.231596	1395.361572	-533.029968	25.143150	1675.756592	-629.924255	269.447205	1133.939087	-518.528198	-253.109406	1135.824463	-510.062622	278.731201	886.759216	-406.117340	-203.742844	896.583435	-508.264038	34.270752	965.981689	591.549377	16.847099	932.480164	596.663574	173.021957
-567.103821	107.308105	876.758667	-524.167908	-51.123119	870.144775	-637.360229	129.325500	501.593384	-582.633789	-123.044945	503.902588	-615.859131	133.871887	86.507126	-571.826477	-129.995819	89.177094	-575.563416	183.863983	1375.668457	-500.031281	-151.479462	1372.192505	-509.994324	31.343212	1395.380005	-533.092285	25.307682	1675.771362	-630.148438	269.559601	1133.953857	-518.750427	-253.110489	1135.879150	-510.574524	278.863739	886.650574	-406.378510	-203.931351	896.591125	-508.297699	34.347488	966.008423	591.530640	16.891914	932.478516	596.664551	173.037491
-567.052673	107.386086	876.755005	-524.206604	-51.046917	870.180481	-637.106079	129.457550	501.608398	-582.298279	-122.996704	503.860809	-615.853027	133.837372	86.574242	-571.757324	-129.942429	89.168030	-575.617615	183.983704	1375.681274	-500.215332	-151.370758	1372.216919	-510.076538	31.450033	1395.386230	-533.113770	25.464066	1675.779053	-630.422974	269.715759	1133.988281	-519.007507	-253.066971	1135.922241	-511.162262	279.040741	886.560120	-406.618317	-204.105240	896.625061	-508.349854	34.409508	966.048950	591.517273	16.890198	932.467041	596.676208	173.053986
-567.041443	107.477089	876.747375	-524.270386	-50.991077	870.190491	-636.797791	129.564041	501.609589	-581.893250	-122.905037	503.821808	-615.830994	133.837006	86.587303	-571.756165	-129.916824	89.190125	-575.672119	184.115433	1375.692627	-500.374786	-151.261581	1372.237915	-510.186920	31.578289	1395.403564	-533.146912	25.613413	1675.792603	-630.699219	269.891479	1134.068359	-519.205383	-253.125961	1136.060059	-511.782959	279.114777	886.464355	-406.864655	-204.292892	896.653992	-508.424347	34.460339	966.071106	591.497192	16.895386	932.473999	596.649841	173.051392
-567.007507	107.586021	876.750244	-524.311523	-50.921310	870.224976	-636.467834	129.676773	501.585754	-581.518982	-122.854027	503.794647	-615.759644	133.796265	86.610435	-571.660400	-129.888565	89.234253	-575.746460	184.237549	1375.690430	-500.567993	-151.153458	1372.252808	-510.274261	31.690784	1395.431763	-533.157349	25.768364	1675.816284	-630.989502	270.052826	1134.132080	-519.493103	-253.045456	1136.087891	-512.397949	279.273834	886.393982	-407.126801	-204.439636	896.696350	-508.481293	34.533730	966.112244	591.443054	16.896164	932.474854	596.627747	173.070938
-566.963867	107.674957	876.748840	-524.338684	-50.856636	870.252014	-636.184631	129.826218	501.610809	-581.144409	-122.752312	503.748566	-615.724365	133.725525	86.618080	-571.704773	-129.872040	89.218315	-575.807190	184.374619	1375.689331	-500.726593	-151.061127	1372.285034	-510.368896	31.808294	1395.442993	-533.146301	25.924036	1675.817383	-631.249146	270.197815	1134.185303	-519.723694	-253.041183	1136.175293	-513.095703	279.473877	886.273926	-407.372192	-204.559555	896.730225	-508.530670	34.593109	966.149353	591.429688	16.935368	932.470520	596.622070	173.100830
-566.919678	107.752510	876.743530	-524.349304	-50.776596	870.276550	-635.877563	129.940506	501.620270	-580.742126	-122.677803	503.738403	-615.659912	133.635880	86.636314	-571.662720	-129.829636	89.215950	-575.898926	184.496338	1375.689209	-500.896454	-150.956360	1372.284424	-510.456818	31.953602	1395.422974	-533.133789	26.099995	1675.820313	-631.542969	270.378326	1134.232910	-519.968384	-253.036972	1136.235229	-513.822449	279.642212	886.147278	-407.632263	-204.683029	896.788391	-508.567566	34.661282	966.181091	591.405762	16.980240	932.463440	596.595581	173.136505
-566.877502	107.827713	876.742859	-524.362854	-50.726280	870.289490	-635.614929	130.049896	501.592499	-580.370544	-122.621506	503.708496	-615.511108	133.522659	86.652824	-571.642456	-129.817444	89.218506	-575.952148	184.642349	1375.674438	-501.033997	-150.851624	1372.318359	-510.556793	32.060783	1395.450439	-533.106079	26.257345	1675.814941	-631.813599	270.566620	1134.280273	-520.229614	-252.934097	1136.275879	-514.588562	279.878815	886.002991	-407.872986	-204.747879	896.812317	-508.601074	34.704353	966.207703	591.395752	16.976219	932.466614	596.593201	173.127228
-566.853821	107.912560	876.720642	-524.375732	-50.698719	870.303711	-635.336853	130.145859	501.517914	-579.851563	-122.465744	503.701447	-615.330811	133.450806	86.652489	-571.629272	-129.762115	89.200378	-575.993774	184.785400	1375.652466	-501.155273	-150.762207	1372.317383	-510.654236	32.174435	1395.443481	-533.093750	26.392523	1675.783936	-632.102844	270.752167	1134.330078	-520.483765	-252.862366	1136.325684	-515.332764	280.053314	885.807190	-408.126068	-204.783295	896.860229	-508.636810	34.759411	966.220215	591.391663	16.984051	932.457092	596.590271	173.155472
-566.800354	108.001503	876.688293	-524.339722	-50.669930	870.281799	-634.993896	130.195465	501.436615	-579.396912	-122.341019	503.679688	-615.201721	133.204712	86.468063	-571.670471	-129.773178	89.240334	-576.051086	184.924194	1375.644043	-501.305756	-150.664932	1372.331177	-510.749573	32.297642	1395.453125	-533.041077	26.565443	1675.786133	-632.388428	270.911346	1134.360718	-520.742188	-252.772354	1136.377686	-516.072754	280.300812	885.685852	-408.353516	-204.777222	896.906860	-508.626923	34.808048	966.207642	591.323669	16.991388	932.450623	596.540039	173.161163
-566.766418	108.085167	876.667542	-524.335449	-50.625435	870.296570	-634.600037	130.272751	501.360596	-578.942322	-122.179581	503.654694	-615.101929	133.079544	86.491631	-571.655334	-129.748840	89.238686	-576.096313	185.054840	1375.612793	-501.439941	-150.562851	1372.352905	-510.831573	32.406864	1395.435303	-533.000427	26.700109	1675.760254	-632.683105	271.089386	1134.379395	-521.011475	-252.614136	1136.358032	-516.763000	280.453796	885.581970	-408.613068	-204.740692	896.940430	-508.636597	34.876339	966.215820	591.320557	17.026411	932.448120	596.528748	173.160492
-566.724182	108.127121	876.650269	-524.299438	-50.600670	870.314331	-634.224609	130.317917	501.284546	-578.518616	-122.034775	503.694000	-615.036316	132.962051	86.489540	-571.705383	-129.712692	89.243225	-576.150330	185.177231	1375.575562	-501.597046	-150.463928	1372.381348	-510.933655	32.557243	1395.404419	-532.959717	26.836636	1675.750732	-632.985779	271.265289	1134.402954	-521.233276	-252.558075	1136.390015	-517.426636	280.637787	885.458008	-408.860168	-204.680115	896.991150	-508.631012	34.918564	966.228821	591.266968	17.027515	932.458435	596.485291	173.182983
-566.654846	108.215309	876.645081	-524.238708	-50.595554	870.331970	-633.879333	130.395111	501.245514	-578.131775	-121.934586	503.805908	-614.984680	132.865875	86.524292	-571.796265	-129.696564	89.295334	-576.176941	185.308640	1375.552368	-501.757751	-150.330124	1372.410278	-511.043793	32.656639	1395.405884	-532.919800	26.974501	1675.749512	-633.285706	271.441010	1134.428833	-521.436096	-252.635910	1136.516968	-518.076172	280.733215	885.325378	-409.113708	-204.600357	897.038025	-508.598816	34.964031	966.248169	591.253052	17.045610	932.446289	596.478394	173.171844
-566.574829	108.256615	876.612000	-524.167297	-50.570236	870.350342	-633.583069	130.437119	501.186096	-577.786011	-121.874107	503.925446	-614.945496	132.794846	86.510475	-571.780090	-129.675293	89.300880	-576.228943	185.451202	1375.491211	-501.911804	-150.204880	1372.413940	-511.105225	32.778309	1395.405396	-532.868713	27.120140	1675.728882	-633.612976	271.710663	1134.450195	-521.641418	-252.552933	1136.560547	-519.003296	280.936981	885.070496	-409.362000	-204.488403	897.062439	-508.556885	35.015301	966.253052	591.238647	17.088305	932.441162	596.450012	173.195053
-566.484131	108.296677	876.591492	-524.079712	-50.571999	870.402527	-633.388184	130.555374	501.150787	-577.473022	-121.767609	504.055939	-614.899719	132.756332	86.549370	-571.735413	-129.658615	89.341202	-576.288269	185.617813	1375.468872	-502.043610	-150.089828	1372.430786	-511.206604	32.924061	1395.388916	-532.822205	27.258247	1675.703613	-633.881409	271.877228	1134.422363	-521.856445	-252.468765	1136.581665	-519.553162	281.043243	884.918945	-409.609283	-204.377533	897.082825	-508.503448	35.064529	966.281006	591.193542	17.090670	932.430786	596.407043	173.218689
-566.403198	108.358047	876.568665	-523.999329	-50.560829	870.439026	-633.256165	130.661743	501.125336	-577.208252	-121.622467	504.206085	-614.901245	132.714523	86.540680	-571.737976	-129.648666	89.354553	-576.312622	185.775940	1375.405762	-502.151947	-149.965668	1372.439209	-511.270752	33.064613	1395.368408	-532.784180	27.400146	1675.685303	-634.093201	271.929718	1134.348389	-522.050476	-252.361313	1136.592285	-519.761108	281.097198	884.926270	-409.817047	-204.250381	897.076965	-508.446045	35.126862	966.295349	591.160950	17.111044	932.424988	596.378479	173.250824
-566.300781	108.346352	876.553040	-523.884399	-50.578182	870.507507	-633.165527	130.700394	501.077850	-576.913818	-121.433731	504.299347	-614.949707	132.644547	86.552254	-571.640320	-129.643082	89.384644	-576.308899	185.892639	1375.368042	-502.178253	-149.901306	1372.462402	-511.305389	33.181995	1395.356079	-532.747925	27.534155	1675.658447	-634.399536	272.059631	1134.354736	-522.241760	-252.234070	1136.622437	-520.519043	281.139343	884.659119	-410.061249	-204.080475	897.069885	-508.367615	35.155678	966.330811	591.147217	17.122286	932.419922	596.370483	173.263657
-566.188965	108.405479	876.562988	-523.777832	-50.548740	870.558350	-633.108032	130.789978	501.063293	-576.698242	-121.232841	504.429749	-614.837463	132.607620	86.544487	-571.480042	-129.608185	89.407562	-576.368469	186.025436	1375.321899	-502.246490	-149.793594	1372.475464	-511.376251	33.326984	1395.342773	-532.745667	27.615885	1675.601440	-634.644226	272.143982	1134.315674	-522.432617	-252.085266	1136.622559	-520.966125	281.073639	884.528076	-410.330688	-203.862000	897.036011	-508.282654	35.214687	966.369812	591.092712	17.129627	932.421387	596.337280	173.264969
-566.074890	108.441277	876.541870	-523.681458	-50.555672	870.584351	-633.081299	130.835434	501.054840	-576.577393	-121.057037	504.527435	-614.838928	132.605804	86.545959	-571.384521	-129.567169	89.420448	-576.488647	186.220383	1375.280273	-502.361389	-149.644440	1372.492676	-511.484222	33.504238	1395.341675	-532.720093	27.733593	1675.564331	-634.898865	272.206421	1134.286377	-522.614075	-251.887024	1136.590454	-521.380554	280.962585	884.396301	-410.554840	-203.617645	897.018005	-508.177765	35.250790	966.370911	591.046631	17.154839	932.423279	596.291382	173.264252
-565.925232	108.469040	876.546204	-523.498108	-50.566597	870.602722	-633.069702	130.826614	501.061890	-576.725403	-120.979218	504.592194	-614.818604	132.534134	86.546211	-571.432922	-129.557449	89.416626	-576.558350	186.367599	1375.219604	-502.408936	-149.505676	1372.508057	-511.518036	33.661228	1395.323853	-532.660461	27.880068	1675.563965	-635.134888	272.240234	1134.253906	-522.765015	-251.713821	1136.609253	-521.716064	280.844757	884.278381	-410.767975	-203.366165	897.015808	-508.027161	35.269165	966.387878	591.020630	17.144629	932.444275	596.272949	173.251572
-565.815918	108.511612	876.536682	-523.372009	-50.563839	870.586121	-633.113953	130.857986	501.031311	-576.972717	-120.908638	504.619629	-614.810730	132.471893	86.536812	-571.400024	-129.550781	89.400833	-576.631348	186.514114	1375.144653	-502.426117	-149.364594	1372.528809	-511.564728	33.805702	1395.294800	-532.645752	27.983637	1675.518311	-635.358643	272.236145	1134.174561	-522.902527	-251.460495	1136.586182	-522.008545	280.697723	884.159180	-410.966644	-203.098969	897.004395	-507.903412	35.291706	966.372437	590.970703	17.180559	932.432068	596.214294	173.302750
-565.659790	108.577660	876.526855	-523.242310	-50.531693	870.546265	-633.224609	130.884445	501.031982	-577.374634	-120.860504	504.642578	-614.836853	132.408585	86.547836	-571.391602	-129.559692	89.354050	-576.623230	186.643906	1375.074585	-502.383606	-149.239731	1372.536377	-511.557770	33.933926	1395.262817	-532.636108	28.084192	1675.454956	-635.545471	272.214691	1134.068970	-523.041077	-251.244339	1136.599365	-522.286621	280.524902	883.995483	-411.135651	-202.822632	896.969055	-507.745544	35.320030	966.343140	590.951050	17.196272	932.435303	596.195313	173.295853
-565.518738	108.635315	876.470825	-523.101990	-50.517746	870.478882	-633.342163	130.908569	501.053894	-577.903320	-120.860802	504.725037	-614.842712	132.362793	86.560150	-571.279663	-129.579285	89.323555	-576.735901	186.824783	1374.977417	-502.453369	-149.077789	1372.516846	-511.623505	34.115643	1395.199951	-532.617554	28.185463	1675.382202	-635.728027	272.179993	1133.930298	-523.155579	-251.043976	1136.546265	-522.526550	280.329773	883.819031	-411.300171	-202.509705	896.921875	-507.590393	35.351376	966.276001	590.892334	17.213764	932.428528	596.140320	173.317810
-565.401794	108.682274	876.416504	-522.987061	-50.479794	870.422852	-633.776672	130.978149	501.115753	-578.458435	-120.777687	504.786896	-615.112305	132.305313	86.602409	-571.142273	-129.570038	89.300774	-576.779114	186.979218	1374.884766	-502.448853	-148.939468	1372.482666	-511.640350	34.246220	1395.139282	-532.612183	28.273546	1675.309570	-635.913696	272.160004	1133.786499	-523.264709	-250.893936	1136.542236	-522.754822	280.118896	883.614014	-411.483276	-202.198730	896.855591	-507.457397	35.396812	966.213806	590.870239	17.196196	932.431274	596.128601	173.312714
-565.267578	108.762093	876.340393	-522.873779	-50.436836	870.361023	-633.876465	130.969070	501.123627	-579.155762	-120.720428	504.883240	-614.903442	131.992798	86.416962	-571.057922	-129.607315	89.265633	-576.814636	187.114532	1374.758301	-502.436096	-148.826126	1372.476440	-511.658722	34.363907	1395.095337	-532.599304	28.357176	1675.238037	-636.073364	272.105469	1133.591431	-523.323914	-250.837357	1136.581177	-522.957642	279.892059	883.362244	-411.661774	-201.845810	896.792725	-507.312500	35.466187	966.135986	590.809631	17.197424	932.420776	596.073242	173.297333
-565.114624	108.875450	876.287537	-522.763306	-50.322147	870.259094	-633.944885	130.960846	501.129333	-579.863464	-120.688423	504.968658	-615.070190	132.177185	86.594398	-570.923340	-129.646011	89.271622	-576.845947	187.251770	1374.626587	-502.402283	-148.717529	1372.445557	-511.669067	34.507351	1395.035767	-532.592712	28.436508	1675.171753	-636.182861	272.000458	1133.392578	-523.368896	-250.677536	1136.545044	-523.086487	279.669617	883.126465	-411.768372	-201.463791	896.743164	-507.146667	35.551403	966.046997	590.781250	17.220884	932.412537	596.033936	173.320557
-564.995056	108.948792	876.223083	-522.678101	-50.262291	870.190918	-634.002869	130.931915	501.122925	-580.648376	-120.724045	505.037292	-615.040222	132.117645	86.615952	-571.014954	-129.672699	89.237373	-576.935669	187.350662	1374.463135	-502.376129	-148.595764	1372.430542	-511.639069	34.633701	1394.934082	-532.587708	28.526535	1675.107666	-636.300232	271.921204	1133.168945	-523.390686	-250.505722	1136.503296	-523.228516	279.464294	882.865723	-411.862976	-201.084259	896.645325	-507.007782	35.617584	965.966187	590.747925	17.231127	932.401306	596.009644	173.316559
-564.892334	109.057785	876.162659	-522.616150	-50.189533	870.103577	-634.052185	130.939911	501.101898	-581.365662	-120.665390	505.072083	-614.898987	131.930893	86.570038	-570.998718	-129.731934	89.209785	-576.986450	187.489258	1374.306641	-502.342621	-148.486008	1372.379639	-511.641785	34.772213	1394.857056	-532.576782	28.602007	1675.031372	-636.389404	271.835907	1132.943726	-523.390747	-250.334122	1136.440063	-523.366089	279.268677	882.586182	-411.922424	-200.673004	896.537354	-506.876465	35.695625	965.873718	590.699951	17.246048	932.412109	595.940002	173.312378
-564.821899	109.143684	876.078308	-522.587402	-50.088593	869.999512	-634.112671	130.978241	501.093689	-582.123108	-120.646339	505.153809	-614.861511	131.800507	86.559799	-571.011169	-129.770157	89.199348	-576.937744	187.624405	1374.127441	-502.158600	-148.377426	1372.352051	-511.543060	34.905159	1394.771729	-532.557312	28.698853	1674.948486	-636.439941	271.738007	1132.697144	-523.354004	-250.090546	1136.376465	-523.479858	279.150757	882.296692	-411.966644	-200.253708	896.445129	-506.767792	35.785065	965.756287	590.660217	17.261662	932.399536	595.901001	173.337296
-564.764160	109.259193	876.027832	-522.550537	-50.032845	869.910828	-634.131104	130.992126	501.058563	-582.805908	-120.638420	505.230865	-614.913635	131.656509	86.573982	-571.068237	-129.821655	89.149727	-577.059692	187.765167	1373.924316	-502.135773	-148.200623	1372.298218	-511.544464	35.095985	1394.652832	-532.537292	28.797585	1674.855957	-636.497314	271.644623	1132.431030	-523.305786	-249.867264	1136.272217	-523.573120	279.067535	882.006775	-411.985626	-199.874573	896.306519	-506.659210	35.858410	965.663086	590.601257	17.252298	932.390747	595.865845	173.316177
-564.707153	109.350693	875.970032	-522.582031	-49.961380	869.835815	-634.145447	131.059738	501.028900	-583.362549	-120.590981	505.239380	-614.797913	131.558853	86.572487	-570.994629	-129.815887	89.104897	-577.084229	187.903748	1373.755493	-502.033447	-148.071198	1372.237061	-511.482971	35.229549	1394.543457	-532.507690	28.891973	1674.775146	-636.529541	271.541077	1132.198242	-523.223999	-249.634552	1136.176025	-523.668762	278.976624	881.696594	-412.000244	-199.471924	896.177429	-506.577637	35.927773	965.570007	590.537354	17.238863	932.406433	595.801819	173.323380
-564.656738	109.422440	875.901978	-522.601379	-49.880764	869.757141	-634.097534	131.123703	501.005859	-583.799072	-120.531952	505.238800	-614.734802	131.417786	86.585854	-570.939941	-129.857178	89.092255	-577.113708	188.022064	1373.579956	-501.913116	-147.946381	1372.190186	-511.431061	35.397358	1394.479736	-532.473999	28.992439	1674.712036	-636.545776	271.439911	1131.975708	-523.114746	-249.454941	1136.080444	-523.740967	278.879883	881.399780	-412.003815	-199.093628	896.056885	-506.510773	35.996235	965.476624	590.499329	17.261580	932.389648	595.771057	173.334274
-564.604248	109.532661	875.853943	-522.670532	-49.811558	869.691895	-634.040894	131.158936	500.973236	-584.205627	-120.531616	505.233307	-614.715210	131.318863	86.604500	-570.935364	-129.860336	89.065147	-577.096375	188.141769	1373.440430	-501.802338	-147.808319	1372.141724	-511.362946	35.521740	1394.401245	-532.416138	29.096802	1674.654785	-636.528320	271.344452	1131.799683	-522.979309	-249.222595	1135.986206	-523.795532	278.785187	881.140991	-411.957947	-198.746613	895.946533	-506.448303	36.065651	965.392944	590.428162	17.247461	932.403015	595.716370	173.344742
-564.542847	109.627609	875.833557	-522.744812	-49.703423	869.644592	-633.752380	131.178452	500.923737	-584.525391	-120.505211	505.228638	-614.660095	131.210358	86.621071	-570.916138	-129.885529	89.036629	-577.093933	188.264572	1373.296265	-501.667267	-147.665482	1372.109985	-511.312592	35.652554	1394.364136	-532.357239	29.196672	1674.612671	-636.510071	271.306702	1131.617798	-522.812561	-249.022232	1135.915649	-523.802185	278.710785	880.890625	-411.861084	-198.395844	895.850098	-506.400208	36.135483	965.339294	590.398682	17.295567	932.390747	595.690857	173.349777
-564.510254	109.730827	875.814636	-522.848694	-49.644955	869.621521	-633.936157	131.291473	500.942047	-584.789063	-120.480850	505.238098	-614.803955	130.987778	86.624664	-570.891174	-129.890991	89.027748	-577.053223	188.394547	1373.191162	-501.542816	-147.541473	1372.074219	-511.243988	35.765499	1394.311279	-532.294983	29.326790	1674.572021	-636.435120	271.261963	1131.436646	-522.620544	-248.817673	1135.853638	-523.804932	278.682800	880.680908	-411.758820	-198.084259	895.760132	-506.386139	36.193970	965.299805	590.348206	17.326143	932.390930	595.647888	173.355331
-564.480713	109.772926	875.759583	-522.974976	-49.619648	869.602722	-633.853088	131.387131	500.862366	-584.942871	-120.453072	505.221436	-614.799622	130.883636	86.668335	-570.882202	-129.901901	89.017258	-577.011780	188.520966	1373.098511	-501.403687	-147.411102	1372.068726	-511.149567	35.910229	1394.268188	-532.214844	29.444439	1674.540894	-636.384155	271.216858	1131.288086	-522.427429	-248.588837	1135.834351	-523.748962	278.606689	880.504272	-411.633026	-197.803574	895.672424	-506.381409	36.226280	965.241516	590.290100	17.308073	932.384766	595.604736	173.333344
-564.412109	109.860580	875.753296	-523.084473	-49.579624	869.603333	-633.774109	131.465225	500.853210	-584.956543	-120.418556	505.195496	-614.809448	130.758652	86.690689	-570.796936	-129.917694	89.009697	-576.934448	188.655655	1373.081055	-501.264984	-147.270264	1372.060791	-511.055664	36.025112	1394.227173	-532.127319	29.564743	1674.522461	-636.274536	271.214264	1131.158691	-522.196411	-248.370148	1135.806030	-523.724548	278.606628	880.334595	-411.449249	-197.513565	895.609253	-506.366699	36.260151	965.226501	590.259949	17.327614	932.370911	595.563293	173.392242
-564.341370	109.919670	875.700134	-523.220276	-49.574394	869.612671	-633.725464	131.566635	500.850647	-584.963379	-120.393440	505.156921	-614.830444	130.809311	86.927696	-570.859924	-129.934448	88.990578	-576.861084	188.768982	1372.968506	-501.144684	-147.149124	1372.071167	-510.937805	36.141735	1394.188965	-532.021606	29.706970	1674.506592	-636.186890	271.233917	1131.076172	-521.974976	-248.189102	1135.812988	-523.660767	278.607819	880.232544	-411.249725	-197.271790	895.585571	-506.371399	36.285709	965.193787	590.189209	17.317913	932.364868	595.507935	173.379807
-564.285828	109.917038	875.670471	-523.338623	-49.609432	869.654663	-633.614746	131.641022	500.791962	-584.861816	-120.349350	505.132141	-614.839478	130.597748	86.773949	-570.767700	-129.941147	89.008492	-576.710876	188.884506	1372.970581	-500.998077	-147.044128	1372.096313	-510.781464	36.245411	1394.185425	-531.894592	29.875284	1674.530029	-636.056274	271.281494	1131.037476	-521.740051	-248.039871	1135.864258	-523.591919	278.613739	880.147278	-411.047272	-197.038208	895.576172	-506.391022	36.269634	965.194946	590.129822	17.319500	932.360291	595.464417	173.396713
-564.245361	109.926315	875.655396	-523.495728	-49.613312	869.698181	-633.560486	131.729492	500.780853	-584.813171	-120.362137	505.158417	-614.683594	130.547287	86.821625	-570.710205	-129.940216	88.992577	-576.587219	189.000320	1372.947876	-500.933197	-146.920029	1372.134155	-510.678101	36.362968	1394.210327	-531.785706	30.022598	1674.547119	-635.931885	271.377777	1131.042969	-521.539307	-247.855331	1135.877808	-523.518677	278.566193	880.106995	-410.791260	-196.824112	895.618103	-506.423553	36.266415	965.199158	590.055725	17.309969	932.369751	595.407532	173.377670
-564.163635	109.893730	875.626526	-523.603333	-49.694599	869.757874	-633.446716	131.745605	500.756866	-584.708130	-120.316093	505.134979	-614.697815	130.482269	86.861526	-570.688416	-129.933807	89.002617	-576.519470	189.128235	1372.968994	-500.943542	-146.780807	1372.179810	-510.582092	36.500889	1394.229126	-531.687073	30.162825	1674.559448	-635.773315	271.459351	1131.073975	-521.340271	-247.723679	1135.932373	-523.401245	278.554382	880.133240	-410.541138	-196.660156	895.701721	-506.436371	36.214569	965.214233	590.030762	17.345886	932.364380	595.363708	173.376740
-564.075317	109.874672	875.612183	-523.733826	-49.779259	869.829346	-633.319153	131.811081	500.765015	-584.620056	-120.305893	505.154327	-614.658142	130.424789	86.878876	-570.644958	-129.908585	89.004753	-576.340759	189.235352	1373.017334	-500.910492	-146.673019	1372.230713	-510.461182	36.608780	1394.250122	-531.549866	30.328728	1674.576782	-635.607483	271.576660	1131.127075	-521.158936	-247.594162	1135.980347	-523.278625	278.518555	880.156860	-410.249573	-196.473907	895.788269	-506.457977	36.158459	965.243225	589.980469	17.347219	932.381775	595.320496	173.374313
-563.994202	109.827087	875.591553	-523.849548	-49.848759	869.904846	-633.237671	131.853149	500.721527	-584.517334	-120.250420	505.138519	-614.696899	130.340836	86.885033	-570.616150	-129.894226	89.022385	-576.063782	189.338715	1373.054810	-500.830566	-146.575577	1372.295654	-510.313416	36.702503	1394.282837	-531.409424	30.499952	1674.611816	-635.408936	271.722839	1131.188477	-520.981995	-247.392609	1136.022949	-523.127014	278.601349	880.219604	-409.959808	-196.303833	895.907593	-506.475555	36.108604	965.270203	589.916748	17.356264	932.383545	595.246521	173.379303
-563.916809	109.804131	875.556152	-524.013916	-49.942417	869.949890	-633.145081	131.906296	500.694702	-584.471741	-120.222305	505.145508	-614.701050	130.299423	86.900986	-570.601501	-129.881271	89.027290	-575.889709	189.485809	1373.093872	-500.850098	-146.424118	1372.339355	-510.251312	36.819244	1394.313721	-531.259949	30.680527	1674.635132	-635.222168	271.906403	1131.276123	-520.818298	-247.312317	1136.082764	-522.986389	278.643646	880.272888	-409.650940	-196.136566	896.031677	-506.520630	36.037033	965.276550	589.875977	17.347673	932.380371	595.221619	173.366730
-563.823181	109.762321	875.527405	-524.111389	-50.036148	869.974976	-633.104187	131.957413	500.670654	-584.407898	-120.180946	505.158936	-614.736511	130.214584	86.915344	-570.553772	-129.878113	89.024879	-575.684692	189.611298	1373.132935	-500.881622	-146.334183	1372.381592	-510.140167	36.899311	1394.318848	-531.082275	30.877634	1674.676270	-635.028320	272.079224	1131.341309	-520.699951	-247.154984	1136.067139	-522.838196	278.758514	880.338135	-409.288849	-195.989960	896.187256	-506.535858	35.950138	965.281372	589.819031	17.355400	932.359375	595.157166	173.388733
-563.724670	109.786964	875.524658	-524.231384	-50.108913	869.999512	-633.061279	131.992065	500.692719	-584.362854	-120.112396	505.163818	-614.770264	130.180832	86.903366	-570.549133	-129.830154	89.003128	-575.437561	189.715027	1373.190552	-500.944946	-146.251022	1372.401123	-510.032806	36.954517	1394.338745	-530.929260	31.061565	1674.690186	-634.835999	272.285248	1131.437988	-520.565857	-247.078842	1136.079102	-522.640991	278.778687	880.423706	-408.942017	-195.850342	896.331726	-506.560089	35.883381	965.300537	589.741638	17.339306	932.359314	595.093262	173.376968
-563.650024	109.785973	875.505798	-524.395874	-50.162952	870.021790	-633.034790	132.053955	500.704315	-584.327026	-120.096275	505.165497	-614.788330	130.121948	86.947243	-570.470886	-129.802216	89.024940	-575.151428	189.836975	1373.275513	-500.988007	-146.173401	1372.439331	-509.920013	37.011093	1394.378540	-530.771484	31.235094	1674.713745	-634.600403	272.453064	1131.523926	-520.447144	-246.992630	1136.096069	-522.423523	278.892548	880.523499	-408.571442	-195.754517	896.505127	-506.602509	35.822285	965.303406	589.682251	17.353880	932.362061	595.035034	173.381943
-563.564941	109.809937	875.517334	-524.522522	-50.220497	870.036133	-632.975220	132.103714	500.728912	-584.336670	-120.053123	505.173859	-614.787659	130.105087	86.959328	-570.460266	-129.795685	89.030670	-574.852112	189.925781	1373.322388	-501.063293	-146.127853	1372.464966	-509.785706	37.058548	1394.416626	-530.595947	31.404867	1674.740479	-634.370850	272.679321	1131.622681	-520.375427	-246.923355	1136.109131	-522.191711	278.967163	880.617004	-408.204956	-195.625473	896.670288	-506.627563	35.753338	965.321472	589.639221	17.406900	932.355713	594.958557	173.386230
-563.462524	109.836197	875.509033	-524.641113	-50.262749	870.057068	-632.915466	132.144440	500.728943	-584.304871	-120.004372	505.179688	-614.831604	130.054596	86.946518	-570.340881	-129.740555	89.048286	-574.565063	190.026474	1373.355713	-501.130524	-146.069290	1372.488159	-509.673523	37.105022	1394.445190	-530.420044	31.591805	1674.752686	-634.113770	272.941223	1131.679199	-520.325684	-246.859375	1136.106079	-521.959717	279.059906	880.715271	-407.852417	-195.529465	896.833313	-506.640503	35.706707	965.332214	589.558411	17.387495	932.378418	594.909912	173.353775
-563.393372	109.891403	875.512207	-524.787476	-50.273026	870.056213	-632.838989	132.191101	500.768402	-584.283691	-119.978661	505.178009	-614.870056	130.035141	86.951530	-570.315918	-129.735840	89.063118	-574.246216	190.134277	1373.406372	-501.224884	-146.022995	1372.495728	-509.547638	37.141762	1394.453857	-530.226379	31.786634	1674.771851	-633.836487	273.235626	1131.761230	-520.293091	-246.854355	1136.132080	-521.689087	279.149231	880.775635	-407.513702	-195.437607	897.035095	-506.665131	35.677567	965.330994	589.515991	17.388697	932.381409	594.857971	173.373474
-563.347839	109.957756	875.514832	-524.940796	-50.296413	870.043640	-632.786560	132.232178	500.748688	-584.306396	-119.986481	505.205475	-614.991455	129.958450	86.944321	-570.345398	-129.722595	89.061630	-573.948303	190.201004	1373.439819	-501.374542	-146.033371	1372.502441	-509.408722	37.191555	1394.447998	-530.039246	31.980713	1674.775269	-633.520447	273.500488	1131.812744	-520.307617	-246.826691	1136.118896	-521.410889	279.267792	880.849609	-407.164856	-195.355362	897.245300	-506.710541	35.642548	965.326172	589.442627	17.386457	932.385620	594.790100	173.382828
-563.265076	110.020424	875.526245	-525.027466	-50.296398	870.049011	-632.707703	132.287262	500.749084	-584.281372	-119.971085	505.184601	-614.905457	129.972122	86.964279	-570.298767	-129.700150	89.049377	-573.617920	190.321915	1373.463989	-501.485901	-145.998901	1372.497559	-509.282043	37.213654	1394.480347	-529.862793	32.162552	1674.761719	-633.176392	273.720306	1131.859131	-520.359924	-246.762390	1136.084229	-521.158569	279.412506	880.868286	-406.824677	-195.291473	897.431885	-506.702454	35.631008	965.333191	589.373230	17.402977	932.385864	594.715942	173.365494
-563.172302	110.073082	875.522095	-525.058899	-50.305702	870.059021	-632.630920	132.344849	500.743073	-584.193787	-119.941483	505.133118	-614.916931	129.923660	86.957077	-570.227173	-129.699158	89.035599	-573.288452	190.392471	1373.474121	-501.600952	-146.026382	1372.493042	-509.157074	37.225163	1394.486328	-529.650513	32.348324	1674.752319	-632.799194	274.019257	1131.900146	-520.441833	-246.733231	1136.040405	-520.836548	279.584686	880.917236	-406.503662	-195.249008	897.580872	-506.673859	35.629040	965.338440	589.288147	17.381849	932.368225	594.656067	173.338303
-563.036560	110.107628	875.507202	-525.078979	-50.295464	870.055542	-632.508057	132.379700	500.760132	-584.161194	-119.947449	505.124451	-614.681335	129.756653	86.832710	-570.206421	-129.700455	89.022545	-572.920654	190.482834	1373.490479	-501.710938	-146.033005	1372.468140	-509.044495	37.210148	1394.476929	-529.444031	32.522564	1674.734009	-632.409729	274.280029	1131.960205	-520.560791	-246.652924	1135.982666	-520.507568	279.730591	880.950073	-406.216736	-195.210876	897.730042	-506.606201	35.623241	965.327026	589.221680	17.389339	932.356506	594.570984	173.351303
-562.935913	110.146500	875.510559	-525.125671	-50.286617	870.056885	-632.428162	132.439789	500.780121	-584.096130	-119.922813	505.118103	-614.708557	129.736237	86.864647	-570.159546	-129.707230	89.026039	-572.615356	190.568161	1373.473145	-501.848816	-146.064392	1372.459106	-508.909058	37.214924	1394.469604	-529.230713	32.699921	1674.733398	-631.985168	274.476959	1131.971436	-520.696594	-246.586319	1135.914063	-520.124878	279.876984	880.981140	-405.933899	-195.176208	897.910645	-506.565125	35.613892	965.325684	589.144897	17.418262	932.340942	594.487854	173.371246
-562.833374	110.145950	875.500305	-525.098083	-50.287033	870.077637	-632.332825	132.463486	500.752991	-584.082153	-119.950356	505.113739	-614.728271	129.730972	86.865036	-570.144287	-129.703262	89.042938	-572.302612	190.608231	1373.459717	-501.958313	-146.113403	1372.481445	-508.808441	37.210541	1394.463989	-529.018066	32.879017	1674.720947	-631.534607	274.756195	1131.982056	-520.864746	-246.501511	1135.899048	-519.741333	280.089172	881.008728	-405.671478	-195.168808	898.105591	-506.491608	35.615894	965.327393	589.067810	17.406450	932.341064	594.427551	173.335175
-562.661316	110.147835	875.490112	-525.027039	-50.299530	870.104187	-631.988220	132.416550	500.668732	-584.028870	-119.959633	505.114075	-614.932190	129.889450	86.986465	-570.148682	-129.720184	89.050003	-571.968079	190.675919	1373.465332	-502.087341	-146.129684	1372.497681	-508.699005	37.231556	1394.487915	-528.828491	33.018448	1674.682373	-631.084106	274.948792	1132.016113	-521.033997	-246.434296	1135.877563	-519.379272	280.290833	881.011597	-405.432251	-195.152588	898.293701	-506.370300	35.607582	965.335815	588.990112	17.398840	932.362732	594.346680	173.337158
-562.571594	110.210213	875.480469	-525.084351	-50.285675	870.090698	-631.919922	132.479980	500.676880	-584.009583	-119.987000	505.123108	-614.832520	129.901764	87.001450	-570.191833	-129.713699	89.039795	-571.646729	190.734436	1373.472412	-502.181610	-146.131927	1372.525513	-508.594208	37.232098	1394.514771	-528.581055	33.207561	1674.689697	-630.642151	275.187012	1132.041626	-521.218933	-246.398453	1135.898315	-518.977783	280.471588	881.001770	-405.268097	-195.189270	898.461792	-506.310181	35.618237	965.308167	588.891479	17.418400	932.360352	594.251831	173.316635
-562.428650	110.221436	875.480225	-525.021729	-50.291359	870.105469	-632.113892	132.593399	500.720032	-583.954346	-120.016304	505.119232	-615.055908	129.819824	86.990356	-570.179260	-129.716766	89.050499	-571.360413	190.787003	1373.456055	-502.327515	-146.171951	1372.541870	-508.470215	37.227955	1394.521484	-528.346558	33.369492	1674.667236	-630.141357	275.422607	1132.021484	-521.427063	-246.350754	1135.882690	-518.542297	280.672241	880.988159	-405.132477	-195.263031	898.651978	-506.197876	35.612659	965.312073	588.819336	17.414968	932.347778	594.172852	173.324860
-562.258057	110.251709	875.488831	-524.961792	-50.273540	870.131653	-631.842896	132.529694	500.686401	-583.907410	-120.027000	505.107422	-614.766663	129.669601	86.858223	-570.166077	-129.745453	89.046997	-571.048950	190.857422	1373.426270	-502.424316	-146.182953	1372.561523	-508.378754	37.211163	1394.529053	-528.110046	33.519436	1674.639771	-629.636658	275.563660	1132.015747	-521.639648	-246.338760	1135.926758	-518.035095	280.824219	881.001038	-405.026245	-195.360260	898.799744	-506.082153	35.620617	965.330261	588.733398	17.447702	932.334717	594.097534	173.335388
-562.062866	110.234093	875.471069	-524.819824	-50.274445	870.157349	-631.736145	132.550583	500.700287	-583.793945	-120.018227	505.071075	-614.934021	129.867508	87.013840	-570.130493	-129.741364	89.037895	-570.714478	190.912476	1373.464844	-502.548920	-146.208832	1372.575439	-508.259766	37.194958	1394.538940	-527.890381	33.647049	1674.610474	-629.167114	275.776001	1132.056152	-521.825928	-246.372314	1135.960938	-517.545959	280.971497	880.993408	-404.973206	-195.486435	898.915039	-505.921204	35.622684	965.336609	588.628540	17.456240	932.347839	593.981384	173.360916
-561.923523	110.195702	875.467346	-524.739624	-50.292637	870.165894	-631.969666	132.666733	500.783813	-583.708435	-119.992264	505.047180	-614.849670	129.618439	86.916985	-570.180420	-129.759155	89.027451	-570.414368	190.969437	1373.409424	-502.633850	-146.238785	1372.593140	-508.141357	37.169060	1394.555420	-527.614563	33.826756	1674.611572	-628.653503	275.935608	1132.029663	-522.040222	-246.305008	1135.952759	-517.041199	281.142609	880.992188	-404.965973	-195.599380	899.032166	-505.803955	35.590153	965.336243	588.537964	17.495018	932.329468	593.895935	173.371704
-561.703186	110.188431	875.452271	-524.576416	-50.318150	870.201782	-631.762878	132.629745	500.745331	-583.590149	-119.959969	505.022522	-614.802307	129.648132	86.913620	-570.106689	-129.752029	89.043648	-570.139893	191.009949	1373.380371	-502.720276	-146.251968	1372.638794	-508.031799	37.171642	1394.570313	-527.371094	33.945084	1674.594849	-628.142090	276.136108	1132.008789	-522.224609	-246.363190	1136.026733	-516.485168	281.254517	880.976379	-405.019531	-195.747543	899.141479	-505.627228	35.585480	965.352051	588.489197	17.517027	932.332031	593.828308	173.388046
-561.548218	110.165199	875.441162	-524.512329	-50.336514	870.204590	-631.814636	132.677063	500.765198	-583.530518	-119.971748	505.045410	-614.863403	129.628189	86.919525	-570.104065	-129.751785	89.045616	-569.882263	191.068634	1373.354492	-502.797302	-146.265762	1372.680176	-507.915131	37.171661	1394.561890	-527.115479	34.064053	1674.577393	-627.644836	276.279480	1131.925903	-522.388672	-246.412857	1136.073730	-515.843628	281.384460	880.970093	-405.094025	-195.928055	899.227356	-505.504303	35.554874	965.343079	588.366516	17.503345	932.335876	593.731140	173.398499
-561.318115	110.144325	875.413330	-524.308228	-50.353733	870.220093	-631.400879	132.592957	500.716919	-583.435242	-119.966797	505.071381	-614.718445	129.682297	86.901505	-570.148743	-129.754150	89.044189	-569.595703	191.112961	1373.316528	-502.866699	-146.277344	1372.684570	-507.815979	37.147335	1394.569214	-526.845032	34.176659	1674.547119	-627.099243	276.427032	1131.863403	-522.567688	-246.365585	1136.088501	-515.299072	281.529633	880.974365	-405.165192	-196.091080	899.294922	-505.301178	35.551514	965.341614	588.276123	17.510149	932.337769	593.655151	173.397781
-561.107422	110.145073	875.417542	-524.238342	-50.359741	870.231445	-631.249573	132.591354	500.700287	-583.338867	-119.943268	505.051178	-614.670044	129.686432	86.868538	-570.111023	-129.723587	89.081169	-569.311890	191.159424	1373.313477	-502.902618	-146.297607	1372.732056	-507.705750	37.153152	1394.580688	-526.609985	34.254642	1674.519531	-626.591858	276.578796	1131.826660	-522.717163	-246.412521	1136.109985	-514.677917	281.570251	881.004456	-405.284973	-196.278748	899.341309	-505.158539	35.520355	965.350220	588.191345	17.574240	932.320984	593.557068	173.412888
-560.882935	110.095490	875.408386	-524.074341	-50.395576	870.252136	-631.097107	132.568512	500.706177	-583.223938	-119.898689	505.058044	-614.619690	129.678467	86.876022	-570.073425	-129.705170	89.052116	-569.050598	191.211823	1373.300293	-502.953217	-146.309616	1372.743286	-507.588654	37.140099	1394.578857	-526.352661	34.358234	1674.498779	-626.089172	276.670807	1131.789429	-522.886108	-246.453735	1136.147827	-513.974365	281.581635	881.026550	-405.459961	-196.482040	899.367249	-504.973846	35.478886	965.359741	588.104309	17.605707	932.318298	593.440491	173.482895
-560.656067	110.065193	875.395935	-523.954651	-50.412395	870.257263	-631.022583	132.557724	500.731293	-583.112793	-119.858971	505.074585	-614.631165	129.648315	86.864388	-570.137939	-129.710312	89.090172	-568.775208	191.249008	1373.286377	-502.989960	-146.324127	1372.748047	-507.449371	37.140022	1394.590210	-526.096436	34.461693	1674.468384	-625.562988	276.783813	1131.739380	-523.045349	-246.537140	1136.196045	-513.346375	281.634521	881.084167	-405.649658	-196.700195	899.370728	-504.797607	35.441601	965.355713	588.039063	17.663153	932.305542	593.337524	173.494675
-560.417603	110.042488	875.396667	-523.788940	-50.435909	870.273438	-630.921204	132.555084	500.738190	-582.980225	-119.835289	505.059540	-614.845215	129.833206	86.978859	-570.106201	-129.682648	89.069611	-568.518311	191.272873	1373.250000	-502.979401	-146.310486	1372.792847	-507.308807	37.148129	1394.596069	-525.786804	34.588097	1674.459351	-625.052307	276.887848	1131.691528	-523.193359	-246.623001	1136.243286	-512.688721	281.658539	881.120728	-405.879150	-196.959305	899.354004	-504.607056	35.407543	965.369507	587.929993	17.696222	932.311401	593.201477	173.520264
-560.222656	110.012543	875.385010	-523.652344	-50.503658	870.293457	-630.851379	132.600601	500.755554	-582.890137	-119.800667	505.088104	-614.871948	129.814529	87.010536	-570.074158	-129.680573	89.066704	-568.247925	191.324493	1373.211914	-502.977142	-146.319977	1372.803955	-507.173340	37.147705	1394.606445	-525.501343	34.694756	1674.446045	-624.563477	276.969696	1131.648438	-523.364197	-246.703827	1136.313599	-511.991180	281.686157	881.159363	-406.151459	-197.227997	899.325439	-504.440826	35.362114	965.373291	587.855591	17.740007	932.306274	593.093262	173.532654
-559.981689	110.018082	875.356079	-523.489990	-50.520874	870.286316	-630.767273	132.619446	500.766998	-582.770264	-119.803383	505.104736	-614.645203	129.644577	86.908745	-570.159119	-129.683624	89.071739	-567.952148	191.385300	1373.183105	-502.963989	-146.319946	1372.820068	-507.050018	37.155174	1394.620117	-525.217041	34.782768	1674.414795	-624.087097	277.093018	1131.635254	-523.531372	-246.769272	1136.381226	-511.326324	281.630951	881.201172	-406.461578	-197.488419	899.285095	-504.235229	35.350624	965.354004	587.738647	17.766569	932.302734	592.966858	173.543961
-559.735718	110.027252	875.340576	-523.309387	-50.569695	870.288330	-630.636047	132.623505	500.760712	-582.630737	-119.761833	505.094574	-614.842285	129.835403	87.029510	-570.076294	-129.665955	89.085533	-567.667786	191.425949	1373.146973	-502.950317	-146.315140	1372.834717	-506.915466	37.146137	1394.602905	-524.920654	34.872849	1674.392578	-623.596558	277.144531	1131.577393	-523.693420	-246.848755	1136.416504	-510.588196	281.574829	881.244263	-406.771057	-197.743500	899.198914	-504.026550	35.322475	965.349670	587.657532	17.794281	932.302795	592.836182	173.577652
-559.476196	110.047882	875.331116	-523.151672	-50.575558	870.274414	-630.511230	132.604340	500.753082	-582.486206	-119.751846	505.095123	-614.684387	129.609375	86.895142	-570.071777	-129.657791	89.082207	-567.384094	191.466873	1373.115845	-502.902283	-146.304901	1372.843994	-506.776062	37.154827	1394.617920	-524.619446	34.967960	1674.378174	-623.091919	277.225189	1131.503296	-523.856750	-246.920395	1136.477173	-509.903809	281.517181	881.284668	-407.102997	-197.992416	899.116577	-503.813416	35.303619	965.337708	587.573669	17.812897	932.288269	592.718018	173.587692
-559.208069	110.036278	875.330505	-522.992371	-50.582249	870.281860	-630.626892	132.705200	500.820526	-582.341370	-119.718559	505.106262	-615.001404	129.727310	87.059044	-570.058167	-129.639191	89.089737	-567.155151	191.497559	1373.098999	-502.872925	-146.337463	1372.856201	-506.634033	37.148487	1394.625366	-524.303528	35.058586	1674.351074	-622.607788	277.317627	1131.453247	-523.982971	-246.985275	1136.537476	-509.199066	281.477234	881.375732	-407.448486	-198.284637	899.023926	-503.597076	35.274487	965.341248	587.490173	17.825699	932.292419	592.598633	173.576279
-558.933472	109.995964	875.319153	-522.798706	-50.635872	870.271606	-630.234253	132.653015	500.779205	-582.228638	-119.699257	505.097412	-614.924438	129.744034	87.045174	-570.068542	-129.666321	89.116158	-566.925232	191.514526	1373.087158	-502.841949	-146.373032	1372.869019	-506.483612	37.144573	1394.621826	-523.999023	35.142658	1674.318115	-622.137146	277.301941	1131.359131	-524.151794	-247.033875	1136.576416	-508.441895	281.400665	881.455383	-407.831055	-198.595444	898.920105	-503.367096	35.207752	965.333313	587.434570	17.837069	932.262390	592.517090	173.570740
-558.646790	109.957497	875.311462	-522.630432	-50.639526	870.260864	-630.061707	132.685013	500.805145	-582.076660	-119.681084	505.088898	-614.731812	129.540039	86.925583	-570.040100	-129.656281	89.106552	-566.663696	191.546387	1373.078857	-502.793457	-146.379135	1372.869995	-506.342041	37.129299	1394.612061	-523.672607	35.218441	1674.290283	-621.684204	277.347748	1131.333984	-524.307556	-247.096115	1136.607422	-507.694916	281.231293	881.583008	-408.218262	-198.916412	898.798584	-503.142029	35.157879	965.326782	587.367615	17.812529	932.262512	592.413940	173.556076
-558.379639	109.958740	875.291199	-522.483459	-50.648071	870.247864	-629.918457	132.728561	500.841370	-581.970703	-119.689049	505.081238	-614.732971	129.503952	86.925507	-570.078857	-129.672348	89.109665	-566.400208	191.566345	1373.066406	-502.732880	-146.393417	1372.860229	-506.198303	37.121754	1394.615845	-523.348450	35.311348	1674.262573	-621.230713	277.402130	1131.308105	-524.475159	-247.147675	1136.655762	-506.985229	281.091858	881.643127	-408.596527	-199.193359	898.691284	-502.924286	35.132488	965.307129	587.284668	17.813192	932.240967	592.308777	173.563583
-558.075012	109.954170	875.266907	-522.291016	-50.699135	870.240417	-629.732300	132.778687	500.874664	-581.830261	-119.681793	505.087799	-614.745300	129.501343	86.955887	-570.124329	-129.672104	89.121117	-566.146057	191.582321	1373.056030	-502.689636	-146.443924	1372.875977	-506.056519	37.117611	1394.617554	-523.013306	35.393875	1674.222778	-620.798157	277.401184	1131.215454	-524.657532	-247.163986	1136.697510	-506.269989	280.944031	881.721863	-409.000244	-199.493362	898.538391	-502.671204	35.087658	965.290405	587.229126	17.773441	932.248901	592.225220	173.556732
-557.751343	109.976578	875.276489	-522.060913	-50.754700	870.245239	-629.453186	132.767242	500.859772	-581.776123	-119.720970	505.119476	-614.698975	129.494827	86.947922	-570.126038	-129.672485	89.123581	-565.903259	191.604050	1373.025391	-502.610779	-146.462692	1372.886597	-505.889771	37.114887	1394.628052	-522.689941	35.491276	1674.189209	-620.346619	277.414734	1131.158203	-524.837341	-247.197296	1136.751709	-505.573395	280.787811	881.800598	-409.416840	-199.823318	898.402222	-502.399780	35.042519	965.301514	587.153564	17.765604	932.251465	592.146973	173.536072
-557.440247	110.007309	875.278809	-521.835144	-50.776436	870.242493	-629.093689	132.601273	500.802765	-581.691101	-119.734100	505.110168	-614.710144	129.489624	86.948898	-570.155090	-129.679703	89.158417	-565.676636	191.604568	1373.007568	-502.557648	-146.486511	1372.892578	-505.735870	37.099670	1394.626709	-522.347412	35.579502	1674.148193	-619.888245	277.405182	1131.092407	-525.022278	-247.261185	1136.786133	-504.843109	280.577942	881.873840	-409.855621	-200.185547	898.250488	-502.131104	35.022396	965.302673	587.096252	17.750912	932.254761	592.085388	173.551605
-557.157532	109.977097	875.279114	-521.599915	-50.849606	870.241821	-629.059265	132.867050	500.924561	-581.618652	-119.745018	505.151459	-614.784973	129.460724	86.995270	-570.138367	-129.678864	89.157181	-565.444214	191.614410	1372.987061	-502.518280	-146.538513	1372.876099	-505.577911	37.075157	1394.610596	-521.994019	35.647102	1674.115234	-619.468933	277.386139	1131.030518	-525.197510	-247.425842	1136.894165	-504.148071	280.389374	881.935669	-410.277832	-200.492599	898.129578	-501.868408	34.958511	965.301636	587.036194	17.763924	932.269531	592.027893	173.565857
-556.848694	109.987495	875.302124	-521.366272	-50.869648	870.237427	-628.899048	132.930923	500.967072	-581.541443	-119.756134	505.168823	-614.846436	129.409866	86.991844	-570.146545	-129.681656	89.168091	-565.185120	191.643860	1372.947754	-502.436127	-146.558884	1372.879272	-505.412018	37.035866	1394.621948	-521.629028	35.719376	1674.059082	-619.053406	277.340942	1130.956177	-525.370056	-247.475983	1136.926270	-503.493011	280.212677	881.997375	-410.679565	-200.762100	897.976685	-501.590118	34.920944	965.309998	586.959839	17.734455	932.276978	591.978271	173.533737
-556.493896	109.941536	875.295837	-521.091125	-50.912170	870.223328	-628.658875	132.963776	500.979889	-581.538391	-119.797050	505.186615	-614.824097	129.427902	86.980309	-570.199280	-129.700272	89.162437	-564.923950	191.663284	1372.941284	-502.359131	-146.590149	1372.856079	-505.250610	37.020874	1394.603760	-521.275757	35.794975	1674.011353	-618.611267	277.296173	1130.889404	-525.552979	-247.536209	1136.964844	-502.774353	280.012177	882.058960	-411.102936	-201.105682	897.809570	-501.281708	34.852165	965.303894	586.848206	17.800020	932.283142	591.824646	173.587692
-556.106140	109.916771	875.280457	-520.809937	-50.917915	870.187622	-628.207214	132.791519	500.907440	-581.449646	-119.790695	505.170349	-614.737793	129.413589	86.969933	-570.183594	-129.702484	89.150017	-564.687073	191.684967	1372.907471	-502.286224	-146.634064	1372.857056	-505.088440	37.011723	1394.586670	-520.914917	35.854530	1673.952026	-618.195007	277.255188	1130.795044	-525.707336	-247.596970	1136.982910	-502.098969	279.752502	882.108521	-411.496094	-201.451004	897.637451	-500.934723	34.803848	965.275208	586.682373	17.925694	932.287537	591.595886	173.678558
-555.754822	109.868416	875.256592	-520.531738	-50.963795	870.173523	-627.950500	132.758667	500.893250	-581.428467	-119.789742	505.214081	-614.745667	129.381561	86.955299	-570.266357	-129.701111	89.156418	-564.399658	191.674744	1372.852783	-502.189545	-146.688705	1372.831299	-504.906952	36.979359	1394.589844	-520.544495	35.909336	1673.898193	-617.773987	277.214935	1130.693359	-525.871704	-247.634720	1136.994751	-501.502411	279.585846	882.156006	-411.882568	-201.783203	897.492798	-500.607208	34.748302	965.251465	586.709167	17.659447	932.320313	591.936523	173.432297
-555.424255	109.825462	875.258484	-520.270020	-51.001274	870.170837	-627.741333	132.760849	500.919891	-581.389709	-119.810997	505.213379	-614.738220	129.376297	87.005341	-570.247131	-129.699966	89.159538	-564.158325	191.667938	1372.816040	-502.121399	-146.741318	1372.827026	-504.723389	36.967220	1394.561646	-520.173279	35.980824	1673.840820	-617.347107	277.168976	1130.628540	-526.039673	-247.690491	1137.009521	-500.852234	279.368164	882.180481	-412.247314	-202.073685	897.334351	-500.298340	34.692482	965.246887	586.600037	17.651258	932.333374	591.912048	173.423264
-555.097900	109.775444	875.256287	-519.964661	-51.075077	870.166565	-627.537048	132.762497	500.931976	-581.336670	-119.831169	505.248077	-614.718201	129.367661	86.993240	-570.258789	-129.713470	89.193489	-563.887878	191.683578	1372.781128	-502.017700	-146.778687	1372.830688	-504.532928	36.927872	1394.566406	-519.807983	36.047150	1673.797607	-616.940002	277.137115	1130.579346	-526.185425	-247.753677	1137.048462	-500.217438	279.111938	882.143494	-412.606110	-202.382370	897.207520	-499.974274	34.625587	965.240540	586.477966	17.709965	932.354919	591.852417	173.442688
-554.704468	109.797127	875.258789	-519.670227	-51.092819	870.159973	-627.331421	132.802002	500.967377	-581.278442	-119.825897	505.275299	-614.706360	129.355682	86.981369	-570.281494	-129.727020	89.203484	-563.589905	191.685287	1372.737305	-501.956604	-146.822281	1372.833984	-504.340179	36.897465	1394.537842	-519.433899	36.122776	1673.752930	-616.526489	277.071259	1130.484741	-526.345886	-247.804443	1137.059570	-499.641907	278.884918	882.151123	-412.979614	-202.725143	897.080933	-499.631134	34.597706	965.240540	586.274170	17.859070	932.362000	591.662964	173.464569
-554.311340	109.761528	875.227661	-519.348511	-51.146469	870.168457	-627.042969	132.792587	500.954956	-581.190063	-119.805542	505.298767	-614.687561	129.359894	86.977043	-570.265503	-129.716583	89.198097	-563.336670	191.697769	1372.693237	-501.889893	-146.866745	1372.827637	-504.168274	36.875648	1394.520386	-519.061035	36.179684	1673.698853	-616.120789	276.995972	1130.393677	-526.485535	-247.740112	1137.000854	-499.081879	278.696381	882.124207	-413.300018	-203.036423	896.965149	-499.271545	34.559093	965.228027	586.372314	17.456961	932.408691	592.188416	173.091171
-553.950073	109.719719	875.206848	-519.070251	-51.208023	870.158203	-626.933716	132.978653	501.041260	-581.154480	-119.824814	505.321838	-614.755798	129.324554	87.028099	-570.265991	-129.716324	89.200035	-562.993042	191.681732	1372.646362	-501.792694	-146.911224	1372.822998	-503.935883	36.833164	1394.515015	-518.695190	36.248013	1673.646484	-615.684143	276.959991	1130.286499	-526.632629	-247.804733	1137.029419	-498.551147	278.517914	882.095642	-413.588867	-203.311523	896.844788	-498.944550	34.495083	965.210205	586.062927	17.814100	932.403809	591.793884	173.390335
-553.562622	109.673103	875.196411	-518.735657	-51.248234	870.128784	-626.749695	132.981384	501.055328	-581.071228	-119.843956	505.328613	-614.801392	129.314880	87.050140	-570.315796	-129.716766	89.195473	-562.707703	191.686066	1372.582886	-501.691772	-146.967453	1372.819824	-503.722168	36.805622	1394.497925	-518.304077	36.308887	1673.597656	-615.253723	276.910583	1130.192749	-526.724976	-247.887985	1137.046265	-498.004791	278.257172	882.053833	-413.836395	-203.603714	896.752441	-498.586853	34.427845	965.192993	585.786865	17.987432	932.418884	591.601501	173.221237
-553.184326	109.659332	875.216614	-518.460449	-51.240700	870.109863	-626.596802	132.999481	501.112610	-581.017151	-119.872269	505.334473	-614.848206	129.291412	87.033257	-570.348572	-129.748001	89.208092	-562.398987	191.692596	1372.520508	-501.575806	-147.022461	1372.826294	-503.488098	36.755344	1394.479980	-517.922607	36.372673	1673.542114	-614.836487	276.852997	1130.111938	-526.825500	-247.975662	1137.086670	-497.476227	278.054260	882.012085	-414.081665	-203.915024	896.672424	-498.245209	34.382198	965.190002	585.650330	17.891174	932.425354	591.675720	173.430466
-552.799866	109.613754	875.204712	-518.141602	-51.270634	870.100159	-626.244507	132.834534	501.059937	-580.932312	-119.859863	505.363739	-614.827698	129.297211	87.027580	-570.338745	-129.729172	89.204971	-562.054443	191.702652	1372.471558	-501.453949	-147.059982	1372.832520	-503.264252	36.708488	1394.475098	-517.543213	36.446884	1673.481934	-614.431091	276.825653	1130.017334	-526.934448	-248.058197	1137.123047	-497.023895	277.897278	881.961182	-414.321472	-204.205307	896.611450	-497.884857	34.332848	965.176270	585.430603	17.873857	932.435364	591.719116	173.371185
-552.437134	109.577637	875.200317	-517.827148	-51.310520	870.092285	-626.048035	132.821915	501.071320	-580.820679	-119.886139	505.377625	-614.820862	129.292984	87.054367	-570.341125	-129.740936	89.232933	-561.704529	191.698593	1372.429199	-501.339172	-147.135452	1372.862915	-503.023590	36.671963	1394.471069	-517.164795	36.515327	1673.458496	-614.005859	276.838928	1129.933228	-527.008118	-248.171677	1137.190186	-496.582794	277.698090	881.903809	-414.527679	-204.504608	896.581665	-497.546600	34.281322	965.171021	585.232788	17.885506	932.445618	591.714966	173.315781
-552.102722	109.535156	875.193237	-517.538086	-51.384968	870.081665	-625.782288	132.836685	501.110229	-580.776062	-119.894646	505.417175	-614.816345	129.301086	87.058762	-570.388855	-129.757996	89.252563	-561.369263	191.692017	1372.401489	-501.200439	-147.187424	1372.883545	-502.757721	36.632385	1394.468872	-516.788696	36.582668	1673.403809	-613.571350	276.734222	1129.840698	-527.071899	-248.297516	1137.238770	-496.113220	277.492767	881.835693	-414.681824	-204.753143	896.554749	-497.224579	34.211552	965.158630	584.945557	17.815109	932.476563	591.817688	173.344788
-551.709595	109.456116	875.186035	-517.201843	-51.408539	870.075989	-625.498108	132.816391	501.087402	-580.607239	-119.873322	505.423279	-614.796387	129.305923	87.053726	-570.301941	-129.741119	89.239746	-561.033630	191.664520	1372.323853	-501.092010	-147.246063	1372.922485	-502.516907	36.598942	1394.449463	-516.402954	36.636681	1673.366821	-613.128967	276.672668	1129.767456	-527.096558	-248.527969	1137.402710	-495.668945	277.326416	881.737427	-414.822021	-204.999100	896.555847	-496.864410	34.148521	965.154663	585.125061	18.399519	932.356506	592.053406	173.587524
-551.312927	109.438393	875.208984	-516.883057	-51.461979	870.087219	-625.307434	132.785599	501.071991	-580.516785	-119.915321	505.437988	-614.799011	129.333282	87.056374	-570.322815	-129.744308	89.250069	-560.661621	191.676636	1372.272461	-500.954346	-147.300995	1372.946167	-502.260925	36.543461	1394.428833	-516.001953	36.703560	1673.301758	-612.732544	276.653534	1129.737183	-527.127625	-248.665939	1137.476563	-495.259644	277.192413	881.650574	-414.920013	-205.216553	896.553711	-496.512848	34.085423	965.175781	584.855103	18.204926	932.185669	592.482483	173.803238
-550.929321	109.418549	875.194031	-516.567871	-51.511379	870.078735	-625.032837	132.725128	501.047028	-580.416565	-119.939049	505.439178	-614.745605	129.311676	87.057152	-570.282715	-129.759933	89.265968	-560.275696	191.654373	1372.214722	-500.789459	-147.364441	1372.993896	-501.996521	36.474155	1394.419312	-515.607361	36.768684	1673.270020	-612.295288	276.612762	1129.661499	-527.165161	-248.740707	1137.497314	-494.835602	277.026215	881.550903	-414.985809	-205.441528	896.566284	-496.161987	34.037922	965.164246	584.187073	17.634336	932.445435	592.502563	173.663055
-550.523560	109.460739	875.212708	-516.240356	-51.544804	870.066956	-624.742249	132.670197	501.071075	-580.313416	-119.950188	505.463318	-614.743408	129.311401	87.041168	-570.293335	-129.760757	89.267799	-559.891174	191.642853	1372.192505	-500.624420	-147.420975	1373.029297	-501.733398	36.430798	1394.414551	-515.202637	36.828815	1673.233643	-611.852722	276.581421	1129.588623	-527.147888	-248.869339	1137.589478	-494.462646	276.876648	881.461426	-415.056580	-205.697723	896.574219	-495.803162	34.002327	965.173035	583.672363	17.783672	932.614014	592.197998	173.465836
-550.168579	109.384224	875.201355	-515.933960	-51.612782	870.055054	-624.488464	132.677322	501.089020	-580.192932	-119.969292	505.482880	-614.685913	129.489059	87.228996	-570.302979	-129.759491	89.273079	-559.515442	191.632904	1372.145142	-500.403137	-147.482239	1373.082397	-501.435883	36.401958	1394.408447	-514.799805	36.903728	1673.195801	-611.431274	276.590912	1129.530518	-527.127014	-248.891251	1137.619263	-494.130524	276.724731	881.375061	-415.049225	-205.907883	896.606018	-495.461945	33.921055	965.157593	583.865601	18.575697	932.328552	592.514893	173.831894
-549.802490	109.282196	875.182312	-515.613159	-51.682316	870.078125	-624.226624	132.576752	501.073273	-580.120911	-119.988045	505.494507	-614.653198	129.402893	87.064072	-570.387329	-129.767303	89.281326	-559.122986	191.626877	1372.114624	-500.216492	-147.554382	1373.124756	-501.149628	36.345531	1394.401367	-514.371643	36.971691	1673.154053	-610.998291	276.562805	1129.469482	-527.067627	-249.005112	1137.718262	-493.771088	276.569489	881.273926	-415.028412	-206.114670	896.636719	-495.114563	33.850849	965.157166	583.376953	18.467762	932.412720	592.585388	173.815643
-549.411926	109.246117	875.163879	-515.309265	-51.700356	870.060364	-624.038635	132.617493	501.107391	-580.009460	-119.980629	505.527283	-614.681274	129.499756	87.184418	-570.312256	-129.755402	89.279785	-558.725891	191.618073	1372.066040	-500.056335	-147.591660	1373.177490	-500.839600	36.310928	1394.374634	-513.934753	37.040695	1673.118164	-610.571411	276.540497	1129.437134	-527.003357	-249.089203	1137.766235	-493.467133	276.460510	881.186401	-414.967346	-206.325851	896.670471	-494.759125	33.806278	965.136658	583.283630	18.840195	932.281677	592.827515	174.021393
-549.055481	109.226624	875.165771	-515.020874	-51.733105	870.051819	-623.948792	132.613800	501.157349	-579.909668	-119.992798	505.544464	-614.705444	129.600113	87.290649	-570.296509	-129.762451	89.322052	-558.330261	191.597336	1372.013306	-499.843842	-147.640732	1373.214111	-500.534760	36.257717	1394.372070	-513.490173	37.106396	1673.065186	-610.173096	276.547455	1129.421265	-526.924072	-249.181824	1137.827759	-493.145294	276.279633	881.074402	-414.846405	-206.507538	896.707336	-494.417389	33.762146	965.126465	582.995056	19.012554	932.251343	592.957214	174.102570
-548.724731	109.220680	875.179321	-514.753540	-51.792763	870.055359	-623.792969	132.600067	501.220795	-579.802979	-120.012863	505.574951	-614.713440	129.435822	87.061447	-570.293091	-129.756821	89.328880	-557.942078	191.563324	1371.945801	-499.668274	-147.690201	1373.231812	-500.237701	36.186184	1394.342041	-513.011230	37.181648	1673.019043	-609.769470	276.565704	1129.369507	-526.814636	-249.312531	1137.896240	-492.809540	276.162994	880.957397	-414.718475	-206.732391	896.764099	-494.104248	33.710239	965.130310	582.628235	19.071457	932.211304	593.074951	174.161087
-548.359863	109.172821	875.180359	-514.412109	-51.874229	870.050232	-623.514954	132.561737	501.196594	-579.712341	-120.015465	505.587738	-614.645386	129.486160	87.094788	-570.359131	-129.768280	89.331413	-557.540283	191.582031	1371.926758	-499.475128	-147.719864	1373.255127	-499.919952	36.131382	1394.322876	-512.515686	37.256092	1672.975830	-609.357605	276.505157	1129.301025	-526.674438	-249.462387	1137.952271	-492.504700	276.046814	880.870728	-414.553589	-206.961533	896.793213	-493.735321	33.639057	965.122192	582.257813	19.133554	932.179932	593.164185	174.209335
-548.011169	109.124313	875.174988	-514.108521	-51.917797	870.036743	-623.289917	132.511246	501.226868	-579.673584	-120.019836	505.610718	-614.654419	129.510544	87.094055	-570.368103	-129.757889	89.337090	-557.139404	191.567078	1371.904907	-499.265503	-147.777145	1373.269165	-499.620544	36.089966	1394.319580	-512.002563	37.331688	1672.918213	-608.933228	276.472717	1129.265747	-526.517395	-249.582535	1137.992432	-492.179260	275.968231	880.781738	-414.346924	-207.182556	896.855469	-493.394104	33.581287	965.107300	581.937134	19.206503	932.138000	593.243652	174.296356
-547.651123	109.037033	875.165833	-513.797241	-52.003426	870.027527	-623.076416	132.468124	501.227936	-579.628052	-120.049812	505.614502	-614.831421	129.806717	87.298874	-570.340637	-129.771271	89.334496	-556.760132	191.551422	1371.860352	-499.038361	-147.812103	1373.302734	-499.311615	36.038143	1394.316528	-511.460999	37.404797	1672.842651	-608.550415	276.492462	1129.251587	-526.335510	-249.564087	1137.957397	-491.893829	275.894958	880.701538	-414.089264	-207.406143	896.900940	-493.040192	33.487522	965.091064	581.627502	19.285074	932.119873	593.263306	174.370331
-547.301880	108.987968	875.166077	-513.510254	-52.051720	870.007935	-622.938965	132.475815	501.279388	-579.575867	-120.082191	505.646545	-614.650879	129.577057	87.119202	-570.354248	-129.779190	89.361366	-556.371216	191.514053	1371.819336	-498.837494	-147.864746	1373.321655	-499.007050	35.991032	1394.294678	-510.876160	37.485897	1672.773926	-608.189941	276.460449	1129.216309	-526.119629	-249.693634	1137.990234	-491.615631	275.837616	880.593811	-413.831055	-207.575241	896.963806	-492.687592	33.420544	965.068298	581.306396	19.374681	932.122864	593.227722	174.405746
-546.968872	108.892258	875.136963	-513.195129	-52.125519	870.005981	-622.992737	132.489334	501.333588	-579.542664	-120.105118	505.661072	-614.967346	129.824142	87.320747	-570.319458	-129.775146	89.366463	-555.976807	191.490936	1371.781616	-498.615784	-147.908981	1373.329224	-498.691376	35.935219	1394.252563	-510.286774	37.569180	1672.710693	-607.775024	276.419098	1129.151733	-525.891418	-249.847107	1138.072510	-491.317993	275.763184	880.496582	-413.507324	-207.731903	897.032043	-492.345856	33.351822	965.044678	581.050903	19.443884	932.114319	593.185242	174.457413
-546.675232	108.843636	875.160828	-512.933960	-52.162811	870.008118	-622.850830	132.422943	501.358276	-579.542725	-120.125633	505.705292	-614.986633	129.871750	87.333595	-570.362183	-129.796951	89.372475	-555.579773	191.463409	1371.741577	-498.389404	-147.957611	1373.351685	-498.361877	35.894478	1394.210571	-509.649139	37.668407	1672.641968	-607.368774	276.443298	1129.106079	-525.630554	-249.938354	1138.126099	-491.039246	275.682526	880.403198	-413.155182	-207.915436	897.096802	-492.037720	33.295963	965.045837	580.844238	19.492189	932.113586	593.148193	174.495193
-546.342102	108.813087	875.154846	-512.620605	-52.234352	869.990112	-622.576172	132.354950	501.349365	-579.539307	-120.161179	505.739258	-614.658447	129.700912	87.177498	-570.427002	-129.790817	89.380051	-555.228027	191.452209	1371.688477	-498.150757	-147.998016	1373.340820	-498.071625	35.872845	1394.183350	-509.002655	37.775013	1672.539063	-607.014526	276.451385	1129.045166	-525.358032	-249.976181	1138.129150	-490.706879	275.582611	880.323608	-412.788605	-208.103836	897.151855	-491.685516	33.238541	965.022339	580.735840	19.498802	932.125610	593.103088	174.479630
-545.997131	108.770836	875.160156	-512.325012	-52.270130	869.980957	-622.457703	132.278625	501.366516	-579.518799	-120.160721	505.733734	-614.639893	129.747269	87.174446	-570.328613	-129.797241	89.401230	-554.893677	191.424118	1371.663940	-497.887695	-148.012741	1373.353516	-497.768555	35.827423	1394.146118	-508.296509	37.861004	1672.459961	-606.666504	276.404510	1128.978394	-525.084717	-250.081589	1138.163940	-490.407501	275.560394	880.248779	-412.381042	-208.279617	897.194275	-491.337280	33.186020	965.009766	580.645386	19.454077	932.159607	593.015686	174.468216
-545.640564	108.691711	875.141602	-512.006714	-52.313274	869.960632	-622.366516	132.218231	501.381958	-579.511963	-120.153610	505.760620	-614.624023	129.801407	87.186516	-570.357422	-129.808029	89.423759	-554.549500	191.392242	1371.628296	-497.632599	-148.083206	1373.346313	-497.467987	35.773998	1394.105835	-507.639923	37.892418	1672.330566	-606.331116	276.369110	1128.977539	-524.763550	-250.129791	1138.169189	-490.135559	275.518524	880.180298	-411.937561	-208.439880	897.250549	-490.974121	33.121685	964.979919	580.651855	19.358669	932.179443	592.910889	174.392609
-545.298035	108.541077	875.132263	-511.677765	-52.389633	869.959534	-622.285156	132.138504	501.369080	-579.577026	-120.181442	505.792297	-614.598755	129.839142	87.209259	-570.425293	-129.814636	89.434769	-554.221008	191.375351	1371.598999	-497.398529	-148.133743	1373.332520	-497.163177	35.744354	1394.062500	-506.861267	38.041573	1672.260132	-605.984192	276.363953	1128.956787	-524.422607	-250.263092	1138.199707	-489.859924	275.495667	880.141113	-411.448029	-208.583939	897.317566	-490.616486	33.016911	964.965271	580.712463	19.229488	932.208435	592.764465	174.277084
-544.979370	108.479172	875.113953	-511.363800	-52.444473	869.918396	-622.472778	132.180222	501.458191	-579.632996	-120.223427	505.807983	-614.707336	129.809204	87.245865	-570.416687	-129.816956	89.422821	-553.879211	191.354752	1371.552856	-497.107483	-148.157028	1373.325195	-496.837708	35.735497	1394.026855	-506.128235	38.130741	1672.148682	-605.642212	276.358612	1128.918701	-524.066895	-250.265228	1138.160645	-489.548798	275.467438	880.106201	-410.950073	-208.728302	897.358459	-490.259155	32.953621	964.919006	580.750488	18.999126	932.275452	592.537659	174.102158
-544.698242	108.415581	875.100342	-511.070831	-52.503529	869.897461	-622.185913	132.040039	501.423218	-579.725952	-120.257217	505.843536	-614.585815	129.885223	87.245239	-570.409424	-129.823242	89.453117	-553.507568	191.320984	1371.506470	-496.798553	-148.185974	1373.319458	-496.510620	35.717247	1394.002075	-505.346832	38.220703	1672.039429	-605.314636	276.312164	1128.855591	-523.711670	-250.309479	1138.131226	-489.259796	275.476471	880.056580	-410.463043	-208.849243	897.400574	-489.935699	32.899105	964.886414	580.831238	18.859516	932.304932	592.246033	174.006714
-544.418823	108.345695	875.096252	-510.780121	-52.567669	869.871277	-622.348755	132.036209	501.498840	-579.841919	-120.312164	505.871521	-614.637268	129.872345	87.277382	-570.504211	-129.826202	89.488335	-553.165100	191.294785	1371.457275	-496.485107	-148.220367	1373.306763	-496.188782	35.686798	1393.966309	-504.601532	38.284321	1671.950317	-605.012024	276.241638	1128.816772	-523.354126	-250.250641	1138.047852	-488.969757	275.452484	880.006592	-409.948181	-208.947861	897.452637	-489.615356	32.830132	964.856873	580.921875	18.687002	932.335815	591.930664	173.845123
-544.149292	108.294388	875.093201	-510.512421	-52.619518	869.853088	-621.634644	131.722977	501.387390	-579.983154	-120.354729	505.901550	-614.330872	130.009933	87.250023	-570.574097	-129.845657	89.490334	-552.849243	191.232910	1371.402588	-496.180084	-148.252548	1373.308960	-495.858459	35.664135	1393.911743	-503.851746	38.359131	1671.850464	-604.692139	276.204529	1128.747192	-522.940430	-250.433838	1138.134399	-488.644684	275.426575	879.971252	-409.346710	-208.964554	897.677307	-489.314301	32.776592	964.833069	581.024475	18.503641	932.391846	591.652527	173.650757
-543.933899	108.223145	875.083496	-510.254486	-52.724052	869.835205	-621.658630	131.652954	501.402252	-580.158813	-120.457329	505.934723	-614.335083	130.030548	87.263977	-570.603699	-129.872116	89.513794	-552.522217	191.204453	1371.342407	-495.879211	-148.279572	1373.290405	-495.520660	35.623844	1393.873047	-503.121155	38.419918	1671.761108	-604.393005	276.209778	1128.700928	-522.539368	-250.554382	1138.169678	-488.333374	275.376465	879.931458	-408.889618	-209.179932	897.571411	-489.033875	32.702839	964.800415	581.095886	18.304792	932.435852	591.385071	173.473892
-543.701965	108.117386	875.056213	-509.980896	-52.798126	869.811218	-621.902954	131.635757	501.501312	-580.332642	-120.557152	505.967499	-614.422302	129.996613	87.293037	-570.655212	-129.875015	89.541405	-552.188354	191.176346	1371.296753	-495.569824	-148.292084	1373.256104	-495.162567	35.599209	1393.824585	-502.385681	38.479397	1671.677734	-604.104919	276.170929	1128.648682	-522.134705	-250.609970	1138.161987	-488.044159	275.320099	879.891907	-408.330017	-209.248032	897.625854	-488.740204	32.634754	964.756775	581.118225	18.090099	932.506775	591.066772	173.231415
-543.450562	108.015785	875.033813	-509.743805	-52.839664	869.783508	-621.844482	131.524933	501.477997	-580.506958	-120.605537	505.973938	-614.383667	130.018570	87.304131	-570.701721	-129.858032	89.522820	-551.809631	191.177872	1371.264404	-495.171051	-148.313477	1373.229004	-494.795349	35.591408	1393.800293	-501.706238	38.538391	1671.604858	-603.830627	276.090576	1128.615112	-521.726868	-250.471420	1138.049438	-487.724091	275.285339	879.856384	-407.756622	-209.320145	897.687927	-488.458862	32.566917	964.716187	581.300354	18.118296	932.401062	590.820923	173.205765
-543.266785	107.911438	875.004822	-509.495911	-52.899231	869.731689	-621.943970	131.476013	501.511108	-580.698364	-120.646622	506.012299	-614.379761	130.011887	87.312607	-570.729858	-129.862839	89.549103	-551.466370	191.123444	1371.234863	-494.771332	-148.352051	1373.245605	-494.430878	35.584671	1393.778076	-501.049927	38.587414	1671.551147	-603.571045	276.075562	1128.580811	-521.241028	-250.705841	1138.176147	-487.408112	275.213440	879.834473	-407.185638	-209.362656	897.776733	-488.191193	32.500065	964.653564	581.261780	18.024147	932.286133	590.516296	173.171127
-543.109985	107.820900	875.011353	-509.325714	-52.950474	869.701111	-622.058044	131.404251	501.558807	-580.898560	-120.757057	506.043427	-614.410339	130.020905	87.312363	-570.799133	-129.875626	89.557816	-551.136353	191.082382	1371.184082	-494.353058	-148.370056	1373.256470	-494.046509	35.589222	1393.750122	-500.408051	38.617355	1671.504272	-603.298645	276.017365	1128.563965	-520.812744	-250.702225	1138.158569	-487.139130	275.172882	879.803040	-406.584045	-209.394913	897.861877	-487.963196	32.426689	964.614929	581.133667	17.640169	932.285461	590.379578	173.014267
-542.943176	107.746750	875.013672	-509.138794	-52.995064	869.665283	-622.189331	131.369385	501.630707	-581.043640	-120.802338	506.062103	-614.442688	130.029175	87.324242	-570.833923	-129.892044	89.577286	-550.776001	191.042938	1371.150513	-493.941559	-148.379425	1373.282715	-493.655609	35.579735	1393.701172	-499.797516	38.645233	1671.461670	-603.001526	275.973175	1128.510376	-520.347717	-250.728821	1138.183105	-486.841431	275.106964	879.770203	-405.985107	-209.392670	897.933594	-487.726807	32.364479	964.573669	580.989746	17.315710	932.308960	590.230713	172.779938
-542.788269	107.679337	875.022949	-508.974670	-53.045933	869.628540	-622.303040	131.285339	501.685150	-581.183960	-120.856148	506.064209	-614.465576	130.048019	87.344025	-570.801208	-129.939545	89.606720	-550.384583	191.003296	1371.126709	-493.526123	-148.369980	1373.297607	-493.283508	35.579453	1393.668823	-499.238434	38.667545	1671.425415	-602.704651	275.927277	1128.468994	-519.856506	-250.738220	1138.167725	-486.573883	275.073853	879.764832	-405.418274	-209.445999	897.973389	-487.508392	32.294861	964.535950	580.780579	17.337835	932.262024	589.703918	172.795639
-542.704590	107.618004	875.018799	-508.855591	-53.114956	869.596558	-622.460388	131.227859	501.713318	-581.332642	-120.917572	506.079498	-614.473816	130.048416	87.385658	-570.814697	-129.941025	89.612267	-550.030945	190.975754	1371.092285	-493.088776	-148.370193	1373.301025	-492.889648	35.538670	1393.651978	-498.696777	38.697819	1671.395630	-602.421997	275.864014	1128.431763	-519.354980	-250.686264	1138.127563	-486.293793	274.999359	879.742371	-404.817505	-209.457291	898.049500	-487.336456	32.237762	964.488037	580.691650	17.465839	932.144104	589.386536	172.809387
-542.635193	107.551956	875.027710	-508.742126	-53.188416	869.578674	-622.620850	131.179169	501.776672	-581.501648	-120.973747	506.100708	-614.494873	130.040756	87.386627	-570.865051	-129.959534	89.611603	-549.661255	190.947464	1371.056519	-492.596344	-148.374603	1373.269653	-492.486267	35.547672	1393.628052	-498.169495	38.720665	1671.378906	-602.128479	275.813049	1128.391479	-518.806580	-250.768524	1138.132568	-486.039185	274.963745	879.708191	-404.282532	-209.484665	898.099670	-487.170258	32.179817	964.451721	580.615051	17.489021	932.112671	589.157410	172.754486
-542.574829	107.461853	875.005676	-508.645172	-53.263649	869.559387	-622.751831	131.094238	501.825958	-581.669861	-121.050713	506.143738	-614.540710	130.060532	87.383362	-570.831055	-129.962311	89.612679	-549.280762	190.934387	1371.032349	-492.129242	-148.362747	1373.296997	-492.076630	35.548462	1393.602539	-497.683228	38.735134	1671.371704	-601.849792	275.729828	1128.392212	-518.256836	-250.935699	1138.255127	-485.804810	274.914764	879.666504	-403.734894	-209.500153	898.155701	-487.021820	32.123714	964.400452	580.307861	17.230528	932.271362	588.819458	172.523773
-542.549500	107.394623	875.013367	-508.578766	-53.344906	869.548462	-622.988403	131.046463	501.867859	-581.813782	-121.086212	506.148773	-614.562744	130.079269	87.356033	-570.844421	-130.013214	89.602219	-548.893860	190.876724	1371.033691	-491.649963	-148.364792	1373.324463	-491.682587	35.535103	1393.588257	-497.195221	38.744720	1671.377319	-601.564514	275.683167	1128.424194	-517.721313	-250.839111	1138.208252	-485.562683	274.850891	879.647461	-403.113617	-209.492569	898.203369	-486.912537	32.062531	964.371521	580.049805	17.055914	932.311829	588.536499	172.385971
-542.525269	107.312004	875.016418	-508.536041	-53.404121	869.525574	-623.349731	131.047882	501.970612	-581.980164	-121.141228	506.158966	-614.630615	130.102097	87.379395	-570.889160	-130.022324	89.625938	-548.554382	190.854401	1370.984497	-491.149506	-148.358658	1373.340576	-491.297272	35.517670	1393.566650	-496.738159	38.774944	1671.396484	-601.278076	275.591736	1128.440308	-517.158020	-250.879395	1138.241943	-485.328400	274.782745	879.631042	-402.525696	-209.451828	898.256958	-486.801575	31.999453	964.328613	579.639221	16.666567	932.349182	588.221741	172.163437
-542.546021	107.225525	875.029236	-508.529694	-53.500534	869.533142	-623.487000	130.955978	501.977570	-582.108643	-121.163528	506.172974	-614.623535	130.129852	87.390923	-570.885315	-130.064865	89.646797	-548.223389	190.808670	1370.972900	-490.680756	-148.348068	1373.375000	-490.906281	35.516750	1393.546265	-496.318359	38.800262	1671.419189	-600.990662	275.531067	1128.424561	-516.551575	-251.030365	1138.368042	-485.106445	274.735016	879.600281	-401.942505	-209.464966	898.316895	-486.720215	31.931288	964.300171	579.417297	16.527441	932.180420	588.019836	172.158630
-542.591125	107.090141	875.045715	-508.542572	-53.587269	869.546570	-623.630676	130.884018	502.009705	-582.271973	-121.256401	506.191742	-614.825012	130.426636	87.555664	-570.888306	-130.067047	89.652634	-547.861145	190.732773	1370.958496	-490.219177	-148.358688	1373.401001	-490.511993	35.515282	1393.557495	-495.891632	38.827557	1671.448608	-600.702637	275.440155	1128.418579	-515.933655	-251.119797	1138.424316	-484.889771	274.675720	879.586487	-401.381439	-209.470428	898.371643	-486.666687	31.846544	964.278870	579.669006	16.960789	932.051392	587.977722	172.290497
-542.666016	107.007996	875.061829	-508.586639	-53.681068	869.535339	-623.831299	130.815369	502.014587	-582.429199	-121.334824	506.198486	-614.885376	130.461212	87.560631	-570.819397	-130.078857	89.632599	-547.437988	190.666046	1370.966187	-489.715088	-148.364914	1373.397339	-490.075165	35.475636	1393.547363	-495.480377	38.838764	1671.476807	-600.415833	275.368744	1128.415039	-515.377441	-251.125534	1138.438232	-484.678253	274.616089	879.554016	-400.810059	-209.446350	898.416077	-486.642944	31.768896	964.245483	579.365173	16.649433	932.291687	587.674683	172.044266
-542.714844	106.931618	875.075806	-508.618774	-53.745174	869.511597	-624.008606	130.755005	502.044830	-582.533386	-121.399307	506.171692	-614.947876	130.455322	87.534760	-570.880554	-130.120651	89.638977	-547.183899	190.634720	1370.945435	-489.340088	-148.370605	1373.387085	-489.711121	35.478535	1393.500366	-495.091125	38.869015	1671.498657	-600.152405	275.318970	1128.438110	-514.784729	-251.142136	1138.439697	-484.490448	274.590393	879.537781	-400.252899	-209.437027	898.456421	-486.603058	31.699766	964.206421	579.156006	16.430676	932.164612	587.514587	171.976959
-542.807251	106.821907	875.077759	-508.697296	-53.837608	869.506714	-624.138367	130.722122	502.044678	-582.669983	-121.482834	506.159698	-614.899048	130.476166	87.530830	-570.891052	-130.127823	89.596428	-546.827942	190.583969	1370.963135	-488.870697	-148.391754	1373.377808	-489.304657	35.476089	1393.474731	-494.718384	38.861786	1671.490479	-599.857971	275.234192	1128.455078	-514.252014	-251.162918	1138.474609	-484.284790	274.539215	879.520874	-399.673248	-209.414200	898.511719	-486.605347	31.617596	964.168457	579.085510	16.481691	932.275757	587.165771	171.718002
-542.923035	106.720612	875.080444	-508.756561	-53.935192	869.493774	-624.254272	130.671234	502.036896	-582.745605	-121.542648	506.147491	-614.698853	130.244324	87.302055	-570.857910	-130.122482	89.596024	-546.492737	190.534927	1370.981323	-488.407318	-148.428696	1373.423462	-488.898529	35.453918	1393.450928	-494.265839	38.921333	1671.536377	-599.596985	275.175293	1128.486450	-513.692017	-251.193542	1138.487671	-484.105896	274.485474	879.506348	-399.068542	-209.359802	898.590332	-486.620117	31.539701	964.131165	579.037659	16.372068	932.279480	587.046021	171.681427
-543.054932	106.630653	875.090515	-508.860046	-53.998421	869.490967	-624.290283	130.585022	502.050018	-582.834351	-121.614021	506.111389	-614.866028	130.554306	87.493813	-570.913696	-130.176697	89.588646	-546.209106	190.495804	1370.983765	-487.992218	-148.422836	1373.431641	-488.546021	35.454670	1393.459595	-493.866638	38.955887	1671.578613	-599.347534	275.089844	1128.542480	-513.141602	-251.231171	1138.518188	-483.930054	274.441528	879.498108	-398.546356	-209.313889	898.646912	-486.668274	31.479403	964.104126	578.424622	15.449734	932.452332	586.738831	171.413956
-543.167908	106.523308	875.086731	-508.916504	-54.061749	869.467102	-624.611511	130.616882	502.084137	-582.928162	-121.761955	506.140717	-614.967346	130.548569	87.482216	-570.917419	-130.175522	89.586746	-545.864014	190.471329	1371.016968	-487.578094	-148.370041	1373.430054	-488.181763	35.415039	1393.479370	-493.464539	38.989529	1671.609985	-599.117249	274.997620	1128.597046	-512.618042	-251.276581	1138.530273	-483.774902	274.405518	879.498535	-398.004974	-209.290039	898.688721	-486.695343	31.411009	964.064636	578.579834	15.484729	932.421875	586.705322	171.470139
-543.297241	106.447563	875.092896	-509.003876	-54.111542	869.469421	-624.239746	130.384674	501.980835	-582.908630	-121.819107	506.122681	-614.739319	130.681427	87.426926	-570.928284	-130.189102	89.580460	-545.504150	190.372330	1371.030273	-487.148651	-148.385498	1373.411133	-487.787720	35.411423	1393.464111	-493.059021	39.011906	1671.638550	-598.886414	274.928894	1128.639038	-512.098755	-251.252579	1138.484863	-483.656464	274.325653	879.493408	-397.433380	-209.256409	898.731750	-486.739960	31.371805	964.040222	578.654846	15.468297	932.425049	586.600403	171.394150
-543.417480	106.355865	875.101379	-509.081451	-54.171532	869.480774	-624.116150	130.231552	501.911346	-582.959778	-121.954628	506.179688	-614.627747	130.742096	87.381966	-570.914185	-130.186081	89.585609	-545.185669	190.318054	1371.063354	-486.739136	-148.404099	1373.395508	-487.427155	35.369225	1393.457764	-492.649872	39.037838	1671.647583	-598.674377	274.862091	1128.716187	-511.596863	-251.207581	1138.455200	-483.532928	274.262695	879.498108	-396.913818	-209.204514	898.786133	-486.789276	31.320532	964.027405	578.703918	15.352072	932.465759	586.448792	171.274994
-543.530518	106.276306	875.101501	-509.130249	-54.240314	869.477905	-624.058777	130.127670	501.903381	-582.919128	-122.030724	506.181213	-614.553467	130.831741	87.353775	-570.883972	-130.175766	89.565544	-544.837830	190.281113	1371.118286	-486.335907	-148.421921	1373.388306	-487.078735	35.368771	1393.456299	-492.227539	39.055805	1671.683350	-598.454346	274.786377	1128.774170	-511.109406	-251.292511	1138.489624	-483.432251	274.190674	879.517944	-396.415833	-209.136581	898.844177	-486.829834	31.270088	964.007324	578.754639	15.228360	932.523926	586.258667	171.144699
-543.658447	106.216209	875.112000	-509.198853	-54.300766	869.488281	-624.167358	130.043930	501.878387	-582.855469	-122.075386	506.125397	-614.580322	130.889664	87.315460	-570.829407	-130.172089	89.566704	-544.515625	190.219498	1371.153320	-485.919159	-148.453766	1373.415894	-486.731689	35.322559	1393.420654	-491.811371	39.059841	1671.699829	-598.254333	274.753632	1128.840942	-510.659088	-251.419571	1138.575928	-483.384186	274.137878	879.534485	-395.941742	-209.115723	898.920227	-486.882263	31.234898	963.996582	578.784607	15.072708	932.578186	586.056091	170.991959
-543.770630	106.099274	875.101013	-509.264618	-54.377388	869.508057	-624.290039	129.997772	501.882904	-582.846985	-122.163269	506.141571	-614.572021	130.940430	87.298347	-570.854309	-130.173859	89.575447	-544.208435	190.206360	1371.196655	-485.527985	-148.450760	1373.434692	-486.374023	35.327904	1393.399292	-491.394012	39.075405	1671.712402	-598.064453	274.725891	1128.925659	-510.231689	-251.457123	1138.611328	-483.304626	274.054565	879.566833	-395.465607	-209.037964	899.000244	-486.925903	31.178978	963.979004	578.855957	14.938429	932.623413	585.855103	170.875763
-543.899963	106.000107	875.125427	-509.305115	-54.434620	869.529358	-624.434692	129.921432	501.906464	-582.795105	-122.231087	506.125824	-614.604614	131.006958	87.288353	-570.871887	-130.179596	89.578148	-543.874695	190.157623	1371.261475	-485.197906	-148.438385	1373.446411	-486.026123	35.302200	1393.378784	-490.973724	39.071533	1671.736816	-597.878174	274.654388	1128.998047	-509.828430	-251.517731	1138.695190	-483.278412	273.997955	879.608398	-394.986298	-208.949966	899.087585	-486.969116	31.132023	963.982056	578.909912	14.816113	932.679199	585.614746	170.745071
-544.018616	105.914154	875.136658	-509.365845	-54.509109	869.556335	-624.558044	129.835464	501.910583	-582.710327	-122.171623	506.015259	-614.634338	131.093140	87.250984	-570.838440	-130.195175	89.579742	-543.594849	190.083160	1371.309570	-484.869080	-148.448105	1373.450195	-485.709473	35.281498	1393.398804	-490.584351	39.079018	1671.762329	-597.726074	274.638062	1129.088989	-509.443207	-251.571106	1138.717651	-483.263611	273.939056	879.647705	-394.561493	-208.887497	899.162659	-487.014862	31.085686	963.980164	578.968811	14.690752	932.718567	585.340088	170.642044
-544.101196	105.808083	875.156921	-509.371857	-54.554249	869.578979	-624.621521	129.736115	501.903961	-582.684631	-122.245483	505.994629	-614.669312	131.196472	87.216095	-570.849609	-130.198532	89.573830	-543.322571	190.018021	1371.358398	-484.523651	-148.456818	1373.447632	-485.402863	35.261471	1393.388794	-490.203705	39.076138	1671.769897	-597.575378	274.606140	1129.177368	-509.109406	-251.471039	1138.651245	-483.227692	273.881287	879.696228	-394.165131	-208.840927	899.231567	-487.031982	31.038774	963.988159	579.012024	14.580888	932.739014	585.105835	170.538330
-544.204163	105.748589	875.180237	-509.413513	-54.596558	869.589539	-624.719971	129.720367	501.912994	-582.678345	-122.337822	506.003204	-614.736267	131.282974	87.203644	-570.856323	-130.200485	89.557137	-543.045166	189.961395	1371.412720	-484.196320	-148.492126	1373.444702	-485.120392	35.224487	1393.379883	-489.822937	39.065582	1671.773315	-597.449341	274.600647	1129.228149	-508.777069	-251.613892	1138.750366	-483.242676	273.848999	879.713318	-393.791107	-208.815903	899.322021	-487.059601	31.006786	963.984619	579.080444	14.532581	932.738892	584.885071	170.509232
-544.297058	105.633942	875.187439	-509.421326	-54.650818	869.602722	-624.786804	129.648819	501.883911	-582.685425	-122.413757	505.984497	-614.742859	131.391937	87.146790	-570.817078	-130.222977	89.561546	-542.782959	189.919495	1371.441040	-483.852539	-148.523407	1373.458984	-484.868195	35.215622	1393.381470	-489.445496	39.045422	1671.787109	-597.331116	274.608429	1129.304688	-508.474609	-251.668350	1138.793579	-483.253143	273.801086	879.758850	-393.428650	-208.761597	899.420898	-487.077728	30.956448	963.978760	579.112061	14.424619	932.748291	584.662720	170.486343
-544.373962	105.581398	875.201904	-509.416260	-54.698883	869.598328	-624.882080	129.633438	501.912018	-582.634521	-122.436028	505.999237	-614.810791	131.643082	87.329735	-570.876343	-130.250336	89.561569	-542.564087	189.896133	1371.474121	-483.563232	-148.547684	1373.472656	-484.614838	35.159168	1393.378784	-489.135742	38.981861	1671.760132	-597.268799	274.617584	1129.398193	-508.204834	-251.629944	1138.722290	-483.296234	273.763153	879.795837	-393.077637	-208.700867	899.509033	-487.080261	30.923710	963.968262	579.102539	14.458841	932.725464	584.332703	170.417267
-544.394958	105.525520	875.218018	-509.360443	-54.732044	869.613098	-624.937378	129.565384	501.929291	-582.593872	-122.498070	506.001709	-614.852173	131.733261	87.305817	-570.863464	-130.266251	89.572746	-542.359497	189.843781	1371.491455	-483.291046	-148.549622	1373.489746	-484.339905	35.110462	1393.379883	-488.779419	38.995781	1671.797852	-597.195068	274.609650	1129.471069	-507.944153	-251.690140	1138.749512	-483.318604	273.730408	879.838013	-392.749756	-208.660812	899.587097	-487.040466	30.903559	963.972473	579.109985	14.475400	932.698975	584.094971	170.399597
-544.447571	105.498802	875.245850	-509.373199	-54.730988	869.598938	-624.979126	129.544952	501.944763	-582.577881	-122.559280	505.984497	-614.915344	131.887238	87.314156	-570.855530	-130.271057	89.572929	-542.155151	189.832535	1371.558105	-483.023315	-148.563522	1373.488647	-484.046356	34.938274	1393.275146	-488.457153	38.959446	1671.827637	-597.146545	274.613556	1129.558716	-507.667236	-251.900314	1138.858765	-483.360962	273.696503	879.866211	-392.454590	-208.649750	899.675476	-487.037354	30.885956	963.963989	579.082642	14.457291	932.666748	583.913879	170.415497
-544.504822	105.481369	875.261658	-509.351807	-54.741028	869.550232	-625.020630	129.457092	501.950043	-582.497314	-122.578392	505.959930	-615.089233	131.940262	87.100586	-570.867249	-130.286011	89.578232	-541.942566	189.769363	1371.606445	-482.766235	-148.599747	1373.505981	-483.904449	35.025177	1393.435913	-488.203735	38.887264	1671.823242	-597.095093	274.574615	1129.628174	-507.446777	-251.960709	1138.869263	-483.406189	273.680389	879.913147	-392.191681	-208.627853	899.764587	-487.013458	30.865019	963.929810	578.998657	14.505790	932.652954	583.665649	170.443069
-544.454041	105.427406	875.287537	-509.155029	-54.833782	869.574829	-625.070374	129.410080	501.975189	-582.451538	-122.609879	505.961945	-614.999329	132.053574	87.196632	-570.876038	-130.286789	89.581795	-541.776733	189.771118	1371.652588	-482.510071	-148.590485	1373.506470	-483.649017	34.862610	1393.324219	-487.869843	38.896206	1671.851807	-597.085388	274.576599	1129.731812	-507.234467	-252.070190	1138.889893	-483.479004	273.661560	879.947693	-391.975006	-208.630615	899.831543	-486.907654	30.821772	963.961060	578.932983	14.552911	932.611755	583.476563	170.520691
-544.427612	105.383484	875.296814	-509.024963	-54.848068	869.559875	-625.083130	129.375504	501.985657	-582.354248	-122.615341	505.956238	-615.011169	132.033325	87.049545	-570.850037	-130.301270	89.558136	-541.618042	189.724045	1371.686768	-482.264771	-148.634094	1373.515625	-483.462952	34.833561	1393.327759	-487.586792	38.861332	1671.850586	-597.066833	274.570313	1129.783569	-507.039490	-252.164398	1138.912720	-483.547913	273.685791	879.969360	-391.751404	-208.630539	899.844971	-486.815460	30.809000	963.951111	578.848694	14.649259	932.575989	583.308411	170.610321
-544.420471	105.358231	875.300598	-508.953796	-54.820862	869.554382	-625.124146	129.373123	502.024200	-582.323364	-122.666542	505.980255	-615.029114	132.119400	87.031395	-570.894348	-130.307007	89.568199	-541.490417	189.691330	1371.706055	-482.047974	-148.667679	1373.488281	-483.280060	34.792175	1393.324951	-487.323364	38.825863	1671.851440	-597.051514	274.570526	1129.840576	-506.886230	-252.268661	1138.924805	-483.621643	273.710999	879.970398	-391.653076	-208.614883	899.922791	-486.758575	30.826654	963.941528	578.772217	14.721457	932.560303	583.156799	170.684128
-544.359314	105.360580	875.323730	-508.786804	-54.820812	869.551819	-625.148071	129.307648	502.045593	-582.216187	-122.637421	505.973114	-615.035645	132.193115	87.030800	-570.880554	-130.284683	89.579773	-541.366089	189.635834	1371.724609	-481.853424	-148.689514	1373.484863	-483.117828	34.771652	1393.344604	-487.073914	38.782082	1671.851074	-597.058655	274.549622	1129.900879	-506.729340	-252.362518	1138.961792	-483.719940	273.742493	879.992981	-391.528625	-208.619308	899.963928	-486.643951	30.839642	963.950867	578.628418	14.789559	932.541382	582.938782	170.782288
-544.327515	105.369110	875.364075	-508.931671	-54.484718	869.646912	-625.184265	129.283157	502.080963	-582.140015	-122.663513	505.913513	-615.017822	132.296829	87.012611	-570.885376	-130.294983	89.597984	-541.266846	189.594757	1371.753296	-481.673950	-148.743652	1373.482788	-482.961884	34.724041	1393.364014	-486.836395	38.720661	1671.840088	-597.067688	274.491272	1129.966797	-506.586029	-252.443512	1138.980347	-483.816162	273.786194	880.018250	-391.402374	-208.616089	899.992859	-486.693146	31.012318	964.015381	578.540955	14.899675	932.539063	582.803223	170.882065
-544.177979	105.330963	875.386719	-508.561127	-54.648598	869.610535	-625.142700	129.223846	502.118011	-582.010254	-122.643402	505.935638	-615.037415	132.369186	87.003288	-570.841370	-130.291214	89.617126	-541.144104	189.552490	1371.793457	-481.490997	-148.776718	1373.498047	-482.821045	34.653687	1393.362061	-486.626160	38.671734	1671.839111	-597.073792	274.494995	1130.040771	-506.436157	-252.503876	1139.009277	-483.936646	273.845856	880.026550	-391.248108	-208.648956	899.990051	-486.434082	30.928137	964.007874	578.419189	14.988321	932.541687	582.654053	170.964432
-544.038696	105.323288	875.401428	-508.330963	-54.712917	869.591980	-625.123840	129.199020	502.165283	-581.892700	-122.662292	505.964447	-615.057800	132.413666	87.012337	-570.856201	-130.276321	89.619751	-541.057190	189.496796	1371.831177	-481.338654	-148.815567	1373.516724	-482.696289	34.617310	1393.382324	-486.428650	38.605148	1671.830566	-597.083252	274.467957	1130.099731	-506.291260	-252.559036	1138.997314	-484.049896	273.915344	880.034973	-391.201385	-208.683136	900.040039	-486.253387	30.892878	964.007629	578.309387	15.111176	932.541077	582.520081	171.118118
-543.884949	105.298637	875.421997	-508.104004	-54.706623	869.586426	-625.317688	129.461823	502.304535	-581.752991	-122.629692	505.948456	-615.206604	132.492279	87.083519	-570.793457	-130.286331	89.619858	-540.959534	189.467438	1371.862061	-481.164063	-148.853714	1373.542847	-482.590057	34.571342	1393.410278	-486.260681	38.556053	1671.821411	-597.090454	274.415222	1130.163940	-506.170258	-252.614441	1139.028687	-484.149658	273.996613	880.043823	-391.143341	-208.744400	900.038452	-486.069275	30.886608	964.017700	578.154602	15.226494	932.535034	582.343201	171.222717
-543.698181	105.298645	875.439575	-507.883942	-54.671116	869.582458	-624.977112	129.145096	502.184174	-581.589294	-122.641327	505.944153	-615.105042	132.560623	86.995384	-570.844910	-130.273849	89.612129	-540.891235	189.412766	1371.900024	-480.994965	-148.891998	1373.563354	-482.504547	34.542698	1393.438232	-486.111084	38.499447	1671.802246	-597.113586	274.407318	1130.196167	-506.043243	-252.665771	1139.034668	-484.278839	274.105377	880.026917	-391.090240	-208.790466	900.004822	-485.865967	30.901566	964.024719	578.008484	15.344177	932.521179	582.174683	171.369873
-543.497986	105.314957	875.451355	-507.658356	-54.649529	869.579651	-624.896545	129.124878	502.192627	-581.472412	-122.669479	505.942566	-615.057861	132.584183	86.991791	-570.852051	-130.254700	89.636093	-540.805847	189.355362	1371.932251	-480.813843	-148.931549	1373.577759	-482.408417	34.520107	1393.441162	-485.977448	38.445473	1671.781860	-597.130310	274.394165	1130.243530	-505.926910	-252.720047	1139.081177	-484.393799	274.233704	880.015686	-391.052734	-208.863235	899.981506	-485.656128	30.917940	964.030701	577.864624	15.478156	932.517029	581.990784	171.507782
-543.326782	105.343239	875.462341	-507.442108	-54.627106	869.554138	-624.761047	129.137878	502.194733	-581.292847	-122.691170	505.953156	-615.053467	132.590042	86.972862	-570.868469	-130.237854	89.652855	-540.749023	189.313980	1371.948608	-480.654663	-148.964478	1373.595337	-482.308014	34.486435	1393.474731	-485.864319	38.388561	1671.775635	-597.138428	274.365967	1130.286865	-505.805786	-252.768478	1139.110962	-484.514893	274.360352	880.021118	-391.036682	-208.929520	899.944397	-485.459137	30.934219	964.022583	577.762695	15.610222	932.500854	581.858337	171.613922
-543.136841	105.309814	875.477478	-507.182587	-54.641117	869.566162	-624.642090	129.169510	502.215271	-581.114136	-122.717705	505.954468	-615.032654	132.603439	86.981491	-570.843689	-130.237579	89.675163	-540.694092	189.256989	1372.005737	-480.510193	-148.998672	1373.599121	-482.226990	34.449764	1393.501099	-485.785309	38.331120	1671.769653	-597.163086	274.327271	1130.330566	-505.706055	-252.797440	1139.140381	-484.574615	274.491699	880.031189	-391.014771	-209.017014	899.924133	-485.245728	30.924099	964.040283	577.608154	15.711812	932.479370	581.706360	171.708374
-542.913635	105.272636	875.488464	-506.930206	-54.605911	869.566467	-624.620483	129.205002	502.248566	-580.952881	-122.721443	505.991364	-615.091003	132.611511	86.996384	-570.870300	-130.240341	89.685806	-540.651062	189.208633	1372.016357	-480.354279	-149.057632	1373.617310	-482.121613	34.391033	1393.521973	-485.731567	38.266716	1671.776123	-597.185669	274.322174	1130.380981	-505.601746	-252.897232	1139.198975	-484.654083	274.623596	880.040283	-391.038147	-209.133575	899.884216	-485.020081	30.923845	964.051208	577.496216	15.820408	932.446655	581.564819	171.865524
-542.675720	105.284203	875.500244	-506.634705	-54.589363	869.551453	-624.235840	129.160843	502.195557	-580.782654	-122.737206	506.006256	-614.911133	132.611603	86.969795	-570.910034	-130.230301	89.665932	-540.590027	189.137177	1372.041382	-480.209900	-149.098724	1373.595703	-482.019287	34.331390	1393.551147	-485.705566	38.209965	1671.779053	-597.213501	274.279999	1130.410278	-505.507721	-252.969986	1139.205811	-484.749664	274.772644	880.020630	-391.057922	-209.282593	899.764893	-484.771027	30.932858	964.057556	577.421387	15.894057	932.439270	581.562012	171.905060
-542.435303	105.235245	875.496460	-506.327209	-54.582943	869.550842	-623.958252	129.165649	502.155640	-580.612488	-122.736694	506.056763	-614.816040	132.554657	86.970825	-570.890198	-130.234116	89.697845	-540.559631	189.093552	1372.067749	-480.091400	-149.125702	1373.594727	-481.947052	34.281273	1393.574341	-485.703583	38.155235	1671.787354	-597.223572	274.259979	1130.440063	-505.436066	-252.985535	1139.208252	-484.815033	274.943604	879.993835	-390.890961	-209.374054	899.856262	-484.519379	30.926687	964.064148	577.371277	15.878500	932.434326	581.653625	171.940460
-542.161133	105.275436	875.498413	-506.019989	-54.556301	869.547302	-623.785583	129.186600	502.175201	-580.392822	-122.714317	506.072235	-614.734253	132.513794	86.967392	-570.942261	-130.221252	89.706963	-540.501221	189.034546	1372.088867	-479.935486	-149.185669	1373.570923	-481.852295	34.245838	1393.585693	-485.733582	38.102257	1671.786621	-597.232666	274.268494	1130.483887	-505.364594	-253.031021	1139.204468	-484.882690	275.108398	879.999084	-390.815948	-209.498703	899.855530	-484.261261	30.956882	964.077759	577.089539	16.267300	932.400757	581.023254	172.356674
-541.835938	105.345383	875.509399	-505.689514	-54.486458	869.530518	-623.496094	129.187653	502.175812	-580.166443	-122.657104	506.064850	-614.626343	132.462051	86.985245	-570.895020	-130.204834	89.722519	-540.446960	188.980545	1372.098755	-479.764496	-149.214539	1373.545166	-481.776459	34.202904	1393.596436	-485.781830	38.044891	1671.792969	-597.234619	274.281494	1130.492065	-505.299377	-253.192047	1139.238403	-484.962311	275.285400	879.988159	-390.729706	-209.608337	899.855286	-483.958344	31.006041	964.086975	576.959534	16.438478	932.359924	580.811523	172.563080
-541.579895	105.372757	875.519226	-505.417114	-54.426567	869.521484	-623.251709	129.176743	502.168091	-580.020142	-122.693092	506.113373	-614.509705	132.401382	86.978409	-570.876404	-130.193954	89.759598	-540.397217	188.923935	1372.116699	-479.624176	-149.276962	1373.520874	-481.676819	34.152721	1393.588257	-485.849335	37.973366	1671.800415	-597.216309	274.271973	1130.541870	-505.244781	-253.330353	1139.259766	-485.025208	275.450958	879.995117	-390.653534	-209.734497	899.869385	-483.714142	31.039221	964.096680	576.834900	16.640081	932.328857	580.614807	172.797852
-541.284607	105.452644	875.536560	-505.124603	-54.377514	869.506104	-622.999756	129.111771	502.170624	-579.898376	-122.726776	506.143768	-614.257385	132.130402	86.884712	-570.892273	-130.192474	89.747955	-540.338379	188.888504	1372.145996	-479.475006	-149.321854	1373.489136	-481.579315	34.108128	1393.611450	-485.947632	37.906578	1671.825562	-597.193481	274.256195	1130.583984	-505.211395	-253.446930	1139.251099	-485.059906	275.613068	880.003601	-390.549377	-209.833557	899.899841	-483.447205	31.076536	964.111023	576.604431	17.010460	932.292786	580.130005	172.932800
-541.048462	105.483849	875.543091	-504.846283	-54.339672	869.475525	-622.755920	129.056580	502.153931	-579.755188	-122.713280	506.164124	-614.306396	132.025940	86.859085	-570.896118	-130.200073	89.787315	-540.258789	188.852539	1372.173706	-479.321320	-149.341110	1373.457275	-481.479248	34.066540	1393.628540	-486.083496	37.833027	1671.858154	-597.174316	274.248993	1130.658203	-505.167175	-253.616943	1139.239380	-485.065002	275.750061	880.044739	-390.446198	-209.924530	899.929382	-483.202637	31.097443	964.105286	576.554871	17.090033	932.280518	580.138916	173.162598
-540.758850	105.506546	875.528931	-504.542358	-54.269535	869.452637	-622.552979	129.011459	502.169037	-579.644958	-122.716202	506.186340	-614.114624	131.852402	86.810623	-570.905212	-130.181488	89.810326	-540.180786	188.807678	1372.203735	-479.185974	-149.365845	1373.430298	-481.392365	34.035374	1393.640625	-486.230377	37.741467	1671.883423	-597.159668	274.265076	1130.707031	-505.133850	-253.752045	1139.240112	-485.080872	275.913849	880.040894	-390.321289	-210.009521	899.989929	-482.920959	31.140404	964.093567	576.395569	17.272228	932.244263	579.943909	173.374832
-540.464111	105.499794	875.484314	-504.194550	-54.263916	869.413940	-622.368347	129.022751	502.165619	-579.472229	-122.661255	506.214447	-614.198730	132.234161	87.290352	-570.920837	-130.148300	89.810104	-540.099609	188.795502	1372.216431	-479.064514	-149.421021	1373.377441	-481.268066	33.985958	1393.607178	-486.403137	37.671875	1671.909424	-597.115906	274.283356	1130.723145	-505.089874	-253.877258	1139.215210	-485.075684	276.087738	880.054749	-390.166718	-210.083496	900.048584	-482.606323	31.155270	964.053833	576.215881	17.511208	932.205627	579.693726	173.602234
-540.151917	105.564575	875.448853	-503.899811	-54.203453	869.376953	-622.208313	129.006790	502.137756	-579.357849	-122.659431	506.216858	-614.141418	132.168930	87.299484	-570.959961	-130.149323	89.840523	-540.001831	188.765732	1372.212891	-478.922241	-149.432541	1373.364990	-481.148468	33.978153	1393.614502	-486.586090	37.591576	1671.936035	-597.078857	274.301300	1130.746216	-505.057861	-254.022873	1139.203613	-485.059479	276.239960	880.031738	-390.006348	-210.127686	900.133728	-482.312012	31.210247	964.022034	576.045410	17.757395	932.164001	579.447144	173.845779
-539.816223	105.632706	875.446716	-503.556427	-54.178944	869.337952	-622.048462	128.989853	502.146606	-579.172607	-122.609055	506.227356	-614.089539	132.114365	87.275642	-570.866577	-130.125702	89.810905	-539.897156	188.750565	1372.211670	-478.775055	-149.445450	1373.317749	-481.050629	33.944054	1393.628784	-486.788727	37.505108	1671.968506	-597.024292	274.349762	1130.755981	-505.026581	-254.127396	1139.151855	-485.020477	276.386902	880.044617	-389.790833	-210.178543	900.226440	-481.983856	31.233006	964.007813	575.877625	17.958635	932.117249	579.203735	174.075638
-539.521484	105.633141	875.419739	-503.266479	-54.125240	869.306885	-621.878052	128.962082	502.165710	-578.990845	-122.539017	506.238098	-613.995239	131.936920	87.078201	-570.814636	-130.096146	89.830421	-539.779175	188.721237	1372.214966	-478.629242	-149.502808	1373.282959	-480.975006	34.008198	1393.747314	-487.008545	37.418938	1671.994507	-596.945251	274.395630	1130.795532	-505.002502	-254.303650	1139.180908	-484.987915	276.529541	880.056824	-389.561646	-210.228943	900.337280	-481.686890	31.259510	963.976868	575.707336	18.184050	932.094055	578.952515	174.323486
-539.269226	105.626945	875.390015	-503.018524	-54.089329	869.285522	-621.034668	128.750397	502.009674	-578.866272	-122.499504	506.269592	-613.609436	132.024078	87.067947	-570.809631	-130.085815	89.849449	-539.651306	188.705704	1372.256104	-478.484100	-149.530807	1373.263184	-480.860168	33.967052	1393.744263	-487.270874	37.293350	1672.012817	-596.882507	274.441528	1130.833496	-504.978394	-254.453918	1139.177246	-484.920380	276.701202	880.065125	-389.306427	-210.255905	900.493164	-481.432343	31.280657	963.948975	575.549805	18.443945	932.044678	578.701721	174.580643
-539.010742	105.625076	875.382507	-502.726929	-54.083069	869.271973	-620.885132	128.722504	502.004822	-578.736572	-122.423782	506.260284	-613.517761	131.994217	87.087341	-570.802124	-130.075180	89.865730	-539.538147	188.692200	1372.298584	-478.340088	-149.554550	1373.244995	-480.732330	33.930347	1393.776123	-487.487091	37.238586	1672.093262	-596.781799	274.491364	1130.881348	-504.981171	-254.506088	1139.145020	-484.861267	276.860870	880.104309	-388.985016	-210.289886	900.678223	-481.154785	31.288496	963.937012	575.371765	18.686747	932.033997	578.423523	174.851105
-538.769043	105.652946	875.385742	-502.455719	-54.074253	869.270691	-620.842041	128.712250	502.041473	-578.725647	-122.436211	506.321594	-613.516479	131.938904	87.125847	-570.797607	-130.054840	89.905228	-539.403015	188.682312	1372.345337	-478.201599	-149.589966	1373.217529	-480.634735	33.896290	1393.783203	-487.724518	37.149963	1672.138306	-596.677002	274.560944	1130.949585	-504.945740	-254.768509	1139.234253	-484.760986	277.020813	880.135559	-388.624878	-210.274918	900.914612	-480.888794	31.313263	963.933472	575.229980	18.953220	932.009827	578.162842	175.118393
-538.544189	105.685791	875.370544	-502.228485	-54.067265	869.250977	-620.832397	128.739349	502.086060	-578.658020	-122.399200	506.343903	-613.508606	131.919601	87.147522	-570.779175	-130.043182	89.925423	-539.267822	188.665787	1372.378906	-478.046967	-149.605957	1373.212891	-480.513367	33.863663	1393.804810	-487.963806	37.050472	1672.177856	-596.566284	274.638611	1131.009521	-504.917114	-254.765808	1139.174927	-484.663727	277.191376	880.178223	-388.243591	-210.260483	901.163818	-480.642487	31.335274	963.907104	575.157654	19.183725	931.986267	577.994751	175.300797
-538.278503	105.720673	875.377258	-501.938934	-54.065411	869.270813	-620.794128	128.761093	502.091675	-578.596252	-122.341042	506.388000	-613.508850	131.879120	87.160767	-570.766663	-130.021362	89.912437	-539.092346	188.658783	1372.417480	-477.893097	-149.620987	1373.230957	-480.378906	33.822662	1393.809082	-488.202393	36.965584	1672.219971	-596.446533	274.712677	1131.074219	-504.880493	-254.916412	1139.188965	-484.560760	277.332764	880.197144	-387.817322	-210.193542	901.419006	-480.367493	31.365341	963.920837	575.038452	19.328962	931.978943	577.847900	175.422073
-538.077576	105.706047	875.371460	-501.732483	-54.010803	869.266785	-620.763000	128.752792	502.104370	-578.574890	-122.312050	506.415649	-613.470886	131.860718	87.170807	-570.753784	-130.027054	89.955727	-538.932617	188.632706	1372.443604	-477.800171	-149.654114	1373.236694	-480.260895	33.801647	1393.810913	-488.458862	36.871952	1672.268799	-596.308838	274.769165	1131.137085	-504.852509	-255.027115	1139.202637	-484.401093	277.487457	880.248535	-387.360138	-210.113174	901.714722	-480.141571	31.395597	963.905640	574.883911	19.611687	931.920837	577.564270	175.763336
-537.895203	105.693237	875.394592	-501.500702	-54.027225	869.274719	-620.805969	128.741440	502.121460	-578.541687	-122.293526	506.482269	-613.497070	131.840164	87.179771	-570.801392	-129.994766	89.951706	-538.755005	188.618942	1372.515869	-477.658539	-149.673203	1373.255127	-480.131287	33.755020	1393.849121	-488.715607	36.780285	1672.314331	-596.142944	274.815063	1131.208374	-504.791199	-255.292023	1139.344971	-484.251587	277.678223	880.311401	-386.895355	-210.003189	902.033386	-479.914581	31.389294	963.911987	574.704712	19.878016	931.902344	577.250793	176.076477
-537.711975	105.723213	875.425537	-501.319427	-53.995190	869.278076	-620.895325	128.738770	502.169647	-578.517578	-122.288002	506.482727	-613.503235	131.822311	87.199051	-570.756531	-129.978531	89.990829	-538.583984	188.588470	1372.549072	-477.557587	-149.708527	1373.283813	-480.007996	33.725910	1393.864746	-488.949402	36.699471	1672.358887	-595.968933	274.852386	1131.260620	-504.739777	-255.484039	1139.390015	-484.072815	277.853271	880.380371	-386.408234	-209.870285	902.380066	-479.708405	31.409924	963.919373	574.496704	20.151152	931.863770	576.926758	176.339432
-537.541931	105.690254	875.450562	-501.122192	-53.984894	869.290344	-621.431213	128.872208	502.316467	-578.472961	-122.251862	506.526184	-613.714844	131.712006	87.248161	-570.695923	-129.960693	89.984444	-538.399536	188.558105	1372.610352	-477.427216	-149.743195	1373.338257	-479.885406	33.682327	1393.901733	-489.173859	36.618340	1672.403442	-595.760864	274.940613	1131.386963	-504.691620	-255.634705	1139.427368	-483.855530	277.979889	880.471863	-385.859436	-209.718750	902.773987	-479.503540	31.404749	963.928467	574.293152	20.453407	931.831238	576.596558	176.617981
-537.400696	105.670776	875.488403	-500.953827	-53.974758	869.298889	-621.496094	128.858353	502.357391	-578.414673	-122.243889	506.549896	-613.708313	131.675278	87.244736	-570.687927	-129.959152	90.003616	-538.209595	188.519272	1372.654663	-477.300751	-149.773605	1373.390503	-479.770538	33.646275	1393.942749	-489.385742	36.540974	1672.444580	-595.550476	275.008270	1131.474609	-504.621490	-255.785309	1139.481567	-483.651520	278.167511	880.559509	-385.314606	-209.542999	903.143738	-479.327209	31.396330	963.942505	574.109558	20.681084	931.769775	576.296814	176.873627
-537.287781	105.638092	875.491028	-500.783478	-53.979527	869.313477	-621.453918	128.846771	502.358795	-578.349426	-122.232651	506.546448	-613.672974	131.661514	87.257767	-570.696533	-129.960037	90.003220	-538.030273	188.481873	1372.727295	-477.217773	-149.831299	1373.451294	-479.632202	33.612976	1393.980591	-489.588318	36.471519	1672.500977	-595.341492	275.059906	1131.548706	-504.524261	-255.920456	1139.529297	-483.420990	278.295166	880.637634	-384.743744	-209.293594	903.527710	-479.173676	31.402756	963.944397	573.928894	20.925724	931.726257	576.000061	177.126511
-537.169861	105.682549	875.500549	-500.632477	-53.990078	869.308716	-621.429565	128.794357	502.318573	-578.283997	-122.233490	506.571106	-613.660828	131.657974	87.283699	-570.678711	-129.958527	90.004059	-537.836670	188.452682	1372.791748	-477.138428	-149.852219	1373.502930	-479.486816	33.587666	1394.036255	-489.788666	36.418564	1672.531006	-595.110535	275.138428	1131.614380	-504.435455	-256.003296	1139.548950	-483.194244	278.439697	880.723694	-384.134094	-209.049057	903.921387	-479.025787	31.421169	963.940857	573.729248	21.216173	931.690979	575.674011	177.459747
-537.087769	105.646591	875.495178	-500.483215	-53.964905	869.307861	-621.429443	128.787949	502.322083	-578.174011	-122.190269	506.570251	-613.650146	131.642212	87.279732	-570.606812	-129.952789	90.001678	-537.688721	188.423615	1372.833008	-477.063171	-149.894379	1373.548340	-479.380524	33.566036	1394.039673	-489.963776	36.360626	1672.566650	-594.881775	275.196106	1131.679810	-504.324219	-256.070557	1139.570313	-482.935425	278.609161	880.795227	-383.547546	-208.808792	904.278625	-478.900787	31.439653	963.932190	573.523743	21.496483	931.673767	575.314575	177.777924
-537.019958	105.600067	875.489075	-500.361725	-53.977757	869.295532	-621.419128	128.766251	502.314545	-578.109741	-122.200195	506.569855	-613.628845	131.632111	87.275352	-570.612183	-129.955338	90.012810	-537.557129	188.422073	1372.890991	-476.978424	-149.912094	1373.592041	-479.212952	33.436302	1393.982910	-490.180969	36.276527	1672.565063	-594.657410	275.263672	1131.747437	-504.183197	-256.189911	1139.611450	-482.681854	278.681549	880.848572	-382.905151	-208.543671	904.671204	-478.798523	31.422895	963.918884	573.293518	21.791767	931.655334	574.850952	178.204315
-536.966553	105.567528	875.487732	-500.226318	-53.979950	869.295776	-621.428040	128.722763	502.330261	-577.999939	-122.206062	506.560577	-613.652344	131.615753	87.273445	-570.587402	-129.944885	89.991219	-537.423889	188.383881	1372.916992	-476.890106	-149.933838	1373.640625	-479.085510	33.391693	1394.014771	-490.302490	36.276783	1672.623535	-594.416260	275.343140	1131.823975	-504.031342	-256.158142	1139.559937	-482.359741	278.780334	880.949280	-382.290375	-208.227249	905.030945	-478.704590	31.427919	963.917175	573.163818	21.960381	931.621399	574.691833	178.383652
-536.911011	105.564377	875.494507	-500.100922	-53.971706	869.293030	-621.421387	128.673798	502.341309	-577.898682	-122.202126	506.546722	-613.456787	131.307617	87.019806	-570.508789	-129.929108	90.008148	-537.307251	188.348221	1372.963379	-476.804932	-149.957977	1373.687256	-478.993683	33.379711	1394.038574	-490.477417	36.196831	1672.616943	-594.186768	275.366730	1131.864136	-503.817627	-256.300476	1139.611938	-482.032745	278.851990	881.052429	-381.662262	-207.958496	905.385498	-478.618622	31.441801	963.920410	572.950623	22.166950	931.602844	574.495911	178.748886
-536.870605	105.519852	875.493347	-499.984253	-53.989464	869.298462	-621.424255	128.664200	502.328827	-577.826050	-122.213814	506.583893	-613.463440	131.299026	87.029068	-570.576538	-129.932968	89.983124	-537.176025	188.315277	1373.000977	-476.690277	-149.986298	1373.753174	-478.876251	33.341118	1394.077271	-490.600494	36.169937	1672.654297	-593.939270	275.396301	1131.907104	-503.587311	-256.334717	1139.614502	-481.674530	278.966034	881.150696	-380.992493	-207.663605	905.743225	-478.551422	31.431707	963.926208	572.846802	22.161533	931.583069	574.537842	178.804932
-536.804993	105.503304	875.507629	-499.851990	-53.964863	869.312866	-621.399597	128.637283	502.327576	-577.722778	-122.228775	506.581635	-613.452942	131.307358	87.028946	-570.519592	-129.918976	89.992798	-537.067444	188.285660	1373.040405	-476.593292	-150.000458	1373.809082	-478.756683	33.324646	1394.101929	-490.736176	36.156769	1672.682373	-593.695923	275.467377	1131.936890	-503.295135	-256.433990	1139.645142	-481.299500	279.049561	881.287292	-380.355011	-207.349152	906.067017	-478.473511	31.448696	963.948914	572.763367	22.057869	931.627808	574.413574	178.843948
-536.784241	105.445313	875.509583	-499.735504	-53.997055	869.338867	-621.388062	128.633667	502.316772	-577.652771	-122.268280	506.606995	-613.601196	131.590546	87.269585	-570.555847	-129.908752	90.019089	-536.964966	188.256836	1373.087646	-476.465912	-150.018707	1373.873047	-478.681274	33.313740	1394.132202	-490.821838	36.186852	1672.740601	-593.422546	275.495331	1131.966309	-503.005066	-256.521698	1139.678711	-480.929840	279.121277	881.403076	-379.750458	-206.981430	906.365234	-478.422852	31.437916	963.968567	572.838684	21.818502	931.673889	574.403076	178.694244
-536.760376	105.416206	875.509399	-499.625671	-53.991226	869.338440	-621.327515	128.630600	502.299957	-577.554260	-122.261208	506.578857	-613.578796	131.590347	87.263199	-570.476807	-129.913467	90.022041	-536.896240	188.219803	1373.131592	-476.336029	-150.041702	1373.917725	-478.593445	33.274189	1394.141968	-490.946594	36.176422	1672.757080	-593.184814	275.542786	1132.009766	-502.669952	-256.528961	1139.658203	-480.550903	279.171112	881.518616	-379.142029	-206.614792	906.637634	-478.374298	31.444347	963.975098	572.958740	21.633734	931.742798	574.549744	178.361786
-536.754700	105.353348	875.503418	-499.540100	-54.005527	869.356201	-621.252136	128.592087	502.289917	-577.480286	-122.296654	506.575470	-613.361389	131.270538	87.017212	-570.569336	-129.904877	90.042213	-536.817749	188.188202	1373.165405	-476.179047	-150.057983	1373.970093	-478.535583	33.341114	1394.240601	-491.069763	36.173908	1672.781006	-592.940308	275.529388	1132.023193	-502.273315	-256.610107	1139.671387	-480.134796	279.188568	881.647400	-378.536987	-206.237793	906.900635	-478.346313	31.436781	963.986694	573.014282	21.480404	931.790527	574.645813	178.219421
-536.751648	105.330643	875.522949	-499.446472	-54.008018	869.354980	-621.258301	128.548553	502.308044	-577.400757	-122.346420	506.563171	-613.528015	131.582611	87.243324	-570.481201	-129.904266	90.034569	-536.717285	188.112732	1373.209473	-475.972717	-150.076263	1374.012573	-478.405853	33.319626	1394.252075	-491.198120	36.172989	1672.788940	-592.728394	275.501984	1132.021484	-501.842102	-256.794769	1139.807983	-479.733704	279.167999	881.753906	-377.956848	-205.794342	907.151855	-478.314392	31.431509	964.002502	573.095215	21.400736	931.825867	574.772400	178.019730
-536.739258	105.224503	875.521362	-499.346497	-54.038052	869.375977	-621.225891	128.500854	502.299194	-577.282410	-122.338478	506.503113	-613.530273	131.553192	87.247414	-570.397461	-129.924759	90.013222	-536.749756	188.089432	1373.307861	-475.883606	-150.051041	1374.045044	-478.376465	33.297482	1394.264526	-491.328308	36.163158	1672.806030	-592.530457	275.479156	1132.032715	-501.391693	-256.774292	1139.717285	-479.323120	279.149292	881.877380	-377.377045	-205.377563	907.373535	-478.280823	31.395405	964.020020	573.167053	21.254734	931.874695	574.938171	177.812592
-536.730103	105.159195	875.518921	-499.251160	-54.043785	869.386169	-621.188721	128.426620	502.277710	-577.220154	-122.407990	506.495239	-613.346313	131.249344	86.985962	-570.391479	-129.908417	89.993866	-536.775391	188.028122	1373.243286	-475.709473	-150.022003	1374.086548	-478.309998	33.290993	1394.284912	-491.456360	36.166744	1672.821167	-592.332397	275.508148	1132.030762	-500.901886	-256.884186	1139.725586	-478.899445	279.127533	881.989746	-376.784149	-204.892715	907.593872	-478.256134	31.383957	964.034363	573.200439	21.089790	931.926758	575.072266	177.717636
-536.707275	105.131172	875.508301	-499.166901	-54.074291	869.396118	-621.180054	128.413239	502.268250	-577.119690	-122.398918	506.488556	-613.506836	131.551910	87.214134	-570.392090	-129.896805	89.987610	-536.785767	187.992401	1373.260864	-475.526672	-149.998840	1374.115112	-478.229828	33.306114	1394.312866	-491.641113	36.143940	1672.809326	-592.142761	275.494263	1132.035645	-500.361481	-257.161652	1139.858887	-478.529358	279.164490	882.098083	-376.258942	-204.326675	907.789917	-478.210510	31.379810	964.035828	573.215942	20.973978	931.945313	575.176392	177.653137
-536.722839	105.111816	875.522339	-499.130615	-54.116135	869.407349	-621.189453	128.363754	502.255707	-577.097656	-122.513031	506.513855	-613.531006	131.538818	87.207840	-570.409790	-129.899353	90.011963	-536.818604	187.969543	1373.280151	-475.351318	-149.967072	1374.137939	-478.183655	33.340595	1394.347656	-491.758820	36.177853	1672.846436	-592.000061	275.477844	1132.030762	-499.734283	-257.473572	1139.999146	-478.131836	279.204559	882.234192	-375.713898	-203.703201	908.077515	-478.208832	31.357569	964.051697	573.225586	20.705637	931.934814	575.403198	177.349762
-536.729431	105.139618	875.521179	-499.158295	-54.134815	869.396912	-621.185913	128.358643	502.245087	-577.272827	-122.780266	506.655945	-613.511902	131.532928	87.186256	-570.640869	-129.950089	90.029671	-536.872986	187.950729	1373.305908	-475.137024	-149.899887	1374.143677	-478.116913	33.371979	1394.377930	-491.926910	36.175625	1672.869141	-591.857849	275.453094	1132.006958	-499.060547	-257.693878	1140.029297	-477.692200	279.178070	882.382996	-375.135773	-203.022934	908.385132	-478.214813	31.352627	964.041687	573.335571	20.297564	931.930664	575.810547	176.655899
-536.780579	105.146584	875.549927	-499.246826	-54.167252	869.375000	-621.214478	128.330109	502.263519	-577.243408	-122.909584	506.714691	-613.484070	131.532730	87.172287	-570.591431	-129.961685	90.052727	-536.928284	187.911026	1373.342773	-474.939758	-149.832291	1374.131348	-478.043640	33.415020	1394.422119	-492.095337	36.168541	1672.890747	-591.736511	275.407013	1131.979370	-498.322906	-258.092010	1140.140747	-477.314056	279.167145	882.536438	-374.451447	-202.282715	908.794922	-478.258270	31.306570	964.035767	573.391968	20.034119	931.898132	575.996521	176.388611
-536.856628	105.214828	875.576843	-499.447693	-54.234428	869.319641	-621.231506	128.281326	502.302246	-577.326782	-123.117004	506.798126	-613.507141	131.486008	87.162956	-570.683167	-129.976257	90.078461	-537.014709	187.890732	1373.362671	-474.754578	-149.687134	1374.075073	-477.960083	33.434025	1394.480469	-492.327698	36.122944	1672.919189	-591.637329	275.362335	1131.973633	-497.533661	-258.733826	1140.291870	-476.917175	279.085907	882.692261	-373.595245	-201.412476	909.329346	-478.341370	31.237564	964.001892	573.434448	19.805817	931.838074	576.207886	176.169266
-536.840820	105.149765	875.595032	-499.416504	-54.294880	869.332214	-621.236755	128.224548	502.305573	-577.272949	-123.201912	506.852020	-613.509155	131.493881	87.146904	-570.717712	-129.996124	90.073769	-537.090332	187.863846	1373.430054	-474.545776	-149.527573	1373.993896	-477.884735	33.466354	1394.511719	-492.499786	36.137005	1672.984741	-591.571533	275.295929	1131.988770	-496.809692	-259.084991	1140.254150	-476.538055	278.980530	882.840088	-372.446350	-200.488449	910.176758	-478.315826	31.176125	964.016296	573.589417	19.599354	931.638672	576.541199	175.908264
-536.802307	105.041557	875.581543	-499.370392	-54.360336	869.331055	-621.219482	128.181564	502.302185	-577.249756	-123.252068	506.898712	-613.516907	131.431137	87.133667	-570.699768	-129.992508	90.069618	-537.164734	187.858612	1373.444458	-474.355164	-149.404922	1373.881592	-477.787720	33.522602	1394.564331	-492.712463	36.099617	1673.007568	-591.508728	275.207275	1131.956787	-496.149780	-259.537689	1140.303833	-476.164093	278.889679	883.002441	-371.113464	-199.552780	910.961487	-478.265198	31.101902	964.004517	573.653320	19.481995	931.477783	576.794312	175.832169
-536.727844	104.987526	875.557556	-499.279694	-54.435883	869.350708	-621.177917	128.154877	502.254425	-577.211731	-123.332947	506.941406	-613.501038	131.449905	87.100288	-570.754333	-129.989624	90.048759	-537.300110	187.882782	1373.453491	-474.228455	-149.266159	1373.731323	-477.704468	33.530453	1394.449707	-492.921234	36.079987	1673.030029	-591.467834	275.172577	1131.937378	-495.631500	-259.904022	1140.227905	-475.860229	278.835297	883.116211	-369.469482	-198.549011	912.117554	-478.190460	31.063540	964.004150	573.693542	19.403448	931.394165	577.079468	175.730545
-536.624390	104.811874	875.520325	-499.071899	-54.543289	869.398865	-621.078308	128.097244	502.202026	-577.118958	-123.387276	506.999298	-613.516174	131.458374	87.094833	-570.741699	-130.001831	90.054153	-537.349792	187.898697	1373.463989	-474.002716	-149.179169	1373.619629	-477.613525	33.584690	1394.400146	-493.143768	36.039143	1673.040039	-591.440918	275.091064	1131.922485	-495.320099	-260.149536	1140.100342	-475.570770	278.787201	883.221863	-367.607178	-197.465103	913.531494	-478.069000	30.991173	964.020081	573.706177	19.261650	931.413086	577.358704	175.633331
-536.660095	104.814056	875.511108	-499.266144	-54.645489	869.346375	-620.924011	128.037598	502.150513	-577.103699	-123.457008	506.967773	-613.430603	131.480942	87.080170	-570.755493	-130.001373	90.056595	-537.318420	187.916458	1373.495483	-473.737030	-149.133301	1373.527222	-477.468201	33.630150	1394.393677	-493.352264	35.995480	1673.057373	-591.389343	275.019806	1131.904541	-495.178162	-260.406372	1140.052368	-475.292114	278.720886	883.364258	-365.553497	-196.230774	915.302368	-478.129456	30.886505	963.968994	573.711731	19.159056	931.434265	577.648010	175.491745
-536.447815	104.463348	875.474243	-498.931641	-54.662254	869.579224	-620.839966	127.961052	502.098297	-576.947632	-123.462868	506.936615	-613.419922	131.462585	87.063416	-570.693604	-130.004944	90.055664	-537.358643	187.918564	1373.530151	-473.566528	-149.107407	1373.484131	-477.386780	33.659664	1394.382080	-493.599396	35.894360	1673.080933	-591.375122	274.955353	1131.937256	-495.223511	-260.703247	1139.990356	-475.026031	278.593323	883.529602	-363.370575	-194.808380	917.507019	-477.971649	30.871996	964.106323	573.761414	19.041426	931.462830	577.960022	175.376663
-536.391479	104.332802	875.465942	-498.868408	-54.810795	869.581360	-620.825073	127.895973	502.138031	-576.844543	-123.427040	506.839294	-613.405396	131.479477	87.075722	-570.549683	-130.027664	90.041527	-537.298950	187.900848	1373.561768	-473.327301	-149.146332	1373.484375	-477.247772	33.646717	1394.375366	-493.789642	35.803322	1673.108765	-591.335449	274.859589	1131.965576	-495.467468	-260.814697	1139.917114	-474.780243	278.454102	883.688477	-361.065491	-193.230545	920.004578	-477.906982	30.740728	964.100586	573.770264	18.919846	931.498901	578.212708	175.224258
-536.313049	104.204727	875.464294	-498.851746	-54.895870	869.589417	-620.802368	127.791679	502.147125	-576.702026	-123.230904	506.654694	-613.407043	131.459351	87.054192	-570.473755	-130.024567	90.029282	-537.182129	187.858429	1373.607666	-473.073059	-149.180023	1373.545654	-477.064087	33.611698	1394.374756	-493.948547	35.746681	1673.190796	-591.321655	274.774384	1132.011841	-495.900024	-260.831604	1139.880981	-474.590881	278.338013	883.826904	-358.526428	-191.357422	922.888184	-477.863007	30.625036	964.105896	573.755615	18.772423	931.512085	578.462402	175.019867
-536.215271	104.111160	875.422974	-498.786896	-55.014587	869.578491	-620.798950	127.695007	502.139954	-576.666565	-123.201225	506.584747	-613.440796	131.431656	87.044350	-570.454895	-130.022186	90.018166	-537.086914	187.804657	1373.616333	-472.894409	-149.250412	1373.625854	-476.917053	33.593666	1394.371338	-494.121582	35.648335	1673.226196	-591.309753	274.736938	1132.013306	-496.614746	-261.352264	1140.023071	-474.433990	278.191620	883.943787	-356.009827	-189.509796	926.053589	-477.788300	30.525555	964.082214	573.772156	18.584589	931.521301	578.751892	174.882080
-536.194763	103.969032	875.387268	-498.760040	-55.157547	869.564575	-620.869873	127.689934	502.127441	-576.671753	-123.274338	506.600342	-613.452881	131.443756	87.040558	-570.515442	-130.053940	90.008720	-536.947388	187.740280	1373.580078	-472.731140	-149.359482	1373.749634	-476.788239	33.622566	1394.395508	-494.294678	35.524265	1673.238037	-591.290100	274.677551	1132.015747	-497.338898	-261.033142	1139.962402	-474.305023	278.077850	884.004028	-353.260345	-187.422058	929.480225	-477.750854	30.400623	964.050293	573.834351	18.459986	931.472778	579.054810	174.773697
-536.157776	103.892723	875.320313	-498.728485	-55.271042	869.528564	-620.867798	127.642433	502.089264	-576.649048	-123.315765	506.607635	-613.458740	131.424316	87.028107	-570.486145	-130.069199	90.000656	-536.867493	187.692551	1373.535522	-472.668396	-149.464294	1373.860229	-476.622681	33.512932	1394.309204	-494.389496	35.462639	1673.279541	-591.268311	274.644897	1132.016113	-498.145874	-260.597290	1139.919434	-474.210510	278.003998	884.027222	-350.127808	-185.250290	933.231628	-477.692871	30.326767	963.987122	573.871216	18.334888	931.427429	579.315369	174.689911
-536.115479	103.802002	875.294250	-498.687714	-55.393841	869.533203	-620.850891	127.595558	502.099915	-576.642944	-123.385849	506.591064	-613.482666	131.425888	87.023018	-570.450439	-130.070099	90.015549	-536.696472	187.596451	1373.511108	-472.587341	-149.633163	1374.044922	-476.465210	33.431599	1394.311401	-494.480164	35.360023	1673.319336	-591.218445	274.603210	1132.046265	-499.016388	-260.076050	1139.847046	-474.115265	277.927185	884.091187	-347.196320	-182.683182	937.101318	-477.641296	30.238600	963.970825	573.938416	18.221592	931.407715	579.583984	174.572891
-536.066406	103.673004	875.302063	-498.667419	-55.494762	869.537781	-620.847107	127.476570	502.112488	-576.633423	-123.467468	506.606171	-613.478516	131.420807	87.020172	-570.479858	-130.085876	90.014275	-536.518188	187.497253	1373.507446	-472.576355	-149.818039	1374.219116	-476.304077	33.317348	1394.348877	-494.574371	35.214600	1673.360840	-591.173950	274.546417	1132.071045	-499.756531	-259.047607	1139.614502	-474.062744	277.816864	884.127258	-343.889740	-180.763199	941.461853	-477.599091	30.117535	963.974121	574.026550	18.166071	931.383362	579.842896	174.474579
-535.997864	103.604942	875.350769	-498.626678	-55.598011	869.550903	-620.801819	127.388756	502.152618	-576.625549	-123.524437	506.620056	-613.431580	131.414169	87.027443	-570.474243	-130.081894	90.012985	-536.281250	187.345398	1373.494385	-472.583862	-150.053818	1374.414673	-476.144714	33.168850	1394.437744	-494.563080	35.131451	1673.439331	-591.094360	274.501770	1132.119141	-500.476105	-258.180237	1139.468140	-474.055206	277.729675	884.157104	-340.411285	-178.038940	945.884094	-477.524567	30.008064	963.997986	574.129578	18.103493	931.409302	580.126526	174.333633
-535.947327	103.466232	875.358765	-498.571381	-55.709835	869.560913	-620.774109	127.287354	502.159241	-576.594666	-123.589836	506.646667	-613.404907	131.420746	87.022491	-570.455750	-130.088745	90.043304	-536.008484	187.194382	1373.505005	-472.606903	-150.347321	1374.625122	-475.953857	33.003403	1394.492065	-494.530640	35.025238	1673.485352	-590.989929	274.433777	1132.146362	-501.072205	-257.082611	1139.289307	-474.083984	277.629913	884.124268	-336.838074	-175.793091	950.392944	-477.455078	29.890354	963.999329	574.275208	18.030380	931.427246	580.414063	174.277100
-535.890320	103.420990	875.390991	-498.543457	-55.785748	869.578430	-620.747498	127.209496	502.153839	-576.556641	-123.645973	506.639404	-613.413208	131.389404	87.003395	-570.399292	-130.082962	90.046967	-535.885193	187.120605	1373.459839	-472.832031	-150.573883	1374.797363	-475.889771	32.864834	1394.549194	-494.491638	34.925629	1673.515503	-590.912781	274.416260	1132.150635	-501.462646	-255.922989	1138.996460	-474.100769	277.537170	884.061096	-333.074799	-173.982025	954.933411	-477.403625	29.815075	964.021240	574.427490	17.924904	931.472168	580.683228	174.168381
-535.803528	103.304749	875.389832	-498.465729	-55.890881	869.592590	-620.673218	127.131546	502.102020	-576.515015	-123.715714	506.641510	-613.410767	131.379547	86.987297	-570.459595	-130.085098	90.047211	-535.616699	186.964828	1373.409180	-472.999542	-150.886612	1374.985718	-475.752319	32.678356	1394.572632	-494.411194	34.839039	1673.513428	-590.777222	274.378906	1132.117676	-501.678345	-254.838730	1138.743042	-474.181885	277.502991	883.927856	-329.405609	-171.837738	959.375000	-477.311371	29.713863	964.022766	574.583069	17.832499	931.489929	580.921997	174.058228
-535.650269	103.124397	875.363647	-498.256836	-55.906551	869.673035	-620.602112	127.102699	502.082306	-576.409302	-123.732819	506.609894	-613.398743	131.378769	86.979027	-570.438599	-130.098419	90.046227	-535.489075	186.899643	1373.349121	-473.374298	-151.178162	1375.117920	-475.755798	32.531849	1394.548706	-494.292694	34.783077	1673.489502	-590.623718	274.343536	1132.075317	-501.684601	-253.848343	1138.461304	-474.289856	277.453522	883.735107	-325.762726	-169.483139	963.825195	-477.167023	29.688375	964.061096	574.777893	17.757505	931.490295	581.139099	174.003357
-535.487061	103.037689	875.323364	-497.943237	-56.047531	869.448364	-620.464844	127.018188	502.056000	-576.252197	-123.849747	506.705841	-613.380920	131.390488	86.945389	-570.345215	-130.123734	90.047668	-535.268555	186.802200	1373.300049	-473.759491	-151.495087	1375.274048	-475.725952	32.340965	1394.562378	-494.125977	34.713753	1673.468506	-590.454590	274.341583	1132.078125	-501.323303	-252.989777	1138.236938	-474.420227	277.378571	883.529358	-322.131531	-167.754990	968.041382	-476.886536	29.514433	963.914246	574.991699	17.668837	931.491272	581.374817	173.986771
-534.925293	103.784775	875.739380	-497.718353	-55.759155	869.459717	-620.306885	126.914505	502.206543	-576.211548	-124.078369	506.771423	-613.348328	131.373962	86.970581	-570.402588	-130.131256	90.058762	-534.999634	186.635101	1373.289063	-474.105682	-151.815720	1375.435181	-475.664459	32.102409	1394.619141	-493.940277	34.660576	1673.460449	-590.274597	274.285187	1132.057007	-500.726807	-252.280426	1138.067017	-474.579285	277.321228	883.303040	-318.544952	-165.944641	972.195374	-476.572052	29.677990	964.184814	575.208984	17.575800	931.515076	581.596436	173.950531
-535.184448	102.814713	875.640930	-497.708252	-56.199696	869.517761	-620.316711	126.894997	502.093658	-576.233276	-124.181847	506.829651	-613.381531	131.355423	86.989105	-570.464478	-130.136566	90.065544	-534.824829	186.540039	1373.260620	-474.613281	-152.053635	1375.550903	-475.751801	31.933790	1394.698608	-493.746307	34.597786	1673.450317	-590.064636	274.220886	1132.057983	-499.790741	-251.744370	1137.940063	-474.730560	277.205139	883.077820	-315.084839	-164.367599	976.122314	-476.673950	29.155107	964.143311	575.438721	17.488890	931.516235	581.834351	173.925858
-535.056702	102.611748	875.667908	-497.649170	-56.400352	869.551819	-620.196472	126.808243	502.097168	-576.074951	-124.275841	506.896301	-613.363464	131.344452	86.986946	-570.434875	-130.141327	90.070206	-534.638733	186.418243	1373.252686	-475.091095	-152.259811	1375.651367	-475.799591	31.730398	1394.757813	-493.473907	34.595806	1673.447266	-589.804443	274.164063	1132.022461	-498.553497	-251.373856	1137.912720	-474.864868	277.114532	882.854858	-311.654663	-162.872208	979.872131	-476.589386	28.938051	964.178650	575.668091	17.384844	931.552368	582.055603	173.854431
-534.858826	102.472870	875.647766	-497.539703	-56.576954	869.564575	-620.113342	126.789642	502.103424	-576.070068	-124.451752	506.997742	-613.363220	131.330460	86.995781	-570.464783	-130.167816	90.087204	-534.423828	186.311996	1373.229980	-475.561676	-152.358078	1375.681885	-475.878662	31.548752	1394.802856	-493.238770	34.544708	1673.348022	-589.508850	274.167908	1131.984863	-497.040375	-251.255890	1137.984131	-474.998444	277.009125	882.602112	-308.347412	-161.442276	983.419922	-476.461548	28.769220	964.186890	575.917236	17.302887	931.558838	582.310120	173.749496
-534.953857	102.735718	875.692444	-498.063965	-57.002846	869.266541	-620.133057	126.818642	502.160858	-576.324280	-124.791039	507.121246	-613.432800	131.288910	87.011604	-570.696411	-130.206421	90.133194	-534.256531	186.214310	1373.177246	-476.046356	-152.419525	1375.653198	-475.968353	31.376326	1394.816406	-492.948700	34.571247	1673.300537	-589.253601	274.166870	1131.945679	-495.315552	-251.418167	1138.108765	-475.120880	276.885986	882.289612	-305.132050	-160.163803	986.725769	-476.601501	28.400791	964.004150	576.163452	17.210037	931.551758	582.585327	173.628098
-534.647766	102.640572	875.666321	-497.928192	-57.163082	869.305298	-619.942139	126.789986	502.156464	-576.307068	-124.887535	507.130188	-613.439636	131.255814	86.979767	-570.756531	-130.216995	90.136429	-534.045105	186.150085	1373.129761	-476.494995	-152.431549	1375.566528	-476.010315	31.238226	1394.801270	-492.599548	34.609253	1673.218994	-588.999695	274.136688	1131.901855	-493.305145	-251.803772	1138.315186	-475.275787	276.778107	881.945923	-302.026489	-159.116516	989.759399	-476.446655	28.249086	964.040710	576.418274	17.076748	931.559021	582.859863	173.484589
-534.322083	102.520432	875.653931	-497.826660	-57.288383	869.287964	-619.763245	126.761337	502.191376	-576.229004	-124.944534	507.074982	-613.462097	131.227600	86.989487	-570.697815	-130.220490	90.106178	-533.987915	186.111938	1373.058594	-477.038452	-152.345200	1375.372437	-476.157257	31.088655	1394.757813	-492.242493	34.627296	1673.119385	-588.695435	274.121826	1131.839600	-491.136444	-252.556519	1138.553955	-475.394836	276.666595	881.624512	-299.021027	-158.015060	992.639343	-476.280579	28.055620	964.050781	576.667236	16.986023	931.556946	583.116272	173.376190
-533.959106	102.395012	875.633545	-497.737518	-57.393379	869.279907	-619.565979	126.782799	502.188477	-576.156860	-124.997040	507.044037	-613.452454	131.193558	86.992546	-570.740356	-130.264877	90.095840	-533.887268	186.056564	1373.040283	-477.535492	-152.198425	1375.162964	-476.233795	30.958166	1394.758545	-491.900879	34.606995	1672.993408	-588.375366	274.110016	1131.797119	-488.750458	-253.446945	1138.925659	-475.485748	276.523102	881.342651	-296.089935	-157.158142	995.341797	-476.104980	27.867523	964.062744	576.917603	16.915808	931.591370	583.327209	173.281403
-533.720154	102.405472	875.657654	-497.748413	-57.795536	869.120361	-619.394592	126.787277	502.239349	-576.127686	-125.098862	507.031281	-613.479126	131.136292	87.010139	-570.673523	-130.276611	90.078430	-533.800171	186.022186	1373.013428	-477.990540	-152.016464	1374.978760	-476.307281	30.823889	1394.768188	-491.436768	34.645260	1672.925293	-588.098206	274.096954	1131.766846	-486.181366	-254.634964	1139.395020	-475.545837	276.338562	881.073425	-293.186859	-156.374603	997.972351	-475.975891	27.494047	963.998779	577.190552	16.856535	931.599670	583.535645	173.156540
-533.324097	102.245094	875.659241	-497.522156	-58.053299	869.139526	-619.120728	126.776855	502.241028	-575.986816	-125.121956	507.046692	-613.431274	131.104279	87.041016	-570.718994	-130.321869	90.083099	-533.694153	185.998016	1372.980347	-478.408508	-151.786011	1374.787476	-476.389954	30.686110	1394.772583	-490.943359	34.658649	1672.822144	-587.841675	274.071564	1131.695190	-483.540314	-255.880188	1139.973755	-475.537781	276.174713	880.854431	-290.234680	-155.690216	1000.580566	-475.744568	27.230438	964.046814	577.426392	16.875954	931.620178	583.614441	173.174576
-532.925842	102.002625	875.573608	-497.217194	-58.325924	869.207397	-618.787842	126.737556	502.160797	-575.815063	-125.088051	507.018463	-613.443176	131.049240	87.031609	-570.564026	-130.319794	90.097458	-533.649475	185.974884	1372.954346	-478.889038	-151.522278	1374.540161	-476.482880	30.584587	1394.778076	-490.377808	34.662510	1672.713867	-587.589539	274.036102	1131.584106	-480.784637	-257.156830	1140.512207	-475.540771	276.026794	880.587341	-287.220001	-155.335968	1003.171509	-475.483978	27.014780	964.074890	577.686096	16.866812	931.626831	583.703979	173.191360
-532.447021	101.740562	875.481812	-496.892395	-58.515228	869.271851	-618.322327	126.742950	502.054169	-575.609192	-125.008514	507.006317	-613.323792	131.079880	87.025230	-570.430908	-130.333374	90.097374	-533.635559	185.999954	1372.890137	-479.365051	-151.218948	1374.249023	-476.597809	30.472939	1394.757568	-489.719452	34.653282	1672.574707	-587.355408	273.989349	1131.489990	-478.041809	-258.431061	1141.096436	-475.429169	275.851654	880.328369	-284.049591	-155.130295	1005.900696	-475.191711	26.816746	964.106934	577.968018	16.786066	931.632751	583.864014	173.151520
-532.037720	101.476730	875.411194	-496.688812	-58.654625	869.337769	-617.982971	126.750412	502.002808	-575.473694	-125.008080	506.963593	-613.303040	131.040436	87.022797	-570.475464	-130.370941	90.071815	-533.643311	186.028732	1372.855591	-479.807648	-150.940353	1373.986694	-476.721527	30.392630	1394.730591	-488.947052	34.632664	1672.419434	-587.183899	273.964264	1131.396484	-475.385498	-259.588440	1141.637085	-475.368591	275.716492	880.155518	-280.704285	-155.112610	1008.904297	-474.987122	26.622555	964.147949	578.254272	16.709106	931.620422	583.974976	173.147842
-531.671631	101.358521	875.360229	-496.549744	-58.826015	869.348816	-617.744751	126.831650	502.012909	-575.301514	-125.001678	506.936096	-613.316223	131.020065	87.034607	-570.419495	-130.369110	90.050797	-533.664001	186.080078	1372.841797	-480.196503	-150.688370	1373.763062	-476.847595	30.273678	1394.676270	-488.113953	34.565205	1672.205200	-587.025513	273.957916	1131.318237	-472.963074	-260.725464	1142.120972	-475.272156	275.528748	880.033875	-277.380096	-155.485718	1011.976624	-474.817169	26.436224	964.165710	578.551758	16.715673	931.581604	584.081787	173.159836
-531.301758	101.319565	875.478638	-496.399170	-58.929504	869.364868	-617.456909	126.932808	502.065186	-575.131470	-125.025726	506.916229	-613.357849	130.969620	87.074837	-570.310608	-130.351334	90.035385	-533.732300	186.113190	1372.843384	-480.535828	-150.495392	1373.502686	-476.936432	30.197046	1394.610229	-487.058167	34.546902	1672.030151	-586.914063	273.930664	1131.281860	-470.781158	-261.726685	1142.559326	-475.152496	275.351013	879.980225	-274.024963	-156.082458	1015.677734	-474.653778	26.227552	964.281921	578.815002	16.665739	931.543701	584.184265	173.129547
-530.882324	101.197372	875.335693	-496.225647	-59.157749	869.360046	-617.117493	127.020546	502.074036	-574.981873	-125.069092	506.940002	-613.399109	130.929810	87.106277	-570.214294	-130.347488	90.023132	-533.838806	186.134628	1372.854492	-480.792999	-150.319824	1373.259888	-477.007080	30.150297	1394.571533	-485.865082	34.457447	1671.795654	-586.850403	273.859283	1131.244141	-469.004700	-262.654816	1142.975464	-475.019470	275.162567	879.987427	-270.648041	-156.909195	1019.803833	-474.429260	26.051334	964.238770	579.078430	16.648214	931.526611	584.298462	173.065369
-530.566650	100.913567	875.287964	-496.063538	-59.380455	869.363770	-616.702209	127.079048	502.035583	-574.814636	-125.098801	506.988678	-613.345581	130.924118	87.090057	-570.230286	-130.345566	90.032272	-533.896729	186.138474	1372.907959	-480.802338	-150.219498	1373.086792	-477.014954	30.127285	1394.523193	-484.519226	34.345314	1671.541992	-586.829651	273.758759	1131.233643	-467.592682	-263.572937	1143.463745	-474.811096	274.936249	880.046143	-267.338867	-157.780197	1025.014648	-474.259277	25.776011	964.247314	579.378296	16.616568	931.521057	584.430908	173.015457
-530.230103	100.683578	875.244080	-495.852875	-59.574585	869.377380	-616.408142	127.126915	502.000275	-574.614563	-125.149849	507.037537	-613.334167	130.909607	87.129105	-570.100586	-130.326782	90.040230	-534.124146	186.160217	1372.923096	-480.802551	-150.121246	1372.919922	-477.076630	30.182449	1394.453979	-483.018372	34.211170	1671.235107	-586.832886	273.655151	1131.217529	-466.759583	-264.310791	1143.891479	-474.554291	274.729126	880.155640	-264.166199	-158.713379	1030.996582	-474.057892	25.550755	964.263489	579.686523	16.594461	931.531555	584.569519	172.953201
-529.910461	100.558151	875.198425	-495.634796	-59.697495	869.382202	-615.934448	127.193672	501.933472	-574.369141	-125.161217	507.080078	-613.260376	130.939301	87.113525	-570.018005	-130.313751	90.075485	-534.285278	186.143936	1372.935669	-480.570923	-150.111023	1372.802368	-477.049133	30.255175	1394.344727	-481.314972	34.085335	1670.877319	-586.885315	273.508972	1131.192993	-466.336517	-264.927032	1144.257813	-474.278503	274.577423	880.299744	-261.220947	-159.769714	1037.865967	-473.864563	25.413548	964.275818	580.030029	16.607443	931.529297	584.731995	172.918182
-529.640320	100.469330	875.176758	-495.433258	-59.800232	869.391968	-615.515198	127.284386	501.888947	-574.102844	-125.204964	507.137360	-613.247742	130.911636	87.100410	-569.936096	-130.291000	90.096024	-534.490417	186.105347	1372.961548	-480.244202	-150.170578	1372.711548	-476.957581	30.326210	1394.221802	-479.431152	33.923519	1670.504883	-586.985657	273.335052	1131.207275	-466.425507	-265.364166	1144.581421	-474.033630	274.478882	880.497192	-258.563934	-161.205246	1045.698730	-473.704865	25.301306	964.302856	580.355408	16.560080	931.524292	584.914001	172.895813
-529.445496	100.293503	874.905090	-495.232635	-60.006020	869.369812	-615.110413	127.393318	501.863251	-573.879395	-125.305031	507.192261	-613.258240	130.911484	87.126518	-569.939697	-130.269897	90.120865	-534.694580	186.058380	1373.063599	-479.872314	-150.317215	1372.665161	-476.776672	30.373846	1394.085571	-477.397919	33.742741	1670.092896	-587.123047	273.109589	1131.248779	-466.943665	-265.805420	1144.941162	-473.757019	274.441986	880.809082	-256.142242	-162.331482	1054.412476	-473.542542	25.246349	964.163513	580.645386	16.530731	931.501099	585.070007	172.837799
-529.293884	100.263466	874.918274	-495.029694	-60.039127	869.341309	-614.555298	127.486580	501.814362	-573.559082	-125.372169	507.165833	-613.215942	130.914734	87.126717	-569.962341	-130.265717	90.086723	-534.878113	185.926956	1373.021362	-479.523010	-150.495621	1372.647339	-476.502502	30.396624	1393.966309	-475.173096	33.549183	1669.657227	-587.332520	272.808441	1131.301270	-467.708832	-266.021301	1145.236694	-473.408478	274.420105	881.215088	-253.773468	-164.277878	1064.035156	-473.422119	25.190134	964.181152	580.984375	16.508587	931.488770	585.270142	172.807907
-529.308228	100.363998	874.928040	-495.024963	-60.311474	869.193115	-614.271790	127.674782	501.867737	-573.208008	-125.385162	507.083008	-613.287537	130.846313	87.193520	-569.925659	-130.280060	90.076675	-535.090149	185.775925	1373.043823	-479.216248	-150.722305	1372.678589	-476.166260	30.399845	1393.869873	-472.815063	33.372978	1669.209717	-587.605957	272.493317	1131.391968	-468.726135	-265.935272	1145.448730	-473.150879	274.451080	881.655518	-251.522568	-166.641754	1074.343018	-473.403381	25.011763	964.107056	581.272583	16.483646	931.498291	585.431213	172.730621
-529.164673	100.327286	874.967102	-494.767059	-60.064457	869.364563	-613.729614	127.736412	501.841248	-572.618652	-125.083626	506.751709	-613.256226	130.839127	87.209045	-569.836487	-130.272644	90.040085	-535.189819	185.617142	1373.082397	-478.825958	-151.040405	1372.767700	-475.716034	30.354979	1393.749878	-470.324829	33.206638	1668.713013	-587.919250	272.145752	1131.481445	-469.896332	-265.536774	1145.481079	-472.856018	274.434296	882.077148	-249.656586	-169.415894	1084.662354	-473.313568	25.204128	964.254211	581.589539	16.478750	931.488342	585.627197	172.669739
-529.125854	100.329582	874.982910	-494.329590	-60.343811	869.311462	-613.025269	127.839523	501.788330	-572.014832	-125.073860	506.753540	-613.304932	130.917908	87.255615	-569.742249	-130.274872	90.061646	-535.268188	185.402634	1373.101685	-478.496246	-151.373047	1372.884155	-475.251251	30.305660	1393.633667	-467.784668	33.068653	1668.149170	-588.300781	271.754272	1131.535522	-470.986542	-264.924774	1145.375610	-472.567749	274.466370	882.531860	-247.640930	-172.666809	1095.507446	-473.114044	25.104221	964.249634	581.885437	16.425369	931.537659	585.823181	172.582199
-529.159607	100.407593	874.993896	-494.058594	-60.247379	869.300354	-612.355103	127.885712	501.741333	-571.342896	-125.116371	506.729980	-613.220093	130.953979	87.287231	-569.718201	-130.265350	90.085701	-535.260376	185.188858	1373.109741	-478.183350	-151.747543	1373.020386	-474.760529	30.255791	1393.556152	-465.174072	32.952110	1667.561523	-588.719299	271.334045	1131.592163	-471.936890	-264.144714	1145.141602	-472.296967	274.500061	883.009460	-245.782288	-176.276611	1106.904785	-473.008942	25.249607	964.251953	582.209839	16.359835	931.572937	586.046509	172.525208
-529.219177	100.507080	875.027893	-493.893127	-59.609570	869.392334	-611.677185	128.005005	501.692963	-570.702515	-125.179123	506.628296	-613.142212	130.916122	87.301445	-569.754028	-130.257446	90.130974	-535.234070	185.013992	1373.140503	-477.860352	-152.126205	1373.197876	-474.221191	30.188705	1393.494873	-462.593536	32.868828	1666.948242	-589.115234	270.901611	1131.615601	-472.612152	-263.351959	1144.865845	-471.971497	274.578400	883.594482	-244.038788	-180.449112	1117.977051	-473.000336	25.712961	964.328186	582.482971	16.315695	931.602722	586.245850	172.487015
-529.327209	100.683334	875.082642	-493.554535	-59.616791	869.333984	-611.025513	128.151581	501.713043	-570.170410	-125.390099	506.683411	-613.020691	130.942352	87.310257	-569.834106	-130.264526	90.214760	-535.127625	184.841324	1373.203613	-477.512787	-152.565659	1373.387207	-473.704254	30.129688	1393.463867	-460.071686	32.824841	1666.363647	-589.640625	270.483246	1131.771118	-472.849884	-262.720673	1144.575928	-471.765808	274.594940	884.136597	-242.429703	-185.077698	1128.781982	-472.897186	25.831093	964.329529	582.770081	16.237207	931.617249	586.492920	172.458344
-529.366028	100.828331	875.169373	-493.170074	-59.471897	869.345520	-610.454529	128.284134	501.740845	-569.523193	-125.464264	506.645233	-612.826599	130.843704	87.301323	-569.892212	-130.321655	90.277252	-534.922913	184.689148	1373.307983	-477.171204	-152.957962	1373.551270	-473.158691	30.025841	1393.465576	-457.701721	32.721561	1665.765381	-590.130920	270.101166	1131.831909	-472.544525	-262.440521	1144.380615	-471.749176	274.518127	884.527405	-240.947418	-190.160751	1138.930054	-472.773956	26.022718	964.396729	583.020020	16.215162	931.631409	586.679565	172.456360
-529.360779	101.004013	875.286438	-492.853027	-59.216297	869.394226	-609.836060	128.376801	501.745667	-568.909302	-125.605042	506.616241	-612.864807	130.880295	87.401520	-569.906372	-130.310867	90.322639	-534.660706	184.533417	1373.415405	-476.933899	-153.358429	1373.713989	-472.669861	29.886906	1393.477661	-455.406158	32.741955	1665.228638	-590.646057	269.699463	1131.999268	-471.795959	-262.391907	1144.375366	-471.713074	274.366425	884.955688	-239.371033	-195.623108	1148.325684	-472.658081	26.265665	964.496887	583.328918	16.218361	931.660645	586.905945	172.426559
-529.314514	101.144455	875.412842	-492.563171	-58.968662	869.455933	-609.244141	128.431595	501.774292	-568.444885	-125.787361	506.626007	-612.821960	130.910355	87.435417	-570.104309	-130.334167	90.382202	-534.250916	184.470291	1373.526367	-476.690399	-153.621765	1373.866455	-472.127930	29.777456	1393.496216	-453.382050	32.761276	1664.717163	-591.095032	269.315796	1132.176758	-470.491821	-262.692932	1144.733521	-471.711823	274.109192	885.347961	-237.734924	-200.935883	1156.710693	-472.531097	26.474564	964.607178	583.599243	16.170811	931.713867	587.119446	172.381760
-529.226074	101.270515	875.512512	-492.285767	-58.821918	869.528137	-608.690674	128.460098	501.746887	-568.000061	-125.913048	506.690186	-612.782898	130.861877	87.478477	-570.166016	-130.339188	90.481369	-533.827454	184.359085	1373.641235	-476.638702	-153.835419	1374.046753	-471.614105	29.636381	1393.497314	-451.577911	32.774807	1664.280273	-591.492676	268.935059	1132.325317	-468.578796	-263.384674	1145.442749	-471.849152	274.045776	885.726685	-235.576569	-206.650253	1163.661621	-472.395142	26.629616	964.711609	583.872864	16.112095	931.761963	587.360107	172.317062
-529.055725	101.364189	875.601563	-491.991058	-58.699387	869.570190	-608.205750	128.537994	501.767883	-567.527283	-125.969711	506.706970	-612.538574	130.775238	87.460808	-570.239929	-130.356552	90.537849	-533.354614	184.302933	1373.747681	-476.784149	-153.915283	1374.245483	-471.163422	29.537233	1393.479248	-450.017792	32.820641	1663.867554	-591.872192	268.615875	1132.458618	-466.042389	-264.433929	1146.507690	-472.053802	274.089539	886.036316	-232.794373	-212.358795	1169.260376	-472.203186	26.731388	964.794373	584.075745	16.082561	931.786865	587.550659	172.269760
-528.781006	101.402191	875.650269	-491.672424	-58.689522	869.639343	-607.699951	128.540497	501.729523	-567.066406	-126.037659	506.735870	-612.556030	130.846008	87.504074	-570.262756	-130.337997	90.608467	-532.831604	184.278183	1373.863525	-477.119812	-153.824844	1374.474243	-470.780975	29.461935	1393.504639	-448.774933	32.817268	1663.515137	-592.127441	268.377472	1132.587769	-462.801117	-265.820648	1147.885132	-472.251678	274.123596	886.261902	-229.122757	-218.235779	1173.650391	-471.961945	26.762949	964.875916	584.267334	16.029654	931.825134	587.731018	172.221207
-528.481079	101.438568	875.698181	-491.400177	-58.683353	869.710327	-607.337402	128.630127	501.748627	-566.625549	-126.087051	506.746033	-612.539001	130.841293	87.547432	-570.267334	-130.327362	90.637550	-532.218262	184.330307	1373.955688	-477.643158	-153.619797	1374.731079	-470.515198	29.439207	1393.546509	-447.775696	32.918049	1663.298706	-592.339783	268.163879	1132.735718	-459.006561	-267.542542	1149.498169	-472.521667	274.149994	886.348633	-224.804626	-224.186752	1177.064697	-471.739380	26.774170	964.962219	584.477905	16.026814	931.827026	587.935730	172.215790
-528.024597	101.375534	875.761230	-491.095612	-58.750797	869.821167	-606.972351	128.671783	501.788422	-566.188965	-126.104317	506.755737	-612.486938	130.809967	87.547134	-570.252380	-130.342941	90.681870	-531.569519	184.488464	1374.038208	-478.325317	-153.318283	1375.078369	-470.301666	29.384918	1393.628174	-447.094482	32.966366	1663.124023	-592.445068	267.965851	1132.838501	-454.857727	-269.518799	1151.341064	-472.837280	274.215973	886.396484	-219.607773	-230.581512	1179.345215	-471.447662	26.678188	965.087769	584.642944	15.962147	931.825684	588.121155	172.161560
-527.392334	101.302437	875.810669	-490.825989	-58.757996	869.985474	-606.604370	128.747635	501.848541	-565.751831	-126.091621	506.742950	-612.464844	130.787094	87.596642	-570.182983	-130.335190	90.716072	-530.874512	184.658447	1374.088623	-479.128632	-152.952408	1375.483521	-470.189178	29.371569	1393.739502	-446.717102	32.942425	1663.007568	-592.454163	267.861633	1132.911377	-450.500610	-271.751801	1153.381592	-473.166870	274.352448	886.380188	-213.686050	-237.278564	1180.438843	-471.104034	26.593882	965.241394	584.825134	15.910502	931.833740	588.311584	172.094879
-526.667969	101.219177	875.806702	-490.508087	-58.764496	870.117615	-606.139587	128.803787	501.904907	-565.312866	-126.068558	506.739532	-612.235657	130.686295	87.586105	-570.131531	-130.333145	90.723541	-530.102844	184.869843	1374.113037	-480.009003	-152.606476	1375.957764	-470.128845	29.380238	1393.832397	-446.551147	33.021164	1663.027100	-592.325134	267.855743	1132.964600	-445.939484	-274.090790	1155.730957	-473.490173	274.533936	886.206726	-207.242050	-244.120575	1180.391846	-470.686920	26.508453	965.350586	584.969238	15.862356	931.858887	588.480286	172.022980
-525.976746	101.128380	875.790405	-490.279419	-58.958920	870.189880	-605.711853	128.811905	501.931671	-565.020569	-126.067551	506.748199	-612.372498	130.713348	87.652824	-570.048218	-130.336258	90.737038	-529.367615	185.056351	1374.044312	-481.014832	-152.206848	1376.444824	-470.116547	29.420567	1393.916748	-446.699493	32.978844	1663.083984	-592.011963	267.933105	1132.881470	-441.258392	-276.359161	1158.386475	-473.416077	274.723450	886.129578	-200.538132	-251.004944	1179.514160	-470.298645	26.286873	965.412354	585.111816	15.767219	931.877502	588.661621	171.959930
-525.073608	100.992981	875.761292	-489.996552	-59.204792	870.238464	-605.105713	128.810974	501.903687	-564.728943	-126.016212	506.759460	-612.132080	130.651367	87.599640	-570.011719	-130.352844	90.752625	-528.513611	185.294220	1373.911865	-481.933014	-151.785065	1376.920288	-470.097839	29.474096	1393.987549	-447.059875	32.991634	1663.236572	-591.635010	268.122986	1132.781860	-436.543762	-278.514832	1161.154663	-473.730743	274.953583	885.599243	-193.854248	-257.607819	1178.062378	-469.779785	25.973476	965.459290	585.207275	15.700842	931.909668	588.798462	171.875610
-524.120239	100.954781	875.697998	-489.509277	-59.570206	870.143372	-604.685608	128.929443	501.937775	-564.494568	-125.964996	506.808624	-612.112671	130.617569	87.627708	-569.945801	-130.347458	90.749680	-527.726563	185.495956	1373.750488	-482.792847	-151.377197	1377.391235	-470.214722	29.511890	1393.905396	-447.596741	33.046299	1663.489014	-591.177124	268.397736	1132.621826	-431.791656	-280.399200	1163.750366	-474.263458	275.355194	884.903503	-187.508057	-263.486450	1176.658081	-469.115417	25.620235	965.411072	585.327209	15.607315	931.917542	588.953735	171.799683
-523.126831	100.688217	875.617737	-489.201111	-59.863087	870.175354	-604.085815	129.004974	501.891571	-564.276733	-125.869728	506.837524	-612.057556	130.592102	87.632202	-569.786072	-130.342728	90.720718	-526.947815	185.697296	1373.561035	-483.393402	-151.043488	1377.783813	-470.253235	29.503021	1393.912354	-448.344299	33.069626	1663.785400	-590.497803	268.771484	1132.411621	-427.307251	-282.231720	1165.916138	-474.568848	275.780365	884.184143	-181.911118	-268.488678	1175.749390	-468.534821	25.227472	965.421448	585.439087	15.535503	931.936890	589.085083	171.722794
-522.161011	100.477348	875.550110	-488.910645	-60.253918	870.184875	-603.338989	129.097824	501.834564	-564.126099	-125.800217	506.859772	-611.996887	130.572357	87.678223	-569.673889	-130.366074	90.721962	-526.235657	185.837082	1373.369507	-483.685638	-150.798859	1378.176147	-470.256897	29.486353	1393.968628	-449.268341	33.085228	1664.127319	-589.724304	269.205780	1132.241821	-423.597412	-284.262085	1167.535889	-474.837555	276.275909	883.359863	-177.242477	-272.499603	1175.158691	-467.970490	24.793266	965.425171	585.553345	15.440372	931.933960	589.201172	171.673660
-521.141602	100.223999	875.459412	-488.621521	-60.605095	870.199280	-602.539429	129.079788	501.757355	-564.002319	-125.720886	506.876617	-611.908203	130.535690	87.684967	-569.546936	-130.372360	90.695999	-525.598389	185.886917	1373.039429	-483.491028	-150.790634	1378.572998	-470.212585	29.466352	1394.036621	-450.303894	33.086437	1664.547363	-588.816833	269.693146	1131.993164	-421.132416	-286.678650	1168.697144	-475.030151	276.844269	882.537415	-173.871002	-275.614044	1174.592041	-467.387970	24.362362	965.422546	585.641602	15.347610	931.953308	589.320251	171.560699
-520.154053	99.992027	875.364258	-488.230347	-61.030964	870.187683	-602.599731	129.454514	501.921082	-563.904358	-125.621193	506.877838	-612.213562	130.348740	87.792900	-569.368042	-130.398529	90.649269	-525.068604	185.872650	1372.750977	-482.707214	-150.945618	1378.952881	-470.057648	29.435593	1394.120850	-451.390198	33.092918	1665.051758	-587.782959	270.275879	1131.763916	-419.958984	-289.081879	1169.556274	-475.237244	277.532501	881.622070	-172.249573	-277.856506	1174.119141	-466.750061	23.926088	965.395203	585.756775	15.271305	931.939331	589.453125	171.475616
-519.193298	99.746964	875.236938	-487.820068	-61.463081	870.127502	-602.210327	129.662903	501.939911	-563.811401	-125.559937	506.940430	-612.299683	129.808136	87.499901	-569.311890	-130.409409	90.645012	-524.581848	185.753403	1372.465576	-481.511322	-151.180176	1379.215088	-469.739532	29.394554	1394.169922	-452.523804	33.126686	1665.623169	-586.657410	270.812012	1131.571045	-419.730560	-290.972229	1170.245850	-475.405579	278.302032	880.741882	-172.249252	-279.314972	1174.171021	-466.093048	23.487030	965.317749	585.850159	15.175119	931.944580	589.573792	171.356171
-518.356384	99.436470	875.090881	-487.464172	-61.780735	870.064087	-601.622803	129.836136	501.913086	-563.808472	-125.531601	507.016205	-612.341248	130.155762	87.903732	-569.157410	-130.402420	90.638870	-524.190918	185.545883	1372.155518	-479.933716	-151.452240	1379.344360	-469.252563	29.292152	1394.212646	-453.649597	33.197708	1666.239502	-585.431702	271.318115	1131.360352	-420.187225	-292.340942	1170.572388	-475.510315	279.165466	879.824219	-173.408722	-280.242859	1174.986084	-465.484558	23.111012	965.210999	585.922241	15.057178	931.974548	589.674744	171.243195
-517.573303	99.259430	875.020020	-486.954926	-62.082298	870.003357	-601.014343	129.927948	501.880890	-563.739990	-125.467758	507.082703	-612.325195	130.100769	87.949127	-569.073059	-130.436691	90.640808	-523.876831	185.220673	1371.871094	-478.299225	-151.593018	1379.369385	-468.688293	29.159100	1394.267212	-454.732788	33.272438	1666.867920	-584.161438	271.677460	1131.218750	-421.168060	-293.068115	1170.431274	-475.547485	280.107025	879.014709	-175.276733	-280.736053	1176.438354	-464.826447	22.813000	965.143127	585.991211	14.949748	931.988464	589.780945	171.088654
-516.778137	99.112221	874.930420	-486.380890	-62.245625	869.901550	-600.385681	130.102417	501.921356	-563.595703	-125.381836	507.139557	-612.283264	130.055344	87.997688	-568.897156	-130.430389	90.647270	-523.493530	184.981674	1371.691284	-476.673248	-151.685089	1379.403320	-468.000366	28.972807	1394.311157	-455.779785	33.355785	1667.472900	-582.840454	271.855133	1131.141724	-422.632568	-293.157990	1170.002808	-475.547211	281.238892	878.316040	-177.621506	-280.935242	1178.242554	-464.097382	22.607889	965.031616	586.066345	14.831233	932.000061	589.889343	170.957291
-516.195129	99.019943	874.891174	-485.811035	-62.355007	869.812134	-599.809204	130.173828	501.942078	-563.518921	-125.355759	507.176544	-612.229370	130.052719	88.068855	-568.932800	-130.476074	90.626923	-523.034363	184.610596	1371.570801	-475.137207	-151.775482	1379.322754	-467.248352	28.748508	1394.310791	-456.770386	33.471912	1668.040771	-581.362305	271.618073	1130.793945	-424.434875	-292.652039	1169.344360	-475.478271	282.509979	877.738464	-180.277603	-280.788788	1179.996826	-463.435181	22.492008	964.933228	586.157837	14.740068	931.998047	589.999268	170.867462
-515.626099	99.080734	874.900635	-485.146423	-62.269543	869.718201	-599.316528	130.228592	502.034088	-563.333923	-125.328178	507.207367	-612.284546	130.108734	88.200142	-568.751404	-130.516602	90.655273	-522.676758	184.229233	1371.531372	-473.979736	-151.907288	1379.319946	-466.231659	28.490532	1394.539795	-457.711914	33.621429	1668.589233	-580.214661	271.603241	1130.969727	-426.537018	-291.803833	1168.527588	-474.972931	283.313568	877.453491	-183.180069	-280.503937	1181.433105	-462.714050	22.549704	964.849304	586.274414	14.612514	931.996704	590.130371	170.744629
-515.016052	99.213188	874.923645	-484.305511	-62.159309	869.598816	-598.843262	130.193298	502.137268	-563.089172	-125.331352	507.258728	-612.170654	130.093887	88.264496	-568.611572	-130.529343	90.671951	-522.085876	184.000961	1371.499878	-472.867554	-152.012650	1379.335815	-465.503784	28.329308	1394.541870	-458.600800	33.755917	1669.114258	-579.093018	271.404572	1130.970093	-428.894196	-290.542053	1167.626953	-475.134003	284.293091	876.924500	-186.275360	-279.865662	1182.315552	-461.896759	22.661425	964.764160	586.356323	14.502131	932.012878	590.225952	170.614685
-514.516907	99.358299	874.962097	-483.481476	-62.046188	869.518372	-598.500671	130.142365	502.250366	-562.896240	-125.432983	507.328400	-612.090881	130.103821	88.353546	-568.644958	-130.529205	90.706306	-521.395081	183.818985	1371.528564	-472.010529	-152.268753	1379.363647	-464.666473	28.207296	1394.556641	-459.471558	33.862736	1669.548462	-578.031860	271.080505	1130.970215	-431.362427	-289.044769	1166.656982	-474.550140	284.955261	876.817932	-189.381653	-279.173004	1182.499146	-461.122253	22.820887	964.695557	586.463440	14.376160	932.005676	590.329041	170.534729
-514.020508	99.490997	875.029968	-482.647888	-61.782963	869.449402	-598.186951	130.058640	502.359222	-562.645691	-125.551743	507.377258	-611.979431	130.089828	88.402939	-568.611084	-130.548065	90.784599	-520.633667	183.684875	1371.523193	-471.369415	-152.634232	1379.432007	-463.757324	28.094965	1394.608765	-460.220367	34.067421	1669.976807	-577.129456	270.737854	1130.900024	-433.914642	-287.287781	1165.533813	-474.239594	285.578796	876.555176	-192.374542	-278.284363	1181.966675	-460.343872	23.046701	964.647217	586.556396	14.244498	932.033508	590.437561	170.416199
-513.491150	99.637756	875.115662	-481.869965	-61.487324	869.511841	-597.880432	129.942734	502.449188	-562.310913	-125.706207	507.434998	-611.845520	130.081390	88.416702	-568.611267	-130.536819	90.867493	-519.764954	183.610291	1371.518311	-470.961151	-153.087601	1379.490112	-462.905304	27.929747	1394.668213	-460.989380	34.245823	1670.358154	-576.372742	270.502655	1130.887451	-436.427917	-285.396851	1164.252563	-473.814484	285.986633	876.350159	-195.319321	-277.279083	1180.695557	-459.614166	23.333158	964.687012	586.599426	14.088072	932.065186	590.519653	170.249146
-512.837769	99.771263	875.196533	-480.904266	-61.377361	869.495239	-597.601563	129.788086	502.554138	-561.821167	-125.863655	507.487610	-611.744141	130.049408	88.422630	-568.572571	-130.529617	90.947678	-518.812256	183.599899	1371.461060	-470.745239	-153.718918	1379.556763	-462.091461	27.804256	1394.784790	-461.727478	34.426125	1670.674927	-575.654602	270.112427	1130.716919	-438.972931	-283.292633	1162.756958	-473.343292	286.302643	876.170105	-197.918304	-276.011963	1178.556885	-458.728760	23.488375	964.686279	586.674316	13.988928	932.081787	590.592773	170.171738
-512.187744	99.690155	875.286194	-479.882324	-61.321724	869.493103	-597.275391	129.574310	502.613739	-561.358643	-126.074295	507.558716	-611.659851	130.077271	88.442230	-568.578857	-130.524582	91.015480	-517.743103	183.582672	1371.406616	-470.612152	-154.403732	1379.614990	-461.373383	27.624575	1394.893311	-462.457581	34.626789	1670.929565	-575.095459	269.841003	1130.649780	-441.474579	-281.160095	1161.103516	-472.837250	286.487854	876.040771	-200.309860	-274.522217	1175.690186	-457.840118	23.526175	964.705933	586.734619	13.889829	932.106323	590.658142	170.042450
-511.479614	99.567345	875.359680	-478.848846	-61.382683	869.516052	-597.047302	129.309753	502.695129	-560.769775	-126.239700	507.600189	-611.594604	130.045609	88.470993	-568.590515	-130.528549	91.077721	-516.658569	183.605820	1371.322144	-470.609497	-155.173630	1379.650391	-460.715210	27.411633	1395.030273	-463.177795	34.766685	1671.129272	-574.577209	269.626282	1130.553833	-443.905914	-278.958801	1159.358398	-472.233704	286.550140	875.918396	-202.435745	-272.894897	1171.927979	-456.936676	23.491383	964.737915	586.802063	13.793806	932.108948	590.700439	169.948792
-510.675934	99.365829	875.354248	-477.643524	-61.652664	869.405090	-596.839478	129.062729	502.773193	-560.134766	-126.467308	507.730530	-611.507385	129.984467	88.481415	-568.700989	-130.551926	91.155502	-515.548767	183.587326	1371.199341	-470.668579	-155.957932	1379.645386	-460.163239	27.177841	1395.127808	-463.798645	35.011868	1671.336914	-574.064270	269.502899	1130.369019	-446.364563	-276.881012	1157.636230	-471.606628	286.569641	875.807556	-204.313416	-271.070160	1167.217529	-455.900482	23.295668	964.664673	586.879761	13.678952	932.142517	590.751831	169.830231
-509.745605	99.131989	875.349854	-476.638611	-61.818657	869.452515	-596.491516	128.761475	502.768433	-559.483521	-126.690742	507.791992	-611.379456	129.983551	88.453888	-568.660156	-130.569763	91.227280	-514.424194	183.629425	1371.032227	-470.779144	-156.638885	1379.585815	-459.649139	26.998541	1395.158936	-464.437256	35.230812	1671.479736	-573.550842	269.431549	1130.147461	-448.729919	-274.832275	1155.893677	-470.801788	286.476349	875.593079	-206.132568	-269.290344	1161.639038	-454.966583	23.137690	964.698181	586.945251	13.539086	932.142639	590.804077	169.721481
-508.721832	98.876930	875.348145	-475.565826	-62.092945	869.509521	-596.171021	128.488617	502.742371	-558.755127	-126.950851	507.918640	-611.294800	129.905640	88.455574	-568.737244	-130.623764	91.287880	-513.317322	183.692245	1370.845459	-470.881348	-157.167572	1379.480225	-459.154968	26.852411	1395.177124	-465.068756	35.467724	1671.579224	-573.028687	269.515411	1129.934448	-451.087219	-272.976440	1154.264771	-470.112305	286.374847	875.578125	-207.849106	-267.388733	1155.142578	-453.988373	22.902369	964.753357	587.019104	13.433543	932.152344	590.860291	169.586105
-507.723785	98.497177	875.218994	-474.547516	-62.437023	869.550049	-595.880310	128.270126	502.757690	-558.029968	-127.153084	508.017639	-611.186340	129.890869	88.464600	-568.726746	-130.684570	91.367393	-512.300171	183.751465	1370.616821	-470.921478	-157.561829	1379.366333	-458.744171	26.738579	1395.169067	-465.693817	35.639248	1671.607544	-572.380127	269.548737	1129.700073	-453.387695	-271.243591	1152.693481	-469.207001	286.273071	875.429077	-209.498840	-265.418427	1147.827759	-453.063599	22.625355	964.739258	587.056946	13.327298	932.172058	590.882629	169.483170
-506.587311	98.141411	875.119446	-473.517212	-62.748817	869.594055	-595.686829	128.079620	502.781097	-557.273804	-127.379570	508.118225	-611.166809	129.818329	88.428001	-568.742188	-130.723648	91.462898	-511.388733	183.824310	1370.404663	-470.899109	-157.820648	1379.233276	-458.391937	26.609917	1395.176270	-466.245026	35.919170	1671.687012	-571.655518	269.774139	1129.428223	-455.571320	-269.646912	1151.210449	-468.084808	285.978394	875.207275	-211.235550	-263.446686	1139.725586	-452.106354	22.322414	964.761902	587.099854	13.185758	932.193115	590.930969	169.327652
-505.448761	97.767639	874.909363	-472.577087	-63.143364	869.589417	-595.294434	127.798203	502.748383	-556.487000	-127.526482	508.215576	-611.074646	129.842499	88.392197	-568.685791	-130.765167	91.526665	-510.620087	183.833923	1370.252686	-470.865753	-157.964539	1379.087158	-458.105988	26.531025	1395.133789	-466.859650	36.138542	1671.685181	-570.912720	270.016541	1129.233887	-457.653931	-268.190674	1149.851074	-467.125397	285.825409	875.087097	-212.927658	-261.348022	1130.920898	-451.176392	21.985123	964.696960	587.138367	13.078349	932.199463	590.960815	169.246536
-504.336700	97.517197	874.745056	-471.693054	-63.582253	869.571777	-594.916992	127.551140	502.738983	-555.778076	-127.760925	508.320160	-610.994385	129.807556	88.366272	-568.666443	-130.777939	91.593880	-509.863342	183.766830	1369.892578	-470.677887	-157.994553	1378.907715	-457.801483	26.520847	1395.068726	-467.405945	36.440441	1671.738281	-570.020935	270.339630	1129.021729	-459.587494	-266.787292	1148.564331	-466.034454	285.547791	875.006226	-214.714905	-259.241272	1121.351929	-450.287354	21.642069	964.650513	587.193970	12.990336	932.218018	591.006775	169.107864
-503.141510	97.299164	874.496704	-470.982941	-63.988758	869.440369	-594.558960	127.295959	502.737732	-555.068420	-127.939079	508.348053	-611.001404	129.770477	88.360451	-568.750122	-130.779022	91.650406	-509.245667	183.863525	1369.728149	-470.429138	-157.960236	1378.687988	-457.532135	26.579092	1394.979614	-468.001465	36.652107	1671.694702	-569.093567	270.754486	1128.911987	-461.397064	-265.526886	1147.431274	-464.863434	285.383728	874.959351	-216.705078	-257.096985	1111.137573	-449.397797	21.264452	964.489624	587.257935	12.896137	932.237976	591.036255	169.052460
-502.071655	97.190895	874.342468	-470.355011	-64.282921	869.348145	-593.907654	126.697853	502.592468	-554.354065	-128.021103	508.356415	-610.893250	129.743073	88.283928	-568.688965	-130.754013	91.724022	-508.676422	183.962219	1369.618896	-470.135803	-157.866318	1378.464355	-457.266968	26.654600	1394.909546	-468.579773	36.911625	1671.669434	-568.090332	271.047913	1128.697388	-463.056885	-264.347595	1146.475098	-463.611633	285.175537	874.900574	-218.919403	-254.871506	1100.286987	-448.621307	20.975113	964.400146	587.284546	12.764432	932.252197	591.072693	168.966721
-500.898956	96.820778	874.108276	-469.565979	-64.625580	869.312073	-593.973389	126.988708	502.876923	-553.590454	-128.056931	508.412994	-611.023132	129.667923	88.348389	-568.544434	-130.687469	91.765953	-508.255859	184.189163	1369.626221	-469.798035	-157.716415	1378.202393	-457.012604	26.772085	1394.828735	-469.126343	37.172718	1671.640869	-567.058838	271.445374	1128.548340	-464.529114	-263.165436	1145.655884	-462.220367	284.906555	874.842163	-221.415817	-252.665710	1088.906372	-447.727478	20.625799	964.299988	587.326782	12.699135	932.246521	591.112061	168.866180
-499.657593	96.444710	873.870850	-468.677460	-64.683228	869.406921	-593.517395	126.853416	502.818359	-552.823486	-128.071365	508.401123	-610.982666	129.643356	88.318810	-568.416809	-130.637192	91.837379	-507.816895	184.203766	1369.422363	-469.462891	-157.483566	1377.952148	-456.780579	26.916121	1394.805054	-469.623840	37.521965	1671.679077	-565.975281	271.879456	1128.345093	-465.763824	-261.953705	1144.983521	-460.786316	284.750549	874.820984	-224.239563	-250.480301	1077.125122	-446.785645	20.501787	964.273865	587.362854	12.617633	932.259521	591.153442	168.801117
-498.553223	96.358452	873.710632	-468.010315	-65.141800	869.240540	-593.274841	126.815544	502.886719	-552.175476	-128.145676	508.463837	-611.078369	129.546234	88.346817	-568.364258	-130.575653	91.938911	-507.477539	184.362152	1369.319946	-469.071869	-157.199860	1377.717285	-456.554260	27.088995	1394.772949	-470.196350	37.804741	1671.629272	-564.932556	272.218018	1128.196655	-466.795135	-260.820190	1144.384766	-459.290771	284.621124	874.814331	-227.445953	-248.310074	1065.101196	-445.909393	20.111921	964.120178	587.401794	12.564034	932.257141	591.195496	168.751465
-497.414124	96.074142	873.567261	-467.138428	-65.513481	869.249329	-592.521851	126.358742	502.698761	-551.448120	-128.084457	508.508453	-610.961975	129.583603	88.304657	-568.176880	-130.507309	91.980835	-507.244476	184.513382	1369.225952	-468.651733	-156.913666	1377.481689	-456.333221	27.265919	1394.728271	-470.683563	38.121391	1671.622803	-563.836853	272.536652	1127.939331	-467.592377	-259.694702	1143.756226	-457.717651	284.399750	874.764771	-231.055450	-246.264542	1052.922241	-444.968933	19.794048	964.078613	587.417847	12.495851	932.267578	591.206604	168.692352
-496.283356	95.929329	873.495972	-466.301483	-65.711197	869.289795	-592.036438	126.325676	502.717407	-550.837524	-128.004913	508.527313	-610.912292	129.562332	88.305687	-568.003479	-130.444016	92.050941	-507.099487	184.651825	1369.110962	-468.217529	-156.617508	1377.217896	-456.130920	27.467487	1394.720825	-471.212494	38.421242	1671.604492	-562.829834	272.731537	1127.715576	-468.207611	-258.768677	1143.088501	-456.023010	284.233154	874.759155	-234.945114	-244.357040	1040.848633	-444.042206	19.606325	964.086975	587.461609	12.453693	932.258118	591.239014	168.661530
-495.075928	95.694305	873.619812	-465.281952	-65.615028	869.505920	-591.536865	126.297607	502.774933	-550.181458	-127.876411	508.516754	-610.907898	129.547287	88.311546	-567.794556	-130.407227	92.097504	-506.982758	184.780670	1369.000488	-467.725220	-156.322937	1376.947998	-455.915955	27.713848	1394.693481	-471.774994	38.684967	1671.558472	-561.860901	272.907074	1127.421265	-468.723206	-258.003571	1142.364380	-454.489258	283.946686	874.663696	-239.347137	-242.685501	1028.515625	-443.072357	19.527794	964.315002	587.482056	12.408053	932.265076	591.267212	168.597321
-493.247345	96.458527	873.891907	-463.879028	-65.075523	869.781494	-590.912476	126.309929	502.954193	-549.443665	-127.649834	508.455292	-610.802429	129.563309	88.326698	-567.427002	-130.368347	92.125488	-506.893127	184.923157	1368.871338	-467.193695	-156.017029	1376.628418	-455.685944	27.922173	1394.685547	-472.280273	39.005947	1671.531372	-560.884705	273.022186	1127.126099	-469.098114	-257.347992	1141.642944	-452.610321	283.791687	874.733154	-244.238571	-241.263397	1016.291626	-441.716644	20.027538	964.699646	587.480957	12.365550	932.271301	591.271240	168.578018
-492.885132	95.196648	873.362915	-463.409058	-65.798599	869.833313	-590.328186	126.217972	502.736603	-549.192688	-127.737602	508.664032	-610.771606	129.526077	88.346748	-567.445374	-130.386215	92.200966	-506.853119	185.059189	1368.707397	-466.631897	-155.683121	1376.264038	-455.471466	28.174824	1394.698730	-472.771759	39.358837	1671.516479	-559.958618	272.998383	1126.707397	-469.346008	-256.675720	1140.873535	-450.776947	283.774384	874.712830	-249.457703	-240.135605	1004.280640	-441.170471	19.434610	964.389832	587.469910	12.359515	932.250000	591.280273	168.573425
-491.996216	95.159470	873.325867	-462.574554	-65.874046	869.876892	-589.647827	126.160248	502.685883	-548.745361	-127.681969	508.743347	-610.710632	129.509521	88.337898	-567.284790	-130.391205	92.237396	-506.829102	185.201721	1368.538574	-466.061035	-155.425735	1375.889282	-455.248108	28.392046	1394.690918	-473.262207	39.690430	1671.483276	-559.012817	272.822144	1126.355225	-469.573975	-255.992538	1140.147949	-448.709167	283.561066	874.779053	-255.030853	-239.178040	992.668457	-440.334778	19.406181	964.402039	587.494141	12.371058	932.249451	591.301270	168.585754
-491.028625	95.191681	873.370361	-461.704926	-65.844788	869.879395	-588.929932	126.184616	502.719971	-548.352722	-127.611839	508.791626	-610.648926	129.504120	88.390312	-567.120728	-130.387894	92.269150	-506.804474	185.302490	1368.370361	-465.348938	-155.187225	1375.431396	-454.978302	28.605169	1394.698364	-473.713348	40.029270	1671.443970	-558.113647	272.600464	1125.862915	-469.696289	-255.221222	1139.387573	-446.542786	283.275421	874.905823	-260.977966	-238.606110	981.500854	-439.440613	19.385450	964.437866	587.478394	12.418097	932.226746	591.278931	168.626358
-490.097046	95.178078	873.313232	-460.773438	-65.854286	869.840637	-588.370117	126.264900	502.697662	-547.478149	-126.807838	508.538666	-610.561401	129.489563	88.394844	-566.645691	-130.412720	92.220490	-506.796265	185.418152	1368.232910	-464.590637	-155.007919	1374.927856	-454.732452	28.787848	1394.707520	-474.129028	40.418491	1671.424316	-557.183899	272.351807	1125.446045	-469.767365	-254.401688	1138.600952	-444.416595	282.945129	875.009766	-267.074554	-238.126541	970.812622	-438.527039	19.381203	964.396729	587.419495	12.449147	932.245667	591.219360	168.664246
-489.160126	95.436783	873.331299	-459.874786	-65.687271	869.827881	-587.736755	126.378624	502.732483	-547.786987	-127.643593	509.027466	-610.468628	129.499359	88.437576	-566.932312	-130.415283	92.368324	-506.825592	185.606125	1368.179932	-463.806885	-154.894699	1374.461060	-454.466278	28.970299	1394.702637	-474.548645	40.788330	1671.361572	-556.346802	271.944550	1124.976196	-469.790039	-253.549423	1137.791138	-442.188263	282.637909	875.196594	-273.617340	-238.326294	960.807312	-437.649658	19.557081	964.417297	587.379150	12.458014	932.233215	591.164612	168.694855
-488.375366	95.559090	873.313293	-458.906342	-65.548126	869.761597	-587.119873	126.378105	502.710480	-547.525024	-127.695961	509.162628	-610.401062	129.486618	88.441299	-566.896912	-130.419708	92.439621	-506.785736	185.655792	1368.067383	-462.903473	-154.823578	1373.957153	-454.144867	29.120583	1394.679321	-474.950439	41.111240	1671.282837	-555.446960	271.475189	1124.547607	-469.979218	-252.820755	1137.090454	-440.046021	282.365662	875.356140	-280.279907	-237.643509	951.464233	-436.793640	19.698574	964.382813	587.333801	12.535275	932.201050	591.099243	168.739273
-487.513733	95.730110	873.264709	-457.937256	-65.415947	869.676819	-586.478577	126.397156	502.698578	-546.941162	-127.423851	509.007813	-610.300476	129.495529	88.466454	-566.674683	-130.407196	92.470238	-506.804657	185.709915	1367.962402	-461.987244	-154.784943	1373.463501	-453.823853	29.237833	1394.636597	-475.312225	41.447754	1671.180542	-554.613281	270.965881	1124.210571	-470.022125	-251.975204	1136.345215	-437.906342	281.964874	875.644348	-287.344818	-238.021210	943.073425	-435.912384	19.846186	964.329834	587.298706	12.600883	932.194458	591.027283	168.831161
-486.705292	95.864685	873.211609	-456.950714	-65.269783	869.582214	-585.809998	126.455154	502.667816	-546.610962	-127.253891	509.180908	-610.179077	129.528320	88.473770	-566.645630	-130.372009	92.476433	-506.785797	185.745346	1367.895264	-460.976624	-154.803421	1373.016724	-453.449402	29.351715	1394.570190	-475.650696	41.794930	1671.081177	-553.841736	270.407776	1123.856934	-470.335754	-251.376236	1135.785278	-435.763153	281.444489	876.013367	-294.867950	-237.454910	934.911987	-435.037476	19.999336	964.264282	587.236267	12.691129	932.149963	590.942688	168.903549
-485.929504	96.021484	873.137695	-455.908478	-65.004784	869.463928	-585.358704	126.489937	502.672424	-546.219971	-127.151184	509.225372	-610.165833	129.510757	88.488945	-566.648376	-130.363556	92.545265	-506.767670	185.718567	1367.828247	-459.926086	-154.846558	1372.594727	-453.055267	29.444073	1394.505615	-475.942932	42.141273	1670.996216	-552.893738	269.653656	1123.437744	-470.663055	-250.754044	1135.284668	-433.217896	280.857513	876.478943	-302.542145	-237.616455	927.797424	-434.163727	20.241817	964.180542	587.170715	12.802984	932.105713	590.839844	169.015259
-485.322449	96.496811	873.088013	-455.222321	-64.765694	869.112122	-584.966187	126.624504	502.742462	-545.907837	-127.142899	509.309692	-610.103027	129.538254	88.514297	-566.640625	-130.340469	92.590233	-506.711487	185.691101	1367.812134	-458.676605	-154.926773	1372.224854	-452.560272	29.537769	1394.433716	-476.198242	42.471664	1670.935547	-552.123108	268.991638	1123.151978	-471.184906	-250.275833	1134.927612	-430.927460	280.121460	876.920959	-310.361633	-237.311676	921.190857	-433.441467	20.450792	963.957275	587.161011	12.940569	932.053955	590.774109	169.156998
-484.593781	96.851707	873.055298	-454.210266	-64.472389	868.970337	-584.506470	126.772049	502.775848	-545.429260	-127.087715	509.344147	-609.973877	129.565826	88.513336	-566.529541	-130.308441	92.648964	-506.681366	185.654617	1367.803711	-457.526154	-154.964172	1371.917969	-452.099335	29.620647	1394.358643	-476.442322	42.767628	1670.867065	-551.343811	268.223969	1122.871948	-471.879333	-249.839966	1134.653320	-429.067841	280.128571	877.354797	-318.236755	-236.788635	915.337708	-432.590027	20.771273	963.877686	587.083069	13.039321	932.010864	590.692322	169.253632
-483.673340	96.954666	872.968872	-452.689819	-64.124100	868.930420	-584.028259	126.822250	502.741577	-544.792786	-126.933708	509.404633	-609.845703	129.631607	88.525131	-566.409180	-130.284836	92.677071	-506.657898	185.623367	1367.802612	-456.246399	-154.943298	1371.617798	-451.594299	29.726387	1394.291992	-476.609009	43.064453	1670.843750	-550.580811	267.509216	1122.597656	-472.796021	-249.453613	1134.481934	-427.007538	279.794464	877.888306	-326.065460	-236.218613	910.109131	-431.493744	21.142904	963.856323	587.026489	13.197749	931.960938	590.582458	169.388580
-482.996033	97.353790	872.895569	-451.787354	-63.794498	868.749207	-583.752930	126.954315	502.810455	-544.373779	-126.963707	509.484802	-609.831970	129.638519	88.542000	-566.477234	-130.274963	92.759796	-506.629608	185.595016	1367.801758	-454.951324	-154.903351	1371.376465	-451.067108	29.804754	1394.214355	-476.785919	43.318394	1670.802246	-549.929443	266.893280	1122.420410	-473.958862	-249.122849	1134.381958	-424.754639	278.960358	878.421936	-333.805389	-235.751907	905.496826	-430.692810	21.496540	963.725220	586.987549	13.309164	931.911926	590.499939	169.508194
-482.352844	97.645714	872.804565	-450.794983	-63.414417	868.606323	-583.374695	127.028610	502.815002	-543.708374	-126.826233	509.499695	-609.735291	129.708923	88.602341	-566.460388	-130.251831	92.800613	-506.572388	185.584641	1367.813232	-453.576111	-154.875916	1371.132324	-450.458282	29.907679	1394.140259	-476.943298	43.551609	1670.793091	-549.241943	266.222595	1122.213623	-475.442291	-248.792587	1134.305176	-422.988647	279.073517	878.923096	-341.312683	-235.318115	901.501770	-429.878571	21.884066	963.607056	586.929199	13.418203	931.873657	590.438049	169.603088
-481.665070	97.967606	872.744690	-449.722626	-63.054714	868.486755	-583.024658	127.185356	502.847931	-543.240662	-126.837448	509.608643	-609.662476	129.787247	88.621460	-566.594360	-130.255127	92.885902	-506.498474	185.569870	1367.799561	-452.203033	-154.810715	1370.910767	-449.819733	29.998869	1394.070923	-477.071289	43.751038	1670.782593	-548.619324	265.613312	1122.012939	-477.135223	-248.431335	1134.282227	-421.002502	278.775330	879.550171	-348.583801	-234.942062	898.154663	-429.005402	22.277830	963.517334	586.890930	13.505396	931.822449	590.378052	169.697968
-481.065338	98.226433	872.716492	-448.733063	-62.662590	868.402222	-582.651855	127.331612	502.885590	-542.535400	-126.768074	509.639069	-609.593445	129.825592	88.661430	-566.603271	-130.229050	92.950386	-506.318359	185.552216	1367.812622	-450.763672	-154.751678	1370.750732	-449.126587	30.120249	1394.059570	-477.184875	43.929832	1670.819092	-548.007690	265.037720	1121.852905	-478.970581	-247.800247	1134.278809	-419.100250	278.522003	880.188904	-355.473694	-234.657181	895.397278	-428.204895	22.664988	963.455444	586.860596	13.638700	931.770752	590.310730	169.802567
-480.441284	98.583473	872.721497	-447.768799	-62.185940	868.331238	-582.160217	127.469543	502.898438	-541.952209	-126.791573	509.775085	-609.491943	129.919769	88.702446	-566.664124	-130.204819	93.089233	-506.177887	185.565857	1367.823853	-449.385284	-154.692352	1370.602539	-448.387726	30.242743	1394.027588	-477.231873	44.037613	1670.864990	-547.422363	264.538483	1121.735718	-481.227631	-247.562683	1134.293335	-417.245728	278.301575	880.802612	-361.940918	-234.570313	893.145691	-427.411377	23.119118	963.420776	586.835083	13.728889	931.741699	590.247437	169.874100
-479.857758	99.074356	872.585327	-447.223541	-61.419342	868.111267	-581.959167	127.735641	503.023193	-541.076477	-126.580765	509.751831	-609.546631	129.908035	88.786781	-566.734253	-130.209015	93.217850	-505.936920	185.588455	1367.857178	-448.039124	-154.664520	1370.594360	-447.676025	30.391546	1394.025879	-477.278259	44.143589	1670.938354	-546.872620	264.093079	1121.662720	-483.637909	-247.687485	1134.734741	-415.404633	277.985504	881.512939	-368.097809	-234.757629	891.450928	-426.712006	23.727953	963.190308	586.825378	13.805855	931.705139	590.218506	169.972275
-479.184753	99.364563	872.595825	-446.058350	-61.056023	868.307678	-581.372986	127.838013	503.010681	-540.101868	-126.287682	509.781006	-609.481262	129.981094	88.853508	-566.594116	-130.167526	93.326759	-505.688324	185.604019	1367.882935	-446.850311	-154.628143	1370.540283	-446.941467	30.538147	1394.000854	-477.269257	44.190624	1671.015991	-546.362000	263.729919	1121.619019	-486.332977	-248.185822	1135.150146	-413.690125	277.837494	882.150818	-373.905396	-235.187897	890.162964	-425.898041	24.255003	963.324585	586.806763	13.896149	931.682861	590.178650	170.071533
-478.677429	99.631561	872.653198	-445.164459	-60.701355	868.397400	-580.891663	128.055954	503.026855	-539.261719	-126.174660	509.883240	-609.383972	130.056259	88.929733	-566.577698	-130.131989	93.508957	-505.316895	185.644241	1367.951294	-445.741638	-154.631424	1370.644409	-446.190613	30.652805	1394.052368	-477.191956	44.233059	1671.177490	-545.861755	263.391937	1121.570435	-489.013763	-248.577301	1135.697266	-412.114563	277.855865	882.836914	-379.175598	-235.856613	889.331665	-425.211060	24.673080	963.397583	586.779846	13.997402	931.674072	590.143250	170.158707
-478.367432	100.013733	872.961426	-444.258301	-60.297459	868.482483	-580.464539	128.273453	503.134491	-538.382996	-126.031021	509.945007	-609.331543	130.117538	89.052162	-566.476257	-130.101944	93.684761	-504.938965	185.731689	1367.983521	-444.850464	-154.610596	1370.835571	-445.431091	30.772184	1394.114014	-477.062775	44.220070	1671.313599	-545.419861	263.143738	1121.579224	-491.661255	-248.903900	1136.361450	-410.488678	277.684296	883.538086	-383.816650	-236.564941	888.980225	-424.635834	25.066702	963.607178	586.806519	14.109311	931.650024	590.125427	170.259552
-477.889679	100.392403	873.059631	-443.409149	-59.890060	868.540771	-579.926941	128.464279	503.165588	-537.545227	-125.866127	510.068634	-609.208862	130.228638	89.154137	-566.431396	-130.058823	93.884239	-504.479370	185.781372	1368.099243	-444.095520	-154.649139	1371.079102	-444.710602	30.909466	1394.191040	-476.886963	44.192833	1671.477905	-544.927979	262.964172	1121.612549	-494.369049	-249.533798	1137.216187	-409.230774	278.043793	884.187561	-388.572601	-237.798950	888.726379	-423.979034	25.521139	963.684570	586.760681	14.170216	931.654846	590.097534	170.350281
-477.383148	100.724380	873.184082	-442.590546	-59.443920	868.594360	-579.398376	128.655899	503.261566	-536.728760	-125.788162	510.153900	-609.118530	130.308182	89.252602	-566.387146	-130.033356	94.056686	-503.919983	185.928452	1368.167969	-443.439819	-154.638626	1371.391235	-444.007965	31.025553	1394.316895	-476.631714	44.146614	1671.648071	-544.472168	262.889832	1121.723999	-497.016968	-250.010635	1138.051514	-407.861511	278.023346	884.859436	-392.737488	-239.274200	888.665283	-423.333862	25.940403	963.778748	586.772522	14.292828	931.626221	590.087830	170.473343
-476.904999	101.071243	873.295593	-441.772461	-58.964077	868.669250	-578.587830	128.742981	503.281281	-535.892883	-125.648605	510.254211	-608.873535	130.446838	89.341766	-566.358093	-129.958405	94.237045	-503.301208	186.094803	1368.220947	-442.864746	-154.627823	1371.783569	-443.317688	31.129917	1394.437988	-476.345398	44.089497	1671.855713	-544.032166	262.961029	1121.859009	-499.559296	-250.536819	1138.951538	-406.478241	277.764771	885.575928	-396.281097	-240.484619	889.227722	-422.701752	26.411150	963.874939	586.736938	14.397997	931.597046	590.005737	170.635284
-476.227386	101.428993	873.262146	-441.009094	-58.554199	868.763062	-578.018921	128.948730	503.382660	-535.112732	-125.546509	510.388306	-608.726379	130.530579	89.444580	-566.445435	-129.922089	94.447296	-502.623962	186.187592	1368.342285	-442.403015	-154.640930	1372.166870	-442.601593	31.190346	1394.586060	-476.010742	44.009800	1672.039429	-543.560242	263.009399	1121.962402	-501.981506	-251.033661	1139.948364	-405.346710	277.926666	886.156616	-399.320129	-241.990784	889.897461	-421.989166	26.888533	963.902832	586.740417	14.421944	931.612000	590.068237	170.581299
-475.747406	101.676956	873.394226	-440.227020	-58.209476	868.924133	-577.592285	129.208084	503.512451	-534.272522	-125.372299	510.513733	-608.690918	130.568848	89.590294	-566.390564	-129.864655	94.684319	-501.864624	186.311661	1368.495850	-442.023132	-154.642593	1372.599487	-441.929413	31.288651	1394.724365	-475.605591	43.924713	1672.257568	-543.057739	263.130188	1122.083496	-504.300720	-251.472961	1140.949463	-404.367889	278.091522	886.678223	-401.892029	-243.598679	890.693176	-421.385223	27.268045	964.055176	586.751160	14.502426	931.608032	590.075439	170.643127
-475.548462	101.936226	873.719421	-439.589752	-57.911331	869.069946	-577.243347	129.487167	503.662903	-533.635986	-125.308014	510.664154	-608.665649	130.570206	89.759331	-566.390869	-129.839096	94.903915	-501.110565	186.471146	1368.659058	-441.673035	-154.598145	1373.102051	-441.300659	31.338844	1394.906860	-475.172180	43.825836	1672.454590	-542.564087	263.413574	1122.325684	-506.404999	-251.791489	1141.919922	-403.508575	278.323883	887.165466	-403.973236	-245.313232	891.628235	-420.984558	27.540113	964.297913	586.759521	14.552822	931.603027	590.078979	170.693283
-474.806610	102.277710	873.690186	-438.886047	-57.500443	869.173523	-576.685120	129.695419	503.779999	-532.945435	-125.154236	510.796631	-608.487305	130.651291	89.910538	-566.285278	-129.817444	95.119576	-500.267548	186.602341	1368.847656	-441.407806	-154.569321	1373.532104	-440.740723	31.409292	1395.099121	-474.715088	43.732475	1672.665649	-542.060425	263.719543	1122.541138	-508.300476	-252.083511	1142.854736	-402.714752	278.549927	887.623535	-405.516571	-247.073074	892.700562	-420.269745	27.985426	964.334106	586.759521	14.599028	931.601074	590.104797	170.742096
-474.271271	102.628777	873.844971	-438.229645	-57.161823	869.321472	-576.193359	129.882797	503.880341	-532.209229	-124.925354	510.898254	-608.413086	130.680954	90.074692	-566.175659	-129.810959	95.322632	-499.464325	186.739090	1369.001709	-441.171021	-154.533691	1373.938965	-440.153198	31.451771	1395.243530	-474.217926	43.611843	1672.843018	-541.506714	264.143616	1122.850342	-509.946320	-252.335754	1143.698486	-402.069122	278.857849	888.036987	-406.628052	-248.880692	893.819336	-419.704651	28.346306	964.496643	586.788452	14.637578	931.591248	590.134521	170.766891
-473.767517	102.933800	873.966431	-437.665253	-56.845089	869.444092	-575.684387	130.092300	503.976074	-531.573730	-124.734985	511.046387	-608.310303	130.702301	90.245232	-566.042175	-129.774139	95.495491	-498.652679	186.862549	1369.212891	-440.989838	-154.472168	1374.332642	-439.597321	31.495928	1395.419312	-473.666992	43.504444	1672.990479	-540.896790	264.524323	1123.084717	-511.323334	-252.504013	1144.507446	-401.537201	279.199066	888.317627	-407.259216	-250.761124	894.984802	-419.184021	28.668993	964.623230	586.786255	14.672236	931.552063	590.152039	170.830856
-473.264465	103.155899	874.091736	-437.144043	-56.622189	869.554626	-575.161804	130.271225	504.038300	-531.090515	-124.671944	511.146729	-608.195129	130.709610	90.369499	-565.989868	-129.727539	95.689178	-497.797485	187.018661	1369.414063	-440.801727	-154.390228	1374.694824	-439.076813	31.517206	1395.551880	-473.109161	43.416439	1673.145752	-540.235535	265.041077	1123.424927	-512.430176	-252.665024	1145.202393	-401.053192	279.606232	888.529541	-407.458099	-252.631363	896.185364	-418.681366	28.884813	964.745239	586.769409	14.653908	931.544983	590.173340	170.829254
-472.717499	103.316887	874.175415	-436.589020	-56.454502	869.683899	-574.585144	130.448624	504.092224	-530.562439	-124.521866	511.270294	-608.050537	130.742081	90.509262	-565.812866	-129.642334	95.846939	-496.965637	187.149506	1369.545776	-440.734955	-154.341492	1375.056763	-438.589844	31.581091	1395.673096	-472.562164	43.344368	1673.279541	-539.599670	265.609161	1123.748535	-513.264465	-252.861862	1145.857666	-400.712555	280.090759	888.631287	-407.322449	-254.568176	897.347107	-418.156250	29.071632	964.860535	586.804443	14.682076	931.526123	590.206970	170.842316
-472.114868	103.577225	874.298828	-436.098114	-56.199181	869.779907	-574.005798	130.649460	504.125610	-530.028320	-124.338127	511.319397	-608.014099	130.741043	90.612465	-565.710815	-129.585022	95.992653	-496.109772	187.286819	1369.709106	-440.692535	-154.271805	1375.351563	-438.146179	31.626341	1395.789551	-471.972717	43.272469	1673.395264	-538.874268	266.185852	1123.987183	-513.839111	-253.070007	1146.420288	-400.396057	280.581268	888.667114	-406.817993	-256.370789	898.322571	-417.620728	29.285086	964.977356	586.834961	14.684732	931.520203	590.259216	170.850525
-471.554657	103.789474	874.396362	-435.693665	-55.975746	869.858704	-573.443298	130.844498	504.155518	-529.458252	-124.033211	511.310730	-607.902405	130.720139	90.716263	-565.592651	-129.501541	96.108063	-495.306274	187.459457	1369.846558	-440.725586	-154.170181	1375.637939	-437.737640	31.692877	1395.884399	-471.398987	43.213661	1673.466675	-538.179077	266.804169	1124.270508	-514.135742	-253.353073	1146.879761	-400.214386	281.142273	888.520813	-406.024994	-258.384827	899.353882	-417.148346	29.454405	965.072327	586.841309	14.690951	931.504761	590.262451	170.868729
-471.000061	103.992393	874.468323	-435.337708	-55.796333	869.916809	-572.857300	131.078171	504.193878	-529.020935	-123.872040	511.338440	-607.808044	130.689896	90.793770	-565.510620	-129.410324	96.239616	-494.579254	187.635391	1369.960571	-440.823212	-154.066132	1375.868652	-437.347595	31.760267	1395.947632	-470.829865	43.169468	1673.533691	-537.365662	267.499664	1124.500366	-514.115051	-253.578217	1147.167725	-400.089325	281.854950	888.431152	-404.946472	-260.469727	900.354553	-416.697754	29.590160	965.142517	586.877563	14.696595	931.496826	590.317932	170.853424
-470.395081	104.212532	874.527710	-435.041565	-55.639606	869.975159	-572.278931	131.302689	504.214874	-528.749634	-123.757004	511.417725	-607.709595	130.676941	90.867630	-565.585693	-129.354370	96.358421	-493.818604	187.796112	1370.051636	-440.985596	-153.964218	1376.057983	-436.987946	31.779928	1395.979980	-470.253754	43.130547	1673.565308	-536.588379	268.174988	1124.721680	-513.877136	-253.977188	1147.426880	-399.912720	282.307922	888.236206	-403.632324	-262.404175	901.256165	-416.247284	29.705238	965.205688	586.922424	14.695870	931.507996	590.364319	170.865494
-469.863525	104.383209	874.531006	-434.787170	-55.553020	869.988220	-571.752014	131.454041	504.234070	-528.644653	-123.806084	511.489685	-607.660950	130.634949	90.941292	-565.766846	-129.285217	96.400696	-493.118927	187.985825	1370.080811	-441.210052	-153.819504	1376.164307	-436.666077	31.835655	1396.020386	-469.672607	43.128796	1673.569458	-535.822205	268.808228	1124.914429	-513.404419	-254.330109	1147.497803	-399.828430	283.036377	887.920288	-402.092224	-264.394196	901.905457	-415.849426	29.774519	965.215454	586.982239	14.720567	931.511353	590.413940	170.856842
-469.256989	104.482773	874.508057	-434.560364	-55.511532	869.998413	-571.228943	131.706940	504.221283	-528.429688	-123.744293	511.501038	-607.700439	130.558136	91.029457	-565.807007	-129.217834	96.473946	-492.391602	188.194046	1370.069092	-441.423859	-153.709976	1376.222046	-436.352203	31.895824	1395.988525	-469.121582	43.153393	1673.553711	-535.041016	269.566986	1125.026611	-512.614075	-254.695633	1147.472168	-399.793060	283.672638	887.540222	-400.193817	-266.340637	902.500793	-415.414337	29.779867	965.205566	587.065186	14.706262	931.505066	590.498901	170.856659
-468.749023	104.611977	874.545166	-434.391937	-55.408604	869.996765	-571.053589	131.980331	504.263306	-528.190552	-123.607964	511.464020	-607.878479	130.509842	91.172852	-565.745117	-129.131287	96.476707	-491.670685	188.375214	1370.041626	-441.616455	-153.610962	1376.214600	-436.040283	31.945313	1395.918335	-468.543335	43.199650	1673.505493	-534.201782	270.342163	1125.126831	-511.576080	-255.044022	1147.296875	-399.826080	284.404816	887.068115	-397.838226	-268.208740	903.149719	-415.070587	29.796196	965.226746	587.130127	14.706396	931.507874	590.564697	170.871719
-468.166443	104.742424	874.378845	-434.232971	-55.411457	869.962646	-570.509827	132.153198	504.222870	-527.998413	-123.456451	511.392822	-607.852966	130.476151	91.245125	-565.733765	-129.057175	96.485023	-490.984528	188.585495	1369.982544	-441.879730	-153.508377	1376.151855	-435.773987	32.032349	1395.837036	-467.990906	43.252892	1673.452515	-533.400696	271.042480	1125.233521	-510.388153	-255.468567	1147.052612	-399.918854	285.147797	886.537231	-395.678131	-270.235107	903.466431	-414.685486	29.839005	965.122070	587.236633	14.724916	931.496643	590.662537	170.861420
-467.547546	104.878250	874.309631	-434.122009	-55.351040	869.902222	-570.117981	132.443283	504.255280	-527.830688	-123.292542	511.370453	-607.918701	130.503067	91.361816	-565.674377	-128.998657	96.490433	-490.329834	188.780472	1369.880127	-442.189606	-153.401230	1376.041748	-435.567017	32.094055	1395.729126	-467.465271	43.347076	1673.405151	-532.587708	271.715576	1125.244995	-509.022430	-255.995880	1146.776733	-399.996796	285.923859	885.987183	-393.379761	-272.131500	903.772095	-414.302155	29.827917	965.056030	587.345337	14.717891	931.496155	590.734375	170.900085
-467.005066	104.915482	874.214294	-434.028046	-55.352779	869.842896	-569.743652	132.709229	504.290009	-527.718079	-123.153862	511.313934	-607.959106	130.507095	91.432716	-565.595398	-128.918564	96.495186	-489.680450	188.940170	1369.757935	-442.466370	-153.281433	1375.875122	-435.312347	32.177235	1395.611328	-466.961670	43.428261	1673.329224	-531.796509	272.403503	1125.219849	-507.452850	-256.487396	1146.405640	-400.161407	286.710175	885.462830	-390.844482	-274.025513	903.993164	-413.967651	29.766531	964.976563	587.473022	14.689975	931.510742	590.838562	170.869492
-466.459381	105.078575	874.150208	-433.970123	-55.358246	869.767944	-569.480652	132.976761	504.385529	-527.663879	-122.998955	511.298920	-608.005554	130.527481	91.541077	-565.494080	-128.831299	96.488663	-489.059174	189.133026	1369.617188	-442.807953	-153.155640	1375.669556	-435.083588	32.246998	1395.471802	-466.433533	43.545322	1673.275391	-531.020081	273.101196	1125.183472	-505.702789	-256.962036	1145.953491	-400.384430	287.569000	884.793579	-387.947144	-275.799561	904.270386	-413.650421	29.725765	964.907288	587.673035	14.707877	931.506348	590.982117	170.893646
-465.974609	105.190277	874.071411	-433.995544	-55.298904	869.657532	-569.147583	133.223648	504.461761	-527.612122	-122.848228	511.248810	-608.034912	130.580505	91.628952	-565.439087	-128.760773	96.438072	-488.450653	189.294998	1369.500610	-443.145935	-153.058960	1375.418213	-434.819153	32.302856	1395.305908	-465.930420	43.655708	1673.199707	-530.255676	273.780487	1125.194580	-503.830170	-257.433136	1145.488647	-400.517853	288.125732	884.163391	-384.892090	-277.487640	904.519043	-413.372681	29.685062	964.800354	587.827576	14.704509	931.526123	591.079285	170.903183
-465.372284	105.275642	873.997620	-433.899139	-55.340275	869.631897	-568.839966	133.424576	504.529968	-527.585938	-122.677002	511.200073	-608.055298	130.643677	91.710297	-565.379822	-128.728882	96.422455	-487.844635	189.494415	1369.338379	-443.494141	-152.883621	1375.142822	-434.482452	32.312294	1395.205200	-465.417358	43.761349	1673.111084	-529.491150	274.330444	1125.076904	-501.859009	-257.933197	1144.976685	-400.807678	288.958313	883.523315	-381.594025	-279.046692	904.860840	-413.026642	29.615074	964.756592	588.085754	14.706741	931.535278	591.233643	170.925156
-464.993927	105.645973	873.955994	-434.077148	-55.179897	869.314270	-568.393127	133.606995	504.588440	-527.512146	-122.516624	511.091675	-608.046692	130.735992	91.826927	-565.235352	-128.686279	96.398674	-487.241486	189.687698	1369.193970	-443.771973	-152.771545	1374.896240	-434.277405	32.410728	1395.013428	-464.941376	43.904068	1673.043945	-528.778931	274.929443	1125.008301	-499.779816	-258.357391	1144.475342	-401.162018	289.929779	882.838318	-378.192596	-280.542053	905.137939	-412.794830	29.614645	964.537903	588.275024	14.662541	931.566833	591.361206	170.896667
-464.440826	105.598724	873.903748	-433.772064	-55.440666	869.361389	-567.922729	133.809952	504.634979	-527.395325	-122.288193	511.086517	-608.060913	130.943161	92.060890	-565.142700	-128.668671	96.342400	-486.670349	189.880295	1369.069702	-444.090546	-152.640076	1374.629272	-434.069122	32.492989	1394.894531	-464.464600	43.994587	1672.977539	-528.059082	275.503174	1124.986938	-497.636993	-258.784760	1144.028442	-401.458282	290.641846	882.227112	-374.686707	-281.896301	905.493713	-412.395966	29.449469	964.547791	588.492371	14.672576	931.574463	591.490906	170.923920
-463.824524	105.609055	873.860962	-433.615204	-55.487461	869.419617	-566.280151	133.595703	504.307129	-527.262756	-122.138756	511.038818	-607.495422	131.269455	92.080933	-565.051819	-128.649277	96.322899	-486.077759	189.939377	1368.874634	-444.402527	-152.518158	1374.423584	-433.901611	32.579754	1394.797485	-464.009003	44.129646	1672.948364	-527.477844	276.082428	1124.994141	-495.467743	-259.163116	1143.606445	-401.723328	291.102722	881.608215	-370.829620	-282.803253	905.938293	-412.031006	29.378901	964.566528	588.689636	14.612645	931.600342	591.612122	170.880219
-463.374634	105.778427	873.887634	-433.618683	-55.449257	869.434570	-566.807861	134.083115	504.702454	-527.095276	-121.923561	510.985596	-607.838745	131.074310	92.342400	-564.962891	-128.636337	96.341011	-485.554688	190.114288	1368.847290	-444.707855	-152.387177	1374.257813	-433.762115	32.640385	1394.738403	-463.560242	44.229843	1672.926025	-526.861877	276.591553	1125.020752	-493.317566	-259.536377	1143.249512	-402.102509	291.671753	881.107910	-367.378784	-284.232880	906.591370	-411.785217	29.373512	964.583435	588.883850	14.620317	931.624878	591.684082	170.915359
-463.016388	105.956177	873.957275	-433.666809	-55.433361	869.454712	-566.786987	134.503799	504.970642	-527.026123	-121.807327	510.965118	-608.096313	131.047028	92.582634	-564.919434	-128.628616	96.387352	-485.026611	190.305527	1368.843262	-444.999695	-152.227798	1374.153320	-433.622528	32.705956	1394.724976	-463.098785	44.335239	1672.947388	-526.305481	277.035797	1125.095825	-491.184296	-259.812042	1142.958252	-402.515442	292.288727	880.686646	-363.598572	-285.128998	907.350281	-411.594543	29.351900	964.619507	589.123535	14.549007	931.656921	591.873962	170.814575
-462.574585	106.049843	874.055969	-433.685577	-55.375450	869.522278	-566.468201	134.817673	505.149902	-526.978149	-121.695580	511.045349	-608.215698	131.089111	92.712486	-564.898499	-128.603149	96.454849	-484.525879	190.482025	1368.898438	-445.273590	-152.036194	1374.122192	-433.453674	32.788338	1394.772217	-462.627899	44.462894	1673.019409	-525.795349	277.484589	1125.207520	-489.100281	-260.007294	1142.792358	-402.954163	292.832520	880.342529	-359.709137	-285.826904	908.352600	-411.366608	29.306971	964.701416	589.372620	14.518192	931.659058	592.037354	170.779099
-462.183441	106.176125	874.168762	-433.732056	-55.326172	869.635559	-566.043640	135.074844	505.341431	-526.987305	-121.596581	511.114136	-608.077271	131.282379	93.079300	-564.766113	-128.599457	96.592491	-484.031372	190.634079	1369.003784	-445.531036	-151.828903	1374.187744	-433.311829	32.836277	1394.854492	-462.190186	44.578503	1673.098999	-525.320435	277.872803	1125.383057	-487.088776	-260.198273	1142.738647	-403.260223	293.180054	880.030884	-356.020203	-286.410370	909.327515	-411.174408	29.297171	964.810669	589.615723	14.477243	931.671387	592.188416	170.696701
-461.846283	106.247032	874.329224	-433.747925	-55.293999	869.787842	-565.582031	135.326080	505.523102	-527.041321	-121.497108	511.263306	-607.988464	131.446243	93.365166	-564.797180	-128.587128	96.705360	-483.583282	190.783081	1369.140015	-445.748474	-151.652924	1374.320313	-433.131500	32.915894	1394.972290	-461.755341	44.694843	1673.198853	-524.966370	278.225037	1125.596069	-485.124481	-260.341339	1142.848755	-403.607208	293.521118	879.793274	-352.219238	-286.745636	910.544250	-411.001465	29.264839	964.965637	589.856934	14.402166	931.693054	592.353760	170.649689
-461.505554	106.345497	874.512268	-433.762543	-55.266953	869.973450	-565.294983	135.588531	505.690369	-527.112305	-121.419312	511.445770	-607.952332	131.592682	93.641701	-564.735901	-128.593323	96.886513	-483.118958	190.894394	1369.322266	-445.902832	-151.492966	1374.542603	-433.058807	33.051414	1395.047852	-461.356079	44.759850	1673.318115	-524.606323	278.547852	1125.840454	-483.218750	-260.173126	1142.980469	-403.925476	293.785919	879.651062	-348.539673	-286.937561	911.807129	-410.836670	29.246693	965.152527	590.061279	14.361120	931.715759	592.468872	170.585541
-461.204956	106.516029	874.748474	-433.789612	-55.226547	870.211853	-564.990173	135.842606	505.944183	-527.211365	-121.340576	511.666351	-607.970154	131.677902	93.935638	-564.655090	-128.591690	97.078705	-482.713898	191.017059	1369.562744	-446.051422	-151.319946	1374.821899	-432.927673	33.140121	1395.252319	-460.919678	44.891273	1673.512939	-524.302124	278.832214	1126.145874	-481.803619	-260.463562	1143.032715	-404.261902	294.026611	879.622131	-344.910950	-286.930969	913.245056	-410.700958	29.275631	965.393250	590.336975	14.345565	931.714722	592.645203	170.546860
-460.904053	106.576981	874.979736	-433.798798	-55.190697	870.469788	-564.721008	136.091354	506.200409	-527.266296	-121.253174	511.912201	-607.943054	131.807281	94.222977	-564.565735	-128.569000	97.310959	-482.366821	191.135330	1369.836914	-446.178345	-151.137634	1375.159546	-432.792572	33.186539	1395.492920	-460.554688	44.965385	1673.670166	-524.113342	279.007141	1126.463989	-480.254944	-260.527405	1143.313354	-404.608398	294.272095	879.667236	-341.304108	-286.689819	914.781799	-410.533905	29.272026	965.631470	590.543457	14.303458	931.728210	592.766052	170.490479
-460.653503	106.669701	875.250000	-433.805206	-55.153343	870.746826	-564.497375	136.303665	506.489441	-527.351501	-121.202415	512.175842	-608.035095	131.836548	94.375603	-564.403748	-128.560501	97.533249	-482.036682	191.250427	1370.139282	-446.292328	-150.964264	1375.542358	-432.656464	33.246456	1395.731201	-460.122314	45.115601	1673.944702	-523.924622	279.206787	1126.838135	-478.816803	-260.559875	1143.615601	-404.927643	294.464355	879.772400	-337.806122	-286.224426	916.398499	-410.382996	29.286291	965.895630	590.740601	14.256969	931.758728	592.904785	170.410583
-460.459595	106.707771	875.528503	-433.805389	-55.144920	871.038391	-564.230469	136.497437	506.744232	-527.413940	-121.119995	512.444397	-607.909363	132.083618	94.844604	-564.243896	-128.573914	97.800514	-481.732239	191.326706	1370.438599	-446.366272	-150.816986	1375.944946	-432.526154	33.304359	1395.993896	-459.739532	45.237091	1674.178467	-523.800476	279.413422	1127.225586	-477.511719	-260.576843	1144.020752	-405.290070	294.743774	879.913513	-334.068451	-284.973511	918.008484	-410.263092	29.276190	966.172791	590.955933	14.179212	931.773010	593.033569	170.347839
-460.274689	106.738647	875.836609	-433.804504	-55.078148	871.319702	-563.971497	136.728714	507.020294	-527.470276	-121.072029	512.699951	-607.845459	132.259857	95.153793	-564.121887	-128.565094	98.054123	-481.480804	191.402740	1370.767334	-446.362671	-150.681656	1376.362061	-432.384613	33.370525	1396.292603	-459.387451	45.360863	1674.413818	-523.763123	279.508636	1127.551514	-476.268677	-260.504974	1144.367676	-405.558044	294.884186	880.110229	-330.967651	-284.650146	919.891541	-410.141327	29.273483	966.457947	591.151978	14.128362	931.770752	593.139038	170.326508
-460.060608	106.822510	876.164978	-433.759918	-54.973373	871.608276	-563.695251	136.956085	507.272827	-527.456116	-120.945282	512.997009	-607.757324	132.449234	95.543800	-564.015808	-128.597427	98.324539	-481.276459	191.507568	1371.088257	-446.330719	-150.495621	1376.815552	-432.276062	33.439423	1396.601807	-459.062958	45.472099	1674.639404	-523.762878	279.597412	1127.878174	-475.167572	-260.483704	1144.722778	-405.573029	294.667755	880.377930	-327.774475	-283.701477	921.632813	-409.991821	29.310215	966.760559	591.360168	14.074012	931.773376	593.265564	170.265793
-459.886505	106.919678	876.498108	-433.722931	-54.904274	871.939819	-563.498718	137.135101	507.512115	-527.477356	-120.880745	513.267090	-607.836670	132.708725	95.946869	-563.909241	-128.628494	98.546913	-481.094788	191.594513	1371.391968	-446.279144	-150.349426	1377.246826	-432.178162	33.512466	1396.898071	-458.695068	45.655762	1674.905029	-523.793518	279.634796	1128.203125	-474.179016	-260.452942	1145.124756	-405.678680	294.646637	880.639038	-324.590851	-282.125946	923.227905	-409.856476	29.365702	967.082031	591.545654	14.027091	931.758606	593.375732	170.215576
-459.773712	106.943687	876.779541	-433.668549	-54.906254	872.251953	-563.364990	137.371353	507.780731	-527.183838	-120.658257	513.437866	-607.791199	132.835342	96.265961	-563.583313	-128.661362	98.741074	-480.974182	191.702698	1371.689087	-446.178253	-150.198364	1377.664429	-431.991455	33.519627	1397.320313	-458.377838	45.814560	1675.128418	-523.867004	279.642365	1128.506226	-473.211700	-260.288574	1145.432739	-405.745972	294.577332	880.932922	-321.815704	-281.376160	925.094910	-409.750397	29.384321	967.369629	591.776855	14.012271	931.740234	593.511230	170.194260
-459.634521	107.031158	877.059326	-433.607513	-54.863674	872.558655	-563.147339	137.557205	508.034790	-527.270142	-120.695396	513.740601	-607.819397	132.960709	96.388680	-563.649597	-128.740448	98.987244	-480.903992	191.766708	1371.940430	-446.065369	-150.080292	1378.019531	-431.910889	33.582607	1397.605835	-458.105408	45.960518	1675.319580	-523.979553	279.624329	1128.784790	-472.370575	-260.174774	1145.753174	-405.767487	294.494843	881.252136	-319.006958	-280.034576	926.837585	-409.635345	29.448557	967.656921	591.968689	13.948752	931.728882	593.631592	170.145203
-459.533478	107.061897	877.298645	-433.540985	-54.854156	872.824829	-563.004395	137.690521	508.238861	-527.430725	-120.771347	514.001770	-607.756714	133.156296	96.710136	-563.656250	-128.816605	99.179024	-480.836273	191.832382	1372.164063	-445.924591	-149.966415	1378.346680	-431.831604	33.658875	1397.847534	-457.856201	46.089340	1675.474854	-524.111633	279.583496	1128.984619	-471.627197	-260.050201	1145.993896	-405.730133	294.351959	881.537354	-316.313324	-278.567322	928.518188	-409.530731	29.479357	967.901001	592.125305	13.895787	931.718018	593.716919	170.098068
-459.506226	107.070251	877.496338	-433.531036	-54.841068	873.048035	-562.813660	137.833160	508.374969	-527.489807	-120.796295	514.203186	-607.794922	133.341858	96.886436	-563.653809	-128.913223	99.339294	-480.813660	191.887207	1372.356689	-445.746552	-149.872894	1378.674194	-431.751678	33.752506	1398.057495	-457.606110	46.255749	1675.612549	-524.281128	279.532654	1129.184692	-470.906555	-259.852753	1146.170776	-405.673889	294.247681	881.827271	-313.756744	-276.992126	930.105835	-409.472839	29.507595	968.095093	592.343567	13.881225	931.682739	593.839233	170.076614
-459.462860	107.064331	877.670959	-433.477692	-54.838791	873.233093	-562.663879	137.927063	508.433441	-527.613098	-120.893806	514.417419	-607.771301	133.502151	97.022354	-563.710754	-129.018768	99.494987	-480.803925	191.928741	1372.491333	-445.540802	-149.775223	1378.896484	-431.800018	33.936626	1398.074707	-457.331726	46.444389	1675.765259	-524.450928	279.415070	1129.289063	-470.264343	-259.647278	1146.320923	-405.509277	294.027344	882.038391	-311.362305	-275.325043	931.597717	-409.404816	29.517574	968.266663	592.507935	13.837068	931.658081	593.954590	170.003540
-459.478577	107.071625	877.777161	-433.463165	-54.792698	873.357483	-562.581543	138.031525	508.447021	-527.762085	-120.986862	514.591370	-607.815918	133.536240	97.100723	-563.669739	-129.146881	99.624023	-480.838898	191.987762	1372.576172	-445.357971	-149.695404	1379.084717	-431.736359	34.051296	1398.197021	-457.147491	46.629543	1675.817871	-524.660828	279.317322	1129.324585	-469.676575	-259.414398	1146.395020	-405.437866	293.908081	882.255310	-309.079224	-273.543060	933.031799	-409.376160	29.567484	968.369446	592.676819	13.805747	931.649231	594.072571	169.961777
-459.509644	107.092293	877.835510	-433.404968	-54.804230	873.430481	-562.475952	138.077637	508.422333	-527.965881	-121.113518	514.793945	-607.839783	133.556168	97.128029	-563.646484	-129.304779	99.750725	-480.892883	192.053802	1372.611328	-445.160645	-149.598038	1379.213501	-431.683197	34.141079	1398.287354	-456.928436	46.840420	1675.877686	-524.906189	279.140442	1129.279175	-469.156647	-259.105988	1146.410034	-405.282501	293.714020	882.428101	-306.940979	-271.773132	934.336670	-409.352142	29.602060	968.429810	592.882690	13.794688	931.620728	594.166382	169.937607
-459.537354	107.111328	877.823242	-433.341461	-54.792347	873.461731	-562.388000	138.093613	508.331787	-528.205383	-121.261406	514.972290	-607.804871	133.482895	97.162933	-563.705566	-129.509354	99.825180	-480.968140	192.119308	1372.602173	-444.930298	-149.498337	1379.286133	-431.655701	34.252949	1398.290283	-456.758362	47.029354	1675.873047	-525.145142	278.986542	1129.198975	-468.692444	-258.830383	1146.339966	-405.074432	293.468811	882.574768	-304.729645	-269.285919	935.446411	-409.331207	29.663803	968.436340	593.057007	13.752221	931.609070	594.281189	169.899979
-459.583130	107.161293	877.766785	-433.298798	-54.748802	873.446777	-562.460632	138.004333	508.249390	-528.441833	-121.429482	515.127441	-607.795715	133.225266	97.157280	-563.554443	-129.727188	99.896973	-481.069031	192.192871	1372.533569	-444.712921	-149.417328	1379.285156	-431.625183	34.348576	1398.285034	-456.642426	47.227161	1675.828735	-525.375854	278.870392	1129.110474	-468.200775	-258.463257	1146.186279	-404.869354	293.237427	882.664856	-303.046906	-267.901917	936.564575	-409.329224	29.755125	968.397522	593.267944	13.741292	931.589233	594.404907	169.869766
-459.617432	107.218040	877.700378	-433.204315	-54.704510	873.407043	-562.586975	137.873383	508.179993	-528.614014	-121.524529	515.225525	-607.829163	132.856186	97.171417	-563.483276	-129.970139	99.920219	-481.211304	192.274841	1372.426025	-444.453613	-149.328293	1379.232178	-431.586670	34.462345	1398.222656	-456.495361	47.445415	1675.802979	-525.615967	278.666992	1128.932739	-467.761505	-258.090363	1145.986084	-404.618256	292.997314	882.665588	-301.118805	-265.426086	937.481323	-409.312073	29.847994	968.348022	593.496338	13.714458	931.575195	594.526978	169.821075
-459.618469	107.321045	877.580322	-433.086121	-54.572666	873.302612	-562.756958	137.673233	508.177765	-528.737549	-121.564461	515.318359	-607.780457	132.444397	97.256538	-563.282349	-130.273010	99.977051	-481.360809	192.373428	1372.273315	-444.195343	-149.239304	1379.138550	-431.579224	34.600334	1398.146240	-456.379639	47.661755	1675.752563	-525.833923	278.461548	1128.647095	-467.296204	-257.680817	1145.693604	-404.236877	292.518524	882.613647	-299.437286	-263.264191	938.216492	-409.268158	29.999802	968.240295	593.753174	13.759900	931.553528	594.638489	169.848999
-459.655029	107.460091	877.455017	-433.027466	-54.450508	873.201782	-563.035156	137.426575	508.282104	-528.899170	-121.683495	515.431274	-607.679199	131.992523	97.404533	-563.250122	-130.556763	100.037468	-481.535248	192.465302	1372.110962	-443.933350	-149.123337	1379.020996	-431.575745	34.745182	1398.034668	-456.301086	47.858845	1675.683105	-525.999207	278.314545	1128.370972	-466.790100	-257.204559	1145.344360	-404.015625	292.285431	882.554443	-298.123260	-261.792053	938.881958	-409.251617	30.166872	968.123596	594.070190	13.762553	931.538879	594.781921	169.879333
-459.666748	107.633850	877.375061	-432.959717	-54.288731	873.134644	-563.460815	137.105484	508.442413	-529.083740	-121.796150	515.539490	-607.599365	131.494415	97.629662	-563.118774	-130.823242	100.108238	-481.738403	192.602753	1371.953979	-443.677490	-149.021286	1378.868408	-431.574463	34.897888	1397.951294	-456.219086	48.091995	1675.665161	-526.151672	278.074097	1128.075562	-466.375671	-256.671356	1145.030640	-403.818970	292.053864	882.486511	-296.806610	-259.694214	939.329285	-409.220154	30.360535	968.047668	594.448975	13.771194	931.577698	594.942932	169.900681
-459.736206	107.783600	877.346558	-432.904572	-54.158550	873.105774	-564.021362	136.716476	508.673096	-529.214966	-121.867226	515.604980	-607.441650	131.130890	97.781319	-563.100281	-131.072723	100.217552	-481.978699	192.753571	1371.829712	-443.414948	-148.918335	1378.767456	-431.596497	35.060711	1397.900635	-456.162781	48.334305	1675.690063	-526.356995	277.835999	1127.798340	-465.901123	-256.171021	1144.651489	-403.716949	291.819061	882.414307	-295.697327	-257.648956	939.678650	-409.214355	30.530722	968.012573	594.908508	13.822479	931.603210	595.111267	169.940033
-459.848480	107.904137	877.391907	-432.876801	-54.036739	873.129333	-564.750305	136.336319	509.049591	-529.370605	-121.964676	515.765503	-607.326904	130.736679	97.986115	-562.968750	-131.339325	100.366249	-482.256409	192.911774	1371.747070	-443.186188	-148.815063	1378.695313	-431.653961	35.233379	1397.931152	-456.092041	48.612499	1675.766602	-526.534973	277.615051	1127.587280	-465.424622	-255.619553	1144.300537	-403.347717	291.029327	882.278809	-294.687469	-255.523895	939.808167	-409.215057	30.678886	968.029297	595.397583	13.909077	931.624268	595.299316	169.971115
-460.000336	107.936943	877.492859	-432.888672	-53.915913	873.230835	-565.496521	135.930603	509.438660	-529.467407	-122.030457	515.911560	-607.208191	130.396439	98.163597	-562.843750	-131.579117	100.524460	-482.545807	193.045074	1371.694946	-442.920715	-148.701660	1378.668823	-431.717651	35.444084	1397.992798	-456.073761	48.842693	1675.847656	-526.682739	277.368652	1127.369995	-464.963440	-255.024185	1144.046143	-403.304138	290.660461	882.224060	-293.701111	-252.736435	939.782837	-409.233490	30.801537	968.103271	595.899414	13.958668	931.668091	595.440002	170.008133
-460.167419	107.973656	877.666687	-432.898529	-53.826569	873.413574	-567.031921	135.931870	510.050995	-529.625366	-122.126015	516.152893	-607.379822	130.119202	98.479721	-562.778809	-131.776718	100.767174	-482.835022	193.190659	1371.694702	-442.699615	-148.569183	1378.697754	-431.780884	35.606133	1398.096924	-456.028229	49.118717	1676.016357	-526.874207	277.049988	1127.224487	-464.453156	-254.332504	1143.801880	-403.236023	290.245605	882.170288	-293.276550	-251.192993	939.681274	-409.260773	30.918091	968.254761	596.395813	13.998213	931.712036	595.601257	169.987030
-460.395935	107.936897	877.886719	-432.926910	-53.764835	873.661133	-567.835571	135.709656	510.437683	-529.745483	-122.170502	516.440857	-607.244507	130.026688	98.653961	-562.724487	-131.971130	101.036240	-483.200928	193.418411	1371.847900	-442.442352	-148.430603	1378.796631	-431.856384	35.816917	1398.266357	-456.025574	49.407787	1676.191162	-527.052124	276.733978	1127.131104	-463.979919	-253.569290	1143.666992	-403.224579	289.824524	882.197693	-292.633820	-248.540161	939.475891	-409.302155	31.010611	968.450134	596.968750	13.967645	931.807617	595.758545	169.933899
-460.686523	107.926437	878.204285	-432.978210	-53.733589	873.981262	-568.581787	135.440659	510.772827	-529.879028	-122.281136	516.833801	-607.034302	130.094849	98.870407	-562.746887	-132.115997	101.338661	-483.537109	193.557343	1371.983521	-442.193512	-148.305435	1378.982178	-431.914825	36.008629	1398.485718	-456.061188	49.678703	1676.393433	-527.212158	276.428131	1127.150757	-463.451813	-252.802185	1143.581543	-403.200745	289.258087	882.242065	-292.395020	-246.368042	939.219299	-409.374481	31.096828	968.725952	597.526367	13.955894	931.918030	595.900879	169.894669
-461.107269	107.883179	878.582520	-433.095764	-53.720966	874.383667	-569.474792	135.324448	511.171295	-529.976135	-122.346863	517.210083	-607.048340	130.158585	99.168671	-562.722107	-132.257294	101.672623	-483.868500	193.733170	1372.224121	-441.969238	-148.142838	1379.226929	-432.021057	36.207844	1398.759521	-456.082916	49.991051	1676.679565	-527.375977	276.119690	1127.240234	-462.906158	-251.799881	1143.603271	-403.232147	288.756561	882.421021	-292.475616	-244.954315	938.884338	-409.530884	31.187828	969.065918	598.068665	13.979927	931.985291	596.036560	169.865356
-461.508392	107.815086	879.019653	-433.196808	-53.676708	874.842163	-570.137329	135.118225	511.559784	-530.146423	-122.483200	517.643188	-606.928589	130.324081	99.425827	-562.623962	-132.424377	102.032410	-484.178345	193.880554	1372.488892	-441.706726	-148.003601	1379.573853	-432.103058	36.414768	1399.114868	-456.136261	50.319698	1676.998901	-527.552246	275.729218	1127.408936	-462.471191	-250.951035	1143.745728	-403.245178	288.226227	882.686646	-292.411621	-242.311569	938.469849	-409.699982	31.276197	969.475891	598.623596	13.963903	932.059570	596.177917	169.826416
-461.871857	107.813011	879.456604	-433.298187	-53.628952	875.333374	-570.756287	134.892731	511.898346	-530.287964	-122.613129	518.093750	-606.810303	130.571854	99.670776	-562.559204	-132.611267	102.423943	-484.532349	194.011520	1372.852173	-441.451080	-147.835510	1379.992920	-432.206329	36.654015	1399.529175	-456.200439	50.659904	1677.350586	-527.766724	275.354340	1127.630249	-461.988373	-249.963257	1143.944702	-403.218475	287.609924	883.035828	-292.617401	-240.311356	938.050354	-409.849060	31.408319	969.901001	599.273315	14.040371	932.152344	596.357544	169.845367
-462.382935	107.808685	879.945496	-433.468536	-53.557037	875.857300	-571.460205	134.905426	512.284424	-530.439575	-122.699165	518.570007	-606.717224	130.794159	100.000336	-562.475952	-132.817017	102.785103	-484.875000	194.145538	1373.243164	-441.207092	-147.603683	1380.497437	-432.205139	36.808437	1400.128418	-456.227722	51.026302	1677.802979	-528.028198	274.971924	1127.948608	-461.517395	-248.893707	1144.173950	-403.268524	287.032532	883.423584	-293.160156	-238.938583	937.615845	-410.098846	31.561298	970.364624	599.899780	14.076362	932.227173	596.539856	169.833054
-462.960480	107.798546	880.445862	-433.594971	-53.570133	876.388672	-572.063477	134.860535	512.642944	-530.463257	-122.514122	519.023682	-606.562805	131.017563	100.298973	-562.449036	-133.072830	103.175400	-485.167908	194.307266	1373.711792	-440.901489	-147.400345	1381.015747	-432.429504	37.127739	1400.442749	-456.335571	51.379787	1678.236328	-528.293213	274.640472	1128.325684	-461.208679	-247.969269	1144.589478	-403.333893	286.520813	883.876160	-293.607910	-236.388443	937.003601	-410.397095	31.683611	970.851990	600.447083	14.094698	932.284058	596.706238	169.806793
-463.459259	107.785057	880.872375	-433.734344	-53.524109	876.886963	-572.655640	134.802994	512.971313	-530.833191	-123.335968	519.628662	-606.410706	131.280533	100.624344	-562.600952	-133.376648	103.652016	-485.508667	194.321777	1374.076294	-440.589233	-147.170975	1381.597290	-432.426483	37.325809	1401.083618	-456.467468	51.745136	1678.669067	-528.629333	274.362976	1128.719849	-460.783661	-246.952438	1144.992554	-403.744324	286.029877	884.258545	-294.423279	-235.115036	936.575439	-410.656830	31.838827	971.283081	601.033325	14.050910	932.360657	596.898987	169.802567
-464.135651	107.856918	881.351074	-433.970123	-53.429451	877.360779	-573.177246	134.780228	513.291504	-530.925354	-123.561913	520.079346	-606.303894	131.500229	100.896103	-562.642151	-133.721054	104.077751	-485.914948	194.644730	1374.723511	-440.255005	-146.891830	1382.152588	-432.522919	37.596588	1401.565674	-456.604431	52.106594	1679.133667	-528.886353	274.017639	1129.129272	-460.494446	-246.041306	1145.409424	-403.868713	285.549683	884.833557	-295.300964	-233.342300	935.918518	-411.048767	32.036350	971.727112	601.608887	14.028948	932.430054	597.076294	169.756073
-464.752106	107.878059	881.741760	-434.212189	-53.296192	877.821411	-573.644287	134.760757	513.598877	-530.887939	-123.717552	520.465393	-606.186096	131.667023	101.153152	-562.533936	-134.063263	104.470627	-486.279877	194.818909	1375.199829	-439.873901	-146.597061	1382.705933	-432.656891	37.876179	1402.008057	-456.772797	52.503391	1679.563843	-529.212891	273.742279	1129.544067	-460.205139	-245.111542	1145.878418	-403.961212	285.062958	885.455688	-296.280182	-231.592667	935.343628	-411.434570	32.254166	972.127380	602.140381	14.076780	932.446899	597.253479	169.784180
-465.465240	107.838181	882.087402	-434.472107	-53.179634	878.270142	-574.088989	134.669952	513.850708	-530.875427	-123.977806	520.863403	-606.113281	131.799789	101.362328	-562.465515	-134.441147	104.814964	-486.650513	195.011124	1375.677124	-439.479279	-146.292770	1383.278809	-432.749542	38.172699	1402.482178	-456.892883	52.928802	1680.019409	-529.532410	273.537964	1129.984985	-460.006622	-244.292923	1146.348022	-404.014557	284.645233	886.062256	-297.207581	-229.333878	934.567688	-411.888367	32.470390	972.501343	602.633057	14.142914	932.426147	597.451233	169.771072
-466.172791	107.979591	882.437134	-434.704834	-53.025467	878.670410	-574.435120	134.582947	514.094177	-530.817627	-124.211479	521.234558	-605.982056	131.847168	101.494919	-562.491882	-134.839981	105.132622	-487.114960	195.206177	1376.147339	-439.086456	-145.987549	1383.790283	-432.869965	38.504971	1402.893066	-457.080963	53.327621	1680.421509	-529.917358	273.366089	1130.412354	-459.809448	-243.508377	1146.807983	-404.124481	284.140808	886.707336	-298.365082	-227.745010	933.891357	-412.349091	32.761993	972.864380	603.179993	14.195498	932.444275	597.676941	169.815857
-466.866669	108.120064	882.767456	-434.997894	-52.827766	879.030640	-574.861511	134.468231	514.271057	-530.754456	-124.442856	521.531555	-605.894104	131.901764	101.617142	-562.410828	-135.242432	105.443634	-487.563019	195.371643	1376.585815	-438.611328	-145.641785	1384.274048	-433.005310	38.832558	1403.268921	-457.252991	53.728718	1680.752686	-530.310242	273.215149	1130.800537	-459.620728	-242.776398	1147.277466	-404.264465	283.779877	887.278992	-299.589294	-226.219101	933.194824	-412.837891	33.046074	973.200989	603.695007	14.242932	932.476074	597.904114	169.843307
-467.629303	108.310738	883.059631	-435.339081	-52.638397	879.373291	-575.237061	134.346848	514.390808	-530.682373	-124.648361	521.790039	-605.777283	131.858002	101.701851	-562.314636	-135.651962	105.731888	-488.009583	195.566772	1377.005859	-438.179504	-145.277542	1384.649536	-433.127380	39.183525	1403.571777	-457.455872	54.176643	1681.058838	-530.776733	273.069733	1131.117676	-459.501282	-242.206161	1147.696655	-404.322418	283.420593	887.935791	-300.874298	-224.737564	932.466553	-413.383057	33.366329	973.507935	604.199463	14.291057	932.530823	598.126404	169.893921
-468.346313	108.339661	883.224060	-435.678223	-52.502819	879.658997	-575.684570	134.276184	514.458862	-530.631348	-124.938911	522.033508	-605.699463	131.779755	101.728172	-562.291382	-136.096252	105.981483	-488.467438	195.810822	1377.357544	-437.701782	-144.869827	1384.994751	-433.271088	39.583973	1403.813843	-457.649933	54.630154	1681.314941	-531.250366	273.022736	1131.379761	-459.341492	-241.565659	1148.028809	-404.477173	283.140656	888.495422	-302.357391	-223.943359	931.779175	-413.902618	33.613361	973.719482	604.602173	14.307920	932.546021	598.340759	169.882568
-469.137634	108.455238	883.411377	-436.017700	-52.379543	879.890747	-576.182373	134.149200	514.453918	-530.297119	-125.032028	521.881714	-605.752991	131.574326	101.703339	-562.193726	-136.507355	106.099342	-488.994720	196.048996	1377.615479	-437.207458	-144.460953	1385.254272	-433.457642	40.002277	1403.994019	-457.854950	55.066189	1681.483398	-531.778381	273.064209	1131.641968	-459.265167	-241.079041	1148.340088	-404.607056	282.730042	889.021362	-303.742737	-222.697220	930.962158	-414.480225	33.863190	973.925903	604.979248	14.317643	932.566956	598.566284	169.907791
-469.863739	108.501945	883.460144	-436.368530	-52.236164	880.029968	-576.533081	133.881195	514.276917	-530.197998	-125.104156	522.025085	-605.674255	131.359497	101.594803	-562.284790	-136.865204	106.142303	-489.545013	196.272186	1377.782104	-436.739075	-144.081451	1385.386963	-433.623749	40.397243	1404.090820	-458.068481	55.549301	1681.551025	-532.397644	273.060242	1131.780151	-459.211365	-240.654617	1148.559570	-404.705658	282.404510	889.526428	-305.187042	-221.487503	930.096252	-415.002563	34.106312	974.003784	605.328125	14.380322	932.553162	598.768860	169.942123
-470.833771	108.703407	883.667175	-436.790436	-52.006165	880.091187	-577.035767	133.687119	514.171143	-530.120911	-125.159332	521.987976	-605.711487	131.022568	101.406380	-562.404114	-137.135834	106.060844	-490.121094	196.509888	1377.839600	-436.257874	-143.610886	1385.431641	-433.798889	40.814819	1404.066406	-458.261810	56.020638	1681.528320	-532.981873	273.103821	1131.873413	-459.182312	-240.303345	1148.697388	-404.838898	282.292114	889.880005	-306.600220	-220.424103	929.202454	-415.706085	34.367775	974.138062	605.665649	14.457414	932.548889	598.984131	169.985641
-471.421326	108.825241	883.315491	-437.163544	-51.866898	880.008240	-577.411255	133.378922	513.881287	-530.011414	-125.238853	521.762085	-605.703186	130.664963	101.133308	-562.497253	-137.315979	105.839554	-490.723022	196.793518	1377.811768	-435.785034	-143.100723	1385.355103	-433.972534	41.252113	1403.930298	-458.481079	56.509377	1681.385742	-533.696411	273.143494	1131.872559	-459.193237	-240.017670	1148.755005	-404.908600	282.216492	890.244629	-308.049377	-219.446945	928.247559	-416.141174	34.714470	973.887695	605.979736	14.514821	932.560486	599.195374	170.011337
-472.327698	108.903793	883.273804	-437.590881	-51.717545	879.846558	-577.910217	133.258621	513.575378	-529.818542	-125.307739	521.345398	-605.729797	130.301147	100.752686	-562.692444	-137.372208	105.501877	-491.332581	197.027405	1377.666260	-435.350891	-142.636902	1385.176147	-434.282074	41.730068	1403.534668	-458.699585	56.997761	1681.136230	-534.427063	273.288391	1131.803467	-459.266052	-239.768906	1148.740845	-404.921875	282.127167	890.599731	-309.494141	-218.558563	927.268799	-416.808136	34.876083	973.782837	606.267639	14.554623	932.577576	599.398071	170.037323
-473.087036	109.042870	882.988037	-438.032318	-51.517342	879.518311	-578.245483	132.984558	513.039734	-529.647217	-125.309860	520.838257	-605.754883	129.961411	100.248489	-562.916931	-137.338150	105.089378	-492.012909	197.277054	1377.394531	-434.981781	-142.201614	1384.863159	-434.386292	42.144375	1403.349121	-458.930511	57.491856	1680.746948	-535.238098	273.486908	1131.611694	-459.358643	-239.637985	1148.609741	-405.000397	282.197296	890.865540	-310.938049	-217.727722	926.239929	-417.379578	35.105934	973.459717	606.547546	14.576265	932.595032	599.622986	170.082123
-473.774628	109.021179	882.483521	-438.404816	-51.377533	879.079834	-578.696655	132.753235	512.459534	-529.502014	-125.236954	520.241577	-605.814758	129.645233	99.653496	-563.242737	-137.196823	104.620613	-492.654572	197.511841	1377.023315	-434.560974	-141.743454	1384.444702	-434.712524	42.660507	1402.681763	-459.167908	58.033966	1680.294189	-536.166565	273.618622	1131.292725	-459.443298	-239.475693	1148.387817	-405.069305	282.260101	890.993408	-312.362396	-217.053955	925.116943	-417.919708	35.282227	972.984253	606.809570	14.644115	932.614624	599.843140	170.073685
-474.500885	109.133499	881.850220	-438.817444	-51.209965	878.505615	-579.309998	132.647339	511.957642	-529.405823	-124.990440	519.579346	-605.936829	129.330841	98.968445	-563.575134	-136.919800	104.115005	-493.337463	197.739227	1376.566284	-434.249512	-141.262878	1383.971802	-434.932800	43.061169	1402.134277	-459.407928	58.541084	1679.752441	-537.005371	273.796021	1130.770020	-459.577362	-239.361633	1148.019897	-405.111755	282.373169	891.037964	-313.737823	-216.358047	923.996460	-418.484070	35.534340	972.370483	606.991028	14.609055	932.626953	600.028564	170.063248
-475.282776	109.221916	881.191284	-439.237183	-51.054047	877.825439	-579.947815	132.511414	511.322754	-529.465393	-124.699165	518.958923	-606.068909	129.069214	98.220848	-563.957336	-136.553314	103.541389	-494.055908	198.005844	1375.952393	-433.973969	-140.868759	1383.372070	-435.202942	43.520863	1401.457886	-459.673431	59.089622	1679.134644	-537.921204	273.978760	1130.165039	-459.793579	-239.299713	1147.541748	-405.200409	282.524872	890.939514	-315.108398	-215.844147	922.741150	-419.102722	35.729275	971.703064	607.174561	14.516927	932.635193	600.264465	170.026978
-475.990021	109.349182	880.339050	-439.636719	-50.899727	877.097595	-580.618347	132.280411	510.691223	-529.492371	-124.213814	518.261353	-606.223877	128.904190	97.626228	-564.213074	-136.094116	102.912102	-494.797638	198.247482	1375.210083	-433.771240	-140.464615	1382.657959	-435.506866	43.956352	1400.714233	-459.914459	59.651814	1678.481812	-538.826477	274.140869	1129.396851	-459.980042	-239.405579	1147.055542	-405.314392	282.718597	890.713989	-316.468353	-215.339996	921.438721	-419.684662	36.009525	970.914673	607.322876	14.464588	932.624756	600.493469	169.965027
-476.748901	109.485947	879.492554	-440.065552	-50.643456	876.239929	-581.434814	132.086121	510.070007	-529.782410	-124.823181	517.640320	-606.428650	128.692596	96.865685	-564.714539	-135.665985	102.436989	-495.560822	198.458099	1374.426514	-433.581360	-140.080109	1381.911743	-435.747620	44.372097	1400.021484	-460.180481	60.256714	1677.769531	-539.760803	274.367950	1128.591919	-460.190796	-239.362579	1146.331055	-405.490967	282.963684	890.396179	-317.835663	-214.864487	920.025391	-420.297150	36.278900	970.064941	607.540771	14.380910	932.606689	600.790100	169.857391
-477.484222	109.701469	878.580872	-440.386383	-50.411366	875.396912	-582.355530	131.955429	509.457764	-530.017212	-124.659439	517.029968	-606.691162	128.488571	96.119392	-564.946899	-135.224747	101.835670	-496.345612	198.743546	1373.521240	-433.467621	-139.730377	1381.113892	-436.192474	44.786026	1399.134888	-460.466827	60.865356	1677.052612	-540.720642	274.592957	1127.692627	-460.440460	-239.458191	1145.632813	-405.700256	283.234650	889.972046	-319.152222	-214.463043	918.585815	-420.871368	36.630787	969.197021	607.708862	14.265752	932.597290	601.117065	169.688126
-478.244263	109.838272	877.723572	-440.786133	-50.117180	874.537598	-583.232910	131.832458	508.745819	-530.312805	-124.397141	516.370483	-606.939758	128.316544	95.421593	-565.280823	-134.774857	101.161057	-497.119110	198.965393	1372.561890	-433.347198	-139.390442	1380.292725	-436.586884	45.227947	1398.282471	-460.774811	61.514347	1676.300415	-541.604797	274.741638	1126.629883	-460.650177	-239.382309	1144.830811	-405.982117	283.628937	889.407959	-320.522919	-214.154572	917.085022	-421.495728	36.927036	968.350891	607.840942	14.132795	932.563599	601.442932	169.527390
-479.005676	109.961761	876.833069	-441.121124	-49.922600	873.759094	-584.081360	131.659378	508.150146	-530.584351	-124.077484	515.714050	-607.190552	128.138626	94.639999	-565.533813	-134.342117	100.530907	-497.950684	199.189453	1371.630249	-433.290955	-139.058838	1379.502075	-437.004913	45.617737	1397.437134	-461.064972	62.157822	1675.526367	-542.543762	274.993744	1125.578857	-460.892181	-239.502716	1144.154053	-406.378113	284.079285	888.756897	-321.901337	-213.822174	915.636658	-422.085052	37.245403	967.520996	607.933350	14.040474	932.549072	601.653198	169.413849
-479.831268	110.180107	876.053223	-441.530975	-49.580357	872.957703	-584.901184	131.554626	507.555573	-530.971436	-123.844597	515.104187	-607.357544	127.972061	93.911980	-565.810547	-133.950943	99.942245	-498.788635	199.467163	1370.566650	-433.287201	-138.746521	1378.702271	-437.427338	46.011948	1396.628662	-461.397430	62.830139	1674.779053	-543.439453	275.223206	1124.532593	-461.110077	-239.403732	1143.303101	-406.873962	284.534332	888.021484	-323.288574	-213.543823	914.077759	-422.720001	37.613575	966.730530	608.034668	14.000772	932.533936	601.798828	169.386795
-480.582733	110.419907	875.265015	-441.881165	-49.224072	872.202759	-585.272888	131.302444	506.921692	-531.423645	-123.533180	514.524475	-607.375000	127.916855	93.205185	-566.077271	-133.652115	99.371483	-499.712555	199.680298	1369.602661	-433.332428	-138.377197	1377.913208	-437.926849	46.411903	1395.786987	-461.746552	63.544895	1674.067383	-544.330505	275.471222	1123.466309	-461.347595	-239.520142	1142.646118	-407.438568	284.979584	887.233215	-324.691406	-213.379562	912.616882	-423.280426	38.029358	965.953491	608.115295	13.936328	932.517029	601.956177	169.319901
-481.420105	110.846687	874.670959	-442.259552	-48.827652	871.575012	-585.966675	131.225281	506.431427	-531.954651	-123.269768	514.038757	-607.523438	127.862770	92.695320	-566.425049	-133.403488	98.869728	-500.649231	199.911285	1368.672974	-433.383636	-138.059586	1377.239136	-438.429260	46.830486	1395.047607	-462.121582	64.275627	1673.408936	-545.179382	275.682220	1122.463257	-461.580627	-239.438400	1141.944092	-408.097656	285.534424	886.370544	-326.124939	-213.170364	911.176208	-423.908966	38.524059	965.344360	608.195068	13.844671	932.509033	602.124878	169.223755
-482.219208	111.114662	874.063354	-442.696503	-48.326256	870.974731	-586.716309	131.270691	506.010162	-532.534058	-123.019028	513.618896	-607.624512	127.844933	92.202576	-566.666016	-133.244781	98.423996	-501.629150	200.130234	1367.823608	-433.525452	-137.717941	1376.612061	-439.011658	47.283592	1394.385742	-462.524109	65.045471	1672.794312	-546.045288	275.916626	1121.566284	-461.796478	-239.373199	1141.377197	-408.984375	286.181091	885.488281	-327.562500	-213.054626	909.805237	-424.514954	39.013390	964.726868	608.284607	13.770742	932.501587	602.285461	169.179916
-483.156586	111.463669	873.625610	-443.082794	-47.949348	870.482910	-587.207642	131.076920	505.537048	-533.122681	-122.805634	513.296814	-607.621216	127.851448	91.728485	-566.816406	-133.140381	98.019119	-502.640564	200.445374	1367.074829	-433.645233	-137.298279	1376.082642	-439.638489	47.683281	1393.871704	-462.949615	65.847458	1672.281006	-546.852905	276.168488	1120.732666	-462.044464	-239.305313	1140.899658	-409.874023	286.715851	884.630615	-329.063324	-212.940887	908.506042	-425.160767	39.481907	964.246704	608.371643	13.718287	932.490356	602.404419	169.150970
-483.933380	111.883896	873.406433	-443.522369	-47.297520	870.109680	-588.457520	131.568481	505.600830	-533.742615	-122.613319	513.046875	-607.851074	127.856293	91.499100	-566.960876	-133.101974	97.706528	-503.647186	200.699066	1366.466431	-433.763306	-136.933350	1375.701904	-440.276001	48.128105	1393.473267	-463.429138	66.643364	1671.862671	-547.700378	276.401764	1120.108154	-462.284637	-239.200729	1140.561768	-411.077454	287.379913	883.793030	-330.565186	-212.852295	907.315430	-425.763306	40.021885	963.947876	608.422241	13.649694	932.472351	602.504089	169.096863
-484.911163	112.409309	873.247314	-444.022736	-46.730003	869.828186	-589.218079	131.593033	505.483032	-534.115723	-121.329193	512.716309	-607.882385	127.944611	91.281517	-566.860046	-133.042114	97.266151	-504.782684	200.924988	1365.986450	-433.957672	-136.583511	1375.430176	-441.004944	48.591179	1393.181274	-463.942505	67.473991	1671.540894	-548.529480	276.597412	1119.586182	-462.530457	-238.834137	1140.195679	-412.263580	287.893646	882.976501	-332.035767	-212.776047	906.241272	-426.468353	40.622494	963.708984	608.524658	13.589446	932.448730	602.623779	169.005295
-485.812103	112.756401	873.117676	-444.508392	-46.156967	869.636658	-589.889465	131.501419	505.283813	-534.763367	-121.213043	512.592468	-607.864441	128.105026	91.131760	-566.998047	-133.052139	97.078224	-505.879211	201.177078	1365.705566	-434.109253	-136.212112	1375.285400	-441.713409	48.997711	1393.033936	-464.506989	68.343445	1671.285400	-549.428284	276.824890	1119.232666	-462.741058	-238.767975	1140.193359	-413.722931	288.481964	882.298035	-333.585419	-212.748978	905.323059	-427.122040	41.167854	963.524780	608.585815	13.520016	932.430237	602.697571	168.942261
-486.769165	113.263405	873.160706	-445.004059	-45.585163	869.575195	-590.940186	131.839752	505.415558	-535.331360	-121.146339	512.518982	-607.982056	128.244995	90.997635	-567.113281	-133.073761	96.913437	-507.050507	201.386597	1365.482422	-434.279663	-135.783463	1375.243408	-442.450409	49.463303	1392.936523	-465.099792	69.202888	1671.103516	-550.359924	277.052368	1119.015869	-462.982483	-238.510880	1140.245728	-415.265442	289.002686	881.594360	-335.071167	-212.730026	904.547485	-427.820862	41.767944	963.499023	608.658203	13.539110	932.370667	602.757385	168.940643
-487.707092	113.817711	873.310913	-445.537567	-44.952541	869.582581	-591.695068	131.931885	505.397491	-535.882080	-121.071655	512.492371	-608.043457	128.407822	90.856171	-567.140381	-133.103226	96.845421	-508.190369	201.631683	1365.437622	-434.409515	-135.323685	1375.327271	-443.157379	49.969997	1392.963379	-465.792633	70.123604	1670.967651	-551.285217	277.252716	1118.967896	-463.207092	-238.169281	1140.416260	-416.944611	289.548859	881.089600	-336.560333	-212.760361	903.915344	-428.518982	42.389809	963.559814	608.720825	13.439236	932.346985	602.816284	168.887573
-488.699158	114.298241	873.485352	-446.174225	-44.372429	869.686157	-592.177856	131.918045	505.203278	-536.400085	-120.941780	512.509766	-608.045593	128.600433	90.707825	-567.243042	-133.156952	96.833145	-509.340424	201.848114	1365.503174	-434.590881	-134.886780	1375.526978	-443.852142	50.456692	1393.014038	-466.489655	71.019432	1670.936768	-552.228333	277.313660	1118.946533	-463.476929	-237.888046	1140.712036	-418.756470	290.084717	880.652100	-338.006073	-212.781921	903.507813	-429.288849	42.981831	963.675049	608.839661	13.392266	932.345215	602.895752	168.842316
-489.678497	114.928596	873.744446	-446.801971	-43.712463	869.836731	-592.925293	132.210419	505.314453	-536.825684	-120.699203	512.578491	-608.166687	128.728088	90.637878	-567.263000	-133.197525	96.800400	-510.468414	202.171295	1365.662354	-434.747437	-134.371918	1375.793823	-444.621185	50.996094	1393.204224	-467.224915	71.892799	1670.957275	-553.399902	277.579285	1119.285522	-463.760742	-237.368256	1140.992432	-420.659760	290.558075	880.345703	-339.380707	-212.784302	903.156555	-430.053497	43.661018	963.860779	608.928772	13.395189	932.323303	602.924622	168.838776
-490.784180	115.462769	874.026245	-447.486755	-43.120522	870.034058	-593.455872	132.393066	505.255737	-537.262939	-120.457916	512.658813	-608.259949	128.822617	90.541420	-567.248047	-133.197510	96.831726	-511.523163	202.442200	1365.950562	-434.867371	-133.827011	1376.109131	-445.311310	51.526604	1393.423218	-468.126953	72.927979	1671.005859	-554.535034	277.764801	1119.614746	-464.031342	-237.113998	1141.569214	-422.588165	290.910950	880.176453	-340.718018	-212.859238	903.009460	-430.898041	44.293861	964.073181	609.001404	13.354545	932.333252	602.974426	168.807907
-491.840668	115.952652	874.277954	-448.277313	-42.469501	870.279358	-593.806702	132.593689	505.107727	-537.666199	-120.187073	512.723755	-608.228699	128.926651	90.424255	-567.249023	-133.191635	96.892036	-512.632507	202.717422	1366.319946	-434.984467	-133.278702	1376.446045	-446.036133	52.059574	1393.737305	-469.032501	73.859200	1671.094604	-555.873108	277.970612	1120.054443	-464.381927	-236.752579	1142.066040	-424.640198	291.260101	880.102356	-341.972229	-212.839127	902.961426	-431.781311	44.944695	964.297852	609.097839	13.380064	932.319580	603.008728	168.773529
-492.936432	116.554565	874.578491	-449.030731	-41.774052	870.489807	-594.229797	132.839493	504.958862	-538.069580	-119.835945	512.822693	-608.281616	128.919540	90.312187	-567.294800	-133.173447	96.937164	-513.717163	203.043594	1366.685547	-435.208923	-132.703613	1376.774048	-446.742340	52.627544	1393.973755	-469.945862	74.812866	1671.148438	-557.290466	278.094330	1120.510620	-464.709412	-236.404755	1142.555786	-426.705566	291.564392	880.100159	-343.086365	-212.865051	902.976868	-432.678284	45.636681	964.537964	609.194946	13.356654	932.313416	603.068726	168.717316
-494.129730	117.064194	874.737122	-449.871155	-41.137539	870.694641	-594.511108	133.020737	504.764496	-538.452576	-119.470619	512.903137	-608.255249	128.890762	90.193832	-567.333313	-133.148209	96.989655	-514.831177	203.426453	1367.061890	-435.476227	-132.088486	1377.026733	-447.512451	53.253452	1394.181274	-470.979431	75.848732	1671.211304	-558.820618	278.293304	1120.932861	-465.043365	-236.131058	1143.020020	-428.794891	291.841400	880.208618	-344.165070	-212.824890	902.996521	-433.670746	46.336060	964.698120	609.324158	13.378063	932.286377	603.100037	168.728439
-495.283844	117.648529	874.866516	-450.716370	-40.533867	870.876160	-594.852356	133.257584	504.587250	-538.796509	-119.136673	512.979675	-608.291138	128.830215	90.150932	-567.340393	-133.103241	97.023216	-515.771912	203.778778	1367.379883	-435.519958	-131.463104	1377.269409	-448.158173	53.897228	1394.340942	-472.034515	76.833183	1671.236694	-560.481018	278.517639	1121.396973	-465.382233	-235.847610	1143.494385	-430.957153	292.181427	880.385864	-345.142670	-212.791031	903.051331	-434.647797	47.043129	964.833801	609.434570	13.325349	932.247375	603.127563	168.686325
-496.411957	118.343910	874.904724	-451.557465	-39.766552	870.993530	-595.243347	133.492737	504.446930	-539.086487	-118.728775	512.941772	-608.321899	128.725800	90.083641	-567.399109	-133.079041	96.988777	-516.885071	204.276810	1367.730103	-435.866852	-130.767380	1377.455566	-448.924805	54.558083	1394.464600	-473.143097	77.813545	1671.270020	-562.234192	278.717926	1121.791260	-465.721649	-235.492767	1143.734497	-433.030975	292.422394	880.551270	-346.029114	-212.731979	903.088989	-435.637451	47.892784	964.902710	609.541626	13.332365	932.202881	603.120300	168.711334
-497.560699	119.066132	874.982544	-452.447296	-39.021606	871.052429	-595.638062	133.788422	504.374451	-539.442200	-118.241158	512.928223	-608.354553	128.587555	90.059761	-567.440613	-133.026825	96.966431	-517.878357	204.685196	1368.006714	-436.110107	-130.070435	1377.579834	-449.641693	55.231232	1394.583252	-474.240845	78.767265	1671.274902	-564.049988	278.898193	1122.148071	-466.052002	-235.403748	1144.149048	-435.146698	292.806427	880.814880	-346.776520	-212.613022	903.208679	-436.667664	48.676285	964.970947	609.661926	13.322811	932.164063	603.135315	168.648560
-498.635132	119.851089	875.052917	-453.289581	-38.183064	871.095825	-596.057495	134.099915	504.287018	-539.695190	-117.664467	512.819641	-608.344360	128.472916	90.047218	-567.446045	-132.964615	96.887932	-518.898865	205.161072	1368.292725	-436.301147	-129.377319	1377.660034	-450.329132	55.952835	1394.667114	-475.425995	79.815292	1671.272461	-565.959106	279.075134	1122.439087	-466.354004	-235.224106	1144.420166	-437.243958	293.152924	881.089722	-347.466827	-212.481537	903.277161	-437.662048	49.520969	965.039673	609.782715	13.339963	932.130249	603.110718	168.624939
-499.699799	120.645706	875.009705	-454.123688	-37.347034	871.067627	-596.537903	134.386612	504.197418	-539.967834	-117.222237	512.683044	-608.406067	128.371078	90.054474	-567.459778	-132.916183	96.801643	-519.910889	205.683517	1368.484863	-436.522064	-128.609039	1377.670044	-451.041809	56.704250	1394.701538	-476.627380	80.854393	1671.219238	-567.944397	279.398346	1122.760986	-466.662415	-235.070816	1144.610596	-439.304657	293.416962	881.360596	-348.065216	-212.327026	903.331787	-438.637817	50.395443	965.009399	609.954163	13.315613	932.117432	603.148804	168.561340
-500.772522	121.592773	875.032715	-455.019348	-36.363056	870.985107	-596.999634	134.728882	504.116394	-540.240479	-116.758438	512.458557	-608.452942	128.297089	89.980515	-567.496948	-132.793732	96.660133	-520.923950	206.280609	1368.634888	-436.799347	-127.854042	1377.594238	-451.762970	57.475216	1394.649414	-477.730804	81.731094	1671.123291	-570.146912	279.886047	1123.187378	-466.922791	-234.925629	1144.691040	-441.265106	293.667755	881.639587	-348.524231	-212.009537	903.539856	-439.650726	51.335781	964.993958	610.098755	13.327655	932.083984	603.164734	168.547226
-501.914246	122.406548	874.924133	-455.915466	-35.476982	870.818176	-597.611755	135.243881	504.058380	-540.524414	-116.149399	512.169495	-608.565125	128.255875	89.915726	-567.593506	-132.651825	96.457527	-521.985779	206.839294	1368.745483	-437.061462	-127.023682	1377.429199	-452.530884	58.304226	1394.550171	-478.946106	82.731461	1670.962158	-572.206116	280.203400	1123.379639	-467.217987	-234.830887	1144.762573	-443.312958	294.019562	881.879150	-349.157135	-211.876648	903.307922	-440.678741	52.212490	964.857422	610.280273	13.335594	932.053406	603.187256	168.510651
-503.026672	123.415810	874.729980	-456.795044	-34.529335	870.580627	-598.209473	135.694870	503.988861	-540.870728	-115.517883	511.865875	-608.660278	128.278458	89.789177	-567.654907	-132.491913	96.235291	-523.136658	207.456223	1368.761475	-437.386932	-126.246346	1377.161377	-453.344635	59.277241	1394.538452	-480.121338	83.734360	1670.772949	-574.263123	280.531219	1123.472046	-467.477264	-234.686768	1144.685059	-445.379669	294.408661	882.033875	-349.648987	-211.581650	903.184570	-441.691559	53.213619	964.646423	610.458984	13.323731	932.006165	603.206604	168.511734
-503.964569	124.271461	874.608337	-457.563934	-33.545589	870.321960	-598.786438	136.170990	503.843231	-541.246582	-114.924767	511.547913	-608.759460	128.344604	89.656570	-567.702637	-132.274353	95.987709	-524.324463	208.014526	1368.750610	-437.705811	-125.427200	1376.850586	-454.165436	60.120361	1394.343872	-481.401825	84.841621	1670.480103	-576.335266	280.816772	1123.514648	-467.731476	-234.496567	1144.558594	-447.437775	294.787537	882.191406	-350.076050	-211.282837	903.008972	-442.599396	54.084732	964.483459	610.618591	13.288517	931.973999	603.214050	168.473129
-504.969513	125.352348	874.478882	-458.411957	-32.504581	870.031189	-599.432068	136.757095	503.746246	-541.712280	-114.279518	511.173523	-608.863220	128.425949	89.555603	-567.809204	-132.037308	95.717293	-525.554504	208.583069	1368.692017	-438.079437	-124.601105	1376.474243	-454.951508	60.958427	1394.107422	-482.623718	86.092819	1670.169189	-578.477295	281.255310	1123.539795	-467.983002	-234.179901	1144.258911	-449.502930	295.254944	882.260132	-350.427094	-210.909485	902.805847	-443.553497	55.078720	964.291138	610.800110	13.304133	931.920044	603.178589	168.503922
-505.975647	126.292542	874.263977	-459.193817	-31.534584	869.680298	-600.060791	137.258987	503.644592	-542.328003	-113.688065	510.902191	-608.986328	128.521835	89.409775	-568.015320	-131.774948	95.414917	-526.884155	209.230179	1368.649292	-438.506073	-123.740196	1376.083252	-455.828491	61.832897	1393.842163	-483.866699	87.155052	1669.848511	-580.610779	281.731995	1123.500854	-468.207184	-234.061142	1144.105835	-451.638580	295.725098	882.412415	-350.743073	-210.453461	902.603760	-444.454468	56.008144	964.013550	610.941223	13.369640	931.880127	603.039124	168.565277
-506.848755	127.273598	874.069092	-459.939087	-30.473612	869.345276	-600.651733	137.837891	503.660553	-542.989136	-112.989227	510.568634	-609.073853	128.649582	89.332344	-568.085938	-131.550522	95.124603	-528.167908	209.809097	1368.471191	-438.853790	-122.916588	1375.705444	-456.694244	62.707893	1393.586670	-485.072571	88.227837	1669.491211	-582.762573	282.227264	1123.471436	-468.407501	-233.772797	1143.845215	-453.781799	296.315155	882.340515	-350.995544	-209.945724	902.358765	-445.295135	56.972736	963.766907	611.050415	13.350766	931.852234	602.975403	168.527451
-507.738861	128.319778	873.858276	-460.644470	-29.391363	868.990845	-601.281738	138.423264	503.528656	-543.794861	-112.306679	510.286438	-609.055725	128.420456	88.989700	-568.129211	-131.311096	94.842461	-529.502380	210.450668	1368.279785	-439.346313	-121.996826	1375.279663	-457.593933	63.575203	1393.285522	-486.291870	89.306114	1669.122681	-584.876160	282.826050	1123.379395	-468.602905	-233.396744	1143.510376	-455.964874	296.920410	882.220398	-351.226501	-209.376266	902.048828	-446.119995	57.991119	963.499756	611.212952	13.355626	931.832703	602.916626	168.520996
-508.594208	129.444672	873.738647	-461.382965	-28.155033	868.634949	-601.862671	139.055161	503.397919	-544.781799	-111.657921	510.035004	-609.172302	128.549011	88.891144	-568.244507	-131.127594	94.572090	-530.938049	211.034805	1368.066650	-439.770325	-121.183197	1374.846436	-458.552582	64.497215	1392.959839	-487.409760	90.328682	1668.729980	-586.954773	283.450958	1123.171265	-468.782745	-232.898010	1143.134521	-458.139801	297.617767	882.064026	-351.418427	-208.699463	901.745361	-446.919800	59.066757	963.272827	611.321533	13.307086	931.811157	602.835449	168.499161
-509.439331	130.613113	873.583984	-462.080353	-27.002695	868.286499	-602.493103	139.687302	503.341888	-545.888550	-110.981140	509.775543	-609.400513	129.024307	89.097771	-568.309753	-130.944946	94.267166	-532.335632	211.663147	1367.830566	-440.348267	-120.302742	1374.438110	-459.527069	65.350090	1392.651245	-488.625977	91.439125	1668.314087	-589.003357	284.044647	1123.004028	-468.936127	-232.426376	1142.757568	-460.392090	298.476440	881.928345	-351.577545	-207.956192	901.409485	-447.693970	60.147602	963.029724	611.437500	13.264079	931.780762	602.764099	168.445908
-510.369385	131.751404	873.443054	-462.799377	-25.814760	867.927795	-603.068054	140.339462	503.285004	-547.050354	-110.286041	509.566193	-609.517029	129.102066	89.046898	-568.494446	-130.770386	93.978546	-533.822083	212.281128	1367.554199	-440.895660	-119.451019	1374.107544	-460.575165	66.218437	1392.355957	-489.849304	92.573578	1667.927246	-591.056580	284.704620	1122.849243	-469.099304	-231.773849	1142.387817	-462.685730	299.306335	881.570984	-351.691528	-207.183014	901.079834	-448.505829	61.240837	962.780945	611.586731	13.201365	931.766968	602.763123	168.368042
-510.932037	133.463470	873.436340	-463.471588	-24.267908	867.527832	-603.562561	141.013840	503.351257	-548.230591	-109.518044	509.289948	-609.568970	129.215927	88.985832	-568.478943	-130.609924	93.678055	-535.361816	212.860046	1367.278564	-441.449890	-118.635948	1373.725098	-461.631683	67.122025	1392.131958	-491.081757	93.680511	1667.530273	-593.024902	285.321747	1122.595459	-469.262665	-231.039246	1142.027954	-464.921661	300.233521	881.207214	-351.831787	-206.345444	900.770325	-449.119385	62.605907	962.599426	611.725830	13.130279	931.752625	602.765991	168.280502
-512.045105	134.285614	873.364441	-464.166443	-23.183620	867.247498	-604.180298	141.712601	503.299225	-549.603027	-108.882904	509.106628	-609.518494	128.965744	88.689552	-568.671387	-130.501495	93.377396	-536.896118	213.406281	1367.023560	-441.961060	-117.797310	1373.441895	-462.716827	67.958389	1391.894775	-492.292114	94.775719	1667.154297	-594.961548	285.964111	1122.389526	-469.381866	-230.272781	1141.716431	-467.218903	301.286194	880.765076	-352.001312	-205.409576	900.440247	-450.000977	63.558823	962.414063	611.854980	13.049425	931.728760	602.771423	168.162247
-512.432495	136.278625	873.428711	-464.782501	-21.427158	866.880737	-604.413940	142.259689	503.314392	-550.874573	-108.099648	508.848450	-609.533508	129.050018	88.657166	-568.805908	-130.395767	93.117668	-538.447205	214.011230	1366.727051	-442.645264	-116.970650	1373.168579	-463.801636	68.823875	1391.689941	-493.509735	95.892479	1666.780273	-596.842346	286.555145	1122.160278	-469.546600	-229.247742	1141.254761	-469.552582	302.455170	880.331177	-352.013428	-204.389008	900.154297	-450.515259	65.109375	962.295593	611.992126	12.947825	931.700806	602.826843	168.052338
-513.148193	137.875412	873.413147	-465.411591	-19.938192	866.583374	-604.768127	143.023026	503.322418	-552.174805	-107.308594	508.686890	-609.562927	129.115067	88.652855	-568.769897	-130.334473	92.838631	-539.979309	214.620605	1366.476074	-443.348175	-116.129021	1372.933838	-464.980103	69.703949	1391.461914	-494.731232	96.996941	1666.397095	-598.669922	287.222412	1121.942993	-469.683777	-228.418335	1141.050537	-471.880188	303.697632	879.771301	-352.049316	-203.286255	899.892761	-451.175079	66.506920	962.145935	612.110107	12.843811	931.684753	602.853455	167.944397
-514.115784	139.081650	873.354980	-466.143555	-18.639832	866.344421	-605.242920	143.760406	503.256012	-553.482422	-106.632172	508.543671	-609.593628	129.170105	88.630920	-568.777405	-130.263397	92.629761	-541.616211	215.173782	1366.132813	-444.082611	-115.243149	1372.707520	-466.116394	70.607109	1391.274170	-495.968750	98.114624	1666.034058	-600.463013	287.897552	1121.674316	-469.805054	-227.425232	1140.720215	-473.879242	304.940216	879.360107	-352.094788	-202.069702	899.649231	-452.007416	67.720436	961.993347	612.230103	12.731146	931.672668	602.908813	167.841003
-515.193787	140.285599	873.255188	-466.975220	-17.300510	866.068909	-605.804199	144.563416	503.217957	-554.748962	-105.864586	508.434570	-609.772644	129.153961	88.642303	-568.798035	-130.233810	92.433266	-543.214905	215.781143	1365.847656	-444.781708	-114.354034	1372.530640	-467.240082	71.472717	1391.109131	-497.113983	99.236290	1665.734863	-602.212219	288.520081	1121.372803	-469.936340	-226.367142	1140.470093	-476.238953	306.342865	878.812195	-352.093628	-200.820740	899.434265	-452.904999	68.973854	961.783447	612.305786	12.551893	931.693665	602.947327	167.703552
-516.147400	141.481079	873.230530	-467.713440	-15.929063	865.852417	-606.435730	145.437363	503.259552	-555.803894	-105.101158	508.264160	-609.951660	129.163300	88.663422	-568.666260	-130.201141	92.261673	-544.817810	216.359421	1365.651978	-445.439453	-113.477867	1372.398682	-468.410034	72.389404	1390.976196	-498.411926	100.310524	1665.351807	-603.989197	289.228027	1121.188599	-470.021271	-225.307816	1140.263428	-478.615021	307.664642	878.170837	-352.046967	-199.439850	899.277405	-453.726227	70.213554	961.656189	612.376343	12.441876	931.699829	602.970947	167.587189
-517.084167	142.739700	873.183594	-468.473145	-14.541541	865.646362	-606.820251	146.203857	503.165985	-556.865173	-104.378670	508.108124	-610.227844	129.478485	88.884758	-568.767639	-130.193695	92.075203	-546.443665	217.033981	1365.390259	-446.111237	-112.582382	1372.278198	-469.599426	73.279335	1390.832397	-499.598389	101.420746	1665.098267	-605.663025	289.916779	1121.005615	-470.126007	-224.207825	1139.986450	-481.003754	309.039642	877.609314	-351.999725	-197.939972	899.133118	-454.559723	71.497223	961.526733	612.442200	12.267152	931.727783	603.019653	167.414261
-518.138306	144.119858	873.237793	-469.342377	-13.151249	865.429871	-607.264282	146.981445	503.136932	-557.584717	-103.588333	507.899048	-610.360779	129.525970	88.932884	-568.822937	-130.170792	91.887718	-548.084656	217.592087	1365.250244	-446.746887	-111.654999	1372.166626	-470.801086	74.179123	1390.764160	-500.890839	102.489471	1664.781738	-607.330566	290.601410	1120.854126	-470.231934	-223.053467	1139.765503	-483.456512	310.427948	877.015076	-351.886475	-196.452820	899.003479	-455.499725	72.776131	961.445068	612.490906	12.145436	931.756348	603.051392	167.272369
-519.112488	145.411972	873.243164	-470.216949	-11.762033	865.242432	-607.728455	147.866501	503.161163	-558.289429	-102.868065	507.675110	-610.487366	129.560059	88.976738	-568.953491	-130.166931	91.745804	-549.701660	218.278290	1365.092285	-447.434723	-110.695419	1372.069702	-471.995453	75.062492	1390.686279	-502.082306	103.612259	1664.584106	-609.005920	291.407227	1120.732666	-470.284821	-221.882248	1139.485352	-485.889893	311.721252	876.437256	-351.782593	-194.799759	898.904297	-456.410797	74.036591	961.354858	612.557983	11.997217	931.781128	603.090515	167.135193
-520.022156	146.675598	873.170715	-471.061554	-10.414560	865.071777	-608.002747	148.691040	503.097626	-558.646729	-102.147095	507.422180	-610.599609	129.622421	88.998550	-569.012207	-130.129898	91.570351	-551.270691	218.991913	1364.941284	-448.067474	-109.729195	1371.953491	-473.233887	75.982155	1390.622681	-503.342651	104.699875	1664.350342	-610.635986	292.177979	1120.664307	-470.351288	-220.757202	1139.261963	-488.392700	313.078369	875.869019	-351.672760	-193.104874	898.796082	-457.305054	75.298386	961.243835	612.538208	11.822756	931.807434	603.124451	166.970596
-520.905334	148.017914	873.131165	-471.901459	-9.009870	864.937744	-608.341492	149.583252	503.061188	-558.817993	-101.367302	507.134033	-610.636353	129.708542	89.012939	-568.981445	-130.040085	91.455338	-552.841980	219.658447	1364.791748	-448.731384	-108.710251	1371.847900	-474.471863	76.934456	1390.548462	-504.614807	105.778290	1664.069214	-612.252502	292.991547	1120.560669	-470.365479	-219.679306	1139.079590	-490.894257	314.401855	875.250183	-351.560364	-191.330917	898.666931	-458.208191	76.615768	961.178650	612.568359	11.671247	931.839844	603.200378	166.826981
-521.768738	149.443512	873.120544	-472.754059	-7.617610	864.812317	-608.777405	150.598511	503.096741	-558.823364	-100.578232	506.870148	-610.763184	129.785217	89.065727	-569.017700	-129.939255	91.354477	-554.408752	220.386444	1364.708984	-449.402527	-107.687820	1371.752441	-475.680450	77.887070	1390.542725	-505.779175	106.869896	1663.925415	-613.882507	293.777802	1120.500244	-470.376526	-218.493591	1138.804443	-493.337341	315.698578	874.730225	-351.355988	-189.496170	898.625305	-459.095245	77.948380	961.128479	612.568970	11.520530	931.871887	603.225647	166.704239
-522.603943	150.816299	873.175354	-473.640289	-6.219273	864.759399	-608.982727	151.398666	502.980560	-558.544739	-99.707329	506.498077	-610.583801	129.647400	88.850250	-569.012085	-129.857574	91.268791	-555.918396	221.179138	1364.662720	-450.094238	-106.672333	1371.687500	-476.870758	78.835228	1390.513062	-507.004517	108.007698	1663.770264	-615.458862	294.522400	1120.438354	-470.396912	-217.062012	1138.474854	-495.886169	317.158936	874.267944	-351.232635	-187.557922	898.597839	-460.023346	79.236603	961.164673	612.508789	11.333565	931.912415	603.265930	166.525513
-523.361633	152.196472	873.171021	-474.499512	-4.814163	864.728882	-609.333252	152.285797	502.933563	-558.111877	-99.051598	506.153595	-610.680664	129.718216	88.899994	-569.040283	-129.735931	91.206833	-557.449402	221.947784	1364.585693	-450.866180	-105.572449	1371.598267	-478.079529	79.820107	1390.527100	-508.250305	109.083275	1663.563354	-617.080933	295.255463	1120.442749	-470.363617	-216.051819	1138.375488	-498.317322	318.416382	873.853943	-351.038025	-185.646042	898.619812	-460.918396	80.561157	961.188110	612.497009	11.149640	931.955200	603.323303	166.351105
-524.169495	153.579956	873.143005	-475.407440	-3.454374	864.721252	-609.623535	153.110626	502.893066	-557.615173	-99.082169	505.862457	-610.743225	129.846375	88.946541	-569.123352	-129.656326	91.214531	-558.879395	222.752869	1364.556519	-451.616547	-104.536194	1371.548828	-479.309235	80.801399	1390.509033	-509.421539	110.190826	1663.403687	-618.721252	296.063599	1120.494751	-470.360260	-214.734909	1138.147827	-500.681061	319.751709	873.522827	-350.859650	-183.525055	898.690186	-461.870300	81.888100	961.212280	612.455811	10.984447	932.001465	603.396179	166.204269
-524.963989	154.984070	873.148193	-476.269653	-2.108950	864.682251	-609.899292	154.054642	502.829224	-556.729858	-98.551834	505.438232	-610.839783	129.948975	88.960403	-569.198486	-129.510712	91.145897	-560.264771	223.659973	1364.583130	-452.437775	-103.445114	1371.430908	-480.531738	81.802673	1390.467041	-510.548523	111.296417	1663.298340	-620.365356	296.823792	1120.534302	-470.379425	-213.494720	1137.985352	-503.063873	321.089569	873.227539	-350.669861	-181.437241	898.721497	-462.797577	83.184853	961.241699	612.396973	10.819785	932.031982	603.435486	166.058441
-525.910095	156.385742	873.118225	-477.453033	-0.738409	864.653992	-610.231262	154.928146	502.830780	-555.475952	-97.864670	504.850372	-610.943481	130.048325	88.993820	-569.166260	-129.428207	91.095009	-561.696655	224.541107	1364.582275	-453.321716	-102.380318	1371.367310	-481.722076	82.768814	1390.431885	-511.737793	112.381920	1663.116089	-622.034363	297.553864	1120.570068	-470.433258	-211.979034	1137.692749	-505.306519	322.455688	872.980896	-350.470306	-179.271088	898.804504	-463.913208	84.496437	961.238831	612.348022	10.669958	932.071289	603.505615	165.887283
-526.863281	157.858414	873.124512	-478.689667	0.624059	864.575317	-610.794617	156.003143	502.817383	-554.031921	-97.325081	504.246460	-611.140564	130.179947	89.041656	-569.205994	-129.299896	91.033455	-563.054077	225.586472	1364.605103	-454.292480	-101.230515	1371.252075	-482.919189	83.835312	1390.427979	-512.852295	113.494614	1662.967529	-623.691956	298.259552	1120.606323	-470.627136	-210.570511	1137.367920	-507.529449	323.849152	872.758423	-350.281586	-177.027313	898.846741	-465.031189	85.783211	961.221436	612.312195	10.493991	932.082458	603.582825	165.784775
-527.730347	159.279816	873.088318	-479.796844	1.941994	864.520752	-611.130432	156.939865	502.725464	-552.266602	-96.603035	503.632050	-611.048096	130.247849	89.018280	-569.434875	-129.222870	91.057190	-564.415955	226.581696	1364.641846	-455.273621	-100.063873	1371.129028	-484.150482	84.901962	1390.409668	-513.906433	114.642357	1662.903320	-625.439941	299.088287	1120.697388	-470.789856	-209.310165	1137.111816	-509.648621	325.209839	872.613281	-350.103363	-174.798538	898.997131	-466.113617	87.048653	961.222290	612.210327	10.396766	932.111023	603.590698	165.652359
-528.574219	160.730133	873.072937	-480.730255	3.313997	864.501648	-611.574951	157.837723	502.730927	-550.188965	-95.947464	502.988068	-611.296204	130.399231	89.031960	-569.528259	-129.153076	91.142677	-565.731384	227.624969	1364.689819	-456.342163	-98.970520	1371.018799	-485.388885	85.975441	1390.373901	-514.982422	115.768883	1662.790283	-627.196106	300.051514	1120.821045	-471.015869	-208.000061	1136.929443	-511.757721	326.506287	872.503540	-349.860016	-172.472153	899.174683	-467.142426	88.387039	961.267029	612.089111	10.156677	932.130188	603.637451	165.448608
-529.283081	162.040436	872.956055	-481.382019	4.642701	864.504700	-611.965332	158.798492	502.700562	-547.848572	-95.297958	502.259552	-611.361389	130.514465	89.075684	-569.623596	-129.088318	91.230156	-567.041992	228.697205	1364.925415	-457.451691	-97.810028	1370.877808	-486.620148	87.051201	1390.397949	-516.091125	116.918182	1662.680908	-628.941406	301.090332	1120.947144	-471.300476	-206.512115	1136.552856	-513.835510	327.856537	872.491455	-349.584656	-170.063416	899.345154	-468.048798	89.717705	961.300720	612.034363	10.045399	932.149963	603.689148	165.254883
-530.179321	163.496109	872.892090	-482.536133	6.062449	864.470032	-612.413635	159.758957	502.717773	-545.517639	-94.515869	501.807159	-611.464905	130.605850	89.095795	-569.728333	-129.028839	91.348389	-568.319824	229.851746	1364.963379	-458.592865	-96.643906	1370.763794	-487.836182	88.133728	1390.362183	-517.097290	118.062508	1662.625244	-630.653870	302.152588	1121.121338	-471.634705	-205.166916	1136.295288	-515.918701	329.266052	872.456055	-349.377106	-167.658081	899.549561	-469.210999	91.065384	961.312622	611.981140	9.935998	932.155701	603.742126	165.128723
-531.058533	164.850006	872.754944	-483.523804	7.449059	864.475220	-613.066650	160.657593	502.806732	-542.713623	-93.729958	500.910217	-611.898804	130.832535	89.293030	-569.473022	-128.959473	91.533615	-569.539673	230.989685	1365.150513	-459.755829	-95.503998	1370.595215	-489.044861	89.253098	1390.406616	-518.044006	119.237808	1662.610596	-632.390442	303.366180	1121.335815	-472.081146	-203.600327	1135.975220	-517.969849	330.651581	872.479187	-349.186035	-165.192078	899.743591	-470.301697	92.444313	961.308960	611.889832	9.780954	932.173889	603.810059	164.928162
-531.941406	166.282745	872.676880	-484.508636	8.828605	864.495850	-613.450378	161.615021	502.709808	-540.220276	-93.017754	500.551544	-611.747437	130.841995	89.233986	-569.394165	-128.914856	91.753342	-570.736328	232.202866	1365.293701	-461.001923	-94.297981	1370.418457	-490.256317	90.438774	1390.411133	-519.016663	120.404068	1662.533081	-634.077576	304.669678	1121.576904	-472.600494	-202.019165	1135.588623	-519.977844	332.010773	872.565735	-349.019714	-162.778183	899.951294	-471.422791	93.822083	961.356689	611.808105	9.637467	932.177795	603.840637	164.779922
-532.873474	167.753815	872.590149	-485.521240	10.276634	864.507690	-613.855469	162.515427	502.612579	-537.622986	-92.322838	500.133057	-612.014282	130.957642	89.242752	-569.391479	-128.862701	92.019943	-571.927795	233.427979	1365.455933	-462.315155	-93.053177	1370.269287	-491.482910	91.589287	1390.409668	-519.980469	121.579849	1662.443604	-635.730408	305.991241	1121.850586	-473.146210	-200.505493	1135.310547	-522.036743	333.493042	872.613342	-348.847717	-160.265884	900.228760	-472.564270	95.265602	961.387207	611.675537	9.482015	932.195374	603.839111	164.658752
-533.789978	169.286194	872.574646	-486.516388	11.754789	864.533630	-614.114868	163.152283	502.537445	-534.986206	-91.748596	499.725555	-612.033447	131.011841	89.207359	-569.389221	-128.784042	92.349915	-573.072144	234.744415	1365.592529	-463.624847	-91.818443	1370.055908	-492.709167	92.806160	1390.372314	-520.953735	122.733948	1662.311035	-637.362366	307.364349	1122.101807	-473.851074	-198.790588	1134.917603	-524.018433	334.941681	872.690491	-348.744293	-157.729324	900.481262	-473.681549	96.723030	961.459229	611.568848	9.389990	932.215576	603.828247	164.556717
-534.755676	170.787231	872.445679	-487.572021	13.244441	864.543274	-614.524597	164.083557	502.429169	-532.067810	-91.053055	499.239471	-611.947632	131.009964	89.132339	-569.383179	-128.717590	92.740372	-574.215637	236.071320	1365.772217	-465.020416	-90.582886	1369.861450	-493.915039	94.063866	1390.316284	-521.857544	123.894455	1662.207275	-638.908569	308.788513	1122.392944	-474.592041	-197.099426	1134.521973	-525.919922	336.468567	872.826111	-348.664612	-155.234604	900.757080	-474.856720	98.226379	961.463440	611.415283	9.247319	932.247986	603.815796	164.382339
-535.777710	172.289398	872.362244	-488.628021	14.719726	864.520508	-614.973145	165.073303	502.407074	-529.051025	-90.287994	498.721741	-612.016602	131.102112	89.126801	-569.157349	-128.586761	93.193382	-575.302063	237.431549	1365.953979	-466.426514	-89.312065	1369.619629	-495.131775	95.344330	1390.296753	-522.752197	125.099899	1662.083496	-640.115234	310.067017	1122.799438	-475.438049	-195.455872	1134.132690	-527.785950	337.990875	872.957153	-348.650177	-152.728989	901.021729	-476.052032	99.692131	961.472717	611.305664	9.162585	932.269287	603.790710	164.278656
-536.798645	173.867035	872.235901	-489.756592	16.282356	864.469421	-616.285278	166.553375	502.595276	-525.872620	-89.588287	498.157135	-612.457458	131.027145	89.213493	-569.052246	-128.428665	93.754486	-576.394897	238.815918	1366.064941	-467.859314	-88.037689	1369.349243	-496.359741	96.655327	1390.218018	-523.636536	126.319656	1661.935547	-641.596069	311.630737	1123.134766	-476.386017	-193.590332	1133.648071	-529.635132	339.590179	873.058960	-348.582489	-150.203857	901.271912	-477.276520	101.233757	961.443970	611.192932	9.070022	932.269287	603.769104	164.234390
-537.785278	175.428741	872.074097	-490.886841	17.903202	864.375977	-616.893921	167.712158	502.479340	-522.493042	-88.763092	497.627472	-612.615479	131.066238	89.186111	-568.869629	-128.291809	94.445007	-577.445923	240.261200	1366.169067	-469.310272	-86.705063	1369.015503	-497.605652	98.032478	1390.068848	-524.452515	127.563217	1661.828857	-643.040100	313.250458	1123.373291	-477.427155	-191.749451	1133.188354	-531.381714	341.261261	873.163818	-348.594452	-147.622086	901.535522	-478.483765	102.787674	961.376221	611.131348	8.988535	932.293457	603.764221	164.171265
-538.813416	177.055389	871.892273	-492.070740	19.545822	864.239746	-617.105774	168.558517	502.379852	-519.078796	-87.972946	497.166473	-612.560913	131.224640	89.224098	-568.665771	-128.136780	95.322594	-578.457825	241.741623	1366.222900	-470.771729	-85.361000	1368.664063	-498.834595	99.409546	1389.895630	-525.283081	128.788040	1661.635010	-644.407043	314.863342	1123.583252	-478.526733	-189.984924	1132.707031	-533.078735	342.980164	873.225769	-348.707275	-145.119034	901.780457	-479.733490	104.368965	961.275818	611.039673	8.909289	932.291626	603.721252	164.178146
-539.862000	178.602509	871.628357	-493.174652	21.077595	864.077087	-617.240784	169.546783	502.161896	-515.565125	-87.158707	496.845551	-612.307007	131.151993	88.852745	-568.451538	-127.989555	96.347679	-579.507385	243.176361	1366.268677	-472.250458	-84.009148	1368.322876	-500.036041	100.800835	1389.744385	-526.115356	130.060532	1661.478882	-645.770081	316.601501	1123.682251	-479.773163	-187.979324	1132.078247	-534.748535	344.680817	873.272156	-348.826416	-142.613754	901.998169	-480.975037	105.903175	961.126038	610.972107	8.890839	932.290771	603.707703	164.124908
-540.841736	180.180969	871.449036	-494.318604	22.696028	863.952148	-617.742493	170.514771	502.047760	-511.987610	-86.218117	496.524017	-612.568359	131.431152	88.963585	-567.951904	-127.754288	97.491318	-580.550842	244.722610	1366.254028	-473.730225	-82.607674	1367.950439	-501.268524	102.168282	1389.549316	-526.933655	131.350662	1661.314941	-647.069397	318.315002	1123.774292	-481.036835	-186.107300	1131.550659	-536.311646	346.434875	873.271667	-348.992981	-140.106552	902.220337	-482.215057	107.442268	961.045471	610.869324	8.806867	932.311523	603.643127	164.088852
-541.896912	181.808136	871.193787	-495.471741	24.304588	863.752991	-618.362488	171.418289	501.912048	-508.398529	-85.350250	496.364380	-612.570923	131.293045	88.795914	-567.622620	-127.606583	98.730576	-581.584717	246.217056	1366.194458	-475.209473	-81.281639	1367.569702	-502.499512	103.566025	1389.338501	-527.734070	132.671753	1661.155273	-648.354614	320.061737	1123.856079	-482.382721	-184.068893	1130.865967	-537.867310	348.182098	873.213562	-349.197266	-137.581024	902.410706	-483.482544	109.019470	960.882568	610.789490	8.772054	932.337646	603.609619	164.063354
-542.947205	183.344406	870.898865	-496.617706	25.868303	863.564941	-618.973267	172.393646	501.784180	-504.898132	-84.497795	496.352600	-612.701843	131.399048	88.719917	-567.460815	-127.568054	100.092590	-582.631714	247.758652	1366.170532	-476.753632	-79.884033	1367.210815	-503.710480	104.991959	1389.165039	-528.506836	133.973129	1660.975342	-649.617615	321.940521	1123.920532	-483.738159	-182.150757	1130.277466	-539.396301	349.996582	873.160034	-349.554260	-135.110214	902.551392	-484.743652	110.561691	960.702881	610.756287	8.771033	932.350464	603.556519	164.094666
-543.953186	184.983887	870.693054	-497.802429	27.507771	863.464844	-618.977173	171.841660	501.333069	-501.346008	-83.697609	496.431915	-612.658569	131.561218	88.605019	-566.965332	-127.503021	101.511131	-583.663330	249.347473	1366.128296	-478.317993	-78.487808	1366.814697	-504.964691	106.445107	1388.999756	-529.305054	135.354141	1660.844482	-650.838745	323.815704	1123.909546	-485.207214	-180.136688	1129.657959	-540.922607	351.968414	873.066772	-350.003967	-132.687012	902.701233	-486.033112	112.163811	960.624756	610.755005	8.793129	932.401978	603.505615	164.139984
-544.932068	186.623825	870.466980	-498.925201	29.103104	863.417847	-619.673767	172.951660	501.130402	-497.782440	-82.839172	496.636566	-612.819458	131.713150	88.632950	-566.249023	-127.441536	102.949654	-584.740784	250.959473	1366.038574	-479.863892	-77.063622	1366.456421	-506.269714	107.914139	1388.790649	-530.092102	136.715027	1660.718262	-652.000305	325.692322	1123.889404	-486.718475	-178.109146	1129.083984	-542.348328	353.882751	872.900391	-350.527985	-130.257706	902.817261	-487.276093	113.795029	960.558716	610.848145	8.867000	932.487915	603.496765	164.207321
-545.966797	188.185364	870.222961	-500.136780	30.715357	863.414368	-620.308960	173.879745	501.032562	-494.132904	-81.997772	496.874512	-612.898438	131.864670	88.614487	-565.026062	-127.313461	104.311356	-585.845581	252.600983	1365.940552	-481.446075	-75.634766	1366.102417	-507.548767	109.442108	1388.655151	-530.852844	138.098953	1660.559570	-653.157776	327.681854	1123.879517	-488.241058	-176.107605	1128.543335	-543.735168	355.858490	872.816956	-351.181946	-127.894379	902.993530	-488.594269	115.428131	960.504028	610.957275	8.907644	932.593567	603.471252	164.275131
-547.059143	189.825958	870.079468	-501.410095	32.324184	863.446472	-621.126770	175.052399	500.972717	-490.531982	-81.294556	497.237213	-613.041321	132.218292	88.719650	-564.386292	-127.282211	106.116020	-586.952759	254.221436	1365.894409	-483.042999	-74.182381	1365.807373	-508.770203	110.954109	1388.519775	-531.628418	139.503601	1660.440918	-654.283630	329.653870	1123.904419	-489.868774	-173.997055	1128.017944	-545.048035	357.769806	872.646973	-351.878387	-125.621193	903.108276	-489.931519	117.069412	960.503906	611.049377	8.975472	932.689880	603.440369	164.315048
-548.069580	191.466461	869.945251	-502.614441	33.947590	863.521301	-622.563477	176.140518	501.016632	-486.822601	-80.508453	497.601593	-613.473450	132.271072	88.757385	-563.726746	-127.307701	108.029236	-588.048035	255.903870	1365.944580	-484.676666	-72.696106	1365.559082	-510.046692	112.493797	1388.390137	-532.519043	140.983917	1660.298584	-655.291382	331.532837	1123.929321	-491.520782	-171.934921	1127.576782	-546.289795	359.791626	872.581909	-352.705627	-123.370331	903.283386	-491.212036	118.730431	960.535522	611.193115	9.056121	932.805054	603.431519	164.369888
-549.088562	193.047836	869.844177	-503.904205	35.619999	863.670349	-622.884155	177.065857	500.757050	-483.014557	-79.687691	497.956848	-613.383667	132.510315	88.649910	-562.701477	-127.178047	109.909309	-589.116089	257.601349	1365.857544	-486.275238	-71.218910	1365.288452	-511.302307	114.080620	1388.279907	-533.281067	142.391922	1660.166992	-656.242493	333.411163	1123.987793	-493.238586	-169.777542	1127.119263	-547.370178	361.683624	872.485901	-353.611237	-121.191360	903.445984	-492.536407	120.400047	960.618408	611.368469	9.114447	932.919678	603.432190	164.387360
-550.138428	194.598358	869.673462	-505.158264	37.158169	863.761292	-623.512817	177.998947	500.642792	-479.101715	-78.824883	498.363770	-613.346008	132.811661	88.698563	-561.677917	-127.062363	111.879150	-590.264160	259.309937	1365.858643	-487.898224	-69.682396	1365.060181	-512.574524	115.657967	1388.145020	-534.101013	143.866226	1660.035767	-657.219482	335.347931	1124.005005	-494.934601	-167.750229	1126.772217	-548.441833	363.672302	872.414368	-354.602203	-119.064087	903.570557	-493.847595	122.008347	960.631897	611.624451	9.155158	933.064575	603.453308	164.406631
-551.076843	196.142700	869.542603	-506.305359	38.689510	863.874878	-624.478271	179.142441	500.562042	-475.204651	-78.106476	498.882416	-613.678650	132.957932	88.558243	-560.567871	-126.818932	113.999428	-591.318970	261.134705	1365.764771	-489.544006	-68.107971	1364.808228	-513.815247	117.304741	1388.017822	-534.921875	145.315170	1659.872437	-658.135376	337.294220	1124.085327	-496.719849	-165.710007	1126.384888	-549.316528	365.464508	872.353455	-355.723480	-117.033096	903.687622	-495.068573	123.593811	960.684082	611.969666	9.225574	933.212219	603.475769	164.443680
-552.085388	197.755035	869.410889	-507.530426	40.150928	864.014832	-625.711792	180.615036	500.559082	-470.771729	-76.933434	499.412323	-613.817200	133.203003	88.743698	-558.805664	-126.328857	115.969925	-592.393250	262.885254	1365.786743	-491.315399	-66.443840	1364.427002	-515.127869	118.989052	1387.848877	-535.657898	146.786484	1659.780029	-659.004578	339.334290	1124.116943	-498.552338	-163.641937	1126.066040	-550.306152	367.717529	872.320374	-356.903015	-115.047897	903.767517	-496.377777	125.183952	960.753296	612.293640	9.301395	933.297119	603.491150	164.480240
-553.114380	199.218384	869.209412	-508.862701	41.620083	864.242188	-626.459839	181.315323	500.252899	-466.659607	-76.057854	500.055634	-614.069946	133.391373	88.528664	-557.326599	-125.846329	118.147507	-593.460327	264.675476	1365.755249	-492.946014	-64.822029	1364.238037	-516.373352	120.630028	1387.693359	-536.548340	148.305237	1659.605225	-659.741272	341.280273	1124.084839	-500.343536	-161.624222	1125.763916	-551.863770	371.241577	872.579224	-358.201721	-113.094467	903.781799	-497.758972	126.783752	960.828369	612.581543	9.284319	933.393616	603.532776	164.475433
-554.139282	200.715851	869.036194	-510.304291	43.171726	864.456665	-627.712463	182.907913	500.393066	-462.745300	-75.273880	500.732697	-614.192139	133.638519	88.672745	-556.155029	-125.252884	120.442062	-594.475525	266.459778	1365.694214	-494.536102	-63.240772	1364.018433	-517.634949	122.307716	1387.568237	-537.433716	149.826141	1659.440308	-660.520508	343.346985	1124.199463	-502.177582	-159.641434	1125.495605	-552.713440	373.784241	872.752380	-359.607758	-111.219963	903.780212	-499.199707	128.394501	960.916138	612.918213	9.347683	933.471252	603.563293	164.495026
-555.100586	202.241776	868.903076	-511.961578	44.902794	864.727905	-628.439453	183.312317	499.993408	-458.843170	-74.442368	501.493866	-614.216248	133.779297	88.506004	-554.749939	-124.429047	122.761238	-595.475708	268.258240	1365.635498	-496.139404	-61.638546	1363.837769	-518.881104	123.984749	1387.406128	-538.402954	151.357117	1659.249146	-661.292664	345.463989	1124.287109	-503.992676	-157.803024	1125.287354	-553.450073	376.251587	872.924805	-361.111176	-109.421349	903.739807	-500.728607	130.065170	961.059021	613.266846	9.430262	933.552002	603.617065	164.481125
-556.001831	203.608063	868.673767	-513.303467	46.303051	864.899902	-629.592407	184.688126	500.067139	-454.992157	-73.607948	502.368835	-614.492493	133.967209	88.446541	-552.908813	-123.210312	124.949295	-596.474609	270.026978	1365.616333	-497.679810	-60.046432	1363.644409	-520.069031	125.628426	1387.253906	-539.338074	152.918030	1659.072021	-662.082703	347.746582	1124.335693	-505.833130	-155.819427	1124.963867	-554.278687	378.957733	873.255371	-362.636322	-107.658165	903.652161	-502.060211	131.539780	961.096863	613.584656	9.475024	933.615417	603.666321	164.505005
-556.890747	205.008163	868.398010	-514.664429	47.750877	865.072388	-630.581726	185.609497	499.959808	-451.333557	-72.879745	503.229309	-614.881470	134.278946	88.429817	-551.324646	-121.826256	127.267952	-597.415100	271.775116	1365.544312	-499.224945	-58.435303	1363.433472	-521.265930	127.293396	1387.105225	-540.294800	154.492859	1658.873779	-662.920166	350.170898	1124.324951	-507.653076	-154.047043	1124.765869	-554.857544	381.184326	873.334473	-364.294952	-105.935760	903.493286	-503.435455	133.067841	961.124023	613.850098	9.459970	933.669495	603.735901	164.495346
-557.726013	206.353271	868.175110	-515.994751	49.105633	865.259155	-631.456116	186.382050	499.655243	-447.960205	-72.236938	504.090454	-615.030212	134.563354	88.420670	-550.144958	-120.185509	129.600769	-598.325867	273.580109	1365.406128	-500.716156	-56.860401	1363.181519	-522.492615	128.980225	1386.861450	-541.302368	156.104660	1658.658325	-663.957703	352.747192	1124.158569	-509.464478	-152.294052	1124.489258	-555.353394	383.260742	873.364380	-366.017822	-104.297379	903.284851	-504.765198	134.495270	961.184753	614.117126	9.495580	933.688843	603.842102	164.522888
-558.538391	207.645157	867.923279	-517.333008	50.427055	865.437500	-632.456543	187.362427	499.572876	-444.841217	-71.616982	504.976257	-615.279053	134.741653	88.352661	-548.965088	-118.174026	132.034119	-599.247009	275.353729	1365.284058	-502.166504	-55.280869	1362.973389	-523.636353	130.615158	1386.637695	-542.323120	157.714905	1658.444336	-664.652832	355.249237	1124.094727	-511.260315	-150.641159	1124.278076	-555.904114	385.295197	873.371155	-367.900757	-102.759697	903.005066	-506.087067	135.888474	961.225159	614.347717	9.492314	933.704895	603.945129	164.541595
-559.339783	208.857208	867.631531	-518.743164	51.710968	865.626465	-633.371582	188.143433	499.363464	-442.073212	-71.098473	505.831421	-615.326050	134.886917	88.207146	-547.962402	-115.898552	134.253174	-600.043335	277.091461	1365.119385	-503.608429	-53.714054	1362.753784	-524.788269	132.279068	1386.447998	-543.346008	159.325668	1658.251953	-665.269470	357.717590	1124.011841	-513.040710	-149.101166	1124.100708	-556.420898	387.242340	873.329956	-369.855804	-101.302620	902.649841	-507.428253	137.243713	961.244873	614.544434	9.504174	933.726563	604.062195	164.532303
-560.093506	210.003448	867.385864	-520.047424	52.875957	865.799316	-634.255615	189.014847	499.263763	-439.660767	-70.644043	506.682495	-615.534668	135.131531	88.274864	-547.122437	-113.358925	136.279068	-600.814331	278.827179	1364.920898	-505.062531	-52.186676	1362.577393	-525.887695	133.865738	1386.200195	-544.377197	160.918594	1658.057007	-665.911865	360.204529	1123.938965	-514.846924	-147.560242	1123.883179	-556.976440	389.146545	873.313965	-371.885590	-99.859100	902.296692	-508.709808	138.476227	961.286804	614.780823	9.556969	933.742920	604.225037	164.560806
-560.735657	211.122314	867.173645	-521.251953	54.019642	865.966187	-634.989868	189.704941	499.212372	-437.634308	-70.255096	507.474152	-615.657898	135.328735	88.254517	-545.908630	-110.225746	138.090530	-601.529358	280.515320	1364.653442	-506.428253	-50.689499	1362.454590	-526.949280	135.447250	1386.022095	-545.429993	162.555313	1657.879883	-666.473999	362.601807	1123.847290	-516.589050	-146.093094	1123.786377	-557.497742	390.886505	873.235291	-374.022858	-98.557755	901.838745	-509.873138	139.663940	961.339111	614.963501	9.614604	933.732544	604.375305	164.639664
-561.397034	212.145157	866.968445	-522.481812	55.134975	866.139771	-635.119263	190.249680	499.023193	-435.669678	-69.593552	508.228180	-615.540466	135.662277	88.389732	-544.973877	-106.809219	139.707947	-602.228760	282.147247	1364.446289	-507.829865	-49.228004	1362.359741	-528.024475	136.988007	1385.859497	-546.429932	164.207031	1657.786987	-666.971252	364.909027	1123.726318	-518.328552	-144.755554	1123.659546	-558.011230	392.783722	873.167969	-376.271515	-97.291138	901.383057	-511.058716	140.793304	961.397217	615.122192	9.646732	933.727356	604.545776	164.710739
-562.041870	213.114441	866.739929	-523.676086	56.199074	866.271667	-636.036255	190.997559	498.925232	-433.985565	-68.959930	508.909485	-615.832886	135.755325	88.403175	-543.706482	-102.899139	141.123398	-602.906128	283.745300	1364.173950	-509.159515	-47.792770	1362.265747	-529.078247	138.511566	1385.664673	-547.495667	165.850143	1657.646973	-667.398865	367.140503	1123.554321	-520.071289	-143.342545	1123.622925	-558.379639	394.552246	873.152405	-378.536011	-96.080727	900.900330	-512.182556	141.873917	961.410339	615.270996	9.692026	933.722534	604.764282	164.754028
-562.575684	214.033905	866.541138	-524.638062	57.085945	866.410156	-636.838867	191.729233	498.864624	-432.564484	-68.158722	509.605530	-616.082886	135.893066	88.433762	-541.954590	-98.461311	142.030472	-603.553528	285.318695	1363.861694	-510.451477	-46.378174	1362.218262	-530.105896	139.958740	1385.512939	-548.636353	167.461914	1657.467529	-667.836365	369.318909	1123.362671	-521.776794	-142.155716	1123.674072	-558.756226	396.540924	873.116516	-380.989258	-94.889320	900.360901	-513.148315	142.843155	961.445313	615.395569	9.726243	933.720398	604.987732	164.844879
-563.045837	214.980881	866.401733	-525.410095	57.882896	866.562134	-637.373474	192.320297	498.877045	-431.419739	-67.241104	510.252014	-616.239258	136.006241	88.451294	-540.147705	-93.721230	142.720078	-604.254028	286.853027	1363.602783	-511.792786	-45.000629	1362.249390	-531.138306	141.442886	1385.400391	-549.701843	169.127899	1657.391235	-668.325867	371.529114	1123.225342	-523.484680	-140.760818	1123.675781	-559.361938	398.477509	872.897766	-383.458038	-93.822350	899.809509	-513.971069	143.777496	961.511169	615.526550	9.749873	933.701660	605.264709	164.906601
-563.524841	215.911209	866.348083	-526.353455	58.882824	866.752380	-637.706238	192.779404	498.849976	-430.529938	-66.253990	510.800659	-616.368286	136.032394	88.345238	-537.941467	-88.657272	143.109467	-604.960205	288.342773	1363.368408	-513.066467	-43.663227	1362.374023	-532.168884	142.891998	1385.395874	-550.744812	170.782944	1657.366333	-668.725281	373.516235	1123.007568	-525.141174	-139.644531	1123.864502	-559.631409	400.334625	872.814636	-386.025177	-92.819420	899.306702	-514.834961	144.767975	961.626038	615.610046	9.738217	933.720032	605.526733	164.967545
-563.918518	216.745132	866.314087	-527.110718	59.719597	866.996765	-637.983032	193.299301	498.882874	-429.790527	-64.966209	511.278076	-616.516785	136.169495	88.411568	-535.480591	-83.438591	143.177597	-605.635193	289.770874	1363.161133	-514.295898	-42.368813	1362.596191	-533.163879	144.296158	1385.440308	-551.789551	172.415009	1657.421631	-669.139099	375.500061	1122.856201	-526.808228	-138.397232	1124.065308	-559.829407	401.971497	872.793457	-388.634338	-91.862015	898.802246	-515.554016	145.668854	961.771484	615.733459	9.755123	933.711426	605.835632	164.989014
-564.217773	217.569733	866.336853	-527.648376	60.458370	867.311584	-638.189026	193.741730	498.941956	-429.053436	-63.197582	511.700867	-616.447083	136.231293	88.422546	-532.702637	-78.241791	143.043839	-606.327148	291.173950	1363.053345	-515.461304	-41.120338	1362.895386	-534.135193	145.642609	1385.529663	-552.753052	174.060989	1657.551392	-669.512390	377.264008	1122.726807	-528.468445	-137.221359	1124.423950	-559.959900	403.636353	872.790100	-391.384033	-91.048622	898.373718	-516.133118	146.540710	961.983643	615.788208	9.752229	933.722412	606.103821	165.022232
-564.669067	218.363617	866.412048	-528.617798	61.365566	867.586304	-638.423950	194.187332	498.985474	-428.564606	-61.321354	512.005188	-616.597778	136.257233	88.471512	-530.154968	-73.217613	142.794189	-607.060181	292.539581	1363.001099	-516.747620	-39.805729	1363.229126	-535.105957	146.979904	1385.689331	-553.829773	175.660858	1657.610474	-669.914978	379.002167	1122.615479	-530.143005	-136.101944	1124.859375	-560.160461	405.225006	872.781067	-394.107819	-90.241470	897.981689	-516.865417	147.414261	962.163574	615.823120	9.742241	933.723633	606.379150	164.993439
-564.913635	219.163208	866.508179	-529.192749	62.018780	867.981018	-638.473145	194.598190	499.017731	-428.207184	-59.258862	512.286011	-616.610413	136.350739	88.538849	-527.560303	-68.268318	142.308090	-607.803101	293.948181	1363.002197	-517.791931	-38.606133	1363.712036	-536.056641	148.269791	1385.900024	-554.860229	177.266586	1657.730347	-670.245605	380.534760	1122.509644	-531.834106	-134.888000	1125.348267	-560.307190	406.815338	872.779602	-396.901978	-89.622803	897.625427	-517.375366	148.229263	962.433289	615.905640	9.717272	933.755554	606.713013	164.983063
-565.117798	219.852600	866.595093	-529.773438	62.724072	868.391968	-638.459290	195.036987	499.000549	-427.960663	-56.997860	512.466431	-616.655273	136.400299	88.651848	-524.908325	-63.503239	141.665802	-608.599976	295.298340	1363.023315	-518.900818	-37.370926	1364.163208	-536.999023	149.601593	1386.145142	-555.875610	178.863373	1657.860107	-670.577332	381.993683	1122.451172	-533.551636	-133.708618	1125.958740	-560.444214	408.432159	872.800415	-399.671234	-89.010559	897.412231	-517.860168	149.032028	962.702454	615.939148	9.613322	933.758667	607.011658	164.985107
-565.112000	220.409470	866.695984	-529.932190	63.236717	868.791809	-638.301331	195.431824	498.971069	-427.637695	-54.501057	512.573853	-616.751831	136.399551	88.537636	-521.998230	-58.821712	140.687195	-609.369080	296.622986	1363.049194	-519.958740	-36.162067	1364.681030	-537.888489	150.900635	1386.375977	-556.881958	180.420746	1657.990356	-670.870239	383.298157	1122.350586	-535.305420	-132.492340	1126.558228	-560.509583	409.964294	872.848022	-402.464478	-88.491905	897.150574	-518.056335	149.688293	962.979980	615.990967	9.611755	933.768555	607.327148	164.993744
-565.121277	220.962219	866.819397	-530.330261	63.807785	869.204651	-638.142578	195.917801	498.968048	-427.464996	-52.014301	512.580261	-616.712524	136.510742	88.710930	-519.082947	-54.311184	139.722244	-610.096741	297.930267	1363.114868	-521.022400	-34.967388	1365.238403	-538.794250	152.194550	1386.696899	-557.812500	182.002090	1658.191406	-671.125427	384.516449	1122.353394	-537.059753	-131.400635	1127.244629	-560.523193	411.522461	872.968201	-405.207642	-88.085907	897.042175	-518.360046	150.331863	963.272217	616.036499	9.510978	933.785645	607.647583	164.937729
-565.139526	221.482773	866.951416	-530.752502	64.235992	869.515015	-638.699036	196.514343	499.089813	-427.342865	-49.379356	512.458801	-617.210632	136.371353	88.680023	-515.860107	-49.768639	138.402924	-610.857666	299.190399	1363.221313	-521.997498	-33.826180	1365.787842	-539.634094	153.429810	1386.984619	-558.793640	183.526627	1658.351929	-671.386719	385.665588	1122.339844	-538.840454	-130.255768	1127.935547	-560.481567	412.954926	873.128235	-407.954956	-87.749931	896.942627	-518.654480	150.818314	963.515198	616.068970	9.447600	933.800354	607.950562	164.881790
-565.117371	221.999634	867.049438	-531.162903	64.612862	869.754028	-639.057983	197.066116	499.180725	-427.375946	-46.688786	512.271118	-617.395813	136.384689	88.892708	-511.894928	-45.118523	136.692429	-611.555542	300.422516	1363.343262	-523.091003	-32.676270	1366.324829	-540.440430	154.627975	1387.284912	-559.768982	185.019745	1658.519287	-671.580383	386.770569	1122.330566	-540.598999	-129.135193	1128.608765	-560.425903	414.376862	873.293152	-410.638031	-87.395248	896.876526	-518.914795	151.249008	963.705444	616.085266	9.347167	933.811523	608.250549	164.834137
-565.041748	222.526596	867.140015	-531.617920	65.040855	869.995789	-638.766052	197.377625	499.132965	-427.567261	-44.059017	512.016235	-617.572632	136.465958	88.921677	-508.198364	-40.771172	135.067795	-612.148987	301.627991	1363.388184	-523.994690	-31.572605	1366.882568	-541.204712	155.759384	1387.562378	-560.805237	186.502197	1658.603760	-671.759399	387.808472	1122.323608	-542.380005	-128.256012	1129.418823	-560.269531	415.630981	873.418945	-413.316467	-87.186180	896.834839	-519.184326	151.698074	963.898376	616.106201	9.232611	933.821838	608.542419	164.772491
-564.899109	223.005936	867.159485	-531.955017	65.342331	870.181580	-638.565796	197.702698	499.132965	-427.865875	-41.387127	511.744720	-617.582092	136.474121	88.919502	-506.063232	-36.959618	133.880066	-612.771057	302.775513	1363.421509	-524.831604	-30.517370	1367.653320	-542.011658	156.942154	1387.815186	-561.775696	187.988464	1658.716919	-671.895874	388.825806	1122.182007	-544.161194	-127.095993	1129.995483	-559.812012	416.874847	873.610107	-415.882874	-86.985573	896.837524	-519.377625	152.071976	964.031738	616.158081	9.133210	933.842102	608.822449	164.746628
-564.685547	223.407990	867.149292	-532.223328	65.608025	870.341736	-638.449402	198.091827	499.115845	-428.047211	-38.044514	511.411896	-617.524109	136.424728	88.843910	-502.416504	-32.721870	132.133698	-613.362000	303.918671	1363.366577	-525.735962	-29.500490	1368.153564	-542.788574	158.040939	1388.020752	-562.721436	189.432510	1658.794434	-672.131409	389.914825	1122.077148	-545.937988	-126.177483	1130.646973	-559.872742	418.048126	873.552673	-418.377533	-86.851059	896.860229	-519.511475	152.391968	964.140198	616.172241	9.007307	933.841492	609.094238	164.683136
-564.459351	223.742661	867.085083	-532.431274	65.791183	870.475098	-638.259888	198.233337	499.072723	-428.873474	-35.403103	511.031769	-617.564514	136.424667	88.853050	-498.271088	-28.267504	129.904541	-613.879761	305.046692	1363.274902	-526.612305	-28.511677	1368.615723	-543.500427	159.090363	1388.186523	-563.606934	190.894455	1658.924805	-672.313538	391.010498	1121.883545	-547.775208	-125.560173	1131.253052	-559.673157	419.138702	873.526672	-420.736328	-86.749535	896.947815	-519.598877	152.664185	964.202942	616.239807	8.896312	933.864441	609.366943	164.593506
-564.230896	224.057831	867.032471	-532.683655	66.044052	870.570984	-638.160217	198.410156	499.029846	-429.728180	-32.508675	510.562775	-617.543945	136.429504	88.801697	-494.744659	-24.203974	128.040314	-614.338745	306.156738	1363.207031	-527.502441	-27.596897	1369.066528	-544.217163	160.145355	1388.391235	-564.513245	192.275101	1658.997314	-672.421753	392.047577	1121.714844	-549.541870	-125.058929	1131.908691	-559.377319	420.122406	873.522705	-422.989105	-86.731422	897.033875	-519.702026	152.929382	964.253601	616.290344	8.782979	933.870239	609.610535	164.525269
-563.969238	224.353622	866.974915	-532.965271	66.351128	870.697693	-638.085571	198.594620	499.029938	-430.795746	-29.787977	510.077942	-617.598877	136.416214	88.823586	-491.193573	-20.276186	126.221809	-614.762512	307.179413	1363.109009	-528.476318	-26.727493	1369.489014	-544.877014	161.115067	1388.532837	-565.478271	193.602066	1658.980957	-672.537964	393.065643	1121.480347	-551.203552	-124.393524	1132.422241	-558.989563	420.954407	873.497925	-425.144867	-86.799202	897.122742	-519.798401	153.227524	964.314453	616.350647	8.707592	933.886169	609.826172	164.458817
-563.772461	224.651566	866.931946	-533.271912	66.595932	870.793213	-638.088562	198.783630	499.025177	-431.730652	-26.736954	509.606232	-617.644836	136.428299	88.832870	-487.522369	-16.254610	124.302711	-615.132019	308.230804	1362.939819	-529.436035	-25.871258	1369.883911	-545.543579	162.056000	1388.651245	-566.357117	194.915985	1659.001221	-672.606873	394.000458	1121.187134	-552.825134	-123.804260	1132.887451	-558.596130	421.780701	873.424866	-427.138519	-86.927979	897.229431	-519.891663	153.481506	964.353638	616.466064	8.645109	933.906494	610.080688	164.414444
-563.553040	224.945099	866.884766	-533.559875	66.802078	870.879333	-638.144470	199.008972	499.047638	-432.787354	-23.912712	509.112122	-617.702087	136.432755	88.867630	-483.503723	-11.969110	122.609123	-615.419495	309.227173	1362.761475	-530.364868	-25.053677	1370.224976	-546.169495	162.990829	1388.750122	-567.201904	196.229279	1659.048340	-672.613159	394.993988	1120.867920	-554.337708	-123.275253	1133.384888	-558.108276	422.498871	873.356445	-429.082550	-87.131836	897.364380	-519.951965	153.710953	964.382629	616.531250	8.531436	933.941101	610.306030	164.342682
-563.406372	225.207474	866.829773	-533.882080	66.988304	870.945374	-638.291504	199.240768	499.029419	-433.938812	-21.002663	508.609772	-617.806702	136.453644	88.867348	-479.901428	-8.002952	120.828964	-615.690918	310.236450	1362.486938	-531.470093	-24.235729	1370.522461	-546.773987	163.866730	1388.807983	-568.066772	197.503555	1659.078369	-672.597656	395.998230	1120.529907	-555.893677	-122.635559	1133.711670	-557.579956	423.205444	873.265808	-430.884705	-87.429527	897.468994	-520.025757	153.922287	964.385010	616.676514	8.484501	933.954773	610.523682	164.331192
-563.265991	225.448822	866.789612	-534.202148	67.176041	871.025024	-638.452881	199.482056	498.987244	-434.805176	-17.950840	508.143280	-617.891174	136.450378	88.877777	-476.086823	-3.899490	119.136093	-615.889404	311.237366	1362.259521	-532.370178	-23.500061	1370.906006	-547.349609	164.787933	1388.836792	-568.865479	198.733749	1659.057983	-672.548157	396.999786	1120.176880	-557.376526	-122.347031	1134.323608	-557.019958	423.885254	873.076233	-432.708862	-87.822723	897.623108	-520.088379	154.127991	964.397339	616.774780	8.420599	933.961060	610.753967	164.280289
-563.194763	225.644531	866.749878	-534.587769	67.330948	871.095520	-638.584106	199.709061	498.936340	-435.646423	-14.859972	507.638855	-617.990784	136.502304	88.867424	-472.477509	0.144219	117.223228	-616.015503	312.209015	1361.983765	-533.384155	-22.748745	1371.230469	-547.885742	165.578690	1388.874634	-569.598022	199.989914	1659.105469	-672.437866	397.994446	1119.752441	-558.799072	-122.056076	1134.761353	-556.397034	424.476288	872.893188	-434.339569	-88.239426	897.809692	-520.190979	154.294571	964.397034	616.891235	8.361169	933.951355	610.926941	164.272873
-563.085693	225.848190	866.721497	-534.943542	67.565331	871.129761	-638.724670	199.916794	498.922150	-436.562317	-11.777519	507.134979	-618.041077	136.498749	88.859787	-468.610535	4.551166	115.564240	-616.107422	313.190216	1361.709961	-534.447205	-22.017010	1371.547607	-548.434753	166.421692	1388.943237	-570.349792	201.169449	1659.083252	-672.236877	398.906097	1119.309814	-560.215759	-121.693314	1135.179810	-555.777466	425.000397	872.738892	-435.956055	-88.787460	897.999695	-520.260010	154.477844	964.386536	617.032654	8.333315	933.952515	611.098755	164.250076
-562.981079	226.078415	866.699829	-535.310791	67.755127	871.153687	-638.788574	200.104126	498.943878	-437.432343	-8.695527	506.663086	-618.116089	136.541260	88.889580	-464.894073	9.040987	114.068672	-616.182495	314.127808	1361.429810	-535.504822	-21.362431	1371.895142	-548.922913	167.156876	1389.005981	-571.148438	202.300568	1658.994141	-672.033752	399.922394	1118.974365	-561.562256	-121.417572	1135.628662	-555.140442	425.431641	872.551147	-437.378296	-89.306625	898.268738	-520.335266	154.637100	964.374878	617.103149	8.293937	933.940308	611.212097	164.249466
-562.883667	226.263214	866.711426	-535.631897	67.910309	871.193176	-638.821655	200.255066	498.923431	-438.289520	-5.380956	506.206207	-618.132690	136.566223	88.907738	-460.846802	13.814012	112.586006	-616.144836	315.041382	1361.217529	-536.805115	-20.683979	1372.157593	-549.404358	167.913284	1389.106689	-571.857788	203.428253	1659.010986	-671.765869	400.858734	1118.636963	-562.870789	-121.228889	1136.047119	-554.458191	425.742065	872.315735	-438.737610	-89.900291	898.540710	-520.395203	154.754959	964.388916	617.259399	8.262128	933.935425	611.355713	164.223007
-562.790649	226.493164	866.721375	-535.915222	68.067062	871.212402	-638.824463	200.421021	498.935303	-439.280029	-2.182546	505.816864	-618.203735	136.617645	88.935539	-457.250397	18.623423	111.285965	-616.041931	315.968262	1361.020386	-537.956177	-20.067690	1372.506958	-549.838562	168.587250	1389.168091	-572.545471	204.549911	1659.027222	-671.382202	401.775635	1118.279663	-564.191895	-120.964401	1136.525513	-553.790344	425.990692	872.088928	-440.070068	-90.530609	898.923523	-520.458008	154.887115	964.398621	617.357300	8.240692	933.944824	611.454773	164.200912
-562.684814	226.670471	866.738647	-536.193054	68.180756	871.229858	-638.899719	200.600128	498.905029	-440.212433	1.109447	505.492126	-618.313843	136.605209	88.895737	-453.565125	23.646761	110.095963	-615.936523	316.866821	1360.802124	-539.100525	-19.484373	1372.873657	-550.330750	169.290512	1389.276245	-573.206299	205.634583	1659.043701	-670.940002	402.701294	1117.913208	-565.491821	-120.616501	1136.901489	-553.088318	426.125641	871.766479	-441.218536	-91.184326	899.332458	-520.520996	154.963547	964.414551	617.509827	8.219737	933.943359	611.592590	164.168182
-562.568298	226.814041	866.752441	-536.470337	68.308838	871.252808	-638.970215	200.782410	498.919220	-441.204163	4.590068	505.189484	-618.386597	136.643814	88.938385	-449.749084	28.847017	109.018593	-615.742004	317.739807	1360.588623	-540.273926	-18.905067	1373.261230	-550.739075	169.922882	1389.394531	-573.879456	206.723618	1659.083984	-670.440247	403.531891	1117.589600	-566.789795	-120.491898	1137.502563	-552.430054	426.212036	871.462036	-442.379486	-91.897255	899.774231	-520.572205	155.037018	964.428955	617.676880	8.197246	933.946045	611.732605	164.168228
-562.473816	226.916153	866.776123	-536.759949	68.366394	871.302185	-638.972168	200.874741	498.921082	-442.282349	8.004187	504.941559	-618.498718	136.618896	88.927094	-446.041351	34.156506	108.088730	-615.534363	318.612366	1360.436035	-541.396790	-18.370005	1373.668213	-551.162231	170.533844	1389.540771	-574.474487	207.800797	1659.125244	-669.857117	404.408478	1117.291138	-568.044006	-120.332016	1138.083862	-551.701233	426.154449	871.172485	-443.446533	-92.622673	900.286743	-520.661621	155.061417	964.467346	617.850281	8.198392	933.967163	611.850769	164.174759
-562.365112	227.036484	866.825012	-537.079651	68.394531	871.374756	-639.041443	201.005295	498.940369	-443.326996	11.544492	504.737183	-618.612610	136.628311	88.948097	-442.414978	39.581753	107.206291	-615.275452	319.464539	1360.322510	-542.564453	-17.847681	1374.098877	-551.573792	171.149506	1389.711182	-575.091431	208.819336	1659.219727	-669.218323	405.178162	1117.068481	-569.340271	-120.086067	1138.626587	-550.990479	426.058197	870.823975	-444.466644	-93.383469	900.846863	-520.767029	155.067612	964.533264	618.057434	8.187355	933.968384	612.023560	164.156586
-562.218140	227.099380	866.880981	-537.356873	68.436676	871.480652	-639.072266	201.101364	499.012268	-444.411224	15.266230	504.569550	-618.687744	136.610199	88.974144	-438.616760	45.155197	106.468933	-615.039001	320.216705	1360.225098	-543.755737	-17.344669	1374.527100	-551.920837	171.708313	1389.894287	-575.693420	209.864426	1659.293945	-668.517639	405.957031	1116.820313	-570.590942	-119.892426	1139.193115	-550.277222	425.956757	870.534363	-445.433929	-94.179642	901.469360	-520.858093	155.068008	964.626099	618.247253	8.177590	933.981873	612.141296	164.175674
-562.102417	227.052383	866.945251	-537.664307	68.413269	871.608276	-638.990356	201.143372	499.021393	-445.520782	18.987164	504.419891	-618.662415	136.677460	89.126678	-434.863739	50.768509	105.778679	-614.676575	321.027924	1360.171631	-544.944702	-16.828968	1375.001831	-552.302063	172.254883	1390.091187	-576.213318	210.856949	1659.404053	-667.720642	406.650757	1116.602661	-571.865417	-119.596550	1139.753906	-549.484558	425.685852	870.227905	-446.324554	-94.931351	902.146912	-520.977600	154.991531	964.732300	618.423462	8.176043	933.977722	612.274109	164.225342
-561.971252	227.050568	867.040527	-537.949890	68.336525	871.772217	-638.029602	200.812424	498.927887	-446.570618	22.780991	504.392639	-618.367920	136.751251	89.021561	-432.012543	56.271908	105.165199	-614.306519	321.775177	1360.090942	-546.145020	-16.358700	1375.459595	-552.676208	172.830765	1390.316528	-576.666016	211.882202	1659.578369	-666.896118	407.286530	1116.421753	-573.126709	-119.437172	1140.416626	-548.701599	425.400513	869.916870	-447.246643	-95.751671	902.866089	-521.098083	154.908142	964.878357	618.612488	8.147111	933.994324	612.400391	164.220322
-561.806030	226.963562	867.141235	-538.184143	68.194672	871.993835	-637.806091	200.783005	498.916779	-447.701447	26.539932	504.399658	-618.331055	136.809875	89.111626	-428.488434	61.986034	104.738876	-613.901550	322.500580	1359.995972	-547.330566	-15.883210	1375.975952	-553.004822	173.314682	1390.481079	-577.281250	212.835449	1659.614746	-666.033081	407.954193	1116.223267	-574.408081	-119.166687	1141.026245	-547.849854	425.056488	869.594543	-448.024628	-96.559723	903.641479	-521.192993	154.782944	965.058594	618.825562	8.167910	933.996277	612.547607	164.262344
-561.641663	226.847794	867.220947	-538.393005	68.078041	872.200989	-637.646606	200.750916	498.921326	-448.842407	30.145794	504.398132	-618.361389	136.797607	89.182617	-425.227509	67.683548	104.387047	-613.344482	323.130432	1359.848755	-548.565125	-15.413219	1376.460815	-553.335999	173.853027	1390.658813	-577.803223	213.812973	1659.702148	-665.070251	408.549042	1116.017212	-575.658142	-118.961983	1141.674561	-546.970398	424.656006	869.328674	-448.795044	-97.401855	904.459045	-521.297791	154.664291	965.227112	618.974670	8.135266	934.013367	612.673950	164.311646
-561.373840	226.819641	867.315125	-538.532104	68.020424	872.394348	-637.389099	200.770584	498.984558	-449.949402	33.659679	504.481903	-618.330750	136.850601	89.227112	-422.107544	73.395744	104.084373	-612.867615	323.863525	1359.802246	-549.693115	-14.945254	1376.969116	-553.645447	174.379623	1390.870239	-578.291687	214.773499	1659.810913	-664.124329	409.096954	1115.861206	-576.912964	-118.646210	1142.237183	-546.033813	424.171997	869.038879	-449.536133	-98.220604	905.297668	-521.336487	154.592392	965.403931	619.162415	8.153008	934.032837	612.807678	164.331650
-561.299377	226.567657	867.379883	-538.755981	67.820992	872.597046	-637.191895	200.770584	499.025879	-451.098816	37.079277	504.529480	-618.410950	136.846863	89.188194	-418.720032	79.094933	103.826210	-612.419983	324.522217	1359.765503	-550.910034	-14.482037	1377.419067	-553.949829	174.831512	1391.032349	-578.680420	215.752884	1659.969360	-663.140808	409.683258	1115.609863	-578.163818	-118.607620	1142.946777	-545.003723	423.622620	868.747131	-450.181580	-99.030151	906.133728	-521.498352	154.386749	965.562195	619.346375	8.127589	934.032959	612.933655	164.330307
-561.171692	226.463013	867.478516	-538.917725	67.714691	872.748169	-637.032288	200.814545	499.119171	-452.276398	40.434269	504.584076	-618.400085	136.848526	89.223061	-413.848785	85.275246	104.053444	-612.098206	325.205597	1359.738037	-552.036072	-14.084538	1377.908569	-554.245239	175.303513	1391.184692	-579.227112	216.662613	1659.964966	-662.165833	410.212280	1115.451538	-579.430115	-118.375679	1143.526611	-544.022217	423.063995	868.494568	-450.816772	-99.891624	907.034180	-521.613342	154.248077	965.718811	619.497437	8.115715	934.056946	613.034546	164.342026
-560.981995	226.374924	867.578186	-539.016479	67.588921	872.913574	-636.824890	200.770859	499.130035	-453.364075	43.768471	504.642853	-618.408447	136.856888	89.281097	-410.463226	90.878754	104.050041	-611.575317	325.853149	1359.652954	-553.177185	-13.652388	1378.330078	-554.537598	175.765869	1391.328613	-579.677246	217.609924	1660.000610	-661.091370	410.716522	1115.241455	-580.667786	-118.256775	1144.092163	-542.882813	422.408539	868.254150	-451.393250	-100.731331	907.902527	-521.693604	154.111343	965.890869	619.683289	8.099671	934.097961	613.134827	164.358856
-560.730835	226.136063	867.671143	-539.016968	67.372803	873.334595	-636.563110	200.697174	499.141144	-454.421265	46.978302	504.743286	-618.369873	136.871429	89.308647	-407.003876	96.431053	104.166862	-611.071655	326.438446	1359.526001	-554.293396	-13.308651	1378.754395	-554.836975	176.182922	1391.438843	-580.106567	218.529114	1660.021240	-660.042419	411.228821	1114.981567	-581.857300	-118.140274	1144.679443	-541.744385	421.790924	868.007935	-451.916840	-101.556679	908.829590	-521.803162	154.007660	966.207703	619.853516	8.030764	934.131165	613.239319	164.347382
-560.657837	226.196396	867.759277	-539.125793	67.413383	873.172668	-636.391907	200.727142	499.189606	-455.271118	50.196068	504.847656	-618.397339	136.855194	89.314636	-403.847107	101.824867	104.328316	-610.670532	326.965851	1359.392212	-555.411072	-12.870384	1379.179443	-555.131958	176.575455	1391.511597	-580.557312	219.425919	1660.006958	-658.991211	411.671051	1114.677856	-583.050659	-118.070717	1145.207275	-540.581543	421.177612	867.793884	-452.457428	-102.384872	909.673950	-521.858948	153.870071	966.195984	619.972717	7.917240	934.183533	613.344116	164.276947
-560.534058	226.094360	867.794556	-539.167603	67.334396	873.260010	-636.167053	200.709946	499.211121	-455.953064	53.459866	504.974365	-618.357605	136.863174	89.353386	-400.492004	107.040596	104.593765	-610.264587	327.565582	1359.227051	-556.459961	-12.547501	1379.545654	-555.429443	176.968903	1391.603760	-580.962219	220.326981	1659.993530	-657.822937	411.898163	1114.306763	-584.259338	-118.013138	1145.722778	-539.287354	420.682861	867.598877	-452.956207	-103.220238	910.570251	-521.933228	153.768387	966.291809	620.150696	7.878384	934.210205	613.459045	164.209518
-560.369507	226.040329	867.844482	-539.148499	67.277222	873.333008	-635.926941	200.712738	499.261627	-456.573273	56.492668	505.118835	-618.341370	136.852966	89.386246	-397.429840	112.038010	104.955353	-609.934265	328.024231	1359.040405	-557.547363	-12.164618	1379.847778	-555.720520	177.369781	1391.661377	-581.373535	221.202591	1659.952148	-656.504089	411.588257	1113.857300	-585.418823	-117.901123	1146.116211	-538.034485	420.284393	867.381104	-453.401794	-104.037682	911.372498	-521.964233	153.685913	966.390991	620.292297	7.784159	934.254272	613.569336	164.108551
-560.247925	225.999771	867.863708	-539.109131	67.245193	873.379822	-635.743103	200.732895	499.294159	-457.179932	59.427204	505.267822	-618.336731	136.864334	89.370377	-394.491241	116.832253	105.238228	-609.613953	328.536652	1358.817749	-558.526978	-11.842980	1380.174927	-556.004883	177.712189	1391.696167	-581.778320	222.060486	1659.905151	-655.450806	411.954742	1113.417114	-586.521851	-118.057709	1146.666382	-536.701355	419.634491	867.174866	-453.830658	-104.808868	912.236511	-522.001526	153.637741	966.458984	620.410156	7.732085	934.274475	613.676270	164.037277
-560.110718	226.033997	867.927856	-539.054382	67.299271	873.409546	-635.539001	200.693878	499.283936	-457.724487	62.118874	505.374451	-618.301941	136.876038	89.405769	-391.498962	121.526886	105.696785	-609.343689	329.040283	1358.600830	-559.557312	-11.470294	1380.462280	-556.324158	178.069260	1391.677368	-582.176147	222.892853	1659.842407	-654.495483	412.250763	1113.040405	-587.650085	-118.019798	1147.061035	-534.929016	417.551880	866.572571	-454.262787	-105.612549	913.015625	-522.027405	153.632767	966.544556	620.561340	7.594056	934.302307	613.862427	163.862167
-559.970825	226.113297	867.970459	-538.954895	67.339569	873.425537	-635.338562	200.791824	499.328705	-458.239014	64.799690	505.499237	-618.276611	136.898788	89.439972	-388.682312	126.001328	105.954674	-609.157410	329.475098	1358.387817	-560.528076	-11.149900	1380.696289	-556.619690	178.453995	1391.650391	-582.541687	223.676849	1659.746582	-653.508789	412.546417	1112.584961	-588.694092	-118.000076	1147.360229	-533.439941	416.636414	866.348450	-454.691528	-106.430283	913.790710	-522.033630	153.652481	966.612915	620.625854	7.458500	934.342468	613.961060	163.710968
-559.802368	226.211365	867.987549	-538.819458	67.422089	873.412964	-635.104553	200.842712	499.314087	-458.685150	67.222946	505.588287	-618.158081	136.920532	89.474899	-386.059296	130.159958	106.393913	-608.953308	329.913574	1358.086792	-561.438416	-10.779140	1380.954712	-556.958740	178.840485	1391.597900	-582.933472	224.472870	1659.637573	-652.518188	412.765228	1112.086670	-589.725281	-118.055550	1147.799561	-531.900940	415.692322	866.137268	-455.109009	-107.194435	914.525574	-521.997620	153.704361	966.651001	620.666138	7.438584	934.331787	614.006897	163.625443
-559.681580	226.315582	867.994385	-538.687256	67.513489	873.389038	-634.919678	200.883026	499.317810	-459.107330	69.565163	505.701508	-618.130981	136.928360	89.473381	-383.675446	134.168457	106.785194	-608.830200	330.353424	1357.733521	-562.283752	-10.483940	1381.167358	-557.243103	179.179855	1391.506104	-583.337280	225.219803	1659.475830	-651.539734	412.900665	1111.593384	-590.714722	-118.195282	1148.232300	-530.183594	414.392822	865.856506	-455.527100	-107.952354	915.225403	-521.989197	153.770584	966.678223	620.666016	7.407397	934.340881	613.961365	163.628983
-559.548584	226.457306	867.982056	-538.510071	67.608528	873.332703	-634.733215	200.925308	499.285583	-459.350128	71.920700	505.809326	-618.122986	136.946686	89.490311	-381.282776	137.927521	107.236427	-608.766052	330.753326	1357.381104	-563.058167	-10.080004	1381.362183	-557.545410	179.534851	1391.399170	-583.697876	225.921143	1659.328247	-650.639648	412.985535	1111.017822	-591.625549	-118.275467	1148.622559	-528.496460	413.341919	865.637085	-455.960999	-108.677551	915.908081	-521.946777	153.854202	966.678223	620.653320	7.399404	934.354126	613.945618	163.584061
-559.451111	226.607437	867.984253	-538.343506	67.713448	873.292969	-634.611267	200.959290	499.279480	-459.612518	73.956642	505.903564	-618.103699	136.933197	89.446693	-379.215210	141.340408	107.719452	-608.774353	331.143402	1357.058960	-563.787354	-9.762688	1381.528076	-557.841309	179.918106	1391.264282	-584.082214	226.633682	1659.167358	-649.719604	412.981934	1110.424194	-592.529175	-118.330910	1148.928101	-526.879211	412.551178	865.473389	-456.362823	-109.397362	916.453064	-521.907898	153.954773	966.687561	620.599121	7.350841	934.363953	613.860718	163.596176
-559.381226	226.747437	867.964233	-538.177124	67.810509	873.233215	-634.669922	201.070953	499.288544	-459.809418	75.914047	505.994171	-618.159363	136.959335	89.475044	-377.589020	144.561737	108.020462	-608.838989	331.509186	1356.710938	-564.462769	-9.449589	1381.644165	-558.178833	180.332565	1391.124634	-584.446289	227.269302	1658.996094	-648.859436	412.963959	1109.821655	-593.340454	-118.389702	1149.243042	-525.192993	411.646301	865.403076	-456.757385	-110.075958	917.023071	-521.870117	154.053925	966.671631	620.565430	7.385478	934.353760	613.761597	163.617554
-559.386536	226.802872	867.882935	-538.060303	67.898361	873.155273	-634.754150	201.161377	499.265961	-459.852997	77.750999	506.120636	-618.175964	136.906708	89.463280	-375.632446	147.543808	108.488579	-608.989624	331.883240	1356.356567	-565.097229	-9.094968	1381.757446	-558.480042	180.693253	1391.017456	-584.805847	227.898376	1658.841797	-648.019592	413.154144	1109.318848	-594.094116	-118.460884	1149.495728	-523.552917	410.716095	865.372253	-457.154541	-110.772331	917.509949	-521.871277	154.142502	966.606750	620.503479	7.379842	934.337830	613.674500	163.614304
-559.520996	226.688950	867.789795	-537.959595	67.904480	873.113220	-634.861938	201.207352	499.214600	-460.093689	79.184235	506.230194	-618.157898	136.843140	89.470139	-374.184204	150.125549	108.918076	-609.201172	332.237701	1355.980103	-565.663330	-8.747785	1381.837036	-558.811768	181.052048	1390.897949	-585.187805	228.542297	1658.674927	-647.243164	413.016174	1108.774780	-594.786011	-118.384010	1149.636230	-521.874756	409.827454	865.332520	-457.583893	-111.441437	917.893127	-521.936768	154.158112	966.547729	620.444458	7.385646	934.340515	613.561096	163.622559
-559.934937	226.311935	867.611389	-537.988037	67.733543	873.106262	-634.913757	201.261276	499.068939	-460.264648	80.507004	506.415039	-618.152954	136.778915	89.464157	-372.989594	152.378036	109.305344	-609.498413	332.586945	1355.638550	-566.148132	-8.401508	1381.919189	-559.156799	181.418320	1390.802368	-585.537964	229.090179	1658.533569	-646.503723	412.851929	1108.108521	-595.474731	-118.548393	1149.958618	-520.170410	408.929596	865.305542	-458.032410	-112.072105	918.247131	-522.154968	154.062042	966.441345	620.367065	7.400042	934.316833	613.460388	163.613541
-560.013000	226.452515	867.558472	-537.946960	67.883301	873.066772	-634.811157	201.257523	498.982574	-460.191437	81.845772	506.596802	-618.037537	136.723190	89.457771	-371.796234	154.352829	109.755600	-609.852966	332.935333	1355.338013	-566.572632	-8.051171	1381.972168	-559.551636	181.848816	1390.673218	-585.915100	229.654144	1658.382446	-645.838440	412.529572	1107.525879	-596.038635	-118.601273	1150.223022	-518.504456	407.953705	865.364441	-458.471619	-112.668381	918.523193	-522.190857	154.233566	966.398071	620.287415	7.390276	934.301453	613.303528	163.627335
-560.137329	226.528412	867.500854	-537.936829	67.971359	873.087952	-634.729919	201.279129	498.891388	-460.384216	82.317039	506.718750	-617.844849	136.563080	89.354454	-371.119995	155.958374	110.032524	-610.252869	333.228760	1355.026245	-566.941162	-7.696366	1382.047241	-559.861755	182.223526	1390.594238	-586.313965	230.209869	1658.241577	-645.200256	412.341125	1107.015869	-596.534912	-118.617249	1150.413818	-516.864319	406.994019	865.411926	-458.967651	-113.326431	918.789612	-522.258545	154.384995	966.377686	620.210632	7.432766	934.292114	613.148071	163.649887
-560.289490	226.627243	867.462219	-537.959106	68.069939	873.147705	-634.549194	201.323074	498.762115	-460.080353	83.164612	506.955750	-617.781555	136.414825	89.272263	-370.193604	157.326447	110.421669	-610.761475	333.567688	1354.742920	-567.228699	-7.334586	1382.142456	-560.223572	182.632843	1390.530640	-586.682739	230.716507	1658.150757	-644.638367	412.178101	1106.575317	-596.955933	-118.496964	1150.543457	-515.263306	405.980408	865.529297	-459.401611	-113.767014	918.929321	-522.351135	154.564331	966.383728	620.131409	7.419824	934.295654	612.986572	163.641281
-560.207947	227.020630	867.500000	-537.955750	68.387077	873.162659	-634.277039	201.413727	498.664154	-459.861542	83.866692	507.133148	-617.674927	136.333832	89.192451	-369.495972	158.468781	110.730980	-611.237122	333.827026	1354.512817	-567.398499	-6.984162	1382.244751	-560.553711	182.990372	1390.479370	-587.101563	231.209976	1658.040894	-644.146667	411.824738	1106.085327	-597.295654	-118.581650	1150.874634	-513.730286	405.019623	865.717163	-459.881042	-114.250824	919.063721	-522.319092	154.887848	966.415344	620.038818	7.399549	934.287537	612.815491	163.657272
-560.561951	226.882843	867.391052	-538.037415	68.369957	873.236877	-634.108582	201.504044	498.456696	-459.767548	84.405243	507.317596	-617.739014	136.185150	89.147072	-369.137115	159.373260	110.873131	-611.821960	334.164825	1354.318604	-567.578125	-6.587957	1382.270874	-560.918762	183.429413	1390.409912	-587.539551	231.707611	1657.940552	-643.736145	411.602844	1105.668579	-597.557495	-118.421753	1151.012451	-512.255066	404.124115	865.936584	-460.320129	-114.669159	919.123901	-522.523560	154.974182	966.381897	619.978210	7.353650	934.283875	612.690857	163.632660
-560.564148	226.847595	867.351624	-537.931274	68.359505	873.607361	-633.870117	201.602982	498.278778	-459.394043	85.226677	507.515259	-617.668579	136.082962	89.097748	-368.675079	160.032333	111.005295	-612.364563	334.478973	1354.128174	-567.685486	-6.211990	1382.321045	-561.248169	183.810547	1390.346924	-587.949463	232.144669	1657.877563	-643.391235	411.354462	1105.365234	-597.760071	-118.353050	1151.194336	-510.843353	403.128906	866.253052	-460.814301	-115.114540	919.148132	-522.591125	155.202713	966.561157	619.916443	7.341388	934.251953	612.540649	163.626205
-560.611877	226.972992	867.294800	-537.900818	68.525009	873.648560	-633.650024	201.714188	498.183533	-458.953613	86.580719	507.684357	-617.649536	135.961868	89.072914	-367.992737	160.598236	111.174980	-612.967041	334.775940	1353.949097	-567.753357	-5.817789	1382.370605	-561.558411	184.166428	1390.304077	-588.404053	232.591156	1657.802490	-643.139282	410.769928	1104.957031	-597.881470	-118.392365	1151.445313	-509.491425	402.178986	866.571228	-461.296173	-115.487617	919.104553	-522.610535	155.421036	966.550476	619.866699	7.315152	934.233582	612.423157	163.609528
-560.657043	227.127808	867.211243	-537.884644	68.681396	873.671326	-633.519470	201.861511	498.095459	-458.618164	87.053314	507.876801	-617.606445	135.851105	89.047119	-367.492981	160.907455	111.359398	-613.531311	335.068176	1353.813721	-567.752625	-5.454778	1382.413208	-561.894592	184.542160	1390.274780	-588.856689	233.026520	1657.762207	-642.933411	410.519257	1104.720581	-597.916199	-118.291519	1151.614990	-508.159607	401.212341	866.978394	-461.730072	-115.808685	919.002930	-522.638123	155.649506	966.517883	619.776245	7.250183	934.221619	612.254272	163.569153
-560.753418	227.524094	867.133728	-538.034302	69.086678	873.418701	-633.489258	202.079376	498.087921	-458.398621	86.969154	508.039642	-617.586609	135.715912	89.060867	-367.246155	161.009659	111.578850	-614.057495	335.313538	1353.703003	-567.707336	-5.134116	1382.441284	-562.186279	184.887482	1390.277710	-589.331848	233.424988	1657.718384	-642.833435	410.130188	1104.469727	-597.870300	-118.158722	1151.770142	-506.979858	400.399902	867.417236	-462.138458	-116.111420	918.846985	-522.675110	155.947296	966.337158	619.728943	7.217206	934.200623	612.109131	163.577774
-560.643677	227.535355	867.079773	-537.857300	69.011559	873.749634	-632.942444	202.072418	497.911255	-458.147369	87.217300	508.327362	-617.312134	135.655777	89.006348	-366.877319	161.089111	111.790871	-614.649658	335.616364	1353.627075	-567.638733	-4.730734	1382.452148	-562.507385	185.267334	1390.291626	-589.781982	233.815765	1657.710205	-642.791077	409.672150	1104.218018	-597.754639	-117.994728	1151.926025	-505.764801	399.494019	867.908020	-462.556549	-116.334229	918.658203	-522.664490	156.137497	966.494568	619.651489	7.187193	934.165405	611.949768	163.546600
-560.673584	227.912720	867.002869	-537.997864	69.403954	873.535034	-632.921509	202.318604	497.871704	-458.037415	87.854515	508.448334	-617.347107	135.435608	88.995567	-366.532715	161.107254	111.959808	-615.204590	335.896301	1353.551514	-567.557556	-4.357293	1382.474487	-562.815979	185.630463	1390.279297	-590.254272	234.175629	1657.702637	-642.835999	409.325073	1104.010010	-597.594788	-117.882858	1152.065674	-504.671082	398.737976	868.411255	-462.976990	-116.539520	918.423340	-522.682312	156.430283	966.337646	619.598755	7.140390	934.149963	611.802795	163.520309
-560.524475	228.301605	866.991638	-538.002991	69.693367	873.601807	-632.775208	202.518082	497.857605	-457.870483	88.019348	508.699280	-617.366821	135.261276	89.001640	-366.073456	161.025345	112.249229	-615.775391	336.190887	1353.493286	-567.483154	-3.982999	1382.458496	-563.141174	185.977798	1390.300293	-590.713013	234.534134	1657.693970	-642.937500	408.990601	1103.816650	-597.396545	-117.657738	1152.129761	-503.642365	398.002563	868.945251	-463.324921	-116.653839	918.157776	-522.648926	156.780807	966.375183	619.551941	7.103536	934.135742	611.661682	163.481140
-560.407898	228.497772	866.966736	-538.016418	69.898697	873.755554	-632.505127	202.571915	497.741058	-457.563293	88.272118	508.951599	-617.406921	135.031372	88.977951	-365.477875	160.993866	112.528336	-616.317871	336.475067	1353.467651	-567.425049	-3.605616	1382.463745	-563.459839	186.358841	1390.339966	-591.182495	234.874527	1657.706299	-643.108337	408.587646	1103.626343	-597.149475	-117.438538	1152.173218	-502.779755	397.231293	869.491760	-463.634979	-116.719978	917.854248	-522.652283	157.061035	966.448303	619.496094	7.034186	934.109680	611.523254	163.456924
-560.366577	228.651169	866.943542	-538.112000	70.146370	873.869324	-632.163025	202.696320	497.680023	-457.587738	88.260620	509.107147	-617.447571	134.789886	88.953911	-365.279541	160.883102	112.681885	-616.891541	336.791901	1353.469116	-567.357178	-3.214059	1382.445190	-563.767334	186.694550	1390.387695	-591.561340	235.195374	1657.809937	-643.351196	408.524780	1103.561768	-596.858582	-117.110031	1152.171753	-502.042206	396.502991	870.055054	-463.963837	-116.742065	917.538452	-522.700928	157.323349	966.494507	619.445679	6.965231	934.080994	611.404236	163.391891
-560.318054	228.842987	866.945374	-538.241150	70.418571	873.964478	-631.719238	202.856522	497.631653	-457.430267	88.365807	509.291138	-617.493713	134.573792	88.942963	-364.855682	160.806488	112.912750	-617.479065	337.006256	1353.510132	-567.293152	-2.857685	1382.428833	-564.063721	187.002960	1390.415771	-592.089661	235.420334	1657.776855	-643.655151	408.250824	1103.461304	-596.558716	-116.872536	1152.182861	-501.455994	395.896698	870.626526	-464.214020	-116.672073	917.253235	-522.734192	157.587036	966.538452	619.371948	6.886062	934.059692	611.282349	163.335999
-560.174561	228.787796	866.968018	-538.196472	70.413826	874.311462	-631.049683	202.951416	497.535858	-457.435120	88.316109	509.518799	-617.411804	134.444824	88.960968	-364.561249	160.644806	113.143204	-617.891357	337.380310	1353.532715	-567.264954	-2.479744	1382.419189	-564.349854	187.348648	1390.479858	-592.532166	235.698669	1657.812866	-643.983093	408.139130	1103.460571	-596.289368	-116.655846	1152.299683	-500.990845	395.275635	871.081482	-464.415100	-116.558182	917.021606	-522.704773	157.730957	966.726501	619.335083	6.800995	934.049194	611.167358	163.278839
-560.122192	229.044724	866.985901	-538.401733	70.686058	874.301819	-630.465332	202.759186	497.291748	-457.162384	88.456085	509.680969	-617.356201	134.288208	88.941399	-364.109467	160.650894	113.397087	-618.389648	337.678131	1353.580566	-567.291809	-2.130881	1382.393188	-564.610657	187.684387	1390.560303	-592.973206	235.934418	1657.863525	-644.353027	408.021606	1103.445190	-596.007324	-116.315292	1152.284912	-500.588806	394.716156	871.608459	-464.610260	-116.403145	916.744080	-522.708862	157.945740	966.714905	619.262207	6.711040	934.018005	611.060486	163.234787
-559.830872	229.215454	867.032959	-538.316772	70.732819	874.568848	-630.261230	203.249252	497.455688	-456.769135	88.751884	509.955261	-617.423645	134.170609	88.966408	-363.643982	160.728897	113.621254	-618.819336	337.992554	1353.637939	-567.327148	-1.782762	1382.365723	-564.863281	187.990829	1390.624634	-593.331421	236.165848	1657.973145	-644.778198	407.921173	1103.471802	-595.753357	-115.986404	1152.295044	-500.380585	394.288971	872.124268	-464.714020	-116.136017	916.476685	-522.572144	158.140274	966.878906	619.222717	6.665194	933.992004	610.936218	163.210953
-559.380066	229.719666	867.140869	-538.286804	71.046867	874.643860	-629.481934	203.015671	497.203064	-456.316132	89.060982	510.199249	-617.311523	134.161087	88.950783	-363.189789	160.875275	113.872231	-619.183411	338.285614	1353.679443	-567.362244	-1.462991	1382.328979	-565.101074	188.278305	1390.696167	-593.850708	236.333725	1657.960815	-645.184570	407.914398	1103.492554	-595.533203	-115.586517	1152.221558	-500.277710	393.920013	872.529968	-464.729797	-115.815926	916.251831	-522.348389	158.447800	966.983521	619.168640	6.615671	933.966736	610.829102	163.154221
-559.362244	229.672913	867.116760	-538.380493	71.017143	874.741394	-629.622253	203.646332	497.428619	-456.001007	89.294197	510.399933	-617.444641	134.187515	89.179382	-362.754974	161.055405	114.086098	-619.504150	338.606293	1353.743164	-567.464233	-1.157215	1382.280518	-565.340759	188.535599	1390.753906	-594.286560	236.512772	1658.012573	-645.677490	408.007416	1103.528931	-595.332947	-115.141060	1152.129761	-500.247162	393.661957	872.933533	-464.709442	-115.422180	916.051392	-522.360413	158.468338	967.008118	619.085083	6.544013	933.946655	610.684448	163.121552
[truncated: 40 more columns]
