# Supplementary material for: A dyadic stimulus set of audiovisual affective displays for the study of multisensory, emotional, social interactions
Source: Behav Res Methods. 2015 Nov 5;48(4):1285–95. doi: 10.3758/s13428-015-0654-4 (PMC5101291; doi:10.3758/s13428-015-0654-4)
Supplement: Supplementary file 1 — (ZIP 270 MB) [file 13428_2015_654_MOESM1_ESM.zip › supplementary_material_2_stimuli_set_files/F/F22.txt]

-520.367554	122.726608	874.005981	-491.224335	-38.835987	868.063354	-594.399719	159.723129	500.375000	-557.361023	-108.350090	503.887238	-588.396973	169.004990	87.008034	-550.717102	-118.262230	89.294998	-538.572693	196.961914	1374.048706	-480.836121	-143.026352	1366.742798	-480.473907	43.467140	1392.296509	-483.113159	45.076466	1668.216064	-593.351074	285.537903	1133.211182	-511.615112	-235.621826	1128.291992	-478.798218	301.656433	885.163147	-389.893433	-204.837677	889.696533	-469.530334	45.061111	964.174866	594.788635	18.538395	935.181274	598.197327	175.038025
-520.306702	122.694778	873.998352	-491.181580	-38.873501	868.056152	-594.344971	159.685181	500.356445	-557.341064	-108.337700	503.921326	-588.395813	169.006531	87.018753	-550.700989	-118.259239	89.285461	-538.331116	196.854034	1374.099243	-480.796417	-143.159882	1366.690308	-480.355377	43.301998	1392.279907	-482.983826	44.889053	1668.216675	-593.178345	285.411438	1133.276367	-511.762451	-236.015350	1128.395264	-478.579224	301.235199	885.155579	-390.265076	-205.327515	889.523254	-469.472321	45.023743	964.165100	594.818542	18.567602	935.167358	598.214905	175.084702
-520.288269	122.659363	874.004211	-491.185699	-38.896889	868.048279	-594.305725	159.674545	500.341766	-557.350464	-108.372528	503.949677	-588.376709	169.011993	87.000702	-550.794067	-118.275642	89.277985	-538.106506	196.761093	1374.164063	-480.770844	-143.297379	1366.625854	-480.226471	43.168873	1392.272705	-482.846130	44.687023	1668.218384	-592.952881	285.253021	1133.320068	-511.948029	-236.047470	1128.252075	-478.395905	300.862244	885.150330	-390.565002	-205.778168	889.375854	-469.439362	44.986568	964.154358	594.807129	18.596449	935.157837	598.206360	175.095016
-520.273926	122.654968	874.023560	-491.166931	-38.923145	868.053467	-594.297852	159.691223	500.356934	-557.377563	-108.392815	503.995087	-588.377686	169.011475	87.001732	-550.825745	-118.271736	89.286232	-537.891174	196.653397	1374.215454	-480.743561	-143.420517	1366.569946	-480.090149	43.019268	1392.283936	-482.791260	44.486069	1668.230225	-592.761292	285.144745	1133.387329	-512.078247	-236.387589	1128.344849	-478.229980	300.521851	885.177612	-390.867157	-206.217026	889.272644	-469.413635	44.965454	964.163208	594.814453	18.616974	935.158691	598.209106	175.075134
-520.205261	122.662781	874.038940	-491.132202	-38.910198	868.054077	-594.251770	159.673706	500.371399	-557.451660	-108.457291	504.039703	-588.355225	169.037231	87.008972	-550.945801	-118.283348	89.290985	-537.683167	196.547882	1374.267334	-480.704224	-143.561676	1366.505859	-479.949768	42.873974	1392.288818	-482.656677	44.281433	1668.241821	-592.557983	285.010315	1133.448853	-512.240417	-236.350113	1128.167358	-478.091644	300.220642	885.215454	-391.153015	-206.671982	889.107239	-469.352814	44.961533	964.168152	594.832947	18.623768	935.151672	598.227783	175.110931
-520.151245	122.676407	874.040161	-491.066711	-38.900089	868.036621	-594.201477	159.655548	500.361450	-557.465576	-108.532059	504.092712	-588.327576	169.026917	87.003120	-550.934021	-118.270775	89.288742	-537.478271	196.444702	1374.309814	-480.653107	-143.671310	1366.456421	-479.804779	42.747868	1392.314453	-482.487946	44.036640	1668.248657	-592.368103	284.909882	1133.490356	-512.389038	-236.530060	1128.122437	-477.884369	299.860626	885.244873	-391.452240	-207.113663	888.957825	-469.288910	44.965965	964.158630	594.836853	18.621777	935.154236	598.230957	175.103409
-520.115906	122.651627	874.039978	-491.033417	-38.928970	868.039673	-594.193848	159.665695	500.362549	-557.510559	-108.598526	504.108978	-588.354309	169.020309	87.012535	-550.939575	-118.267143	89.273743	-537.270996	196.359116	1374.349121	-480.596680	-143.785080	1366.367920	-479.678955	42.611324	1392.315552	-482.348145	43.788811	1668.247681	-592.185120	284.757813	1133.527832	-512.492126	-236.852798	1128.224976	-477.686676	299.520905	885.242554	-391.715851	-207.517349	888.844971	-469.242188	44.942913	964.155090	594.839844	18.630676	935.161682	598.216187	175.093613
-520.070984	122.676628	874.037598	-490.975037	-38.934978	868.028809	-594.192078	159.652679	500.349335	-557.555664	-108.626816	504.160583	-588.364075	169.017288	87.011162	-550.961487	-118.263878	89.260475	-537.056580	196.284637	1374.393921	-480.563019	-143.909409	1366.317261	-479.522827	42.493252	1392.317627	-482.147888	43.549454	1668.267578	-591.972839	284.612549	1133.529663	-512.596252	-237.070190	1128.199219	-477.589783	299.444153	885.285034	-391.958649	-207.921295	888.737732	-469.178558	44.952244	964.143799	594.844543	18.634045	935.159119	598.202271	175.101547
-520.016846	122.689117	874.042480	-490.939453	-38.915607	868.007507	-594.133362	159.664963	500.357483	-557.579468	-108.660599	504.177612	-588.349670	169.041092	86.997688	-551.010742	-118.276787	89.309830	-536.855774	196.198227	1374.438965	-480.478119	-144.013931	1366.278198	-479.399078	42.377846	1392.321899	-481.976929	43.244774	1668.251709	-591.765015	284.482605	1133.535278	-512.706116	-237.194977	1128.196289	-477.427338	299.198029	885.283142	-392.173553	-208.288681	888.626343	-469.114929	44.952663	964.128784	594.870483	18.642487	935.164124	598.198853	175.124893
-519.987793	122.693550	874.057739	-490.889465	-38.944164	868.021545	-594.098450	159.661285	500.358246	-557.683228	-108.708595	504.238922	-588.331482	169.027435	86.993256	-551.114136	-118.285301	89.323914	-536.693054	196.140793	1374.479980	-480.421844	-144.126190	1366.233765	-479.274048	42.273506	1392.326294	-481.793213	43.000809	1668.296021	-591.553040	284.387360	1133.587402	-512.803833	-237.389557	1128.182983	-477.209747	298.851227	885.307861	-392.400635	-208.643631	888.523254	-469.066925	44.945690	964.139954	594.892151	18.643820	935.165833	598.201904	175.115250
-519.938660	122.658035	874.071228	-490.814758	-38.958927	868.006348	-594.086365	159.617889	500.354675	-557.726074	-108.721275	504.255280	-588.351990	169.015289	87.005753	-551.102905	-118.284668	89.325172	-536.510803	196.066605	1374.531006	-480.341797	-144.229904	1366.188477	-479.139893	42.149937	1392.360718	-481.640167	42.758350	1668.321899	-591.350891	284.267914	1133.624756	-512.866272	-237.545761	1128.160400	-476.940948	298.513000	885.344849	-392.594299	-208.966614	888.439880	-468.996033	44.911915	964.135864	594.918945	18.646004	935.158386	598.213379	175.106918
-519.866516	122.643204	874.065491	-490.731964	-38.954811	867.986877	-594.036987	159.622665	500.381317	-557.723022	-108.738190	504.262146	-588.317444	168.999847	87.005409	-551.079468	-118.276573	89.310471	-536.318420	196.001846	1374.570801	-480.269928	-144.329285	1366.133911	-479.009277	42.035942	1392.348877	-481.546326	42.515690	1668.336670	-591.155090	284.180298	1133.673096	-512.928650	-237.689651	1128.132935	-476.651093	298.197205	885.379639	-392.765350	-209.269196	888.333618	-468.906067	44.903835	964.118469	594.922668	18.655451	935.157471	598.195496	175.129227
-519.791199	122.689171	874.074829	-490.659485	-38.939659	867.975891	-594.035156	159.633255	500.389465	-557.736328	-108.758476	504.279327	-588.338440	169.000351	86.996834	-551.048706	-118.274010	89.278275	-536.126648	195.928223	1374.597900	-480.171783	-144.423950	1366.079712	-478.872284	41.946259	1392.353516	-481.424561	42.237133	1668.326050	-590.950134	284.069000	1133.695313	-512.953918	-237.813797	1128.094482	-476.415710	297.963409	885.387390	-392.895264	-209.538742	888.229004	-468.824738	44.922848	964.115173	594.915588	18.651707	935.167053	598.182922	175.116165
-519.735718	122.685646	874.078003	-490.607605	-38.923386	867.958252	-593.971436	159.620544	500.367859	-557.732422	-108.767578	504.274689	-588.335510	168.995773	86.995010	-551.078369	-118.280670	89.317398	-535.931458	195.870697	1374.641602	-480.079559	-144.497467	1366.037476	-478.769775	41.826519	1392.346436	-481.180420	41.949005	1668.330322	-590.759521	283.965424	1133.733276	-513.003723	-237.890579	1128.049927	-476.203796	297.755493	885.415405	-393.004547	-209.788315	888.133728	-468.756866	44.919575	964.102661	594.946106	18.639828	935.149292	598.189392	175.089401
-519.645447	122.711380	874.073486	-490.521606	-38.919422	867.937683	-593.927246	159.614944	500.374146	-557.748108	-108.788872	504.294556	-588.323792	168.999603	86.993271	-551.068909	-118.268524	89.275856	-535.737610	195.798248	1374.653198	-479.999054	-144.571976	1365.991333	-478.635040	41.730858	1392.340576	-481.026062	41.683327	1668.344604	-590.560730	283.893646	1133.775024	-513.024414	-237.848206	1127.915405	-475.965057	297.571320	885.468262	-393.124023	-210.005630	888.014832	-468.658691	44.925762	964.086487	594.964478	18.628607	935.152588	598.187683	175.088165
-519.586182	122.700272	874.078918	-490.467529	-38.914070	867.939148	-593.895996	159.639282	500.374512	-557.720886	-108.771248	504.276794	-588.320496	168.985123	87.014435	-551.083130	-118.295837	89.329674	-535.563721	195.736099	1374.691528	-479.920929	-144.670486	1365.945068	-478.496399	41.607639	1392.362305	-480.931427	41.467442	1668.365479	-590.322815	283.844055	1133.821411	-513.022888	-238.092453	1127.984375	-475.718964	297.441589	885.530884	-393.214417	-210.202789	887.921631	-468.591400	44.921814	964.085754	594.992432	18.629419	935.149902	598.214966	175.081589
-519.510559	122.742493	874.091187	-490.380646	-38.933723	867.944458	-593.568848	159.543030	500.306061	-557.673218	-108.764000	504.313416	-588.197144	169.026993	86.996513	-550.982910	-118.278343	89.312775	-535.401184	195.690872	1374.723999	-479.841095	-144.719162	1365.899536	-478.300018	41.406910	1392.273804	-480.775513	41.220364	1668.389282	-590.104431	283.813446	1133.880859	-513.052307	-238.240112	1127.918701	-475.484589	297.324127	885.611633	-393.282166	-210.371735	887.846497	-468.497742	44.932873	964.089722	594.987549	18.613081	935.165833	598.197327	175.052582
-519.439026	122.701897	874.093994	-490.332428	-38.962368	867.953979	-593.526001	159.561081	500.321808	-557.710754	-108.788086	504.333984	-588.204651	169.024475	86.996635	-551.016296	-118.279190	89.313828	-535.223450	195.605530	1374.749512	-479.765533	-144.791306	1365.855469	-478.149414	41.285824	1392.272217	-480.617432	40.958439	1668.396973	-589.905273	283.738068	1133.903687	-512.984985	-238.252899	1127.892456	-475.227448	297.238892	885.677673	-393.306091	-210.503326	887.757446	-468.426056	44.899380	964.091248	594.994263	18.585915	935.177124	598.190613	175.033279
-519.341003	122.681816	874.081665	-490.243927	-38.955021	867.941223	-593.702820	159.612473	500.367432	-557.685364	-108.796761	504.322144	-588.330383	168.983765	86.998512	-551.021545	-118.282097	89.321854	-535.024414	195.544235	1374.790894	-479.654877	-144.868820	1365.817505	-478.005676	41.211647	1392.269165	-480.418945	40.679222	1668.401367	-589.692810	283.715973	1133.947876	-512.928223	-238.288757	1127.848755	-475.005798	297.294098	885.747314	-393.298401	-210.614395	887.662109	-468.315582	44.894520	964.071899	595.006775	18.575485	935.164917	598.203918	175.021652
-519.235535	122.715004	874.084351	-490.160461	-38.947964	867.923584	-593.682373	159.637680	500.381012	-557.611084	-108.757248	504.300537	-588.317566	168.992157	87.020058	-550.927612	-118.266670	89.308754	-534.825012	195.489380	1374.815063	-479.562805	-144.934967	1365.753418	-477.843842	41.105713	1392.248535	-480.278931	40.442085	1668.409668	-589.466125	283.677307	1133.985352	-512.838989	-238.313507	1127.756592	-474.734894	297.248352	885.828857	-393.288116	-210.702988	887.563843	-468.210419	44.899521	964.060730	595.001953	18.576292	935.176453	598.192810	174.999634
-519.112854	122.719116	874.077393	-490.069550	-38.959461	867.923218	-593.558716	159.661682	500.395569	-557.546936	-108.763481	504.305939	-588.286743	169.004196	87.027679	-550.935303	-118.266693	89.309479	-534.619934	195.445465	1374.839600	-479.436615	-145.024506	1365.683594	-477.676544	41.016529	1392.251099	-480.139709	40.208374	1668.420166	-589.261169	283.668762	1134.038452	-512.758362	-238.348206	1127.682861	-474.477081	297.193420	885.891174	-393.215515	-210.724167	887.480103	-468.092163	44.894428	964.052612	595.007629	18.569759	935.178894	598.211853	174.999054
-519.014954	122.716728	874.075012	-489.994904	-38.935482	867.906494	-593.508057	159.687500	500.367737	-557.537537	-108.748688	504.321899	-588.321838	168.990982	87.019470	-550.967590	-118.260719	89.319603	-534.409790	195.380890	1374.943481	-479.309143	-145.113342	1365.642090	-477.567169	41.042244	1392.388306	-480.001434	40.009327	1668.438477	-589.038086	283.664032	1134.102539	-512.685974	-238.358383	1127.623535	-474.193146	297.129303	885.969482	-393.161499	-210.757614	887.408997	-467.996735	44.893974	964.039856	594.993286	18.527674	935.170959	598.206909	174.986664
-518.908020	122.710114	874.095337	-489.910858	-38.959797	867.912354	-593.397461	159.646790	500.356873	-557.510254	-108.732391	504.328217	-588.284241	169.001678	87.018944	-550.929016	-118.260529	89.316452	-534.229736	195.290176	1374.945923	-479.198944	-145.199799	1365.593140	-477.423370	40.982067	1392.405762	-479.907257	39.788288	1668.440674	-588.843933	283.709869	1134.178711	-512.581421	-238.355606	1127.573120	-473.860199	296.904205	886.043701	-393.067505	-210.738617	887.331787	-467.891815	44.866493	964.049622	595.000488	18.527206	935.179199	598.200745	174.991119
-518.815308	122.667847	874.082336	-489.835663	-38.975258	867.903564	-592.896667	159.549332	500.290100	-557.484619	-108.751709	504.337891	-588.071777	169.082458	87.019447	-550.964294	-118.251068	89.322433	-534.021790	195.282928	1375.006714	-479.064026	-145.254547	1365.552124	-477.210510	40.775276	1392.288696	-479.729919	39.614326	1668.482788	-588.634888	283.701263	1134.267944	-512.468140	-238.363708	1127.501465	-473.532471	296.819916	886.138367	-392.947845	-210.690689	887.268311	-467.796814	44.838734	964.034302	594.999023	18.514973	935.182922	598.210266	174.954422
-518.700500	122.650917	874.089539	-489.735748	-39.018738	867.906311	-592.782959	159.543915	500.283752	-557.431946	-108.741112	504.325836	-588.055359	169.088425	87.015724	-550.946899	-118.244720	89.320953	-533.793823	195.220642	1375.072388	-478.934509	-145.309357	1365.486206	-477.042633	40.672981	1392.286377	-479.643219	39.449657	1668.519043	-588.382568	283.710724	1134.328247	-512.348877	-238.352966	1127.408081	-473.274414	296.888123	886.236328	-392.802704	-210.624390	887.206848	-467.683289	44.803310	964.037048	594.996704	18.527115	935.175415	598.214783	174.946426
-518.551270	122.659584	874.082764	-489.619598	-39.008663	867.898438	-592.683716	159.560181	500.273865	-557.409607	-108.744881	504.334229	-588.055054	169.088425	87.013748	-550.963745	-118.259125	89.342255	-533.579651	195.165939	1375.135498	-478.817078	-145.379745	1365.435059	-476.868896	40.596134	1392.296631	-479.515167	39.279175	1668.531372	-588.113220	283.758575	1134.440308	-512.215393	-238.277802	1127.301514	-473.031464	296.973389	886.324158	-392.636902	-210.528915	887.139343	-467.542267	44.806187	964.026672	594.989319	18.507593	935.188049	598.216003	174.928802
-518.420593	122.645485	874.077759	-489.518066	-39.053993	867.885437	-592.545776	159.556488	500.256470	-557.295410	-108.683884	504.327179	-588.033752	169.075851	87.005867	-550.931702	-118.260017	89.312904	-533.337585	195.104324	1375.181030	-478.682068	-145.433319	1365.383789	-476.698395	40.533756	1392.277466	-479.380554	39.104427	1668.556152	-587.860718	283.785522	1134.518799	-512.063660	-238.255508	1127.210205	-472.704132	296.937408	886.418579	-392.454193	-210.421448	887.072632	-467.414581	44.766964	964.013428	594.973694	18.467560	935.189575	598.239563	174.914246
-518.283264	122.579544	874.070557	-489.401001	-39.054329	867.890991	-592.395325	159.552887	500.241364	-557.255432	-108.672897	504.340759	-588.013184	169.062653	86.989502	-550.874451	-118.256065	89.331902	-533.128052	195.073486	1375.245239	-478.555756	-145.480652	1365.345947	-476.531464	40.456238	1392.276855	-479.222992	38.943310	1668.567627	-587.600464	283.875092	1134.583618	-511.919128	-238.189835	1127.104614	-472.482422	297.161041	886.535522	-392.245087	-210.271576	887.031433	-467.282104	44.738811	964.010376	594.943726	18.476278	935.181946	598.222473	174.914001
-518.164246	122.640526	874.077942	-489.296600	-39.063660	867.877869	-592.273865	159.554443	500.243988	-557.210632	-108.638008	504.339233	-587.976074	169.065201	87.001579	-550.878662	-118.221771	89.339516	-532.909119	195.024765	1375.287720	-478.424866	-145.524307	1365.295898	-476.334045	40.399132	1392.297485	-479.121948	38.777313	1668.571655	-587.367737	283.914032	1134.656250	-511.773285	-238.060913	1126.990112	-472.296051	297.414398	886.648010	-392.020447	-210.082840	886.986816	-467.158936	44.750408	964.003479	594.912842	18.468676	935.182312	598.211975	174.901749
-518.029419	122.633324	874.090332	-489.177521	-39.076958	867.889893	-592.149719	159.539719	500.227234	-557.144470	-108.614296	504.346008	-587.943054	169.082474	86.992661	-550.846069	-118.211487	89.345062	-532.671753	194.952332	1375.343506	-478.310394	-145.557343	1365.262329	-476.169800	40.314220	1392.319092	-478.984161	38.621384	1668.586548	-587.129150	283.977020	1134.766602	-511.603088	-237.948288	1126.871338	-472.052612	297.556366	886.740173	-391.775696	-209.872711	886.958679	-467.025696	44.737522	964.013306	594.899475	18.458118	935.178955	598.219971	174.885483
-517.850952	122.624069	874.110474	-489.049988	-39.099640	867.898315	-592.006531	159.536804	500.215424	-557.113281	-108.570786	504.361969	-587.935242	169.087326	86.980736	-550.866760	-118.212540	89.340446	-532.460144	194.905075	1375.403076	-478.171356	-145.612076	1365.218140	-475.978363	40.230701	1392.318237	-478.840485	38.483616	1668.600098	-586.854675	284.063446	1134.841187	-511.410034	-237.857635	1126.765503	-471.765625	297.688416	886.844055	-391.487823	-209.650146	886.930908	-466.868469	44.703831	964.026489	594.890442	18.458015	935.174316	598.224731	174.900955
-517.730774	122.628304	874.109497	-488.941040	-39.121407	867.882080	-591.929016	159.512604	500.243256	-557.014832	-108.506699	504.345978	-587.945129	169.067337	86.990425	-550.820862	-118.202530	89.328049	-532.234375	194.853973	1375.424683	-478.039886	-145.656952	1365.170044	-475.790710	40.170185	1392.351563	-478.653015	38.330910	1668.590210	-586.577820	284.153564	1134.948242	-511.216095	-237.845871	1126.704346	-471.492401	297.900970	886.919617	-391.211609	-209.423386	886.911682	-466.724091	44.689049	964.006348	594.880859	18.451355	935.170654	598.231262	174.869720
-517.541992	122.638809	874.101685	-488.785828	-39.136829	867.879944	-591.776428	159.526688	500.236328	-556.939453	-108.480499	504.323090	-587.911377	169.063477	87.024101	-550.809021	-118.212257	89.326714	-531.993713	194.825958	1375.481567	-477.894379	-145.696381	1365.115112	-475.591949	40.101635	1392.345825	-478.542999	38.249069	1668.621216	-586.311340	284.256958	1135.015625	-511.017883	-237.766388	1126.634888	-471.200348	298.082092	887.014832	-390.894989	-209.133743	886.892883	-466.541748	44.683765	963.997375	594.837585	18.429474	935.176086	598.221741	174.878647
-517.397461	122.643936	874.099487	-488.656555	-39.133003	867.868103	-592.259644	159.704025	500.372681	-556.863037	-108.410202	504.313232	-588.221558	168.939560	87.043503	-550.761353	-118.204544	89.330841	-531.769348	194.812347	1375.509521	-477.724182	-145.726501	1365.062622	-475.407196	40.047932	1392.370117	-478.364990	38.155994	1668.664795	-586.021484	284.334686	1135.088623	-510.803436	-237.712570	1126.564819	-470.999878	298.472870	887.102539	-390.570801	-208.849915	886.893555	-466.386383	44.682785	963.983215	594.825623	18.418221	935.172241	598.222595	174.876312
-517.248657	122.616280	874.096008	-488.527405	-39.167015	867.866577	-591.607178	159.518509	500.235016	-556.698303	-108.296585	504.303192	-587.935303	169.035065	87.013840	-550.753845	-118.207634	89.306297	-531.501526	194.781097	1375.548340	-477.573120	-145.774628	1365.019775	-475.228119	39.997677	1392.361206	-478.205841	38.047131	1668.670776	-585.764526	284.456543	1135.188965	-510.593475	-237.653366	1126.511230	-470.696808	298.505402	887.150940	-390.254272	-208.553391	886.895935	-466.230896	44.651653	963.974243	594.833069	18.429804	935.168152	598.245605	174.877563
-517.092102	122.592400	874.081421	-488.384888	-39.180523	867.850769	-591.461975	159.491226	500.237823	-556.661377	-108.257469	504.289307	-587.887146	169.049606	87.011909	-550.687378	-118.191216	89.317879	-531.265869	194.758377	1375.562134	-477.419586	-145.808807	1364.978271	-475.033142	39.960705	1392.379517	-478.051208	37.940853	1668.691650	-585.510498	284.566406	1135.269043	-510.384705	-237.531555	1126.430786	-470.454132	298.704407	887.225037	-389.934723	-208.277924	886.885925	-466.058716	44.633640	963.950073	594.808960	18.427767	935.178284	598.243835	174.874176
-516.921387	122.574409	874.094177	-488.248169	-39.198544	867.847046	-591.346069	159.462296	500.221802	-556.522949	-108.165176	504.277008	-587.905579	169.043442	87.004768	-550.637634	-118.170006	89.297409	-531.027100	194.722656	1375.592163	-477.230225	-145.817719	1364.948608	-474.829773	39.900524	1392.375122	-477.887512	37.834290	1668.702271	-585.257935	284.652191	1135.335449	-510.166565	-237.414780	1126.333374	-470.199280	298.956329	887.276672	-389.592377	-207.959564	886.872742	-465.886749	44.601967	963.947815	594.789246	18.403448	935.176086	598.245605	174.883301
-516.730957	122.587776	874.085510	-488.079529	-39.187904	867.838074	-591.223450	159.470230	500.230255	-556.398804	-108.069771	504.240814	-587.892700	169.047913	87.001549	-550.659851	-118.182976	89.297348	-530.773438	194.710968	1375.601685	-477.056671	-145.875977	1364.916748	-474.631409	39.859718	1392.391846	-477.733582	37.743248	1668.709229	-584.969910	284.775024	1135.391113	-509.940643	-237.292252	1126.249390	-469.980072	299.277618	887.340088	-389.240540	-207.616302	886.873230	-465.697815	44.610615	963.935425	594.776489	18.424803	935.173767	598.236633	174.893250
-516.539551	122.545120	874.083618	-487.918121	-39.186085	867.833496	-591.141479	159.494247	500.263153	-556.263855	-107.975777	504.208557	-587.928528	169.035645	87.000633	-550.501526	-118.168732	89.301521	-530.530029	194.673355	1375.636353	-476.855835	-145.927475	1364.890259	-474.439148	39.879761	1392.478271	-477.599854	37.642067	1668.702393	-584.664490	284.868927	1135.414795	-509.709442	-237.180222	1126.175049	-469.717194	299.543762	887.408142	-388.860046	-207.294983	886.883362	-465.499115	44.586899	963.923462	594.753662	18.415638	935.165466	598.231873	174.893005
-516.324829	122.558228	874.064392	-487.739594	-39.193211	867.839844	-590.985474	159.477814	500.263763	-556.085815	-107.817070	504.163788	-587.877197	169.008987	87.023972	-550.391479	-118.167114	89.293053	-530.276184	194.638611	1375.667969	-476.670013	-145.935745	1364.863647	-474.246063	39.864037	1392.487915	-477.389984	37.539043	1668.699341	-584.375916	285.018402	1135.482544	-509.454620	-237.044922	1126.102661	-469.444244	299.726288	887.467712	-388.480042	-206.932159	886.902954	-465.287079	44.598988	963.910645	594.760071	18.404804	935.175049	598.253357	174.896317
-516.130066	122.544930	874.081238	-487.564453	-39.218422	867.844421	-590.827454	159.463379	500.266937	-556.583618	-108.836441	504.539551	-587.865112	169.012787	87.017548	-550.851685	-118.185509	89.411949	-530.022217	194.640854	1375.696167	-476.483704	-145.944794	1364.843994	-474.044556	39.814770	1392.493774	-477.226563	37.453701	1668.712524	-584.104126	285.105103	1135.512451	-509.209137	-236.880875	1125.999634	-469.174103	299.979523	887.517090	-388.109192	-206.612579	886.923462	-465.085754	44.571133	963.915161	594.764587	18.426392	935.173340	598.253967	174.898941
-515.892151	122.566467	874.066650	-487.359955	-39.200089	867.836548	-590.658569	159.435333	500.247223	-556.561279	-108.875572	504.575500	-587.830322	169.005188	87.006233	-550.851868	-118.181229	89.423790	-529.796509	194.622910	1375.682251	-476.296814	-145.936432	1364.828003	-473.813324	39.764503	1392.442139	-477.067810	37.374554	1668.729858	-583.859253	285.207092	1135.554810	-508.981812	-236.766327	1125.913574	-468.930298	300.232452	887.544739	-387.750275	-206.293625	886.936035	-464.859406	44.588261	963.901978	594.750671	18.447300	935.166138	598.258972	174.902786
-515.677917	122.554794	874.047729	-487.161682	-39.222980	867.823792	-590.526550	159.455032	500.257538	-556.415283	-108.848412	504.565430	-587.829529	169.005188	87.003540	-550.801086	-118.178818	89.419312	-529.534973	194.631912	1375.684570	-476.115540	-145.934448	1364.809204	-473.590942	39.727997	1392.445801	-476.904572	37.308884	1668.732056	-583.573608	285.326630	1135.585693	-508.725586	-236.642792	1125.837891	-468.665863	300.491760	887.567322	-387.376221	-205.939987	886.939636	-464.633820	44.574406	963.878357	594.744446	18.444305	935.158813	598.263672	174.905792
-515.436401	122.594856	874.062317	-486.925446	-39.244701	867.823486	-590.398438	159.442398	500.271637	-556.324158	-108.831085	504.584503	-587.804871	169.157654	87.196114	-550.754211	-118.174835	89.409172	-529.270935	194.648392	1375.700684	-475.929108	-145.921143	1364.784424	-473.359894	39.726646	1392.450073	-476.780273	37.281914	1668.757324	-583.259460	285.468506	1135.636597	-508.466827	-236.498718	1125.755493	-468.423706	300.763214	887.607849	-386.990814	-205.640381	886.952271	-464.386383	44.574329	963.882446	594.769897	18.474220	935.148254	598.273926	174.936737
-515.256714	122.561852	874.050171	-486.752258	-39.253162	867.809998	-590.324463	159.455643	500.311127	-556.229065	-108.808098	504.600586	-587.849060	169.139023	87.222412	-550.747559	-118.173996	89.410568	-528.971497	194.654205	1375.707275	-475.731201	-145.926758	1364.746826	-473.114380	39.717354	1392.450317	-476.615662	37.227314	1668.774658	-582.978882	285.570129	1135.681763	-508.203461	-236.379181	1125.678467	-468.164703	300.961365	887.628845	-386.598450	-205.284760	886.971252	-464.188904	44.555813	963.861206	594.760742	18.496847	935.158997	598.275085	174.933548
-515.032593	122.548477	874.057068	-486.524994	-39.288250	867.796875	-590.215393	159.480118	500.327271	-556.110840	-108.802559	504.607300	-587.840393	169.142868	87.244019	-550.775391	-118.163765	89.416969	-528.724487	194.656815	1375.722778	-475.476532	-145.919220	1364.730469	-472.874573	39.719360	1392.458008	-476.408661	37.192501	1668.824341	-582.710205	285.678253	1135.714355	-507.919220	-236.279526	1125.623779	-467.930481	301.151978	887.663940	-386.183441	-204.928452	887.014282	-463.944763	44.523949	963.851013	594.771179	18.498833	935.156189	598.270752	174.950424
-514.784973	122.533409	874.066467	-486.304047	-39.265026	867.784180	-590.050110	159.463547	500.321777	-555.977722	-108.753914	504.603790	-587.837097	169.144196	87.269951	-550.720459	-118.149963	89.406418	-528.454773	194.690186	1375.730713	-475.232391	-145.897812	1364.713501	-472.631592	39.730465	1392.454956	-476.244843	37.143314	1668.848877	-582.434509	285.744690	1135.728027	-507.643951	-236.162827	1125.584839	-467.704437	301.338074	887.669312	-385.811371	-204.638641	887.044861	-463.699646	44.512001	963.845581	594.783447	18.509638	935.143066	598.289368	174.949173
-514.532898	122.514259	874.057556	-486.070435	-39.309479	867.783813	-590.772705	159.762466	500.517120	-555.874451	-108.736786	504.612457	-588.258728	168.975159	87.311623	-550.625732	-118.156555	89.461006	-528.188965	194.691986	1375.740112	-474.957947	-145.883072	1364.699341	-472.417755	39.737999	1392.466797	-476.084595	37.102448	1668.878418	-582.161560	285.845398	1135.781372	-507.343109	-236.000778	1125.534912	-467.440338	301.545319	887.669434	-385.425293	-204.356842	887.094116	-463.441895	44.483311	963.834900	594.803650	18.522205	935.154602	598.301025	174.965225
-514.249573	122.565948	874.060425	-485.832825	-39.260506	867.772522	-591.036743	159.905609	500.644073	-555.764221	-108.725021	504.646271	-588.417358	168.927124	87.312492	-550.664734	-118.155327	89.476768	-527.911621	194.708115	1375.732666	-474.714935	-145.891968	1364.672852	-472.160919	39.752090	1392.477783	-475.920319	37.073925	1668.895264	-581.885315	285.980286	1135.796875	-507.055450	-235.892899	1125.511230	-467.176819	301.693420	887.662231	-385.033691	-204.077103	887.131592	-463.169464	44.517307	963.826477	594.808533	18.517447	935.146545	598.313049	174.983231
-513.962280	122.567993	874.020630	-485.575439	-39.260334	867.762695	-590.536011	159.818604	500.557190	-555.609619	-108.637802	504.631500	-588.237732	168.968414	87.286652	-550.613220	-118.130676	89.469261	-527.610107	194.731537	1375.734375	-474.445343	-145.878250	1364.654175	-471.907501	39.768253	1392.462158	-475.752899	37.036762	1668.905273	-581.610718	286.045471	1135.776001	-506.771912	-235.699844	1125.406616	-466.932373	301.831329	887.655945	-384.609894	-203.779373	887.146606	-462.879272	44.532181	963.794128	594.808838	18.537712	935.143677	598.308716	174.984436
-513.684448	122.543694	873.995972	-485.294220	-39.264473	867.750305	-590.323181	159.814957	500.569977	-555.430115	-108.633774	504.638611	-588.188904	168.966644	87.324005	-550.587036	-118.125816	89.451851	-527.294678	194.757584	1375.729858	-474.173798	-145.848709	1364.639893	-471.624634	39.777794	1392.447144	-475.556976	36.978264	1668.882568	-581.318115	286.109863	1135.772095	-506.464722	-235.505264	1125.311768	-466.665710	301.921051	887.643372	-384.207031	-203.535904	887.161133	-462.579437	44.530060	963.767212	594.838623	18.574463	935.143250	598.336853	175.005020
-513.404724	122.619728	874.002808	-485.016846	-39.269928	867.751343	-590.374146	159.900330	500.641785	-555.277954	-108.627502	504.639343	-588.262451	168.785049	87.136162	-550.543518	-118.113441	89.450867	-527.006714	194.795181	1375.708984	-473.880096	-145.799927	1364.631592	-471.343719	39.810692	1392.461304	-475.370483	36.965050	1668.893799	-581.034485	286.166595	1135.758423	-506.133667	-235.434479	1125.258423	-466.419647	302.013214	887.631226	-383.823822	-203.309326	887.153625	-462.287323	44.562618	963.765808	594.839294	18.582520	935.143005	598.333313	175.020294
-513.109802	122.627403	873.997559	-484.752960	-39.245625	867.762390	-589.939392	159.821609	500.598816	-555.156250	-108.627792	504.696838	-588.182129	168.967468	87.373161	-550.587830	-118.113129	89.463104	-526.729858	194.837631	1375.694946	-473.582581	-145.767197	1364.644775	-471.065033	39.831993	1392.434937	-475.184631	36.956795	1668.912720	-580.738037	286.243835	1135.749390	-505.805664	-235.363342	1125.225586	-466.148346	302.085876	887.624207	-383.442444	-203.081024	887.179443	-462.002014	44.582283	963.766296	594.856018	18.583120	935.124634	598.352539	175.030579
-512.805603	122.701744	874.021240	-484.472443	-39.212589	867.760742	-589.692505	159.817291	500.606445	-555.013367	-108.623032	504.707733	-588.136597	168.969315	87.362831	-550.535156	-118.091568	89.496880	-526.462463	194.846252	1375.687012	-473.306641	-145.712845	1364.658691	-470.793762	39.872982	1392.447998	-475.009644	36.949253	1668.928223	-580.471069	286.266846	1135.738770	-505.466309	-235.318390	1125.198120	-465.862244	302.195129	887.623718	-383.076752	-202.921783	887.198181	-461.700470	44.617023	963.774170	594.879761	18.575426	935.129700	598.367798	175.044159
-512.482788	122.709839	874.022461	-484.158234	-39.193604	867.759888	-588.248474	159.454422	500.316925	-554.918091	-108.649513	504.762848	-587.555176	169.119781	87.275047	-550.609680	-118.096375	89.509056	-526.163269	194.887024	1375.673462	-473.003296	-145.672714	1364.683472	-470.519073	39.913967	1392.466309	-474.866058	36.968033	1668.950439	-580.212646	286.329041	1135.718384	-505.117401	-235.223953	1125.196167	-465.588928	302.254028	887.628235	-382.707947	-202.746094	887.220581	-461.367889	44.630287	963.768799	594.908936	18.594471	935.120911	598.399780	175.069092
-512.166138	122.694038	874.006897	-483.836090	-39.210064	867.745300	-587.801331	159.403458	500.260620	-554.782227	-108.670181	504.811798	-587.412231	169.174042	87.284744	-550.617249	-118.061333	89.528183	-525.869507	194.938889	1375.652100	-472.689758	-145.628525	1364.661133	-470.223053	39.930168	1392.478027	-474.618134	36.950359	1668.953247	-579.932922	286.345795	1135.687134	-504.774597	-235.124268	1125.189453	-465.278992	302.312500	887.611206	-382.330994	-202.575348	887.248047	-461.027954	44.619854	963.745361	594.913696	18.579334	935.117188	598.416565	175.063187
-511.790131	122.705223	873.993225	-483.463776	-39.193398	867.732483	-587.413818	159.390656	500.234833	-554.663513	-108.640045	504.833466	-587.325500	169.198044	87.279976	-550.617493	-118.059731	89.548531	-525.571411	194.990143	1375.622437	-472.345673	-145.575500	1364.651367	-469.912567	39.978706	1392.485352	-474.456665	36.992355	1668.967163	-579.662781	286.363098	1135.664917	-504.406281	-235.044662	1125.169922	-464.986725	302.331543	887.574829	-381.931396	-202.477173	887.255981	-460.649261	44.634403	963.730347	594.968750	18.610367	935.113220	598.442871	175.088364
-511.418793	122.715126	873.976196	-483.098541	-39.117634	867.708740	-588.873718	159.922104	500.649017	-554.494568	-108.619125	504.847626	-588.130188	168.900162	87.396561	-550.597107	-118.064087	89.544106	-525.250549	195.037323	1375.563721	-471.986328	-145.526367	1364.633545	-469.608948	40.025131	1392.471069	-474.226135	37.019218	1668.963257	-579.358032	286.395142	1135.655029	-504.053589	-234.944351	1125.145020	-464.667328	302.311462	887.536438	-381.513306	-202.392914	887.253418	-460.273102	44.674664	963.706848	594.978271	18.621527	935.104797	598.452576	175.059967
-511.009644	122.755867	873.966736	-482.728729	-39.082325	867.702087	-587.261536	159.523941	500.338135	-554.317932	-108.546471	504.863098	-587.445923	169.120911	87.367386	-550.591736	-118.049164	89.552917	-524.959351	195.067383	1375.539673	-471.675964	-145.485062	1364.637329	-469.292633	40.070137	1392.446655	-473.988586	37.070580	1668.968506	-579.039551	286.414612	1135.602661	-503.659607	-235.052414	1125.244507	-464.386902	302.378906	887.506104	-381.153687	-202.278046	887.256531	-459.875580	44.706726	963.695801	595.009033	18.627413	935.100220	598.486816	175.064377
-510.640533	122.816223	873.963989	-482.364655	-39.055786	867.703003	-586.720581	159.434357	500.288391	-554.161682	-108.539879	504.897339	-587.246460	169.203400	87.367493	-550.548462	-118.057045	89.568893	-524.646179	195.123413	1375.513184	-471.349884	-145.431778	1364.615479	-468.980713	40.119827	1392.403931	-473.752350	37.110931	1668.956299	-578.717407	286.458740	1135.530884	-503.291199	-234.975906	1125.242310	-464.138245	302.479675	887.455994	-380.765320	-202.244736	887.244568	-459.502441	44.751755	963.692261	595.050415	18.620520	935.118835	598.509033	175.072220
-510.311371	122.890839	873.951721	-482.028534	-39.015717	867.697205	-586.516968	159.457260	500.294617	-553.980408	-108.474174	504.946930	-587.253845	169.157516	87.373871	-550.524231	-118.027664	89.565956	-524.357788	195.203369	1375.478516	-471.029572	-145.379791	1364.620483	-468.659454	40.168518	1392.398315	-473.533936	37.154816	1668.954224	-578.425171	286.475159	1135.460938	-502.917542	-234.983047	1125.255005	-463.835663	302.482239	887.392395	-380.405121	-202.172684	887.238403	-459.166046	44.814529	963.681519	595.070679	18.609140	935.101807	598.533020	175.072495
-509.958557	122.887985	873.949524	-481.637085	-39.019451	867.700562	-586.335022	159.443802	500.299133	-553.776794	-108.423042	504.963409	-587.261658	168.957001	87.158463	-550.510437	-117.993546	89.602379	-524.031677	195.244308	1375.438232	-470.681549	-145.316177	1364.620483	-468.355469	40.230213	1392.370239	-473.254761	37.221184	1668.971313	-578.122559	286.499756	1135.415161	-502.559875	-234.954697	1125.273438	-463.525085	302.431274	887.327148	-380.025360	-202.142090	887.250000	-458.789581	44.824074	963.679993	595.129333	18.647606	935.100281	598.556152	175.095871
-509.558868	122.869904	873.910583	-481.237305	-38.992527	867.677063	-586.194031	159.471893	500.327637	-553.570251	-108.365623	504.999268	-587.258911	168.938599	87.155289	-550.466675	-117.994270	89.602295	-523.709473	195.291092	1375.373901	-470.297607	-145.273895	1364.615356	-468.051300	40.292023	1392.359985	-472.939758	37.268448	1668.944092	-577.800049	286.499573	1135.338013	-502.172852	-234.892624	1125.269653	-463.179718	302.339172	887.246094	-379.658295	-202.162094	887.237671	-458.380310	44.839985	963.644592	595.134583	18.655989	935.089966	598.566040	175.093567
-509.117889	122.870186	873.866882	-480.815735	-38.983418	867.667358	-586.062561	159.493668	500.366608	-553.396423	-108.310661	505.053711	-587.487610	169.179260	87.384537	-550.446411	-117.991615	89.651237	-523.379517	195.334122	1375.349609	-469.930511	-145.230545	1364.613647	-467.740173	40.353134	1392.319702	-472.658417	37.340408	1668.921387	-577.462219	286.482910	1135.270752	-501.775452	-234.800690	1125.216064	-462.859009	302.299683	887.190308	-379.268616	-202.192963	887.237732	-457.950867	44.859562	963.618164	595.175781	18.619654	935.087097	598.628540	175.082184
-508.654236	122.861168	873.820435	-480.373566	-38.988121	867.640015	-585.875244	159.454391	500.388916	-553.183899	-108.277023	505.104950	-587.428589	169.180801	87.442322	-550.514404	-117.992569	89.652496	-523.056396	195.381622	1375.275391	-469.546234	-145.173126	1364.637329	-467.398926	40.395561	1392.289795	-472.402832	37.441505	1668.906982	-577.158936	286.481110	1135.208374	-501.381226	-234.761383	1125.203491	-462.510010	302.196838	887.120728	-378.870178	-202.215302	887.238831	-457.494781	44.859470	963.579773	595.190918	18.610819	935.088562	598.654602	175.086975
-508.234467	122.871506	873.829346	-479.942688	-38.986389	867.627930	-585.718689	159.475037	500.446869	-553.028748	-108.229874	505.144135	-587.386353	169.178528	87.494507	-550.533325	-117.991798	89.690544	-522.718750	195.430832	1375.208496	-469.171417	-145.119949	1364.639404	-467.046570	40.475903	1392.280273	-472.115601	37.505753	1668.887939	-576.846741	286.456055	1135.118408	-500.997864	-234.840729	1125.283691	-462.180145	302.164917	887.029907	-378.448090	-202.264038	887.246887	-457.062897	44.857086	963.575867	595.232483	18.631897	935.075623	598.682495	175.105667
-507.823303	122.849159	873.806458	-479.501648	-38.983051	867.633789	-585.516479	159.458069	500.452789	-552.886414	-108.200989	505.232605	-587.299500	169.162659	87.547150	-550.554443	-118.000137	89.725197	-522.407593	195.477020	1375.155640	-468.841156	-145.070099	1364.644165	-466.720703	40.516232	1392.266968	-471.841522	37.599831	1668.840454	-576.492615	286.438599	1135.006592	-500.588898	-234.854462	1125.294556	-461.826233	302.074768	886.952393	-378.022278	-202.331604	887.260559	-456.639954	44.870811	963.567871	595.262817	18.639261	935.060059	598.720581	175.114441
-507.441437	122.870872	873.798218	-479.073517	-38.960194	867.619568	-585.374207	159.439651	500.497742	-552.775635	-108.181961	505.294556	-587.251648	169.149643	87.579147	-550.601746	-117.970627	89.760674	-522.093384	195.552658	1375.104126	-468.490875	-145.012009	1364.640503	-466.399353	40.581757	1392.255859	-471.454468	37.704990	1668.827393	-576.136841	286.391571	1134.926025	-500.173706	-234.812088	1125.260498	-461.458008	301.941803	886.852356	-377.611664	-202.395981	887.274048	-456.224213	44.902302	963.552063	595.266968	18.623674	935.059082	598.735657	175.120529
-507.029480	122.911530	873.803894	-478.658966	-38.914852	867.611511	-585.308777	159.452682	500.547729	-552.729614	-108.117767	505.420807	-587.272339	169.122208	87.669380	-550.680664	-117.980095	89.794868	-521.792297	195.598404	1375.040405	-468.143860	-144.933914	1364.645996	-466.065186	40.648426	1392.239380	-471.103302	37.809471	1668.793701	-575.798096	286.396332	1134.848511	-499.790222	-234.727646	1125.223267	-461.109436	301.850800	886.776672	-377.236969	-202.503448	887.263977	-455.799530	44.940292	963.546448	595.252808	18.635178	935.034363	598.742065	175.116928
-506.691162	122.882309	873.772095	-478.278351	-38.918369	867.603455	-585.323364	159.512802	500.606262	-552.652954	-108.064842	505.537659	-587.298279	169.058884	87.734413	-550.735229	-117.982346	89.852577	-521.460571	195.659439	1374.998779	-467.794250	-144.889633	1364.648315	-465.729645	40.702419	1392.223389	-470.758118	37.917854	1668.766479	-575.472656	286.308380	1134.734375	-499.384399	-234.761414	1125.283081	-460.727783	301.735840	886.703125	-376.819366	-202.617737	887.294312	-455.424042	44.950764	963.519287	595.280396	18.621208	935.043213	598.778137	175.111160
-506.320862	122.925362	873.783325	-477.887939	-38.898277	867.583984	-585.229675	159.519958	500.636597	-552.527588	-108.103508	505.545349	-587.063904	168.809830	87.619095	-550.759827	-117.966415	89.869026	-521.110046	195.731659	1374.935303	-467.416931	-144.817413	1364.649292	-465.399353	40.784744	1392.220093	-470.377411	38.036121	1668.750488	-575.091553	286.240479	1134.646118	-498.958740	-234.800064	1125.342407	-460.301483	301.643585	886.628723	-376.371063	-202.726715	887.338867	-455.031708	44.971203	963.510742	595.303101	18.603102	935.023376	598.811279	175.136948
-506.000122	122.881218	873.782043	-477.560699	-38.902260	867.581238	-586.701599	160.040421	501.059509	-552.408447	-108.132973	505.542480	-587.776245	168.538452	87.798584	-550.793213	-117.986198	89.918831	-520.821228	195.792847	1374.891113	-467.047791	-144.748520	1364.710449	-465.044922	40.860184	1392.223389	-469.936157	38.147308	1668.720581	-574.722412	286.232239	1134.544678	-498.534485	-234.819717	1125.405762	-459.823151	301.440430	886.394470	-375.948761	-202.899139	887.391479	-454.679108	44.954014	963.497070	595.308716	18.647520	935.008667	598.816467	175.144684
-505.676880	122.923744	873.795715	-477.217529	-38.871597	867.599060	-585.196350	159.591278	500.757782	-552.330811	-108.093811	505.640076	-587.083435	168.726639	87.768547	-550.737122	-117.986435	89.959061	-520.493347	195.851364	1374.854004	-466.648224	-144.685059	1364.746826	-464.721680	40.897888	1392.214600	-469.611633	38.305496	1668.691162	-574.343201	286.207092	1134.452637	-498.161896	-234.813644	1125.453735	-459.375061	301.245178	886.293213	-375.551270	-203.035385	887.442261	-454.335724	44.999275	963.508484	595.333313	18.634829	934.999146	598.838501	175.170578
-505.393127	122.947235	873.810486	-476.914429	-38.817146	867.604553	-584.968140	159.609955	500.811493	-552.209351	-108.170990	505.678497	-586.967041	168.715897	87.837532	-550.838806	-117.980316	90.006973	-520.178650	195.882034	1374.818481	-466.266846	-144.644547	1364.794556	-464.384094	40.964382	1392.210449	-469.188477	38.436382	1668.695923	-574.002197	286.136627	1134.379883	-497.734833	-234.865250	1125.535034	-458.943085	301.084625	886.235535	-375.151276	-203.157471	887.508667	-454.012604	45.043617	963.506531	595.325989	18.617731	935.001953	598.839783	175.138229
-505.164276	122.940674	873.818909	-476.655823	-38.820560	867.632385	-586.382996	160.109756	501.211609	-552.014893	-108.173271	505.687103	-587.691650	168.492111	88.025818	-550.816650	-117.987976	90.025047	-519.865051	195.947052	1374.770386	-465.909210	-144.570007	1364.877319	-464.047729	41.021687	1392.213989	-468.750580	38.586735	1668.704468	-573.617126	286.085571	1134.344482	-497.295197	-234.901291	1125.602051	-458.544586	301.033142	886.196838	-374.704529	-203.355515	887.595581	-453.732300	45.063698	963.509216	595.329407	18.601086	935.000244	598.856689	175.153625
-504.981384	122.933609	873.873352	-476.412476	-38.798702	867.685364	-585.112366	159.788925	500.999512	-551.832153	-108.209763	505.723480	-587.133606	168.670319	88.027252	-550.824097	-118.019493	90.094719	-519.519897	196.015198	1374.743408	-465.557068	-144.518066	1364.925781	-463.701294	41.089966	1392.238037	-468.291779	38.750488	1668.716553	-573.238037	286.027588	1134.291504	-496.826935	-235.129745	1125.822632	-458.151215	300.942444	886.227234	-374.250153	-203.533356	887.687988	-453.484344	45.091412	963.548340	595.334290	18.602547	935.001404	598.855835	175.136353
-504.826447	122.932037	873.906555	-476.235229	-38.776337	867.734375	-584.919067	159.843201	501.021149	-551.656921	-108.235901	505.774078	-587.042908	168.685120	88.092606	-550.835205	-118.033226	90.133163	-519.188599	196.071869	1374.756226	-465.197174	-144.453354	1365.022461	-463.359100	41.149860	1392.260498	-467.793274	38.920948	1668.763184	-572.823792	286.034973	1134.279663	-496.419525	-235.179001	1125.938232	-457.684082	300.716339	886.141602	-373.821625	-203.679871	887.792969	-453.283142	45.123245	963.574646	595.354004	18.634657	934.974731	598.880005	175.163696
-504.745148	122.940506	873.970703	-476.106934	-38.767071	867.779297	-586.075073	160.318817	501.402191	-551.462830	-108.284233	505.802185	-587.686584	168.468582	88.234894	-550.833191	-118.044319	90.182724	-518.858093	196.116608	1374.744507	-464.847504	-144.365295	1365.122192	-463.030090	41.227619	1392.295410	-467.351074	39.081429	1668.769653	-572.452271	285.973663	1134.202271	-495.997345	-235.197006	1126.052124	-457.274109	300.562653	886.201111	-373.396484	-203.853516	887.900635	-453.132568	45.140697	963.610474	595.383850	18.613235	934.984863	598.914124	175.126160
-504.698517	122.934731	874.051331	-476.038177	-38.747097	867.833435	-585.024292	160.094421	501.227081	-551.307312	-108.355865	505.836914	-587.225708	168.614792	88.239990	-550.823547	-118.042000	90.231651	-518.561218	196.165039	1374.760620	-464.464111	-144.262894	1365.249268	-462.697937	41.304241	1392.337524	-466.838135	39.272884	1668.818481	-572.102539	285.929413	1134.185425	-495.587830	-235.195099	1126.210693	-456.790314	300.358276	886.221985	-372.981903	-204.045822	888.034973	-453.026245	45.147594	963.658325	595.384094	18.610010	934.983826	598.929016	175.125427
-504.727844	122.891014	874.119751	-476.027405	-38.768276	867.910583	-584.917725	160.167145	501.272095	-551.185852	-108.391502	505.873718	-587.257263	168.609863	88.320709	-550.930359	-118.050224	90.254356	-518.277283	196.233597	1374.777710	-464.144470	-144.161606	1365.376953	-462.368317	41.360207	1392.401001	-466.329346	39.434250	1668.871826	-571.763184	285.904724	1134.193115	-495.166077	-235.290710	1126.370117	-456.274689	299.996124	886.219055	-372.584595	-204.172791	888.162842	-452.991302	45.138412	963.712524	595.404236	18.623518	934.969727	598.956970	175.147110
-504.739807	122.889229	874.198181	-476.005859	-38.808346	867.983093	-584.884033	160.264908	501.333649	-551.034973	-108.426399	505.919708	-587.299194	168.609344	88.356529	-550.930359	-118.048401	90.288277	-517.953064	196.306335	1374.826294	-463.816040	-144.085129	1365.489258	-462.051666	41.412510	1392.451660	-465.754669	39.628460	1668.937378	-571.379272	285.914825	1134.235107	-494.777618	-235.183151	1126.437500	-455.903076	299.979248	886.247864	-372.146637	-204.326019	888.326233	-452.950806	45.128021	963.773193	595.409424	18.598343	934.970642	598.973083	175.127472
-504.818939	122.849731	874.273315	-476.052399	-38.811817	868.048523	-584.879333	160.369644	501.402588	-550.949890	-108.507637	505.960419	-587.359985	168.581329	88.431221	-550.911682	-118.082848	90.361588	-517.665833	196.343277	1374.868408	-463.478271	-144.035599	1365.625488	-461.761108	41.476948	1392.478027	-465.225616	39.797398	1668.984741	-571.028625	285.856232	1134.235229	-494.357208	-235.244064	1126.624268	-455.554932	299.880585	886.325256	-371.728760	-204.492615	888.515747	-452.957825	45.120029	963.820496	595.427490	18.596878	934.956421	598.989441	175.146820
-504.929565	122.828873	874.347961	-476.130859	-38.802788	868.116272	-584.883423	160.476227	501.472107	-550.875061	-108.547737	505.965912	-587.436951	168.547195	88.469032	-550.935913	-118.078934	90.353386	-517.405334	196.375092	1374.893066	-463.134979	-143.974915	1365.736816	-461.451599	41.570175	1392.525146	-464.685059	39.960716	1668.982178	-570.726563	285.797607	1134.256104	-493.930420	-235.453079	1126.909302	-455.104187	299.621643	886.362976	-371.315399	-204.661804	888.717651	-453.005951	45.127201	963.872437	595.425781	18.583113	934.967651	598.999023	175.132263
-505.036438	122.835541	874.434021	-476.243805	-38.794666	868.179382	-584.849365	160.536774	501.513733	-550.856934	-108.598099	505.973938	-587.459229	168.541092	88.522369	-550.980042	-118.091118	90.373940	-517.116760	196.417999	1374.964600	-462.814728	-143.872025	1365.856201	-461.127991	41.633018	1392.561646	-464.118774	40.178654	1669.039429	-570.407227	285.766418	1134.298096	-493.557739	-235.523315	1127.091431	-454.664063	299.341003	886.448853	-370.954102	-204.798874	888.909546	-453.079437	45.127121	963.932495	595.440674	18.580399	934.976929	599.013733	175.130020
-505.212799	122.786118	874.500793	-476.391754	-38.848320	868.241150	-584.877136	160.619644	501.540344	-550.844360	-108.673637	505.970245	-587.552307	168.499771	88.560684	-550.947998	-118.095108	90.372742	-516.853943	196.457184	1375.016357	-462.501251	-143.799988	1366.012207	-460.843109	41.707962	1392.591553	-463.592621	40.381287	1669.076294	-570.120056	285.728699	1134.369141	-493.194885	-235.552307	1127.271851	-454.193817	299.032379	886.506470	-370.553070	-204.943634	889.113098	-453.199799	45.087345	963.979431	595.430664	18.577267	934.969727	599.025024	175.109024
-505.402252	122.750168	874.566528	-476.572784	-38.885025	868.271423	-584.904907	160.667984	501.579437	-550.850891	-108.719734	505.978577	-587.592224	168.485336	88.574394	-551.007874	-118.094002	90.377563	-516.609924	196.494705	1375.060303	-462.213531	-143.727142	1366.137817	-460.596405	41.758663	1392.640625	-463.076385	40.574379	1669.076294	-569.836853	285.694000	1134.396973	-492.849915	-235.588348	1127.473999	-453.813446	298.835480	886.608276	-370.188965	-205.079086	889.320801	-453.335449	45.042263	964.007568	595.464233	18.573904	934.970154	599.061401	175.114319
-505.687103	122.676399	874.606934	-476.808350	-38.972958	868.313293	-584.908142	160.724472	501.573303	-550.800964	-108.072021	505.939880	-587.616638	168.458633	88.569298	-550.910461	-118.121758	90.298584	-516.328430	196.528595	1375.098267	-461.922913	-143.646042	1366.234741	-460.551910	41.816719	1392.518555	-462.533936	40.755287	1669.096436	-569.574951	285.664429	1134.413574	-492.525696	-235.560486	1127.551025	-453.418518	298.543549	886.668335	-369.856598	-205.214279	889.491882	-453.546051	44.983109	964.027832	595.461121	18.563791	934.973022	599.060730	175.109436
-505.949066	122.592285	874.620178	-477.035126	-39.060001	868.329102	-584.908081	160.784515	501.565369	-550.674316	-107.621490	505.684692	-587.693665	168.445267	88.540245	-550.782715	-118.133232	90.248215	-516.140747	196.557510	1375.134766	-461.719238	-143.562088	1366.333130	-460.146790	41.826557	1392.687988	-462.027557	40.925316	1669.097412	-569.310913	285.646515	1134.420044	-492.239258	-235.634872	1127.706543	-453.121887	298.520782	886.739319	-369.543243	-205.323517	889.660278	-453.739227	44.917160	964.020813	595.490662	18.561829	934.969360	599.079102	175.129318
-506.258209	122.451057	874.601746	-477.319092	-39.179668	868.343811	-584.889404	160.818832	501.523285	-550.552063	-107.454315	505.567413	-587.765930	168.399429	88.550217	-550.679871	-118.126450	90.195313	-515.900757	196.570297	1375.151123	-461.510956	-143.491364	1366.435913	-459.950958	41.892536	1392.707886	-461.498779	41.100346	1669.089478	-569.079468	285.632233	1134.432983	-491.931763	-235.901703	1127.946411	-452.724457	298.194916	886.804260	-369.225800	-205.446198	889.848022	-453.971893	44.824486	963.991577	595.507446	18.589724	934.967041	599.081970	175.126129
-506.540466	122.392540	874.608643	-477.583252	-39.265804	868.329285	-584.794800	160.818802	501.495544	-550.393799	-107.250076	505.434113	-587.781006	168.395554	88.539932	-550.600403	-118.146683	90.143082	-515.720825	196.595123	1375.142334	-461.355865	-143.418060	1366.495850	-459.759277	41.925888	1392.656982	-461.006500	41.300407	1669.095825	-568.884338	285.655609	1134.455444	-491.663422	-236.031418	1128.062744	-452.399292	297.940857	886.886536	-368.919098	-205.584198	890.013489	-454.193451	44.753658	963.966553	595.489380	18.588852	934.974854	599.076050	175.143753
-506.877228	122.258263	874.566956	-477.897675	-39.398300	868.319336	-584.709473	160.821030	501.431854	-550.390259	-107.319115	505.415283	-588.010803	168.649017	88.708801	-550.506653	-118.148941	90.117889	-515.541809	196.626862	1375.129395	-461.174957	-143.368607	1366.572876	-459.563416	41.961227	1392.615479	-460.535400	41.472878	1669.036133	-568.703491	285.657257	1134.449707	-491.415497	-236.172607	1128.172119	-452.113983	297.744385	886.926147	-368.641663	-205.639633	890.148804	-454.464264	44.654453	963.917114	595.493835	18.579975	934.975403	599.089478	175.137146
-507.190002	122.134773	874.526306	-478.177338	-39.526512	868.299438	-584.599060	160.814072	501.359344	-550.646790	-107.764168	505.466431	-588.004211	168.654968	88.670860	-550.636536	-118.150742	90.116783	-515.394897	196.662170	1375.120117	-461.010864	-143.296463	1366.637329	-459.381989	41.993000	1392.567749	-460.089630	41.691170	1669.013428	-568.581604	285.687286	1134.442139	-491.170441	-236.286942	1128.266724	-451.810242	297.434174	886.953674	-368.395081	-205.693588	890.285217	-454.716919	44.556664	963.867981	595.509338	18.577953	934.979797	599.117310	175.111282
-507.465088	122.042725	874.509521	-478.455322	-39.591885	868.277161	-584.519958	160.788010	501.313904	-550.710327	-107.858681	505.443024	-588.034363	168.653168	88.626678	-550.611511	-118.175606	90.120529	-515.250549	196.689117	1375.110352	-460.862671	-143.246628	1366.679565	-459.210083	42.027500	1392.517944	-459.647064	41.882439	1668.951538	-568.453613	285.690582	1134.425537	-490.969116	-236.378571	1128.356323	-451.573853	297.233521	886.985168	-368.143799	-205.758087	890.409302	-454.965240	44.480164	963.836792	595.547607	18.578384	934.975708	599.150574	175.130402
-507.752594	121.902596	874.480774	-478.732117	-39.708626	868.264526	-584.445862	160.784195	501.228424	-551.032410	-108.664673	505.371490	-588.001587	168.665741	88.565048	-550.692078	-118.206360	90.141174	-515.096130	196.735641	1375.104614	-460.747406	-143.205093	1366.708008	-459.074341	42.029385	1392.472046	-459.179993	42.092747	1668.927979	-568.340881	285.684723	1134.387939	-490.797241	-236.426163	1128.365234	-451.368652	297.051178	886.985229	-367.914154	-205.809387	890.503357	-455.216400	44.370056	963.802673	595.586853	18.598829	934.985229	599.189209	175.116898
-508.053314	121.786346	874.470825	-479.008453	-39.829632	868.243347	-584.410950	160.780380	501.192413	-551.348877	-108.945435	505.435333	-588.023438	168.655884	88.527168	-550.817871	-118.223473	90.108025	-514.989746	196.769943	1375.054932	-460.643127	-143.166000	1366.711182	-458.944763	42.056843	1392.427490	-458.777252	42.262794	1668.841797	-568.249939	285.711945	1134.347778	-490.612946	-236.498291	1128.402954	-451.198608	296.875610	886.976624	-367.708252	-205.882416	890.590271	-455.463104	44.258835	963.769653	595.596558	18.603329	934.991333	599.203430	175.130936
-508.375061	121.628670	874.437805	-479.324615	-39.951038	868.216187	-584.441650	160.734604	501.105988	-551.738647	-108.815598	505.605164	-588.089355	168.663086	88.482704	-550.908936	-118.293381	90.060837	-514.883484	196.803802	1375.034912	-460.578033	-143.139771	1366.701294	-458.852264	42.070171	1392.375122	-458.398071	42.442841	1668.772827	-568.150513	285.699829	1134.316284	-490.481171	-236.592987	1128.453979	-451.031860	296.704041	886.990662	-367.559418	-205.950531	890.667297	-455.739319	44.133072	963.721436	595.621582	18.598793	934.995911	599.218140	175.156754
-508.702972	121.524956	874.428162	-479.621063	-40.060837	868.187866	-584.492004	160.712677	501.048676	-552.184875	-109.091484	505.687042	-588.108032	168.663101	88.427513	-551.086670	-118.327881	90.048210	-514.803345	196.823105	1375.004883	-460.522278	-143.117538	1366.740356	-458.770264	42.083805	1392.333862	-458.042358	42.618870	1668.705566	-568.080322	285.688629	1134.283203	-490.396637	-236.677704	1128.508057	-450.917511	296.559723	886.978333	-367.457001	-205.988159	890.730835	-456.010223	44.031013	963.685242	595.631714	18.609896	935.002075	599.225525	175.155472
-509.007965	121.359787	874.386475	-479.928192	-40.177261	868.158203	-584.588074	160.703110	500.979187	-552.512024	-109.204628	505.668884	-588.157288	168.658676	88.344040	-551.044800	-118.351479	89.991043	-514.738464	196.846222	1374.971924	-460.475128	-143.101334	1366.742554	-458.712585	42.106956	1392.271606	-457.701172	42.803543	1668.635498	-568.040344	285.720642	1134.266724	-490.309113	-236.746552	1128.596436	-450.839111	296.396820	886.975769	-367.376526	-206.046387	890.813538	-456.281097	43.904499	963.634583	595.700500	18.649067	934.999207	599.292297	175.188995
-509.284454	121.245941	874.341980	-480.201324	-40.308640	868.134888	-584.694214	160.637344	500.905579	-552.876526	-109.343765	505.640717	-588.168152	168.685822	88.273918	-550.993225	-118.396896	89.988319	-514.689697	196.863602	1374.912720	-460.414734	-143.079880	1366.773438	-458.652527	42.142086	1392.221313	-457.377136	42.978596	1668.555786	-568.041199	285.723358	1134.227295	-490.253418	-236.823776	1128.660645	-450.810181	296.249695	886.934631	-367.345917	-206.069931	890.872498	-456.528259	43.799862	963.588562	595.735657	18.661190	935.020081	599.317993	175.170975
-509.529175	121.081612	874.278870	-480.445740	-40.436707	868.097900	-584.816284	160.564728	500.820679	-553.190369	-109.405609	505.632050	-588.252014	168.651810	88.173981	-550.991272	-118.400742	89.910118	-514.605042	196.892395	1374.872192	-460.336639	-143.067383	1366.771973	-458.837250	42.182533	1391.973633	-457.078339	43.161499	1668.454834	-568.031982	285.717682	1134.184204	-490.248718	-236.699295	1128.609985	-450.823212	296.106079	886.889343	-367.354431	-206.099197	890.886780	-456.741394	43.675598	963.524719	595.779419	18.656275	935.017456	599.353088	175.183777
-509.787781	120.915062	874.189331	-480.694031	-40.563019	868.023010	-584.953125	160.438477	500.722351	-553.525513	-109.465935	505.582733	-588.237854	168.655258	88.064072	-550.916504	-118.444557	89.844170	-514.596130	196.903580	1374.808838	-460.340302	-143.058044	1366.805054	-458.574127	42.180691	1392.117432	-456.808228	43.328026	1668.353027	-568.050476	285.723206	1134.138916	-490.222168	-236.726105	1128.636475	-450.843475	295.980713	886.858459	-367.369812	-206.155533	890.935791	-456.957916	43.548122	963.426514	595.819214	18.656263	935.036499	599.399597	175.165771
-510.002655	120.795845	874.117126	-480.946198	-40.683758	867.978760	-585.085205	160.313599	500.657227	-553.827026	-109.480057	505.528107	-588.228271	168.646194	88.024910	-550.770752	-118.453568	89.772057	-514.571106	196.921921	1374.748535	-460.320526	-143.025970	1366.832886	-458.531067	42.188583	1392.030273	-456.536835	43.507263	1668.254517	-568.081299	285.691284	1134.092896	-490.243591	-236.769882	1128.688110	-450.907776	295.858063	886.794861	-367.436523	-206.177002	890.942200	-457.157562	43.441883	963.353699	595.887451	18.669615	935.054077	599.431946	175.196960
-510.190399	120.698212	874.063232	-481.161469	-40.794155	867.927734	-585.281738	160.114822	500.641632	-554.162170	-109.514351	505.492188	-588.255371	168.601685	87.937027	-550.739441	-118.496033	89.732521	-514.548401	196.934952	1374.703613	-460.287689	-143.012070	1366.842651	-458.522888	42.204575	1391.983887	-456.291931	43.681591	1668.176514	-568.135864	285.717743	1134.042847	-490.263214	-236.968292	1128.868042	-451.006775	295.758545	886.739685	-367.549316	-206.208420	890.999939	-457.336029	43.337246	963.291687	595.952209	18.681707	935.064941	599.487183	175.198090
-510.372711	120.634216	874.033997	-481.358215	-40.904232	867.879333	-585.452820	159.958969	500.595428	-554.459534	-109.552727	505.479706	-588.249695	168.616837	87.908318	-550.684082	-118.512634	89.720970	-514.548035	196.948944	1374.650269	-460.279053	-143.004868	1366.891235	-458.511322	42.249496	1391.947144	-456.086212	43.842896	1668.117920	-568.220703	285.669739	1133.987061	-490.339386	-237.021912	1128.950806	-451.127808	295.680359	886.671875	-367.708588	-206.234787	891.037231	-457.511597	43.237560	963.247559	596.036743	18.696989	935.101318	599.549133	175.205093
-510.545685	120.530205	873.983765	-481.576233	-41.027157	867.832581	-585.695129	159.822983	500.574463	-554.781372	-109.611732	505.472198	-588.263672	168.596725	87.839569	-550.653381	-118.540710	89.709206	-514.574646	196.971924	1374.586060	-460.281616	-143.017014	1366.926270	-458.520721	42.269451	1391.910034	-455.909912	43.988106	1668.041992	-568.334167	285.648895	1133.939209	-490.437622	-237.064133	1129.012329	-451.275177	295.590546	886.587769	-367.891174	-206.267838	891.052795	-457.688171	43.118668	963.191406	596.126099	18.716324	935.115112	599.600403	175.231232
-510.711212	120.442825	873.927917	-481.796692	-41.140930	867.767578	-585.900208	159.695251	500.515839	-555.102112	-109.676857	505.453583	-588.295471	168.582184	87.782356	-550.666321	-118.571098	89.691856	-514.603455	196.987030	1374.506226	-460.301086	-143.001923	1366.959961	-458.532410	42.286636	1391.855225	-455.748962	44.139362	1667.979736	-568.473328	285.629822	1133.846191	-490.552765	-237.117783	1129.090088	-451.464813	295.504395	886.481079	-368.114197	-206.307510	891.044128	-457.848053	43.005699	963.117615	596.195435	18.725208	935.126587	599.662048	175.230957
-510.820770	120.334709	873.879822	-481.960052	-41.238220	867.720581	-586.101440	159.598785	500.494110	-555.402344	-109.741310	505.433075	-588.273438	168.610748	87.749725	-550.666687	-118.601158	89.644417	-514.619324	197.002335	1374.425171	-460.306793	-142.995804	1366.981201	-458.553253	42.299320	1391.795898	-455.600525	44.294090	1667.910645	-568.614563	285.615814	1133.749634	-490.670593	-237.167175	1129.134521	-451.693848	295.453247	886.366211	-368.396149	-206.349350	891.019714	-457.972870	42.893326	963.065613	596.297668	18.780300	935.114136	599.731995	175.289978
-510.943726	120.212479	873.828369	-482.133545	-41.364086	867.690430	-586.322815	159.530289	500.485443	-555.685852	-109.775032	505.420685	-588.280518	168.622910	87.703972	-550.596313	-118.631920	89.588448	-514.624146	197.009262	1374.360229	-460.292419	-143.005264	1367.016357	-458.537811	42.319069	1391.751343	-455.468506	44.433674	1667.853516	-568.753479	285.589874	1133.678101	-490.776550	-237.195877	1129.189697	-451.939667	295.400208	886.250427	-368.654388	-206.367645	891.000854	-458.095917	42.774235	963.014160	596.370178	18.818783	935.118469	599.785583	175.303772
-510.997314	120.122742	873.799988	-482.271667	-41.449646	867.665649	-586.496277	159.419281	500.481018	-555.941528	-109.798386	505.403015	-588.279114	168.638962	87.672287	-550.637756	-118.636528	89.552475	-514.642944	197.018982	1374.280762	-460.268829	-142.988342	1367.050781	-458.530579	42.312038	1391.726440	-455.352478	44.590580	1667.805786	-568.899780	285.573822	1133.611084	-490.909302	-237.184952	1129.223389	-452.247009	295.376770	886.138489	-368.931274	-206.400833	890.966614	-458.174530	42.671928	962.980896	596.444458	18.816132	935.133667	599.859741	175.307419
-511.055939	120.069145	873.789673	-482.408234	-41.510910	867.645874	-586.631592	159.348160	500.479462	-556.083740	-109.746521	505.359314	-588.321289	168.663849	87.648827	-550.601563	-118.625572	89.526711	-514.665039	197.050507	1374.228027	-460.297485	-142.997665	1367.097900	-458.541687	42.352982	1391.709595	-455.251862	44.736820	1667.766479	-569.064392	285.555450	1133.561279	-491.069092	-237.276306	1129.333374	-452.569275	295.317871	885.992859	-369.246826	-206.432449	890.960388	-458.258453	42.592999	962.960938	596.510986	18.863197	935.153992	599.914917	175.325455
-511.121521	120.032372	873.801331	-482.564941	-41.568653	867.639282	-586.757324	159.308578	500.479614	-556.267822	-109.758575	505.382019	-588.313904	168.667572	87.621384	-550.586365	-118.642326	89.538109	-514.673340	197.056259	1374.154419	-460.285889	-142.996613	1367.162964	-458.550995	42.364094	1391.698242	-455.176392	44.882553	1667.746826	-569.240601	285.540924	1133.520386	-491.253174	-237.282410	1129.414307	-452.943634	295.242767	885.834106	-369.616730	-206.471649	890.958374	-458.355011	42.515972	962.958435	596.622742	18.909773	935.158813	600.012634	175.383209
-511.162415	119.908768	873.787903	-482.659851	-41.675358	867.667236	-586.833313	159.256592	500.429840	-556.391846	-109.746101	505.416626	-588.134338	168.410767	87.384514	-550.586487	-118.654724	89.548012	-514.679321	197.066956	1374.125977	-460.307373	-142.998474	1367.243530	-458.545288	42.388977	1391.708618	-455.122833	45.027435	1667.732422	-569.442261	285.501556	1133.481323	-491.445068	-237.356888	1129.525391	-453.365479	295.242645	885.650146	-370.044403	-206.547882	890.975220	-458.429260	42.410717	962.968018	596.685486	18.932724	935.171692	600.062317	175.400314
-511.172485	119.852844	873.777710	-482.745148	-41.736053	867.676575	-586.912537	159.243393	500.410156	-556.471680	-109.710709	505.415253	-588.143433	168.406647	87.347061	-550.576294	-118.630966	89.542938	-514.681091	197.115875	1374.082764	-460.307739	-142.993256	1367.333008	-458.546234	42.401455	1391.704224	-455.064392	45.163654	1667.721680	-569.682556	285.512360	1133.474854	-491.656097	-237.465912	1129.669922	-454.057159	295.232391	885.359924	-370.361511	-206.175613	890.859192	-458.476776	42.345551	962.967712	596.766357	18.972179	935.181213	600.154480	175.428299
-511.160278	119.799873	873.758301	-482.791840	-41.793152	867.662415	-586.883423	159.193283	500.384735	-556.518250	-109.684883	505.398132	-588.316162	168.704620	87.556328	-550.545288	-118.644104	89.528336	-514.671204	197.137207	1374.043213	-460.293915	-143.005707	1367.388916	-458.513428	42.431988	1391.688599	-455.021851	45.302795	1667.708252	-569.825684	285.417542	1133.413452	-491.840240	-237.448898	1129.745728	-454.164673	295.209503	885.331726	-370.838715	-206.668167	890.974243	-458.500824	42.278091	962.954224	596.857361	19.036583	935.164001	600.223389	175.511292
-511.139313	119.748222	873.747925	-482.841736	-41.836380	867.666870	-586.923279	159.209579	500.396851	-556.540710	-109.664230	505.384430	-588.127075	168.467270	87.362373	-550.521667	-118.630447	89.498825	-514.642517	197.169205	1374.013550	-460.284760	-142.984589	1367.461426	-458.490265	42.451439	1391.687134	-454.990082	45.422520	1667.707031	-570.006653	285.391724	1133.430786	-492.038239	-237.483398	1129.862427	-454.634735	295.185822	885.207825	-371.262970	-206.748016	890.954102	-458.527039	42.220146	962.956543	596.902466	19.060398	935.170837	600.302795	175.530304
-511.106537	119.695786	873.721680	-482.865509	-41.893497	867.666687	-586.886108	159.213791	500.394897	-556.539368	-109.630699	505.366119	-588.135010	168.462952	87.345375	-550.563049	-118.621933	89.476280	-514.578552	197.202209	1374.065674	-460.257477	-142.988571	1367.540283	-458.462616	42.467476	1391.708862	-454.969910	45.529064	1667.712280	-570.164673	285.380920	1133.444580	-492.251373	-237.569550	1129.993042	-455.122833	295.196320	885.085144	-371.709625	-206.844910	890.956543	-458.539093	42.163551	962.950256	596.979187	19.120127	935.164734	600.381775	175.587158
-511.077118	119.674362	873.705200	-482.892853	-41.905190	867.654846	-586.846008	159.203247	500.391602	-556.554199	-110.167564	505.302368	-588.128418	168.442200	87.343750	-550.567322	-118.603119	89.534531	-514.551147	197.219604	1373.974243	-460.222748	-142.966995	1367.638306	-458.427185	42.474567	1391.719116	-454.965118	45.632584	1667.734131	-570.349731	285.362976	1133.470825	-492.470215	-237.594894	1130.110596	-455.632111	295.249512	884.945313	-372.168915	-206.961365	890.955994	-458.551270	42.133816	962.942078	597.069519	19.161058	935.138489	600.494690	175.659988
-511.012634	119.646744	873.695740	-482.882538	-41.920071	867.670105	-586.796692	159.230392	500.379425	-556.522461	-110.176895	505.313843	-588.124329	168.441330	87.351891	-550.566956	-118.612122	89.544724	-514.486328	197.263931	1373.987427	-460.180603	-142.948608	1367.701904	-458.404724	42.496246	1391.733643	-454.961060	45.744701	1667.752563	-570.504456	285.375916	1133.502319	-492.696106	-237.654984	1130.257690	-456.176208	295.264160	884.769653	-372.630829	-207.089478	890.951355	-458.541809	42.108757	962.956787	597.153809	19.226164	935.128601	600.609985	175.714706
-510.941772	119.663620	873.695984	-482.880615	-41.931084	867.672485	-586.684265	159.263214	500.371643	-556.503174	-110.132790	505.310852	-588.100342	168.455322	87.347786	-550.574219	-118.590576	89.549286	-514.427490	197.314941	1373.987915	-460.165955	-142.939774	1367.779541	-458.369446	42.513557	1391.775635	-454.939392	45.865166	1667.761597	-570.715454	285.432800	1133.565674	-492.924438	-237.723694	1130.383423	-457.022125	295.287476	884.474548	-373.071655	-207.221512	890.943481	-458.524353	42.092358	962.966614	597.245667	19.253334	935.154846	600.778381	175.762482
-510.864960	119.696861	873.686462	-482.833221	-41.926022	867.685852	-586.540710	159.289825	500.345917	-556.456665	-110.156258	505.349182	-588.071960	168.463501	87.312866	-550.664490	-118.579193	89.547768	-514.330383	197.365509	1373.991821	-460.118317	-142.936188	1367.846802	-458.328613	42.551064	1391.806519	-454.910980	45.974777	1667.763916	-570.821289	285.390686	1133.570801	-493.143951	-237.779831	1130.496582	-457.254120	295.260559	884.477966	-373.510010	-207.345978	890.912903	-458.495667	42.110703	962.982483	597.346497	19.340023	935.152893	600.916443	175.871094
-510.750031	119.743439	873.682861	-482.781891	-41.871536	867.685181	-586.214111	159.274780	500.190796	-556.361145	-110.114120	505.324524	-587.954956	168.486679	87.311470	-550.517944	-118.572754	89.569283	-514.231018	197.414902	1374.015747	-460.085327	-142.912094	1367.893433	-458.240326	42.567101	1391.831665	-454.886688	46.086662	1667.765625	-570.963928	285.423340	1133.606934	-493.373688	-237.692017	1130.492554	-457.807739	295.307373	884.345459	-373.900177	-207.478577	890.890198	-458.436188	42.143501	962.990784	597.496765	19.420055	935.160950	601.146545	175.956451
-510.661804	119.787682	873.679077	-482.714111	-41.841846	867.693420	-586.059448	159.286789	500.297363	-556.341919	-110.095108	505.339447	-587.923523	168.501007	87.311417	-550.601501	-118.566322	89.567322	-514.117432	197.456894	1374.022827	-460.033539	-142.907852	1367.968628	-458.171844	42.613747	1391.831421	-454.854736	46.188225	1667.777222	-571.093018	285.434479	1133.651367	-493.622223	-238.093216	1130.701050	-458.318359	295.428162	884.233704	-374.313202	-207.633530	890.878418	-458.385529	42.177036	963.004517	597.618713	19.576176	935.181580	601.326477	176.086609
-510.582275	119.818695	873.676514	-482.658508	-41.777836	867.704285	-585.703735	159.250305	500.122894	-556.119568	-109.304214	505.308746	-587.806519	168.540649	87.327805	-550.433960	-118.528137	89.486343	-514.010437	197.506943	1374.034668	-459.988312	-142.865677	1368.008545	-458.082703	42.643188	1391.886841	-454.828491	46.288948	1667.793457	-571.222290	285.509369	1133.725464	-493.781860	-238.063583	1130.811157	-458.858643	295.471802	884.110596	-374.738953	-207.815323	890.862732	-458.328796	42.225174	963.013123	597.775452	19.657602	935.201233	601.562927	176.180359
-510.461975	119.866547	873.700806	-482.560394	-41.729012	867.715088	-585.422119	159.210281	500.092560	-556.213745	-109.992325	505.342194	-587.933167	168.790161	87.513229	-550.561768	-118.509514	89.588066	-513.891479	197.557617	1374.071655	-459.942963	-142.864029	1368.069092	-457.995667	42.689316	1391.923950	-454.817627	46.377384	1667.812988	-571.388550	285.578827	1133.815063	-493.974915	-238.187393	1130.904297	-459.428436	295.514130	883.971802	-375.139130	-207.998932	890.846252	-458.239410	42.256813	963.039490	597.926514	19.781685	935.221252	601.791565	176.282761
-510.378540	119.908630	873.700806	-482.484192	-41.675476	867.715271	-585.252441	159.267609	500.166748	-556.210083	-109.980698	505.372406	-587.887390	168.816147	87.504715	-550.633728	-118.486465	89.592407	-513.804871	197.635254	1374.087158	-459.916321	-142.838577	1368.096069	-457.913513	42.708981	1391.969116	-454.799774	46.465645	1667.817383	-571.518921	285.675537	1133.873901	-494.210754	-238.370331	1130.987793	-459.955658	295.603851	883.814270	-375.515808	-208.184219	890.822388	-458.163879	42.302429	963.041443	598.086548	19.929380	935.237854	602.007019	176.383774
-510.248352	119.974602	873.674011	-482.366425	-41.636452	867.718567	-584.908264	159.233322	500.108917	-556.135437	-109.935646	505.380554	-587.793030	168.820938	87.494400	-550.626038	-118.482407	89.606842	-513.643250	197.702301	1374.114624	-459.853119	-142.815002	1368.116333	-457.846680	42.747795	1391.982300	-454.778900	46.541904	1667.820557	-571.667358	285.808472	1133.979126	-494.393433	-238.439606	1131.055298	-460.832397	295.829407	883.526123	-375.860870	-208.371582	890.777832	-458.051086	42.366554	963.033875	598.270203	20.051603	935.233032	602.238525	176.528625
-510.130127	120.016281	873.672180	-482.256042	-41.583782	867.702820	-584.471985	159.129883	499.922363	-556.049438	-109.865128	505.371399	-587.642700	168.868637	87.490715	-550.540161	-118.462387	89.594963	-513.513184	197.785385	1374.157471	-459.805725	-142.772324	1368.119263	-457.738708	42.790245	1391.974121	-454.741638	46.627277	1667.822021	-571.756470	285.907440	1134.083130	-494.571136	-238.541519	1131.084839	-461.306000	295.963287	883.426697	-376.171173	-208.597473	890.737610	-457.943512	42.402843	963.028259	598.461365	20.170879	935.259521	602.488281	176.647232
-509.949860	120.140244	873.680054	-482.108246	-41.505215	867.717896	-584.282227	159.194839	500.050690	-555.963623	-109.823341	505.409149	-587.621338	168.890091	87.512283	-550.575012	-118.447739	89.607460	-513.344543	197.872238	1374.197632	-459.731384	-142.731140	1368.135498	-457.630188	42.832474	1391.995483	-454.703705	46.686302	1667.828979	-571.770813	285.936096	1134.124390	-494.719452	-238.364090	1131.015137	-461.492371	296.214203	883.510986	-376.454773	-208.834457	890.671021	-457.800140	42.495781	963.048584	598.633484	20.254536	935.257019	602.726196	176.718430
-509.806213	120.195602	873.711731	-481.973480	-41.426952	867.706909	-583.999695	159.224228	500.008148	-555.853149	-109.763954	505.368958	-587.531860	168.922729	87.522369	-550.472351	-118.427086	89.592384	-513.131470	197.936218	1374.242676	-459.576874	-142.699554	1368.160889	-457.730347	42.902973	1391.807983	-454.651581	46.755226	1667.845337	-571.843689	286.041565	1134.227905	-494.795563	-238.333344	1131.091309	-461.911621	296.258240	883.452454	-376.719391	-209.062149	890.621521	-457.663330	42.536079	963.060852	598.819336	20.349506	935.273315	602.956543	176.807785
-509.640137	120.239418	873.712830	-481.798523	-41.375244	867.718384	-583.772156	159.266754	500.003754	-555.502197	-108.955452	505.264069	-587.523987	168.916550	87.521881	-550.338867	-118.418457	89.539238	-513.002747	198.005936	1374.300293	-459.557068	-142.631729	1368.175049	-457.384094	42.939152	1392.038330	-454.602417	46.820477	1667.864990	-571.895996	286.130280	1134.328125	-494.952393	-238.458145	1131.138672	-462.417328	296.597137	883.390869	-376.974152	-209.332138	890.570129	-457.502563	42.590183	963.070923	599.013794	20.446768	935.273193	603.177795	176.894333
-509.493134	120.338196	873.709412	-481.656219	-41.275497	867.704773	-585.264954	159.902710	500.389191	-555.386536	-108.902306	505.266907	-588.253906	168.657623	87.631866	-550.283875	-118.397461	89.550255	-512.839417	198.099075	1374.344604	-459.444977	-142.579468	1368.186035	-457.239349	43.016930	1392.078979	-454.555359	46.869938	1667.872070	-571.956604	286.274902	1134.440430	-495.067627	-238.505615	1131.192017	-462.686859	296.546112	883.313965	-377.198608	-209.563278	890.547241	-457.354889	42.683105	963.061401	599.182007	20.495064	935.290405	603.388184	176.957657
-509.318420	120.417313	873.684875	-481.496185	-41.192600	867.693970	-584.082703	159.635193	500.154327	-555.311523	-108.875404	505.281403	-587.756653	168.805573	87.578156	-550.356018	-118.390541	89.572098	-512.671082	198.192322	1374.363770	-459.341675	-142.515915	1368.192139	-457.077240	43.079231	1392.101563	-454.489349	46.923706	1667.867676	-571.985962	286.412842	1134.531250	-495.147369	-238.537628	1131.250854	-463.047455	296.781250	883.268066	-377.387115	-209.756119	890.504883	-457.184967	42.769043	963.042480	599.366821	20.589361	935.280090	603.593201	177.046249
-509.112610	120.532501	873.677795	-481.304718	-41.078491	867.682739	-583.920166	159.777008	500.155060	-555.191711	-108.830833	505.283539	-587.803223	168.781342	87.595695	-550.329102	-118.348999	89.568611	-512.447205	198.288666	1374.390381	-459.208710	-142.457474	1368.201416	-456.925415	43.140572	1392.087036	-454.424835	46.972351	1667.854614	-571.982300	286.542664	1134.605103	-495.227264	-238.798538	1131.404175	-463.444550	297.193604	883.241943	-377.540619	-209.976364	890.488342	-456.980713	42.878967	963.031189	599.533203	20.664438	935.276611	603.780701	177.166779
-508.894043	120.660110	873.676208	-481.116699	-40.962864	867.657837	-584.805664	160.206390	500.392151	-555.062744	-108.786270	505.282440	-588.310425	168.625977	87.681435	-550.290894	-118.340347	89.575966	-512.219727	198.393951	1374.403320	-459.057678	-142.404938	1368.205200	-456.756195	43.226433	1392.082520	-454.330688	47.012016	1667.836060	-572.008362	286.669800	1134.678711	-495.263062	-238.842468	1131.447998	-463.771606	297.475861	883.114624	-377.663818	-210.196640	890.462280	-456.778503	42.979538	963.019104	599.721313	20.759485	935.250671	603.985840	177.251862
-508.680267	120.794601	873.680115	-480.948242	-40.833622	867.642395	-584.762756	160.334473	500.440186	-555.017700	-108.789299	505.281036	-588.369995	168.613022	87.692917	-550.258057	-118.327751	89.599747	-511.999542	198.477219	1374.434570	-458.888245	-142.339661	1368.239502	-456.568176	43.282043	1392.096924	-454.238403	47.056412	1667.839355	-571.997131	286.816833	1134.744873	-495.256744	-238.863556	1131.488159	-464.027161	297.783234	883.168640	-377.742004	-210.427109	890.450562	-456.584534	43.090054	963.012878	599.901001	20.822989	935.235962	604.181580	177.326599
-508.450592	120.899857	873.686707	-480.728180	-40.701843	867.627625	-584.559814	160.392563	500.444366	-554.876648	-108.696190	505.274719	-588.352417	168.615570	87.697784	-550.267212	-118.308777	89.589043	-511.771851	198.557205	1374.472168	-458.730988	-142.269958	1368.266479	-456.384430	43.367596	1392.114990	-454.137665	47.085815	1667.844971	-571.975891	286.970337	1134.837891	-495.251312	-238.905884	1131.552246	-464.215363	298.023071	883.136108	-377.819916	-210.664734	890.446960	-456.352020	43.196022	963.005981	600.054688	20.889936	935.222961	604.341797	177.404572
-508.280670	120.996338	873.728943	-480.562225	-40.619675	867.637817	-584.417786	160.463593	500.445465	-554.798401	-108.692383	505.327423	-588.198792	168.347595	87.511452	-550.201172	-118.290642	89.616203	-511.571014	198.639862	1374.531860	-458.564423	-142.190475	1368.304077	-456.183258	43.436340	1392.139893	-454.021545	47.130798	1667.860840	-571.905884	287.160797	1134.915405	-495.191101	-238.893158	1131.600342	-464.378632	298.364685	883.132751	-377.868317	-210.917435	890.455139	-456.168823	43.268661	963.026489	600.222107	20.949343	935.216553	604.504456	177.475220
-508.077698	121.054535	873.740234	-480.348145	-40.529419	867.657104	-584.368469	160.611450	500.491516	-554.702637	-108.637001	505.363556	-588.378479	168.630493	87.751427	-550.210999	-118.254509	89.643364	-511.328094	198.728546	1374.563354	-458.389343	-142.096878	1368.310547	-455.953094	43.503044	1392.161743	-453.888123	47.173386	1667.866455	-571.813049	287.348969	1135.030884	-495.122223	-238.908173	1131.672852	-464.483856	298.672668	883.139832	-377.867981	-211.101517	890.460938	-455.956238	43.351475	963.039795	600.410706	21.064640	935.203064	604.683655	177.571152
-507.894135	121.173157	873.750549	-480.170197	-40.438629	867.645325	-584.204773	160.686768	500.512421	-554.657593	-108.606949	505.413361	-588.165771	168.364761	87.555626	-550.234924	-118.249725	89.644302	-511.071777	198.827606	1374.608643	-458.210541	-142.013702	1368.341797	-455.740692	43.601006	1392.182251	-453.740387	47.217056	1667.878296	-571.688599	287.594696	1135.104126	-495.013580	-238.904297	1131.719727	-464.509338	298.939667	883.152222	-377.843536	-211.286591	890.469666	-455.755615	43.445374	963.031189	600.578857	21.132696	935.177490	604.857605	177.648697
-507.643219	121.285553	873.753479	-479.959381	-40.334209	867.651001	-584.066589	160.760056	500.500671	-554.546326	-108.557831	505.431122	-588.365540	168.631546	87.762535	-550.276917	-118.236771	89.682503	-510.811768	198.930450	1374.639282	-457.993744	-141.915115	1368.332275	-455.531464	43.677059	1392.153687	-453.602997	47.274536	1667.868408	-571.538452	287.770630	1135.150024	-494.874573	-238.890610	1131.782227	-464.477966	299.259521	883.156189	-377.776459	-211.471878	890.463074	-455.517548	43.547050	963.032776	600.730896	21.210903	935.174988	605.009277	177.703644
-507.388184	121.393890	873.740051	-479.749268	-40.218536	867.662903	-583.964417	160.819992	500.527344	-554.416077	-108.480537	505.424622	-588.341736	168.641144	87.764244	-550.185852	-118.205078	89.675827	-510.538483	199.048538	1374.667969	-457.771576	-141.795151	1368.360229	-455.290649	43.758499	1392.149658	-453.446533	47.327789	1667.872314	-571.371338	287.999237	1135.209839	-494.723969	-238.901260	1131.851440	-464.463409	299.635468	883.175171	-377.660431	-211.625412	890.471863	-455.277252	43.664478	963.028625	600.883911	21.274773	935.159119	605.154968	177.746979
-507.135620	121.480682	873.716248	-479.524567	-40.178398	867.672607	-583.907776	160.919846	500.547150	-554.354065	-108.470482	505.486908	-588.157349	168.359070	87.575462	-550.225952	-118.194336	89.695488	-510.272247	199.150391	1374.685425	-457.546783	-141.697128	1368.376221	-455.056702	43.863018	1392.151001	-453.272675	47.388351	1667.890991	-571.184937	288.195099	1135.265137	-494.549530	-238.867981	1131.895752	-464.392975	300.050262	883.247009	-377.508514	-211.788803	890.488953	-455.024689	43.742207	963.015259	601.038757	21.299932	935.149475	605.306641	177.795990
-506.858368	121.618645	873.727051	-479.306244	-40.025043	867.660461	-583.783875	160.973282	500.590576	-554.257690	-108.389183	505.474823	-588.355835	168.638458	87.810509	-550.236816	-118.155022	89.712219	-510.021881	199.259628	1374.726807	-457.303741	-141.601303	1368.391113	-454.817108	43.935799	1392.170166	-453.108459	47.449306	1667.894531	-570.985413	288.373352	1135.350220	-494.352234	-238.843353	1131.942383	-464.251373	300.361938	883.311279	-377.322052	-211.959610	890.514587	-454.779816	43.860519	963.016724	601.165527	21.323891	935.136475	605.444824	177.805725
-506.609253	121.700539	873.700806	-479.074097	-39.928543	867.652039	-583.653381	161.049728	500.594788	-554.102539	-108.309113	505.494049	-588.350769	168.637436	87.823555	-550.237610	-118.149902	89.723106	-509.754272	199.329102	1374.756104	-457.078033	-141.508072	1368.400146	-454.574036	44.023579	1392.163208	-452.973114	47.499004	1667.875854	-570.762390	288.610748	1135.421875	-494.130402	-238.803406	1131.978882	-464.101959	300.730438	883.364441	-377.072693	-212.092758	890.544312	-454.530273	43.957798	962.995422	601.325256	21.364155	935.128540	605.591736	177.853836
-506.373138	121.768555	873.677429	-478.825562	-39.849949	867.637756	-583.489441	161.063156	500.587433	-554.011230	-108.245308	505.514557	-588.315979	168.633759	87.856590	-550.189758	-118.130051	89.742844	-509.453888	199.429169	1374.754150	-456.818756	-141.392120	1368.408936	-454.315186	44.119770	1392.179932	-452.767883	47.591591	1667.886963	-570.475708	288.816620	1135.478638	-493.878448	-238.760681	1132.005981	-463.871521	301.149872	883.409485	-376.808533	-212.198105	890.549805	-454.282227	44.040554	962.973938	601.484558	21.401207	935.129456	605.728455	177.879684
-506.100403	121.859016	873.660278	-478.562561	-39.761307	867.639404	-583.304810	161.120514	500.595184	-553.865112	-108.160751	505.517731	-588.319946	168.632507	87.856995	-550.202087	-118.099449	89.723602	-509.169189	199.508469	1374.748047	-456.554291	-141.292221	1368.418579	-454.059448	44.222973	1392.155151	-452.559723	47.684380	1667.882080	-570.176514	289.033752	1135.491943	-493.625854	-238.687424	1132.043213	-463.611298	301.582642	883.440369	-376.515839	-212.265381	890.561035	-454.003174	44.140579	962.961182	601.628113	21.439936	935.136963	605.878601	177.891205
-505.848206	121.997223	873.645081	-478.332489	-39.646748	867.622437	-582.801819	160.867966	500.383148	-553.694885	-108.066589	505.509247	-588.143738	168.694412	87.815674	-550.166016	-118.084435	89.743172	-508.874329	199.594788	1374.761841	-456.290009	-141.186432	1368.440430	-453.794098	44.334419	1392.149902	-452.377228	47.761887	1667.851196	-569.840454	289.257843	1135.513062	-493.320648	-238.683731	1132.063354	-463.257813	301.948639	883.491699	-376.180725	-212.321243	890.578125	-453.749268	44.262615	962.939941	601.796997	21.463852	935.140076	606.041870	177.923767
-505.552338	122.106422	873.638306	-478.044189	-39.546619	867.593872	-582.954834	161.229309	500.613647	-553.545410	-107.969772	505.522827	-588.256470	168.660843	87.859322	-550.104736	-118.090500	89.751213	-508.589020	199.679398	1374.756470	-456.023834	-141.062195	1368.431396	-453.526581	44.423729	1392.107178	-452.166656	47.851768	1667.843750	-569.482727	289.476471	1135.547974	-492.996429	-238.673279	1132.074707	-462.872681	302.319031	883.559631	-375.823212	-212.404099	890.609985	-453.452972	44.353611	962.920959	601.928711	21.501429	935.135742	606.190430	177.942291
-505.269806	122.189453	873.634583	-477.770050	-39.469700	867.576355	-582.781860	161.283417	500.636017	-553.343933	-107.872185	505.500214	-588.265747	168.655167	87.881447	-549.993774	-118.070595	89.747147	-508.309540	199.766647	1374.761230	-455.725006	-140.935577	1368.398193	-453.236420	44.500515	1392.109253	-451.914856	47.960030	1667.863037	-569.119934	289.693024	1135.571289	-492.654541	-238.602554	1132.059326	-462.426788	302.759491	883.612793	-375.397186	-212.437698	890.651611	-453.165131	44.425373	962.906677	602.091003	21.512959	935.150635	606.359497	177.971268
-504.988556	122.320618	873.649109	-477.520416	-39.361500	867.551697	-582.671936	161.350311	500.657288	-553.254761	-107.849495	505.522186	-588.275024	168.645447	87.901779	-550.060181	-118.046608	89.746529	-507.976440	199.851120	1374.769043	-455.417603	-140.845367	1368.402954	-453.190399	44.638107	1391.877686	-451.697296	48.053867	1667.860229	-568.745117	289.906525	1135.581543	-492.284668	-238.564789	1132.055786	-461.902039	303.067719	883.644775	-374.948395	-212.425201	890.717712	-452.885193	44.517387	962.896484	602.241821	21.546629	935.143677	606.519043	177.979782
-504.735138	122.389496	873.629456	-477.232269	-39.314560	867.524780	-582.497131	161.404083	500.639557	-553.124512	-107.816139	505.547302	-588.250610	168.646072	87.893509	-550.080261	-118.022118	89.769928	-507.681122	199.922379	1374.755127	-455.128906	-140.731430	1368.396118	-452.917633	44.717274	1391.842407	-451.470459	48.160595	1667.859619	-568.338135	290.132538	1135.622314	-491.923126	-238.332916	1131.928955	-461.397064	303.423187	883.711609	-374.453186	-212.407333	890.739990	-452.598297	44.581993	962.866272	602.334778	21.550974	935.156982	606.658386	177.962830
-504.452209	122.486183	873.607727	-476.938171	-39.246166	867.514587	-582.278809	161.458435	500.646729	-552.952820	-107.717529	505.552307	-588.224304	168.668549	87.922798	-549.998169	-118.024704	89.780998	-507.437469	200.029526	1374.737061	-454.875031	-140.617722	1368.386841	-452.372192	44.785732	1392.041992	-451.250031	48.260468	1667.834473	-567.886108	290.348572	1135.627319	-491.520050	-238.392487	1132.005493	-460.796021	303.785004	883.767822	-373.955414	-212.411545	890.789368	-452.296478	44.675747	962.844421	602.434570	21.558292	935.165894	606.804749	177.994217
-504.164490	122.592400	873.583496	-476.629608	-39.178955	867.496643	-582.053040	161.521423	500.635529	-552.783936	-107.640343	505.579468	-588.191772	168.663223	87.931213	-550.011536	-118.017670	89.782837	-507.141968	200.129272	1374.724976	-454.579803	-140.518860	1368.383545	-452.091370	44.881599	1392.037842	-450.992645	48.391621	1667.828247	-567.421448	290.589355	1135.605835	-491.083435	-238.307877	1132.005127	-460.163727	304.027283	883.835815	-373.431183	-212.378601	890.799072	-451.976990	44.774239	962.814087	602.531616	21.569689	935.191650	606.942993	178.061966
-503.874207	122.679611	873.582764	-476.349701	-39.078354	867.500732	-581.900146	161.563492	500.611908	-552.637817	-107.589684	505.613770	-588.208496	168.670898	87.924271	-549.962708	-118.006821	89.820541	-506.825989	200.255707	1374.727051	-454.257874	-140.407303	1368.374390	-451.785614	45.017433	1392.025879	-450.730865	48.498421	1667.807861	-566.919434	290.847015	1135.604614	-490.633545	-238.235260	1132.015869	-459.588440	304.406128	883.921631	-372.835358	-212.245728	890.845337	-451.674774	44.871849	962.808533	602.652222	21.608917	935.203430	607.112976	178.085861
-503.540405	122.786430	873.581177	-476.042542	-38.944321	867.484680	-581.720337	161.625992	500.635254	-552.470703	-107.521080	505.611511	-588.205322	168.673584	87.934967	-549.943237	-117.985901	89.821785	-506.499329	200.315552	1374.751221	-453.908691	-140.311554	1368.385986	-451.727997	45.152500	1391.803223	-450.430206	48.622726	1667.806030	-566.468506	291.042511	1135.635620	-490.169800	-238.146866	1132.033813	-458.852753	304.674866	884.003052	-372.241364	-212.129120	890.945923	-451.346100	44.979710	962.796692	602.754150	21.637688	935.223511	607.259460	178.114594
-503.155121	122.862122	873.576843	-475.702271	-38.845352	867.475586	-581.476807	161.650208	500.631653	-552.307983	-107.458221	505.616272	-588.160828	168.675278	87.925339	-549.977356	-117.975533	89.809944	-506.229065	200.424011	1374.756836	-453.628601	-140.201996	1368.383911	-451.195557	45.236206	1392.024658	-450.161804	48.744076	1667.795898	-565.996277	291.223907	1135.608521	-489.682404	-238.048691	1131.990479	-458.132141	304.938080	884.102722	-371.599091	-212.052002	891.030579	-450.974457	45.055706	962.786621	602.894287	21.682949	935.213867	607.420776	178.161499
-502.789642	122.927429	873.579773	-475.362518	-38.741970	867.467590	-581.309021	161.679550	500.649139	-552.113586	-107.410698	505.617859	-588.157715	168.674484	87.967514	-549.861328	-117.971237	89.843376	-505.901398	200.516251	1374.752563	-453.302307	-140.074753	1368.374390	-450.847839	45.355618	1392.039063	-449.894348	48.858055	1667.787476	-565.448120	291.438782	1135.608887	-489.166534	-237.924896	1131.997559	-457.429108	305.263123	884.207336	-370.882782	-211.891220	891.114990	-450.606720	45.131187	962.778076	602.984009	21.722395	935.217407	607.547852	178.168671
-502.427948	122.938354	873.555542	-475.023224	-38.688232	867.468018	-581.143677	161.739685	500.677795	-551.979858	-107.359749	505.644012	-588.166748	168.676270	87.978172	-549.914429	-117.974373	89.819328	-505.516998	200.612564	1374.746460	-452.918732	-139.949860	1368.385254	-450.750061	45.498104	1391.812134	-449.615662	48.980923	1667.782715	-564.933105	291.586792	1135.578735	-488.638763	-237.685608	1131.898926	-456.657196	305.483856	884.315979	-370.196594	-211.744247	891.194824	-450.240601	45.175983	962.759277	603.066711	21.752563	935.221863	607.648743	178.185486
-502.074768	122.990143	873.556824	-474.650452	-38.618855	867.465820	-580.902466	161.728287	500.669189	-551.766357	-107.305313	505.652985	-588.126892	168.690079	87.961929	-549.875671	-117.964737	89.838875	-505.217346	200.722305	1374.755371	-452.602356	-139.779495	1368.343628	-450.417114	45.601505	1391.798096	-449.359985	49.095856	1667.748047	-564.423706	291.767639	1135.551514	-488.117859	-237.761292	1131.978882	-455.859558	305.713654	884.413818	-369.480103	-211.585938	891.323853	-449.859894	45.242863	962.751221	603.106445	21.747654	935.231445	607.748413	178.201874
-501.715149	123.060547	873.533569	-474.247589	-38.568645	867.431396	-580.420044	161.515945	500.451080	-551.551819	-107.241631	505.663666	-587.982910	168.734024	87.951157	-549.858765	-117.964973	89.828941	-504.905884	200.805908	1374.729004	-452.296631	-139.620636	1368.322388	-449.841522	45.703175	1392.014771	-449.059326	49.240051	1667.729370	-563.844788	291.997650	1135.512939	-487.561676	-237.689209	1131.980713	-455.027893	305.894867	884.523560	-368.710449	-211.401611	891.432739	-449.454498	45.311260	962.711975	603.196350	21.790934	935.229919	607.842896	178.231033
-501.364044	123.142326	873.528870	-473.892273	-38.516197	867.425720	-580.540161	161.849167	500.637756	-551.416992	-107.232986	505.710907	-588.111938	168.696243	87.975235	-549.789978	-117.943794	89.880219	-504.558197	200.918716	1374.698120	-451.959808	-139.478897	1368.279053	-449.506592	45.823807	1391.990601	-448.764648	49.373943	1667.701172	-563.328552	292.148163	1135.457153	-486.987244	-237.457733	1131.879639	-454.188019	306.101898	884.584534	-367.904694	-211.226715	891.542297	-449.077301	45.382698	962.696655	603.261780	21.800442	935.228882	607.942505	178.263840
-501.035461	123.256737	873.555115	-473.548431	-38.446201	867.409241	-580.384583	161.886932	500.641418	-551.239868	-107.178192	505.722321	-588.083008	168.702316	87.979134	-549.794861	-117.939583	89.910004	-504.190002	201.035995	1374.653076	-451.622284	-139.344620	1368.227295	-449.145416	45.943680	1392.006348	-448.468201	49.520313	1667.699951	-562.775146	292.280670	1135.463379	-486.372467	-237.368622	1131.886108	-453.321136	306.240692	884.671692	-367.041656	-211.063721	891.730835	-448.719574	45.457291	962.693115	603.317322	21.819389	935.233154	608.025879	178.251144
-500.660919	123.358330	873.537598	-473.177826	-38.382744	867.384216	-579.001038	161.520493	500.356476	-551.035767	-107.131432	505.733795	-587.480042	168.886917	87.900009	-549.812744	-117.907555	89.901093	-503.810699	201.137558	1374.650757	-451.263062	-139.185104	1368.170410	-448.745789	46.069275	1392.019409	-448.163147	49.644787	1667.700684	-562.175476	292.463806	1135.418945	-485.739746	-237.488251	1132.001221	-452.453491	306.469299	884.762329	-366.166840	-210.872864	891.925476	-448.328339	45.537369	962.664124	603.389343	21.827585	935.240173	608.116943	178.253265
-500.249115	123.429779	873.529114	-472.780090	-38.266666	867.371277	-579.763916	161.867203	500.611206	-550.785278	-107.058578	505.697174	-587.931458	168.729462	88.001854	-549.754822	-117.902702	89.924873	-503.450378	201.187729	1374.625000	-450.883301	-139.018021	1368.106079	-448.357605	46.168304	1391.988037	-447.842926	49.782814	1667.678223	-561.597046	292.598541	1135.357178	-485.115051	-237.299774	1131.919922	-451.560364	306.553955	884.840210	-365.204041	-210.696182	892.147339	-447.907288	45.629086	962.646667	603.433594	21.825819	935.232971	608.182678	178.264984
-499.799042	123.480553	873.471313	-472.383575	-38.172966	867.342163	-579.868347	162.019272	500.724152	-550.523132	-107.012863	505.687988	-588.071533	168.686646	88.061836	-549.680847	-117.897102	89.910805	-503.032318	201.326630	1374.605103	-450.461365	-138.818405	1368.047974	-447.932587	46.259899	1391.967285	-447.505249	49.928596	1667.669067	-560.994507	292.756775	1135.336304	-484.471497	-237.469574	1132.024902	-450.656464	306.630341	884.913086	-364.205231	-210.522751	892.389771	-447.454865	45.711121	962.590698	603.520447	21.861778	935.234009	608.275635	178.270325
-499.349701	123.515121	873.443909	-471.928040	-38.123192	867.331848	-578.168762	161.578583	500.374451	-550.337769	-106.977142	505.737488	-587.341248	168.905014	87.949585	-549.739868	-117.895378	89.922432	-502.610321	201.440536	1374.553711	-450.082428	-138.652649	1367.991455	-447.525299	46.360523	1391.938843	-447.137207	50.069756	1667.664917	-560.401672	292.862244	1135.269897	-483.808228	-237.467773	1132.027588	-449.808197	306.736176	885.021484	-363.131561	-210.360977	892.665527	-446.997375	45.765762	962.569275	603.558594	21.851294	935.244080	608.357971	178.287689
-498.955627	123.535591	873.419128	-471.507629	-38.078331	867.320496	-579.103760	162.010483	500.647552	-550.100220	-106.914543	505.733459	-587.894104	168.718674	88.076302	-549.627869	-117.886177	89.938499	-502.177429	201.559631	1374.562500	-449.691132	-138.487579	1367.939087	-447.122711	46.506828	1391.910522	-446.827271	50.196739	1667.636719	-559.755615	292.982727	1135.209106	-483.149597	-237.487991	1132.048096	-448.815308	306.763885	885.094543	-362.019073	-210.179749	892.980286	-446.569366	45.816723	962.541931	603.638367	21.876364	935.257385	608.450867	178.281128
-498.544556	123.643738	873.394226	-471.110382	-38.030514	867.293457	-578.100891	161.773209	500.458771	-549.967346	-106.915230	505.809814	-587.509216	168.848648	88.011856	-549.687500	-117.872223	89.963783	-501.756866	201.683685	1374.530518	-449.317017	-138.305618	1367.876099	-446.707611	46.638622	1391.906250	-446.461090	50.324844	1667.625732	-559.180969	293.122620	1135.124878	-482.487732	-237.526001	1132.091553	-447.973877	306.840485	885.132385	-360.884888	-210.044464	893.313538	-446.138580	45.893967	962.504761	603.679016	21.858519	935.278198	608.519714	178.298019
-498.101379	123.736824	873.394470	-470.690186	-37.929218	867.277222	-577.788452	161.817032	500.442078	-549.778503	-106.922722	505.874481	-587.440125	168.864288	88.014473	-549.702576	-117.841743	89.984650	-501.303558	201.817993	1374.503906	-448.930206	-138.151291	1367.827515	-446.287964	46.742455	1391.882080	-446.077026	50.461601	1667.634033	-558.540222	293.206390	1135.092163	-481.850647	-237.585815	1132.145264	-447.025665	306.828064	885.157776	-359.614136	-209.882568	893.786133	-445.687439	45.980019	962.489014	603.761963	21.857206	935.287231	608.591370	178.303024
-497.647949	123.853378	873.359375	-470.242554	-37.847454	867.231934	-578.382813	161.985321	500.606171	-549.570679	-106.868187	505.898315	-587.824646	168.717224	88.069939	-549.619934	-117.837730	89.995415	-500.824982	201.917282	1374.515015	-448.527802	-137.988861	1367.719116	-445.839966	46.848278	1391.880493	-445.696533	50.573532	1667.611694	-557.906067	293.344452	1135.049805	-481.296753	-237.579407	1132.173706	-446.111603	306.749939	885.235229	-358.296967	-209.776459	894.287109	-445.227997	46.072971	962.445251	603.845886	21.847090	935.299438	608.701843	178.274582
-497.232635	123.869392	873.328125	-469.785309	-37.816601	867.208130	-578.268127	161.915268	500.588806	-549.347961	-106.848717	505.923889	-587.849670	168.703827	88.089767	-549.660767	-117.830933	90.017601	-500.311798	202.019608	1374.490723	-448.019226	-137.830765	1367.626465	-445.600311	46.956535	1391.675171	-445.281158	50.673595	1667.587769	-557.256958	293.407806	1134.961060	-480.748352	-237.613754	1132.218384	-445.208588	306.755798	885.280579	-356.791779	-209.648438	894.911377	-444.768036	46.115383	962.407104	603.927612	21.848768	935.308289	608.784729	178.267563
-496.755951	123.900780	873.281738	-469.280060	-37.799042	867.184265	-577.974792	161.931168	500.619537	-549.090149	-106.784508	505.941193	-587.803833	168.707550	88.112358	-549.600037	-117.829124	90.008774	-499.869415	202.134918	1374.447388	-447.609070	-137.669800	1367.543945	-444.877960	47.061424	1391.861450	-444.829163	50.794472	1667.587402	-556.575928	293.540955	1134.896973	-480.262878	-237.657715	1132.235840	-444.262970	306.609344	885.349976	-355.265289	-209.529495	895.599121	-444.266479	46.161255	962.366821	603.985657	21.853235	935.315430	608.841064	178.283646
-496.220917	123.995277	873.232666	-468.795776	-37.729034	867.155151	-577.250122	161.904678	500.528564	-548.826111	-106.722954	505.961853	-587.494141	168.885910	88.187706	-549.516602	-117.825020	90.020203	-499.297760	202.233932	1374.429443	-447.040558	-137.504166	1367.476440	-444.618195	47.196743	1391.625610	-444.388824	50.918953	1667.564453	-555.925781	293.602386	1134.810303	-479.853821	-237.653442	1132.275391	-443.417664	306.575714	885.367493	-353.547852	-209.415146	896.488525	-443.739716	46.245415	962.320496	604.080444	21.841328	935.323608	608.933350	178.240036
-495.713318	124.091827	873.201172	-468.319580	-37.612026	867.100891	-577.409973	161.931763	500.607635	-548.509338	-106.623375	505.951111	-587.643921	168.788757	88.119560	-549.504578	-117.820648	90.054550	-498.842896	202.338409	1374.374878	-446.580566	-137.360809	1367.433228	-443.882690	47.288177	1391.824585	-443.950012	51.024971	1667.523560	-555.302368	293.681488	1134.790771	-479.531250	-237.562897	1132.211304	-442.507477	306.422394	885.380310	-351.771851	-209.302200	897.478027	-443.228058	46.335762	962.269836	604.148438	21.838017	935.331848	608.996582	178.233017
-495.230042	124.204201	873.168091	-467.816620	-37.546047	867.074097	-577.411377	161.952362	500.675903	-548.172974	-106.515884	505.969574	-587.762329	168.849304	88.205162	-549.421936	-117.803230	90.087807	-498.315704	202.459015	1374.349243	-446.053772	-137.213364	1367.413086	-443.358765	47.396839	1391.781738	-443.471161	51.138687	1667.493652	-554.607483	293.693787	1134.647095	-479.335144	-237.635880	1132.325439	-441.724945	306.565063	885.403198	-349.862274	-209.310501	898.625000	-442.721863	46.434765	962.234070	604.230896	21.803991	935.355164	609.075256	178.193329
-494.677856	124.291145	873.139404	-467.280487	-37.430038	867.058167	-577.257385	161.902161	500.725586	-547.876343	-106.445801	505.979065	-587.728699	168.810989	88.150780	-549.359314	-117.784409	90.086472	-497.755219	202.534531	1374.301392	-445.428680	-137.122894	1367.415039	-443.072632	47.528347	1391.512695	-442.932770	51.250969	1667.474243	-553.946533	293.749023	1134.602173	-479.220123	-237.436508	1132.361572	-440.822632	306.401520	885.437988	-347.781921	-209.309479	899.987366	-442.169464	46.541775	962.208130	604.282715	21.799311	935.357727	609.133301	178.180649
-494.095551	124.373047	873.118347	-466.773956	-37.323231	867.026184	-577.150696	161.870590	500.802216	-547.583435	-106.356606	505.963776	-587.715393	168.783752	88.156059	-549.410034	-117.774055	90.101547	-497.263977	202.656494	1374.297363	-444.877960	-137.027344	1367.421143	-442.294037	47.590828	1391.700684	-442.361023	51.346958	1667.439331	-553.317017	293.784393	1134.508179	-479.325226	-236.898529	1132.194458	-439.973511	306.283905	885.466431	-345.426483	-209.026108	901.402161	-441.629303	46.611313	962.184204	604.389038	21.763260	935.375732	609.202515	178.145645
-493.510315	124.477821	873.069641	-466.225159	-37.219307	866.969421	-577.061279	161.748825	500.875427	-547.365906	-106.230087	505.999084	-587.690491	168.858856	88.309418	-549.371460	-117.755859	90.112549	-496.647583	202.735031	1374.251709	-444.204071	-137.017502	1367.483765	-441.954590	47.725994	1391.445923	-441.808533	51.436806	1667.388184	-552.511169	293.565887	1134.217407	-479.595245	-236.381180	1132.191040	-439.135010	306.259399	885.495178	-343.156799	-209.572342	903.234253	-441.057892	46.703167	962.130066	604.457642	21.761684	935.374939	609.271484	178.120667
-492.940155	124.585411	872.994629	-465.631378	-37.134380	866.881165	-577.097168	161.658966	501.019043	-547.066895	-106.130035	506.016327	-587.654907	168.829544	88.374130	-549.336914	-117.753883	90.103706	-496.161377	202.818283	1374.176025	-443.571350	-136.983185	1367.552979	-441.115051	47.783718	1391.656494	-441.181824	51.553978	1667.358398	-551.895508	293.622589	1134.114380	-479.984497	-235.516220	1131.936401	-438.304688	306.103912	885.493652	-340.655731	-209.889862	905.089905	-440.475281	46.797226	962.048218	604.538818	21.769520	935.363525	609.334473	178.117050
-492.345367	124.746765	872.970642	-465.069733	-36.991512	866.820129	-577.069458	161.489777	501.147064	-546.824890	-106.054909	506.059296	-587.593445	168.689301	88.338806	-549.299988	-117.722336	90.108429	-495.584747	202.882187	1374.120850	-442.939819	-136.995575	1367.616821	-440.459930	47.851650	1391.625977	-440.526550	51.662041	1667.301758	-551.262329	293.607758	1134.004272	-480.511810	-234.552536	1131.791626	-437.488129	306.048340	885.490967	-338.102112	-210.179214	907.102417	-439.895447	46.920181	962.005981	604.613098	21.708427	935.385742	609.414673	178.085098
-491.772491	124.851234	872.938782	-464.533173	-36.864349	866.766479	-577.050903	161.361298	501.271881	-546.624512	-106.052437	506.084259	-587.485840	168.602722	88.416214	-549.372742	-117.717918	90.160950	-495.023315	202.952621	1374.031006	-442.381104	-137.042801	1367.682251	-439.820526	47.919254	1391.575562	-439.787689	51.810383	1667.300049	-550.782532	293.841858	1134.146851	-481.108734	-233.562103	1131.649170	-436.658569	305.691772	885.507080	-335.550140	-210.524796	909.164429	-439.346100	47.014297	961.966187	604.653320	21.681747	935.394287	609.465149	178.052216
-491.130157	124.985603	872.891296	-464.000488	-36.688610	866.720825	-576.723450	161.121567	501.316315	-546.371399	-106.003815	506.116516	-587.078552	168.163132	88.238472	-549.357849	-117.676331	90.192650	-494.470764	203.002701	1373.964478	-441.805237	-137.139755	1367.795044	-439.142883	48.007347	1391.583252	-439.094849	51.965912	1667.250488	-550.117249	293.657379	1133.900635	-481.698853	-232.398438	1131.455566	-435.887390	305.618927	885.508789	-333.008850	-210.894043	911.297729	-438.759430	47.144657	961.920776	604.747559	21.670429	935.393921	609.546997	178.015976
-490.434570	125.175842	872.880981	-463.428070	-36.481083	866.667847	-576.794556	160.981232	501.492828	-546.034485	-105.887840	506.077179	-587.178772	168.326920	88.626106	-549.311096	-117.641609	90.223732	-493.862640	202.993179	1373.921021	-441.279175	-137.234955	1367.936646	-438.661591	48.088413	1391.353638	-438.296417	52.130924	1667.221436	-549.485535	293.609924	1133.792236	-482.245422	-231.311996	1131.363037	-435.164276	305.580994	885.513672	-330.331238	-210.687714	913.426025	-438.123444	47.290253	961.890076	604.781189	21.639421	935.418396	609.584290	178.002380
-489.840668	125.306282	872.901245	-462.916870	-36.306774	866.626892	-576.735657	160.861664	501.593170	-545.792969	-105.790222	506.108215	-587.082031	168.173340	88.760994	-549.316895	-117.578430	90.239174	-493.300842	202.998917	1373.846924	-440.869812	-137.331909	1368.073242	-437.769287	48.077892	1391.586792	-437.459320	52.292587	1667.176758	-549.034363	293.832977	1133.911987	-482.699188	-230.240494	1131.210327	-434.764343	305.452301	885.412781	-327.713409	-211.017441	915.687073	-437.559021	47.390766	961.876343	604.893738	21.657475	935.411072	609.676453	177.992386
-489.234558	125.529076	872.942322	-462.351654	-36.186710	866.599304	-576.586060	160.739120	501.713776	-545.429016	-105.577019	506.097565	-586.938538	168.005020	88.922226	-549.289978	-117.528175	90.292969	-492.685181	203.043213	1373.808838	-440.478668	-137.416870	1368.213013	-437.104370	48.047115	1391.637451	-436.550964	52.466587	1667.176270	-548.448730	293.706177	1133.841675	-483.028839	-229.245392	1131.101929	-433.722534	305.342499	885.564087	-325.109955	-211.383240	917.946594	-436.967499	47.512486	961.882141	604.942017	21.621227	935.428162	609.730774	177.932480
-488.562378	125.751122	873.003296	-461.789337	-36.037849	866.582764	-576.489746	160.702011	501.929413	-545.052979	-105.387299	506.082245	-586.834717	167.907471	89.073898	-549.194885	-117.469925	90.336403	-492.084747	203.041412	1373.770874	-440.139008	-137.571609	1368.353638	-436.504578	48.021317	1391.668335	-435.649353	52.647720	1667.155762	-547.832886	293.640076	1133.800171	-483.222473	-228.341263	1130.988892	-433.128876	305.368195	885.589233	-322.552490	-211.828247	920.187378	-436.330719	47.629597	961.898193	605.001892	21.552382	935.449768	609.784607	177.916931
-487.920654	125.981529	873.111389	-461.302368	-35.804985	866.590271	-576.253845	160.674393	502.069855	-544.648193	-105.187477	505.974091	-586.667480	167.834656	89.257355	-549.109192	-117.400436	90.377213	-491.434540	203.104980	1373.752686	-439.845276	-137.749756	1368.493408	-435.910034	47.964687	1391.682007	-434.665344	52.810272	1667.134644	-547.142029	293.490295	1133.632813	-483.258026	-227.453796	1130.923462	-432.585724	305.443237	885.625732	-319.957703	-212.324341	922.420959	-435.735077	47.772442	961.945435	605.072144	21.558661	935.434265	609.843750	177.894989
-487.319122	126.105980	873.197083	-460.810150	-35.626354	866.619751	-576.096069	160.710159	502.243652	-544.221680	-104.869164	505.881500	-586.605774	167.742493	89.445747	-548.944336	-117.338158	90.416336	-490.730255	203.113754	1373.730347	-439.558075	-137.880798	1368.621582	-435.570709	47.947044	1391.472412	-433.619415	52.980614	1667.045166	-546.694641	293.595184	1133.775635	-483.103577	-226.762680	1130.825684	-432.248352	305.233032	885.452515	-317.540527	-212.951004	924.394104	-435.148529	47.873726	961.987732	605.126465	21.520937	935.447205	609.899841	177.872330
-486.689423	126.260597	873.278381	-460.308044	-35.426441	866.647766	-575.853149	160.759552	502.390076	-543.981201	-104.520546	505.921783	-586.506042	167.697266	89.579750	-548.936584	-117.279686	90.461662	-490.124817	203.136444	1373.737427	-439.411530	-138.009262	1368.744751	-434.779144	47.831486	1391.691284	-432.484283	53.192947	1667.016113	-545.969727	293.500458	1133.704590	-482.713196	-226.145309	1130.735596	-431.268738	305.039825	885.604309	-314.976074	-213.654343	926.340149	-434.553986	47.995789	962.031860	605.130615	21.503429	935.454834	609.907593	177.850327
-485.747620	126.751572	873.327759	-459.748260	-35.093006	866.702026	-575.599792	160.816772	502.582825	-543.598938	-103.895302	505.901306	-586.387756	167.664215	89.745102	-548.812927	-117.215141	90.479454	-489.416016	203.198364	1373.738525	-439.289429	-138.115601	1368.863037	-434.240845	47.793716	1391.711182	-431.324310	53.370518	1666.896729	-545.392578	293.496765	1133.708130	-482.135193	-225.717239	1130.690552	-430.717987	304.903412	885.605164	-312.521606	-214.457764	928.093262	-433.809967	48.315037	962.089111	605.189636	21.514042	935.440735	609.959167	177.804947
-485.462372	126.693802	873.504333	-459.310638	-35.077847	866.799744	-575.584900	160.963959	502.706818	-543.731445	-103.958488	506.214722	-586.395325	167.630432	89.954887	-548.945190	-117.174889	90.589737	-488.750336	203.264053	1373.775024	-439.185242	-138.208405	1368.948730	-433.751434	47.770382	1391.705566	-430.061584	53.568832	1666.783081	-544.705811	293.511902	1133.760986	-481.339478	-225.459381	1130.666748	-430.184387	304.802856	885.569336	-310.103058	-215.477234	929.665283	-433.443878	48.287453	962.224426	605.233765	21.467884	935.448853	610.002563	177.784042
-484.877228	126.851868	873.623962	-458.832336	-34.903748	866.873962	-574.175232	160.588074	502.497650	-543.835693	-104.135002	506.418884	-585.711548	167.838287	90.039276	-549.054077	-117.115677	90.748352	-488.055695	203.357788	1373.839600	-439.145142	-138.241364	1369.041626	-433.266113	47.759598	1391.718018	-428.746338	53.766384	1666.641479	-544.052551	293.566162	1133.789429	-480.364410	-225.392548	1130.665649	-429.598267	304.692078	885.531494	-307.641571	-216.576233	931.078674	-432.929993	48.398975	962.330322	605.299072	21.450272	935.452271	610.054382	177.762802
-484.302856	127.020432	873.751953	-458.375061	-34.711090	866.974854	-574.022034	160.686234	502.621124	-543.758179	-104.020500	506.548798	-585.606018	167.858521	90.165596	-549.034241	-117.052719	90.801552	-487.361237	203.470657	1373.914551	-439.135315	-138.263474	1369.101074	-432.783447	47.757153	1391.722168	-427.393188	53.953472	1666.462891	-543.429443	293.768494	1133.947021	-479.191833	-225.507095	1130.684937	-429.505829	304.679749	885.390259	-305.286621	-217.858353	932.262512	-432.435883	48.532433	962.455200	605.335876	21.438639	935.468872	610.100281	177.745773
-483.786591	127.156326	873.853943	-458.000488	-34.520977	867.057922	-574.302673	160.938751	502.837128	-543.709656	-103.854507	506.637451	-585.687073	167.832535	90.333725	-548.978699	-116.995796	90.864204	-486.639343	203.607529	1373.985229	-439.138763	-138.237000	1369.139893	-432.309021	47.739819	1391.707031	-425.953918	54.136841	1666.296021	-542.742798	293.848206	1133.955933	-477.848724	-225.701401	1130.745850	-428.957642	304.542480	885.317627	-303.000275	-219.294632	933.219788	-431.986359	48.651993	962.547119	605.372192	21.394459	935.470581	610.137146	177.711395
-483.344910	127.389061	873.923950	-457.750305	-34.387264	867.126770	-575.430969	161.442368	503.247894	-543.699951	-103.657005	506.706604	-586.209106	167.679153	90.536476	-549.031738	-116.914864	90.915306	-485.911957	203.787338	1374.009644	-439.113983	-138.142929	1369.153076	-431.776428	47.763000	1391.738281	-424.494629	54.300674	1666.091919	-541.940247	293.992523	1134.005615	-476.323334	-225.980865	1130.748779	-427.992828	304.358795	885.333923	-300.739746	-220.855392	934.005493	-431.615601	48.791420	962.607117	605.379211	21.371555	935.493408	610.152344	177.696594
-483.082611	127.708382	873.991272	-457.746857	-34.258865	867.133484	-575.693481	161.692947	503.427979	-543.724609	-103.445534	506.750641	-586.344421	167.642593	90.655090	-549.011475	-116.837692	90.940865	-485.175690	203.992722	1374.052979	-439.063843	-138.036453	1369.152710	-431.247925	47.881306	1391.737427	-422.995483	54.474815	1665.887817	-541.197632	294.182098	1134.071411	-474.710571	-226.351364	1130.755859	-427.527008	304.306030	885.270630	-298.525879	-222.555283	934.578796	-431.410980	48.928333	962.615906	605.413208	21.354519	935.486267	610.181824	177.663559
-482.905243	128.033432	874.052185	-457.867706	-34.130032	867.114319	-575.469299	161.732162	503.457703	-543.815857	-103.300140	506.809753	-586.215637	167.720612	90.683746	-549.038757	-116.787231	91.016991	-484.325165	204.196030	1374.081909	-438.973785	-137.903931	1369.123413	-430.880157	47.990368	1391.470337	-421.498474	54.645664	1665.685181	-540.529053	294.485565	1134.173096	-473.013092	-226.755951	1130.754028	-427.418579	304.282715	885.078369	-296.377472	-224.326324	934.940369	-431.301971	49.049217	962.604980	605.434021	21.321125	935.482422	610.211121	177.630951
-482.752014	128.217361	874.082825	-457.884979	-33.932777	867.142212	-575.552124	161.895035	503.530304	-543.820984	-103.047691	506.809204	-586.260925	167.730698	90.732521	-549.036987	-116.725571	91.014565	-483.480774	204.400162	1374.054688	-438.855194	-137.737396	1369.045776	-430.236969	48.155590	1391.391357	-419.973206	54.803432	1665.529297	-539.723450	294.698334	1134.203003	-471.204071	-227.202866	1130.735352	-426.873016	304.227814	884.981934	-294.224792	-226.141602	935.235962	-431.179077	49.206726	962.611633	605.441284	21.301975	935.498352	610.220032	177.617081
-482.676117	128.400238	874.059631	-457.999573	-33.747299	867.132019	-575.617065	162.049057	503.546448	-543.885437	-102.823250	506.790527	-586.248169	167.772415	90.758255	-549.017822	-116.650299	91.018311	-482.571381	204.613831	1374.012573	-438.626343	-137.488922	1368.904785	-429.537445	48.307133	1391.281128	-418.423035	54.959507	1665.341309	-538.987671	294.988861	1134.208862	-469.437805	-227.686554	1130.655518	-426.419128	304.152893	884.865784	-292.143036	-227.966614	935.415894	-431.116272	49.366291	962.560547	605.453796	21.310820	935.497864	610.237915	177.587906
-482.687531	128.620590	874.013855	-458.226532	-33.531147	867.084412	-575.818542	162.256424	503.579712	-543.958496	-102.665970	506.794525	-586.328308	167.785431	90.762672	-548.958191	-116.606461	91.012108	-481.615417	204.863510	1373.954346	-438.345551	-137.233398	1368.741821	-428.740875	48.459114	1391.152466	-416.861969	55.115883	1665.174927	-538.180420	295.284485	1134.264771	-467.700043	-228.172562	1130.595581	-425.937012	304.137115	884.743103	-290.196686	-229.769180	935.506042	-431.137787	49.547813	962.472900	605.490051	21.282822	935.508911	610.252625	177.579559
-482.770966	128.829544	873.971191	-458.487976	-33.357346	867.041748	-576.055786	162.434113	503.638092	-544.105347	-102.517921	506.749725	-586.358948	167.804611	90.754257	-548.980042	-116.573807	91.006516	-480.643097	205.065399	1373.886841	-437.897552	-136.978790	1368.531372	-427.933899	48.646786	1391.051636	-415.312561	55.237640	1665.024780	-537.409485	295.544250	1134.249512	-466.011597	-228.649765	1130.496826	-425.481171	304.200745	884.610657	-288.361450	-231.561462	935.630066	-431.201660	49.713833	962.384338	605.447449	21.251247	935.500793	610.241211	177.556900
-482.960510	128.982956	873.916626	-458.880676	-33.200081	867.004395	-576.440613	162.683151	503.693390	-544.345764	-102.414185	506.715485	-586.477112	167.812195	90.746979	-549.012878	-116.557480	90.958939	-479.624939	205.315872	1373.820435	-437.349640	-136.707260	1368.262939	-426.830414	48.809120	1391.037598	-413.793396	55.348900	1664.840088	-536.642822	295.838165	1134.287598	-464.509277	-229.128281	1130.454834	-425.079926	304.212097	884.497803	-286.591614	-233.195023	935.789429	-431.348785	49.853611	962.276733	605.452820	21.220707	935.512817	610.225220	177.529190
-483.259155	129.166641	873.830566	-459.313904	-33.026165	866.948669	-576.957642	162.898560	503.697357	-544.602966	-102.327522	506.653046	-586.584351	167.848618	90.701393	-548.983459	-116.547432	90.932571	-478.559570	205.552841	1373.749878	-436.642761	-136.423798	1368.002075	-425.916809	49.008816	1390.845337	-412.237946	55.504932	1664.727661	-535.857666	296.151215	1134.320923	-463.147095	-229.638062	1130.385742	-424.703796	304.217468	884.393372	-285.089508	-234.784760	935.895874	-431.550568	50.043880	962.134705	605.447021	21.201084	935.516479	610.237549	177.483215
-483.721008	129.288330	873.691589	-459.891754	-32.882942	866.878418	-577.487244	163.111313	503.649628	-544.903320	-102.209900	506.596558	-586.742493	167.868912	90.592026	-548.930969	-116.550163	90.879387	-477.457855	205.797897	1373.680420	-435.788147	-136.078781	1367.781494	-424.916138	49.213718	1390.635864	-410.691498	55.633598	1664.585571	-535.103760	296.454865	1134.315674	-462.027313	-230.188049	1130.362793	-424.227631	304.157043	884.234680	-283.759735	-236.207336	936.128540	-431.866852	50.220695	961.940674	605.405212	21.225050	935.510864	610.184509	177.486969
-484.230591	129.366821	873.584290	-460.468811	-32.764778	866.831970	-577.977905	163.252701	503.519257	-545.228027	-102.118164	506.541107	-586.847839	167.906158	90.444115	-548.898315	-116.582291	90.806992	-476.355103	206.013107	1373.602905	-434.828949	-135.774216	1367.534424	-423.897003	49.452213	1390.392090	-409.151184	55.807060	1664.471924	-534.348267	296.724976	1134.373535	-461.111877	-230.651657	1130.412354	-423.802002	304.179596	884.115845	-282.631042	-237.446274	936.397827	-432.202454	50.371586	961.771851	605.408142	21.229721	935.496094	610.186462	177.476837
-484.757233	129.497437	873.468628	-461.093109	-32.551758	866.752869	-578.476013	163.347488	503.399750	-545.634705	-102.068008	506.482666	-586.819885	167.670105	90.049988	-548.959351	-116.624939	90.748116	-475.245087	206.265427	1373.503540	-433.827881	-135.414047	1367.287842	-422.843414	49.710941	1390.109253	-407.643433	55.911320	1664.305542	-533.687317	296.962738	1134.402954	-460.353638	-231.155014	1130.405640	-423.431732	304.258423	883.995850	-281.773438	-238.574646	936.670471	-432.550873	50.578255	961.573792	605.379517	21.212729	935.497375	610.156372	177.478851
-485.319244	129.693970	873.364197	-461.725311	-32.389236	866.673523	-579.151978	163.685318	503.380859	-546.046509	-101.976074	506.431152	-587.021729	167.767746	89.900360	-548.968445	-116.643799	90.673569	-474.105133	206.523071	1373.400757	-432.698273	-135.050247	1367.087769	-421.642700	49.946228	1389.887939	-406.113220	56.080658	1664.200684	-532.910522	297.184845	1134.410400	-459.777954	-231.603516	1130.473267	-423.084442	304.334778	883.949951	-281.143890	-239.450424	936.953186	-432.914337	50.792328	961.377563	605.352539	21.204336	935.490234	610.122375	177.463028
-485.868073	129.934662	873.292603	-462.321014	-32.225674	866.626038	-579.647278	163.815689	503.267303	-546.379578	-101.813217	506.309662	-587.088318	167.893204	89.779663	-548.837463	-116.691071	90.622108	-472.983673	206.764420	1373.314087	-431.558960	-134.774597	1366.869629	-420.475433	50.264420	1389.634155	-404.555756	56.244671	1664.095581	-532.286011	297.362885	1134.444214	-459.341705	-231.975342	1130.619629	-422.749420	304.410400	883.906311	-280.662811	-240.185287	937.297363	-433.258453	51.032650	961.215393	605.326538	21.208723	935.494995	610.076965	177.508896
-486.607452	130.132446	873.151917	-463.014740	-32.068672	866.552002	-580.351746	164.114594	503.320374	-546.730164	-101.707321	506.222870	-587.175537	168.012985	89.685127	-548.729675	-116.741188	90.525330	-471.846039	207.022507	1373.201416	-430.362946	-134.391586	1366.713013	-419.247437	50.536224	1389.378052	-403.026672	56.436558	1664.043457	-531.663635	297.577484	1134.528076	-459.066040	-232.249344	1130.743164	-422.412048	304.502197	883.860535	-280.360962	-240.702652	937.667664	-433.710663	51.301823	960.987000	605.327515	21.219297	935.488586	610.031494	177.537643
-487.342407	130.385422	873.078613	-463.763611	-31.799564	866.454346	-580.992920	164.233917	503.273193	-547.086121	-101.612869	506.145081	-587.347168	168.097519	89.580139	-548.615173	-116.777542	90.496689	-470.709351	207.317139	1373.072388	-429.141541	-134.010925	1366.487915	-417.998474	50.808937	1389.122925	-401.519897	56.599918	1663.897949	-531.048767	297.746948	1134.588379	-458.936462	-232.481277	1130.893433	-422.130432	304.615784	883.826172	-280.266968	-241.113983	937.963806	-434.155304	51.594635	960.766113	605.333984	21.199650	935.492676	610.087952	177.424530
-488.038269	130.533447	872.991272	-464.425232	-31.607967	866.366577	-581.542480	164.326614	503.190460	-547.448792	-101.470154	506.022797	-587.592712	168.487488	89.708435	-548.503906	-116.834663	90.412125	-469.529297	207.596191	1372.944824	-427.858704	-133.690491	1366.301880	-416.767365	51.095367	1388.825439	-399.967346	56.833683	1663.823120	-530.505127	297.907898	1134.603027	-458.923584	-232.684723	1131.104614	-421.870605	304.733795	883.763550	-280.391846	-241.380508	938.179138	-434.562164	51.818279	960.552979	605.295288	21.189638	935.509277	610.053406	177.398483
-488.716614	130.706985	872.865784	-465.025543	-31.430641	866.295654	-582.169617	164.375778	503.154694	-547.891052	-101.372742	505.958282	-587.415039	168.282700	89.377319	-548.484680	-116.880959	90.360718	-468.321869	207.898193	1372.776245	-426.639587	-133.299179	1366.105103	-415.576233	51.412815	1388.528931	-398.464142	57.024055	1663.685669	-529.968628	298.079071	1134.642822	-459.023346	-232.809921	1131.289185	-421.672211	304.848450	883.708496	-280.650116	-241.509720	938.340576	-434.916229	52.091515	960.320862	605.287354	21.189322	935.513306	610.038574	177.399872
-489.536285	130.866531	872.775330	-465.722046	-31.267805	866.270630	-582.905640	164.435608	503.121429	-548.377808	-101.323021	505.936676	-587.550781	168.344727	89.290314	-548.552124	-116.922440	90.319817	-467.112549	208.201004	1372.576172	-425.376343	-132.983994	1365.883911	-414.217621	51.680546	1388.239990	-396.911865	57.297558	1663.579834	-529.556763	298.104401	1134.569336	-459.160278	-232.858170	1131.447754	-421.488403	304.979797	883.585083	-281.016266	-241.537003	938.454834	-435.365448	52.372524	960.116333	605.238953	21.172808	935.492004	610.006836	177.409119
-490.265533	131.067169	872.753357	-466.377350	-31.036877	866.222656	-583.541870	164.358612	503.029175	-548.809753	-101.257545	505.894043	-587.615234	168.463654	89.202446	-548.553955	-116.967751	90.269218	-465.839172	208.497009	1372.378418	-424.126801	-132.628220	1365.688354	-412.990631	52.084400	1387.908203	-395.391785	57.542004	1663.417236	-529.047974	298.159668	1134.418091	-459.352203	-232.836121	1131.594727	-421.325378	305.084167	883.446350	-281.491089	-241.446472	938.479431	-435.752594	52.644299	959.936768	605.211426	21.165442	935.507385	609.976807	177.375931
-490.914154	131.260025	872.707703	-466.992584	-30.800709	866.206177	-584.229248	164.333191	503.019257	-549.228516	-101.217407	505.847656	-587.711792	168.550644	89.129547	-548.487122	-117.025787	90.218834	-464.557953	208.844391	1372.163086	-422.839752	-132.294189	1365.451782	-411.676056	52.410492	1387.599731	-393.894135	57.791771	1663.268188	-528.493103	298.324677	1134.332886	-459.576416	-232.757355	1131.747070	-421.214325	305.188049	883.326660	-282.105408	-241.273376	938.430908	-436.075500	52.936153	959.757324	605.198608	21.186008	935.507263	609.943115	177.375793
-491.496704	131.372940	872.665100	-467.513153	-30.610943	866.186707	-584.648254	164.073120	502.817261	-549.737122	-101.261986	505.835205	-587.832764	168.961411	89.241096	-548.520813	-117.086571	90.183136	-463.285400	209.128983	1371.977661	-421.599274	-131.930710	1365.256470	-410.400085	52.646111	1387.341919	-392.363953	58.066109	1663.114380	-528.032349	298.601685	1134.350220	-459.849335	-232.610565	1131.885376	-421.153137	305.269714	883.203979	-282.826263	-240.995438	938.300903	-436.336670	53.166706	959.585449	605.202515	21.187229	935.500061	609.948059	177.380402
-492.135101	131.462891	872.591248	-468.024445	-30.520802	866.162415	-585.561584	164.169662	502.949005	-550.179077	-101.284210	505.831116	-587.967896	169.020309	89.196739	-548.598083	-117.153328	90.173515	-462.032104	209.438080	1371.743530	-420.346588	-131.604126	1365.087524	-409.183472	52.997261	1387.054932	-390.898743	58.338219	1662.933350	-527.751343	298.963806	1134.504883	-460.117828	-232.403931	1132.035278	-421.161469	305.336823	883.032227	-283.677490	-240.717117	937.992371	-436.603760	53.370010	959.384827	605.189453	21.213943	935.498108	609.922180	177.397263
-492.681274	131.560379	872.578125	-468.413910	-30.433243	866.161621	-586.103271	164.051132	502.880341	-550.573181	-101.330574	505.848938	-587.951843	169.156982	89.143539	-548.609253	-117.210648	90.152939	-460.785522	209.778137	1371.511108	-419.196869	-131.267746	1364.886597	-407.973419	53.288815	1386.789795	-389.370789	58.667877	1662.776978	-527.369141	299.234558	1134.517944	-460.394531	-232.117172	1132.165894	-421.194458	305.406982	882.838745	-284.650208	-240.334213	937.510193	-436.797485	53.557724	959.241760	605.140991	21.214338	935.518494	609.880859	177.407455
-493.177460	131.707336	872.516174	-468.850220	-30.277325	866.130005	-586.694275	163.988373	502.836578	-550.913940	-101.308151	505.833069	-587.864014	168.903198	88.870163	-548.610291	-117.268646	90.147179	-459.591644	210.084030	1371.249878	-417.992371	-130.913406	1364.723511	-406.801239	53.552460	1386.521118	-387.930054	58.944859	1662.531494	-526.950500	299.404022	1134.440308	-460.580536	-231.787460	1132.277832	-421.301361	305.482117	882.599304	-285.634033	-239.821350	937.025269	-436.981934	53.790188	959.054504	605.120361	21.220453	935.508362	609.848389	177.395874
-493.589905	131.860413	872.449585	-469.234711	-30.125467	866.064636	-587.155151	163.933594	502.764465	-551.235596	-101.360123	505.833710	-587.804443	168.996689	88.821846	-548.684509	-117.344444	90.135956	-458.413177	210.350571	1371.015503	-416.955841	-130.596878	1364.555420	-405.668335	53.877224	1386.280029	-386.437256	59.298630	1662.344727	-526.562805	299.656555	1134.347290	-460.794189	-231.426971	1132.354004	-421.420624	305.571320	882.316345	-286.780853	-239.335480	936.200989	-437.116821	53.995728	958.856873	605.115295	21.226393	935.495972	609.851013	177.398514
-493.891113	131.924973	872.349426	-469.512299	-30.025877	866.004639	-587.453369	163.862747	502.688416	-551.468811	-101.386276	505.812622	-588.016602	169.348984	88.922119	-548.669922	-117.396950	90.103134	-457.360168	210.680145	1370.774414	-415.950928	-130.249252	1364.397949	-404.399384	54.003159	1386.145874	-385.009644	59.643192	1662.129761	-526.161011	299.921112	1134.241333	-460.927002	-231.083817	1132.396484	-421.598969	305.682251	882.028198	-287.986450	-238.756744	935.320801	-437.176971	54.146236	958.660706	605.074585	21.215958	935.505981	609.806946	177.409409
-494.102997	131.967438	872.256470	-469.700623	-29.948303	865.965942	-587.656311	163.865143	502.598755	-551.662537	-101.401169	505.815308	-588.007202	169.452408	88.903908	-548.764221	-117.464882	90.107574	-456.280273	210.970535	1370.547241	-414.961395	-129.925522	1364.266724	-403.344269	54.320473	1385.932373	-383.641357	59.897625	1661.883057	-525.732544	300.199738	1134.161255	-460.974274	-230.583755	1132.365356	-421.749359	305.771484	881.706482	-289.178284	-238.132156	934.278259	-437.185944	54.276028	958.497009	605.041443	21.196560	935.510986	609.788269	177.339783
-494.299652	131.945557	872.169617	-469.856445	-29.890535	865.920227	-587.866882	163.852936	502.535034	-551.783142	-101.397049	505.808899	-588.000366	169.487183	88.853706	-548.771362	-117.471527	90.099716	-455.275177	211.295502	1370.338135	-414.064056	-129.619644	1364.104614	-402.354401	54.629868	1385.727905	-382.186279	60.319351	1661.709961	-525.314148	300.452332	1134.147095	-461.019775	-230.063248	1132.324341	-421.977600	305.835358	881.341370	-290.481110	-237.472061	933.096741	-437.190582	54.358940	958.342285	605.039490	21.219677	935.493042	609.755798	177.393478
-494.372070	132.013306	872.091614	-469.918762	-29.845224	865.902649	-587.992615	163.879715	502.502930	-551.875488	-101.394730	505.822113	-588.000244	169.531509	88.834267	-548.745667	-117.504028	90.112686	-454.351166	211.607681	1370.135132	-413.177521	-129.319763	1364.004883	-401.442963	54.911591	1385.503784	-380.822784	60.679047	1661.507568	-524.872925	300.703064	1134.026978	-461.007507	-229.522873	1132.254761	-422.247955	305.943817	880.920776	-291.799622	-236.761948	931.708618	-437.132172	54.472618	958.228943	605.035767	21.249063	935.483032	609.746155	177.416168
-494.392944	132.093872	872.038086	-469.933502	-29.761959	865.865234	-588.078064	163.945862	502.494110	-551.947144	-101.398109	505.846405	-588.000793	169.581482	88.820961	-548.792175	-117.521194	90.137703	-453.427612	211.929703	1369.935425	-412.373871	-128.999496	1363.873047	-400.580566	55.250202	1385.275391	-379.500397	61.052876	1661.322876	-524.426880	300.897430	1133.870605	-460.940491	-228.952347	1132.173584	-422.507263	306.015320	880.514160	-293.177704	-236.015900	930.218079	-437.029846	54.585697	958.121643	605.009338	21.245319	935.485229	609.729187	177.397949
-494.339874	132.162827	871.968872	-469.882813	-29.685369	865.842224	-588.146362	164.044861	502.463928	-551.975952	-101.386055	505.859131	-588.034851	169.574921	88.824333	-548.901733	-117.513748	90.155067	-452.584015	212.245789	1369.736084	-411.591705	-128.718872	1363.722412	-399.741913	55.584644	1385.155884	-378.235291	61.388504	1661.104004	-523.960205	301.105652	1133.721069	-460.790955	-228.314758	1132.022949	-422.745789	306.096802	880.036377	-294.554810	-235.256546	928.626648	-436.873138	54.701313	958.020752	604.970642	21.210911	935.493408	609.701904	177.384415
-494.236755	132.257309	871.914124	-469.794159	-29.617708	865.815063	-588.183716	164.170547	502.480621	-551.955505	-101.404716	505.880890	-588.057556	169.593704	88.847252	-548.882996	-117.511909	90.182106	-451.781616	212.577988	1369.542603	-410.872498	-128.449951	1363.633301	-398.904236	55.919579	1384.999268	-376.946045	61.800354	1660.946777	-523.460144	301.309723	1133.586914	-460.563782	-227.666183	1131.819946	-423.041443	306.232544	879.567688	-295.926392	-234.521072	926.982361	-436.685211	54.808662	957.931946	604.939941	21.213333	935.505371	609.672668	177.395660
-494.020447	132.327454	871.865967	-469.633179	-29.490660	865.798218	-588.164612	164.258652	502.480743	-551.890869	-101.333649	505.875305	-588.039978	169.607483	88.876617	-548.908203	-117.507248	90.220795	-451.059235	212.880295	1369.371216	-410.187500	-128.174728	1363.510864	-398.137329	56.240356	1384.867432	-375.715210	62.290005	1660.791992	-523.033447	301.456543	1133.464478	-460.320679	-226.947479	1131.659546	-423.377075	306.357483	879.148315	-297.381409	-233.766098	925.208191	-436.428131	54.921894	957.864014	604.916992	21.205523	935.507507	609.644226	177.379135
-493.777893	132.388885	871.810242	-469.402496	-29.417402	865.785828	-588.124878	164.375763	502.500092	-551.803894	-101.320396	505.954926	-588.080933	169.615295	88.896362	-548.905457	-117.505264	90.255417	-450.387512	213.177750	1369.253784	-409.515442	-127.872993	1363.386719	-397.414001	56.546829	1384.779175	-374.604980	62.691036	1660.641357	-522.586304	301.599945	1133.344604	-460.058411	-226.227692	1131.451416	-423.663574	306.484344	878.726257	-298.823914	-232.877991	923.376526	-436.127106	55.020973	957.795837	604.919373	21.246098	935.514954	609.634216	177.375641
-493.436249	132.474548	871.767273	-469.138489	-29.303865	865.774414	-588.046387	164.468582	502.537415	-551.666870	-101.294456	505.996979	-588.109741	169.598907	88.927040	-548.893494	-117.513481	90.292221	-449.728058	213.468079	1369.128906	-408.895630	-127.596725	1363.243164	-396.773773	56.874493	1384.678833	-373.575836	63.089920	1660.495361	-522.125427	301.750977	1133.309326	-459.746552	-225.471176	1131.255371	-424.052826	306.587006	878.263672	-300.241394	-232.095428	921.580261	-435.774841	55.125050	957.743225	604.904175	21.242352	935.520386	609.617554	177.392288
-493.106140	132.541718	871.707275	-468.857971	-29.233232	865.778015	-587.998352	164.561386	502.583740	-551.494568	-101.230339	506.042633	-588.123169	169.603622	88.989456	-548.927734	-117.493675	90.316704	-449.103058	213.783661	1369.016357	-408.258942	-127.285995	1363.129028	-396.170715	57.165371	1384.652588	-372.663391	63.440155	1660.331055	-521.704163	301.861511	1133.172729	-459.405792	-224.641754	1131.021240	-424.396057	306.668396	877.827087	-301.595032	-231.270798	919.858276	-435.415680	55.224209	957.686218	604.901001	21.248878	935.521118	609.596741	177.384705
-492.726471	132.629349	871.711548	-468.523590	-29.157181	865.809753	-587.955688	164.709976	502.656464	-551.294189	-101.196243	506.109985	-588.114624	169.611282	89.040489	-548.863647	-117.498749	90.394661	-448.485657	214.052917	1368.928833	-407.638763	-127.040138	1363.048096	-395.570374	57.450314	1384.610596	-371.723053	63.911873	1660.263916	-521.317017	301.972473	1133.067505	-459.115417	-223.951889	1130.889160	-424.735596	306.745178	877.434143	-302.953888	-230.397842	918.227173	-435.017609	55.315079	957.682861	604.880432	21.223166	935.539734	609.585754	177.394531
-492.213531	132.757462	871.722900	-468.091614	-29.081171	865.843079	-587.767151	164.780334	502.737854	-551.042908	-101.100670	506.170654	-588.129761	169.633438	89.075607	-548.824585	-117.502136	90.442986	-447.915222	214.314209	1368.865479	-407.008209	-126.804688	1362.947876	-394.985596	57.730000	1384.557983	-370.973083	64.278740	1660.163208	-520.888245	302.101868	1133.013428	-458.763306	-223.177612	1130.708740	-425.006073	306.789581	877.035217	-304.336365	-229.521332	916.548096	-434.526184	55.408375	957.695801	604.887512	21.235310	935.538879	609.578491	177.402313
-491.691864	132.840500	871.712097	-467.632050	-29.019447	865.885498	-587.574524	164.862640	502.776978	-550.816956	-101.039268	506.251099	-588.076294	169.644165	89.142731	-548.767700	-117.489777	90.531662	-447.386047	214.568146	1368.814331	-406.427765	-126.515396	1362.855225	-394.421295	57.987694	1384.510132	-370.240570	64.546295	1660.101685	-520.516724	302.254852	1132.989014	-458.460938	-222.553391	1130.565063	-425.322601	306.833954	876.658691	-305.741364	-228.631363	914.908508	-434.009674	55.496391	957.697632	604.880554	21.237432	935.536926	609.564636	177.396927
-491.105438	132.887054	871.690735	-467.146027	-28.966530	865.897583	-587.467163	164.983902	502.872711	-550.569336	-100.985718	506.316803	-588.131348	169.629364	89.202728	-548.743958	-117.482567	90.610458	-446.848907	214.812881	1368.762085	-405.868317	-126.252655	1362.782471	-393.909973	58.247833	1384.521118	-369.595825	65.021080	1660.079102	-520.178650	302.310394	1132.921143	-458.183502	-221.918091	1130.443970	-425.602203	306.880402	876.306580	-307.157257	-227.698898	913.382507	-433.445129	55.541012	957.678711	604.872986	21.257048	935.548157	609.538574	177.392029
-490.432373	133.021774	871.673035	-466.579010	-28.877079	865.909363	-587.236755	165.077759	502.946411	-550.233154	-100.877670	506.360992	-588.087341	169.654999	89.260345	-548.704834	-117.433838	90.666779	-446.348846	215.066727	1368.732178	-405.330750	-126.017197	1362.732788	-393.428772	58.503483	1384.554443	-369.124207	65.391296	1660.043701	-519.835205	302.409485	1132.877441	-457.867889	-221.393951	1130.386841	-425.828156	306.889648	876.012451	-308.480621	-226.719254	911.945374	-432.823700	55.638584	957.675598	604.877258	21.261608	935.554810	609.538147	177.406265
-489.756226	133.169373	871.682190	-465.974945	-28.729185	865.929626	-586.762085	165.117294	502.985809	-549.929260	-100.806015	506.438019	-587.700928	169.466354	89.107780	-548.735291	-117.416794	90.739204	-445.897766	215.287613	1368.705200	-404.845886	-125.821129	1362.728149	-392.939423	58.714245	1384.579956	-368.656036	65.809525	1660.065308	-519.459595	302.549713	1132.824341	-457.622833	-220.911591	1130.328979	-426.022858	306.954529	875.730042	-309.790192	-225.702362	910.561096	-432.181091	55.772480	957.689575	604.851868	21.234175	935.566833	609.520630	177.398560
-489.061432	133.371033	871.678833	-465.359924	-28.609638	865.935303	-586.426270	165.195465	503.076263	-549.536804	-100.721771	506.519012	-587.628418	169.483582	89.185493	-548.640015	-117.353104	90.817741	-445.365082	215.508835	1368.701416	-404.286774	-125.637611	1362.732422	-392.487000	58.931786	1384.650269	-368.318848	66.208969	1660.105469	-519.150940	302.605194	1132.851807	-457.328278	-220.453064	1130.280029	-426.192352	307.006989	875.495972	-311.078857	-224.829758	909.348694	-431.521332	55.914536	957.688965	604.838501	21.234293	935.573425	609.473328	177.405746
-488.325500	133.434082	871.691833	-464.688782	-28.523008	865.967102	-586.176880	165.365448	503.186432	-549.159973	-100.631325	506.621338	-587.642151	169.497177	89.277115	-548.553650	-117.326897	90.918671	-444.944611	215.711304	1368.737061	-403.842316	-125.412773	1362.778320	-392.070892	59.122829	1384.710449	-368.119446	66.560783	1660.137817	-518.864929	302.720093	1132.848633	-457.127533	-220.000809	1130.282593	-426.375183	307.082825	875.271301	-312.273438	-223.633087	908.155701	-430.824738	55.980759	957.715332	604.825989	21.221188	935.574219	609.481079	177.384796
-487.513672	133.431183	871.670166	-463.824890	-28.399008	866.009460	-585.806335	165.431686	503.273071	-548.703979	-100.511513	506.704651	-587.556335	169.517242	89.352081	-548.439392	-117.311554	90.992622	-444.498901	215.970627	1368.747559	-403.410919	-125.208977	1362.814819	-391.694580	59.316811	1384.820679	-367.927521	66.968033	1660.244629	-518.578003	302.834686	1132.810791	-456.932770	-219.581924	1130.277466	-426.478577	307.123108	875.072876	-313.406281	-222.641953	907.112183	-430.034424	56.086178	957.748291	604.789490	21.217274	935.591736	609.446167	177.368973
-486.802521	133.677505	871.717163	-463.223907	-28.301950	865.977539	-585.503906	165.596680	503.420319	-548.335266	-100.418983	506.778412	-587.577454	169.525040	89.436546	-548.479187	-117.279045	91.078896	-444.067383	216.175400	1368.788574	-402.997162	-125.027092	1362.847900	-391.323669	59.507217	1384.910156	-367.856567	67.300880	1660.354004	-518.221436	302.893463	1132.805542	-456.778931	-219.268082	1130.298462	-426.562988	307.188629	874.903015	-314.435699	-221.633575	906.177063	-429.363953	56.182465	957.751404	604.768066	21.205441	935.584656	609.428040	177.388290
-486.137756	133.795654	871.712219	-462.587677	-28.211391	865.994324	-585.211365	165.849442	503.568115	-547.923523	-100.288818	506.911133	-587.585144	169.529709	89.537064	-548.390320	-117.262192	91.164055	-443.660736	216.404984	1368.819824	-402.607086	-124.828438	1362.901245	-390.990234	59.723576	1385.023071	-367.875793	67.619148	1660.480347	-517.914185	303.058929	1132.843262	-456.569458	-218.836685	1130.295654	-426.580658	307.237854	874.777222	-315.251953	-220.792587	905.485352	-428.726349	56.288010	957.763916	604.738403	21.201643	935.588806	609.386108	177.379608
-485.263824	133.966797	871.716492	-461.798004	-28.053005	866.036011	-583.478027	165.497696	503.253784	-547.417175	-100.010956	507.007202	-587.103027	170.031555	89.748138	-548.312073	-117.259247	91.272041	-443.330475	216.574005	1368.859009	-402.299683	-124.695030	1362.949951	-390.654999	59.900894	1385.117798	-367.952057	67.939064	1660.637329	-517.648499	303.194427	1132.885376	-456.484772	-218.527695	1130.370972	-426.542877	307.301849	874.678345	-315.959503	-219.727798	904.830200	-427.941376	56.441696	957.811340	604.718262	21.197437	935.588928	609.369690	177.370636
-484.419952	134.116272	871.741760	-460.992981	-27.899076	866.069458	-582.991882	165.657883	503.343842	-546.897827	-99.730934	507.135895	-587.009827	170.102600	89.896072	-548.274902	-117.228798	91.377403	-442.956818	216.754364	1368.881226	-401.914551	-124.536255	1363.039795	-390.341370	60.057335	1385.264038	-368.113068	68.220261	1660.794800	-517.375244	303.297302	1132.881226	-456.315674	-218.214005	1130.361450	-426.423126	307.368530	874.602539	-316.746033	-219.481506	904.472961	-427.160675	56.579903	957.863647	604.687744	21.172312	935.580994	609.337769	177.329041
-483.560791	134.279541	871.778809	-460.063873	-27.752069	866.136475	-583.763611	166.286560	503.847382	-546.604492	-100.439209	507.354004	-587.552246	169.965164	90.104691	-548.408447	-117.204475	91.594177	-442.596649	216.930145	1368.911621	-401.580109	-124.377777	1363.115601	-390.071594	60.220825	1385.384644	-368.266449	68.560005	1661.021973	-517.045654	303.415802	1132.865479	-456.241821	-218.017700	1130.457642	-426.256317	307.499298	874.552124	-317.061401	-217.914658	903.882202	-426.327454	56.760933	957.945801	604.672119	21.179008	935.571960	609.319031	177.324905
-482.693634	134.410950	871.818665	-459.098083	-27.602732	866.249695	-583.555359	166.566849	504.093292	-546.062500	-100.402351	507.487732	-587.587402	169.991043	90.259773	-548.318054	-117.168037	91.718582	-442.289948	217.091400	1368.953735	-401.289520	-124.233063	1363.239380	-389.827545	60.349102	1385.533203	-368.504791	68.829483	1661.246094	-516.633850	303.530853	1132.837158	-456.132141	-217.853622	1130.542725	-426.108093	307.736023	874.491577	-317.468201	-216.941635	903.562439	-425.509308	56.953697	958.070435	604.620728	21.151581	935.582031	609.279602	177.294312
-481.806519	134.554749	871.824402	-458.201202	-27.377474	866.337646	-583.091553	166.760956	504.265167	-545.512878	-100.152725	507.675690	-587.512268	170.041763	90.418518	-548.327454	-117.136856	91.856964	-441.994781	217.269485	1369.033447	-401.013794	-124.089378	1363.397217	-389.626099	60.462776	1385.715088	-368.791168	69.080460	1661.469116	-516.241333	303.606079	1132.837891	-455.977631	-217.633850	1130.682251	-425.757141	307.692413	874.486450	-317.797485	-216.173279	903.420593	-424.695099	57.175320	958.155457	604.587891	21.162479	935.584167	609.228638	177.313187
-480.847504	134.744995	871.838501	-457.322113	-27.164938	866.414368	-582.597534	166.926804	504.448303	-544.835571	-100.103149	507.695343	-587.407227	170.112915	90.523567	-548.262390	-117.135468	92.020897	-441.785156	217.410065	1369.125366	-400.840607	-123.981819	1363.587402	-389.441620	60.599495	1385.901855	-369.157471	69.277130	1661.683228	-515.897461	303.650574	1132.844971	-455.847473	-217.450958	1130.815918	-425.421204	307.845642	874.501587	-318.020721	-215.305878	903.233521	-423.844513	57.378147	958.235596	604.558838	21.161737	935.583191	609.197144	177.306488
-480.046082	134.839325	871.962585	-456.418610	-27.088980	866.523621	-581.912781	166.831924	504.374817	-544.312683	-100.042282	507.887543	-586.997498	169.861801	90.424759	-548.201050	-117.076324	92.161789	-441.593018	217.524429	1369.210815	-400.682251	-123.913826	1363.781860	-389.277924	60.689083	1386.137085	-369.540497	69.507942	1661.936157	-515.536377	303.777588	1132.880005	-455.696381	-217.281784	1130.984863	-424.961243	307.946686	874.516174	-318.129089	-214.520935	903.213806	-423.082306	57.468582	958.397827	604.500549	21.117716	935.586975	609.148987	177.264069
-479.146881	135.042572	872.058350	-455.537170	-26.945683	866.619751	-581.445862	166.906448	504.557129	-543.755066	-100.017708	508.068726	-586.921814	169.881058	90.534752	-548.185852	-117.047340	92.350319	-441.419189	217.641357	1369.336548	-400.538818	-123.819870	1364.008057	-389.148376	60.781120	1386.388794	-369.944275	69.738861	1662.200928	-515.141296	303.914520	1132.969727	-455.447021	-217.095963	1131.147705	-424.492737	308.081665	874.597168	-318.244843	-214.374390	903.395020	-422.282898	57.620945	958.540588	604.444519	21.118490	935.593506	609.095276	177.266052
-478.316711	135.169724	872.127686	-454.740723	-26.753490	866.725342	-581.192932	167.263382	504.923767	-543.231079	-99.933708	508.158356	-586.927612	169.886353	90.766113	-548.111755	-117.008904	92.534767	-441.292389	217.762497	1369.457764	-400.444122	-123.695007	1364.249512	-389.032623	60.902386	1386.656738	-370.366241	70.005714	1662.503662	-514.728210	303.975403	1133.008545	-455.282501	-216.962967	1131.355225	-423.906067	308.232635	874.739197	-317.891327	-213.145370	903.402527	-421.539246	57.781296	958.663147	604.422729	21.130713	935.591431	609.042603	177.237747
-477.454193	135.288437	872.133484	-453.917938	-26.599245	866.825012	-580.733704	167.339859	505.102875	-542.806152	-99.922020	508.325073	-586.867798	169.884140	90.975754	-548.100098	-116.973885	92.666481	-441.184814	217.853348	1369.601807	-400.390717	-123.606422	1364.528931	-388.954010	60.996624	1386.927979	-370.879181	70.152969	1662.746704	-514.348694	304.002197	1133.045166	-455.032227	-216.729416	1131.513306	-423.197479	308.415100	874.892822	-317.615570	-212.526291	903.560791	-420.766083	57.948105	958.749695	604.390625	21.115818	935.593201	609.020142	177.235672
-476.556824	135.462906	872.243286	-453.072296	-26.440990	866.928772	-580.226807	167.389832	505.279022	-542.281555	-99.866776	508.500336	-586.983765	170.151886	91.381218	-548.046936	-116.920021	92.860291	-441.117218	217.962631	1369.757202	-400.352020	-123.487419	1364.803101	-388.910339	61.098183	1387.181641	-371.373962	70.332581	1663.003784	-513.925232	304.137146	1133.134766	-454.713989	-216.486191	1131.680786	-422.469849	308.550720	875.038940	-317.223511	-212.050064	903.755188	-419.990540	58.080845	958.906067	604.328369	21.119022	935.579102	608.960510	177.240173
-475.791962	135.621719	872.356079	-452.222260	-26.384623	867.053833	-579.792358	167.483093	505.486725	-541.829895	-99.755020	508.703918	-586.862183	170.175735	91.616638	-548.005493	-116.903694	93.019875	-441.081879	218.054443	1369.924072	-400.341949	-123.403549	1365.097534	-388.896179	61.209911	1387.424316	-371.899261	70.589539	1663.302979	-513.481689	304.194885	1133.166016	-454.381256	-216.276596	1131.838135	-421.871002	309.184875	875.255188	-316.676636	-211.662811	904.085388	-419.281433	58.200596	959.073730	604.305969	21.122150	935.579407	608.925171	177.248535
-474.997711	135.812317	872.499634	-451.357361	-26.300932	867.186646	-579.033875	167.239563	505.418091	-541.375793	-99.622765	508.886810	-586.612915	170.234833	91.783249	-547.924988	-116.850555	93.183929	-441.090607	218.120880	1370.096558	-400.385071	-123.336479	1365.386353	-388.942932	61.299194	1387.691895	-372.511932	70.701340	1663.559692	-513.050903	304.267548	1133.188110	-454.017059	-216.055405	1131.984741	-420.921906	309.396088	875.483582	-315.973236	-211.200348	904.352844	-418.567596	58.330193	959.270081	604.230286	21.095755	935.586853	608.867920	177.239807
-474.219086	135.962433	872.618530	-450.622467	-26.099157	867.271118	-578.863159	167.592484	505.769196	-540.908264	-99.530357	509.032318	-586.388916	169.968491	91.797829	-547.849915	-116.823639	93.364769	-441.097961	218.223816	1370.276367	-400.433441	-123.279106	1365.663208	-388.996796	61.363064	1387.987061	-373.127197	70.816246	1663.838379	-512.565918	304.362244	1133.258179	-453.589081	-215.853409	1132.145508	-419.886810	309.419434	875.656921	-315.221863	-210.931091	904.674622	-417.900146	58.461700	959.418030	604.184631	21.096983	935.592346	608.827454	177.228958
-473.475128	136.076263	872.724792	-449.854980	-25.985239	867.359253	-578.184998	167.408661	505.758026	-540.457275	-99.432304	509.170013	-586.434204	170.303162	92.135895	-547.775757	-116.774658	93.479393	-441.179321	218.266327	1370.426147	-400.564362	-123.219414	1365.977051	-389.100983	61.447853	1388.268311	-373.752716	70.956818	1664.145630	-512.124939	304.472290	1133.240845	-453.087952	-215.718491	1132.321045	-418.824371	309.751648	875.888367	-314.320984	-210.757751	905.029175	-417.230438	58.558048	959.558655	604.156738	21.130930	935.582520	608.780640	177.248993
-472.732391	136.173752	872.820068	-449.066071	-25.873341	867.456177	-577.850281	167.450912	505.890198	-540.007446	-99.268158	509.280243	-586.191895	169.997864	92.041977	-547.646057	-116.753372	93.608345	-441.253021	218.347412	1370.575317	-400.696259	-123.123665	1366.279175	-389.231628	61.537342	1388.549927	-374.438171	71.012047	1664.389038	-511.644440	304.622284	1133.247803	-452.545746	-215.503983	1132.437988	-417.748627	309.981934	876.138062	-313.361786	-210.764877	905.408997	-416.557373	58.661533	959.700806	604.100647	21.116642	935.575073	608.727661	177.237457
-472.018311	136.298080	872.932190	-448.360870	-25.737652	867.536743	-577.750610	167.798813	506.274933	-539.646362	-99.212585	509.420746	-586.236877	169.959824	92.171326	-547.571411	-116.720749	93.733299	-441.348297	218.398331	1370.685791	-400.827301	-123.050278	1366.551514	-389.367523	61.619213	1388.822632	-375.150757	71.096214	1664.655518	-511.158081	304.784088	1133.271484	-451.958557	-215.363556	1132.527710	-416.579681	310.274750	876.393738	-312.260345	-210.670593	905.680786	-415.936584	58.757454	959.842407	604.017700	21.105751	935.584351	608.658630	177.203766
-471.429901	136.368973	873.026794	-447.670746	-25.670340	867.615784	-577.334717	167.859695	506.418518	-539.298828	-99.210373	509.575745	-586.148804	169.948959	92.299400	-547.566833	-116.706001	93.867508	-441.481476	218.471756	1370.784302	-400.986053	-122.939758	1366.811523	-389.519287	61.669388	1389.055542	-375.845581	71.204681	1664.927979	-510.676453	304.885406	1133.184692	-451.252228	-215.222366	1132.652832	-415.341522	310.517151	876.716736	-311.061859	-210.677002	906.063660	-415.370728	58.833710	959.965149	603.940918	21.115671	935.586487	608.584717	177.190750
-470.856049	136.459351	873.089478	-447.024872	-25.598400	867.693115	-576.982483	167.884491	506.521454	-538.986816	-99.175835	509.684570	-586.096069	169.974045	92.406403	-547.552429	-116.689987	93.953117	-441.650757	218.526993	1370.873535	-401.131653	-122.859085	1367.054443	-389.716705	61.733379	1389.255859	-376.622559	71.205162	1665.118164	-510.162994	305.126038	1133.136230	-450.516449	-215.153946	1132.767944	-413.904175	310.582397	876.864563	-309.912231	-210.891434	906.373291	-414.840302	58.929207	960.073730	603.911865	21.102106	935.594910	608.564026	177.190018
-470.310333	136.611740	873.214661	-446.443939	-25.449928	867.736755	-576.218933	167.497925	506.387878	-538.677246	-99.034584	509.810730	-585.893616	169.994568	92.432983	-547.526062	-116.705826	94.022659	-441.848724	218.583191	1370.940552	-401.337250	-122.777039	1367.295044	-389.953796	61.811111	1389.433228	-377.354950	71.313896	1665.378906	-509.620575	305.248291	1133.023682	-449.692505	-215.068985	1132.786377	-412.567657	310.933777	877.147156	-308.589813	-211.319870	906.805542	-414.345093	59.032818	960.193359	603.852600	21.125488	935.609558	608.481689	177.204590
-469.798584	136.761795	873.348083	-445.915253	-25.279469	867.756836	-575.894531	167.549240	506.472961	-538.236938	-99.077141	509.803467	-585.996277	170.290985	92.766449	-547.483948	-116.710213	94.117584	-441.999817	218.605133	1370.977539	-401.498962	-122.679169	1367.497314	-390.149689	61.882603	1389.630005	-378.189026	71.406494	1665.583008	-509.086670	305.365479	1132.882813	-448.866791	-215.110184	1132.872070	-411.208160	311.246155	877.385437	-307.261475	-211.499222	907.054321	-413.881653	59.125946	960.300537	603.811584	21.124981	935.610962	608.438477	177.222015
-469.223572	136.930923	873.413452	-445.353973	-25.181557	867.771729	-575.642944	167.782471	506.581116	-537.848022	-98.975121	509.793304	-585.955383	170.253677	92.872406	-547.374817	-116.686005	94.167587	-442.195557	218.620346	1371.024536	-401.664368	-122.603043	1367.651245	-390.383148	61.953354	1389.769409	-379.012207	71.416840	1665.734253	-508.505859	305.582672	1132.800537	-447.971100	-215.137009	1132.942139	-409.539093	311.092163	877.595581	-305.824066	-211.880524	907.404968	-413.385284	59.214420	960.377502	603.766357	21.151564	935.627930	608.368103	177.248779
-468.785736	137.103195	873.455078	-444.920105	-25.133873	867.719177	-575.416260	167.905609	506.649384	-537.551636	-98.927704	509.840271	-585.932617	170.233185	92.912643	-547.318542	-116.677628	94.175041	-442.470306	218.665421	1371.043579	-401.808807	-122.519775	1367.782349	-390.623962	62.006130	1389.886230	-379.833801	71.468407	1665.902954	-508.000702	305.711121	1132.669678	-447.060455	-215.250473	1132.959961	-408.107574	311.450073	877.876343	-304.475586	-212.568161	907.797424	-412.989655	59.261971	960.394043	603.713318	21.207178	935.621948	608.291199	177.293015
-468.347015	137.197479	873.437683	-444.495056	-25.099304	867.634521	-575.080017	167.815277	506.604523	-537.144409	-98.284927	509.794373	-585.862793	170.192276	92.927979	-547.277161	-116.631989	94.121719	-442.739075	218.701401	1371.029053	-401.965942	-122.421494	1367.884888	-390.884674	62.050289	1389.969849	-380.619629	71.533707	1666.083252	-507.467865	305.820526	1132.499146	-446.102325	-215.350769	1132.954590	-406.621246	311.685516	878.101807	-303.097534	-213.495605	908.175842	-412.604584	59.276501	960.367615	603.665344	21.209148	935.647095	608.228210	177.293427
-467.889038	137.332993	873.394775	-444.025330	-24.943295	867.557068	-575.110291	167.888748	506.705658	-536.866394	-98.394249	509.781830	-585.942444	170.130157	92.961205	-547.267700	-116.612289	94.177116	-443.041290	218.714951	1370.995361	-402.135376	-122.283081	1367.939087	-391.042358	62.090771	1390.141724	-381.553894	71.485077	1666.177856	-506.885742	306.014099	1132.323364	-445.206787	-215.602982	1132.963257	-405.232452	311.993530	878.390747	-301.448364	-213.509933	908.402222	-412.196472	59.397503	960.335510	603.602722	21.218094	935.647583	608.154602	177.299622
-467.471619	137.453171	873.278320	-443.595093	-24.832350	867.483276	-574.917847	167.933670	506.707306	-536.666870	-98.539803	509.771454	-585.913513	170.071747	92.979698	-547.284485	-116.571587	94.206001	-443.406006	218.747498	1370.940308	-402.352661	-122.165543	1368.005615	-391.325378	62.155533	1390.202515	-382.411743	71.536957	1666.320435	-506.357544	306.113190	1132.040039	-444.194397	-215.829391	1132.965088	-403.946930	312.710876	878.612671	-300.092957	-214.632751	908.863525	-411.830048	59.530540	960.267700	603.573669	21.248798	935.665833	608.062073	177.338974
-467.127472	137.555115	873.206299	-443.182922	-24.729876	867.409973	-574.707214	167.894760	506.717834	-536.379700	-98.605438	509.761871	-585.888000	170.039474	93.028076	-547.312012	-116.559052	94.260223	-443.766541	218.747665	1370.853027	-402.545502	-122.051163	1368.041504	-391.619751	62.251236	1390.245972	-383.292236	71.528397	1666.416382	-505.852814	306.290680	1131.835938	-443.323395	-216.116333	1132.990356	-402.291473	312.522827	878.842590	-298.380646	-214.761551	909.171692	-411.509857	59.640858	960.222900	603.543457	21.265741	935.690552	608.001160	177.351318
-466.702942	137.549347	873.123169	-442.614777	-24.597239	867.411072	-574.475769	167.860611	506.704254	-536.117737	-98.600624	509.779602	-585.762695	170.010391	93.056648	-547.164734	-116.543282	94.289772	-444.124176	218.757751	1370.807251	-402.756714	-121.928207	1368.078613	-391.937073	62.335194	1390.297729	-384.167786	71.599869	1666.590454	-505.310547	306.395416	1131.613525	-442.405731	-216.530106	1132.981079	-400.805847	312.788788	879.098633	-296.855316	-215.376602	909.577515	-411.121948	59.774544	960.231873	603.533936	21.297895	935.712463	607.933350	177.376190
-466.450104	137.698746	873.099060	-442.380249	-24.564642	867.304443	-574.369629	167.867767	506.760559	-535.971069	-98.672470	509.819489	-585.702759	169.998337	93.082092	-547.265076	-116.554001	94.374298	-444.544861	218.748856	1370.779297	-402.949402	-121.852432	1368.106567	-392.237549	62.410370	1390.391602	-385.047516	71.637566	1666.746826	-504.837860	306.418304	1131.357422	-441.548126	-216.976883	1133.017212	-399.221619	312.872894	879.320374	-295.280090	-216.000946	910.047546	-410.908997	59.807320	960.183472	603.512817	21.301142	935.731567	607.859009	177.382141
-466.196075	137.749237	873.086670	-442.047882	-24.505377	867.287964	-574.271545	167.852219	506.819427	-535.798950	-98.734306	509.854919	-585.682678	169.958267	93.130562	-547.309326	-116.603607	94.413185	-444.989502	218.772903	1370.743408	-403.154663	-121.768715	1368.153320	-392.556976	62.465141	1390.478149	-385.971222	71.608261	1666.850586	-504.385162	306.450287	1131.116089	-440.696747	-217.444809	1133.044434	-397.668762	313.075684	879.630737	-293.739349	-216.637833	910.569458	-410.678040	59.870766	960.198792	603.508118	21.325426	935.764832	607.783875	177.412292
-465.936646	137.821182	873.095886	-441.723846	-24.460810	867.287537	-574.103821	167.822418	506.861298	-535.614319	-98.791359	509.925690	-585.619507	169.946243	93.199554	-547.260193	-116.612976	94.460846	-445.456299	218.797989	1370.701416	-403.436066	-121.678642	1368.227295	-392.861298	62.523067	1390.543335	-386.832153	71.741676	1667.064453	-503.946381	306.486572	1130.902466	-439.926056	-217.831818	1133.108643	-396.064392	313.088196	879.910461	-292.258423	-217.265961	911.110229	-410.441742	59.931225	960.229858	603.530029	21.330896	935.797363	607.728149	177.422562
-465.776886	137.845795	873.109741	-441.480896	-24.386253	867.288086	-574.032349	167.868546	506.907196	-535.442444	-98.854080	509.979431	-585.589539	169.910217	93.245850	-547.307434	-116.677025	94.544876	-445.874573	218.829163	1370.679199	-403.682159	-121.563065	1368.351807	-393.185608	62.561348	1390.631348	-387.772644	71.785255	1667.211426	-503.549133	306.497101	1130.712891	-439.211090	-218.292267	1133.194702	-394.588806	313.125519	880.234070	-290.802185	-217.844681	911.723450	-410.277863	59.990433	960.254761	603.527527	21.353838	935.830505	607.627136	177.476089
-465.625641	137.843506	873.137085	-441.213043	-24.369129	867.327698	-573.895508	167.851929	506.916962	-535.252380	-98.879387	510.056122	-585.545227	169.901749	93.281441	-547.228210	-116.751534	94.610741	-446.381287	218.814896	1370.683960	-403.955994	-121.480461	1368.495361	-393.537659	62.613010	1390.732788	-388.654572	71.901436	1667.401367	-503.195801	306.473450	1130.528442	-438.508026	-218.762848	1133.321045	-393.072968	313.154022	880.574280	-289.664764	-218.963959	912.423157	-410.113800	60.028606	960.309021	603.525635	21.383924	935.866089	607.531128	177.492477
-465.473877	137.898621	873.190674	-440.941681	-24.330902	867.388550	-573.795837	167.887894	506.964630	-535.070618	-98.960838	510.153198	-585.484131	169.927048	93.340096	-547.250732	-116.797386	94.670326	-446.835907	218.845779	1370.698486	-404.227325	-121.410553	1368.635864	-393.931152	62.694874	1390.842285	-389.561218	72.024155	1667.592285	-502.925812	306.417145	1130.389404	-437.970856	-219.183563	1133.479126	-391.636261	313.024261	880.931580	-288.108734	-218.898346	913.069031	-409.947144	60.103367	960.386780	603.530090	21.372400	935.905273	607.432861	177.509796
-465.373108	137.911163	873.260681	-440.726288	-24.269049	867.447876	-573.761169	167.910187	506.999390	-534.834961	-98.931366	510.200104	-585.477051	169.924286	93.438820	-547.137939	-116.855217	94.787621	-447.303436	218.860092	1370.763306	-404.485046	-121.352097	1368.790039	-394.314911	62.731182	1390.965820	-390.546722	72.095772	1667.735596	-502.667755	306.326355	1130.258667	-437.439178	-219.619522	1133.713013	-390.190765	312.957764	881.325806	-286.912079	-219.363556	913.726746	-409.829315	60.159439	960.470093	603.532471	21.392403	935.943420	607.314087	177.526138
-465.272369	137.924805	873.360535	-440.511871	-24.225887	867.533020	-573.418213	167.779709	507.033844	-534.653015	-98.953735	510.295563	-585.293457	169.960495	93.470085	-547.129700	-116.914345	94.887047	-447.770294	218.832962	1370.843506	-404.742706	-121.327400	1369.036743	-394.843048	62.766655	1390.963135	-391.467163	72.284195	1667.980835	-502.468903	306.215363	1130.202271	-436.966858	-219.964935	1133.941650	-388.869598	312.842224	881.837952	-285.682281	-219.826630	914.539001	-409.715302	60.203163	960.582886	603.576172	21.407137	935.981628	607.245422	177.550964
-465.224548	137.900528	873.469543	-440.346924	-24.185797	867.656555	-573.658508	167.898346	507.229523	-534.456848	-98.979477	510.393646	-585.373291	169.940048	93.642632	-547.090393	-116.960800	95.010536	-448.255219	218.791321	1370.958618	-405.080139	-121.304016	1369.274536	-395.072205	62.732746	1391.310059	-392.411377	72.489090	1668.190674	-502.303833	306.087341	1130.157227	-436.593689	-220.345642	1134.199219	-387.635712	312.783020	882.302490	-284.625702	-220.200623	915.266724	-409.655060	60.243885	960.719971	603.592651	21.453184	936.015869	607.119812	177.568268
-465.218964	137.892120	873.610474	-440.204681	-24.150345	867.794983	-573.400696	167.809189	507.274994	-534.313538	-99.015678	510.493530	-585.194763	169.993637	93.710274	-547.112305	-117.026123	95.135788	-448.703613	218.759247	1371.109009	-405.375061	-121.268242	1369.526855	-395.481171	62.737835	1391.534546	-393.386017	72.664833	1668.407837	-502.132629	305.944916	1130.158569	-436.206238	-220.647049	1134.431152	-386.424896	312.642059	882.844482	-283.759277	-221.141205	916.199036	-409.626526	60.285564	960.880310	603.642822	21.486906	936.042725	607.033997	177.570099
-465.207428	137.854065	873.752563	-440.085236	-24.114012	867.942993	-573.485352	167.856491	507.416840	-534.143677	-99.098282	510.620911	-585.225647	170.004776	93.831123	-547.032532	-117.058968	95.289543	-449.170715	218.750366	1371.285278	-405.630493	-121.306602	1369.783081	-396.066223	62.746929	1391.514282	-394.350647	72.946182	1668.640503	-502.024536	305.827515	1130.198975	-436.011353	-220.962891	1134.772827	-385.294891	312.386658	883.338379	-282.776215	-220.906433	916.787476	-409.614166	60.309158	961.049805	603.638245	21.516581	936.063904	606.882751	177.582565
-465.279816	137.820648	873.916870	-439.993103	-24.107927	868.082642	-573.525818	167.854660	507.553955	-534.042053	-99.135818	510.740875	-585.039673	169.689133	93.713493	-547.110962	-117.106590	95.415062	-449.673615	218.716736	1371.448242	-405.984161	-121.304527	1370.060059	-396.318817	62.683037	1391.880493	-395.343628	73.187889	1668.859741	-501.947815	305.657562	1130.236816	-435.753937	-221.149078	1135.041138	-384.240265	312.262451	883.913940	-282.079620	-221.724945	917.670959	-409.645813	60.319130	961.220703	603.646606	21.558926	936.059692	606.744446	177.619125
-465.324890	137.781952	874.064819	-439.928711	-24.096275	868.247253	-573.618347	167.909882	507.691589	-533.923767	-99.233864	510.894135	-585.217041	170.035156	94.082985	-547.113770	-117.160278	95.548004	-450.135284	218.659058	1371.639893	-406.277344	-121.320503	1370.326782	-396.763031	62.654659	1392.118530	-396.354614	73.471634	1669.082031	-501.909027	305.484467	1130.310425	-435.603149	-221.364365	1135.341553	-383.253387	312.031036	884.438965	-281.408325	-221.971069	918.348206	-409.684906	60.336609	961.398987	603.645203	21.593966	936.064026	606.587341	177.637543
-465.488953	137.773209	874.306335	-439.897247	-24.139896	868.418518	-573.731445	167.959198	507.853790	-533.883911	-99.280602	511.042236	-585.193787	170.025452	94.256310	-547.150452	-117.244797	95.696663	-450.624329	218.585068	1371.818359	-406.590454	-121.328598	1370.596924	-397.233978	62.613499	1392.342896	-397.361389	73.807869	1669.313477	-501.915680	305.308105	1130.364502	-435.557770	-221.591980	1135.635376	-382.317200	311.745392	884.985535	-280.658112	-221.503586	918.921448	-409.803406	60.313225	961.630127	603.656860	21.628584	936.076721	606.449646	177.652817
-465.540985	137.730011	874.424561	-439.856598	-24.164753	868.597839	-573.711304	167.896301	507.972870	-533.850464	-99.405602	511.224670	-585.147949	170.032593	94.357811	-547.190979	-117.313141	95.855492	-451.065094	218.522522	1372.077026	-406.930298	-121.340027	1370.876587	-397.719391	62.550777	1392.563843	-398.378387	74.171722	1669.544312	-501.920074	305.096222	1130.482300	-435.527588	-221.778809	1135.898438	-381.522919	311.589508	885.549561	-280.175964	-221.563034	919.521851	-409.854065	60.330379	961.798218	603.672485	21.662022	936.084106	606.327087	177.677765
-465.722748	137.753494	874.675232	-439.914856	-24.175282	868.787231	-573.794678	167.883438	508.080750	-533.853027	-99.494255	511.379059	-585.103760	170.018692	94.514801	-547.243652	-117.394585	96.019691	-451.593018	218.457062	1372.305054	-407.281586	-121.386887	1371.161133	-398.214081	62.450798	1392.801392	-399.415192	74.546585	1669.788818	-501.994507	304.900269	1130.628784	-435.533386	-221.946411	1136.164795	-380.781006	311.257019	886.103699	-279.799103	-221.624802	920.053955	-410.028137	60.325081	962.044373	603.664307	21.713804	936.079285	606.171143	177.697372
-465.916412	137.706543	874.848877	-439.983795	-24.180901	868.962036	-573.780090	167.791885	508.158844	-533.869019	-99.619370	511.550537	-585.027527	170.029358	94.643150	-547.281555	-117.481369	96.167091	-452.107483	218.339203	1372.514526	-407.629578	-121.457314	1371.420532	-398.686890	62.347034	1393.009888	-400.420319	74.926308	1669.995605	-502.095367	304.714661	1130.732300	-435.544250	-222.026672	1136.369751	-380.139679	310.983795	886.573364	-279.667358	-222.144394	920.652710	-410.212067	60.324009	962.242493	603.681274	21.724712	936.097595	606.034546	177.741592
-466.125000	137.670410	875.012024	-440.074341	-24.226305	869.124695	-573.807495	167.721649	508.227936	-533.916870	-99.745842	511.734772	-584.952881	170.015945	94.758568	-547.266479	-117.587273	96.368927	-452.599426	218.222687	1372.694580	-407.990234	-121.535446	1371.651611	-399.170959	62.227989	1393.180786	-401.422180	75.320236	1670.217529	-502.221375	304.504608	1130.870605	-435.628418	-222.147720	1136.575317	-379.598572	310.679657	887.091431	-279.464142	-222.049377	921.080627	-410.404572	60.306278	962.424744	603.688538	21.716299	936.113037	605.909668	177.756332
-466.328918	137.589645	875.136780	-440.179901	-24.296581	869.276733	-573.799622	167.647873	508.259979	-533.932617	-99.847466	511.874390	-584.876648	170.010681	94.841133	-547.256470	-117.673470	96.458633	-453.148163	218.097092	1372.897705	-408.389069	-121.614311	1371.829834	-399.653564	62.147892	1393.367188	-402.399353	75.671463	1670.396729	-502.368561	304.319580	1130.974854	-435.826111	-222.302429	1136.764404	-379.159210	310.414551	887.541687	-279.226440	-221.334335	921.318359	-410.601410	60.264740	962.581665	603.688660	21.786491	936.132263	605.747009	177.804993
-466.590698	137.457016	875.244019	-440.339691	-24.315224	869.398315	-573.817688	167.556458	508.270599	-533.942261	-99.984901	511.969269	-584.848511	169.988388	94.876663	-547.274231	-117.785698	96.575790	-453.730957	217.983444	1373.074219	-408.792419	-121.704720	1372.008057	-400.169861	62.077934	1393.496704	-403.363190	75.985123	1670.535156	-502.582092	304.080658	1131.075684	-436.004150	-222.396164	1136.879761	-378.780640	310.164948	887.935791	-279.223846	-221.134109	921.586243	-410.847534	60.220242	962.711548	603.695740	21.817699	936.132324	605.619568	177.821762
-466.933746	137.341873	875.369873	-440.523376	-24.455177	869.534546	-573.861267	167.532013	508.239227	-533.984497	-100.103523	512.062012	-584.865356	169.936539	94.864258	-547.275085	-117.867111	96.654053	-454.309906	217.880310	1373.194702	-409.205261	-121.794739	1372.179810	-400.652893	62.028553	1393.588745	-404.290344	76.243568	1670.671021	-502.852173	303.847870	1131.145264	-436.168427	-222.406418	1136.964355	-378.537933	309.885559	888.289307	-279.472290	-221.468674	921.886292	-411.149475	60.133034	962.859131	603.733582	21.870550	936.149414	605.499756	177.863617
-467.301147	137.275208	875.464844	-440.727753	-24.565401	869.625305	-573.857178	167.474579	508.187500	-534.041016	-100.248291	512.109375	-584.885986	169.881393	94.788414	-547.266846	-117.945694	96.646408	-454.925415	217.780914	1373.295654	-409.610046	-121.863731	1372.315430	-401.177368	61.955677	1393.644165	-405.180511	76.458092	1670.755005	-503.127289	303.591248	1131.174805	-436.494171	-222.494308	1137.083252	-378.352539	309.603302	888.605896	-279.595215	-220.621185	921.879211	-411.475647	60.076855	962.969604	603.803040	21.903572	936.165161	605.406799	177.915314
-467.867157	136.961166	875.451599	-441.019653	-24.797329	869.700806	-573.895386	167.447968	508.015930	-534.135254	-100.415382	512.126648	-584.897644	169.818008	94.698883	-547.379822	-118.024498	96.621994	-455.559082	217.640961	1373.359131	-410.014923	-121.966003	1372.411011	-401.772034	61.903702	1393.703247	-405.999481	76.552811	1670.793701	-503.490356	303.344452	1131.159668	-436.808197	-222.535843	1137.189331	-378.297333	309.321014	888.802795	-279.947113	-220.293564	921.907654	-411.922516	59.924358	963.004089	603.863037	21.979082	936.167664	605.316772	177.990768
-468.242432	136.831726	875.466492	-441.274445	-24.882233	869.686218	-573.972229	167.399323	507.904297	-534.166565	-100.530983	512.035889	-584.959290	169.752060	94.585602	-547.430725	-118.073654	96.512360	-456.140045	217.536758	1373.378296	-410.365448	-122.071518	1372.488037	-402.768585	62.019894	1393.320557	-406.785187	76.590210	1670.811768	-503.895203	303.045197	1131.087891	-437.130615	-222.472672	1137.255493	-378.294952	309.038727	888.947510	-280.535706	-220.542511	921.992371	-412.281311	59.825420	963.024475	603.942810	22.021847	936.153748	605.278137	178.050018
-468.457123	136.868881	875.464966	-441.518005	-24.890778	869.632996	-573.930908	167.276566	507.738617	-534.242981	-100.657539	511.876495	-584.972229	169.680862	94.411514	-547.518433	-118.111153	96.355530	-456.832153	217.475677	1373.337524	-410.819031	-122.089561	1372.526123	-403.336304	62.010796	1393.254272	-407.521301	76.517677	1670.739380	-504.352112	302.788971	1130.986450	-437.569427	-222.475769	1137.314941	-378.389099	308.707184	889.035095	-280.940643	-219.591827	921.811768	-412.567963	59.791534	963.026184	604.006531	22.052427	936.145508	605.225037	178.099884
-468.844666	136.727646	875.391907	-441.826599	-24.951738	869.519531	-573.898560	167.162781	507.533447	-534.326721	-100.762726	511.625275	-584.931702	169.636871	94.168434	-547.499329	-118.118271	96.140366	-457.598053	217.483566	1373.190674	-411.309906	-122.078377	1372.544434	-403.964355	62.047760	1393.160278	-408.175201	76.383224	1670.636230	-504.900940	302.536285	1130.770508	-437.973175	-222.356323	1137.270386	-378.591339	308.422760	889.021362	-281.739502	-219.720566	921.741028	-412.965271	59.681320	962.956360	603.960754	22.287285	936.141174	604.938171	178.268707
-469.465332	136.380585	875.152771	-442.242188	-25.195147	869.365906	-574.316223	167.127121	507.345581	-534.540833	-100.896400	511.454559	-584.893188	169.193130	93.703964	-547.628296	-118.090469	95.912872	-458.404938	217.435654	1372.949951	-411.800293	-122.047562	1372.547119	-404.402405	62.102325	1393.232544	-408.785004	76.165932	1670.492065	-505.460510	302.279846	1130.453003	-438.438934	-222.273621	1137.224365	-378.838318	308.143280	888.904785	-282.463654	-219.370209	921.588562	-413.496490	59.487934	962.761780	604.236450	22.091658	936.147400	605.364685	178.090302
-469.957428	136.217361	874.954285	-442.601898	-25.377581	869.173889	-574.657166	167.058136	507.136658	-534.778137	-100.958382	511.214233	-584.998535	169.092575	93.469696	-547.688965	-118.026321	95.652863	-459.232452	217.448593	1372.643921	-412.280151	-122.002609	1372.502686	-405.060303	62.194927	1393.066284	-409.367981	75.867401	1670.317749	-506.140869	302.000397	1130.034180	-438.989594	-222.159103	1137.160034	-379.166992	307.889221	888.684143	-283.312897	-218.900314	921.153320	-413.978760	59.342518	962.591675	604.315735	22.153711	936.132263	605.386475	178.074112
-470.402283	136.147156	874.736328	-442.990631	-25.473536	868.925781	-574.922485	166.874619	506.848267	-535.072937	-100.982521	510.942871	-585.219604	169.397751	93.459236	-547.794922	-117.996201	95.397896	-460.068542	217.464600	1372.329468	-412.845001	-121.959541	1372.373169	-405.774841	62.282574	1392.803101	-409.879639	75.536324	1670.098267	-506.834045	301.754333	1129.558228	-439.625793	-222.054871	1137.056152	-379.537476	307.630127	888.344788	-284.047943	-217.829071	920.648071	-414.463348	59.243954	962.390991	604.463074	22.122032	936.099854	605.561340	178.189484
-470.773743	136.213867	874.478027	-443.390045	-25.534981	868.620300	-575.182556	166.719147	506.626709	-535.399048	-100.948814	510.655334	-585.262390	169.362717	93.177429	-547.822388	-117.918839	95.095955	-460.934814	217.530319	1371.893555	-413.399567	-121.917336	1372.185791	-406.511871	62.416553	1392.486206	-410.355194	75.151711	1669.850952	-507.545532	301.520752	1128.992554	-440.205658	-221.934311	1136.895386	-379.972382	307.389099	887.938293	-285.054840	-217.389084	920.212952	-414.911316	59.198055	962.140259	604.466187	22.248173	936.056335	605.488892	178.424164
-471.350342	135.999588	874.172241	-443.865234	-25.657259	868.309570	-575.450684	166.567764	506.321350	-535.791260	-100.945076	510.397430	-585.376953	169.334961	92.824852	-547.857666	-117.877327	94.809624	-461.837280	217.619888	1371.380615	-414.017151	-121.848785	1371.994507	-407.239807	62.535698	1392.197021	-410.785492	74.708488	1669.594604	-508.361572	301.328979	1128.354736	-440.809784	-221.829025	1136.653198	-380.505554	307.151001	887.430786	-286.079651	-216.883072	919.557983	-415.470337	59.049522	961.846619	604.513916	22.362278	935.998352	605.507141	178.324463
-471.863831	135.823334	873.865906	-444.324280	-25.841541	867.990356	-575.753906	166.424225	506.041443	-536.221802	-100.903259	510.130249	-585.514832	169.332504	92.490555	-547.958313	-117.806404	94.470085	-462.745422	217.687515	1370.915894	-414.573853	-121.806496	1371.774170	-407.955902	62.653870	1391.858521	-411.186951	74.254585	1669.325684	-509.224426	301.118805	1127.706177	-441.409332	-221.585236	1136.365845	-381.174622	306.846558	886.837830	-287.422302	-217.009903	919.036743	-416.010559	58.865906	961.559082	604.605652	22.359587	935.970032	605.696167	178.296677
-472.401947	135.644684	873.589905	-444.822723	-25.979542	867.704346	-576.358337	166.585983	505.912506	-536.600037	-100.794716	509.855286	-585.767883	169.299484	92.196121	-548.050049	-117.765282	94.185883	-463.668274	217.778107	1370.334961	-415.212677	-121.757179	1371.504883	-408.734253	62.829628	1391.527222	-411.588196	73.752403	1668.995361	-510.101685	300.921204	1126.996948	-442.080414	-221.348663	1136.080322	-381.927673	306.580261	886.186462	-288.582916	-216.528412	918.262939	-416.585510	58.702633	961.304565	604.792114	22.162565	935.971924	606.182739	178.364868
-473.079346	135.435974	873.320679	-445.379608	-26.220491	867.443542	-576.776123	166.557846	505.670166	-537.135864	-100.752441	509.619568	-585.914490	169.278000	91.957581	-548.164307	-117.708252	93.892334	-464.653229	217.861023	1369.809204	-415.911865	-121.686478	1371.245361	-409.496429	62.944267	1391.176147	-411.930908	73.298920	1668.720459	-511.014252	300.752350	1126.328491	-442.843292	-221.196121	1135.769287	-382.784149	306.359619	885.524414	-289.779358	-215.507111	917.437439	-417.232025	58.507618	961.051880	604.844299	22.189957	935.954956	606.263550	178.272308
-473.727386	135.290726	873.077026	-445.966125	-26.380426	867.182495	-576.929443	166.316193	505.338135	-537.623291	-100.807640	509.426483	-585.780640	169.020233	91.492691	-548.242920	-117.719460	93.634048	-465.544434	217.918930	1369.337158	-416.543152	-121.680237	1370.980713	-410.283936	63.068047	1390.856201	-412.273895	72.831810	1668.427979	-511.938782	300.545593	1125.601196	-443.581940	-221.044724	1135.496460	-383.782990	306.124115	884.815979	-291.137482	-215.024033	916.545593	-417.881989	58.354725	960.814697	604.923950	22.163206	935.976929	606.486572	178.200424
-474.423767	135.100784	872.852173	-446.533295	-26.558531	867.004272	-577.532471	166.487457	505.277557	-538.274719	-101.546967	509.255219	-585.982483	169.022675	91.304573	-548.463806	-117.739906	93.500824	-466.534088	217.955841	1368.841919	-417.229523	-121.712837	1370.723145	-411.098572	63.177536	1390.564453	-412.634064	72.400780	1668.180786	-512.926270	300.366730	1125.033447	-444.368774	-220.817780	1135.179688	-384.826538	305.883514	884.135132	-292.579712	-214.574402	915.702332	-418.542969	58.225269	960.624268	605.041748	22.139099	935.974182	606.741699	178.160995
-475.150543	134.939438	872.654846	-447.209778	-26.681190	866.826538	-577.946289	166.428253	505.140686	-538.746155	-101.597549	509.046906	-586.015320	169.034882	91.127350	-548.517700	-117.740204	93.251320	-467.448151	218.046921	1368.410889	-417.937439	-121.719505	1370.482544	-411.851044	63.232948	1390.349243	-413.009949	72.008255	1667.937744	-513.913574	300.146576	1124.531128	-445.184143	-220.549316	1134.887451	-386.065918	305.602478	883.446838	-294.132446	-214.067200	914.833557	-419.263489	58.104713	960.444519	605.149719	22.066988	935.988892	606.980164	178.116318
-475.900665	134.792511	872.488281	-447.957764	-26.747934	866.653198	-578.341614	166.365540	505.016541	-539.197449	-101.643036	508.861938	-586.101257	169.096359	90.997696	-548.518433	-117.766930	93.066711	-468.350647	218.070358	1368.077515	-418.604462	-121.725807	1370.273315	-412.617767	63.286983	1390.116333	-413.379059	71.628853	1667.732422	-514.970093	299.966034	1124.136597	-446.009521	-220.359772	1134.605591	-387.388123	305.392792	882.807617	-295.733063	-213.637405	913.930420	-420.007874	57.997482	960.272461	605.295349	21.946220	936.024414	607.291077	177.968872
-476.685791	134.600540	872.426941	-448.634552	-26.955488	866.580139	-578.798279	166.287659	504.938507	-539.632629	-101.734367	508.701996	-586.166809	169.117661	90.871780	-548.607300	-117.819588	92.872940	-469.274689	218.058105	1367.824829	-419.292084	-121.749809	1370.122559	-413.421387	63.322437	1389.926514	-413.703461	71.342285	1667.617188	-515.973999	299.738525	1123.755249	-446.837524	-220.120560	1134.382935	-388.811615	305.182434	882.236938	-297.585907	-213.748566	913.158752	-420.750366	57.816677	960.209717	605.432739	21.803364	936.039368	607.573181	177.825043
-477.491180	134.469116	872.393433	-449.355835	-27.019066	866.522827	-579.168335	166.199905	504.851410	-540.023315	-101.838310	508.548218	-586.253235	169.157883	90.743423	-548.655334	-117.854179	92.750397	-470.217468	218.018234	1367.617798	-419.924133	-121.855408	1369.995728	-414.194702	63.329071	1389.827881	-414.132965	71.057236	1667.468018	-517.058289	299.517487	1123.536011	-447.792297	-219.894897	1134.291260	-390.403259	304.907745	881.687988	-299.275269	-212.733398	912.244507	-421.509827	57.730091	960.162048	605.832703	21.678045	936.204956	607.960205	177.765930
-478.361938	134.356979	872.410034	-450.159821	-27.121456	866.495239	-579.240967	165.775833	504.545258	-540.552856	-101.969490	508.420441	-586.260620	169.300964	90.597168	-548.750610	-117.942177	92.622597	-471.099945	217.944687	1367.527954	-420.603668	-121.934258	1369.936035	-414.954651	63.305893	1389.782349	-414.521973	70.834557	1667.387207	-518.220520	299.340424	1123.503540	-448.744843	-219.730347	1134.190552	-392.098297	304.692932	881.245850	-301.154297	-212.323013	911.377563	-422.342865	57.616409	960.154846	606.022644	21.395210	936.268372	608.242371	177.692276
-479.210754	134.217957	872.445251	-450.963684	-27.232466	866.550354	-579.915161	166.042679	504.702911	-541.093384	-101.969666	508.404572	-586.629333	169.601318	90.791260	-548.837646	-117.988144	92.528236	-471.957001	217.852249	1367.526001	-421.281250	-121.975441	1369.927734	-415.729767	63.269848	1389.770752	-414.947693	70.672272	1667.336914	-519.368896	299.156128	1123.471924	-449.668732	-219.506500	1134.124512	-393.957001	304.548523	880.866516	-303.275269	-212.495667	910.732422	-423.178619	57.513153	960.203430	606.056396	20.949867	936.361450	608.460754	177.441254
-480.184082	134.106750	872.558044	-451.838470	-27.342516	866.617798	-580.075562	165.771194	504.430176	-541.526733	-102.226524	508.266541	-586.606750	169.736389	90.671051	-548.880493	-118.022003	92.466698	-472.830139	217.737610	1367.589844	-421.891327	-122.041573	1369.959595	-416.509277	63.228466	1389.795654	-415.387115	70.531151	1667.316406	-520.696777	299.016907	1123.627319	-450.681122	-219.330704	1134.162231	-395.886658	304.444550	880.557922	-305.134888	-211.577179	909.884216	-424.101715	57.402824	960.293091	606.281677	20.916229	936.269409	608.828247	177.139801
-481.070618	133.993988	872.625977	-452.700104	-27.451033	866.681458	-580.684265	165.978577	504.589294	-542.048889	-102.359550	508.217499	-586.793335	169.763977	90.626068	-548.971802	-118.076302	92.347549	-473.671570	217.626740	1367.699707	-422.518311	-122.132278	1370.016846	-417.285675	63.129025	1389.865723	-415.843567	70.453537	1667.335693	-521.935059	298.722260	1123.844849	-451.664551	-219.171082	1134.235840	-397.862091	304.181030	880.238403	-307.365143	-211.706558	909.308350	-424.989594	57.293694	960.365173	606.650024	20.730598	936.362305	609.182007	176.844055
-482.018555	133.818939	872.695923	-453.534882	-27.602987	866.761902	-580.986755	165.942581	504.497559	-542.587463	-102.427452	508.144623	-586.849731	169.860016	90.540642	-549.090881	-118.139084	92.281837	-474.515747	217.492264	1367.852661	-423.119629	-122.250984	1370.106689	-418.035156	63.010971	1389.926514	-416.319672	70.400093	1667.338257	-523.176758	298.551666	1124.064697	-452.735840	-218.997101	1134.386597	-399.992737	304.080383	880.077698	-309.508148	-211.368896	908.676575	-425.892792	57.163822	960.444336	607.008301	20.280754	936.539856	609.680725	176.482468
-483.041077	133.731079	872.828674	-454.434387	-27.710756	866.857544	-581.288757	165.885223	504.390228	-543.106934	-102.536003	508.089874	-586.915405	169.910736	90.470070	-549.131287	-118.175629	92.181198	-475.317719	217.331482	1368.051392	-423.761475	-122.369423	1370.186401	-418.786041	62.900883	1390.010864	-416.821167	70.313332	1667.319214	-524.504517	298.348083	1124.364868	-453.847076	-218.941269	1134.542603	-402.134491	303.937103	879.832153	-311.673615	-211.035477	908.065002	-426.858093	57.075768	960.560059	606.930420	20.054716	936.464478	609.756104	176.263214
-484.061615	133.548126	872.907227	-455.427338	-27.827986	866.945984	-581.456970	165.767548	504.211212	-543.689209	-102.685577	508.027832	-586.855530	170.000748	90.347733	-549.153503	-118.208870	92.092361	-476.155945	217.144272	1368.247437	-424.400360	-122.509743	1370.299316	-419.561127	62.785572	1390.112061	-417.317902	70.294052	1667.350952	-525.865845	298.135803	1124.680176	-454.978241	-219.053345	1134.780640	-404.264252	303.761963	879.682617	-313.886993	-210.785843	907.520691	-427.866089	56.939827	960.643494	607.186523	19.702433	936.564270	610.101990	175.961121
-485.119476	133.388855	872.954041	-456.370728	-28.017052	867.001648	-581.715210	165.655472	504.032318	-544.209351	-102.769508	507.963593	-586.731384	169.735840	90.000862	-549.313293	-118.241920	91.981682	-476.951782	217.006546	1368.412109	-424.996338	-122.661118	1370.395630	-420.304840	62.653950	1390.141357	-417.900421	70.216194	1667.300415	-527.249023	297.935791	1124.957397	-456.171204	-219.099121	1134.974854	-406.410583	303.593964	879.478821	-315.897217	-210.007721	906.873596	-428.869629	56.799038	960.694580	607.463501	19.357555	936.660583	610.446777	175.664917
-486.146973	133.192490	872.993835	-457.159637	-28.159225	867.090271	-581.978516	165.549423	503.821320	-544.645752	-102.828583	507.838165	-586.792725	169.778168	89.858360	-549.275696	-118.252037	91.835510	-477.805054	216.801987	1368.554443	-425.613617	-122.792053	1370.459351	-421.103577	62.511456	1390.133179	-418.468323	70.160515	1667.266113	-528.714355	297.788086	1125.271362	-457.360016	-219.155945	1135.082153	-408.626923	303.347565	879.252380	-318.062744	-209.814117	906.334717	-429.815399	56.713284	960.772278	607.715149	19.067192	936.730957	610.790894	175.332153
-487.335541	133.066223	873.002136	-458.384094	-28.336668	867.032593	-582.492676	165.520660	503.571655	-545.119446	-102.953384	507.670685	-586.952820	169.753479	89.693748	-549.343201	-118.229057	91.666901	-478.633392	216.661560	1368.658447	-426.199127	-122.954254	1370.478760	-421.840332	62.344460	1390.144897	-419.032867	70.115646	1667.220337	-530.166809	297.649353	1125.476440	-458.536896	-219.086365	1135.106812	-410.938629	303.289856	879.045349	-320.363922	-210.217514	905.895935	-430.969635	56.523922	960.725220	607.950562	18.782387	936.777344	611.117554	174.987015
-488.360413	133.043335	873.007019	-459.367706	-28.403591	866.948730	-583.016785	165.494919	503.526733	-545.394226	-103.020241	507.394653	-587.061829	169.680542	89.533173	-549.348938	-118.226303	91.421204	-479.465057	216.460266	1368.704468	-426.849884	-123.115219	1370.449707	-422.613678	62.167862	1390.114014	-419.607727	70.046555	1667.131714	-531.701233	297.547516	1125.687866	-459.748047	-219.210159	1135.121704	-413.352905	303.335907	878.858215	-322.489624	-210.110687	905.382507	-431.981262	56.437191	960.691040	608.162476	18.464882	936.824280	611.454224	174.632629
-489.466980	132.914200	872.922668	-460.374207	-28.576838	866.855103	-583.317200	165.304977	503.266388	-545.590820	-103.091095	507.065094	-587.299683	169.957993	89.558426	-549.332520	-118.180725	91.173805	-480.289398	216.267212	1368.710083	-427.525940	-123.296234	1370.359253	-423.385132	62.003616	1389.979126	-420.185699	69.924698	1667.015015	-533.247925	297.435699	1125.842285	-460.973053	-219.430115	1135.122314	-415.773315	303.420013	878.671448	-324.530487	-210.014038	904.819153	-433.052765	56.302670	960.608215	608.381775	18.217730	936.842834	611.762512	174.392395
-490.509399	132.721298	872.773682	-461.305664	-28.779942	866.750732	-583.854187	165.209274	503.069427	-545.698181	-103.129242	506.747284	-587.409363	169.914215	89.335678	-549.351929	-118.141136	90.948662	-481.104248	216.062958	1368.647095	-428.146118	-123.503960	1370.260620	-424.173920	61.857517	1389.855469	-420.793121	69.766022	1666.841553	-534.726013	297.255768	1125.827148	-462.182953	-219.693085	1135.128906	-418.103729	303.464264	878.326599	-326.523773	-210.007248	904.264587	-434.058228	56.154648	960.487793	608.588013	17.966400	936.894165	612.024719	174.138611
-491.636200	132.538055	872.632080	-462.343689	-28.896212	866.587524	-584.438354	165.112915	502.891327	-545.955505	-103.217758	506.460907	-587.311340	169.626556	88.962395	-549.517151	-118.080894	90.733711	-481.967896	215.880325	1368.528076	-428.807007	-123.706268	1370.116333	-424.981384	61.692993	1389.665894	-421.345337	69.635208	1666.713013	-536.356140	297.251404	1125.918213	-463.382233	-219.952011	1135.013062	-420.430450	303.522797	877.966736	-328.562347	-210.037125	903.649780	-435.138367	56.017994	960.333679	608.786011	17.688055	936.971191	612.279175	173.876556
-492.708557	132.281158	872.415710	-463.227295	-29.143408	866.425720	-584.916260	164.986710	502.629242	-545.972961	-103.182076	505.941071	-587.362366	169.579819	88.772377	-549.309265	-118.030426	90.561409	-482.883087	215.679260	1368.378784	-429.508820	-123.885651	1369.935303	-425.794098	61.517475	1389.476685	-421.928741	69.430687	1666.545410	-537.938721	297.213837	1125.862061	-464.601837	-220.218903	1134.854370	-422.802155	303.556152	877.541077	-330.562531	-210.129486	903.000305	-436.148071	55.839615	960.155823	609.037415	17.443670	937.044800	612.558044	173.577637
-493.619110	131.947495	872.189392	-463.904236	-29.292431	866.292664	-585.282166	164.742432	502.351349	-546.399414	-103.276192	505.894470	-587.428955	169.546143	88.573883	-549.510742	-118.047783	90.503693	-483.767517	215.504288	1368.178467	-430.178589	-124.075645	1369.668335	-426.813934	61.353455	1389.105713	-422.459839	69.270195	1666.467773	-539.590027	297.110474	1125.814453	-465.836426	-220.448914	1134.689697	-425.160461	303.660339	877.153381	-332.535583	-210.222397	902.364624	-437.014038	55.701897	960.004456	609.196594	17.214174	937.122437	612.757690	173.314117
-494.615753	131.649872	871.995728	-464.684509	-29.440456	866.181824	-585.666626	164.531631	502.093811	-546.963440	-103.470390	505.933258	-587.493347	169.498154	88.387062	-549.647339	-118.067146	90.445953	-484.757324	215.329529	1367.978271	-430.929901	-124.274353	1369.453125	-427.457947	61.201672	1389.133789	-422.994202	69.019539	1666.334473	-541.176392	297.030823	1125.621582	-466.990143	-220.880203	1134.579590	-427.523529	303.807526	876.656982	-334.547882	-210.367447	901.679810	-437.951477	55.576107	959.869995	609.358276	17.003885	937.182434	612.942505	173.090012
-495.543793	131.444061	871.859741	-465.507538	-29.541790	866.098022	-586.075256	164.343140	501.862885	-547.634705	-103.703430	505.970734	-587.749146	169.738663	88.388680	-549.763916	-118.146919	90.381645	-485.736298	215.138031	1367.804565	-431.656097	-124.458374	1369.270996	-428.324585	61.051296	1388.995117	-423.474396	68.804886	1666.246216	-542.812683	296.978210	1125.571167	-468.140259	-221.254730	1134.384033	-429.906769	304.058868	876.237793	-336.492432	-210.582275	901.012146	-438.868073	55.473835	959.776428	609.493958	16.776646	937.239624	613.095398	172.898605
-496.503448	131.261902	871.737610	-466.345703	-29.714790	866.060181	-586.497681	164.217636	501.694855	-548.341125	-103.811958	505.973907	-587.751465	169.686646	88.236389	-549.849365	-118.230179	90.330017	-486.740631	215.012390	1367.640259	-432.452240	-124.696060	1369.084351	-429.201294	60.884911	1388.862671	-424.006775	68.543495	1666.107666	-544.409973	296.876678	1125.496582	-469.286957	-221.601563	1134.267334	-432.310944	304.237213	875.780396	-338.429962	-210.773514	900.401978	-439.790253	55.370899	959.703369	609.616028	16.617483	937.294006	613.223877	172.689026
-497.475525	131.161072	871.721252	-467.138306	-29.832478	866.043213	-586.640930	163.990128	501.477936	-549.019104	-103.985909	506.018890	-587.716248	169.675385	88.068733	-549.916870	-118.316628	90.252083	-487.783234	214.862320	1367.501709	-433.212585	-124.858864	1368.966064	-430.067993	60.738197	1388.782593	-424.477753	68.276352	1665.984131	-546.011475	296.731995	1125.452393	-470.392273	-221.776825	1134.075562	-434.715576	304.545776	875.398621	-340.348785	-210.985031	899.788452	-440.694855	55.302723	959.694824	609.684448	16.417246	937.352051	613.294189	172.509872
-498.278839	131.082657	871.741760	-467.887665	-29.903198	866.008484	-586.897156	163.816467	501.367950	-549.731018	-104.197411	506.023132	-587.689819	169.678696	87.957420	-550.083862	-118.383682	90.188004	-488.761841	214.705154	1367.406372	-433.963470	-125.060593	1368.859375	-430.948364	60.618320	1388.707642	-424.921692	68.024323	1665.899536	-547.565918	296.522278	1125.423706	-471.468262	-222.103333	1134.010132	-437.112579	304.727875	875.022583	-342.193115	-211.260101	899.281616	-441.492828	55.206707	959.698669	609.743774	16.261122	937.422913	613.346130	172.316635
-499.134033	130.954193	871.718018	-468.658356	-30.001493	866.011719	-587.284424	163.682205	501.280487	-550.312622	-104.337730	505.970001	-587.691833	169.675629	87.864540	-550.086914	-118.447876	90.120110	-489.863342	214.547592	1367.379150	-434.763611	-125.221481	1368.742798	-431.841003	60.519825	1388.683594	-425.387329	67.740784	1665.797485	-549.143982	296.347260	1125.524658	-472.579132	-222.326660	1133.953613	-439.405334	304.863586	874.695862	-344.124634	-211.552429	898.744202	-442.298370	55.132801	959.683044	609.794189	16.138992	937.486694	613.339172	172.199142
-499.990417	130.882217	871.794373	-469.384003	-30.090384	866.028137	-587.688354	163.529922	501.227142	-550.717285	-104.405479	505.882294	-587.763184	169.673157	87.797813	-550.107605	-118.501289	90.075737	-490.949768	214.380356	1367.378784	-435.538544	-125.393867	1368.715942	-432.730072	60.381618	1388.687012	-425.839813	67.467239	1665.731689	-550.646790	296.047333	1125.593384	-473.664581	-222.533081	1133.994141	-441.364594	305.088226	874.588318	-345.923950	-211.878036	898.274048	-443.100006	55.049702	959.734436	609.819580	16.033859	937.525269	613.333496	172.059692
-500.765259	130.876450	871.881104	-470.131195	-30.162430	866.065735	-588.044250	163.454025	501.206940	-551.069153	-104.429039	505.786072	-587.803284	169.680084	87.764305	-550.159790	-118.510429	90.028870	-492.002533	214.238907	1367.443115	-436.298004	-125.573326	1368.703247	-433.568604	60.237728	1388.690918	-426.302277	67.176018	1665.656128	-552.196838	295.850677	1125.756836	-474.676056	-222.817566	1134.073364	-444.267029	305.676849	874.213379	-347.704010	-212.169174	897.902588	-443.862213	54.987984	959.798279	609.805725	15.959758	937.568481	613.260559	171.987213
-501.499512	130.712021	871.980713	-470.804047	-30.271547	866.124451	-588.412720	163.406784	501.196960	-551.329163	-104.443672	505.721008	-587.806946	169.707260	87.728668	-550.205811	-118.503471	89.955528	-493.081665	214.052841	1367.610962	-437.030121	-125.752106	1368.693604	-434.504883	60.133469	1388.768555	-426.723694	66.942665	1665.622559	-553.738037	295.643707	1126.007080	-475.724701	-222.986633	1134.167603	-446.551910	305.820221	874.011658	-349.442322	-212.518524	897.482056	-444.580048	54.842651	959.884399	609.794678	15.837709	937.615601	613.175110	171.888565
-502.219360	130.592834	872.081909	-471.443787	-30.409607	866.195374	-588.710571	163.310806	501.136353	-551.520325	-104.480217	505.667572	-587.835938	169.872055	87.898415	-550.134216	-118.498047	89.937706	-494.171387	213.886429	1367.698853	-437.774780	-125.936089	1368.730469	-435.399811	59.994251	1388.820190	-427.159821	66.692841	1665.585938	-555.200745	295.369385	1126.209106	-476.773773	-223.001511	1134.166626	-448.534424	306.085541	874.074219	-351.154114	-212.861023	897.167603	-445.287079	54.711395	959.983093	609.787537	15.807460	937.620178	613.064392	171.846283
-502.901520	130.517258	872.187561	-472.082367	-30.511673	866.259583	-589.088257	163.231995	501.135681	-551.654297	-104.492294	505.629272	-587.872559	169.904602	87.893951	-550.040894	-118.464386	89.902191	-495.205231	213.713242	1367.874390	-438.498871	-126.106445	1368.815796	-436.278046	59.855240	1388.950562	-427.603790	66.448112	1665.568970	-556.726074	295.123169	1126.483765	-477.762360	-223.267395	1134.341553	-450.819427	306.351288	873.994751	-352.754730	-213.248077	896.902100	-445.987000	54.601402	960.087158	609.732422	15.697818	937.644287	612.922302	171.768250
-503.566711	130.374542	872.300171	-472.706848	-30.626181	866.338867	-589.459778	163.172119	501.149506	-551.803528	-104.550285	505.576385	-587.939880	169.899643	87.836906	-550.085083	-118.452362	89.880066	-496.234283	213.532761	1368.072754	-439.233643	-126.260208	1368.893799	-437.146240	59.709854	1389.069946	-428.070038	66.157913	1665.513672	-558.387024	295.101135	1127.014404	-478.758179	-223.353027	1134.458862	-453.005463	306.423706	874.060425	-354.355347	-213.646927	896.602722	-446.679993	54.455185	960.205994	609.662598	15.647557	937.650024	612.739197	171.666519
-504.136963	130.214920	872.367126	-473.279266	-30.742393	866.400146	-589.730469	163.084930	501.113159	-551.992676	-104.628876	505.535583	-587.971008	169.916275	87.832756	-550.171509	-118.461426	89.852859	-497.240509	213.325928	1368.280273	-439.939056	-126.483246	1368.960449	-438.003052	59.556240	1389.191040	-428.528198	65.908493	1665.481812	-559.875427	294.879120	1127.327393	-479.676575	-223.430878	1134.563354	-455.071838	306.567749	874.143799	-355.857697	-213.984131	896.362549	-447.300873	54.304382	960.293335	609.581116	15.565299	937.633362	612.532532	171.640915
-504.703705	130.050003	872.419495	-473.842712	-30.907572	866.484497	-590.022583	163.046967	501.086548	-552.148560	-104.701912	505.506348	-588.009521	169.880417	87.765778	-550.229736	-118.444275	89.819824	-498.148621	213.162857	1368.424561	-440.587311	-126.663391	1369.006470	-438.855988	59.384495	1389.307495	-428.974579	65.698639	1665.459961	-561.181213	294.461456	1127.394165	-480.574005	-223.577393	1134.624023	-457.232788	306.771881	874.106934	-357.282349	-214.336990	896.151306	-447.931427	54.144604	960.391235	609.468323	15.529068	937.618958	612.253601	171.578949
-505.217407	129.918488	872.424133	-474.367981	-31.096498	866.561890	-589.442139	162.735779	500.797485	-552.383484	-104.829239	505.508118	-587.679443	170.014633	87.674973	-550.364563	-118.453987	89.840935	-499.109131	212.989304	1368.584961	-441.305420	-126.848732	1369.074097	-439.682861	59.251022	1389.339844	-429.449585	65.482002	1665.420776	-562.713745	294.105804	1127.872314	-481.488464	-223.625595	1134.651245	-459.172333	306.990204	874.248596	-358.704803	-214.693756	895.865906	-448.530823	54.004303	960.467529	609.366638	15.474269	937.610962	611.956665	171.539185
-505.730377	129.849472	872.462463	-474.880981	-31.216618	866.632141	-590.421692	162.928238	500.955414	-552.566162	-104.944824	505.524231	-588.039673	169.811081	87.628502	-550.395691	-118.460121	89.836647	-500.000885	212.785812	1368.717285	-442.047180	-126.992531	1369.112915	-440.498505	59.115402	1389.426880	-429.940735	65.295822	1665.371216	-564.058167	294.029602	1128.052612	-482.301208	-223.786636	1134.709839	-461.164734	307.173096	874.274658	-360.010162	-215.017426	895.661072	-449.124939	53.909412	960.558594	609.274963	15.461968	937.587952	611.662720	171.518936
-506.226044	129.743240	872.481201	-475.383484	-31.327915	866.686829	-590.858093	162.938614	500.962982	-552.797974	-105.058075	505.517334	-587.950806	169.545914	87.461800	-550.478210	-118.468628	89.840271	-500.851898	212.630508	1368.842285	-442.712372	-127.146202	1369.151733	-441.310638	58.953907	1389.503540	-430.423859	65.088242	1665.343628	-565.470337	294.281097	1128.366821	-483.112488	-223.983017	1134.797729	-463.038666	307.204773	874.298706	-361.256958	-215.421509	895.424683	-449.706207	53.802017	960.632385	609.164246	15.476476	937.572388	611.309753	171.552689
-506.694397	129.568146	872.498779	-475.866150	-31.438644	866.740356	-591.057800	162.868469	500.959167	-553.100342	-105.172165	505.526794	-587.928955	169.565170	87.505760	-550.544006	-118.517426	89.873764	-501.684387	212.452835	1368.958374	-443.427673	-127.334854	1369.156006	-442.092255	58.782326	1389.559326	-430.945007	64.864914	1665.312866	-566.783508	294.139557	1128.583008	-483.881470	-224.187012	1134.815796	-464.840118	307.340424	874.302124	-362.404541	-215.698685	895.264526	-450.254517	53.662495	960.700562	609.016663	15.504806	937.555664	610.913757	171.590683
-507.087158	129.453934	872.521179	-476.282257	-31.511456	866.769165	-591.256104	162.766495	500.950439	-553.355164	-105.229454	505.530640	-588.050171	169.493607	87.381905	-550.614563	-118.523170	89.871933	-502.510101	212.298996	1369.050415	-444.159851	-127.502785	1369.159180	-442.928345	58.603458	1389.645142	-431.490326	64.633621	1665.278809	-568.072693	294.011932	1128.778809	-484.640167	-224.441971	1134.851807	-466.586273	307.441467	874.334778	-363.445496	-216.054169	895.090820	-450.763702	53.546074	960.774475	608.879517	15.491252	937.546204	610.538757	171.570786
-507.544098	129.403320	872.553955	-476.714813	-31.617355	866.775452	-591.442444	162.695831	500.954926	-553.657104	-105.290848	505.522369	-588.019714	169.423706	87.329491	-550.601624	-118.529099	89.851341	-503.338226	212.118378	1369.139771	-444.877319	-127.669151	1369.163086	-443.685944	58.405014	1389.665527	-432.048492	64.420021	1665.253418	-569.334717	293.907593	1128.956665	-485.321228	-224.678467	1134.833862	-468.284698	307.588715	874.350769	-364.432678	-216.384613	894.927734	-451.297058	53.439003	960.835144	608.716064	15.500765	937.514771	610.121582	171.754608
-508.020081	129.297668	872.524658	-477.151215	-31.703354	866.778015	-591.648010	162.660706	500.942352	-553.891785	-105.315895	505.464569	-588.041870	169.419220	87.334816	-550.639038	-118.511726	89.797417	-504.095856	211.975403	1369.185181	-445.586121	-127.793320	1369.108398	-444.460754	58.249203	1389.672974	-432.588837	64.223145	1665.189819	-570.503967	293.863220	1129.056152	-486.003662	-224.970078	1134.828735	-469.853821	307.720551	874.359131	-365.360779	-216.745651	894.723755	-451.830078	53.355862	960.855530	608.542175	15.529044	937.488953	609.674866	171.738983
-508.438049	129.292358	872.482300	-477.555939	-31.787867	866.765747	-591.849243	162.624084	500.903320	-554.156128	-105.362106	505.415131	-588.080017	169.413315	87.319778	-550.690002	-118.487167	89.760536	-504.880310	211.824921	1369.189697	-446.325806	-127.976875	1369.030396	-445.231567	58.096798	1389.636230	-433.184692	63.993839	1665.092529	-571.702515	293.810333	1129.127686	-486.697754	-225.080002	1134.705688	-471.386200	307.902069	874.327332	-366.209869	-217.087891	894.517334	-452.321686	53.312458	960.863953	608.174988	15.370412	937.493713	609.179749	171.699677
-509.053436	128.477570	872.372620	-478.001526	-32.049019	866.742126	-592.032166	162.594467	500.700226	-554.409607	-105.400253	505.406769	-588.085205	169.432877	87.378136	-550.672974	-118.483772	89.744316	-505.649170	211.689316	1369.180908	-447.042786	-128.144409	1368.963623	-446.008301	57.962307	1389.617676	-433.737427	63.836575	1665.037354	-572.810181	293.723877	1129.201538	-487.316559	-225.426575	1134.722900	-472.847870	308.082275	874.289001	-366.975464	-217.359711	894.367554	-452.899780	52.872383	960.813538	608.152100	15.574337	937.404785	608.768860	171.920685
-509.187714	129.165970	872.423889	-478.299164	-31.874931	866.692139	-592.272705	162.597336	500.794434	-554.518127	-105.366638	505.349731	-588.105774	169.389282	87.321739	-550.636902	-118.487526	89.723244	-506.411224	211.509201	1369.234375	-447.757965	-128.284943	1368.922485	-446.769806	57.843731	1389.624268	-434.284119	63.632423	1664.965454	-573.844177	293.754517	1129.271851	-487.948242	-225.641876	1134.624390	-474.250397	308.311035	874.295166	-367.663086	-217.667053	894.282532	-453.200073	53.172405	960.858276	607.962341	15.618484	937.372864	608.282654	171.967453
-509.491394	128.175720	872.110657	-478.674072	-32.066757	866.685547	-592.308716	162.538925	500.616119	-554.694458	-105.389183	505.349762	-588.091064	169.444946	87.314522	-550.662659	-118.475204	89.718666	-507.185211	211.378677	1369.201416	-448.463928	-128.458115	1368.893799	-447.523041	57.659985	1389.674072	-434.864838	63.430630	1664.921875	-574.904541	293.704498	1129.343628	-488.528992	-225.814941	1134.537354	-475.505707	308.342438	874.288147	-368.255249	-217.929550	894.235229	-453.553833	52.757950	960.695862	607.723938	15.666411	937.352234	607.772644	172.000870
-509.956268	129.062164	872.537720	-478.960297	-31.921022	866.694092	-592.664124	162.538834	500.787384	-554.770447	-105.366394	505.293121	-588.123108	169.410431	87.313866	-550.602478	-118.441750	89.719910	-507.989075	211.208557	1369.241943	-449.213470	-128.619614	1368.840210	-448.254822	57.502850	1389.743286	-435.449585	63.228760	1664.912964	-575.857178	293.645966	1129.415405	-489.118988	-226.032776	1134.490845	-476.714966	308.462128	874.260986	-368.797638	-218.157166	894.214233	-454.041779	53.036110	960.975464	607.516846	15.754300	937.359741	607.280762	172.043274
-510.249756	128.979675	872.527832	-479.297546	-31.968998	866.723816	-592.747192	162.492950	500.761780	-554.872253	-105.385208	505.278046	-588.073364	169.425903	87.294426	-550.669312	-118.444534	89.713753	-508.762421	211.053558	1369.301514	-449.912415	-128.757767	1368.827637	-448.985107	57.352787	1389.767456	-436.045105	63.039883	1664.890137	-576.784973	293.611237	1129.545044	-489.707245	-226.269562	1134.494873	-477.809631	308.629730	874.366821	-369.302460	-218.364868	894.219238	-454.412628	52.971794	961.009827	607.320374	15.863034	937.343140	606.786560	172.012436
-510.622192	128.886215	872.536987	-479.630676	-32.023460	866.749573	-593.026123	162.528915	500.747284	-554.968628	-105.395195	505.249268	-588.125122	169.428665	87.309570	-550.669373	-118.454330	89.689621	-509.521637	210.919083	1369.321045	-450.616486	-128.868881	1368.820557	-449.752838	57.215672	1389.820068	-436.645081	62.894199	1664.853760	-577.646606	293.515961	1129.575317	-490.304382	-226.464218	1134.459595	-478.858368	308.755768	874.299316	-369.732788	-218.525009	894.230286	-454.825348	52.905701	961.053345	606.747437	15.694174	937.400269	606.172729	171.822235
-511.012146	128.859283	872.543457	-479.957886	-32.098713	866.750610	-593.238342	162.541229	500.716064	-555.114563	-105.439545	505.187805	-588.201721	169.477936	87.362602	-550.700012	-118.457581	89.640808	-510.285065	210.804092	1369.336670	-451.299438	-129.048584	1368.824951	-450.515747	57.106098	1389.843018	-437.291321	62.732185	1664.801392	-578.467346	293.494080	1129.636963	-490.889038	-226.622559	1134.412231	-479.806671	308.868652	874.267639	-370.145966	-218.700348	894.253662	-455.237061	52.854778	961.080505	606.352295	15.744097	937.401550	605.568848	171.918488
-511.384857	128.838470	872.543152	-480.275635	-32.165459	866.773987	-593.444885	162.544571	500.680695	-555.264160	-105.510551	505.197418	-588.219482	169.404694	87.306389	-550.753296	-118.462883	89.633652	-511.070557	210.696548	1369.370728	-451.985046	-129.227402	1368.808594	-451.222473	56.968639	1389.835327	-437.868988	62.610352	1664.775757	-579.242432	293.431885	1129.665894	-491.430054	-226.769440	1134.352661	-480.690796	309.004089	874.266907	-370.464417	-218.872849	894.332336	-455.630127	52.826965	961.112305	606.074036	15.981501	937.323425	604.990234	171.905243
-511.683655	128.804092	872.554321	-480.591003	-32.167717	866.788452	-593.584106	162.514053	500.647400	-555.395203	-105.544395	505.142303	-588.193115	169.416229	87.302933	-550.807373	-118.462402	89.598877	-511.756622	210.584167	1369.409790	-452.622742	-129.344894	1368.844360	-451.921661	56.837746	1389.901855	-438.524414	62.437912	1664.734741	-579.953125	293.334808	1129.717651	-491.949829	-226.888687	1134.339478	-481.433655	309.076508	874.264709	-370.726471	-218.941940	894.434265	-455.985352	52.797211	961.146851	605.863098	16.154377	937.309448	604.443787	172.414307
-511.951477	128.743713	872.566284	-480.878357	-32.166618	866.811523	-593.707703	162.466660	500.649994	-555.526001	-105.554016	505.102783	-588.183472	169.417847	87.278610	-550.786072	-118.462746	89.574318	-512.485962	210.450714	1369.467896	-453.287933	-129.422180	1368.880615	-452.619019	56.700581	1389.983643	-439.111908	62.338726	1664.756348	-580.580750	293.208649	1129.787109	-492.420837	-226.948975	1134.315430	-482.100250	309.125488	874.300659	-370.905579	-218.992828	894.571106	-456.312256	52.760391	961.186340	605.590759	16.254910	937.336792	603.926025	172.394180
-512.235962	128.668396	872.611633	-481.139771	-32.212257	866.855774	-593.761475	162.424072	500.628204	-555.681396	-105.576286	505.113525	-588.170959	169.418488	87.304688	-550.752319	-118.455246	89.579102	-513.182861	210.349991	1369.575806	-453.929596	-129.522797	1368.927979	-453.256836	56.583927	1390.071655	-439.738892	62.204811	1664.773926	-581.161377	293.049927	1129.877808	-492.890961	-226.954605	1134.254761	-482.676025	309.216522	874.381775	-371.059662	-219.001694	894.732300	-456.633545	52.695774	961.252502	605.247192	16.510632	937.282776	603.363647	172.552475
-512.555176	128.678162	872.681458	-481.435059	-32.224892	866.916321	-593.872437	162.378036	500.633087	-555.828064	-105.587570	505.113190	-588.159729	169.412506	87.320290	-550.758362	-118.448822	89.608109	-513.870300	210.209549	1369.630249	-454.559052	-129.665283	1368.966553	-453.929840	56.474895	1390.131714	-440.381470	62.096230	1664.793701	-581.746338	292.907471	1129.921387	-493.327820	-226.966248	1134.237427	-483.158386	309.266144	874.499268	-371.170135	-219.015564	894.937256	-456.986938	52.684727	961.338318	604.932312	16.724880	937.243591	602.872375	172.704559
-512.879700	128.655411	872.732117	-481.716583	-32.245457	866.950378	-593.995300	162.367371	500.571869	-556.034302	-105.607857	505.127136	-588.192139	169.407990	87.288521	-550.864197	-118.458336	89.612801	-514.542786	210.066254	1369.672363	-455.167145	-129.782883	1369.014404	-454.597504	56.375759	1390.199829	-441.027130	61.993496	1664.789429	-582.211243	292.814972	1129.915527	-493.747345	-227.110748	1134.299316	-483.532959	309.291534	874.555908	-371.274353	-218.977158	895.144470	-457.346863	52.652451	961.406067	604.586487	16.949852	937.185242	602.307007	173.185699
-513.225464	128.712585	872.775513	-482.014008	-32.236877	866.959656	-594.089966	162.395920	500.517822	-556.192932	-105.612236	505.116791	-588.175598	169.394089	87.282471	-550.869812	-118.471977	89.594254	-515.188660	209.955246	1369.691528	-455.736298	-129.870468	1369.090332	-455.251129	56.278259	1390.232422	-441.685059	61.938477	1664.784302	-582.666016	292.729553	1129.894043	-494.103119	-227.218719	1134.318481	-483.804871	309.340973	874.595642	-371.297882	-218.955566	895.311707	-457.717316	52.666302	961.454651	604.194580	17.096996	937.149536	601.792908	173.361023
-513.553223	128.729858	872.796814	-482.291748	-32.257462	866.964417	-594.211975	162.427383	500.482758	-556.283875	-105.576073	505.058716	-588.219421	169.373444	87.270638	-550.823853	-118.467735	89.559052	-515.810974	209.848618	1369.691040	-456.337006	-129.971893	1369.126221	-455.864990	56.193260	1390.236084	-442.345764	61.854061	1664.764893	-583.111755	292.636749	1129.850342	-494.458008	-227.299210	1134.303223	-484.024323	309.357086	874.614746	-371.343170	-218.997162	895.473633	-458.055054	52.659241	961.483154	603.781677	17.297405	937.093018	601.310913	173.948502
-513.911438	128.651810	872.789917	-482.563446	-32.306709	866.954102	-594.275635	162.442947	500.433807	-556.442322	-105.566795	505.018707	-588.233215	169.371246	87.266380	-550.908813	-118.468025	89.514610	-516.440186	209.709900	1369.712036	-456.920532	-130.047974	1369.135742	-456.490509	56.088326	1390.295532	-443.031738	61.765881	1664.758301	-583.496521	292.596252	1129.864258	-494.775665	-227.321686	1134.256104	-484.154785	309.330994	874.705505	-371.225128	-218.853088	895.640564	-458.409729	52.607521	961.491272	603.384399	17.418728	937.057068	600.899902	173.652863
-514.257019	128.639160	872.802673	-482.855652	-32.299454	866.950195	-594.398132	162.402969	500.438599	-556.595276	-105.582222	505.010925	-588.270569	169.358444	87.248962	-550.913513	-118.467682	89.487289	-517.058899	209.611496	1369.756226	-457.476715	-130.180115	1369.149170	-457.080353	55.979008	1390.336060	-443.666077	61.733215	1664.815674	-583.806396	292.484985	1129.855591	-495.049896	-227.334656	1134.187744	-484.206146	309.267914	874.801331	-371.125458	-218.765106	895.813110	-458.774048	52.599491	961.515625	602.944092	17.586369	937.042114	600.450378	173.781876
-514.515198	128.602188	872.832275	-483.086853	-32.269688	866.969666	-594.473450	162.409027	500.442108	-556.704651	-105.562714	504.953369	-588.269836	169.358551	87.251884	-550.838623	-118.463760	89.481972	-517.630432	209.490585	1369.765259	-458.019897	-130.246841	1369.145874	-457.637177	55.837475	1390.345703	-444.321838	61.679104	1664.847412	-584.104370	292.376892	1129.825195	-495.264832	-227.385315	1134.143677	-484.150269	309.180420	874.908569	-370.950012	-218.653824	896.011169	-459.071075	52.587543	961.563293	602.581665	17.769567	937.054016	600.023865	173.771164
-514.832214	128.645737	872.872803	-483.392426	-32.205383	866.977722	-594.656433	162.416168	500.453278	-556.826904	-105.551025	504.951599	-588.293213	169.365707	87.281601	-550.913879	-118.444962	89.472778	-518.158020	209.412735	1369.772461	-458.472412	-130.290588	1369.215454	-458.178223	55.741570	1390.424316	-445.010498	61.614475	1664.864258	-584.366638	292.281738	1129.739990	-495.461517	-227.392563	1134.103027	-484.046478	309.091614	875.001404	-370.752777	-218.497864	896.197144	-459.428223	52.616673	961.608643	602.206299	17.924414	937.073059	599.631836	173.911774
-515.153381	128.683578	872.846375	-483.681305	-32.198563	866.979004	-594.799255	162.437912	500.423340	-556.931763	-105.539322	504.943939	-588.315735	169.366837	87.279427	-550.922180	-118.444214	89.492737	-518.710266	209.323624	1369.795044	-458.985474	-130.359634	1369.235352	-458.745575	55.690285	1390.443115	-445.639709	61.610455	1664.883423	-584.578308	292.233704	1129.640259	-495.631592	-227.447937	1134.065063	-483.866028	309.059967	875.105164	-370.553406	-218.333725	896.364380	-459.778137	52.652416	961.614868	601.791931	17.709227	937.221497	599.238708	173.937134
-515.459473	128.731476	872.858337	-483.961487	-32.148087	866.990234	-594.937012	162.445572	500.358063	-557.043518	-105.543419	504.939301	-588.325134	169.366837	87.255447	-550.950989	-118.434616	89.509064	-519.261658	209.263367	1369.730347	-459.451691	-130.402374	1369.274414	-459.322662	55.639271	1390.484863	-446.265106	61.612804	1664.881348	-584.752441	292.181671	1129.530640	-495.790955	-227.457550	1134.018311	-483.654388	309.106567	875.255615	-370.354828	-218.185272	896.506653	-460.116302	52.698105	961.646057	601.467834	18.214207	936.955933	598.961182	174.156296
-515.767334	128.725266	872.860657	-484.214661	-32.166668	867.008301	-595.147705	162.495270	500.341766	-557.160400	-105.564438	504.946350	-588.335693	169.390472	87.244820	-550.968445	-118.435356	89.510483	-519.835876	209.199600	1369.709717	-459.920135	-130.450607	1369.274048	-459.878357	55.602623	1390.475220	-446.932861	61.573311	1664.857178	-584.908325	292.116943	1129.412354	-495.908447	-227.500977	1133.973389	-483.413025	309.073792	875.370728	-370.119080	-218.009094	896.671692	-460.447083	52.697193	961.677368	601.194458	18.344917	936.914673	598.639221	174.319275
-516.049683	128.742630	872.878540	-484.463165	-32.175434	867.011230	-595.279480	162.439117	500.324280	-557.304565	-105.580185	504.939514	-588.339783	169.384689	87.263969	-551.031799	-118.425980	89.460335	-520.360657	209.157486	1369.732422	-460.432739	-130.481979	1369.272949	-460.443817	55.545017	1390.471313	-447.554993	61.597382	1664.917480	-585.069702	291.990936	1129.348389	-496.025909	-227.507050	1133.916870	-483.117371	308.944763	875.506897	-369.867889	-217.799805	896.838135	-460.745850	52.693489	961.702576	600.916199	18.443001	936.882751	598.307312	174.412750
-516.346313	128.694763	872.916443	-484.724854	-32.182014	867.046753	-595.475891	162.407288	500.339966	-557.434692	-105.598404	504.908508	-588.352844	169.382034	87.260696	-551.052551	-118.445808	89.466179	-520.933594	209.080719	1369.746460	-460.889313	-130.512054	1369.288940	-460.958832	55.477463	1390.557861	-448.183899	61.575794	1664.951538	-585.207825	291.864838	1129.261597	-496.119507	-227.537918	1133.886230	-482.783569	308.825531	875.679138	-369.594818	-217.587204	897.018555	-461.068573	52.665359	961.757996	600.660522	18.500500	936.858276	597.990479	174.465790
-516.587280	128.672089	872.947083	-484.926544	-32.168362	867.054382	-595.666626	162.370728	500.349548	-557.516479	-105.596893	504.869751	-588.357300	169.407196	87.263878	-551.038513	-118.430946	89.449142	-521.461121	209.009415	1369.756958	-461.317932	-130.524689	1369.305420	-461.536407	55.518787	1390.646606	-448.806915	61.573112	1664.983398	-585.338196	291.767120	1129.204102	-496.209717	-227.500946	1133.801392	-482.291016	308.538574	875.843689	-369.163239	-216.887283	897.028198	-461.328827	52.650078	961.794434	600.404480	18.541269	936.832275	597.667725	174.514938
-516.893921	128.669983	872.951660	-485.177399	-32.197483	867.083496	-595.859741	162.377991	500.330444	-557.671021	-105.614792	504.882141	-588.346680	169.411072	87.271439	-551.019226	-118.427322	89.440605	-522.017700	208.968979	1369.774658	-461.775208	-130.520859	1369.322876	-462.035919	55.472752	1390.672607	-449.421692	61.595848	1664.996460	-585.449280	291.669983	1129.089355	-496.231964	-227.451401	1133.746460	-481.650208	308.124146	875.953003	-369.015137	-217.130280	897.267273	-461.633087	52.656013	961.821228	600.151794	18.558777	936.821716	597.325256	174.552063
-517.207153	128.680450	872.930969	-485.407654	-32.170631	867.092407	-596.042175	162.414688	500.286987	-557.748657	-105.605042	504.854889	-588.374756	169.434662	87.267891	-551.031128	-118.444481	89.417046	-522.588318	208.917160	1369.747925	-462.206818	-130.513733	1369.337280	-462.564575	55.484268	1390.687866	-450.001007	61.620716	1664.988037	-585.528809	291.560181	1128.947876	-496.288177	-227.470108	1133.730469	-480.990173	307.823456	876.057434	-368.600159	-216.402405	897.319336	-461.921875	52.708794	961.820984	599.942566	18.548180	936.823853	596.998779	174.589066
-517.485413	128.729599	872.905640	-485.638824	-32.178417	867.093994	-596.239380	162.444427	500.236267	-557.838684	-105.605026	504.864929	-588.399170	169.429901	87.246506	-551.013123	-118.449417	89.426659	-523.055542	208.911713	1369.737549	-462.617676	-130.508087	1369.345215	-463.033936	55.412380	1390.653931	-450.593994	61.655796	1664.986572	-585.596802	291.438354	1128.826904	-496.310822	-227.371902	1133.676514	-480.341339	307.601807	876.209778	-368.395233	-216.582840	897.609131	-462.203979	52.748920	961.819885	599.747681	18.513395	936.844421	596.668640	174.616379
-517.740295	128.767090	872.936218	-485.854523	-32.104328	867.095947	-596.367920	162.442642	500.218018	-557.944702	-105.616463	504.866730	-588.348877	169.449524	87.222420	-551.019897	-118.439835	89.412102	-523.575684	208.895355	1369.732910	-463.046783	-130.474289	1369.349854	-463.543610	55.416100	1390.678467	-451.159943	61.701706	1665.005981	-585.658020	291.360474	1128.715210	-496.357758	-227.347809	1133.662598	-479.659180	307.313446	876.421509	-368.067322	-216.289368	897.798157	-462.462433	52.793999	961.846619	599.778748	18.731596	936.881592	596.411255	174.692764
-517.969727	128.824799	872.986816	-486.045044	-32.072552	867.112976	-596.407166	162.397934	500.214081	-558.015320	-105.595787	504.851776	-588.287781	169.477341	87.234634	-551.035889	-118.424248	89.419136	-524.089600	208.848465	1369.775635	-463.455658	-130.483963	1369.359009	-464.064056	55.524395	1390.810791	-451.739929	61.714363	1665.039307	-585.710693	291.262939	1128.617554	-496.403351	-227.262344	1133.621826	-479.042023	307.094513	876.655090	-367.713287	-215.993011	897.998047	-462.716888	52.818867	961.900452	599.604431	18.772781	936.897827	596.013306	174.592941
-518.191162	128.854767	873.025696	-486.229004	-31.994074	867.119507	-596.560364	162.343582	500.269348	-558.067017	-105.604134	504.824585	-588.332031	169.479492	87.234718	-551.007935	-118.432838	89.437836	-524.604004	208.832764	1369.822266	-463.879089	-130.459198	1369.387207	-464.526703	55.506695	1390.897461	-452.350861	61.687317	1665.054565	-585.737427	291.133789	1128.536743	-496.457825	-227.215530	1133.598511	-478.318451	306.833618	876.929504	-367.392609	-215.696930	898.202087	-462.960724	52.856243	961.941528	599.448120	18.728401	936.917969	595.630310	174.563400
-518.445557	128.800140	873.034546	-486.409546	-31.962143	867.131958	-596.709900	162.316818	500.248260	-558.162048	-105.584930	504.826782	-588.361206	169.472107	87.229401	-551.044250	-118.426857	89.406761	-525.131958	208.808273	1369.836792	-464.300018	-130.441956	1369.411133	-464.938477	55.383816	1390.847412	-452.877258	61.751778	1665.113770	-585.784851	291.005371	1128.434570	-496.500732	-227.143768	1133.551880	-477.583435	306.474915	877.104370	-367.065674	-215.391983	898.389771	-463.207153	52.861153	961.963745	599.251648	18.714119	936.928894	595.191223	174.504089
-518.678650	128.858673	873.059326	-486.572876	-31.922207	867.135010	-596.836975	162.324127	500.238892	-558.240356	-105.604324	504.783356	-588.369324	169.488937	87.222809	-551.111084	-118.433929	89.392799	-525.658325	208.804230	1369.836060	-464.638824	-130.421326	1369.455811	-465.411926	55.391949	1390.879150	-453.431427	61.814919	1665.112427	-585.820190	290.916901	1128.289185	-496.552338	-227.043671	1133.507935	-476.888458	306.208862	877.319641	-366.767456	-215.081528	898.564087	-463.439392	52.907146	961.992310	598.714417	17.867790	937.149292	594.763794	174.319031
-518.930237	128.902130	873.017578	-486.718079	-31.907555	867.138489	-596.943237	162.372345	500.182678	-558.315796	-105.597076	504.797699	-588.355652	169.500946	87.206184	-551.153320	-118.453583	89.373222	-526.105713	208.791260	1369.819824	-464.970337	-130.397598	1369.499878	-465.948151	55.564640	1391.021729	-453.977966	61.885185	1665.121094	-585.826355	290.791901	1128.118042	-496.620056	-226.961151	1133.504639	-476.175293	306.007935	877.527222	-366.473999	-214.736298	898.723816	-463.673676	52.979496	961.986450	598.668701	18.318274	936.864685	594.293213	174.294937
-519.175720	128.959641	873.008362	-486.895538	-31.843369	867.151855	-597.123474	162.451050	500.136841	-558.365967	-105.576523	504.786499	-588.411804	169.500595	87.198235	-551.114136	-118.451729	89.371300	-526.570129	208.821701	1369.766235	-465.341400	-130.348892	1369.524780	-466.383728	55.615143	1391.021118	-454.508301	61.957672	1665.134033	-585.838318	290.701935	1127.964355	-496.689911	-226.890900	1133.500366	-475.439423	305.737030	877.699951	-366.231781	-214.423813	898.876160	-463.920197	53.062454	962.002319	598.574280	18.164053	936.854797	594.088623	174.425079
-519.403503	129.037979	873.033691	-487.039337	-31.777987	867.173523	-597.242126	162.505264	500.143005	-558.452881	-105.571075	504.785431	-588.394653	169.506393	87.208031	-551.125854	-118.437370	89.379822	-527.053223	208.804596	1369.739258	-465.683441	-130.298157	1369.557007	-466.802338	55.675167	1391.018677	-455.065552	62.013596	1665.134277	-585.855835	290.610046	1127.815918	-496.752319	-226.775940	1133.455200	-474.670258	305.337738	877.915771	-365.943451	-214.087830	899.047302	-464.141998	53.144520	962.040649	598.263550	18.248995	936.792480	593.285400	174.173584
-519.618958	129.102020	873.051208	-487.176971	-31.728262	867.204468	-596.029114	162.083206	499.847260	-558.432190	-105.533386	504.762482	-587.803833	169.728210	87.118721	-551.127991	-118.422241	89.366913	-527.515137	208.802155	1369.742432	-466.040527	-130.256195	1369.591187	-467.234528	55.704388	1391.042358	-455.560760	62.121284	1665.178955	-585.846375	290.501495	1127.696777	-496.815582	-226.583359	1133.356934	-473.954102	305.130157	878.176453	-365.690887	-213.774551	899.224121	-464.365662	53.217331	962.084106	598.097778	18.175631	936.764221	592.769043	174.129837
-519.860901	129.133224	873.101501	-487.330139	-31.681385	867.231079	-597.164490	162.397614	500.113403	-558.523499	-105.558357	504.766083	-588.304077	169.562653	87.189682	-551.153503	-118.431366	89.362198	-528.001770	208.801590	1369.741821	-466.378082	-130.222061	1369.599365	-467.639282	55.705391	1391.090088	-456.090210	62.198189	1665.226929	-585.872131	290.423553	1127.589478	-496.888916	-226.643799	1133.437500	-473.182220	304.618042	878.383667	-365.313721	-212.945419	899.320313	-464.592102	53.258575	962.134705	597.899719	18.078545	936.747314	592.279846	174.058395
-520.062256	129.187378	873.143860	-487.462982	-31.621258	867.249878	-596.096313	162.047134	499.850861	-558.522339	-105.529678	504.755219	-587.748901	169.755310	87.133156	-551.145081	-118.433434	89.383736	-528.477966	208.822632	1369.739868	-466.701965	-130.157181	1369.632202	-468.047974	55.757816	1391.101563	-456.628479	62.251869	1665.249512	-585.916809	290.317596	1127.479126	-496.929718	-226.526428	1133.406738	-472.483948	304.248718	878.618408	-365.187012	-213.082047	899.638184	-464.801514	53.309792	962.183472	598.091797	17.445301	936.768555	592.763916	173.829514
-520.250488	129.224472	873.154785	-487.597839	-31.536747	867.250977	-596.332764	162.096359	499.844879	-558.559692	-105.509132	504.733490	-587.823303	169.730194	87.120949	-551.106018	-118.426231	89.355682	-528.905762	208.848770	1369.698608	-466.986786	-130.110031	1369.676514	-468.440338	55.800484	1391.109131	-457.098267	62.392811	1665.280029	-585.939209	290.236420	1127.353271	-497.003235	-226.473297	1133.396240	-471.770599	303.901001	878.794495	-364.853607	-212.300278	899.695374	-464.992584	53.372787	962.201904	597.568970	17.822929	936.651917	591.301208	173.631561
-520.420288	129.260101	873.139648	-487.719269	-31.482233	867.245239	-596.748840	162.267929	499.864868	-558.569946	-105.486748	504.713562	-587.963318	169.685165	87.127586	-551.113892	-118.422523	89.367378	-529.361389	208.880249	1369.650757	-467.311005	-130.023285	1369.703613	-468.816589	55.876774	1391.076782	-457.620911	62.491661	1665.249634	-585.956726	290.186127	1127.201782	-497.046265	-226.348236	1133.372437	-471.079926	303.604065	878.985535	-364.802185	-212.500168	899.931213	-465.159912	53.430740	962.200012	597.580322	17.650764	936.581848	591.019165	173.433777
-520.586365	129.313843	873.109924	-487.801086	-31.396488	867.248230	-597.068176	162.383057	499.867462	-558.553284	-105.440605	504.699341	-588.058350	169.649857	87.122597	-551.057800	-118.389450	89.335548	-529.809814	208.913742	1369.598511	-467.590424	-129.980499	1369.717896	-469.171234	55.962227	1391.064331	-458.071716	62.682590	1665.274902	-585.990356	290.104889	1127.048340	-497.102539	-226.274704	1133.339355	-470.469025	303.318817	879.136658	-364.637756	-212.207764	900.061829	-465.314606	53.533848	962.197998	597.556335	17.617271	936.512939	590.445374	172.936035
-520.742920	129.409042	873.144775	-487.882294	-31.309187	867.235168	-597.287720	162.493652	499.881531	-558.550476	-105.379845	504.657959	-588.128296	169.649490	87.130142	-551.028625	-118.385506	89.322144	-530.229553	208.959854	1369.560669	-467.840546	-129.906113	1369.730347	-469.571167	56.012470	1391.071655	-458.572174	62.818558	1665.269775	-585.998291	289.994385	1126.922485	-497.168823	-226.183685	1133.335938	-469.967529	303.302643	879.349426	-364.483612	-211.890533	900.228638	-465.476868	53.606098	962.228149	597.784790	17.532049	936.421265	590.359131	173.198181
-520.902710	129.457626	873.139465	-487.942413	-31.251123	867.238647	-597.505859	162.562195	499.945679	-558.530334	-105.335701	504.659119	-588.183472	169.630219	87.126587	-551.057434	-118.374107	89.333740	-530.591736	208.951675	1369.560913	-468.022461	-129.870880	1369.765259	-469.880066	56.049721	1391.120117	-459.068054	62.954712	1665.295044	-586.073730	289.926208	1126.843750	-497.242767	-226.077316	1133.354126	-469.170166	302.562622	879.503845	-364.316803	-211.606125	900.393066	-465.631866	53.678883	962.245300	597.786926	17.482033	936.369141	589.987061	173.147385
-521.085999	129.492981	873.163147	-488.026825	-31.194180	867.251099	-597.655518	162.624359	499.953156	-558.518250	-105.301575	504.666168	-588.265015	169.603210	87.151627	-551.056702	-118.330116	89.319748	-531.079224	208.998123	1369.562378	-468.382538	-129.788727	1369.797852	-470.287292	56.108433	1391.148682	-459.540039	63.134953	1665.323853	-586.126648	289.883453	1126.765503	-497.298401	-226.026932	1133.342407	-468.640350	302.284027	879.702698	-364.192047	-211.300140	900.540771	-465.799622	53.735603	962.277039	597.705505	17.297323	936.354248	589.580261	173.006638
-521.269287	129.529343	873.166443	-488.115417	-31.156931	867.243286	-597.798035	162.735214	499.974396	-558.485413	-105.277336	504.681580	-588.311646	169.614456	87.167656	-551.032104	-118.316536	89.321449	-531.513550	209.043777	1369.546143	-468.684570	-129.722427	1369.861572	-470.624023	56.150070	1391.161133	-459.945374	63.349003	1665.369751	-586.195618	289.801208	1126.651855	-497.374908	-225.978561	1133.345947	-468.108978	301.993011	879.882141	-364.081696	-211.058441	900.671326	-465.960297	53.783428	962.284668	597.446045	17.365690	936.304810	588.714661	173.033035
-521.396973	129.575150	873.192688	-488.141296	-31.084784	867.271484	-597.874451	162.837234	499.940765	-558.429382	-105.240143	504.693451	-588.337402	169.637024	87.185516	-551.092102	-118.322762	89.349457	-531.939758	209.077026	1369.491943	-468.980164	-129.690903	1369.913452	-470.968323	56.208607	1391.143433	-460.432556	63.519432	1665.329590	-586.247375	289.688660	1126.507935	-497.440674	-225.903015	1133.358398	-467.776672	302.099121	880.063110	-364.001617	-210.825378	900.770935	-466.091949	53.856632	962.334290	597.420715	17.003311	936.336792	588.560120	172.781860
-521.540833	129.582428	873.154785	-488.190155	-31.030039	867.287292	-597.875183	162.935974	499.903717	-558.367737	-105.182922	504.676208	-588.329102	169.621750	87.146927	-551.080383	-118.307632	89.350533	-532.338928	209.108444	1369.442993	-469.244598	-129.616821	1369.953491	-471.310547	56.287960	1391.118286	-460.878296	63.780983	1665.333862	-586.317383	289.649567	1126.346436	-497.524872	-225.853714	1133.376221	-467.338928	301.949066	880.164490	-363.947052	-210.585327	900.857666	-466.217560	53.936298	962.333069	597.304199	16.720327	936.334045	588.197266	172.597244
-521.678162	129.671310	873.159973	-488.243439	-30.912598	867.290405	-597.921143	163.023331	499.852417	-558.333801	-105.140907	504.691864	-588.398438	169.618164	87.157524	-551.109619	-118.275749	89.344887	-532.741272	209.155624	1369.390869	-469.437775	-129.552200	1369.998047	-471.671539	56.352303	1391.113037	-461.339813	64.048286	1665.336426	-586.447937	289.647583	1126.253174	-497.593628	-225.806610	1133.423462	-466.835541	301.429901	880.247864	-363.904053	-210.378006	900.940918	-466.338623	54.053577	962.347290	597.218079	16.523664	936.330322	587.759949	172.427353
-521.768250	129.726227	873.172180	-488.240326	-30.831242	867.292908	-597.942749	163.131744	499.852295	-558.263977	-105.063835	504.671875	-588.584778	169.818924	87.266464	-551.119385	-118.267952	89.337135	-533.115784	209.161789	1369.431030	-469.637024	-129.508636	1370.040894	-472.019775	56.425514	1391.132568	-461.747864	64.358040	1665.389160	-586.562378	289.643738	1126.171265	-497.660217	-225.783203	1133.460938	-466.507690	301.240814	880.353333	-363.886780	-210.156937	901.027161	-466.419403	54.130993	962.369812	597.165527	16.267946	936.355530	587.331787	172.128571
-521.898804	129.747025	873.199036	-488.241791	-30.745678	867.315796	-597.972107	163.183731	499.836731	-558.184082	-105.046257	504.659668	-588.618164	169.829147	87.275314	-551.038757	-118.265633	89.323364	-533.526184	209.170975	1369.379150	-469.869202	-129.484390	1370.090332	-472.352234	56.474640	1391.137207	-462.208984	64.627380	1665.416504	-586.695923	289.608063	1126.091431	-497.718567	-225.595459	1133.390991	-466.241547	301.088074	880.459534	-363.858521	-209.965714	901.087769	-466.512299	54.208820	962.404663	597.130371	16.003960	936.383850	586.874878	171.802567
-522.013123	129.834396	873.234192	-488.251587	-30.615284	867.323364	-597.966187	163.260391	499.859406	-558.113831	-104.995041	504.650421	-588.651733	169.806534	87.278008	-551.088440	-118.251556	89.311615	-533.949341	209.192215	1369.342651	-470.099548	-129.425949	1370.104980	-472.692535	56.508064	1391.154907	-462.702515	64.881699	1665.436890	-586.842346	289.615204	1126.029053	-497.789978	-225.535889	1133.363647	-465.997711	300.955444	880.593018	-363.846100	-209.768738	901.148865	-466.606079	54.321117	962.439087	597.119446	15.753622	936.393616	586.340881	171.264771
-522.137390	129.921127	873.255493	-488.227600	-30.516848	867.330933	-598.002441	163.353455	499.862122	-558.044312	-104.958763	504.660065	-588.669434	169.826721	87.304985	-551.050537	-118.251518	89.314804	-534.302124	209.207870	1369.295044	-470.283752	-129.368362	1370.122437	-473.048981	56.548580	1391.163086	-463.227051	65.130981	1665.409912	-586.981812	289.588470	1125.956665	-497.841980	-225.494202	1133.381958	-465.831665	300.841553	880.656738	-363.838287	-209.611679	901.194397	-466.677826	54.436878	962.461365	597.157104	15.477820	936.434326	586.075928	171.161743
-522.248657	130.029968	873.285583	-488.189758	-30.399637	867.346008	-598.001282	163.441589	499.820099	-557.957092	-104.915573	504.682190	-588.479492	169.642670	87.186806	-551.063293	-118.227448	89.331421	-534.693726	209.247620	1369.229126	-470.486023	-129.319916	1370.160400	-473.345459	56.598713	1391.140869	-463.772430	65.418343	1665.387939	-587.136902	289.610199	1125.858765	-497.906189	-225.444122	1133.407349	-465.682190	300.764832	880.706299	-363.891968	-209.492310	901.221741	-466.742950	54.570847	962.494751	597.192139	15.167483	936.453491	585.778564	170.874710
-522.325378	130.137100	873.294800	-488.141724	-30.269899	867.347412	-598.007629	163.540619	499.782593	-557.879761	-104.862679	504.683289	-588.486633	169.670425	87.171921	-551.050903	-118.225952	89.352936	-535.127991	209.235001	1369.159912	-470.664490	-129.273529	1370.190918	-473.648865	56.661686	1391.124756	-464.249481	65.784821	1665.334839	-587.330688	289.597443	1125.756714	-497.964294	-225.405304	1133.436401	-465.591797	300.725128	880.750122	-363.935760	-209.346252	901.216064	-466.784180	54.709297	962.510315	597.154968	14.879843	936.480469	585.391235	170.455170
-522.401245	130.258774	873.307556	-488.072662	-30.113255	867.348877	-598.046631	163.606262	499.756470	-557.839417	-104.822655	504.691772	-588.517639	169.667770	87.159592	-551.133728	-118.203354	89.365944	-535.425354	209.208481	1369.132202	-470.729858	-129.237976	1370.221558	-473.906982	56.714035	1391.134155	-464.724304	66.154846	1665.312012	-587.492065	289.553284	1125.644043	-498.001740	-225.341980	1133.458008	-465.602448	300.830902	880.759155	-363.968658	-209.234955	901.210815	-466.811249	54.872360	962.526001	597.115723	14.649993	936.462158	585.087646	170.228867
-522.482544	130.387161	873.325806	-487.990112	-29.972702	867.325989	-598.077637	163.649857	499.742462	-557.766907	-104.748222	504.704865	-588.533508	169.671463	87.171867	-551.039551	-118.191071	89.386902	-535.912720	209.241028	1369.114136	-470.951263	-129.137146	1370.224976	-474.278961	56.786938	1391.146240	-465.252228	66.535995	1665.304565	-587.709229	289.626251	1125.585938	-498.034729	-225.296265	1133.412109	-465.593689	300.717255	880.760864	-364.010223	-209.151474	901.183411	-466.823669	55.019848	962.528442	596.860840	14.602414	936.435486	584.349121	170.353912
-522.517334	130.461517	873.323425	-487.873901	-29.844093	867.320007	-598.076782	163.675827	499.742004	-557.737915	-104.723961	504.723633	-588.521667	169.705597	87.164391	-551.073364	-118.166649	89.371056	-536.179016	209.186005	1369.115479	-470.966858	-129.141022	1370.221191	-474.539063	56.819572	1391.184326	-465.825348	66.947807	1665.303955	-587.885010	289.616394	1125.533081	-498.060150	-225.388763	1133.492065	-465.673309	300.721985	880.775085	-364.067566	-209.049667	901.158630	-466.810883	55.150665	962.534363	596.813354	14.270169	936.425049	584.187134	169.885361
-522.586609	130.617752	873.347900	-487.768433	-29.695236	867.297180	-598.106995	163.725540	499.748077	-557.717102	-104.630508	504.701508	-588.529175	169.723969	87.206551	-551.130432	-118.169266	89.346649	-536.549438	209.177292	1369.104614	-471.084473	-129.088547	1370.203003	-474.841888	56.865177	1391.223999	-466.389404	67.337692	1665.305420	-588.091553	289.628326	1125.515137	-498.088074	-225.347885	1133.444092	-465.836700	300.828674	880.808411	-364.109344	-208.993027	901.112976	-466.815582	55.312309	962.544189	596.782715	14.015432	936.381653	583.945129	169.485565
-522.635315	130.751541	873.363159	-487.640503	-29.497257	867.269958	-598.133057	163.783234	499.729248	-557.643494	-104.567322	504.674835	-588.482788	169.737198	87.219719	-551.116516	-118.140480	89.351051	-537.025146	209.186371	1369.084595	-471.254578	-129.007858	1370.178589	-475.152344	56.920868	1391.228027	-467.003784	67.782051	1665.304932	-588.347229	289.659271	1125.492310	-498.103851	-225.334839	1133.411865	-465.999664	300.813019	880.746094	-364.185364	-208.931763	901.033264	-466.804382	55.491337	962.549316	596.704041	13.835994	936.374512	583.836670	169.492981
-522.698242	130.896713	873.347839	-487.513458	-29.327700	867.265442	-598.154480	163.840912	499.698975	-557.583191	-104.467613	504.684204	-588.481934	169.767914	87.199936	-551.043152	-118.118385	89.337471	-537.392517	209.167877	1369.078979	-471.325684	-129.005783	1370.150635	-475.425354	56.987671	1391.197876	-467.624329	68.263382	1665.306641	-588.628113	289.652435	1125.439331	-498.100189	-225.299850	1133.374634	-466.232361	300.931458	880.721680	-364.252258	-208.897507	900.937561	-466.795349	55.695805	962.546448	596.542053	13.801706	936.329773	583.471680	169.603851
-522.807495	131.020187	873.358398	-487.394775	-29.194048	867.247070	-598.221863	163.894669	499.655029	-557.537903	-104.381882	504.723480	-588.498413	169.782684	87.193512	-551.126160	-118.103584	89.383972	-537.713257	209.154526	1369.080566	-471.339050	-128.996140	1370.154297	-475.679993	57.054924	1391.184204	-468.292938	68.766556	1665.299683	-588.952148	289.628387	1125.444824	-498.088135	-225.276520	1133.360962	-466.541992	301.049713	880.676147	-364.331970	-208.863281	900.824890	-466.812439	55.857414	962.549866	596.568970	13.532969	936.290100	583.460999	168.957932
-522.851807	131.146820	873.346558	-487.254852	-28.982910	867.213257	-598.229126	163.954712	499.629486	-557.512817	-104.314575	504.748688	-588.462708	169.785172	87.151634	-551.167603	-118.079643	89.375938	-538.075867	209.088806	1369.066528	-471.352051	-129.002640	1370.113403	-475.910370	57.135773	1391.199463	-468.943359	69.304253	1665.313477	-589.280090	289.650085	1125.440430	-498.074860	-225.255600	1133.299438	-466.866516	301.227814	880.672485	-364.398712	-208.868622	900.704651	-466.779724	56.056763	962.531616	596.671326	13.109593	936.286743	583.815002	168.504242
-522.877136	131.322586	873.368774	-487.096161	-28.793978	867.186523	-598.254578	164.017365	499.666901	-557.434326	-104.203293	504.721985	-588.413818	169.851517	87.160065	-551.150513	-118.071747	89.372452	-538.463989	209.018539	1369.103027	-471.384430	-128.981537	1370.068848	-476.106781	57.191830	1391.196777	-469.661438	69.839203	1665.323730	-589.581665	289.631439	1125.469482	-498.036957	-225.219864	1133.217163	-467.312683	301.513916	880.690002	-364.428711	-208.846069	900.570435	-466.733887	56.250347	962.537415	596.455383	13.046592	936.264587	583.757935	168.682724
-522.936523	131.474899	873.382813	-486.939270	-28.591297	867.164124	-598.286926	164.052399	499.667114	-557.375061	-104.130280	504.747589	-588.438782	169.899155	87.204964	-551.129517	-118.060226	89.377251	-538.760681	208.970673	1369.133911	-471.341949	-128.990768	1370.016113	-476.327667	57.238911	1391.244263	-470.459534	70.450775	1665.344604	-589.913330	289.627258	1125.517334	-497.966248	-225.193161	1133.155518	-467.723022	301.667328	880.698608	-364.453400	-208.827255	900.426147	-466.696991	56.457310	962.536560	596.237671	13.051413	936.212524	583.350342	168.591293
-522.987915	131.646164	873.414246	-486.769714	-28.368965	867.140320	-598.329102	164.104858	499.692474	-557.284180	-103.994682	504.714539	-588.427551	169.870178	87.208916	-551.107056	-118.019707	89.358215	-539.079285	208.895157	1369.171875	-471.293396	-129.017197	1369.932129	-476.502380	57.271912	1391.269775	-471.205139	70.986160	1665.355835	-590.326050	289.591949	1125.563965	-497.888824	-225.220657	1133.067627	-468.199799	301.875122	880.688416	-364.472839	-208.812332	900.252197	-466.660706	56.671188	962.548889	596.095093	12.839272	936.181580	583.439026	168.645584
-523.030823	131.847733	873.418396	-486.608124	-28.159307	867.118469	-598.338135	164.146484	499.680084	-557.204590	-103.900734	504.719330	-588.395325	169.890213	87.199348	-551.038330	-117.999321	89.353737	-539.395325	208.789063	1369.214966	-471.190063	-129.020584	1369.858154	-476.686127	57.320278	1391.274414	-472.089600	71.680908	1665.286011	-590.740417	289.573181	1125.632935	-497.769684	-225.216614	1132.975464	-468.657379	301.995422	880.665710	-364.502167	-208.812622	900.083679	-466.624573	56.905262	962.548096	595.984253	12.755339	936.157349	583.327087	168.357315
-523.123291	131.984100	873.433167	-486.431335	-27.949127	867.091248	-598.325012	164.202011	499.654419	-557.078186	-103.775543	504.715179	-588.336548	169.907104	87.196251	-551.050415	-117.998436	89.345421	-539.771362	208.714920	1369.235352	-471.111115	-129.013916	1369.792847	-476.904785	57.399750	1391.269775	-472.920288	72.300598	1665.275879	-591.158936	289.574432	1125.705566	-497.650146	-225.263306	1132.897095	-469.224640	302.280334	880.650879	-364.560822	-208.829987	899.880127	-466.594299	57.118122	962.544617	595.807800	12.679452	936.153198	583.188232	168.438019
-523.164551	132.177719	873.460815	-486.241913	-27.743904	867.055969	-598.352356	164.301971	499.631897	-556.955688	-103.654892	504.716461	-588.313538	169.919632	87.186722	-551.125000	-117.976044	89.389503	-540.170105	208.588318	1369.255249	-471.021454	-129.002304	1369.716675	-477.113434	57.468842	1391.263184	-473.814880	73.006729	1665.258057	-591.613403	289.515289	1125.747437	-497.496033	-225.297729	1132.814941	-469.782928	302.554474	880.606995	-364.602600	-208.824051	899.687134	-466.540436	57.331730	962.548340	595.774231	12.552477	936.184204	583.411499	168.622681
-523.239258	132.400314	873.521057	-486.097687	-27.453846	867.014587	-598.406372	164.351181	499.632294	-556.847595	-103.576942	504.735657	-588.296082	169.949203	87.184837	-551.101746	-117.934731	89.389412	-540.562195	208.493866	1369.320679	-470.878845	-128.994644	1369.649292	-477.272095	57.553211	1391.277832	-474.556824	73.579758	1665.330811	-592.069336	289.523895	1125.834473	-497.360535	-225.299606	1132.738770	-470.389984	302.901917	880.627075	-364.626251	-208.816208	899.495422	-466.513336	57.581902	962.561279	595.726013	12.448661	936.191833	583.557129	168.520660
-523.316650	132.560028	873.559753	-485.938110	-27.191422	866.977539	-598.407776	164.392380	499.646729	-556.750916	-103.502563	504.726868	-588.234192	169.974319	87.195839	-551.165833	-117.922249	89.409409	-540.962036	208.388412	1369.400024	-470.725830	-129.008743	1369.563965	-477.458649	57.647976	1391.328491	-475.530823	74.285301	1665.247803	-592.552673	289.517242	1125.934570	-497.154297	-225.336777	1132.658447	-471.053711	303.281097	880.648987	-364.671143	-208.787323	899.276611	-466.484314	57.806107	962.566406	595.685913	12.421530	936.188110	583.686035	168.481979
-523.354553	132.723221	873.594238	-485.737762	-26.905350	866.954956	-598.419128	164.428787	499.646362	-556.606445	-103.396576	504.710724	-588.282166	170.016357	87.249031	-551.091431	-117.905731	89.392288	-541.356445	208.278122	1369.465942	-470.509796	-128.982529	1369.462891	-477.620575	57.727482	1391.357422	-476.355438	74.849869	1665.250244	-593.056641	289.476715	1126.067749	-496.942047	-225.370743	1132.570923	-471.689331	303.561554	880.678894	-364.680969	-208.741196	899.032288	-466.422516	58.053726	962.579102	595.676331	12.433747	936.193176	583.711182	168.251190
-523.434937	132.906570	873.634827	-485.526978	-26.649277	866.927673	-598.499512	164.457642	499.664612	-556.556274	-103.390343	504.722076	-588.243469	170.017410	87.241402	-551.151550	-117.869682	89.412422	-541.772705	208.153076	1369.528442	-470.238922	-128.983139	1369.404907	-477.784515	57.834919	1391.376953	-477.248596	75.710648	1665.203491	-593.563171	289.395325	1126.165039	-496.697571	-225.368011	1132.485474	-472.562347	304.327942	880.739868	-364.651459	-208.703049	898.802490	-466.383270	58.299515	962.595032	595.636780	12.374254	936.206238	583.878723	168.220200
-523.533508	133.133392	873.675842	-485.328949	-26.411058	866.907349	-598.582642	164.533600	499.683380	-556.439148	-103.296989	504.736572	-588.201233	170.038681	87.243401	-551.211121	-117.861877	89.395752	-542.199890	208.024139	1369.630371	-469.973236	-128.956345	1369.329590	-477.925201	57.934223	1391.355347	-478.107025	76.346161	1665.176025	-594.097229	289.373840	1126.276611	-496.425690	-225.268600	1132.312744	-473.190948	304.524567	880.783508	-364.647125	-208.667267	898.571777	-466.363953	58.560005	962.616333	595.618591	12.351939	936.223083	584.094177	168.215561
-523.652954	133.367188	873.681335	-485.117188	-26.165504	866.874329	-598.626770	164.599701	499.666443	-556.333496	-103.238998	504.715118	-588.146179	170.054855	87.257622	-551.245300	-117.869957	89.412308	-542.639709	207.940384	1369.690796	-469.638702	-128.916718	1369.249512	-478.073761	58.082710	1391.380615	-478.998718	77.009583	1665.126221	-594.642334	289.343353	1126.361694	-496.124207	-225.306946	1132.238403	-473.856171	304.772034	880.782288	-364.620483	-208.608047	898.307739	-466.339996	58.851192	962.608765	595.636536	12.296872	936.243042	584.316162	168.227951
-523.758484	133.551788	873.670105	-484.919312	-25.912840	866.842529	-598.629395	164.635101	499.617554	-556.180908	-103.140205	504.708252	-588.054993	170.090088	87.243355	-551.267822	-117.841896	89.429962	-543.101440	207.813385	1369.729736	-469.303070	-128.845581	1369.176758	-478.216919	58.209785	1391.367188	-479.845734	77.631912	1665.085205	-595.254272	289.317932	1126.443481	-495.769653	-225.456970	1132.271240	-474.649811	305.364960	880.833252	-364.597687	-208.498047	898.057556	-466.319153	59.126053	962.594543	595.650513	12.268482	936.245117	584.544067	168.264328
-523.829834	133.818771	873.712646	-484.710938	-25.607378	866.814270	-598.608276	164.615570	499.607208	-556.002319	-103.011536	504.744202	-587.946594	170.105576	87.239029	-551.255188	-117.840157	89.434715	-543.632019	207.718567	1369.791626	-469.022461	-128.763077	1369.112793	-478.434540	58.379890	1391.393311	-480.687927	78.262672	1665.063721	-595.872314	289.247742	1126.578979	-495.401428	-225.468338	1132.208130	-475.503601	305.889404	880.892822	-364.552948	-208.386230	897.816284	-466.278931	59.431870	962.612183	595.705261	12.261553	936.252441	584.846497	168.371735
-523.932739	133.981339	873.712158	-484.495697	-25.330973	866.776550	-598.529602	164.587234	499.601318	-555.905945	-102.924217	504.747864	-587.838745	170.141891	87.236763	-551.304565	-117.811974	89.441307	-544.072205	207.611801	1369.857666	-468.592072	-128.652817	1369.077881	-478.538422	58.506054	1391.433472	-481.539551	78.894386	1665.010132	-596.514771	289.192719	1126.698242	-495.013763	-225.472595	1132.193359	-476.331757	306.476196	880.995972	-364.492615	-208.255249	897.593018	-466.255463	59.700871	962.603638	595.733887	12.262489	936.257263	585.085022	168.386581
-524.085693	134.217438	873.744629	-484.288635	-25.006884	866.742676	-598.466003	164.506088	499.554169	-555.795593	-102.836273	504.753052	-587.755920	170.147507	87.214966	-551.381836	-117.803757	89.443275	-544.564148	207.477081	1369.949951	-468.198120	-128.546143	1369.009033	-478.674683	58.670227	1391.465088	-482.335510	79.475281	1664.975830	-597.197876	289.102112	1126.841309	-494.584778	-225.438873	1132.142334	-477.138641	306.956146	881.065369	-364.401398	-208.101517	897.347107	-466.255676	60.024090	962.611572	595.806641	12.277570	936.255493	585.362976	168.459854
-524.288635	134.395264	873.758423	-484.087921	-24.769896	866.718445	-598.438843	164.472000	499.504822	-555.745605	-102.789436	504.752655	-587.654663	170.179962	87.219986	-551.452881	-117.807884	89.440323	-545.096558	207.370987	1370.005981	-467.810516	-128.439285	1368.925659	-478.820923	58.833118	1391.483276	-483.200562	80.153305	1664.893677	-597.897888	289.096710	1126.915039	-494.153320	-225.422531	1132.101929	-477.908264	307.371094	881.168762	-364.296051	-207.923782	897.113281	-466.280090	60.301502	962.611816	595.840820	12.296024	936.218262	585.482422	168.388733
-524.459839	134.597794	873.790100	-483.889526	-24.483618	866.690613	-598.381836	164.424942	499.452209	-555.675232	-102.734192	504.757477	-587.546997	170.213470	87.252289	-551.576538	-117.799049	89.461784	-545.637024	207.307983	1370.021973	-467.368927	-128.300125	1368.836792	-478.961365	59.031658	1391.464844	-483.929840	80.723663	1664.826904	-598.627625	289.028442	1126.992676	-493.665222	-225.254944	1131.932007	-478.772949	307.984528	881.229919	-364.169342	-207.738297	896.842651	-466.290833	60.595768	962.620728	595.923096	12.354176	936.181091	585.758301	168.459045
-524.622070	134.822861	873.798035	-483.716980	-24.183525	866.633423	-598.343079	164.410950	499.392792	-555.571777	-102.670311	504.761261	-587.425476	170.255447	87.237206	-551.628174	-117.756012	89.436066	-546.207764	207.240753	1370.093750	-466.940765	-128.134537	1368.752686	-479.094788	59.236126	1391.455444	-484.729370	81.382530	1664.735352	-599.411255	288.996887	1127.111206	-493.127838	-225.337341	1131.996948	-479.623016	308.519897	881.323975	-364.016754	-207.520844	896.606689	-466.302673	60.898331	962.600708	595.974304	12.393167	936.159180	586.007263	168.545639
-524.830872	135.091019	873.779846	-483.532837	-23.824926	866.569824	-598.282776	164.378128	499.374084	-555.439514	-102.560410	504.743042	-587.329346	170.287125	87.209808	-551.690063	-117.760559	89.441734	-546.817261	207.131073	1370.115845	-466.474487	-127.979088	1368.687988	-479.229553	59.441628	1391.408813	-485.404633	81.966133	1664.642700	-600.152771	288.863617	1127.125488	-492.582001	-225.330353	1132.005493	-480.500458	309.188690	881.423035	-363.809357	-207.277878	896.357971	-466.334076	61.277031	962.563660	596.126343	12.386490	936.175171	586.510681	168.801834
-525.083557	135.322403	873.798523	-483.381287	-23.502842	866.524719	-599.207397	164.624664	499.536804	-555.258728	-102.473701	504.725555	-587.676331	170.142731	87.243210	-551.742798	-117.773697	89.449966	-547.298279	207.032135	1370.155273	-465.935211	-127.763657	1368.650513	-479.389130	59.644424	1391.428589	-486.076111	82.546555	1664.544678	-600.953247	288.814209	1127.249268	-491.973450	-225.211014	1131.952515	-481.329163	309.559418	881.494446	-363.566986	-207.024033	896.149292	-466.392090	61.614288	962.549744	596.197021	12.403911	936.164246	586.805786	168.860992
-525.341064	135.463959	873.783997	-483.199585	-23.254829	866.486450	-598.201904	164.342606	499.297913	-555.174805	-102.454987	504.751495	-587.134094	170.331482	87.225876	-551.805847	-117.753464	89.474533	-547.900208	206.930908	1370.183838	-465.418427	-127.547836	1368.597290	-479.539673	59.868111	1391.449097	-486.734711	83.134338	1664.476074	-601.807495	288.759125	1127.314209	-491.401031	-225.158752	1131.933472	-482.224243	310.040558	881.606873	-363.346954	-206.737473	895.952148	-466.449921	61.898315	962.526001	596.248413	12.459496	936.154114	586.987244	168.695999
-525.570190	135.696579	873.806213	-483.026550	-22.895336	866.440674	-598.014709	164.314087	499.255249	-555.049377	-102.393013	504.744781	-586.949341	170.388260	87.228806	-551.883118	-117.762596	89.475502	-548.510132	206.854309	1370.230225	-464.918427	-127.306396	1368.557129	-479.704193	60.101814	1391.461426	-487.276489	83.690781	1664.362549	-602.663513	288.694153	1127.396484	-490.787903	-225.088684	1131.902710	-483.140533	310.550690	881.687378	-363.097229	-206.422989	895.731384	-466.501801	62.248642	962.520508	596.353882	12.511031	936.145142	587.415710	168.903610
-525.821594	136.005600	873.847046	-482.859619	-22.529232	866.401062	-598.013794	164.300034	499.248016	-555.002136	-102.351204	504.742249	-586.858704	170.391205	87.226906	-551.959656	-117.756210	89.481430	-549.125488	206.810806	1370.245728	-464.429230	-127.094986	1368.495972	-479.839355	60.349503	1391.484131	-487.860931	84.256172	1664.268433	-603.515259	288.607025	1127.470215	-490.102234	-224.998306	1131.889404	-484.131897	311.212555	881.807434	-362.776306	-206.014267	895.511475	-466.556610	62.637676	962.523010	596.428528	12.540069	936.144165	587.746216	168.992523
-526.151001	136.239136	873.888489	-482.740234	-22.182966	866.384644	-597.931091	164.263153	499.172668	-554.881592	-102.264175	504.725464	-586.703674	170.441025	87.250626	-552.025940	-117.759483	89.504906	-549.771973	206.772888	1370.275269	-463.903076	-126.839821	1368.449219	-479.975250	60.620316	1391.462036	-488.403534	84.790108	1664.183472	-604.420715	288.606293	1127.528442	-489.420685	-224.795883	1131.876709	-485.107513	311.784515	881.892212	-362.455414	-205.654022	895.328796	-466.676849	63.000809	962.537048	596.539124	12.567178	936.159241	588.103210	169.060013
-526.458435	136.469711	873.927795	-482.631866	-21.802322	866.331604	-598.003906	164.226624	499.113007	-554.765869	-102.180908	504.708282	-586.606934	170.477737	87.253395	-552.064514	-117.771286	89.525848	-550.385803	206.751480	1370.296021	-463.363708	-126.564423	1368.402832	-480.119049	60.902889	1391.455566	-488.902344	85.325531	1664.088623	-605.353882	288.499390	1127.553101	-488.746185	-224.681839	1131.887451	-486.032104	312.254974	881.945007	-362.091217	-205.269897	895.166260	-466.781403	63.356064	962.528992	596.598877	12.591035	936.168884	588.432617	169.119934
-526.752136	136.755798	873.974609	-482.498840	-21.426329	866.257813	-599.816772	164.626419	499.484314	-554.686707	-102.115479	504.726257	-587.330872	170.165329	87.292099	-552.141418	-117.783340	89.515701	-551.027954	206.714264	1370.288940	-462.822693	-126.258575	1368.367310	-480.274933	61.203896	1391.442749	-489.373718	85.822952	1663.991699	-606.273376	288.422607	1127.596802	-487.980225	-224.500824	1131.888428	-486.968323	312.636505	882.009827	-361.664673	-204.840836	895.003296	-466.875366	63.717945	962.519043	596.685181	12.637908	936.152588	588.759766	169.164673
-527.106812	137.022217	874.035889	-482.388306	-21.056637	866.227356	-599.796082	164.575851	499.458282	-554.702087	-102.094673	504.703674	-587.182983	170.197693	87.298409	-552.262573	-117.806252	89.525650	-551.670898	206.710022	1370.296875	-462.264404	-125.904076	1368.322754	-480.415833	61.495815	1391.422363	-489.819824	86.355385	1663.916626	-607.204651	288.324951	1127.608398	-487.203674	-224.302811	1131.911499	-487.916687	313.152710	882.110413	-361.199249	-204.378235	894.843384	-466.999146	64.097130	962.531128	596.729309	12.639017	936.167542	589.080200	169.190598
-527.449829	137.288773	874.056030	-482.283997	-20.652258	866.188538	-600.148804	164.638977	499.501740	-554.693176	-102.059517	504.709442	-587.213196	170.161133	87.292442	-552.351074	-117.804642	89.531395	-552.332581	206.719406	1370.329834	-461.728516	-125.533699	1368.243042	-480.558289	61.819675	1391.410156	-490.215820	86.912331	1663.860718	-608.183716	288.240265	1127.655884	-486.452484	-223.891922	1131.731689	-488.941986	313.652893	882.203064	-360.662506	-203.882889	894.704407	-467.126129	64.508286	962.519897	596.842712	12.670791	936.162781	589.429871	169.219254
-527.519043	138.075317	874.221313	-482.087311	-20.018375	866.145325	-600.276550	164.633102	499.607056	-554.648621	-101.974136	504.662811	-587.139160	170.163345	87.307831	-552.374817	-117.811127	89.510681	-553.086121	206.724991	1370.324097	-461.326202	-125.168106	1368.186157	-480.742981	62.155876	1391.408325	-490.593323	87.402527	1663.790039	-609.150269	288.107330	1127.630859	-485.598267	-223.546738	1131.737671	-489.949615	314.085876	882.313599	-360.164337	-203.346207	894.583435	-467.106110	65.140404	962.603943	596.910339	12.715441	936.171143	589.734558	169.229431
-528.185059	137.837982	874.167908	-482.056763	-19.865023	866.115112	-600.503723	164.645676	499.514709	-554.724487	-101.964622	504.725586	-587.179688	170.107742	87.333565	-552.523010	-117.856300	89.528275	-553.603333	206.804199	1370.355103	-460.682465	-124.799400	1368.171997	-480.811432	62.452545	1391.395142	-490.916870	87.872093	1663.742798	-610.136353	288.040558	1127.665283	-484.700409	-223.183197	1131.861572	-490.974823	314.607910	882.390015	-359.587982	-202.698349	894.514404	-467.407196	65.299530	962.541809	596.989136	12.698608	936.177124	590.080078	169.243790
-528.498901	138.323792	874.219666	-481.978424	-19.360464	866.058044	-600.702209	164.673248	499.560120	-554.716614	-101.838211	504.684845	-587.117798	170.136871	87.328705	-552.524414	-117.875298	89.538559	-554.277893	206.843094	1370.339844	-460.164520	-124.380417	1368.175659	-480.979431	62.766541	1391.349243	-491.103210	88.372772	1663.729980	-611.145874	287.989685	1127.680176	-483.942291	-223.075867	1131.876099	-492.044678	315.103607	882.444580	-358.950623	-202.087982	894.434692	-467.538574	65.821281	962.542908	597.095581	12.752255	936.183289	590.414490	169.243790
-529.064514	138.506851	874.255432	-481.961029	-18.972265	866.005920	-600.827759	164.696243	499.511139	-554.779907	-101.765472	504.712830	-587.125854	170.220520	87.371025	-552.622253	-117.888176	89.560867	-554.929871	206.894867	1370.376099	-459.632660	-123.969513	1368.150757	-481.129913	63.114746	1391.337524	-491.395020	88.823853	1663.676270	-612.150330	287.890076	1127.672607	-483.102814	-222.728973	1131.895264	-493.104645	315.622864	882.484863	-358.313538	-201.456345	894.389526	-467.808990	66.204720	962.526489	597.231873	12.766143	936.198792	590.778381	169.220261
-529.504700	138.707550	874.255249	-481.941528	-18.544703	865.978088	-601.011047	164.710251	499.500732	-554.835815	-101.682060	504.744476	-587.059509	170.195816	87.365379	-552.747498	-117.907349	89.578934	-555.689575	206.971100	1370.330078	-459.212158	-123.529327	1368.116699	-481.349548	63.492802	1391.321899	-491.656403	89.259384	1663.611694	-613.190613	287.902924	1127.663574	-482.288757	-222.441788	1131.895386	-494.241333	316.101715	882.522522	-357.654541	-200.768082	894.356445	-468.021545	66.621796	962.506165	597.363770	12.803006	936.193909	591.097839	169.236603
-529.996277	139.022186	874.237122	-481.972809	-18.121916	865.908630	-601.258118	164.687836	499.508728	-554.898987	-101.586441	504.702911	-586.998596	170.189484	87.374229	-552.816589	-117.904587	89.557808	-556.355286	207.102325	1370.312378	-458.734497	-123.100845	1368.045898	-481.494659	63.858212	1391.279297	-491.900269	89.671936	1663.551636	-614.197937	287.821777	1127.704224	-481.465881	-222.065460	1131.782715	-495.399536	316.527161	882.533264	-356.927948	-200.007980	894.302551	-468.265930	67.081123	962.448975	597.466553	12.775221	936.215820	591.450134	169.236496
-530.056519	139.979111	874.282532	-481.916046	-17.348131	865.820435	-601.331299	164.664413	499.586121	-554.896423	-101.435242	504.646667	-586.894470	170.190018	87.375572	-552.798035	-117.915680	89.532509	-556.970276	207.200500	1370.291748	-458.228424	-122.633667	1367.995850	-481.640320	64.197197	1391.229492	-492.121399	90.076340	1663.514404	-615.190063	287.762482	1127.708008	-480.591522	-221.744308	1131.780273	-496.535187	316.965729	882.542786	-356.106842	-199.258408	894.289734	-468.270813	67.887115	962.433044	597.612244	12.808257	936.221985	591.797913	169.264343
-530.226440	140.614059	874.342651	-481.829193	-16.690020	865.750366	-601.378113	164.639145	499.587433	-554.681152	-101.084633	504.527100	-586.769714	170.202072	87.338310	-552.663574	-117.904518	89.501579	-557.603088	207.320480	1370.268066	-457.582764	-122.161469	1367.977539	-481.800629	64.571014	1391.174316	-492.365143	90.479309	1663.446533	-616.162903	287.736603	1127.727661	-479.742065	-221.358261	1131.789429	-497.750824	317.385193	882.538879	-355.314148	-198.447983	894.280701	-468.316803	68.518219	962.431030	597.755554	12.812336	936.236572	592.129150	169.259720
-530.670898	141.044876	874.369873	-481.786530	-16.249527	865.701721	-601.595947	164.701660	499.576172	-554.901672	-101.041710	504.596527	-586.709412	170.191315	87.328400	-552.886597	-117.943481	89.522514	-558.230591	207.480820	1370.252319	-457.145294	-121.676842	1367.948975	-481.947205	64.965134	1391.100464	-492.590179	90.870628	1663.403076	-617.227478	287.643433	1127.719849	-478.924316	-220.813065	1131.669556	-499.009247	317.749603	882.450806	-354.476776	-197.634918	894.250549	-468.555176	69.014267	962.431274	597.890869	12.799838	936.253540	592.454895	169.259109
-531.110291	141.329330	874.364685	-481.856720	-15.741626	865.657349	-601.828186	164.825256	499.554199	-554.970337	-100.898750	504.573181	-586.721985	170.170181	87.336548	-552.863403	-117.906860	89.518410	-558.809082	207.635956	1370.220703	-456.781586	-121.201340	1367.893066	-482.105652	65.358070	1391.086060	-492.956635	91.199936	1663.253418	-617.910461	287.403534	1127.806274	-478.066803	-220.447647	1131.607422	-500.300476	318.098267	882.387756	-353.565521	-196.709396	894.294556	-468.802551	69.488167	962.397888	598.041931	12.783769	936.265747	592.805725	169.237457
-531.567749	141.617035	874.351440	-481.875153	-15.274089	865.634705	-602.085388	164.950348	499.561035	-554.833679	-100.533127	504.517944	-586.700378	170.166168	87.332306	-552.821838	-117.902695	89.500694	-559.404602	207.757416	1370.202271	-456.419159	-120.721649	1367.858154	-482.302429	65.742859	1391.041504	-493.175385	91.545876	1663.221313	-618.924622	287.345795	1127.816040	-477.204681	-220.097641	1131.565674	-501.585693	318.472565	882.282471	-352.656677	-195.842026	894.354858	-469.048431	69.971092	962.375488	598.224487	12.820123	936.271301	593.153809	169.260971
-532.082214	141.905701	874.362122	-481.883728	-14.841884	865.617126	-602.254028	165.025681	499.510986	-554.921570	-100.370560	504.531494	-586.607666	170.129044	87.318626	-552.896301	-117.924782	89.530258	-560.024414	207.975967	1370.174072	-456.084320	-120.223244	1367.807129	-482.479889	66.146606	1390.995361	-493.398315	91.917755	1663.198975	-619.949097	287.324310	1127.823730	-476.363770	-219.707535	1131.553589	-502.916534	318.777222	882.178833	-351.757355	-194.864929	894.370361	-469.331604	70.435677	962.373108	598.397827	12.791075	936.304077	593.504517	169.246902
-532.572571	142.098297	874.337280	-481.983307	-14.393852	865.586548	-602.396484	165.174545	499.478760	-555.016724	-100.205627	504.520844	-586.502319	170.121719	87.300140	-553.035583	-117.946144	89.519707	-560.581421	208.167618	1370.192749	-455.738495	-119.732300	1367.736084	-482.658905	66.557251	1390.975464	-493.612640	92.295288	1663.173218	-620.921570	287.295410	1127.838623	-475.559753	-219.216858	1131.463013	-504.266022	319.058624	882.049194	-350.759308	-193.862640	894.435791	-469.620453	70.860435	962.335022	598.542419	12.779485	936.334534	593.812134	169.234482
-533.180725	142.445267	874.382935	-482.232819	-13.934071	865.528137	-602.545471	165.259018	499.453094	-555.165771	-100.084473	504.525146	-586.490784	170.128540	87.307770	-553.125854	-117.943268	89.508850	-561.137329	208.406342	1370.173584	-455.435944	-119.217567	1367.696655	-482.844604	66.959999	1390.943604	-493.821503	92.642303	1663.147949	-621.945068	287.239502	1127.863037	-474.740051	-218.688202	1131.345703	-505.620483	319.277893	881.930969	-349.792938	-192.827332	894.470520	-470.006866	71.308739	962.307983	598.672180	12.749002	936.357117	594.093323	169.212280
-533.883301	142.788162	874.420654	-482.695465	-13.469948	865.444763	-602.840698	165.513168	499.439209	-555.387146	-99.975250	504.520599	-586.519470	170.115814	87.318520	-553.256531	-117.925537	89.515915	-561.681519	208.663879	1370.167847	-455.144287	-118.671700	1367.616821	-483.046326	67.377037	1390.890015	-494.030670	92.985382	1663.127930	-622.937012	287.266876	1127.845093	-473.913361	-218.188751	1131.249390	-507.004456	319.574097	881.800964	-348.807007	-191.786713	894.529663	-470.504639	71.733910	962.248779	598.813049	12.720655	936.392273	594.357544	169.209869
-534.524963	143.103424	874.421570	-483.122986	-12.952575	865.374207	-603.087280	165.753906	499.417938	-555.527649	-99.723984	504.460052	-586.530029	170.119553	87.325195	-553.323364	-117.946899	89.493172	-562.274780	208.860748	1370.151123	-454.890289	-118.161240	1367.574829	-483.284912	67.804092	1390.869019	-494.240936	93.331474	1663.103760	-623.937500	287.262329	1127.854980	-473.103821	-217.686203	1131.158203	-508.442841	319.813232	881.614014	-347.805084	-190.659088	894.600464	-470.968201	72.194260	962.181519	598.932739	12.673976	936.414978	594.624146	169.206116
-534.992126	143.572098	874.362000	-483.286530	-12.437818	865.323669	-603.366882	166.040634	499.430847	-555.607849	-99.401794	504.442139	-586.609802	170.118958	87.323990	-553.287048	-117.912552	89.467567	-562.819702	209.121796	1370.174927	-454.653839	-117.645958	1367.505493	-483.495605	68.258118	1390.853760	-494.465515	93.663940	1663.067871	-624.948608	287.221130	1127.906128	-472.341492	-216.995514	1130.960938	-509.832764	320.070770	881.441589	-346.789032	-189.569931	894.691895	-471.273010	72.771225	962.115479	599.040771	12.609169	936.434143	594.887390	169.175262
-535.473145	143.863434	874.347351	-483.401123	-11.970634	865.256531	-603.544739	166.284302	499.413239	-555.712463	-99.057327	504.408295	-586.561157	170.170609	87.316856	-553.359070	-117.898613	89.454277	-563.403870	209.397842	1370.160645	-454.470428	-117.142944	1367.448120	-483.697113	68.658035	1390.824097	-494.695862	94.000603	1663.036011	-625.944397	287.252655	1127.916016	-471.592468	-216.365158	1130.797607	-511.254303	320.323273	881.288696	-345.751282	-188.428040	894.779785	-471.563416	73.219543	962.066162	599.200012	12.595342	936.440796	595.131470	169.173157
-535.756348	144.244125	874.261719	-483.310547	-11.446323	865.258118	-603.697937	166.595764	499.411896	-555.747437	-98.582718	504.360901	-586.564453	170.193558	87.297523	-553.271057	-117.847183	89.428322	-563.930298	209.697174	1370.195679	-454.317413	-116.642479	1367.391968	-483.923004	69.086334	1390.822266	-494.906433	94.327927	1663.006958	-626.946106	287.351868	1127.994019	-470.836853	-215.787857	1130.686523	-512.645325	320.473999	881.122986	-344.721375	-187.237946	894.907349	-471.713379	73.802605	962.035767	599.324707	12.537691	936.471924	595.382019	169.140839
-536.305054	144.802643	874.296265	-483.780426	-10.855043	865.166931	-604.002625	166.902710	499.468292	-555.815063	-98.146217	504.257782	-586.616577	170.222366	87.318497	-553.313354	-117.829170	89.447304	-564.486877	209.950867	1370.192749	-454.168365	-116.128082	1367.340332	-484.179352	69.568512	1390.812134	-494.968231	94.721046	1663.112793	-627.942505	287.435913	1128.037231	-470.120880	-215.156433	1130.549561	-514.095520	320.674957	880.949768	-343.672852	-185.999466	895.022156	-472.157959	74.346970	961.983337	599.453735	12.508278	936.482361	595.593628	169.102737
-536.609497	145.313278	874.283142	-483.873566	-10.313515	865.112427	-604.159546	167.178085	499.459167	-555.779480	-97.699242	504.161316	-586.621704	170.262421	87.294518	-553.215759	-117.775879	89.424072	-565.044800	210.253128	1370.218628	-454.062744	-115.576843	1367.277222	-484.432159	70.018806	1390.786133	-495.178955	95.041016	1663.095093	-628.919922	287.539124	1128.067871	-469.421112	-214.581375	1130.473755	-515.514526	320.862488	880.813416	-342.665192	-184.778748	895.207397	-472.374481	74.895073	961.955017	599.574768	12.508902	936.517639	595.779297	169.091507
-536.962097	145.873688	874.283020	-484.006836	-9.708791	865.071716	-604.368835	167.459885	499.473694	-556.217468	-98.431313	504.428802	-586.649658	170.332718	87.246758	-553.525146	-117.776733	89.521774	-565.565491	210.624725	1370.230225	-453.997284	-115.016945	1367.223511	-484.681641	70.458778	1390.719482	-495.398621	95.366013	1663.056641	-629.912659	287.671265	1128.106445	-468.758331	-213.867096	1130.310791	-516.920532	321.104431	880.636169	-341.643036	-183.530518	895.298096	-472.619324	75.508499	961.932922	599.723267	12.497778	936.537292	595.976257	169.074799
-537.306396	146.412643	874.292786	-484.155487	-9.084638	865.032593	-604.455017	167.719864	499.401031	-556.232666	-98.063339	504.379089	-586.624390	170.394363	87.220917	-553.456360	-117.687248	89.479095	-566.126648	210.990906	1370.203491	-453.965973	-114.485779	1367.130005	-484.944153	70.942383	1390.678223	-495.645050	95.723572	1663.026245	-630.840515	287.743652	1128.127441	-468.140015	-213.136505	1130.080322	-518.350098	321.300476	880.386719	-340.612366	-182.219467	895.452759	-472.866943	76.112450	961.916870	599.857971	12.456853	936.565979	596.148987	169.059097
-537.638855	146.947113	874.272278	-484.320251	-8.481988	864.994141	-604.696533	168.168106	499.359283	-556.275208	-97.697853	504.318634	-586.652466	170.462738	87.217247	-553.554871	-117.636528	89.494247	-566.612488	211.341721	1370.228027	-453.911255	-113.934883	1367.046753	-485.245300	71.421028	1390.650024	-495.898193	96.037712	1663.004639	-631.789063	287.853882	1128.142334	-467.578735	-212.486908	1129.931885	-519.757324	321.499115	880.132202	-339.666626	-180.922394	895.572754	-473.114807	76.714920	961.884399	600.001526	12.413485	936.590515	596.318787	169.019043
-538.033875	147.506851	874.341370	-484.556519	-7.821313	864.942688	-605.048767	168.601822	499.371552	-556.328613	-97.316139	504.278534	-586.727173	170.540421	87.200592	-553.536316	-117.587074	89.515686	-567.135559	211.730377	1370.270996	-453.912292	-113.380295	1366.943970	-485.553558	71.868683	1390.597656	-496.143341	96.384949	1662.988037	-632.754944	288.096527	1128.233398	-466.997437	-211.854492	1129.824829	-521.162964	321.701141	880.005310	-338.723114	-179.586060	895.732178	-473.429535	77.297302	961.895081	600.157959	12.397276	936.597595	596.458008	169.012543
-538.291077	148.051559	874.302307	-484.668732	-7.246583	864.888550	-605.236694	168.976624	499.370880	-556.378540	-96.896988	504.272430	-586.742126	170.608063	87.185310	-553.579956	-117.497154	89.506836	-567.623047	212.105423	1370.276611	-453.906921	-112.884796	1366.849854	-485.807251	72.335190	1390.581665	-496.395416	96.728081	1662.958984	-633.587402	288.183319	1128.271973	-466.476074	-211.111938	1129.601440	-522.534424	321.888275	879.816162	-337.747894	-178.237366	895.922791	-473.632904	77.878067	961.854431	600.307190	12.354460	936.613708	596.607056	168.953033
-538.560852	148.642487	874.257019	-484.835175	-6.554085	864.838501	-605.410278	169.223312	499.345276	-556.428833	-96.432236	504.218262	-586.761536	170.679306	87.162003	-553.590698	-117.427162	89.509064	-568.159729	212.453857	1370.306885	-453.938019	-112.320473	1366.765259	-486.113617	72.836189	1390.578003	-496.664429	97.057808	1662.940674	-634.542603	288.453827	1128.364136	-465.993317	-210.284378	1129.319580	-523.896179	322.096405	879.649475	-336.832001	-176.885941	896.038940	-473.880768	78.536041	961.817627	600.483582	12.318936	936.615784	596.746277	168.953491
-538.877258	149.269150	874.227661	-484.974518	-5.960373	864.820129	-605.630310	169.587555	499.362854	-556.460815	-95.977676	504.211792	-586.786377	170.761932	87.132202	-553.510193	-117.311363	89.518074	-568.619629	212.898743	1370.381226	-453.994446	-111.786423	1366.676880	-486.424408	73.322647	1390.575073	-496.923859	97.378204	1662.908936	-635.434692	288.714966	1128.481567	-465.572113	-209.638535	1129.190308	-525.272339	322.269684	879.468018	-336.002045	-175.479080	896.194275	-474.133179	79.185402	961.800598	600.629944	12.302869	936.597534	596.852173	168.948120
-538.997681	149.961334	874.182556	-485.003418	-5.357056	864.808533	-605.754028	169.954941	499.385284	-556.410767	-95.425461	504.180725	-586.787598	170.833084	87.097389	-553.470276	-117.187462	89.512955	-569.092896	213.318863	1370.405029	-454.094574	-111.225380	1366.565674	-486.745239	73.800720	1390.552856	-497.203918	97.714462	1662.899170	-636.282349	288.889374	1128.521606	-465.138641	-208.929123	1129.032715	-526.574768	322.500000	879.293762	-335.202759	-174.075851	896.345337	-474.249115	79.855782	961.787354	600.753113	12.287908	936.598083	596.931702	168.939301
-539.221313	150.551163	874.187561	-485.159119	-4.707339	864.807251	-606.085205	170.388840	499.428955	-556.501526	-94.977325	504.192017	-586.883118	170.875412	87.091995	-553.411682	-117.059265	89.557770	-569.573853	213.728790	1370.457520	-454.226685	-110.669289	1366.441162	-487.074982	74.279327	1390.519653	-497.493835	98.068489	1662.866577	-637.111511	289.184509	1128.604858	-464.785675	-208.282684	1128.865234	-527.850891	322.747406	879.108459	-334.404633	-172.589096	896.536133	-474.458923	80.483780	961.796753	600.882385	12.237667	936.598022	597.013611	168.874512
-539.607971	151.055313	874.202271	-485.381897	-4.071761	864.812805	-606.512817	170.921829	499.466156	-556.550781	-94.523369	504.185333	-586.955994	170.956726	87.107979	-553.384277	-116.922745	89.558792	-570.051025	214.151245	1370.475586	-454.360718	-110.143463	1366.358521	-487.426575	74.771347	1390.517822	-497.777527	98.398643	1662.841064	-637.951477	289.375336	1128.648438	-464.456024	-207.428345	1128.600708	-529.155945	323.053955	878.957031	-333.718781	-171.198273	896.641724	-474.793701	81.083305	961.816711	601.010803	12.233774	936.598633	597.072144	168.854584
-539.745667	151.720413	874.125610	-485.389862	-3.444277	864.776306	-606.701294	171.274719	499.441925	-556.583069	-94.038055	504.183197	-586.951782	171.036301	87.092278	-553.313110	-116.788742	89.589699	-570.544800	214.523666	1370.515137	-454.510986	-109.692429	1366.260864	-487.681824	75.273605	1390.629761	-498.066589	98.721779	1662.828857	-638.741577	289.649628	1128.715088	-464.185455	-206.700211	1128.402344	-530.375061	323.329346	878.832031	-333.040009	-169.797363	896.779785	-474.932617	81.758568	961.784729	601.097351	12.187181	936.591919	597.095886	168.793884
-540.015686	152.143051	874.147095	-485.473419	-2.893553	864.749695	-606.876221	171.614868	499.363098	-556.634827	-93.562508	504.176208	-586.980286	171.109634	87.064888	-553.332214	-116.666016	89.561638	-571.016907	214.892242	1370.582031	-454.634338	-109.207802	1366.169067	-487.986938	75.731758	1390.635864	-498.373322	99.050392	1662.797119	-639.565857	289.988770	1128.784912	-463.950958	-205.899811	1128.171875	-531.548035	323.664917	878.732971	-332.393433	-168.349731	896.914612	-475.144104	82.255135	961.795471	601.202820	12.162341	936.582153	597.144531	168.745605
-540.182190	152.866577	874.121704	-485.562836	-2.194349	864.700989	-607.067810	171.956543	499.393036	-556.657837	-93.069336	504.142059	-586.989258	171.208023	87.035797	-553.307678	-116.531296	89.570885	-571.528809	215.333694	1370.611084	-454.807343	-108.704880	1366.074707	-488.303345	76.187653	1390.633911	-498.674805	99.385284	1662.766602	-640.300354	290.188263	1128.809937	-463.728760	-205.227005	1127.988037	-532.626465	323.980347	878.648621	-331.826874	-166.904083	897.067444	-475.311310	82.955284	961.775330	601.308228	12.092800	936.587463	597.170654	168.680618
-540.429688	153.512222	874.127319	-485.690857	-1.545334	864.711060	-607.229004	172.170258	499.366699	-556.640259	-92.613045	504.119080	-587.026062	171.292236	87.049309	-553.308716	-116.386192	89.580956	-571.991089	215.684692	1370.648193	-454.992889	-108.196838	1366.001831	-488.636200	76.671623	1390.660522	-499.150726	99.652016	1662.641968	-641.069336	290.579773	1128.928955	-463.611267	-204.466644	1127.811279	-533.707275	324.397491	878.552490	-331.350647	-165.457153	897.205811	-475.552094	83.614426	961.803711	601.447937	12.073380	936.598450	597.226074	168.663132
-540.715820	153.937271	874.107910	-485.824188	-0.947512	864.702515	-607.552979	172.587662	499.363464	-556.677185	-92.182419	504.117645	-587.076172	171.381210	87.018143	-553.283691	-116.234802	89.618591	-572.450989	216.049896	1370.673950	-455.139984	-107.711426	1365.959717	-489.217651	77.007072	1390.561401	-499.470062	99.972878	1662.631958	-641.778076	290.861328	1129.001221	-463.484283	-203.697815	1127.668823	-534.653137	324.783234	878.579102	-330.902222	-164.058136	897.382935	-475.811096	84.159317	961.806946	601.614136	12.056899	936.605652	597.273926	168.669998
-541.019104	154.454651	874.127808	-485.928741	-0.364475	864.674133	-607.771851	172.911743	499.323761	-556.697998	-91.757462	504.111664	-587.137207	171.445938	87.012207	-553.262451	-116.098442	89.631409	-572.973450	216.423782	1370.699341	-455.314514	-107.265640	1365.910522	-489.342957	77.541374	1390.678711	-499.797577	100.295563	1662.625000	-642.550720	291.252106	1129.130371	-463.400055	-202.893372	1127.447510	-535.781311	325.272736	878.451538	-330.529785	-162.641464	897.475464	-476.046692	84.720062	961.814697	601.744568	12.040854	936.610229	597.316711	168.647049
-541.299316	154.968430	874.086609	-485.957672	0.103595	864.630005	-607.917480	173.173904	499.255341	-556.737915	-91.380661	504.104218	-587.134460	171.531387	87.001015	-553.193787	-115.952003	89.651039	-573.489014	216.742645	1370.753662	-455.468109	-106.818207	1365.859009	-489.667236	77.982025	1390.697021	-500.130035	100.609322	1662.599243	-643.205688	291.557007	1129.227417	-463.352631	-202.170502	1127.281982	-536.669128	325.725189	878.391357	-330.208649	-161.213165	897.598389	-476.237000	85.254227	961.782898	601.887329	11.986918	936.620422	597.367065	168.626053
-541.520874	155.417725	874.073730	-486.044434	0.729910	864.603577	-607.995667	173.398193	499.169037	-556.758545	-90.982391	504.100525	-587.114014	171.634140	86.954758	-553.147522	-115.828499	89.672508	-573.990479	217.048691	1370.767456	-455.652496	-106.408035	1365.798950	-490.041840	78.377686	1390.710815	-500.456207	100.913193	1662.600586	-643.894958	291.858002	1129.266846	-463.305237	-201.493607	1127.133789	-537.590759	326.233551	878.402588	-329.964600	-159.828400	897.714478	-476.442902	85.805595	961.783020	602.003723	11.965505	936.626099	597.412231	168.584702
-541.852905	155.908524	874.051086	-486.257111	1.332198	864.580872	-608.245911	173.669815	499.197723	-556.812988	-90.608582	504.072571	-587.101135	171.692490	86.936661	-553.126343	-115.718750	89.670395	-574.502502	217.369522	1370.800659	-455.829742	-105.966797	1365.752686	-490.331360	78.738579	1390.731812	-500.639038	101.273705	1662.689453	-644.500366	292.140930	1129.321411	-463.323547	-200.799210	1126.976318	-538.320984	326.782898	878.459473	-329.773468	-158.492920	897.795532	-476.741821	86.376434	961.769043	602.118469	11.936677	936.612305	597.472839	168.570587
-542.173218	156.405090	874.048218	-486.373383	1.865991	864.565125	-608.495300	173.934982	499.231110	-556.866455	-90.232742	504.061249	-587.151978	171.740021	86.930977	-553.174194	-115.595909	89.690216	-574.968628	217.679276	1370.806030	-455.934845	-105.568901	1365.698730	-490.775543	79.037857	1390.611694	-500.987549	101.565247	1662.686279	-645.166748	292.547943	1129.406006	-463.377441	-200.132919	1126.863037	-539.165405	327.344696	878.433594	-329.665070	-157.144424	897.881409	-477.006714	86.917183	961.776367	602.228699	11.867642	936.616333	597.531860	168.518173
-542.422668	156.836868	874.026489	-486.385620	2.290495	864.547302	-608.678711	174.178894	499.254791	-556.833679	-89.844818	504.057800	-587.175354	171.799896	86.928955	-553.162292	-115.482231	89.702141	-575.458679	217.943115	1370.837524	-455.979614	-105.159248	1365.638184	-491.297089	79.336288	1390.511353	-501.357025	101.866562	1662.674805	-645.735779	292.834351	1129.480103	-463.387054	-199.554932	1126.770508	-539.874390	327.962280	878.436829	-329.615906	-155.839127	897.938782	-477.185028	87.386330	961.772278	602.315430	11.810074	936.613281	597.588501	168.482712
-542.731201	157.278122	874.048035	-486.542603	2.848308	864.538696	-608.854492	174.420105	499.251678	-556.833374	-89.538277	504.033630	-587.202881	171.849579	86.916672	-553.207642	-115.378899	89.716660	-575.966064	218.165298	1370.861328	-456.108490	-104.798706	1365.595947	-491.495239	79.766899	1390.606812	-501.875580	102.104736	1662.562500	-646.332642	293.159607	1129.487427	-463.446960	-198.871063	1126.606079	-540.577881	328.622284	878.473633	-329.612030	-154.561371	897.963501	-477.450928	87.897430	961.791138	602.437744	11.755973	936.615051	597.690613	168.451248
-543.107788	157.722015	874.074341	-486.777161	3.399212	864.546570	-609.033386	174.563187	499.231293	-556.834229	-89.239227	503.970490	-587.219482	171.896515	86.905403	-553.155334	-115.259361	89.737030	-576.538391	218.378113	1370.874390	-456.217834	-104.459747	1365.536255	-491.799957	80.079819	1390.619385	-502.239624	102.373131	1662.560059	-646.932800	293.501617	1129.587280	-463.533386	-198.264114	1126.448120	-541.157288	329.256683	878.537903	-329.664978	-153.312119	897.983276	-477.787170	88.411545	961.819092	602.537292	11.728830	936.594788	597.781433	168.389374
-543.381409	158.054977	874.065552	-486.858551	3.803091	864.520020	-609.125916	174.681915	499.209106	-556.799072	-88.942162	503.961609	-587.213074	171.969849	86.905739	-553.158691	-115.140800	89.768135	-577.004150	218.550064	1370.897949	-456.279633	-104.104134	1365.505615	-492.081635	80.359871	1390.630127	-502.643250	102.633179	1662.574951	-647.401611	293.718506	1129.588013	-463.618042	-197.657791	1126.324463	-541.648804	329.987244	878.694153	-329.797699	-152.166367	897.946594	-478.013428	88.800308	961.819275	602.621155	11.685829	936.611145	597.876587	168.340027
-543.643921	158.428024	874.062622	-486.909790	4.170243	864.517029	-609.255676	174.798569	499.199310	-556.741272	-88.643738	503.950867	-587.169800	172.014450	86.923767	-553.140076	-115.056297	89.783607	-577.536865	218.720856	1370.917725	-456.346832	-103.749550	1365.483032	-492.283447	80.730347	1390.762695	-502.762268	102.963715	1662.657715	-647.969910	294.021027	1129.657959	-463.682678	-197.178665	1126.243286	-542.158264	330.635925	878.819519	-329.957672	-150.926758	897.928894	-478.213379	89.204094	961.830688	602.736389	11.663452	936.597717	597.992554	168.308502
-543.950378	158.801529	874.067261	-487.022705	4.538715	864.518860	-610.227112	175.110611	499.382080	-556.678711	-88.376617	503.930115	-587.580688	172.021439	87.011490	-553.222473	-114.960655	89.793823	-578.054688	218.855896	1370.912598	-456.384766	-103.416122	1365.457520	-492.599091	81.021423	1390.792847	-503.104675	103.201569	1662.652832	-648.516663	294.367004	1129.721802	-463.731689	-196.712143	1126.130981	-542.701477	331.365204	878.913208	-330.175995	-149.815720	897.864746	-478.470581	89.601120	961.850708	602.824646	11.594560	936.597046	598.082581	168.272141
-544.300232	159.056931	874.049927	-487.252625	4.979125	864.518372	-609.781372	175.133270	499.254211	-556.669556	-88.169609	503.885773	-587.292480	172.163269	86.978348	-553.222473	-114.889664	89.787010	-578.506714	218.982956	1370.954956	-456.411743	-103.091408	1365.422363	-493.051208	81.200508	1390.658936	-503.597900	103.366104	1662.536011	-648.914001	294.447632	1129.755371	-463.790131	-196.206558	1126.024902	-543.033203	332.038055	879.107971	-330.438324	-148.810883	897.756226	-478.790802	89.985649	961.850769	602.899414	11.551637	936.592957	598.203918	168.207291
-544.621765	159.298782	874.026245	-487.419586	5.352914	864.513428	-609.783508	175.281586	499.197937	-556.595764	-87.949623	503.836853	-587.200623	172.224762	86.943092	-553.237549	-114.828110	89.810860	-579.023865	219.092804	1370.940674	-456.424255	-102.800179	1365.386841	-493.321594	81.410080	1390.656738	-503.910950	103.556168	1662.527222	-649.454712	294.795319	1129.813232	-463.885681	-195.798981	1125.943604	-543.449585	332.736572	879.242310	-330.748932	-147.734329	897.632019	-479.072723	90.334007	961.848022	602.991211	11.473031	936.597534	598.315125	168.167740
-544.906799	159.646927	874.064941	-487.533295	5.692134	864.515259	-609.910522	175.403915	499.190491	-556.504578	-87.733757	503.812622	-587.152161	172.288788	86.967957	-553.188721	-114.728951	89.794731	-579.544678	219.151840	1370.955811	-456.416656	-102.517151	1365.358398	-493.612122	81.627449	1390.655884	-504.200287	103.741005	1662.514160	-649.922363	295.026276	1129.836914	-463.953003	-195.358902	1125.838989	-543.776794	333.483887	879.510986	-331.089630	-146.811371	897.496460	-479.315216	90.679070	961.885376	603.073547	11.439965	936.601074	598.415955	168.121109
-545.210632	159.913910	874.118164	-487.610657	5.973789	864.504456	-610.047424	175.533020	499.188477	-556.402405	-87.520218	503.778656	-587.166382	172.296753	86.983192	-553.167908	-114.656136	89.806870	-580.072632	219.196899	1370.976563	-456.410522	-102.265572	1365.328369	-493.902100	81.840134	1390.660400	-504.453186	103.913742	1662.535278	-650.364868	295.163452	1129.897461	-464.000000	-195.005295	1125.819458	-544.037170	334.141968	879.727600	-331.511566	-145.938141	897.319153	-479.543610	90.954811	961.921509	603.159424	11.363590	936.629395	598.531555	168.046341
-545.516602	160.149109	874.148376	-487.774597	6.310758	864.499695	-610.121155	175.606613	499.173065	-556.291748	-87.354927	503.707367	-587.191223	172.326141	87.003639	-553.198181	-114.616760	89.819946	-580.575928	219.241669	1371.021240	-456.376923	-102.038521	1365.309448	-494.162201	82.038017	1390.683472	-504.739471	104.081360	1662.543335	-650.816284	295.407440	1129.995728	-464.045502	-194.757736	1125.807495	-544.379761	334.896332	879.925415	-331.891937	-145.033600	897.160278	-479.818298	91.243309	961.949829	603.233887	11.324062	936.644470	598.647461	168.003799
-545.826233	160.298340	874.138733	-487.897583	6.543996	864.492615	-610.277771	175.676712	499.172943	-556.233826	-87.189423	503.698181	-587.180847	172.311111	87.003860	-553.188232	-114.567238	89.787682	-581.073425	219.228622	1371.048462	-456.361115	-101.829460	1365.282471	-494.410492	82.227982	1390.683716	-504.873901	104.249359	1662.630981	-651.286072	295.676788	1130.101440	-464.077881	-194.480057	1125.761841	-544.636780	335.534058	880.143066	-332.299011	-144.265335	896.969666	-480.064514	91.473366	961.949951	603.317871	11.269247	936.655701	598.754272	167.958710
-546.145874	160.539581	874.170593	-488.087616	6.831493	864.493652	-611.816895	176.047699	499.442291	-556.133118	-87.109482	503.644012	-587.680420	171.993958	86.988976	-553.163940	-114.523827	89.788574	-581.730957	219.108810	1371.075317	-456.352631	-101.608780	1365.253662	-494.663116	82.401634	1390.701172	-505.114868	104.353485	1662.631958	-651.772400	295.805023	1130.116211	-464.129639	-194.059509	1125.639038	-544.836731	336.214844	880.408325	-332.818970	-143.670258	896.702759	-480.342285	91.743431	961.975037	603.407104	11.255848	936.655212	598.860535	167.905121
-546.471802	160.799026	874.212891	-488.311157	7.151604	864.492188	-610.662292	175.842285	499.211395	-556.085327	-87.053200	503.589447	-587.222961	172.289871	87.006386	-553.198059	-114.538666	89.794579	-582.066956	219.273544	1371.138550	-456.285522	-101.400475	1365.236572	-495.086578	82.454262	1390.610596	-505.338806	104.433388	1662.621094	-652.145508	295.938385	1130.252563	-464.179504	-193.761627	1125.591675	-545.007141	336.847168	880.701172	-333.318512	-143.013855	896.485291	-480.640350	92.025002	962.005432	603.486572	11.202854	936.640198	598.983398	167.887100
-546.810791	160.966522	874.240356	-488.497040	7.356304	864.470947	-611.825806	176.123154	499.397644	-556.048523	-87.015198	503.562134	-587.688049	172.105698	87.032303	-553.324463	-114.557922	89.787560	-582.542480	219.272324	1371.219971	-456.267120	-101.234589	1365.196899	-495.356354	82.583031	1390.612305	-505.545959	104.482567	1662.609375	-652.557861	296.134796	1130.346558	-464.220215	-193.448685	1125.491577	-545.120422	337.437805	880.994141	-333.778442	-142.411438	896.339661	-480.922699	92.212296	962.016357	603.559509	11.155470	936.646301	599.109314	167.871750
-547.146057	161.078384	874.231873	-488.695374	7.569833	864.430969	-610.908813	175.937744	499.218475	-555.987793	-87.007942	503.518311	-587.251648	172.293304	87.008110	-553.318909	-114.573616	89.784485	-583.058167	219.254684	1371.246704	-456.282593	-101.076820	1365.149536	-495.422302	82.751694	1390.728149	-505.751312	104.551208	1662.609131	-652.970032	296.244507	1130.410034	-464.267578	-193.280014	1125.450928	-545.276611	338.064087	881.274780	-334.322601	-141.927475	895.933105	-481.191467	92.393364	961.991272	603.641907	11.124479	936.635681	599.218750	167.827637
-547.445923	161.201553	874.237671	-488.832214	7.712276	864.401672	-611.842651	176.169067	499.356476	-555.976929	-87.006226	503.504303	-587.603577	172.143326	87.052177	-553.400574	-114.620827	89.778870	-583.484375	219.186264	1371.312866	-456.227203	-100.939590	1365.108765	-495.653931	82.834938	1390.722900	-505.936676	104.562897	1662.621826	-653.361145	296.370575	1130.517212	-464.310608	-193.084778	1125.401367	-545.477478	338.616394	881.566833	-334.865631	-141.548569	895.645081	-481.426697	92.538200	961.985168	603.707336	11.048835	936.652527	599.355957	167.777466
-547.756226	161.299957	874.262817	-488.918304	7.794207	864.401245	-611.867676	176.151184	499.318878	-556.004639	-87.044739	503.499298	-587.586731	172.147079	87.045357	-553.390259	-114.639893	89.794518	-583.916565	219.122452	1371.406494	-456.178558	-100.824493	1365.088867	-495.874451	82.926178	1390.744507	-506.292175	104.526718	1662.512207	-653.746460	296.468475	1130.650146	-464.367371	-192.900986	1125.371460	-545.607971	339.101837	881.912903	-335.379028	-141.153275	895.353027	-481.657043	92.652695	962.008118	603.772522	10.989896	936.662720	599.456726	167.724823
-548.095093	161.438660	874.306213	-489.142212	7.996193	864.396973	-611.894653	176.149460	499.315552	-556.007568	-87.063652	503.463043	-587.566284	172.172089	87.036934	-553.437378	-114.692696	89.791985	-584.340149	219.016861	1371.479614	-456.150879	-100.731293	1365.073242	-496.073273	82.998985	1390.766113	-506.440796	104.523521	1662.529053	-654.167603	296.600983	1130.789917	-464.411865	-192.773788	1125.322632	-545.725098	339.546356	882.235962	-335.935760	-140.832657	895.059326	-481.948029	92.821106	962.031677	603.848694	10.983268	936.655701	599.567017	167.695908
-548.435120	161.505020	874.333923	-489.383881	8.150826	864.398193	-611.906982	176.168198	499.287537	-556.053711	-87.125908	503.442566	-587.532898	172.168991	87.064713	-553.459778	-114.736893	89.780396	-584.723450	218.951691	1371.568359	-456.100372	-100.633614	1365.054565	-496.253326	83.052002	1390.777100	-506.583374	104.491058	1662.528320	-654.467285	296.529633	1130.897949	-464.448303	-192.678558	1125.300903	-545.842285	340.008331	882.536316	-336.451141	-140.638718	894.783447	-482.244904	92.941360	962.047668	603.923889	10.924718	936.660217	599.700073	167.637268
-548.726257	161.603836	874.349121	-489.611237	8.329775	864.372559	-611.985413	176.199005	499.292664	-556.075989	-87.140938	503.365265	-587.501038	172.156265	87.034836	-553.550598	-114.760147	89.775482	-585.088257	218.866837	1371.638794	-456.080994	-100.555511	1364.999756	-496.483521	83.076447	1390.768066	-506.684998	104.480614	1662.625977	-654.767273	296.562531	1130.989868	-464.507111	-192.607086	1125.261230	-545.966492	340.432983	882.841248	-336.951385	-140.462128	894.461487	-482.503235	93.075409	962.042542	604.017029	10.896082	936.666992	599.804626	167.610199
-548.999390	161.665894	874.337646	-489.845642	8.505616	864.362061	-612.033264	176.236206	499.270721	-556.101624	-87.142670	503.320221	-587.441101	172.135864	87.024185	-553.477722	-114.801651	89.733841	-585.366943	218.786484	1371.745972	-456.032166	-100.490349	1364.966309	-496.849152	83.008240	1390.687134	-506.780518	104.409157	1662.583984	-655.148499	296.737793	1131.145996	-464.560913	-192.575974	1125.247314	-546.085022	340.809967	883.146606	-337.459930	-140.346237	894.138306	-482.758118	93.209854	962.030579	604.079651	10.838790	936.672302	599.913086	167.561523
-549.310181	161.748550	874.354553	-490.048157	8.600739	864.349609	-612.086487	176.243118	499.225311	-556.180542	-87.139229	503.296387	-587.451660	172.159592	87.027916	-553.522278	-114.842720	89.703171	-585.823608	218.525757	1371.836670	-456.010193	-100.475952	1364.903687	-497.008514	82.993309	1390.674927	-506.918915	104.304008	1662.573120	-655.550598	296.897430	1131.261597	-464.559509	-192.675720	1125.276245	-546.240234	341.170105	883.440796	-337.931427	-140.234833	893.968506	-483.016968	93.306732	962.033020	604.138184	10.788569	936.675781	600.029419	167.521744
-549.686951	161.735687	874.354431	-490.260864	8.614253	864.344666	-612.133484	176.244202	499.225586	-556.262207	-87.201309	503.292938	-587.413208	172.175766	87.024574	-553.503723	-114.853653	89.679626	-586.163513	218.378204	1371.889404	-456.019073	-100.468102	1364.835693	-497.037903	83.012596	1390.756592	-507.056641	104.189209	1662.577393	-655.885803	296.973236	1131.407227	-464.627197	-192.696762	1125.227295	-546.390808	341.472168	883.734741	-338.445038	-140.288849	893.579956	-483.296692	93.351280	962.020630	604.226807	10.755602	936.671997	600.146667	167.499802
-550.008484	161.714691	874.384827	-490.394714	8.594253	864.344299	-612.205994	176.240784	499.201691	-556.320740	-87.177513	503.278320	-587.387817	172.201843	87.054306	-553.505920	-114.894272	89.669525	-586.433960	218.259109	1371.984497	-456.002716	-100.459953	1364.802490	-497.187286	82.959435	1390.761597	-507.189392	104.030563	1662.597778	-656.162964	296.832581	1131.524902	-464.678253	-192.748245	1125.197144	-546.548157	341.717438	884.019409	-338.929382	-140.386490	893.298645	-483.536957	93.352058	962.038757	604.277832	10.718919	936.692017	600.252014	167.433395
-550.349426	161.777939	874.410645	-490.646820	8.694502	864.327332	-612.326965	176.252670	499.193634	-556.450500	-87.187805	503.261749	-587.396484	172.192581	87.026062	-553.582520	-114.930885	89.647163	-586.596802	218.221390	1372.064819	-456.004669	-100.487640	1364.756714	-497.339203	82.881721	1390.793335	-507.317993	103.862396	1662.611084	-656.412354	296.776093	1131.673950	-464.756104	-192.808777	1125.154663	-546.686218	341.927155	884.299194	-339.392212	-140.555389	893.018127	-483.822205	93.435890	962.038574	604.435608	10.617531	936.699707	600.554199	167.219360
-550.660522	161.827545	874.444397	-490.864288	8.772789	864.309753	-612.403076	176.252670	499.156982	-556.537109	-87.181328	503.207550	-587.258789	172.102661	86.944740	-553.536804	-114.958313	89.663414	-586.816467	218.082199	1372.155884	-455.999207	-100.523598	1364.701538	-497.471252	82.802162	1390.810913	-507.543884	103.623611	1662.562988	-656.691345	296.817291	1131.820068	-464.822662	-192.951950	1125.147705	-546.848938	342.111115	884.538208	-339.806458	-140.750870	892.757935	-484.081909	93.494606	962.045227	604.510925	10.605739	936.713501	600.681763	167.208694
-551.024963	161.858627	874.449341	-491.185638	8.864953	864.298889	-612.530823	176.295258	499.149658	-556.653503	-87.217140	503.178101	-587.227905	172.137634	86.944901	-553.587036	-115.025154	89.634148	-587.043213	217.953369	1372.229126	-455.995422	-100.559753	1364.622681	-497.594238	82.703728	1390.807373	-507.685120	103.372765	1662.579468	-656.991333	296.857269	1131.971069	-464.896332	-193.084457	1125.079712	-547.009949	342.237061	884.786438	-340.208099	-140.993912	892.506287	-484.398254	93.571388	962.030457	604.582886	10.607513	936.718262	600.852539	167.192123
-551.365845	161.910767	874.484741	-491.450867	8.977628	864.266235	-612.602905	176.338379	499.103821	-556.627686	-87.134834	502.967957	-587.418579	172.216492	87.015282	-553.437866	-115.031441	89.580345	-587.240662	217.831314	1372.321411	-456.005371	-100.606125	1364.544434	-497.686188	82.603134	1390.817139	-507.818146	103.122032	1662.601929	-657.258911	296.859406	1132.109863	-464.974609	-193.277649	1125.040283	-547.188477	342.327759	884.983276	-340.611053	-141.293198	892.249084	-484.692047	93.637772	962.029541	604.642334	10.566322	936.724792	601.004822	167.170853
-551.766418	161.964111	874.522644	-491.780029	9.099173	864.250122	-612.692566	176.360565	499.129608	-556.720825	-87.133942	502.885284	-587.376770	172.255020	87.026794	-553.422241	-115.076965	89.550270	-587.413269	217.701263	1372.428955	-456.017395	-100.675484	1364.464233	-497.766785	82.481819	1390.846313	-507.816528	102.872047	1662.704590	-657.472412	296.742798	1132.256958	-465.085571	-193.327835	1124.878418	-547.351868	342.379211	885.191284	-341.000854	-141.677231	891.975525	-485.039551	93.720573	962.033997	604.704041	10.568044	936.715271	601.171265	167.162659
-552.149048	161.992111	874.569824	-492.046387	9.166272	864.244080	-612.757629	176.393997	499.113159	-556.905396	-87.191170	502.906311	-587.425476	172.249039	87.016052	-553.508179	-115.143585	89.521278	-587.646912	217.469345	1372.559937	-456.041351	-100.735504	1364.381226	-497.843414	82.350204	1390.849121	-507.911835	102.569710	1662.742920	-657.739746	296.724213	1132.405518	-465.135590	-193.722107	1124.929077	-547.531982	342.383545	885.375916	-341.348297	-142.089966	891.741455	-485.352203	93.770874	962.049622	604.771179	10.583080	936.703369	601.336853	167.170410
-552.510681	162.000229	874.585571	-492.256195	9.189145	864.223145	-612.645630	176.382599	499.058105	-557.090149	-87.283936	502.935944	-587.275208	172.305786	87.046799	-553.530823	-115.186630	89.476479	-587.700256	217.399857	1372.669922	-456.044189	-100.825417	1364.294678	-497.918121	82.197891	1390.849854	-508.003113	102.225525	1662.779175	-657.904846	296.566742	1132.607666	-465.255371	-193.755508	1124.745239	-547.704773	342.350433	885.534180	-341.645996	-142.535782	891.503052	-485.624054	93.807396	962.039673	604.815979	10.523476	936.706299	601.531311	167.154221
-552.944092	162.062332	874.651428	-492.580688	9.275786	864.185059	-612.863953	176.458847	499.091888	-557.386047	-87.415901	503.052521	-587.434143	172.254059	87.015015	-553.621765	-115.283058	89.458679	-587.821106	217.219009	1372.787842	-456.067047	-100.930321	1364.225708	-497.999664	82.053932	1390.864136	-508.216034	101.839706	1662.766357	-658.097107	296.480316	1132.799194	-465.363129	-194.021469	1124.696777	-547.898987	342.269043	885.693787	-341.955872	-143.027527	891.279846	-485.962616	93.863220	962.039124	604.853271	10.520973	936.717957	601.683838	167.145264
-553.354370	162.130417	874.672852	-492.935303	9.404838	864.153503	-612.949219	176.513977	499.066742	-557.551758	-87.451027	503.023682	-587.354797	172.243912	87.011765	-553.663635	-115.337685	89.454758	-587.894104	217.121338	1372.911621	-456.092010	-101.034042	1364.138550	-498.065277	81.900536	1390.881470	-508.290771	101.452736	1662.831543	-658.226624	296.326294	1132.979614	-465.448212	-194.405518	1124.726318	-548.103577	342.146729	885.856018	-342.264099	-143.582901	891.087891	-486.325775	93.954414	962.027100	604.894958	10.501935	936.709961	601.858765	167.113419
-553.782288	162.242889	874.714417	-493.195801	9.444592	864.114197	-613.066833	176.571396	499.065948	-557.715393	-87.506088	502.995270	-587.392944	172.227722	86.994102	-553.722900	-115.397278	89.440163	-587.970764	216.985931	1373.018433	-456.115295	-101.135506	1364.035767	-498.127045	81.768402	1390.892456	-508.284149	101.098938	1662.940186	-658.374512	296.207733	1133.170898	-465.560150	-194.668076	1124.676514	-548.303955	341.982941	885.993774	-342.502533	-144.157227	890.895264	-486.642670	94.029533	962.017456	604.950867	10.514432	936.706726	602.009521	167.130051
-554.218750	162.420868	874.781799	-493.640808	9.678913	864.069519	-613.140137	176.661636	499.038910	-557.864014	-87.589508	502.915771	-587.313171	172.229431	86.995476	-553.674194	-115.448586	89.393600	-588.098877	216.758270	1373.192993	-456.139160	-101.244720	1363.913940	-498.181641	81.602913	1390.872070	-508.358459	100.661736	1662.986572	-658.522949	296.106476	1133.341187	-465.650726	-194.997498	1124.637573	-548.525635	341.811157	886.136780	-342.726563	-144.716507	890.678406	-487.036713	94.188255	962.014343	605.010559	10.491985	936.696106	602.177917	167.120636
-554.738037	162.441513	874.805298	-494.115540	9.839916	864.042358	-613.249634	176.742996	499.002655	-558.050720	-87.627670	502.873749	-587.422302	172.223343	86.993240	-553.758362	-115.516045	89.357613	-588.127563	216.654297	1373.346924	-456.180939	-101.360245	1363.807373	-498.203491	81.443176	1390.888550	-508.423950	100.221649	1663.042969	-658.651611	295.967926	1133.508911	-465.769379	-195.268478	1124.528198	-548.768066	341.580902	886.273621	-342.944946	-145.337372	890.465881	-487.497772	94.281898	961.997925	605.039978	10.477819	936.699341	602.289856	167.083527
-555.238525	162.538071	874.848999	-494.594971	10.089006	863.999390	-613.335022	176.831604	498.971588	-558.226013	-87.753242	502.762909	-587.345520	172.182663	86.980431	-553.799866	-115.590919	89.320618	-588.052307	216.637146	1373.486328	-456.222687	-101.466736	1363.670288	-498.231232	81.264961	1390.926636	-508.556854	99.687798	1663.040283	-658.717285	295.779205	1133.734009	-465.868988	-195.574051	1124.421387	-549.005493	341.357178	886.415527	-343.145935	-146.007187	890.254028	-487.944305	94.433746	961.982849	605.084656	10.465423	936.689331	602.420898	167.094666
-555.697754	162.613800	874.892944	-494.935638	10.185777	863.951721	-613.438660	176.943451	498.994049	-558.400391	-87.780144	502.689178	-587.430847	172.218262	87.019989	-553.844604	-115.672272	89.256699	-588.051880	216.561188	1373.692993	-456.296295	-101.559387	1363.523926	-498.234039	81.087395	1390.948730	-508.590607	99.214867	1663.103271	-658.797180	295.631561	1133.945190	-465.984802	-195.849594	1124.290894	-549.234131	341.088440	886.549377	-343.293091	-146.618134	890.062378	-488.311188	94.508263	961.968811	605.112366	10.428723	936.700317	602.510498	167.059555
-556.149841	162.757339	874.975647	-495.214935	10.246909	863.929810	-613.477478	177.026917	499.007965	-558.511047	-87.770393	502.663666	-587.358093	172.196869	87.022858	-553.829346	-115.735352	89.211334	-588.020935	216.521118	1373.893433	-456.384644	-101.629463	1363.327759	-498.224854	80.941101	1390.996826	-508.630829	98.700256	1663.164673	-658.889893	295.493927	1134.183228	-466.092438	-196.134720	1124.161865	-549.436035	340.796539	886.658447	-343.468719	-147.300705	889.835449	-488.651428	94.595467	961.990356	605.175110	10.412321	936.716614	602.638611	167.039642
-556.686707	162.820419	875.033325	-495.574524	10.325832	863.898743	-613.606934	177.153870	499.019043	-558.805115	-87.887192	502.636902	-587.434875	172.211792	87.078949	-553.989014	-115.805588	89.182495	-588.003418	216.503036	1374.133179	-456.514832	-101.685432	1363.125244	-498.212677	80.826660	1391.041748	-508.577820	98.219826	1663.286621	-659.021484	295.405487	1134.423340	-466.242188	-196.458893	1124.060547	-549.645630	340.430389	886.764771	-343.625366	-148.040253	889.612976	-489.052673	94.676819	961.983887	605.242554	10.404894	936.722046	602.752502	167.045654
-557.204590	162.855881	875.081055	-496.028687	10.526343	863.875366	-613.672058	177.233688	498.984344	-559.037354	-87.935272	502.585724	-587.519653	172.212540	87.076424	-553.944092	-115.870560	89.154732	-587.960327	216.543991	1374.368530	-456.656464	-101.718414	1362.901611	-498.243683	80.713959	1391.019531	-508.592377	97.681717	1663.331665	-659.119568	295.316528	1134.684204	-466.393402	-196.713120	1123.906372	-549.858154	340.042145	886.883545	-343.703247	-148.702805	889.417297	-489.500580	94.792274	961.981018	605.292419	10.384546	936.729919	602.853210	167.014130
-557.634827	162.752884	875.076172	-496.104614	10.495304	863.825256	-613.590942	177.313675	498.949829	-559.244934	-87.922508	502.561951	-587.509277	172.239075	87.095337	-553.923035	-115.897636	89.093391	-587.874878	216.620239	1374.608398	-456.850525	-101.719719	1362.651367	-498.243591	80.640991	1391.028442	-508.604401	97.150658	1663.390503	-659.202576	295.347931	1134.959229	-466.522583	-197.035767	1123.731201	-550.088562	339.686920	886.968567	-343.809601	-149.435089	889.164429	-489.753143	94.788651	961.947754	605.397217	10.364434	936.725037	602.960022	166.999863
-558.162109	162.746567	875.137451	-496.297607	10.490362	863.801331	-613.516296	177.384445	498.903534	-559.494080	-87.940956	502.539185	-587.506104	172.267624	87.109276	-553.928162	-115.940979	89.069862	-587.781982	216.782867	1374.909668	-457.065582	-101.697693	1362.395508	-498.279358	80.610886	1391.042969	-508.667145	96.577377	1663.381348	-659.278442	295.388733	1135.272217	-466.727600	-197.125916	1123.465576	-550.306030	339.285553	887.095276	-343.898956	-150.152496	888.921387	-490.097137	94.820099	961.956665	605.451843	10.324638	936.731079	603.040100	166.971024
-558.707458	162.878189	875.244019	-496.592224	10.580812	863.767273	-613.512451	177.422729	498.918610	-559.802979	-87.963821	502.522919	-587.562561	172.250427	87.107727	-553.936584	-115.955299	89.029160	-587.733093	216.899948	1375.255981	-457.354004	-101.650627	1362.121582	-498.273651	80.652176	1391.159424	-508.692352	96.035667	1663.457275	-659.322754	295.392059	1135.536499	-466.872833	-197.459244	1123.312256	-550.489441	338.859589	887.227051	-343.971893	-150.855942	888.710693	-490.478821	94.921356	961.978455	605.545349	10.297827	936.741699	603.160828	166.893478
-559.302917	162.799271	875.267029	-496.909119	10.702284	863.694763	-613.568420	177.459976	498.881836	-560.133118	-87.939255	502.493652	-587.650513	172.215057	87.108467	-554.000610	-115.979439	88.995590	-587.560425	217.146957	1375.626831	-457.666321	-101.587959	1361.834595	-498.417084	80.652992	1391.132690	-508.612061	95.571205	1663.620239	-659.345703	295.504089	1135.875854	-467.067352	-197.602600	1123.090088	-550.649109	338.437683	887.369812	-343.989105	-151.606094	888.473877	-490.871216	94.991936	961.923584	605.607178	10.296571	936.755920	603.218445	166.904266
-559.872375	162.710434	875.309448	-497.130280	10.774401	863.642517	-611.925232	177.130325	498.621490	-560.484619	-87.918297	502.504486	-586.896851	172.510086	87.077744	-553.979065	-115.974846	88.968239	-587.271423	217.602737	1375.965332	-458.113495	-101.480881	1361.514404	-498.463379	80.761673	1391.182251	-508.620056	95.091164	1663.708008	-659.286377	295.584198	1136.177246	-467.302734	-197.739883	1122.873047	-550.780090	338.069061	887.521179	-344.034729	-152.315216	888.214050	-491.220001	95.041100	961.894775	605.695068	10.257818	936.758972	603.291565	166.863800
-560.490967	162.865768	875.399231	-497.421112	10.976436	863.638916	-611.902405	177.120728	498.583832	-560.885986	-87.936417	502.491791	-586.882385	172.516953	87.093689	-554.082458	-115.967186	88.928436	-587.114868	218.025864	1376.304321	-458.616882	-101.321838	1361.218018	-498.597778	80.938095	1391.205811	-508.633545	94.645912	1663.830566	-659.255737	295.778595	1136.477905	-467.599335	-197.826569	1122.656250	-550.974915	337.675476	887.597168	-344.098633	-152.997604	887.989624	-491.609558	95.275421	961.906555	605.779114	10.243942	936.752441	603.360535	166.827316
-561.278076	163.019058	875.473938	-498.244659	11.432244	863.652100	-612.100525	177.087799	498.592468	-561.269897	-88.000984	502.429016	-586.917297	172.456223	87.085220	-554.177307	-115.981445	88.925621	-586.896179	218.408859	1376.649658	-459.136322	-101.147812	1360.975830	-498.733673	81.186630	1391.254028	-508.708252	94.229645	1663.889404	-659.221008	296.041412	1136.738159	-467.879120	-197.839264	1122.478394	-551.108948	337.302856	887.690247	-344.146545	-153.674362	887.817871	-492.276917	95.612106	961.891663	605.860413	10.195118	936.767334	603.436096	166.793396
-561.927307	163.110382	875.522400	-498.682251	11.720229	863.655945	-612.182861	177.023987	498.572510	-561.500488	-87.987595	502.387878	-586.871826	172.456284	87.089561	-554.192322	-115.979279	88.930779	-586.639832	218.958878	1376.980225	-459.651306	-100.938530	1360.759399	-499.014679	81.385674	1391.216919	-508.725098	93.875458	1664.028076	-659.125488	296.346283	1137.037354	-468.259125	-197.795044	1122.319092	-551.188171	337.011719	887.767151	-344.221527	-154.293137	887.633301	-492.715668	95.885567	961.867615	605.948975	10.189364	936.767029	603.488525	166.782791
-562.460815	163.121552	875.496277	-498.652008	11.711990	863.672485	-612.348572	176.921173	498.550598	-561.789856	-88.088806	502.466949	-586.882874	172.409225	87.110374	-554.277039	-116.002197	88.910767	-586.426697	219.528976	1377.308594	-460.300171	-100.695122	1360.542114	-498.993622	81.819016	1391.370239	-508.753540	93.573067	1664.162109	-659.037231	296.806213	1137.311890	-468.669617	-197.662704	1122.170288	-551.226074	336.749023	887.844177	-344.345673	-154.939346	887.513184	-492.933655	96.068428	961.832275	606.022461	10.175465	936.783630	603.544495	166.755463
-563.058289	163.126129	875.467102	-498.795807	11.737424	863.696350	-612.575256	176.820023	498.524780	-562.069946	-88.216789	502.553467	-586.851563	172.372757	87.105209	-554.396179	-116.039337	88.922569	-586.186279	220.178375	1377.626709	-460.904327	-100.372833	1360.376465	-499.116089	82.223946	1391.424438	-508.782928	93.329582	1664.293457	-658.917847	297.402649	1137.608276	-469.108429	-197.371292	1121.993286	-551.255981	336.549622	887.890869	-344.482788	-155.532669	887.454163	-493.249786	96.255806	961.791077	606.130188	10.164569	936.798767	603.603210	166.764633
-563.799438	163.234207	875.465210	-499.613220	12.121750	863.760010	-612.926208	176.671997	498.502899	-562.326050	-88.368927	502.487610	-586.823425	172.327835	87.091415	-554.458374	-116.075211	88.929672	-585.922729	220.876190	1377.910645	-461.494751	-100.002022	1360.261719	-499.212830	82.692009	1391.472534	-508.832336	93.156578	1664.433350	-658.793152	298.032013	1137.861816	-469.576538	-197.264282	1122.035889	-551.292969	336.404327	887.921204	-344.655182	-156.004623	887.458740	-493.882538	96.606804	961.751831	606.192688	10.145849	936.807434	603.652222	166.717880
-564.329956	163.400421	875.511841	-500.121765	12.501493	863.834717	-613.230408	176.520401	498.468719	-562.382751	-88.426048	502.424469	-586.802551	172.259720	87.074600	-554.468140	-116.124031	88.942528	-585.629822	221.600510	1378.123901	-461.989655	-99.536255	1360.197632	-499.319702	83.254936	1391.525269	-508.805298	93.093658	1664.658936	-658.635681	298.709564	1138.109131	-470.175171	-196.683929	1121.940674	-551.325195	336.335175	887.925476	-344.878448	-156.477432	887.414185	-494.309174	96.958145	961.766724	606.275330	10.137611	936.824158	603.721558	166.721222
-564.805603	163.489899	875.517090	-500.383270	12.689781	863.923462	-613.586731	176.373276	498.402893	-562.421997	-88.466621	502.404877	-586.757935	172.275787	87.112915	-554.532593	-116.204247	88.953918	-585.397949	222.394241	1378.307373	-462.575623	-98.985954	1360.168213	-499.429779	83.864540	1391.576294	-508.892639	93.079674	1664.802734	-658.460999	299.477051	1138.268677	-470.734650	-196.338959	1121.995239	-551.340210	336.364594	887.897339	-345.170227	-156.911102	887.450623	-494.635071	97.228355	961.783142	606.351746	10.141148	936.829895	603.753723	166.717300
-565.212280	163.610901	875.506042	-500.598633	12.811202	863.989563	-613.941895	176.279999	498.385254	-562.403748	-88.507881	502.379211	-586.737244	172.268478	87.102669	-554.642578	-116.264664	88.948059	-585.221497	223.192184	1378.441772	-463.096161	-98.479042	1360.211060	-499.542389	84.522820	1391.598877	-508.976501	93.160133	1664.954590	-658.273010	300.338440	1138.375244	-471.352936	-195.980499	1122.152466	-551.370972	336.495911	887.840088	-345.507629	-157.228226	887.573914	-494.903046	97.465546	961.781311	606.408997	10.146770	936.835388	603.788513	166.736862
-565.586731	163.725677	875.440918	-500.901642	12.974197	864.044067	-614.246826	176.185486	498.334015	-562.378540	-88.583084	502.373383	-586.713196	172.293045	87.119308	-554.627258	-116.338455	88.952942	-585.082581	224.068771	1378.535889	-463.647247	-97.824020	1360.285522	-499.707275	85.196068	1391.642944	-509.186615	93.291389	1665.027832	-658.043396	301.155762	1138.403809	-472.001709	-195.467896	1122.265625	-551.349182	336.687286	887.727844	-345.865051	-157.418625	887.749573	-495.199615	97.718681	961.747070	606.498291	10.143875	936.842834	603.862915	166.714828
-565.849792	163.750870	875.342773	-500.885529	12.949452	864.092957	-614.566833	176.097473	498.268646	-562.256836	-88.551582	502.377686	-586.686890	172.324112	87.105522	-554.684937	-116.410637	88.961731	-584.988342	224.984634	1378.559204	-464.121613	-97.161758	1360.400024	-499.857697	85.987816	1391.678345	-509.323730	93.561707	1665.173096	-657.819641	302.082733	1138.402344	-472.663330	-195.020660	1122.520874	-551.299805	336.968201	887.614563	-346.292633	-157.605408	887.928101	-495.337311	97.870544	961.712708	606.571716	10.145617	936.846558	603.925659	166.716202
-566.141113	163.863159	875.308655	-501.004608	13.030415	864.190430	-614.805908	176.043549	498.263977	-562.215454	-88.574059	502.366028	-586.691711	172.350052	87.088638	-554.757385	-116.469429	88.983093	-584.911316	225.871490	1378.516846	-464.578308	-96.432961	1360.530762	-500.032166	86.769821	1391.705933	-509.482025	93.903191	1665.314087	-657.613953	302.968414	1138.347534	-473.413086	-194.200928	1122.583740	-551.236511	337.338928	887.444092	-346.758759	-157.737000	888.126038	-495.548004	98.087265	961.734192	606.661987	10.174906	936.836731	603.997620	166.749451
-566.570007	164.166855	875.314148	-501.734344	13.438610	864.292542	-615.129639	176.053787	498.276886	-562.183655	-88.591469	502.294708	-586.729797	172.360641	87.074081	-554.765625	-116.515747	88.996101	-584.873169	226.836731	1378.419800	-464.965210	-95.679131	1360.733154	-500.192383	87.589821	1391.715332	-509.672272	94.352364	1665.461182	-657.471619	304.008545	1138.273560	-474.092255	-193.656815	1122.925781	-551.095825	337.786713	887.234131	-347.334351	-157.778275	888.356262	-496.057404	98.465324	961.756714	606.759155	10.211921	936.839172	604.071899	166.787018
-566.857849	164.365219	875.292480	-502.036346	13.623575	864.385132	-615.414490	176.109772	498.250671	-562.089600	-88.514107	502.270905	-586.708069	172.405411	87.044151	-554.819031	-116.549637	88.997391	-584.824158	227.751038	1378.326172	-465.312012	-94.898972	1361.004028	-500.365173	88.432510	1391.761597	-509.895569	94.891968	1665.608643	-657.341125	305.031891	1138.139648	-474.782227	-193.122009	1123.356445	-550.913452	338.287994	887.056702	-347.941467	-157.755661	888.649780	-496.357178	98.720505	961.787476	606.826843	10.213109	936.825256	604.137573	166.791321
-567.069397	164.637283	875.263000	-502.358276	13.834644	864.454346	-615.697571	176.208496	498.221283	-562.014465	-88.398674	502.218964	-586.687622	172.493866	87.050652	-554.851440	-116.568062	89.028175	-584.832275	228.686188	1378.130737	-465.601044	-94.101944	1361.301270	-500.523560	89.325287	1391.786743	-510.114075	95.529587	1665.742676	-657.190125	306.099487	1137.896606	-475.474152	-192.343353	1123.598389	-550.721313	338.893372	886.836121	-348.558899	-157.643234	888.939209	-496.615051	98.994759	961.800232	606.899780	10.237949	936.841187	604.215820	166.826752
-567.227905	164.888977	875.209045	-502.542328	13.956378	864.515015	-615.989075	176.326889	498.160736	-561.931641	-88.242584	502.194092	-586.790405	172.495590	87.015366	-554.830750	-116.548096	89.017082	-584.885010	229.631531	1377.923706	-465.951141	-93.260925	1361.588257	-500.713745	90.209526	1391.816406	-510.381561	96.229546	1665.862793	-657.012085	307.039368	1137.607422	-476.123627	-191.895752	1124.187988	-550.446472	339.563904	886.575562	-349.301819	-157.456772	889.281921	-496.797974	99.231461	961.803101	606.990417	10.266181	936.825012	604.306396	166.872864
-567.344116	165.181915	875.202209	-502.699615	14.105408	864.615417	-616.228271	176.452560	498.122162	-561.834656	-88.027657	502.159576	-586.738647	172.608978	86.994850	-554.720154	-116.515892	89.028816	-584.934387	230.582794	1377.711060	-466.179413	-92.397552	1361.934692	-500.916992	91.116310	1391.815063	-510.593567	97.088844	1666.055664	-656.845459	307.955170	1137.324219	-476.739777	-191.202759	1124.607788	-550.148743	340.296753	886.331360	-349.996246	-157.249512	889.621521	-496.942993	99.494560	961.848816	607.071289	10.281687	936.840088	604.395142	166.900253
-567.630798	165.585220	875.224792	-503.422668	14.542180	864.750366	-616.539063	176.661301	498.103912	-561.880798	-87.894432	502.070404	-586.837463	172.647415	86.982315	-554.763672	-116.491791	89.045410	-585.033325	231.529938	1377.461426	-466.444855	-91.512329	1362.325806	-501.095886	92.051575	1391.829590	-510.895966	97.949272	1666.159180	-656.728699	309.018524	1136.987305	-477.392303	-190.416885	1125.036011	-549.789612	341.126740	886.074036	-350.723022	-156.949722	889.966919	-497.389893	99.901398	961.904968	607.158081	10.320777	936.836548	604.490784	166.900101
-567.764099	166.055542	875.221069	-503.756348	14.798380	864.832642	-616.706604	176.864456	498.053955	-561.836792	-87.615585	502.026917	-586.858826	172.706100	86.983940	-554.691956	-116.426666	89.050148	-585.194336	232.464417	1377.178467	-466.667725	-90.639893	1362.692627	-501.283722	93.006760	1391.855103	-511.221436	98.902733	1666.250122	-656.600525	309.971283	1136.605225	-477.949249	-189.820343	1125.560791	-549.392395	341.976471	885.813599	-351.509674	-156.614929	890.310364	-497.617065	100.255287	961.942566	607.224487	10.377795	936.834961	604.570313	166.968750
-567.931702	166.503677	875.211243	-504.183167	15.087272	864.900635	-616.898438	177.071335	498.041321	-561.870422	-87.321259	501.988434	-586.938049	172.750824	86.966110	-554.646240	-116.329048	89.032364	-585.346680	233.411148	1376.820435	-466.901428	-89.728790	1363.098145	-501.485809	93.949463	1391.849609	-511.656464	99.877762	1666.253052	-656.404114	310.841278	1136.164795	-478.457886	-189.295059	1126.209351	-548.962097	342.857819	885.552734	-352.302094	-156.214752	890.719299	-497.878357	100.611427	961.958069	607.280579	10.402775	936.833984	604.666321	166.978027
-568.053345	166.982056	875.180908	-504.528656	15.337096	864.937683	-617.107910	177.360794	498.051605	-561.872986	-86.953568	501.907623	-586.984009	172.812744	86.947891	-554.556091	-116.253952	89.062065	-585.510132	234.315186	1376.521729	-467.090088	-88.818626	1363.502197	-501.714966	94.863792	1391.842651	-512.025085	100.982254	1666.325439	-656.218689	311.712708	1135.683105	-478.987030	-188.611481	1126.704224	-548.502808	343.858490	885.286743	-353.059875	-155.785904	891.068420	-498.081726	100.958542	961.950745	607.360413	10.456197	936.826721	604.758118	167.010956
-568.028320	167.415131	875.126526	-504.535797	15.488005	864.999756	-617.358459	177.760803	498.092560	-561.908569	-86.529198	501.917725	-587.083008	172.849243	86.964218	-554.422607	-116.166695	89.028328	-585.719116	235.210739	1376.172852	-467.306946	-87.950615	1363.923340	-501.916138	95.826385	1391.853882	-512.368103	102.102257	1666.367676	-656.088196	312.678864	1135.255981	-479.485870	-187.864349	1127.215576	-547.968933	344.808563	885.004883	-353.853241	-155.332138	891.399963	-498.097900	101.283760	961.961426	607.434509	10.483559	936.801636	604.866943	167.036667
-568.110840	167.896057	875.042664	-504.943390	15.831400	865.054688	-617.565063	178.152161	498.142578	-562.088745	-86.195129	501.918091	-587.187744	172.884842	86.949905	-554.447815	-116.063217	89.023560	-585.966858	236.103943	1375.747437	-467.525696	-87.054176	1364.347534	-502.119537	96.752304	1391.809204	-512.765991	103.298752	1666.395752	-655.945313	313.631042	1134.780029	-479.882080	-187.265472	1127.724365	-547.441711	345.813019	884.685730	-354.564758	-154.798355	891.765930	-498.320831	101.699074	961.937439	607.519592	10.521507	936.803223	604.982239	167.099319
-568.169495	168.409119	874.982788	-505.286346	16.153719	865.083557	-617.731567	178.501892	498.157227	-562.320740	-85.794907	501.940918	-587.301636	172.918777	86.947449	-554.443481	-115.980209	89.015083	-586.200317	236.992035	1375.352295	-467.751221	-86.173599	1364.726318	-502.376312	97.677048	1391.775391	-513.150330	104.532272	1666.423462	-655.729370	314.409821	1134.296753	-480.286499	-186.867188	1128.403809	-546.930664	346.918579	884.420105	-355.335266	-154.233337	892.115784	-498.496826	102.097473	961.913696	607.610229	10.576586	936.800476	605.071716	167.148865
-568.365479	169.115738	874.977173	-506.169861	16.803543	865.078857	-617.913940	178.928650	498.184540	-562.560913	-85.373116	501.785828	-587.389160	172.961929	86.935631	-554.365967	-115.875694	89.022362	-586.449219	237.871201	1374.984497	-467.943298	-85.298759	1365.099854	-502.583069	98.617767	1391.711548	-513.554199	105.801643	1666.406494	-655.539551	315.383179	1133.768799	-480.701904	-185.970612	1128.743530	-546.392822	348.035645	884.163208	-356.001770	-153.649399	892.411316	-498.934174	102.643700	961.879883	607.641724	10.585723	936.805481	605.156921	167.166962
-568.338684	169.718140	874.920288	-506.533600	17.239094	865.082275	-617.990601	179.381317	498.193848	-562.784119	-84.889000	501.681458	-587.534119	172.933594	86.952240	-554.310669	-115.776840	88.984482	-586.706787	238.713745	1374.576294	-468.109833	-84.416351	1365.428223	-502.827881	99.512108	1391.645996	-513.965088	107.120094	1666.387939	-655.371948	316.266083	1133.295288	-481.044952	-185.515381	1129.339844	-545.769897	349.125366	883.891235	-356.704102	-153.007294	892.742798	-499.113770	103.084869	961.865967	607.703674	10.606208	936.786194	605.244934	167.170929
-568.341858	170.399719	874.875427	-507.017059	17.832600	865.045959	-618.101196	179.895599	498.187195	-563.017700	-84.344673	501.558197	-587.595337	172.967407	86.946869	-554.189392	-115.656425	88.964981	-586.970764	239.550217	1374.162109	-468.355469	-83.530006	1365.753784	-503.083740	100.409660	1391.572144	-514.367920	108.466980	1666.355835	-655.189880	317.108307	1132.820923	-481.387482	-184.895477	1129.714966	-545.168701	350.248077	883.660461	-357.329803	-152.338028	893.031677	-499.336151	103.609596	961.828369	607.772034	10.618887	936.793701	605.347168	167.200790
-568.424133	171.028732	874.812134	-507.490356	18.331619	864.985229	-618.152405	180.365219	498.183197	-563.397766	-83.843918	501.446472	-587.611816	172.989716	86.942032	-554.119202	-115.548271	88.919395	-587.278809	240.370514	1373.763916	-468.555725	-82.711449	1366.045166	-503.331635	101.306671	1391.489624	-514.762573	109.848991	1666.287354	-655.017151	318.017090	1132.321533	-481.687836	-184.392609	1130.188965	-544.587769	351.364380	883.364319	-357.944916	-151.635681	893.295410	-499.594757	104.076378	961.768311	607.846008	10.658051	936.793823	605.442505	167.230682
-568.275452	171.597290	874.716187	-507.308411	18.483845	864.940735	-617.836731	180.666534	498.067688	-563.807861	-83.342285	501.498077	-587.689209	172.994278	86.910965	-554.091309	-115.464401	88.916939	-587.545654	241.198944	1373.396240	-468.778778	-81.849792	1366.342773	-503.582977	102.188690	1391.405640	-515.159363	111.237473	1666.201172	-654.810547	318.931793	1131.855225	-482.030304	-183.690811	1130.516235	-543.958435	352.452911	883.108704	-358.536438	-150.923615	893.556458	-499.505493	104.418045	961.731750	607.950623	10.684635	936.788208	605.556396	167.274185
-568.415955	172.302612	874.709351	-507.997101	19.078957	864.915039	-618.180176	181.440826	498.275360	-564.363464	-82.963364	501.451172	-587.929626	172.955139	86.925751	-554.045776	-115.399818	88.883186	-587.837524	241.960724	1373.006836	-469.033997	-81.030823	1366.583740	-503.819916	103.055824	1391.341553	-515.449463	112.661903	1666.185791	-654.629395	319.824005	1131.430908	-482.348389	-183.073151	1130.839844	-543.401245	353.541901	882.922546	-359.096710	-150.182709	893.754761	-499.881836	104.928406	961.713684	608.024170	10.716979	936.809753	605.651062	167.266235
-568.431030	172.955429	874.638550	-508.492523	19.689693	864.859192	-618.073425	181.998901	498.237915	-564.906555	-82.494408	501.359680	-587.902344	173.007172	86.941895	-553.910156	-115.302505	88.861832	-588.145020	242.781128	1372.618652	-469.333069	-80.203400	1366.793579	-504.097961	103.865540	1391.250122	-515.901062	114.060493	1666.000000	-654.488098	320.653259	1130.932129	-482.613892	-182.522995	1131.133179	-542.722595	354.532196	882.724304	-359.559021	-149.357315	893.971558	-500.130768	105.448433	961.658875	608.101746	10.715329	936.802673	605.750366	167.293854
-568.505310	173.623764	874.595886	-509.022705	20.330347	864.779114	-618.086670	182.681152	498.224640	-565.378967	-82.025162	501.248993	-587.972229	173.012177	86.932144	-553.858582	-115.212318	88.807732	-588.411987	243.533798	1372.292480	-469.582825	-79.415680	1366.973877	-504.381866	104.715363	1391.151489	-516.280090	115.479736	1665.885132	-654.670898	321.828064	1130.379761	-482.895020	-181.840225	1131.391968	-542.084290	355.560699	882.562378	-360.066772	-148.569763	894.135193	-500.401489	105.977089	961.596802	608.197876	10.731152	936.792297	605.879028	167.319458
-568.593567	174.039124	874.480713	-509.235352	20.624874	864.729980	-618.138000	183.327972	498.210083	-565.832703	-81.500526	501.179138	-588.209900	173.003677	86.958832	-553.633728	-115.123901	88.762360	-588.683777	244.348785	1371.957275	-469.897705	-78.626091	1367.107788	-504.649811	105.500732	1391.040894	-516.623718	116.906914	1665.747314	-654.514893	322.615540	1129.940063	-483.167877	-181.203171	1131.546265	-541.341797	356.510651	882.458435	-360.439545	-147.751373	894.327148	-500.576538	106.323196	961.525757	608.254089	10.734368	936.785278	605.950867	167.300964
-568.761780	174.339386	874.317871	-509.567657	20.954748	864.656738	-618.031006	183.976288	498.177185	-566.555420	-81.122826	501.248566	-588.270386	173.025986	86.953407	-553.743408	-115.091293	88.718819	-588.957458	245.115875	1371.630005	-470.257568	-77.854271	1367.249634	-504.900787	106.335106	1390.924927	-516.958496	118.297455	1665.600342	-654.303345	323.387970	1129.568604	-483.502838	-180.315720	1131.586670	-540.548462	357.457794	882.421082	-360.876953	-146.914871	894.404297	-500.825134	106.653481	961.405518	608.347961	10.739977	936.775085	606.043640	167.325897
-568.750122	175.156296	874.266418	-510.038208	21.685043	864.565247	-618.054443	184.604965	498.233795	-567.113525	-80.688042	501.167877	-588.299133	173.074631	86.995903	-553.662842	-115.073463	88.695038	-589.188110	245.938019	1371.319214	-470.616974	-77.135262	1367.348633	-505.200775	107.122711	1390.813843	-517.264832	119.706139	1665.427979	-654.108032	324.210938	1129.181885	-483.764160	-179.818924	1131.852661	-539.762817	358.413147	882.482788	-361.166321	-146.030334	894.560791	-501.037659	107.283562	961.340942	608.442688	10.744270	936.758667	606.143372	167.335464
-568.692627	175.977692	874.234680	-510.476654	22.418764	864.479858	-617.880371	185.304825	498.232086	-567.574524	-80.187523	501.045197	-588.346436	173.098083	87.012703	-553.561829	-115.031693	88.649254	-589.403015	246.662994	1371.054688	-471.041290	-76.402710	1367.430420	-505.467896	107.910133	1390.717285	-517.617798	121.145775	1665.281982	-653.944641	324.920532	1128.827759	-484.054993	-179.119141	1131.943726	-538.977234	359.327576	882.556152	-361.516998	-145.184540	894.702026	-501.222839	107.901230	961.295471	608.568726	10.737594	936.760437	606.273987	167.377762
-568.676758	176.858734	874.211060	-510.802551	23.075838	864.376587	-617.676392	185.793839	498.066925	-568.041443	-79.683304	500.950104	-588.376099	173.134323	87.014923	-553.476929	-114.985985	88.596405	-589.611755	247.493958	1370.784790	-471.482605	-75.641441	1367.494507	-505.738525	108.714699	1390.625488	-517.916504	122.513390	1665.103394	-653.732727	325.655151	1128.486816	-484.406830	-178.284042	1131.961304	-538.185852	360.214844	882.611267	-361.766418	-144.282806	894.853394	-501.364777	108.529198	961.239807	608.664795	10.772270	936.737427	606.392761	167.345779
-568.663208	177.825195	874.168152	-511.108795	23.743586	864.258057	-617.875916	186.695160	498.252533	-568.449951	-79.151222	500.830261	-588.547058	173.134949	87.046539	-553.437988	-114.978081	88.534744	-589.817871	248.315369	1370.521606	-471.902557	-74.927162	1367.559082	-506.024048	109.535789	1390.514771	-518.224792	123.915657	1664.935059	-653.540527	326.506012	1128.202515	-484.713959	-177.598068	1132.049194	-537.533264	361.119385	882.582275	-362.021423	-143.404907	894.944885	-501.486115	109.214172	961.160828	608.761230	10.772579	936.726196	606.491272	167.349365
-568.668274	178.880249	874.131958	-511.665741	24.657040	864.142456	-617.752014	187.388702	498.345886	-568.855103	-78.653748	500.682678	-588.555176	173.175751	87.098503	-553.424927	-114.962318	88.480125	-589.981628	249.135132	1370.274658	-472.422241	-74.144554	1367.603516	-506.282349	110.294312	1390.415894	-518.507324	125.261620	1664.754150	-653.402100	327.376160	1127.928711	-485.045380	-176.888885	1132.119019	-536.955688	361.901672	882.477417	-362.243011	-142.418488	895.077087	-501.721802	110.022873	961.081909	608.829468	10.768260	936.724609	606.567810	167.347824
-568.630676	179.819168	874.093994	-512.062866	25.443283	864.073547	-617.717163	188.082748	498.330292	-569.237244	-78.179817	500.639038	-588.719360	173.181686	87.119011	-553.363708	-114.955399	88.448677	-590.236633	249.886673	1369.974976	-472.922882	-73.456429	1367.641602	-506.584106	111.102875	1390.297852	-518.782837	126.633675	1664.563721	-653.254822	328.226379	1127.563354	-485.452820	-175.936569	1132.055664	-536.367126	362.707001	882.343018	-362.383240	-141.522156	895.210571	-501.885162	110.756310	961.033142	608.930054	10.782887	936.710999	606.641113	167.384827
-568.569458	180.771835	874.020935	-512.376160	26.208055	863.952637	-617.645203	188.844650	498.350006	-569.575806	-77.626717	500.542389	-588.758240	173.239395	87.180779	-553.297668	-114.959557	88.373993	-590.257324	250.858643	1369.785034	-473.446014	-72.697388	1367.671509	-506.879486	111.900352	1390.143555	-519.074585	127.941025	1664.362183	-653.113708	329.097046	1127.261353	-485.830841	-175.185135	1132.069946	-536.029663	363.398560	882.088806	-362.579651	-140.560715	895.332703	-501.993469	111.489693	960.939758	608.963928	10.822804	936.672913	606.690552	167.403549
-568.454346	182.035782	873.954407	-512.928467	27.304317	863.862305	-617.434448	189.351028	498.325867	-569.811157	-77.091072	500.311462	-588.813049	173.276901	87.189529	-553.185242	-114.972275	88.288628	-590.366394	251.743362	1369.530151	-474.001740	-71.958336	1367.648315	-507.163574	112.724586	1390.018066	-519.338745	129.237061	1664.161865	-652.982483	329.903595	1126.958496	-486.256744	-174.290894	1132.042358	-535.827637	364.104218	881.770386	-362.718628	-139.603394	895.487366	-502.182465	112.491432	960.864258	609.040466	10.837523	936.664246	606.732910	167.428162
-568.359863	183.263580	873.927490	-513.256958	28.181669	863.738647	-617.375793	190.257935	498.508942	-569.933289	-76.486923	500.130096	-588.883179	173.351089	87.244263	-553.039185	-114.983826	88.242142	-590.530090	252.619904	1369.257202	-474.576874	-71.158096	1367.649780	-507.465515	113.553665	1389.863892	-519.620728	130.547546	1663.970703	-652.853943	330.788849	1126.679565	-486.693787	-173.396454	1131.943726	-535.650269	364.772614	881.414368	-362.793365	-138.663681	895.622803	-502.282745	113.369370	960.796631	609.123230	10.862773	936.656616	606.815063	167.410019
-568.351135	184.385757	873.876282	-513.628601	29.129135	863.602295	-617.541992	191.146469	498.545776	-570.099915	-75.949829	499.986847	-589.041382	173.371399	87.297142	-552.986450	-114.983238	88.187531	-590.501648	253.674057	1369.008423	-475.220154	-70.375954	1367.607422	-507.738312	114.444641	1389.738159	-519.921814	131.815109	1663.782104	-652.716858	331.685089	1126.378662	-487.153870	-172.655075	1131.973511	-535.518127	365.362610	881.044922	-362.924042	-137.705994	895.792542	-502.460999	114.251152	960.714111	609.166931	10.897696	936.674622	606.839050	167.417770
-568.350464	185.566956	873.835632	-514.166443	30.233788	863.477722	-617.594177	192.031265	498.594238	-570.268433	-75.357170	499.816895	-589.187500	173.436722	87.347496	-552.983459	-115.001183	88.127197	-590.522888	254.705322	1368.745728	-475.816315	-69.563766	1367.586670	-508.048279	115.273392	1389.594849	-520.261841	133.099777	1663.594482	-652.508179	332.570496	1126.017578	-487.690247	-171.648788	1131.826538	-535.401123	365.966217	880.626709	-363.026825	-136.758102	895.961792	-502.681152	115.224464	960.624878	609.262878	10.899343	936.698853	606.897095	167.427322
-568.138489	186.935654	873.844971	-514.492432	31.328312	863.357178	-617.524048	192.818054	498.674500	-570.375793	-74.685219	499.654266	-589.254761	173.503433	87.370941	-552.770386	-114.950775	88.097519	-590.609680	255.705841	1368.426392	-476.507843	-68.723579	1367.555542	-508.339386	116.182648	1389.497070	-520.550964	134.320602	1663.413330	-652.345825	333.523315	1125.708008	-488.169525	-170.836929	1131.780640	-535.325989	366.494080	880.229858	-363.038849	-135.791748	896.168457	-502.734497	116.233246	960.585205	609.348694	10.931575	936.713684	606.959167	167.431580
-568.242798	187.936523	873.755981	-514.957458	32.304131	863.233093	-617.588501	193.736633	498.688812	-570.481506	-74.084633	499.520569	-589.382813	173.577347	87.426491	-552.784058	-114.934692	88.067612	-590.586731	256.859497	1368.202515	-477.213989	-67.839394	1367.531250	-508.637299	117.094887	1389.329102	-520.894165	135.613266	1663.250732	-652.190369	334.470947	1125.418701	-488.733276	-169.826813	1131.678101	-535.254211	366.969482	879.789185	-363.104309	-134.819092	896.358093	-502.989471	117.120781	960.473938	609.441956	10.959046	936.733276	606.988159	167.439087
-567.919617	189.841293	873.779236	-515.306946	33.636326	863.103882	-617.321594	194.303909	498.631256	-570.537842	-73.339432	499.296478	-589.588928	173.621552	87.394341	-552.682861	-114.863449	88.004189	-590.598083	257.946777	1367.869263	-477.962952	-66.973656	1367.516602	-508.960754	118.050896	1389.209595	-521.218933	136.817291	1663.091553	-652.047607	335.411041	1125.039063	-489.286102	-168.895294	1131.597168	-535.254761	367.451202	879.278564	-363.229370	-133.879272	896.532471	-503.006622	118.454605	960.443909	609.505432	10.909582	936.733459	607.024170	167.395981
-567.766663	191.214157	873.719299	-515.618225	34.779488	862.987976	-617.538025	195.525070	498.866028	-570.646423	-72.620552	499.151459	-589.637085	173.770538	87.483612	-552.649719	-114.805206	87.960526	-590.615479	259.155762	1367.581787	-478.684601	-66.073250	1367.465454	-509.290558	119.040627	1389.077271	-521.607910	138.085144	1662.936768	-651.943726	336.383301	1124.674927	-489.892456	-167.867416	1131.451904	-535.270813	367.844116	878.780273	-363.250458	-132.906982	896.750977	-503.093079	119.551834	960.370605	609.622559	10.895589	936.723938	607.063660	167.390396
-567.709839	192.556641	873.619873	-516.092651	35.996971	862.846008	-617.536011	196.409332	498.920471	-570.757263	-71.943176	498.977264	-589.759399	173.853836	87.468689	-552.613831	-114.730782	87.902481	-590.536926	260.390961	1367.347534	-479.493683	-65.112961	1367.395264	-509.612366	120.027702	1388.967529	-522.013550	139.283600	1662.791504	-651.866211	337.383026	1124.332397	-490.519287	-166.916397	1131.364868	-535.328979	368.259552	878.238281	-363.340790	-131.915710	896.964294	-503.275635	120.679253	960.249634	609.748840	10.875850	936.685364	607.138062	167.392960
-567.583740	194.029388	873.539551	-516.421448	37.187347	862.705688	-617.456421	197.322281	498.890869	-570.813782	-71.248177	498.857269	-589.827820	173.941833	87.492630	-552.502197	-114.640350	87.894920	-590.499878	261.665588	1367.116211	-480.301636	-64.186630	1367.348389	-509.958923	121.109230	1388.826294	-522.429993	140.532990	1662.638794	-651.799866	338.432373	1123.973755	-491.170746	-165.922958	1131.349487	-535.372925	368.618744	877.683655	-363.477783	-131.034256	897.179077	-503.367065	121.854889	960.145874	609.914795	10.869951	936.664673	607.236511	167.372711
-567.657776	195.369705	873.575989	-516.800354	38.319626	862.587524	-617.731689	198.380508	498.972687	-570.917664	-70.471085	498.686462	-590.234497	173.961014	87.538086	-552.518311	-114.552002	87.823753	-590.496521	263.009186	1366.799194	-481.136658	-63.141613	1367.300171	-510.302582	122.194878	1388.723389	-522.845825	141.768631	1662.504150	-651.757568	339.464905	1123.610352	-491.846680	-164.844376	1131.204590	-535.468201	368.973175	877.149292	-363.527802	-130.054825	897.425293	-503.598114	122.914894	960.118713	610.055664	10.839303	936.623352	607.329163	167.356583
-567.411499	196.694870	873.372925	-517.079773	39.572865	862.457947	-617.794983	199.462708	499.117218	-570.893738	-69.569496	498.490784	-590.163452	174.089493	87.603752	-552.385742	-114.430443	87.804108	-590.485107	264.369263	1366.597656	-481.987885	-62.089867	1367.251709	-510.697510	123.351021	1388.612183	-523.350403	143.042679	1662.366211	-651.718872	340.551758	1123.286621	-492.514496	-163.773102	1131.142334	-535.522705	369.260651	876.582581	-363.633270	-129.105042	897.710815	-503.615234	124.114502	959.958496	610.195068	10.801212	936.600037	607.438477	167.303452
-567.349243	198.087418	873.284180	-517.417236	40.758713	862.375244	-616.708374	198.461349	498.522583	-570.836853	-68.745216	498.322540	-590.183105	174.181076	87.400215	-552.192139	-114.320663	87.760040	-590.503174	265.775726	1366.306396	-482.826385	-61.020927	1367.232300	-511.087280	124.530098	1388.459717	-523.832581	144.295135	1662.251953	-651.663391	341.678406	1122.921509	-493.289490	-162.570740	1131.044434	-535.564148	369.539490	876.118774	-363.800018	-128.169922	897.938049	-503.759247	125.298515	959.882202	610.363220	10.783488	936.565735	607.549622	167.256561
-567.357910	199.477890	873.200073	-517.776428	42.030724	862.283691	-616.700439	199.052902	498.450897	-570.778442	-67.858543	498.155090	-590.194397	174.310303	87.429298	-552.148315	-114.205925	87.709007	-590.533325	267.220062	1366.131104	-483.659027	-59.881359	1367.181763	-511.511871	125.775017	1388.340942	-524.380432	145.605621	1662.129639	-651.636658	342.854309	1122.576172	-494.030975	-161.452866	1131.017090	-535.769470	369.936249	875.540344	-363.965363	-127.204216	898.247925	-503.957550	126.529625	959.806763	610.526733	10.730484	936.528748	607.668213	167.199158
-567.273132	200.758911	873.041565	-518.035034	43.192097	862.142944	-616.955933	200.374512	498.619354	-570.716125	-67.038094	498.020111	-590.406921	174.359863	87.492775	-552.113159	-114.104240	87.675850	-590.578491	268.732697	1365.848877	-484.602631	-58.624737	1367.131104	-511.948120	127.030991	1388.193848	-524.923035	146.920822	1661.992310	-651.562378	343.981812	1122.223389	-494.843048	-160.221344	1130.900391	-535.801697	370.266174	874.983459	-364.181915	-126.293480	898.492004	-504.051270	127.669998	959.665039	610.706177	10.712047	936.491943	607.784546	167.180511
-567.165955	202.175797	872.843079	-518.407288	44.603573	862.028076	-616.925354	201.453369	498.540649	-570.619934	-66.164108	497.809082	-590.413513	174.463165	87.504822	-552.091858	-113.976097	87.638847	-590.609680	270.301727	1365.597778	-485.623932	-57.344376	1366.926758	-512.360291	128.383606	1388.099243	-525.506531	148.313873	1661.877686	-651.496033	345.178131	1121.816284	-495.697113	-159.088272	1130.872192	-535.904175	370.650330	874.417664	-364.471344	-125.335838	898.732666	-504.199036	129.009949	959.519287	610.940735	10.641794	936.446777	607.930481	167.144150
-567.066528	203.702423	872.727844	-518.616577	45.897942	861.886292	-616.655334	201.904358	498.351440	-570.338196	-65.220840	497.609772	-590.408325	174.538864	87.470009	-551.935181	-113.874619	87.608330	-590.638367	271.915863	1365.272217	-486.562408	-56.063229	1366.910400	-512.858154	129.748764	1387.930420	-526.092651	149.715149	1661.735718	-651.457825	346.437988	1121.415771	-496.521484	-157.804077	1130.824463	-536.025513	371.055725	873.792053	-364.708221	-124.428467	898.976196	-504.290131	130.308563	959.412659	611.183411	10.565014	936.424438	608.087280	167.087051
-566.953735	205.114899	872.555054	-518.989746	47.349686	861.789490	-616.942566	203.387741	498.525604	-570.093079	-64.337387	497.444061	-590.678040	174.564774	87.542397	-551.864502	-113.729576	87.602051	-590.704651	273.572418	1365.017944	-487.476837	-54.711716	1366.872803	-513.338013	131.152512	1387.790894	-526.753418	151.159073	1661.601074	-651.393372	347.729919	1121.038330	-497.379944	-156.560822	1130.835571	-536.017334	371.467773	873.251465	-365.071930	-123.427452	899.274170	-504.440308	131.660675	959.291016	611.475464	10.487434	936.414978	608.260071	167.069595
-566.764954	206.592361	872.386536	-519.208313	48.677410	861.689148	-616.605591	203.979156	498.296692	-569.827209	-63.455082	497.242493	-590.518860	174.716690	87.522285	-551.928589	-113.604744	87.599358	-590.798706	275.232727	1364.723999	-488.395325	-53.330070	1366.866211	-513.847900	132.621384	1387.669312	-527.448181	152.643478	1661.478516	-651.375549	349.107544	1120.630005	-498.413910	-155.737701	1130.934570	-536.033020	371.911682	872.640137	-365.417297	-122.531921	899.555420	-504.513947	132.978806	959.186096	611.744568	10.465119	936.404358	608.411011	167.043076
-566.734497	208.218491	872.236877	-519.817932	50.370552	861.660461	-616.640381	204.874939	498.266479	-569.395691	-62.469074	496.982880	-590.556152	174.814011	87.526413	-551.866638	-113.460533	87.593971	-590.906311	276.967560	1364.439575	-489.337250	-51.921062	1366.880127	-514.323853	134.091736	1387.546143	-527.993164	154.176208	1661.366455	-651.293396	350.482880	1120.180420	-499.354980	-154.154984	1130.833496	-535.894714	372.407715	872.176086	-365.855347	-121.594345	899.783203	-504.825439	134.547836	959.111267	612.020935	10.425879	936.414856	608.572327	166.986588
-566.477844	209.707214	871.982727	-519.819153	51.636211	861.443176	-616.668396	205.973206	498.182190	-568.925049	-61.556141	496.813293	-590.625061	174.901352	87.556709	-551.817627	-113.290634	87.602226	-590.997742	278.721832	1364.134766	-490.294403	-50.490582	1366.856445	-514.849365	135.598465	1387.411011	-528.743591	155.786591	1661.232544	-651.233459	351.868591	1119.720215	-500.331909	-153.050781	1130.947388	-535.880981	373.049072	871.617371	-366.334747	-120.632378	900.048889	-504.754913	135.857681	958.903137	612.299866	10.367012	936.420288	608.753052	166.925079
-566.291626	211.331268	871.762695	-520.299500	53.318802	861.328552	-617.031067	207.549286	498.450378	-568.264343	-60.682617	496.402649	-590.801880	175.023697	87.626587	-551.717346	-113.123749	87.618729	-591.127075	280.457581	1363.785889	-491.304993	-49.015594	1366.876831	-515.412048	137.197510	1387.280273	-529.383484	157.429367	1661.105591	-651.178284	353.375946	1119.252563	-501.311432	-151.763916	1131.015259	-535.741211	373.654999	871.000244	-366.824677	-119.676834	900.342041	-504.951416	137.396301	958.762817	612.591736	10.331038	936.445129	608.929199	166.873672
-566.049988	213.005722	871.520935	-520.482788	54.806652	861.203430	-617.153625	208.775116	498.467743	-567.638611	-59.748295	496.313751	-590.862000	175.189484	87.593292	-551.815674	-112.965027	87.617691	-591.302124	282.324738	1363.392578	-492.511688	-47.444164	1366.794434	-515.976990	138.801437	1387.093628	-530.093811	159.147919	1660.957642	-651.122925	354.914276	1118.765991	-502.355713	-150.374939	1130.967651	-535.536682	374.340576	870.510132	-367.468414	-118.738037	900.503540	-505.022217	138.904724	958.624817	612.910400	10.302339	936.441284	609.121521	166.833282
-565.696045	214.588226	871.319031	-520.475708	56.201687	861.046509	-616.917419	209.395935	498.176941	-566.797180	-58.755791	496.060791	-590.864380	175.353409	87.546608	-551.851257	-112.779846	87.587952	-591.477661	284.155029	1363.071777	-493.556488	-45.872398	1366.812988	-516.535889	140.418198	1386.925049	-530.792664	160.912842	1660.785400	-651.059326	356.481934	1118.240356	-503.373047	-148.722031	1130.875122	-535.299377	375.143463	869.987122	-368.030670	-117.790588	900.670349	-504.940155	140.298920	958.491272	613.247620	10.264941	936.444946	609.352356	166.804733
-565.432312	216.234467	871.026550	-520.834412	57.809776	860.942139	-617.091003	210.515717	498.103851	-565.854675	-57.883389	495.803131	-591.014343	175.516815	87.534866	-552.107056	-112.640686	87.634422	-591.650696	285.981781	1362.693848	-494.572754	-44.292309	1366.784668	-517.075439	142.087021	1386.759766	-531.457642	162.717896	1660.619507	-651.013977	358.184296	1117.728394	-504.415710	-147.341827	1131.043945	-535.011230	375.933319	869.386353	-368.776611	-116.836632	900.902161	-505.074341	141.857712	958.332214	613.529175	10.268998	936.422546	609.532959	166.771133
-565.125977	217.945877	870.767151	-521.049561	59.306885	860.783203	-617.586243	212.180038	498.322937	-564.678467	-56.971668	495.531952	-591.211792	175.654312	87.599739	-552.306519	-112.485237	87.646645	-591.889160	287.857147	1362.234375	-495.620453	-42.687801	1366.812866	-517.659058	143.825760	1386.602783	-532.139404	164.575455	1660.448242	-650.929810	359.915283	1117.205688	-505.453674	-145.692780	1131.013794	-534.721191	376.863586	868.902893	-369.432434	-115.863091	901.104126	-505.142548	143.353882	958.175476	613.819763	10.256027	936.420532	609.739685	166.722000
-564.801331	219.593781	870.542236	-521.272400	60.922737	860.663513	-617.762207	213.284836	498.265472	-562.760864	-55.748318	494.885101	-591.505737	175.775024	87.561874	-552.178589	-112.304726	87.679550	-592.087097	289.782379	1361.890869	-496.659821	-41.017857	1366.856445	-518.242493	145.563324	1386.405396	-532.923706	166.489990	1660.228394	-650.836548	361.611145	1116.676758	-506.564484	-144.153580	1131.134766	-534.231140	377.720032	868.463196	-370.244354	-114.906891	901.342346	-505.212860	144.878479	958.058228	614.110291	10.238349	936.428589	609.960632	166.694611
-564.405457	221.244247	870.247864	-521.397522	62.382622	860.475952	-617.943726	214.463364	498.148773	-561.002747	-54.837135	494.685394	-591.517578	175.983231	87.546799	-552.347473	-112.126579	87.776207	-592.310730	291.735382	1361.446899	-497.687805	-39.346012	1366.912354	-518.815979	147.322906	1386.232056	-533.588501	168.466232	1660.053101	-650.731750	363.389130	1116.142334	-507.653015	-142.757874	1131.327148	-533.852356	378.742889	867.929749	-371.080536	-113.885040	901.517578	-505.210693	146.326523	957.876953	614.435791	10.239782	936.434387	610.212830	166.669556
-564.080933	222.853958	870.002014	-521.634949	63.886864	860.371887	-617.886780	215.335739	497.929718	-558.450562	-53.458557	494.357819	-591.620178	176.177612	87.503471	-552.139832	-111.912460	87.805656	-592.562988	293.704224	1360.990112	-498.725586	-37.633198	1366.947510	-519.362305	149.100632	1386.069946	-534.087646	170.438049	1659.934326	-650.612061	365.269104	1115.582153	-508.767639	-141.205811	1131.472412	-533.414917	379.910736	867.455383	-371.984344	-112.921753	901.712402	-505.317291	147.785690	957.767761	614.737000	10.199216	936.448242	610.467346	166.632797
-563.702271	224.530151	869.722900	-521.824524	65.375778	860.262390	-618.448425	217.125259	498.062286	-556.006531	-52.500637	494.132599	-591.901917	176.346100	87.520905	-552.311951	-111.742310	87.933380	-592.728760	295.673309	1360.575928	-499.785583	-35.871784	1366.974121	-519.982971	150.918854	1385.860352	-534.688721	172.474060	1659.727173	-650.441040	367.102875	1115.011719	-509.948578	-139.604462	1131.582520	-532.997070	381.231354	866.991333	-372.932648	-111.977257	901.874207	-505.389160	149.279663	957.644897	615.031860	10.178641	936.455688	610.698547	166.602386
-563.296204	226.111084	869.366028	-522.020447	66.798805	860.133789	-618.378296	217.794022	497.734650	-553.280212	-51.559753	493.871735	-591.986267	176.536728	87.406883	-552.701782	-111.509193	88.058640	-592.953369	297.658325	1360.072632	-500.833496	-34.142303	1367.017822	-520.573364	152.771713	1385.625732	-535.248962	174.554520	1659.526123	-650.289246	368.993958	1114.462524	-511.144623	-137.944550	1131.651733	-532.523315	382.591461	866.555481	-373.924744	-110.945221	902.044128	-505.466766	150.717117	957.478638	615.333313	10.173181	936.439392	610.956482	166.607803
-562.917786	227.724747	869.073364	-522.323547	68.339035	860.040344	-618.861816	219.294281	497.706116	-550.044556	-50.649174	493.529541	-592.193481	176.752731	87.401093	-552.767700	-111.181664	88.272644	-593.153870	299.679230	1359.661011	-501.898865	-32.358543	1367.037842	-521.139099	154.617081	1385.428345	-535.785400	176.668594	1659.306152	-650.078918	370.927368	1113.881958	-512.371338	-136.243118	1131.728271	-531.900452	384.011780	866.219055	-374.992859	-109.941353	902.210327	-505.612274	152.197922	957.363220	615.610901	10.148496	936.440430	611.174866	166.598816
-562.483521	229.307999	868.823853	-522.576111	69.743858	859.949951	-619.188477	220.418701	497.633301	-546.498169	-49.794979	493.257019	-592.342529	176.988419	87.367630	-552.721008	-110.722954	88.581764	-593.323364	301.683105	1359.223389	-502.943665	-30.553247	1367.040894	-521.639038	156.476181	1385.211792	-536.302185	178.785645	1659.069946	-649.889587	372.902374	1113.390747	-513.580872	-134.670197	1131.897827	-531.438843	385.456940	865.763062	-376.050964	-108.929474	902.382080	-505.717194	153.566971	957.276611	615.889282	10.114923	936.454468	611.441833	166.584030
-562.113525	230.825348	868.536804	-522.948181	71.232422	859.916321	-619.696411	221.756516	497.526855	-542.557129	-48.886112	492.972168	-592.517090	177.235947	87.335449	-552.658569	-110.214149	88.957535	-593.463074	303.695099	1358.761475	-503.895508	-28.786823	1367.129639	-522.194092	158.348999	1384.967773	-536.708862	180.925720	1658.817139	-649.684998	374.914307	1112.848267	-514.868469	-133.058823	1132.091797	-530.944458	387.024384	865.410889	-377.240753	-107.929039	902.554382	-505.939026	154.986435	957.207092	616.157898	10.052347	936.467468	611.719910	166.522232
-561.720337	232.313995	868.177185	-523.262695	72.504196	859.842163	-620.082642	222.917053	497.359161	-538.470764	-48.101101	492.729523	-592.699036	177.513474	87.279243	-552.628845	-109.639305	89.471733	-593.692688	305.728180	1358.347046	-505.071655	-26.910866	1367.064575	-522.726257	160.255280	1384.737671	-537.204041	183.115585	1658.585205	-649.511902	376.978180	1112.367432	-516.179626	-131.416626	1132.204956	-530.572998	388.658386	864.955078	-378.395477	-106.895767	902.650818	-506.121277	156.307312	957.079590	616.451355	9.994235	936.480286	612.015442	166.485794
-561.297119	233.653549	867.841492	-523.614380	73.757843	859.850281	-620.642944	224.272964	497.207550	-534.096130	-47.228928	492.519653	-592.364441	177.499603	87.281761	-552.529358	-108.842590	90.080246	-593.820557	307.757874	1357.873779	-506.154755	-25.107313	1367.045898	-523.289551	162.176437	1384.480225	-537.599121	185.306305	1658.281494	-649.302429	379.128754	1111.847412	-517.524902	-129.743973	1132.313354	-530.068542	390.288544	864.589050	-379.639130	-105.886124	902.805359	-506.353607	157.557175	957.022095	616.757385	9.993688	936.480652	612.307739	166.481155
-560.852112	234.950577	867.499146	-524.035339	75.023796	859.777893	-621.116211	225.461868	497.070557	-529.681641	-46.513474	492.303711	-593.173523	178.129517	87.127396	-552.301514	-107.941490	90.812164	-593.921814	309.788483	1357.439697	-507.253693	-23.305210	1367.000000	-523.826050	164.066330	1384.184082	-538.026001	187.563812	1657.919067	-649.079895	381.208679	1111.371704	-518.896301	-128.118454	1132.346069	-529.532715	392.007141	864.241882	-380.885010	-104.844162	902.867798	-506.599396	158.735352	956.918396	617.042725	9.967134	936.473877	612.599304	166.455048
-560.359497	236.115372	867.142822	-524.364014	76.189278	859.794250	-621.552612	226.848114	497.011292	-525.318665	-45.745609	492.153534	-593.344116	178.450272	87.066185	-552.274902	-106.835144	91.643105	-594.059265	311.815796	1356.983887	-508.343323	-21.509022	1366.939453	-524.366333	165.913681	1383.850830	-538.318787	189.720688	1657.570068	-648.858521	383.353516	1110.850098	-520.321106	-126.345016	1132.315796	-529.104309	393.801941	863.874207	-382.180908	-103.796928	902.931396	-506.841980	159.854996	956.874329	617.313538	9.933025	936.486755	612.876038	166.403473
-559.889648	237.206833	866.810913	-524.778870	77.300377	859.757996	-621.855164	227.903809	496.803497	-520.975830	-45.002647	491.932404	-592.895325	178.463715	87.114532	-552.020752	-105.531601	92.546974	-594.159668	313.828156	1356.484375	-509.511139	-19.688280	1366.915771	-524.877258	167.738037	1383.539429	-538.617554	191.894669	1657.185059	-648.657715	385.503082	1110.381958	-521.799133	-124.811867	1132.368286	-528.632019	395.575378	863.539673	-383.524994	-102.770721	902.968445	-507.122314	160.860031	956.810425	617.577576	9.918244	936.493469	613.151123	166.369156
-559.483276	238.203140	866.472473	-525.148804	78.199493	859.736023	-622.081909	229.100983	496.649139	-516.634827	-44.100666	491.736603	-593.621277	178.876587	87.020432	-551.873169	-104.050392	93.547150	-594.214478	315.762634	1356.033936	-510.605377	-18.004322	1366.837402	-525.400208	169.553604	1383.156494	-538.871277	194.082642	1656.757080	-648.425171	387.673981	1109.846313	-523.273193	-123.105659	1132.358887	-528.126587	397.399689	863.162292	-384.861267	-101.782188	902.991150	-507.441376	161.741882	956.759033	617.827820	9.888916	936.507080	613.392456	166.339355
-559.065430	239.217484	866.126709	-525.529846	79.172371	859.632568	-622.175720	230.109177	496.577942	-512.561157	-43.295326	491.592377	-593.631042	179.107056	87.041817	-551.725830	-102.341515	94.539185	-594.225830	317.647034	1355.500488	-511.735107	-16.329256	1366.754761	-525.948975	171.372253	1382.744019	-539.108582	196.267883	1656.286499	-648.233398	389.847229	1109.311890	-524.808777	-121.465469	1132.333130	-527.674683	399.240051	862.779053	-386.285614	-100.725746	902.937195	-507.739929	162.630966	956.655762	618.050171	9.858249	936.513489	613.608215	166.326080
-558.655212	240.049774	865.762634	-525.867004	80.002930	859.525452	-622.134827	231.084991	496.380432	-508.638611	-42.453808	491.444000	-593.350098	179.149307	87.064682	-551.645508	-100.418358	95.638519	-594.255371	319.556213	1354.978638	-512.901062	-14.748112	1366.596924	-526.467285	173.094574	1382.343384	-539.343079	198.435974	1655.880615	-648.033875	392.036377	1108.773804	-526.368103	-119.824692	1132.253418	-527.202576	401.133942	862.355530	-387.728607	-99.710350	902.880676	-508.039063	163.377853	956.546204	618.269958	9.846156	936.516174	613.818054	166.321655
-558.275818	240.903885	865.402832	-526.163086	80.831604	859.375610	-622.060913	231.952850	496.286407	-504.949890	-41.589649	491.394928	-593.464844	179.259018	87.042824	-551.222595	-98.221413	96.803551	-594.288513	321.350555	1354.419922	-514.077820	-13.244130	1366.449341	-526.973877	174.770767	1381.961548	-539.549255	200.586456	1655.450806	-647.851318	394.231232	1108.196167	-527.951355	-118.144341	1132.116211	-526.795105	403.082092	861.900696	-389.215424	-98.663101	902.741577	-508.339661	164.124008	956.418762	618.461487	9.836102	936.501709	614.026245	166.302795
-557.911804	241.799072	865.052979	-526.468689	81.692856	859.220947	-621.884888	232.686478	496.153656	-501.479370	-40.814709	491.427734	-593.595886	179.346436	87.018517	-550.762268	-95.555183	97.971123	-594.274170	323.036316	1353.850830	-515.211365	-11.834448	1366.328857	-527.470642	176.346283	1381.628418	-539.704529	202.696777	1655.057007	-647.624634	396.443542	1107.613770	-529.544800	-116.612770	1132.047607	-526.336731	404.994202	861.437500	-390.722992	-97.676270	902.634949	-508.647552	164.903748	956.290588	618.640381	9.786872	936.489502	614.232849	166.280869
-557.549255	242.663513	864.754517	-526.663391	82.470078	859.083252	-621.759827	233.422958	496.057312	-498.119568	-40.057640	491.629089	-593.632263	179.394821	87.050468	-550.186951	-92.100746	99.141174	-594.342651	324.707672	1353.317261	-516.453979	-10.452669	1366.249634	-528.000854	177.864105	1381.330078	-539.841980	204.784470	1654.716309	-647.385254	398.551758	1107.055908	-531.126892	-115.039749	1131.873901	-525.954651	406.998322	860.977966	-392.284821	-96.638924	902.513977	-508.898376	165.631805	956.194214	618.804688	9.776740	936.471619	614.406677	166.235458
-557.233215	243.436050	864.457642	-526.914612	83.385323	859.044739	-621.637817	233.964035	496.054230	-495.062469	-39.458477	491.960510	-593.549194	179.385529	87.055679	-550.003052	-87.917854	100.237846	-594.403442	326.329437	1352.825317	-517.682312	-9.177380	1366.209473	-528.549927	179.295288	1381.084229	-540.002319	206.838593	1654.429688	-647.153870	400.791229	1106.541626	-532.802124	-113.531898	1131.800293	-525.598267	408.930695	860.528564	-393.903564	-95.586212	902.400208	-509.212921	166.443069	956.149109	618.964233	9.749082	936.445007	614.570557	166.225113
-556.821350	244.325272	864.249512	-526.973694	84.260704	859.087402	-621.478271	234.422714	496.087891	-492.072540	-38.655807	492.399292	-593.504211	179.346390	87.059265	-548.660522	-82.992989	101.229019	-594.477051	327.752808	1352.400269	-518.894531	-7.964070	1366.198364	-529.059692	180.655273	1380.898071	-540.147217	208.849182	1654.167969	-646.859558	402.877838	1106.088989	-534.471252	-112.036446	1131.749268	-525.282959	410.960999	860.082458	-395.584198	-94.585030	902.316589	-509.375671	167.309265	956.184204	619.099121	9.721038	936.417664	614.745178	166.163040
-556.640564	245.294662	864.095581	-527.436157	85.257065	859.156372	-621.412598	234.842606	496.133667	-489.341736	-37.836140	492.844086	-593.446411	179.299255	87.069267	-547.786804	-77.855232	102.403755	-594.472473	329.257263	1352.043579	-520.019531	-6.780855	1366.293701	-529.538086	181.948456	1380.841064	-540.257935	210.809479	1653.971436	-646.529358	404.982452	1105.657959	-536.120239	-110.537567	1131.765259	-525.005798	412.968658	859.676880	-397.275208	-93.586342	902.226074	-509.753052	168.247864	956.224243	619.226868	9.728192	936.399902	614.863770	166.197510
-556.398743	246.256516	864.006287	-527.688721	86.103157	859.426208	-621.313538	235.242798	496.146484	-486.849640	-36.860527	493.421692	-593.406433	179.271439	87.121208	-547.185425	-72.436310	103.689720	-594.549255	330.602417	1351.743164	-521.105957	-5.649926	1366.451416	-530.073547	183.235748	1380.842651	-540.422546	212.731140	1653.841064	-646.224426	406.964142	1105.380615	-537.750000	-109.069656	1131.867188	-524.795227	415.002289	859.307800	-399.007141	-92.576996	902.212891	-510.014771	169.213745	956.399597	619.301636	9.715284	936.376770	614.977600	166.172836
-556.080139	246.996628	863.957703	-527.787476	87.026436	859.846313	-621.111145	235.610001	496.195343	-484.191803	-35.471008	493.961029	-593.396423	179.272202	87.153572	-545.423645	-66.682961	104.711761	-594.619202	331.983704	1351.504272	-522.191895	-4.515477	1366.692749	-530.552673	184.446167	1380.887085	-540.583252	214.576553	1653.750000	-645.791382	408.912903	1105.172485	-539.419250	-107.634415	1131.970947	-524.901001	417.531464	859.132813	-400.836182	-91.650841	902.216553	-510.158875	170.195801	956.665955	619.393005	9.704245	936.359009	615.095032	166.161774
-555.726318	247.696381	863.956543	-527.845398	87.795631	860.311035	-620.824280	235.969879	496.196075	-481.848297	-34.209862	494.618408	-593.370117	179.253174	87.168983	-543.910278	-60.745342	105.729172	-594.741638	333.275421	1351.410889	-523.225037	-3.452622	1366.984131	-531.034790	185.621780	1381.008545	-540.746826	216.345734	1653.722168	-645.381958	410.676208	1105.072021	-541.112305	-106.362434	1132.305298	-524.741943	419.617371	858.958496	-402.663452	-90.725838	902.302734	-510.231812	171.085846	956.966187	619.501221	9.680021	936.343201	615.226868	166.156281
-555.369385	248.360748	864.032898	-527.944275	88.535095	860.843262	-620.499451	236.239441	496.237213	-479.567963	-32.694164	495.284058	-593.227356	179.142334	87.211365	-542.175598	-54.694347	106.833397	-594.768799	334.562256	1351.420776	-524.147400	-2.406936	1367.341064	-531.452148	186.790649	1381.255859	-540.940491	218.065475	1653.750122	-645.024109	412.480438	1105.194946	-542.772827	-104.992561	1132.634399	-524.528870	421.420837	858.780396	-404.554932	-89.838257	902.457947	-510.285614	171.937332	957.325745	619.594849	9.690099	936.320862	615.336975	166.163177
-555.039673	248.945404	864.164185	-528.075745	89.114769	861.381653	-620.168335	236.471786	496.285767	-477.413269	-31.088024	495.965118	-593.245850	179.081436	87.245644	-540.140442	-48.581081	107.954765	-594.956177	335.793915	1351.548462	-525.173828	-1.356320	1367.740601	-531.935242	187.904724	1381.540894	-541.169189	219.697861	1653.839844	-644.658508	414.118011	1105.330322	-544.464417	-103.732819	1133.060303	-524.520752	423.552948	858.853149	-406.450104	-88.988380	902.620483	-510.326111	172.646317	957.701904	619.667358	9.676085	936.303772	615.438416	166.153458
-554.652832	249.563858	864.331726	-528.204895	89.595245	861.914795	-619.714722	236.669601	496.314758	-475.305756	-29.465508	496.591614	-593.234192	178.987808	87.273575	-537.964783	-42.497807	108.930786	-595.150818	336.968414	1351.785889	-526.076843	-0.342009	1368.185547	-532.396851	189.036835	1381.865356	-541.409851	221.045959	1653.986084	-644.338257	415.712158	1105.639404	-546.094360	-102.471100	1133.491821	-524.493164	425.457306	858.935608	-408.348999	-88.137230	902.879395	-510.324432	173.287308	958.090454	619.748596	9.664255	936.285706	615.535156	166.120880
-554.290833	250.090103	864.527527	-528.338928	90.038521	862.498718	-619.293274	236.962158	496.376831	-473.243622	-27.682554	497.198730	-593.190857	178.877518	87.324089	-535.648010	-36.357754	109.867577	-595.278931	338.170319	1352.044922	-526.985657	0.673477	1368.674194	-532.796326	190.085510	1382.196167	-541.702576	222.557831	1654.158813	-643.991516	417.130829	1105.968994	-547.708862	-101.272171	1134.005981	-524.624390	427.686981	859.210022	-410.271942	-87.340096	903.148743	-510.324860	173.885010	958.513245	619.811340	9.649680	936.270630	615.615540	166.082870
-553.833313	250.568619	864.700317	-528.397461	90.410316	863.048218	-618.913086	237.252167	496.435272	-471.213623	-25.849617	497.788574	-593.239441	178.777206	87.372711	-533.231995	-30.187368	110.714310	-595.293457	339.327301	1352.374756	-527.772522	1.693142	1369.198975	-533.190308	191.150055	1382.622437	-541.987000	223.927353	1654.366455	-643.721680	418.587311	1106.338135	-549.285278	-100.176483	1134.588379	-524.626892	429.568909	859.483643	-412.170929	-86.598198	903.418396	-510.235413	174.413437	958.906006	619.899170	9.678877	936.251099	615.681274	166.126923
-553.345581	250.973450	864.888428	-528.385010	90.687897	863.623291	-618.383057	237.489059	496.459106	-469.153625	-23.849669	498.300842	-593.673706	178.793701	87.351929	-530.416992	-24.083782	111.503777	-595.434204	340.415680	1352.766968	-528.592773	2.605329	1369.722168	-533.574463	192.179779	1383.052124	-542.333313	225.294922	1654.618408	-643.477173	419.913025	1106.758057	-550.798401	-99.087013	1135.168457	-524.872009	431.831726	859.977966	-414.084595	-85.878601	903.713135	-510.102203	174.870926	959.320618	619.939636	9.629763	936.265808	615.733521	166.111069
-552.839478	251.307999	865.072083	-528.406982	90.877274	864.233154	-617.903992	237.650085	496.504944	-467.232513	-21.720749	498.811432	-593.765930	178.648056	87.394554	-527.504272	-17.994944	112.116989	-595.585510	341.505035	1353.168945	-529.443420	3.554172	1370.227051	-534.022156	193.145767	1383.507080	-542.688599	226.572845	1654.908203	-643.312561	421.191986	1107.200684	-552.319885	-97.976639	1135.690308	-524.857117	433.499268	860.364258	-416.008850	-85.266579	904.001953	-509.975494	175.262787	959.749023	620.034729	9.636264	936.272705	615.822876	166.081528
-552.267578	251.592194	865.217102	-528.428711	91.070686	864.824341	-617.778137	238.022964	496.635559	-465.337036	-19.461121	499.273132	-593.987488	178.535751	87.454353	-524.196960	-12.002998	112.605255	-595.582092	342.598236	1353.606079	-530.211243	4.467266	1370.773682	-534.388306	194.121597	1383.979126	-543.080750	227.796539	1655.248047	-643.209412	422.535187	1107.747559	-553.795349	-97.157509	1136.377441	-524.806274	435.096863	860.713745	-417.848145	-84.657944	904.353027	-509.820374	175.632324	960.149902	620.092285	9.645628	936.275330	615.887939	166.093338
-551.663452	251.812500	865.385376	-528.479248	91.212730	865.435242	-617.864136	238.493759	496.834015	-463.525269	-17.045639	499.643372	-594.320679	178.354019	87.524696	-520.706177	-6.047668	112.952621	-595.581787	343.608856	1354.046875	-530.982666	5.366179	1371.287842	-534.718018	195.012451	1384.455078	-543.508240	228.955093	1655.579834	-643.131104	423.766418	1108.217651	-555.234436	-96.201775	1136.914307	-524.788391	436.646729	861.150757	-419.642639	-84.089249	904.679871	-509.666382	175.931442	960.573364	620.177063	9.620218	936.290344	615.965271	166.086487
-551.011780	251.946198	865.513733	-528.522095	91.298965	865.973083	-617.085327	238.556671	496.894135	-461.813324	-14.501025	500.072601	-594.223206	178.295395	87.606567	-516.762329	-0.236123	113.083740	-595.597168	344.600677	1354.489014	-531.770325	6.169373	1371.810425	-535.099976	195.887375	1384.909546	-543.958618	230.025635	1655.907104	-643.127258	425.053894	1108.732544	-556.635254	-95.367989	1137.497192	-524.745972	438.074890	861.534607	-421.346893	-83.614944	904.998352	-509.477631	176.135117	960.938965	620.231506	9.617944	936.288757	616.014404	166.079117
-550.434998	251.998276	865.634827	-528.637146	91.337029	866.533325	-617.023804	238.935989	496.993713	-460.281738	-11.847907	500.414612	-594.407715	178.148331	87.675919	-512.814270	5.551416	113.114494	-595.354736	345.471741	1354.764038	-532.555603	7.016859	1372.221436	-535.394287	196.682083	1385.378052	-544.418152	231.075928	1656.223633	-643.061646	426.269043	1109.214966	-558.003113	-94.402481	1137.880005	-524.712158	439.556702	862.008057	-423.066437	-83.268631	905.289673	-509.356689	176.294830	961.309021	620.303040	9.585717	936.296997	616.077148	166.069016
-549.789246	252.087509	865.701599	-528.743469	91.369476	867.012268	-616.488159	239.029846	496.983337	-458.822266	-9.186586	500.659302	-594.400452	178.108383	87.757957	-508.624725	11.254473	112.950935	-595.309387	346.532654	1355.243286	-533.349915	7.772079	1372.645752	-535.702087	197.539322	1385.776978	-544.889771	232.059052	1656.512939	-643.048218	427.498108	1109.649780	-559.378235	-93.667770	1138.392700	-524.687378	440.927216	862.427124	-424.603577	-82.462234	905.417236	-509.181000	176.444870	961.607300	620.357971	9.596352	936.307373	616.134338	166.058990
-549.189453	252.091476	865.749084	-528.845764	91.361572	867.466736	-615.667786	238.754395	496.788910	-457.477264	-6.288287	500.842865	-594.308655	178.081589	87.737335	-504.168427	16.961716	112.653999	-595.059204	347.454254	1355.527954	-534.158813	8.536199	1373.019653	-535.958496	198.282028	1386.116699	-545.365662	232.992889	1656.779541	-643.025574	428.681488	1110.020874	-560.649170	-93.014656	1138.941284	-524.597595	442.294403	862.826477	-426.254364	-82.590508	905.800354	-509.034119	176.539749	961.885498	620.401001	9.585760	936.309937	616.189453	166.067200
-548.566895	252.026917	865.782288	-528.936584	91.304985	867.868042	-615.151245	238.880692	496.749664	-456.277832	-3.447847	500.951935	-594.296692	177.998795	87.737648	-499.578796	22.743622	112.176239	-594.794312	348.358612	1355.786987	-534.999268	9.248386	1373.341309	-536.200256	199.026123	1386.411621	-545.862915	233.880707	1657.016357	-642.978271	429.916687	1110.368530	-561.939087	-92.264786	1139.307617	-524.515564	443.561249	863.236572	-427.740479	-82.340660	906.031738	-508.852722	176.554504	962.125488	620.429871	9.584494	936.329224	616.227417	166.074844
-547.925354	252.090775	865.827637	-528.991089	91.280510	868.232422	-614.971619	239.387497	497.005646	-455.254089	-0.477702	501.030731	-594.356018	177.934341	87.798111	-494.317810	28.477909	111.402306	-594.457336	349.204437	1356.020630	-535.932739	9.919474	1373.611206	-536.434753	199.701401	1386.654419	-546.317444	234.726257	1657.235352	-642.925903	431.120575	1110.661499	-563.236023	-91.610825	1139.616577	-524.434204	444.800293	863.521301	-429.243347	-82.200348	906.204468	-508.668091	176.618866	962.362122	620.464966	9.550418	936.339478	616.286987	166.083176
-547.234985	252.259644	865.852844	-529.064026	91.329285	868.524353	-614.395813	239.018646	496.766968	-453.566864	3.175947	501.108551	-594.372498	177.891785	87.760963	-488.771942	34.056896	110.590446	-593.991394	349.913025	1356.156738	-536.805969	10.492367	1373.875488	-536.671204	200.320740	1386.850708	-546.735168	235.519440	1657.357666	-642.832581	432.364807	1110.932007	-564.490295	-90.750992	1139.737427	-524.314636	446.061829	863.810913	-430.543854	-82.077751	906.335144	-508.466919	176.729080	962.554199	620.498413	9.564779	936.339233	616.328491	166.081787
-546.719421	252.010239	865.789368	-529.136047	91.253899	868.740967	-614.379761	239.686951	496.989563	-452.473145	6.543493	501.064209	-594.521484	177.860992	87.861885	-483.091248	39.563526	109.789146	-593.620850	350.693573	1356.310913	-537.786621	11.062325	1374.048706	-536.898743	200.892044	1387.027466	-547.265930	236.299469	1657.520508	-642.688843	433.607819	1111.088867	-565.770996	-90.209038	1140.054688	-524.161682	447.179382	863.998169	-431.847351	-81.979256	906.476990	-508.322906	176.621597	962.652039	620.531433	9.519219	936.352844	616.399048	166.043961
-546.199829	252.010284	865.797119	-529.206970	91.238396	868.922119	-614.012878	239.843704	496.967163	-451.596405	9.956449	500.946716	-594.521545	177.848038	87.847969	-479.813538	44.771835	108.991814	-593.042114	351.493591	1356.359741	-538.727844	11.580471	1374.206909	-537.152527	201.424026	1387.184692	-547.695068	237.051987	1657.607178	-642.531616	434.811646	1111.278931	-566.996704	-89.621498	1140.207275	-524.036133	448.272949	864.121338	-432.998749	-81.908287	906.653198	-508.183807	176.599060	962.773682	620.575562	9.553861	936.340637	616.425964	166.082626
-545.601807	252.097412	865.789490	-529.233826	91.348663	869.020325	-613.414612	239.556473	496.761993	-450.945007	13.281541	500.798950	-594.428711	177.883881	87.827339	-474.877869	50.044838	107.958069	-592.564270	352.189514	1356.341187	-539.777771	12.025829	1374.267212	-537.380310	201.913727	1387.262451	-548.084595	237.739853	1657.611450	-642.285828	436.024628	1111.377563	-568.244629	-89.062691	1140.273071	-523.907593	449.351013	864.210754	-434.247131	-81.962578	906.682312	-507.989105	176.637894	962.850159	620.588135	9.544591	936.337219	616.469360	166.075180
-545.025940	252.163177	865.758545	-529.273376	91.467499	869.099487	-613.192932	239.737930	496.797913	-450.681305	16.735252	500.556122	-594.498047	177.866516	87.834526	-469.018921	55.633476	107.520424	-592.074280	352.847687	1356.301025	-540.843689	12.478287	1374.311035	-537.623047	202.359482	1387.285400	-548.551819	238.444183	1657.634521	-642.001892	437.274536	1111.443726	-569.503906	-88.337883	1140.210327	-523.778870	450.322845	864.174377	-435.354736	-81.991135	906.724792	-507.812866	176.676132	962.905334	620.591614	9.570374	936.334778	616.477844	166.086731
-544.567078	252.276199	865.737671	-529.367371	91.602890	869.122925	-612.934387	239.895523	496.791412	-450.216675	20.386480	500.364594	-594.486267	177.863373	87.814949	-463.831512	60.993504	106.632980	-591.573486	353.470856	1356.226074	-541.893188	12.913562	1374.356934	-537.857971	202.773895	1387.298950	-548.958252	239.106049	1657.588867	-641.623962	438.480774	1111.398682	-570.705200	-87.939545	1140.327637	-523.570984	451.306122	864.064819	-436.339600	-81.979698	906.873596	-507.697662	176.720551	962.931274	620.628052	9.545264	936.338196	616.519470	166.077682
-544.037659	252.410492	865.683350	-529.462341	91.834213	869.080139	-612.801453	240.235107	496.897552	-449.762238	24.193682	500.091736	-595.047241	177.776413	87.842110	-458.782043	66.107849	105.496155	-591.071045	354.027405	1356.107178	-542.957214	13.231857	1374.407593	-538.101501	203.154953	1387.266724	-549.354004	239.713928	1657.511108	-641.207581	439.710144	1111.369873	-571.930908	-87.458389	1140.321289	-523.382629	452.201630	863.898499	-437.366119	-82.169388	906.934204	-507.551025	176.793488	962.909729	620.628235	9.563157	936.331543	616.539001	166.075027
-543.638672	252.538986	865.626343	-529.581787	92.089348	868.984436	-612.435425	240.204147	496.780701	-449.490662	28.082054	499.842834	-594.956238	177.765640	87.841621	-453.381958	71.404900	104.505768	-590.588196	354.509491	1355.945679	-544.057312	13.549928	1374.363770	-538.329529	203.482315	1387.220703	-549.678223	240.331635	1657.415039	-640.688660	440.830292	1111.270386	-573.177979	-86.999908	1140.273682	-523.175537	453.079010	863.670044	-438.370880	-82.357735	906.981323	-507.470276	176.866913	962.857117	620.606934	9.544365	936.336182	616.528564	166.087952
-543.199951	252.722504	865.551086	-529.647644	92.319046	868.873352	-612.178711	240.331558	496.798431	-449.333496	31.986746	499.524933	-594.985352	177.779297	87.825607	-448.165710	76.702019	103.751373	-590.074768	355.038574	1355.725464	-545.156006	13.836129	1374.350586	-538.550903	203.776489	1387.149048	-550.022156	240.937180	1657.280151	-640.106140	442.007538	1111.151978	-574.377380	-86.384064	1140.058472	-522.942322	453.835510	863.376892	-439.253387	-82.467979	907.062622	-507.334961	176.957977	962.784973	620.620483	9.553045	936.332214	616.555481	166.088699
-542.775574	252.907516	865.492920	-529.731750	92.599251	868.730286	-611.927124	240.533981	496.768646	-449.192322	35.976795	499.278015	-595.017212	177.735733	87.830551	-442.471924	82.076576	102.986107	-589.610718	355.445618	1355.561768	-546.268555	14.099332	1374.290527	-538.811279	204.035980	1387.050049	-550.333496	241.472382	1657.142090	-639.433105	443.044891	1110.986938	-575.647705	-86.017189	1140.012329	-522.714905	454.735687	863.029663	-440.106720	-82.282539	906.969788	-507.214264	177.046753	962.705933	620.605530	9.550619	936.326416	616.550354	166.088837
-542.384094	253.099075	865.452942	-529.769958	92.842377	868.578003	-611.642151	240.718491	496.818237	-449.179565	39.978344	498.967896	-595.034424	177.755936	87.864143	-436.897552	87.465584	102.155540	-589.158508	355.863525	1355.324829	-547.317078	14.263560	1374.253784	-539.081482	204.265976	1386.973267	-550.638062	242.020432	1656.979614	-638.733887	444.067230	1110.829102	-576.822754	-85.589935	1139.930420	-522.312561	455.323303	862.629395	-441.123871	-83.011902	907.218079	-507.100281	177.116150	962.635376	620.631165	9.572213	936.315552	616.562195	166.104492
-542.008911	253.273651	865.386475	-529.804871	93.064835	868.434082	-611.462585	240.865494	496.803009	-449.130554	44.089588	498.764130	-595.218811	177.720566	87.865204	-431.439697	92.853455	101.575600	-588.740906	356.237488	1355.065552	-548.375366	14.500094	1374.204224	-539.360474	204.440887	1386.893433	-550.959045	242.578842	1656.833984	-637.917053	444.981720	1110.639893	-578.035583	-85.399529	1139.926392	-521.982605	455.996552	862.217529	-441.939087	-83.267807	907.351868	-506.997528	177.190887	962.555847	620.632813	9.609733	936.316650	616.575500	166.119202
-541.585754	253.430908	865.311279	-529.755127	93.301659	868.302307	-611.229980	241.059845	496.832855	-449.044159	48.281353	498.583984	-595.222595	177.735382	87.853371	-424.984009	98.517303	101.200439	-588.368469	356.513000	1354.802734	-549.350403	14.647877	1374.188599	-539.646912	204.639008	1386.794434	-551.212891	243.069626	1656.655640	-637.156250	445.854828	1110.444336	-579.261292	-85.103294	1139.896362	-521.888855	456.631561	861.616150	-442.803406	-83.575302	907.495422	-506.838959	177.283493	962.480164	620.615723	9.604668	936.323181	616.565796	166.109268
-541.132935	253.593689	865.223694	-529.626221	93.488960	868.187561	-610.876831	241.230652	496.813416	-448.969360	52.537891	498.436707	-594.952148	177.776016	87.844513	-419.865234	103.902603	100.745003	-588.008179	356.801453	1354.555786	-550.437622	14.818355	1374.141846	-539.917908	204.786652	1386.673828	-551.525024	243.601852	1656.412354	-636.258179	446.554260	1110.232544	-580.423889	-84.817177	1139.770508	-521.392700	457.161682	861.153931	-443.621155	-83.946663	907.628662	-506.655792	177.377487	962.414673	620.609741	9.613693	936.331543	616.561951	166.138214
-540.686401	253.770126	865.169922	-529.445618	93.593742	868.121582	-610.496643	241.418671	496.780396	-448.767181	56.891983	498.428680	-595.104309	177.755447	87.833748	-414.594727	109.378242	100.415985	-587.596863	357.115784	1354.251099	-551.409424	14.943799	1374.121338	-540.200562	204.904663	1386.548218	-551.752930	244.020782	1656.220825	-635.258301	447.090515	1109.998779	-581.591797	-84.644386	1139.715210	-520.875183	457.638733	860.707092	-444.447388	-84.266739	907.763611	-506.457001	177.454025	962.391724	620.606018	9.606641	936.328308	616.565430	166.136459
-540.201355	253.829758	865.118225	-529.087891	93.515366	868.185059	-610.169067	241.617142	496.777283	-448.411499	61.308846	498.457642	-595.146057	177.796173	87.863174	-410.778015	114.773972	100.108337	-587.312073	357.357697	1354.023315	-552.331482	15.097509	1374.048218	-540.464050	205.019333	1386.433350	-552.011719	244.457062	1656.002808	-634.266541	447.443329	1109.763550	-582.729797	-84.354805	1139.586670	-520.335999	458.023346	860.228394	-445.229065	-84.700645	907.893494	-506.194733	177.477295	962.443726	620.604858	9.641143	936.331848	616.561951	166.173828
-539.816650	254.090210	865.097778	-528.955505	93.732780	868.008301	-609.882019	241.740814	496.767670	-448.111511	65.576164	498.479889	-595.217468	177.772385	87.865479	-405.880890	120.306831	99.987656	-587.051270	357.578522	1353.785645	-553.290344	15.209202	1373.993530	-540.747620	205.117233	1386.325928	-552.258179	244.874893	1655.802734	-633.202393	447.660858	1109.464844	-583.874084	-84.285820	1139.539795	-519.666565	458.297760	859.805237	-445.845337	-84.636963	907.932922	-506.013092	177.572388	962.373596	620.623779	9.652101	936.333374	616.585083	166.208725
-539.325562	254.551773	865.112122	-528.777405	94.038620	867.820740	-609.549133	241.958420	496.825043	-447.495514	69.905357	498.578888	-595.234009	177.804214	87.894409	-401.000397	125.901970	100.065239	-586.854797	357.775879	1353.604248	-554.174194	15.320576	1373.987671	-541.016357	205.199844	1386.245605	-552.525757	245.281342	1655.601807	-632.277527	447.973907	1109.208496	-584.925781	-84.179688	1139.496338	-518.977905	458.468658	859.455322	-446.748047	-85.545158	908.238098	-505.787354	177.770172	962.326050	620.648987	9.704554	936.352600	616.588135	166.261841
-538.999146	254.740784	865.079224	-528.614563	94.201439	867.672546	-609.109985	242.109787	496.796783	-446.965637	74.086014	498.673431	-595.244873	177.795029	87.880981	-394.783478	131.713577	100.559418	-586.705933	357.959015	1353.428955	-554.947083	15.423656	1373.932251	-541.286682	205.288330	1386.191406	-552.801147	245.700241	1655.417236	-631.379883	448.162903	1108.957153	-585.945862	-84.133087	1139.498291	-518.204956	458.530365	859.078735	-447.494110	-86.055428	908.406494	-505.628357	177.842834	962.264404	620.634033	9.707058	936.369629	616.589600	166.308243
-538.592834	255.093643	865.091736	-528.429565	94.513199	867.513977	-608.672974	242.285950	496.773132	-446.461212	78.074844	498.748779	-595.232971	177.841385	87.931602	-390.520874	137.526733	100.748665	-586.653992	358.087219	1353.286377	-555.783875	15.517764	1373.917358	-541.553894	205.363602	1386.132568	-553.128723	246.091156	1655.246094	-630.544983	448.416321	1108.739868	-586.937378	-84.136452	1139.481934	-517.423828	458.499878	858.738342	-448.232086	-86.584023	908.579529	-505.422028	178.028091	962.222656	620.650330	9.745501	936.395020	616.604675	166.341766
-538.246277	255.420486	865.112671	-528.246277	94.782501	867.387573	-608.364868	242.602249	496.822235	-446.099091	81.854156	498.798340	-595.297668	177.859695	87.947540	-386.543152	143.301834	101.076942	-586.560974	358.240051	1353.135620	-556.510681	15.596875	1373.894897	-541.826477	205.459976	1386.077393	-553.409973	246.467850	1655.041016	-629.683777	448.449371	1108.450439	-587.905945	-84.245399	1139.531982	-516.606934	458.362579	858.468750	-448.813324	-86.576958	908.608887	-505.254089	178.202896	962.202271	620.672363	9.814419	936.407471	616.593506	166.425018
-537.893982	255.777267	865.130920	-528.045471	95.142914	867.235413	-607.902405	242.876373	496.834625	-445.563293	85.695457	498.876129	-595.035156	177.948547	87.982674	-382.606354	149.040009	101.464027	-586.404175	358.415833	1352.938232	-557.188538	15.628429	1373.860840	-542.105164	205.513153	1386.010010	-553.727173	246.809494	1654.848389	-628.893738	448.465332	1108.289063	-588.777283	-84.195663	1139.491943	-515.734253	458.080231	858.209229	-449.714081	-87.646767	908.895020	-505.093689	178.426743	962.173401	620.676514	9.858816	936.415955	616.581177	166.451294
-537.527344	256.157623	865.143677	-527.802185	95.456123	867.091797	-607.475769	243.105026	496.852570	-445.025269	89.424660	498.916565	-595.247864	177.916611	87.996498	-379.039001	154.726974	101.840340	-586.359009	358.523712	1352.789307	-557.837219	15.700382	1373.799438	-542.370361	205.545273	1385.944092	-554.078003	247.140503	1654.642700	-628.115417	448.344513	1108.042480	-589.705566	-84.284889	1139.475220	-514.784546	457.750336	858.018494	-450.298676	-87.765190	908.832092	-504.923279	178.649887	962.150696	620.690979	9.910841	936.425110	616.553467	166.481155
-536.932739	257.061890	865.247681	-527.555603	96.118172	866.874817	-607.015137	243.374298	496.926788	-444.540375	93.100456	498.964783	-595.216797	177.940308	87.997864	-375.437012	160.321762	102.311874	-586.335144	358.628204	1352.644165	-558.429199	15.787573	1373.754761	-542.628723	205.597305	1385.840210	-554.417419	247.473785	1654.444336	-627.408020	448.256592	1107.812256	-590.466797	-84.336601	1139.468994	-513.871887	457.262756	857.859863	-451.214691	-88.869835	909.053833	-504.647583	179.169296	962.143372	620.704956	9.935567	936.434998	616.524292	166.547424
-536.592712	257.602997	865.272461	-527.375061	96.633606	866.706116	-606.633057	243.598495	496.931335	-444.197998	96.611893	498.988953	-595.167419	177.928497	88.021492	-372.564484	165.769089	102.775154	-586.340210	358.704834	1352.517212	-558.999207	15.840661	1373.659424	-542.895569	205.623108	1385.749756	-554.775879	247.785477	1654.240479	-626.734985	448.034607	1107.547974	-591.237305	-84.456291	1139.470703	-512.856995	456.717590	857.753418	-451.973969	-89.531906	909.117432	-504.497894	179.548309	962.106995	620.710754	9.953638	936.442810	616.491638	166.558990
-536.301880	258.142487	865.265198	-527.213562	97.124092	866.509827	-606.308411	243.817520	496.920990	-443.839233	100.166298	499.106110	-595.167847	177.949905	88.032204	-369.736359	171.153412	103.276489	-586.397217	358.780334	1352.392822	-559.501282	15.846321	1373.556396	-543.130676	205.638504	1385.657104	-555.177246	248.079681	1654.056763	-626.097473	447.802734	1107.273315	-591.983643	-84.564819	1139.418945	-511.814484	456.069031	857.736511	-452.653412	-90.133934	909.117004	-504.371948	179.922211	962.037292	620.712952	9.965397	936.450562	616.451599	166.573944
-536.255798	257.960999	865.112549	-526.884766	97.127701	866.515503	-605.911438	243.978241	496.841431	-443.547150	103.642708	499.320190	-595.097900	177.937546	88.039932	-367.049805	176.382660	103.921173	-586.438904	358.841034	1352.281860	-559.979736	15.884221	1373.461304	-543.376404	205.673126	1385.556030	-555.561707	248.352722	1653.865601	-625.566345	447.586884	1107.038696	-592.654724	-84.717522	1139.379517	-510.738892	455.320709	857.760742	-453.398743	-90.800774	909.052307	-504.316193	179.971344	961.997803	620.697571	10.006831	936.449097	616.389404	166.617355
-536.027710	258.415466	865.073425	-526.723206	97.543320	866.381531	-605.632446	244.200882	496.846588	-443.427216	106.863663	499.447754	-595.061707	177.923248	88.050735	-364.302185	181.614700	104.179031	-586.520996	358.899292	1352.179688	-560.382996	15.930218	1373.324097	-543.617554	205.698914	1385.462402	-555.962341	248.580933	1653.678101	-625.040405	447.229492	1106.826172	-593.278015	-84.812515	1139.305908	-509.629974	454.524750	857.799622	-454.157074	-91.508667	908.947083	-504.218353	180.332458	961.940552	620.718750	10.050926	936.442688	616.352234	166.664337
-535.824463	258.801544	865.029358	-526.530396	97.991951	866.251770	-605.292297	244.359314	496.814148	-443.253418	109.935013	499.595978	-594.975159	177.932739	88.080940	-362.244202	186.576599	104.662529	-586.659485	358.936920	1352.082397	-560.755981	15.977535	1373.212402	-543.889526	205.723465	1385.365356	-556.387268	248.797516	1653.497314	-624.580139	446.892120	1106.511719	-593.855225	-84.974129	1139.260864	-508.472351	453.551544	857.904480	-454.925537	-92.198647	908.828674	-504.113190	180.692505	961.881165	620.705078	10.073019	936.442627	616.286072	166.683868
-535.287109	259.800171	865.119751	-526.247192	98.733528	866.063416	-604.914246	244.512573	496.865570	-443.002716	113.043716	499.684082	-594.928772	177.923141	88.087898	-360.239746	191.338135	105.126534	-586.828979	358.975586	1351.960205	-561.088928	16.008385	1373.034302	-544.149292	205.745987	1385.277466	-556.816284	248.992157	1653.307129	-624.245056	446.621582	1106.313599	-594.421326	-85.134155	1139.119507	-507.222260	452.280701	857.913757	-455.687195	-92.918716	908.614075	-503.835876	181.342484	961.874512	620.689270	10.080475	936.435913	616.229736	166.690857
-535.143677	260.292542	865.098816	-526.071411	99.260910	865.900818	-604.666138	244.680435	496.850067	-442.993042	115.795425	499.758728	-594.927551	177.927826	88.107651	-358.720062	195.856216	105.615417	-587.038818	359.003387	1351.841675	-561.378479	16.003885	1372.862061	-544.396179	205.768417	1385.163818	-557.251282	249.165390	1653.137817	-623.914612	446.213593	1106.016113	-594.912842	-85.338547	1139.025757	-505.848877	450.838837	857.959717	-456.089691	-92.911499	908.324585	-503.743835	181.769836	961.803345	620.668457	10.048204	936.450012	616.162781	166.670700
-535.007629	260.786652	865.056335	-525.851746	99.739967	865.727112	-604.377991	244.826202	496.848999	-442.953156	118.409683	499.781982	-594.861816	177.933472	88.089249	-357.837311	199.997772	106.277519	-587.276550	359.036499	1351.724365	-561.633423	16.006266	1372.656494	-544.636902	205.777100	1385.050171	-557.724854	249.311356	1652.946289	-623.626343	445.765656	1105.746704	-595.319946	-85.494858	1138.876343	-504.623962	449.612183	858.174866	-457.101746	-94.172073	908.078735	-503.623718	182.188477	961.712708	620.627014	10.037971	936.470825	616.087158	166.698196
-534.930542	261.163971	864.992493	-525.616943	100.219681	865.583801	-604.134155	245.015015	496.826630	-443.056244	120.902939	499.802032	-594.814026	177.926987	88.077980	-356.600281	204.122559	106.682617	-587.553589	359.038177	1351.603271	-561.840820	16.002314	1372.458740	-544.901672	205.792755	1384.911011	-558.137329	249.430099	1652.790405	-623.384155	445.308502	1105.460938	-595.708496	-85.643333	1138.709961	-503.367004	448.484680	858.419128	-457.775085	-94.803658	907.772217	-503.518219	182.594055	961.623596	620.592773	10.069886	936.456299	616.000366	166.716370
-534.883728	261.680908	864.976440	-525.384033	100.742355	865.481750	-604.055481	245.265945	496.789825	-443.085724	123.239944	499.830719	-594.774353	177.932571	88.079430	-355.407837	208.043671	107.084297	-587.850647	359.058807	1351.502930	-562.018127	16.009520	1372.240601	-545.145508	205.819946	1384.816040	-558.588196	249.500687	1652.633545	-623.192749	444.852570	1105.175781	-596.067932	-85.846275	1138.587280	-502.083588	447.312073	858.754089	-458.406891	-95.357758	907.454651	-503.426758	183.090561	961.578430	620.588989	10.076892	936.487610	615.913635	166.727615
-534.841553	262.227905	864.949036	-525.110474	101.287201	865.368958	-604.424316	245.774185	496.823486	-443.169800	125.439445	499.869232	-594.931885	177.961716	88.128319	-354.311310	211.693726	107.438217	-588.194824	359.065918	1351.403442	-562.127014	16.026554	1372.040527	-545.401733	205.836334	1384.720947	-559.067383	249.584961	1652.480225	-623.096985	444.427795	1104.933350	-596.360596	-86.009445	1138.425537	-500.599792	445.474670	859.024353	-459.085724	-95.941933	907.068665	-503.303925	183.621674	961.518372	620.535950	10.036455	936.494080	615.848877	166.702240
-534.917053	262.771667	864.936707	-524.908020	101.884575	865.286438	-603.348206	245.504410	496.558655	-443.323975	127.491066	499.882294	-594.287781	178.069046	88.023987	-353.404663	215.195801	107.734261	-588.543884	359.059082	1351.337036	-562.194336	16.007895	1371.829590	-545.647461	205.848557	1384.619629	-559.670105	249.643829	1652.279785	-623.010376	443.899811	1104.681519	-596.618164	-86.127159	1138.261963	-499.319550	444.136353	859.386475	-459.686646	-96.463554	906.705627	-503.256775	184.195877	961.475342	620.543396	10.060435	936.507080	615.787170	166.712967
-534.924744	263.362305	864.964050	-524.600708	102.508492	865.237610	-603.243530	245.666428	496.440765	-443.349060	129.244659	499.955933	-594.113159	178.123978	88.000702	-352.437408	218.433823	107.986412	-588.948914	359.049957	1351.277954	-562.220032	15.980288	1371.626343	-545.911072	205.841858	1384.538574	-560.042603	249.615891	1652.209473	-622.960999	443.361908	1104.446899	-596.844299	-86.239433	1138.103516	-498.046844	442.898376	859.833435	-460.330811	-96.997429	906.291443	-503.143402	184.807800	961.474609	620.496094	10.035966	936.514038	615.694702	166.709656
-534.992249	264.011383	864.967102	-524.347656	103.172508	865.150940	-603.359314	245.928650	496.387939	-443.399658	130.935532	500.024170	-594.113586	178.183441	87.997307	-351.679047	221.502182	108.161598	-589.402344	359.032562	1351.229126	-562.233032	15.981673	1371.413818	-546.143738	205.855499	1384.442505	-560.522339	249.634308	1652.111084	-622.934387	442.846497	1104.233398	-597.012573	-86.390656	1137.950562	-496.807007	441.578186	860.351318	-460.935089	-97.442001	905.847351	-503.070160	185.462540	961.438232	620.465332	10.036372	936.522949	615.607727	166.719589
-535.106812	264.533722	864.927307	-524.061523	103.817093	865.055237	-603.383057	246.121292	496.329163	-443.433502	132.802750	500.041565	-594.047058	178.232910	87.984146	-350.842712	224.479416	108.272125	-589.860291	359.037537	1351.194458	-562.183716	15.984586	1371.199463	-546.365112	205.884384	1384.365723	-561.047791	249.629272	1652.006104	-622.909790	442.451691	1104.128784	-597.135193	-86.531197	1137.775024	-495.575439	440.392792	860.911133	-461.469788	-97.847794	905.383850	-502.989410	186.079880	961.371216	620.395691	10.023290	936.510864	615.490417	166.723587
-535.203125	265.353973	864.953613	-523.819641	104.640602	864.897644	-603.559387	246.468109	496.362671	-443.304871	134.944504	500.076385	-594.052673	178.276169	88.000801	-350.009552	227.249588	108.326180	-590.362427	359.044769	1351.172607	-562.077637	16.013954	1370.978638	-546.575195	205.910400	1384.283081	-561.527588	249.538956	1651.955444	-622.909851	441.843536	1103.967041	-597.214966	-86.630333	1137.612305	-494.286560	439.306519	861.531189	-462.022827	-98.279205	904.879333	-502.892029	186.849197	961.299805	620.374451	10.003554	936.520325	615.416260	166.706421
-536.422241	264.644196	864.559082	-523.914490	104.708565	864.775024	-603.713501	246.729507	496.102753	-443.339966	136.476837	500.128113	-594.102722	178.335480	87.993011	-349.393463	229.877731	108.471771	-590.905945	359.042938	1351.195557	-561.916260	16.047319	1370.734131	-546.801697	205.962906	1384.245361	-562.047852	249.442917	1651.892212	-622.943970	441.023010	1103.756592	-597.263550	-86.758698	1137.428467	-492.985199	438.001404	862.138611	-462.520844	-98.592575	904.393982	-503.380676	186.901382	960.986694	620.333435	10.010018	936.522888	615.326721	166.699677
-536.735535	265.159332	864.465454	-523.635498	105.267746	864.655029	-603.761475	247.004242	496.059235	-442.914490	138.647079	500.203125	-594.120972	178.353241	87.962807	-348.264771	232.263809	108.647499	-591.441040	359.049194	1351.280151	-561.697266	16.081366	1370.524902	-547.033936	206.031830	1384.193481	-562.559204	249.324326	1651.842773	-622.995911	440.492279	1103.669434	-597.267334	-86.810555	1137.225586	-491.765289	436.860168	862.775085	-462.999664	-98.869446	903.883667	-503.357910	187.525726	960.866699	620.277039	10.012676	936.518494	615.237244	166.684921
-536.890015	265.746216	864.423523	-523.289307	105.804413	864.567200	-603.650696	247.266403	496.009552	-442.652893	140.223389	500.278778	-594.045898	178.415802	87.949188	-347.736450	234.412872	108.797897	-592.058167	359.065796	1351.325317	-561.470398	16.141151	1370.297119	-547.267395	206.115128	1384.143555	-563.086670	249.200760	1651.826904	-623.140137	440.306702	1103.824219	-597.236816	-86.886543	1137.035400	-490.654572	435.778473	863.473511	-463.376465	-98.956673	903.288330	-503.266479	188.142776	960.801697	620.227844	10.026025	936.522949	615.139587	166.706650
-536.968445	266.604462	864.479919	-522.898499	106.436562	864.471558	-603.566956	247.570496	496.025085	-442.405823	141.845703	500.358368	-594.055298	178.474991	87.985725	-347.555786	236.477386	108.791359	-592.685913	359.088715	1351.430786	-561.207581	16.189865	1370.076172	-547.483948	206.190643	1384.107300	-563.538757	249.006607	1651.792725	-623.244263	439.692413	1103.762085	-597.127075	-86.942032	1136.838989	-489.590424	434.798645	864.185547	-463.856628	-99.307007	902.886047	-503.148651	188.868362	960.793274	620.208130	10.010539	936.536316	615.083984	166.710770
-537.407593	266.853638	864.419922	-522.597717	106.886749	864.396851	-603.331604	247.756378	495.912384	-442.245483	143.128510	500.416290	-593.986023	178.489090	87.968948	-347.565155	238.308197	108.788559	-593.366577	359.125183	1351.568848	-560.928772	16.275755	1369.859375	-547.704285	206.297241	1384.110840	-564.045288	248.871185	1651.821899	-623.378296	439.280365	1103.834229	-597.005798	-87.027588	1136.643311	-488.597107	433.624329	864.837585	-464.300446	-99.424095	902.328247	-503.231964	189.334747	960.726868	620.176575	10.020145	936.554871	614.997803	166.710083
-537.611755	267.361572	864.401062	-522.268372	107.463844	864.320068	-602.944458	247.876099	495.827820	-442.493500	144.177124	500.377045	-593.890930	178.550247	87.986908	-347.914795	240.013504	108.704323	-594.010620	359.157349	1351.735352	-560.592285	16.361967	1369.598877	-547.926086	206.401566	1384.075317	-564.644653	248.673874	1651.894043	-623.491821	438.911438	1103.934570	-596.587952	-87.026932	1136.686035	-487.753357	432.680908	865.588196	-464.651855	-99.485153	901.843933	-503.221924	189.927704	960.692383	620.114380	10.010166	936.553650	614.923401	166.689697
-537.775940	268.268341	864.461487	-521.866394	108.098045	864.251282	-602.712708	248.149414	495.852692	-441.996582	145.735947	500.465729	-593.881226	178.563232	88.033043	-347.824432	241.561707	108.747925	-594.764038	359.204712	1351.875610	-560.290405	16.496778	1369.346558	-548.153381	206.523773	1384.053589	-565.142456	248.560852	1651.919434	-623.642090	438.525330	1103.997070	-596.377808	-86.859161	1136.380737	-486.955200	431.786194	866.289001	-464.909882	-99.487099	901.306641	-503.201263	190.700867	960.715271	620.074097	10.034863	936.544067	614.847168	166.705734
-538.130005	268.579193	864.437317	-521.568787	108.690376	864.201599	-602.204102	248.257233	495.722961	-441.854553	146.809891	500.466827	-593.739990	178.617874	88.044968	-347.919220	243.031082	108.768150	-595.410095	359.177094	1352.067383	-559.889465	16.558361	1369.123047	-548.365051	206.615921	1384.030029	-565.568298	248.311142	1651.927002	-623.838440	438.119537	1104.086060	-596.125244	-86.852623	1136.174438	-486.172516	430.807617	866.988953	-465.190643	-99.431671	900.713135	-503.307434	191.241882	960.697510	620.055481	10.054707	936.537170	614.795349	166.721832
-538.258362	269.511139	864.554016	-521.165222	109.553345	864.140869	-601.751404	248.479248	495.766357	-441.994812	147.583191	500.351746	-593.646179	178.590820	88.046127	-348.392609	244.295639	108.654137	-596.139954	359.171906	1352.221436	-559.482910	16.666155	1368.883179	-548.590332	206.733673	1384.019165	-566.054810	248.073242	1651.994019	-624.067993	437.667816	1104.155762	-595.795471	-86.755013	1135.935425	-485.438965	430.075836	867.809631	-465.372437	-99.279144	900.185791	-503.302032	192.105362	960.762695	620.000122	10.052247	936.532471	614.709778	166.740555
-538.528503	270.109589	864.546936	-520.861938	110.365410	864.089294	-601.248474	248.641785	495.681152	-442.011871	148.449188	500.214172	-593.512756	178.624359	88.061371	-348.791779	245.424637	108.591499	-596.808044	359.222961	1352.396118	-559.057190	16.744371	1368.663940	-548.816895	206.874924	1384.019165	-566.510925	247.834091	1652.057983	-624.245667	437.157806	1104.227539	-595.432861	-86.894470	1135.844727	-484.698517	429.445282	868.729187	-465.525635	-99.058250	899.670532	-503.386444	192.870773	960.759338	619.918213	10.070145	936.544373	614.601440	166.741409
-539.043396	270.646973	864.535522	-520.548584	110.968781	864.044495	-600.886047	248.824799	495.614838	-442.138794	149.097824	500.123291	-593.422791	178.640640	88.108826	-349.130707	246.494125	108.518982	-597.566040	359.204926	1352.590454	-558.603333	16.863972	1368.428223	-549.064209	207.001419	1384.034180	-567.003784	247.588470	1652.163330	-624.585022	436.694824	1104.364624	-595.022095	-86.923325	1135.690186	-483.745544	428.715576	869.852600	-465.539917	-98.559227	899.068787	-503.579224	193.547806	960.753296	619.867859	10.102828	936.552673	614.512146	166.773026
-539.343506	271.204956	864.549561	-520.107178	111.701775	864.029846	-600.524231	249.014709	495.555603	-442.128021	149.833420	500.031189	-593.374390	178.654663	88.129929	-349.389282	247.377045	108.472061	-598.258789	359.206970	1352.768066	-558.162537	16.986759	1368.216431	-549.289734	207.151917	1384.028809	-567.411499	247.318100	1652.219238	-625.031189	436.424225	1104.550659	-594.565918	-86.787216	1135.466064	-483.055115	428.133209	870.797546	-465.707123	-98.434174	898.605652	-503.649536	194.283707	960.788635	619.816895	10.147560	936.548096	614.426453	166.813019
-539.595276	272.029755	864.600281	-519.660583	112.487450	864.004150	-600.158569	249.211197	495.530853	-442.114594	150.374344	499.899750	-593.290710	178.654099	88.145836	-349.669281	247.989410	108.316833	-599.045349	359.200989	1352.928589	-557.760925	17.148245	1368.010376	-549.561829	207.325302	1384.013916	-567.738525	247.009491	1652.247192	-625.467285	436.248199	1104.641724	-594.071228	-86.640068	1135.179932	-482.598907	427.464844	871.600586	-465.715088	-98.008278	898.121033	-503.705414	195.136887	960.841003	619.770386	10.168448	936.558838	614.334839	166.826126
-539.943909	272.660400	864.585876	-519.271851	113.281326	863.929749	-599.806091	249.421310	495.513916	-442.103973	150.810074	499.756927	-593.209595	178.673584	88.167252	-349.997498	248.411102	108.029579	-599.875183	359.190857	1353.193115	-557.287476	17.317587	1367.785522	-549.812744	207.460907	1383.991089	-568.147583	246.733856	1652.304077	-626.058777	436.379974	1104.794678	-593.558411	-86.451904	1134.925415	-482.388672	426.771759	872.209961	-465.610962	-97.501114	897.602905	-503.800812	195.920563	960.825378	619.697510	10.155660	936.568909	614.241272	166.806076
-540.216370	273.428192	864.609680	-518.830566	114.146500	863.873291	-599.527283	249.643677	495.524475	-441.981659	151.227219	499.566406	-593.154419	178.699646	88.197411	-350.112457	248.630264	107.783928	-600.684448	359.194183	1353.388672	-556.827271	17.458090	1367.520020	-550.049988	207.624557	1383.947388	-568.405273	246.426071	1652.301514	-626.755798	436.656677	1104.986084	-592.993347	-86.339653	1134.660400	-482.460602	426.152466	872.702759	-465.326019	-96.695580	896.973755	-503.850433	196.787735	960.843201	619.668396	10.193542	936.553528	614.160278	166.841553
-540.416992	274.087463	864.596924	-518.262085	114.836845	863.825256	-599.247803	249.810196	495.524231	-441.822662	151.634338	499.378906	-593.038208	178.708527	88.216232	-350.110168	248.627823	107.456955	-601.522766	359.242554	1353.625488	-556.370544	17.648251	1367.248047	-550.308105	207.823624	1383.867432	-568.726196	246.113785	1652.279419	-627.390076	436.736359	1105.155029	-592.383362	-86.367104	1134.519897	-482.751526	425.634918	873.156982	-465.209015	-96.272224	896.662537	-503.810211	197.545517	960.848267	619.598755	10.215889	936.540405	614.067810	166.852890
-540.636719	274.768738	864.542236	-517.690979	115.466583	863.741882	-598.769226	249.851898	495.495911	-441.553162	151.969757	499.271515	-592.862915	178.709564	88.199661	-349.972107	248.467133	107.173088	-602.375610	359.285950	1353.838013	-555.901062	17.855162	1366.977905	-550.562378	208.013443	1383.810913	-569.028320	245.805939	1652.286743	-628.112305	436.703522	1105.402832	-591.729553	-86.164505	1134.213135	-483.167114	425.187164	873.618408	-464.846161	-95.544044	896.193787	-503.763611	198.290588	960.810364	619.526306	10.228895	936.554443	613.962280	166.863113
-540.893616	275.419556	864.527527	-517.164978	116.156914	863.654663	-598.455444	249.925156	495.454346	-441.328278	152.176575	499.146912	-592.732483	178.683823	88.227165	-349.803406	248.053757	106.921135	-603.210205	359.327667	1354.007935	-555.438843	18.058237	1366.701416	-550.828674	208.270416	1383.718750	-569.280701	245.511826	1652.243896	-628.876648	436.639648	1105.650024	-591.141602	-85.684784	1133.769531	-483.672089	424.875732	874.072876	-464.513641	-94.819000	895.636475	-503.737640	199.026505	960.785706	619.451172	10.258647	936.547607	613.842712	166.898941
-541.135254	276.091187	864.487061	-516.614929	116.769676	863.569641	-598.312561	250.079056	495.433319	-441.065979	152.389908	499.062134	-592.673462	178.651993	88.222061	-349.718903	247.483292	106.623375	-604.084106	359.389313	1354.226440	-554.951294	18.256411	1366.351807	-551.088257	208.522278	1383.601440	-569.487793	245.197128	1652.203613	-629.747131	436.658142	1105.892700	-590.437439	-85.705002	1133.535278	-484.294159	424.633148	874.515320	-463.988159	-93.962242	895.197815	-503.678558	199.751373	960.744995	619.372314	10.241697	936.559204	613.744629	166.899750
-541.309937	276.822388	864.484802	-516.134705	117.504539	863.497559	-598.195313	250.231293	495.431488	-440.811493	152.416626	498.985840	-592.600464	178.641541	88.245392	-349.804871	246.727036	106.315407	-604.965942	359.471893	1354.363525	-554.495544	18.509403	1366.008179	-551.369263	208.788589	1383.487549	-569.717346	244.901886	1652.180420	-630.624939	436.545532	1106.070801	-589.789917	-85.485992	1133.173462	-484.949341	424.653503	874.904663	-463.518341	-93.079903	894.700500	-503.632874	200.528580	960.734131	619.303833	10.264227	936.551025	613.657532	166.909500
[truncated: 14 more rows]
[truncated: 40 more columns]
