# Supplementary material for: A dyadic stimulus set of audiovisual affective displays for the study of multisensory, emotional, social interactions
Source: Behav Res Methods. 2015 Nov 5;48(4):1285–95. doi: 10.3758/s13428-015-0654-4 (PMC5101291; doi:10.3758/s13428-015-0654-4)
Supplement: Supplementary file 1 — (ZIP 270 MB) [file 13428_2015_654_MOESM1_ESM.zip › supplementary_material_2_stimuli_set_files/F/F23.txt]

-509.661133	79.993919	879.168762	-463.253418	-79.090111	874.343079	-578.270569	116.985847	498.480286	-524.439941	-138.332077	505.523743	-554.042542	137.615005	87.961967	-515.178040	-130.550262	89.033920	-472.962128	175.892059	1380.810059	-394.471161	-152.986176	1388.861328	-406.502716	26.926348	1398.844360	-413.299622	29.586168	1672.141846	-521.954834	289.121552	1151.745361	-390.317566	-276.816650	1163.717773	-332.828339	137.398758	1085.055420	-270.982727	-70.862587	1086.150635	-445.730865	9.575970	967.630066	594.274963	8.234811	934.987000	597.618225	165.045975
-508.793304	80.053696	879.227783	-462.485474	-78.953156	874.350952	-577.663879	117.150787	498.549774	-524.005554	-138.207123	505.590698	-553.996094	137.590881	87.999565	-515.074829	-130.492401	89.014221	-473.246979	175.478607	1381.110474	-394.963348	-153.516815	1388.905029	-406.915527	26.385674	1399.108521	-414.473328	29.291924	1672.399414	-521.662781	288.833221	1151.963379	-390.468719	-277.016418	1163.587280	-332.364105	137.280258	1085.540649	-270.702209	-71.067810	1086.574219	-445.072540	9.574992	967.744751	594.213623	8.193748	934.995056	597.553650	164.984695
-507.865845	80.200851	879.284058	-461.681396	-78.823677	874.376587	-576.964050	117.257080	498.602234	-523.541870	-138.092804	505.603363	-553.977661	137.513153	88.023438	-514.981445	-130.450577	89.042770	-473.461884	175.064804	1381.367676	-395.450928	-154.012314	1388.952759	-407.323242	25.862207	1399.332764	-415.635040	28.969288	1672.664917	-521.355042	288.548920	1152.209473	-390.655304	-277.224213	1163.472412	-331.900452	137.052872	1086.085938	-270.499115	-71.277420	1086.996094	-444.373810	9.612143	967.869995	594.156067	8.121169	934.994019	597.487915	164.937775
-507.136871	80.510834	879.366882	-461.406555	-78.023468	874.351257	-576.318054	117.459137	498.692108	-523.113525	-138.041428	505.513123	-553.929993	137.488953	88.075371	-514.946960	-130.415482	89.047958	-473.747223	174.656982	1381.641113	-395.916199	-154.521393	1388.998291	-407.737030	25.387112	1399.610474	-416.802307	28.678003	1672.927856	-521.062744	288.260590	1152.493042	-390.817383	-277.446625	1163.369263	-331.485718	136.909576	1086.538574	-270.293396	-71.476578	1087.419922	-443.973969	9.985581	967.961609	594.098389	8.044893	935.009521	597.443298	164.860733
-506.148529	80.571106	879.429138	-460.160614	-78.423080	874.352417	-575.565186	117.649612	498.746307	-522.616516	-137.900513	505.692139	-553.845337	137.470612	88.117157	-514.876038	-130.364441	89.090210	-473.953735	174.235626	1381.937378	-396.369080	-155.028870	1389.072632	-408.120178	24.859037	1399.881348	-417.962677	28.345366	1673.163086	-520.854919	288.007843	1152.753174	-391.000183	-277.649292	1163.319336	-331.101105	136.663910	1086.988647	-270.110229	-71.687424	1087.813965	-443.070404	9.755973	968.093201	594.053833	8.004124	935.008362	597.388245	164.816559
-505.203400	80.702652	879.518066	-459.358032	-78.310745	874.371399	-574.716309	117.884430	498.823578	-522.049866	-137.781448	505.723267	-553.729492	137.449448	88.143951	-514.757141	-130.353577	89.140114	-474.159149	173.855896	1382.249023	-396.802032	-155.519287	1389.150879	-408.484314	24.380013	1400.138550	-419.076385	28.059580	1673.415283	-520.639465	287.729218	1153.060547	-391.186005	-277.893860	1163.265503	-330.752899	136.417725	1087.479370	-269.876556	-71.800728	1088.067139	-442.367859	9.748579	968.234436	594.015747	7.950545	935.014648	597.361938	164.739975
-504.331207	80.859795	879.601929	-458.595490	-78.146469	874.339661	-573.949585	118.083176	498.893066	-521.440308	-137.623077	505.752350	-553.738953	137.377731	88.192940	-514.605591	-130.271545	89.170181	-474.362427	173.433197	1382.566895	-397.218384	-156.016953	1389.203003	-408.840851	23.888849	1400.384033	-420.218750	27.723915	1673.627686	-520.423523	287.438904	1153.362549	-391.375031	-278.153503	1163.231323	-330.434540	136.149216	1087.939819	-269.753632	-72.004501	1088.445557	-441.706024	9.768379	968.341492	593.975281	7.867099	935.022705	597.314331	164.655121
-503.419952	81.090080	879.661804	-457.790527	-78.021019	874.361511	-572.994385	118.276588	498.969879	-520.879456	-137.488876	505.798157	-553.643921	137.330109	88.228867	-514.523987	-130.201828	89.181824	-474.512299	173.065704	1382.923218	-397.587860	-156.496368	1389.270508	-409.176971	23.369776	1400.619141	-421.239075	27.434343	1673.860840	-520.192139	287.152496	1153.667480	-391.555603	-278.411987	1163.172241	-330.185120	135.859070	1088.308350	-269.705627	-72.814056	1088.885742	-441.030151	9.837037	968.471375	593.918335	7.788165	935.022766	597.268494	164.587921
-502.655579	81.289085	879.768799	-457.459503	-77.381287	874.384583	-572.211182	118.541435	499.039276	-520.253418	-137.344620	505.687500	-553.617004	137.264099	88.281250	-514.472473	-130.153290	89.183632	-474.665283	172.704620	1383.263062	-397.926758	-156.951874	1389.336182	-409.498077	22.885195	1400.891602	-422.310303	27.066006	1674.060791	-519.985474	286.827301	1153.997437	-391.731781	-278.698181	1163.125122	-329.984161	135.542969	1088.707520	-269.615387	-73.159409	1089.208740	-440.602264	10.086635	968.603394	593.862244	7.710679	935.023987	597.209595	164.490219
-501.645264	81.216721	879.845459	-456.260712	-77.777802	874.369629	-571.172546	118.780258	499.038300	-519.548096	-137.214554	505.792786	-553.505798	137.226151	88.341530	-514.442871	-130.107056	89.188438	-474.822571	172.314438	1383.587769	-398.286652	-157.409317	1389.359253	-409.806244	22.411510	1401.145020	-423.362122	26.719076	1674.233887	-519.758057	286.546356	1154.309570	-391.909576	-279.003326	1163.067871	-329.745178	135.102295	1089.097778	-269.434509	-73.372429	1089.379883	-439.701263	9.768306	968.729126	593.796387	7.635653	935.023560	597.161499	164.420471
-500.696930	81.375412	879.945129	-455.454193	-77.695274	874.394104	-570.066223	118.977150	499.110657	-518.871216	-137.031921	505.809570	-553.396301	137.174026	88.395172	-514.500488	-130.087875	89.229042	-474.931885	171.949402	1383.894043	-398.584686	-157.887909	1389.394775	-410.086761	21.914507	1401.359619	-424.287262	26.433781	1674.486084	-519.551453	286.197296	1154.619263	-392.060577	-279.260406	1163.024414	-329.586212	134.708939	1089.402100	-269.317413	-73.753349	1089.628174	-438.991333	9.756164	968.874329	593.734314	7.546957	935.014526	597.110535	164.303925
-499.918457	81.500664	880.029602	-454.778046	-77.618759	874.390808	-569.132202	119.229156	499.174896	-518.248779	-136.954483	505.832642	-553.310608	137.126938	88.432869	-514.578247	-130.058502	89.245392	-475.052582	171.557907	1384.229004	-398.854431	-158.309677	1389.430664	-410.357025	21.474234	1401.559326	-425.254456	26.098465	1674.666504	-519.345154	285.882874	1154.962158	-392.225067	-279.561676	1162.996826	-329.486084	134.247910	1089.692139	-269.321869	-74.244080	1089.972534	-438.395508	9.739274	968.980957	593.637390	7.442275	935.022034	597.028137	164.202286
-499.090057	81.600296	880.103271	-454.069061	-77.457817	874.382690	-568.124451	119.462234	499.216522	-517.651978	-136.872421	505.813477	-553.258118	137.051819	88.471245	-514.644897	-130.070282	89.294846	-475.113647	171.198456	1384.536133	-399.117859	-158.720352	1389.454590	-410.601990	21.018847	1401.787231	-426.194824	25.761564	1674.846069	-519.138428	285.605103	1155.306519	-392.564423	-279.581512	1162.870361	-329.452606	133.705795	1089.971924	-269.166687	-74.619164	1090.142212	-437.759613	9.756202	969.079529	593.599243	7.361840	935.022888	597.001648	164.137054
-498.162781	81.670692	880.153992	-453.287598	-77.350578	874.398376	-567.018494	119.698273	499.207092	-517.077698	-136.747238	505.846771	-553.137207	136.994675	88.510262	-514.624878	-130.038925	89.313675	-475.151184	170.838699	1384.884155	-399.389008	-159.186096	1389.481934	-410.821136	20.580950	1402.023193	-427.088470	25.368048	1674.975830	-518.916565	285.272095	1155.599243	-392.516083	-280.166656	1162.907104	-329.405212	133.248001	1090.206909	-269.052948	-75.052498	1090.319214	-437.042145	9.749952	969.178406	593.507385	7.254240	935.022888	596.917358	164.034683
-497.315277	81.701591	880.231995	-452.555176	-77.267845	874.419006	-566.171692	119.949554	499.243988	-516.502197	-136.609787	505.855530	-553.155151	136.917969	88.572235	-514.624939	-130.021225	89.345955	-475.174103	170.482788	1385.188721	-399.620758	-159.578934	1389.493042	-410.998047	20.145134	1402.193604	-427.900726	25.059307	1675.164307	-518.729065	284.914948	1155.900391	-392.646484	-280.531464	1162.874390	-329.298492	132.718765	1090.413940	-268.897339	-75.443840	1090.427124	-436.369537	9.712968	969.284729	593.428284	7.133883	935.040588	596.873169	163.890335
-496.498932	81.914764	880.311890	-451.850311	-77.169434	874.440063	-564.988892	120.134270	499.265289	-515.990417	-136.547623	505.920197	-552.976196	136.910950	88.568466	-514.589294	-130.018036	89.356682	-475.228210	170.142776	1385.471436	-399.877472	-159.995392	1389.497925	-411.144836	19.713676	1402.333740	-428.728607	24.669468	1675.283691	-518.521118	284.581116	1156.181396	-392.775330	-280.865082	1162.846191	-329.233093	132.178574	1090.642212	-268.770630	-75.845146	1090.527344	-435.729492	9.766288	969.393982	593.355896	7.047113	935.031433	596.800964	163.786545
-495.633820	82.008400	880.378601	-451.076355	-77.115868	874.466797	-564.127563	120.393845	499.374695	-515.500610	-136.510620	505.953796	-552.981567	136.845657	88.602364	-514.519958	-129.995667	89.419518	-475.172302	169.808548	1385.738892	-400.066193	-160.427475	1389.469971	-411.296478	19.279835	1402.557983	-429.485992	24.328579	1675.415649	-518.290100	284.246857	1156.432129	-392.848297	-281.192505	1162.816040	-329.170319	131.647980	1090.750244	-268.621216	-76.284660	1090.602783	-435.031433	9.756741	969.497925	593.268799	6.946340	935.027100	596.745300	163.673599
-494.757904	82.009415	880.416504	-450.361816	-77.103416	874.505310	-563.172974	120.588928	499.342102	-515.087036	-136.537811	505.995483	-552.909363	136.791321	88.640610	-514.483704	-129.972427	89.432045	-475.143677	169.487030	1385.993896	-400.251709	-160.816559	1389.482178	-411.404938	18.875452	1402.725952	-430.195221	23.939270	1675.564087	-518.073608	283.938751	1156.665283	-392.953491	-281.496521	1162.753784	-329.158691	131.093201	1090.862793	-268.316406	-76.643768	1090.559082	-434.340668	9.694524	969.585022	593.201965	6.824594	935.035950	596.701721	163.580475
-493.922058	82.187210	880.497925	-449.686462	-76.961433	874.494324	-562.187561	120.762886	499.328644	-514.633545	-136.457077	506.010620	-552.819580	136.783432	88.670990	-514.407166	-129.929596	89.443314	-475.079803	169.205063	1386.224731	-400.434753	-161.173218	1389.475342	-411.495178	18.480938	1402.885376	-430.920837	23.518398	1675.644531	-517.843506	283.570038	1156.897949	-393.208923	-281.517120	1162.590820	-329.104645	130.505402	1090.974365	-268.157959	-77.202812	1090.671875	-433.677399	9.733268	969.667908	593.114380	6.729505	935.023743	596.632751	163.475250
-493.137085	82.292686	880.572083	-448.966003	-76.878525	874.473083	-561.529724	121.072441	499.468109	-514.195862	-136.342438	506.000793	-552.882935	136.655685	88.713684	-514.331238	-129.911102	89.488335	-474.997223	168.886612	1386.462280	-400.614227	-161.621338	1389.455444	-411.599731	18.064075	1403.031616	-431.530243	23.146231	1675.815430	-517.621704	283.223145	1157.078857	-393.085388	-282.141144	1162.614014	-329.019104	129.958298	1091.024658	-267.965057	-77.688675	1090.697998	-433.009613	9.730596	969.736877	593.027710	6.634478	935.031494	596.574158	163.338654
-492.244385	82.425972	880.590759	-448.213928	-76.798721	874.465027	-560.538879	121.238770	499.485535	-513.728516	-136.248840	506.026215	-552.777100	136.646271	88.771538	-514.275330	-129.888138	89.494690	-474.915619	168.589340	1386.689697	-400.781952	-162.013107	1389.405273	-411.660126	17.674892	1403.162598	-432.156860	22.690966	1675.871582	-517.383667	282.867523	1157.254028	-393.153931	-282.479187	1162.538452	-328.893005	129.424820	1091.033203	-267.795502	-78.100388	1090.688721	-432.287170	9.756244	969.789490	592.947876	6.517209	935.027466	596.531067	163.242798
-491.388184	82.475136	880.642944	-447.497528	-76.648682	874.415405	-559.990051	121.495575	499.571808	-513.257446	-136.098450	506.027283	-552.889587	136.530685	88.809380	-514.029053	-129.809586	89.511864	-474.786743	168.287170	1386.885742	-400.927979	-162.386002	1389.344482	-411.712860	17.318136	1403.270996	-432.675964	22.279692	1675.969482	-517.156616	282.514160	1157.399902	-393.189789	-282.808563	1162.470703	-328.778137	128.945908	1091.024780	-267.606079	-78.509773	1090.663940	-431.583038	9.743542	969.832886	592.871704	6.400929	935.039185	596.483032	163.145111
-490.535553	82.600945	880.698486	-446.740479	-76.583237	874.377625	-558.859314	121.586075	499.525238	-512.783752	-135.990463	506.037415	-552.731384	136.541580	88.814255	-513.984131	-129.781158	89.513123	-474.656311	168.023666	1387.038330	-401.080872	-162.750061	1389.320801	-411.735413	16.938206	1403.375610	-433.207306	21.868103	1676.019165	-516.964294	282.153107	1157.522095	-393.167236	-283.138763	1162.395142	-328.631531	128.447784	1090.999878	-267.388214	-78.982658	1090.639038	-430.877106	9.730582	969.890259	592.795410	6.290529	935.041931	596.434082	163.055893
-489.699799	82.869026	880.766907	-446.017242	-76.474289	874.366943	-558.112671	121.818733	499.585236	-512.352417	-135.863358	506.055969	-552.695923	136.488205	88.832603	-513.736755	-129.711609	89.529350	-474.488831	167.782837	1387.182007	-401.221222	-163.108032	1389.264526	-411.770142	16.560184	1403.489502	-433.653473	21.461655	1676.112305	-516.724792	281.760559	1157.593384	-393.150208	-283.485657	1162.325195	-328.441803	127.969803	1090.942627	-267.128387	-79.457130	1090.592773	-430.176636	9.816631	969.958801	592.725830	6.207859	935.055847	596.378296	162.962280
-488.840240	82.890274	880.759521	-445.317566	-76.400116	874.307190	-557.709045	122.076775	499.658722	-511.885712	-135.744720	506.051147	-552.809021	136.391510	88.894394	-513.694763	-129.677200	89.546043	-474.298706	167.559357	1387.303711	-401.352203	-163.481354	1389.224121	-411.776215	16.196335	1403.574707	-434.062927	21.035872	1676.177002	-516.452759	281.373749	1157.656860	-393.111237	-283.821411	1162.269043	-328.266907	127.590851	1090.840210	-266.919006	-79.883476	1090.543335	-429.482910	9.773209	969.966675	592.648743	6.088465	935.065063	596.331726	162.850266
-487.970337	82.988480	880.763184	-444.584381	-76.299881	874.267334	-556.575439	122.098045	499.570374	-511.445496	-135.666779	506.033722	-552.617493	136.434204	88.900414	-513.529297	-129.634842	89.547768	-474.093414	167.307739	1387.399902	-401.489441	-163.804810	1389.160767	-411.751038	15.842185	1403.678345	-434.469727	20.578434	1676.184814	-516.224121	281.042725	1157.697266	-393.068359	-284.187042	1162.190186	-328.088043	127.191780	1090.749390	-266.775421	-80.049927	1090.531616	-428.767944	9.789720	969.989624	592.581848	5.998843	935.077393	596.277222	162.755249
-487.127563	83.121078	880.786011	-443.827393	-76.280899	874.265076	-555.825134	122.246452	499.655945	-511.098907	-135.635757	506.068390	-552.559692	136.413635	88.913170	-513.502014	-129.606522	89.574524	-473.870209	167.080566	1387.485229	-401.591431	-164.149048	1389.102905	-411.701294	15.491309	1403.743286	-434.800171	20.136379	1676.226563	-515.995483	280.671509	1157.692993	-393.031403	-284.504395	1162.090698	-327.873077	126.796394	1090.685303	-266.543884	-80.434517	1090.492432	-428.058685	9.799862	970.041138	592.496277	5.900041	935.069397	596.219482	162.664124
-486.233063	83.235268	880.766235	-443.130463	-76.176804	874.236084	-555.103821	122.362320	499.715088	-510.737640	-135.638397	506.098297	-552.514099	136.362411	88.944588	-513.445435	-129.601212	89.607361	-473.637787	166.859253	1387.564575	-401.720276	-164.520615	1389.013916	-411.652740	15.137848	1403.833252	-435.106750	19.707548	1676.253540	-515.733887	280.287628	1157.660645	-392.983398	-284.793610	1161.997803	-327.626312	126.423744	1090.624512	-266.293640	-80.866432	1090.475098	-427.348480	9.832159	970.056519	592.440674	5.816107	935.083374	596.171509	162.546463
-485.379456	83.318848	880.777405	-442.363068	-76.157104	874.193359	-554.439392	122.574059	499.774841	-510.432953	-135.693680	506.164551	-552.440857	136.345642	88.978836	-513.493774	-129.591461	89.616371	-473.384094	166.665756	1387.614014	-401.811676	-164.825882	1388.928711	-411.613556	14.832593	1403.882690	-435.363190	19.284954	1676.283203	-515.499756	279.941406	1157.625854	-393.122223	-284.813385	1161.814575	-327.368500	126.129837	1090.562500	-266.006500	-81.239784	1090.473999	-426.620758	9.805878	970.079407	592.357300	5.715850	935.077637	596.112244	162.440323
-484.483521	83.464928	880.799438	-441.595764	-76.086800	874.149109	-553.705811	122.678230	499.780304	-510.200531	-135.865402	506.222809	-552.433472	136.286285	88.998459	-513.377747	-129.581161	89.651878	-473.115906	166.471146	1387.656860	-401.918762	-165.126144	1388.861084	-411.543793	14.543049	1403.947388	-435.541504	18.897718	1676.356567	-515.238953	279.595978	1157.608154	-393.073669	-285.129547	1161.733154	-327.070465	125.779144	1090.522705	-265.697113	-81.471909	1090.362671	-425.882416	9.815679	970.112305	592.290771	5.635909	935.087891	596.054382	162.356155
-483.578979	83.560272	880.847595	-440.829315	-76.037178	874.121826	-552.964294	122.777985	499.787628	-509.788818	-135.702515	506.229492	-552.404907	136.258774	89.015114	-513.322571	-129.571182	89.675095	-472.885651	166.284988	1387.702515	-402.037048	-165.466599	1388.798340	-411.469360	14.220584	1403.969604	-435.776550	18.437410	1676.324585	-514.957825	279.258911	1157.566650	-392.807404	-285.673401	1161.751465	-326.789093	125.427345	1090.525879	-265.599091	-81.914009	1090.516968	-425.127960	9.787156	970.161804	592.206726	5.552664	935.080688	595.996887	162.274414
-482.703156	83.645485	880.856750	-440.115662	-75.966141	874.077454	-552.299927	122.894310	499.818817	-509.409363	-135.532013	506.259949	-552.372131	136.218292	89.044510	-513.179688	-129.525940	89.696747	-472.586456	166.104340	1387.746826	-402.103088	-165.769501	1388.743286	-411.382660	13.911561	1404.055176	-435.941345	18.006283	1676.345093	-514.696472	278.938751	1157.569092	-392.755188	-285.951050	1161.643066	-326.521851	125.100342	1090.535278	-265.380096	-82.249947	1090.574951	-424.399292	9.777022	970.176331	592.149475	5.453045	935.082764	595.969482	162.180984
-481.841553	83.854782	880.880127	-439.373047	-75.976364	874.083618	-551.628784	123.090775	499.935699	-509.054321	-135.470596	506.319916	-552.376038	136.143890	89.090141	-513.196472	-129.523895	89.743095	-472.297485	165.909836	1387.753418	-402.174744	-166.055023	1388.680176	-411.264984	13.632656	1404.104004	-436.042908	17.625895	1676.374878	-514.442871	278.687439	1157.540894	-392.694397	-286.189270	1161.550903	-326.195404	124.820671	1090.570923	-265.005219	-82.477745	1090.528809	-423.669922	9.810102	970.224304	592.061340	5.377834	935.093872	595.912781	162.101303
-480.948151	83.881157	880.872498	-438.632019	-75.911385	874.046570	-550.896057	123.189301	499.944214	-508.664948	-135.507126	506.363586	-552.334106	136.087997	89.118233	-513.262573	-129.510635	89.810921	-472.019501	165.731674	1387.785889	-402.244110	-166.346054	1388.585693	-411.130798	13.351685	1404.132935	-436.129333	17.217232	1676.370850	-514.132935	278.343842	1157.473999	-392.635895	-286.392334	1161.451782	-325.796875	124.546707	1090.598633	-264.731079	-82.771141	1090.594116	-422.915649	9.786959	970.231323	591.968323	5.294234	935.115967	595.855713	161.993149
-480.079956	84.011917	880.896790	-437.928223	-75.835365	874.018433	-550.443237	123.383766	499.999786	-508.200348	-135.349304	506.378784	-552.464355	135.923233	89.179703	-513.229126	-129.497314	89.843506	-471.744751	165.580948	1387.798828	-402.316376	-166.616028	1388.531982	-410.973083	13.097787	1404.178101	-436.180481	16.820736	1676.381958	-513.820923	278.019012	1157.397095	-392.601135	-286.609436	1161.340088	-325.328064	124.270576	1090.710327	-264.555023	-83.119644	1090.778320	-422.179718	9.805739	970.254578	591.896606	5.247835	935.120605	595.798401	161.915726
-479.194061	84.177589	880.899902	-437.168457	-75.779335	873.975159	-549.415833	123.444923	499.953522	-507.719635	-135.260391	506.381378	-552.298828	135.904922	89.195335	-513.171692	-129.446014	89.865181	-471.489410	165.424149	1387.799072	-402.385223	-166.897598	1388.462891	-410.816559	12.868702	1404.188843	-436.193237	16.445200	1676.394775	-513.494202	277.740753	1157.315918	-392.415192	-287.036774	1161.325195	-324.997711	124.037727	1090.713135	-264.311188	-83.381386	1090.868896	-421.412781	9.840891	970.261292	591.807312	5.175366	935.109985	595.758423	161.854706
-478.153534	84.004616	880.695190	-436.456940	-75.773018	873.934937	-548.593262	123.649155	499.918365	-507.241241	-134.994537	506.372101	-552.193848	135.878815	89.212753	-513.125061	-129.390274	89.899445	-471.159210	165.294464	1387.826782	-402.391663	-167.152969	1388.423340	-410.672577	12.617667	1404.226929	-436.213867	16.054480	1676.379883	-513.146423	277.472992	1157.269409	-392.406525	-287.175690	1161.216431	-324.605133	123.823311	1090.774170	-264.011230	-83.617516	1090.966675	-420.563324	9.776384	970.148193	591.717102	5.099777	935.119080	595.708923	161.801392
-477.204437	84.063736	880.660522	-435.732605	-75.716309	873.893311	-547.764709	123.817299	499.929260	-506.901123	-135.260147	506.410065	-552.212158	135.816757	89.253975	-513.117432	-129.357788	89.954262	-470.822998	165.168976	1387.837280	-402.381714	-167.421982	1388.387695	-410.486664	12.390150	1404.286499	-436.206116	15.635046	1676.353027	-512.762207	277.211884	1157.201294	-392.566620	-287.101349	1161.017944	-324.111481	123.679375	1090.930420	-263.732208	-83.854378	1091.048340	-419.769379	9.766521	970.131104	591.653564	5.049029	935.124573	595.642944	161.768723
-476.344025	84.187263	880.673096	-435.057190	-75.030357	873.775146	-547.254822	123.997070	499.976471	-506.303314	-135.163803	506.340942	-552.429138	135.649368	89.325829	-513.005310	-129.289642	90.011497	-470.489441	165.038712	1387.860718	-402.379730	-167.657455	1388.347046	-410.294708	12.177479	1404.334106	-436.120605	15.309553	1676.411621	-512.432312	276.993134	1157.169312	-392.440338	-287.431427	1161.012085	-323.664337	123.505066	1090.991455	-263.465302	-84.136124	1091.158447	-419.020447	10.066605	970.092041	591.574524	4.968098	935.142212	595.609375	161.671066
-475.454803	84.143013	880.659912	-434.344086	-75.683884	873.880493	-546.733398	124.252480	500.020050	-505.927399	-135.166473	506.480103	-552.206177	135.732178	89.226746	-513.046021	-129.262802	90.078079	-470.129913	164.925430	1387.878540	-402.358612	-167.875458	1388.294189	-410.075562	11.954555	1404.385620	-436.053741	14.960018	1676.431396	-512.073975	276.771210	1157.109009	-392.556091	-287.319214	1160.827393	-323.117096	123.289116	1091.210083	-263.155121	-84.311043	1091.299927	-418.291840	9.705358	970.167480	591.481384	4.942938	935.147522	595.539490	161.645691
-474.617676	84.158188	880.675537	-433.632324	-75.731262	873.878357	-546.052734	124.549652	500.028076	-505.494324	-135.130310	506.519073	-552.260376	135.638138	89.333763	-513.207520	-129.269760	90.158905	-469.791443	164.796097	1387.891357	-402.353973	-168.117538	1388.239990	-409.860168	11.773623	1404.440186	-435.951477	14.639561	1676.460693	-511.686707	276.589142	1157.075195	-392.546661	-287.413849	1160.715454	-322.699402	123.124039	1091.277466	-262.870209	-84.515106	1091.430298	-417.552460	9.638350	970.190979	591.439514	4.919281	935.150024	595.507141	161.590820
-473.751099	84.247391	880.672974	-432.988892	-75.020226	873.789551	-545.209351	124.715942	500.024048	-504.907715	-134.941986	506.438690	-552.279480	135.556442	89.360870	-512.950989	-129.218994	90.218071	-469.447266	164.671204	1387.899902	-402.314606	-168.382187	1388.195679	-409.635162	11.580660	1404.474243	-435.895752	14.294645	1676.445068	-511.200684	276.254700	1156.935181	-392.514832	-287.501312	1160.650879	-322.212158	122.942490	1091.432251	-262.562134	-84.695488	1091.547852	-416.808044	9.955021	970.154297	591.363708	4.899309	935.159668	595.455994	161.558182
-472.979187	84.240715	880.759827	-432.282257	-75.016823	873.803406	-544.395020	124.829239	500.008575	-504.493408	-135.039032	506.511932	-552.220276	135.532639	89.433449	-512.960449	-129.197525	90.268898	-469.043884	164.590820	1387.909912	-402.251373	-168.590057	1388.151611	-409.399719	11.369975	1404.529053	-435.795258	14.028229	1676.437866	-510.875854	276.200745	1156.971191	-392.676086	-287.285889	1160.478394	-321.710815	122.872330	1091.527344	-262.175568	-84.735023	1091.552124	-416.132446	9.878566	970.233948	591.287415	4.863446	935.148804	595.424683	161.533722
-472.050171	84.207634	880.684082	-431.581970	-74.972710	873.791626	-543.542725	124.949242	499.990601	-504.044708	-135.004196	506.565033	-552.079163	135.517792	89.490067	-512.976746	-129.177567	90.338837	-468.680969	164.480499	1387.900146	-402.207581	-168.807022	1388.103149	-409.137451	11.202403	1404.552856	-435.696350	13.741199	1676.437988	-510.340637	275.919922	1156.827026	-392.649719	-287.353119	1160.359863	-321.160187	122.737282	1091.649292	-261.856781	-84.895958	1091.689575	-415.354736	9.861483	970.205933	591.252808	4.834647	935.150696	595.406372	161.495407
-471.248322	84.324898	880.677673	-430.868774	-75.024139	873.797913	-542.908264	125.167084	500.036896	-503.545990	-134.859360	506.574005	-552.082214	135.462784	89.567924	-512.906982	-129.116898	90.387413	-468.283600	164.360794	1387.905762	-402.110107	-169.002075	1388.058105	-408.861969	11.038650	1404.602051	-435.568756	13.474676	1676.433594	-509.856964	275.794739	1156.777344	-392.590790	-287.416321	1160.233154	-320.588776	122.657410	1091.769043	-261.585663	-85.044128	1091.801392	-414.655731	9.860046	970.230774	591.185425	4.839995	935.153137	595.362061	161.508621
-470.513885	84.387077	880.689819	-430.252930	-74.981529	873.791809	-542.219666	125.311600	500.029663	-503.172150	-134.842316	506.593750	-552.040283	135.418610	89.635887	-512.865356	-129.087128	90.461533	-467.866333	164.284576	1387.906494	-401.984314	-169.131226	1388.017212	-408.604431	10.882399	1404.644043	-435.424072	13.215899	1676.443604	-509.458374	275.825775	1156.881104	-392.527466	-287.457184	1160.128052	-320.073212	122.566460	1091.913452	-261.255157	-85.186485	1091.951050	-414.013794	9.865004	970.249451	591.114075	4.811268	935.171021	595.328552	161.497925
-469.670319	84.375710	880.629211	-429.620087	-74.965645	873.766357	-541.540222	125.405823	499.993225	-502.805267	-134.831177	506.643982	-551.923401	135.390106	89.690422	-512.776245	-129.044479	90.513245	-467.447418	164.212296	1387.934082	-401.879456	-169.311752	1387.993286	-408.319061	10.729514	1404.689575	-435.282654	12.965059	1676.448730	-508.947662	275.702057	1156.847900	-392.285004	-287.765686	1160.072388	-319.511841	122.524086	1092.061768	-260.930573	-85.357689	1092.087402	-413.298096	9.834489	970.217041	591.061646	4.854516	935.152588	595.300537	161.482864
-469.085663	84.614975	880.688599	-429.363678	-74.593559	873.748779	-541.081482	125.508087	500.048859	-502.499329	-134.785797	506.596832	-551.965393	135.311035	89.771111	-512.837219	-129.022797	90.570015	-467.053345	164.106979	1387.960327	-401.755707	-169.477249	1387.946777	-408.051788	10.587629	1404.712036	-435.161316	12.707608	1676.427979	-508.362457	275.620728	1156.825928	-392.382355	-287.553802	1159.903198	-318.942352	122.495155	1092.141602	-260.570862	-85.458725	1092.191895	-412.855133	10.030225	970.235168	591.009888	4.858935	935.156433	595.254639	161.503708
-468.265472	84.517082	880.662842	-428.453613	-74.876778	873.770508	-540.438354	125.611511	500.059845	-502.127136	-134.720688	506.713257	-552.148621	135.130341	90.015678	-512.922180	-129.000229	90.615479	-466.636383	164.005844	1387.964355	-401.633148	-169.630615	1387.892334	-407.781219	10.471764	1404.716919	-434.978119	12.536442	1676.440552	-507.722290	275.442688	1156.714600	-392.293274	-287.561859	1159.769531	-318.332855	122.412682	1092.223755	-260.309906	-85.633171	1092.404175	-412.049561	9.866221	970.254944	590.956116	4.860753	935.178833	595.235413	161.481689
-467.530640	84.536026	880.619385	-427.875122	-74.841316	873.774597	-540.002991	125.677773	500.107117	-501.848633	-134.752945	506.762360	-551.860168	135.262619	89.900497	-512.882874	-128.946060	90.682076	-466.244385	163.916946	1387.959717	-401.490814	-169.787903	1387.840088	-407.499451	10.309835	1404.706055	-434.838043	12.321649	1676.395996	-507.124847	275.401825	1156.681885	-392.177856	-287.584564	1159.659912	-317.738403	122.327339	1092.323486	-259.976074	-85.709236	1092.508545	-411.414368	9.880387	970.244324	590.906616	4.904581	935.152954	595.192139	161.529526
-466.892822	84.558601	880.631897	-427.321503	-74.836967	873.767700	-539.649963	125.750282	500.169891	-501.539825	-134.714081	506.793793	-551.813965	135.232056	89.965874	-512.904968	-128.913696	90.716942	-465.865784	163.798920	1387.960449	-401.387909	-169.944809	1387.798950	-407.213440	10.173972	1404.687134	-434.675537	12.123614	1676.377197	-506.603516	275.606262	1156.791260	-392.040894	-287.625427	1159.538574	-317.131287	122.366432	1092.364014	-259.577026	-85.690079	1092.499634	-410.821381	9.861991	970.249939	590.831665	4.894647	935.156372	595.169250	161.544800
-466.254089	84.666969	880.617310	-426.779205	-74.803017	873.751709	-539.308289	125.809959	500.220856	-501.276581	-134.693695	506.822662	-552.047119	135.019348	90.197533	-512.869873	-128.901840	90.763374	-465.487030	163.720566	1387.939819	-401.238007	-170.089996	1387.723633	-406.960663	9.998695	1404.688110	-434.525085	11.906509	1676.325073	-505.999512	275.630951	1156.792480	-391.875977	-287.670044	1159.438232	-316.535309	122.402237	1092.425903	-259.346893	-85.856018	1092.701050	-410.240387	9.905480	970.239868	590.802979	4.928603	935.141479	595.143494	161.572510
-465.654144	84.674637	880.629578	-426.275146	-74.773849	873.747498	-538.874329	125.779289	500.235565	-501.015045	-134.665070	506.826935	-551.950867	135.002274	90.231689	-512.883057	-128.870285	90.798645	-465.083832	163.628555	1387.913208	-401.110535	-170.247467	1387.677368	-406.700256	9.859208	1404.671875	-434.329865	11.727148	1676.308350	-505.212219	275.448273	1156.620972	-391.525818	-287.930511	1159.380493	-315.921997	122.401833	1092.475220	-258.914978	-85.923340	1092.657593	-409.671600	9.897453	970.238770	590.776733	4.962026	935.132690	595.125488	161.626312
-465.044525	84.626129	880.635559	-425.751801	-74.758522	873.726929	-538.504700	125.752289	500.245605	-500.765442	-134.610229	506.864960	-551.827332	134.995895	90.272713	-512.753967	-128.855713	90.845642	-464.698730	163.543442	1387.898560	-400.951019	-170.386581	1387.600586	-406.451843	9.722525	1404.667358	-434.148438	11.566181	1676.281006	-504.566956	275.520172	1156.640259	-391.329620	-287.966888	1159.316772	-315.321411	122.372887	1092.527466	-258.588837	-86.051033	1092.554443	-409.105377	9.847552	970.233337	590.725464	5.004667	935.128418	595.090271	161.663803
-464.426483	84.676117	880.629883	-425.261963	-74.735100	873.722717	-538.218567	125.712212	500.278595	-500.510468	-134.542557	506.891235	-551.833801	134.974518	90.320084	-512.695251	-128.799622	90.863647	-464.309601	163.442108	1387.879883	-400.821442	-170.546280	1387.551514	-406.212006	9.617659	1404.663574	-433.921997	11.428625	1676.287354	-503.906830	275.674133	1156.661987	-390.978699	-288.183685	1159.310547	-314.710205	122.406425	1092.567139	-258.208405	-86.107803	1092.776733	-408.553345	9.854574	970.230652	590.708313	5.048837	935.141235	595.090332	161.652786
-463.893433	84.753014	880.648804	-424.804108	-74.712334	873.720032	-537.971313	125.706253	500.304871	-500.345215	-134.598831	506.973297	-551.757568	134.949753	90.338249	-512.015015	-128.456635	90.569809	-463.933319	163.328598	1387.862183	-400.680603	-170.668427	1387.509888	-405.944183	9.472301	1404.656860	-433.764709	11.258252	1676.224609	-503.246704	275.826721	1156.656006	-390.881378	-288.029419	1159.129395	-314.171326	122.486694	1092.611206	-257.953278	-86.236832	1092.934082	-408.049622	9.875111	970.237122	590.657043	5.059861	935.146912	595.051636	161.701294
-463.445221	84.786369	880.660767	-424.378998	-74.712959	873.699890	-537.808899	125.719955	500.346527	-500.107330	-134.562698	507.001648	-551.786011	134.931046	90.366249	-512.601013	-128.762833	90.909180	-463.588531	163.242676	1387.805054	-400.564758	-170.781509	1387.467407	-405.720093	9.354337	1404.640869	-433.547913	11.126354	1676.201172	-502.574310	275.976410	1156.654175	-390.619232	-288.107819	1159.050903	-313.522369	122.383774	1092.697510	-257.607147	-86.332985	1092.950439	-407.599304	9.869971	970.228821	590.621399	5.111141	935.148071	595.010681	161.751541
-462.971008	84.728149	880.629883	-423.987640	-74.683342	873.673218	-537.574219	125.744080	500.341675	-499.963562	-134.629791	507.036499	-551.740051	134.933701	90.373917	-511.884766	-128.384094	90.602692	-463.244598	163.153168	1387.744751	-400.394562	-170.890182	1387.416382	-405.466797	9.233969	1404.618774	-433.314911	11.033217	1676.198120	-501.953430	276.132050	1156.655640	-390.345612	-288.174286	1158.976196	-312.935547	122.357750	1092.694580	-257.267242	-86.416435	1092.942749	-407.135345	9.850065	970.188171	590.620911	5.161513	935.144775	595.012634	161.809647
-462.452728	84.706612	880.577759	-423.556793	-74.705795	873.646912	-537.391418	125.772552	500.360077	-499.765778	-134.603806	507.078674	-551.715881	134.948166	90.405670	-511.856812	-128.379807	90.601868	-462.919708	163.064835	1387.682007	-400.239685	-171.002502	1387.354492	-405.220154	9.122499	1404.591675	-433.127991	10.906376	1676.161377	-501.249847	276.278534	1156.639404	-390.282776	-287.979340	1158.832520	-312.499054	122.591682	1092.713501	-256.856628	-86.508202	1092.967529	-406.660553	9.823222	970.149109	590.573547	5.184847	935.136841	594.966370	161.842178
-462.033691	84.746887	880.559204	-423.171814	-74.696892	873.614685	-537.242859	125.793251	500.390747	-499.559204	-134.556900	507.067200	-551.697937	134.945801	90.426491	-511.797974	-128.386581	90.616798	-462.599945	162.977554	1387.627075	-400.109192	-171.104050	1387.279419	-404.971039	9.033813	1404.527466	-432.946747	10.753492	1676.117554	-500.662933	276.449158	1156.666748	-390.039459	-288.019012	1158.724365	-311.916077	122.652794	1092.785400	-256.368652	-86.547890	1092.878418	-406.242462	9.835309	970.118103	590.530090	5.229550	935.139832	594.932800	161.882523
-461.706329	84.758652	880.556641	-422.849121	-74.653030	873.568115	-537.101929	125.800346	500.416260	-499.389496	-134.561508	507.067505	-551.682190	134.946777	90.451393	-511.805878	-128.400833	90.666962	-462.287476	162.881348	1387.578857	-399.957947	-171.186005	1387.213379	-404.730347	8.940043	1404.486450	-432.731354	10.641286	1676.104980	-500.027130	276.652100	1156.697388	-389.790558	-288.075287	1158.642822	-311.201385	122.385529	1092.864258	-255.999420	-86.637825	1092.856689	-405.884247	9.845964	970.081421	590.504883	5.294581	935.141602	594.902527	161.942719
-461.375427	84.781609	880.556885	-422.507996	-74.643456	873.519348	-536.952881	125.815002	500.434082	-499.196777	-134.445175	507.044525	-551.656189	134.960251	90.467148	-512.382202	-128.664749	90.922142	-461.991547	162.823868	1387.525024	-399.792572	-171.256241	1387.136353	-404.486938	8.878731	1404.449829	-432.517181	10.508600	1676.088013	-499.439911	276.822601	1156.675049	-389.605347	-288.108215	1158.547485	-310.829102	122.836960	1092.855835	-255.634933	-86.742332	1092.884033	-405.542389	9.837039	970.056152	590.482361	5.331653	935.138367	594.878479	161.984375
-461.061340	84.784462	880.513245	-422.179504	-74.637352	873.487549	-536.806702	125.809113	500.451202	-498.992645	-134.400223	507.055695	-551.367798	135.153564	90.318077	-511.767029	-128.386505	90.686066	-461.737915	162.750046	1387.483154	-399.622925	-171.308563	1387.070557	-404.223663	8.814099	1404.374756	-432.321411	10.388086	1676.057129	-498.933319	276.966644	1156.699219	-389.368378	-288.191711	1158.468994	-310.149933	122.472328	1092.949341	-255.432922	-86.926903	1092.986206	-405.213409	9.853821	970.014832	590.450806	5.395139	935.125854	594.844666	162.019302
-460.760406	84.787605	880.484558	-421.921509	-74.566719	873.468018	-536.663696	125.794510	500.443817	-498.852844	-134.387131	507.060425	-551.318970	135.165482	90.309586	-511.711823	-128.360794	90.672401	-461.455627	162.668808	1387.459106	-399.425507	-171.402420	1386.984863	-403.978363	8.757806	1404.322998	-432.120514	10.273347	1676.022461	-498.382874	277.089630	1156.676514	-389.139282	-288.235443	1158.391602	-309.750275	122.930016	1092.944946	-255.123627	-87.017281	1092.966431	-404.918365	9.892344	969.984497	590.429932	5.423261	935.141541	594.824158	162.039825
-460.478271	84.759857	880.446838	-421.647095	-74.544060	873.446655	-536.510498	125.754921	500.436737	-498.721588	-134.380798	507.103760	-551.557983	134.969757	90.504692	-511.690887	-128.349442	90.687538	-461.152100	162.642105	1387.418823	-399.193817	-171.428299	1386.909912	-403.730713	8.717232	1404.295288	-431.932404	10.149419	1675.991699	-497.887268	277.200897	1156.693237	-388.820374	-288.438843	1158.382935	-309.026428	122.592239	1092.956299	-254.740967	-87.017464	1092.827393	-404.632111	9.901216	969.951233	590.410706	5.490730	935.131104	594.797180	162.105560
-460.223877	84.795105	880.422363	-421.433563	-74.484367	873.420654	-536.408142	125.724396	500.489929	-498.549133	-134.364609	507.088684	-551.505005	134.970551	90.508110	-511.696777	-128.355606	90.695030	-460.835785	162.618195	1387.375732	-398.980499	-171.462891	1386.830688	-403.489288	8.642897	1404.225586	-431.709564	10.051900	1675.980225	-497.426239	277.289490	1156.699463	-388.630219	-288.459686	1158.301758	-308.579895	122.685738	1092.967285	-254.549805	-87.189606	1092.896973	-404.384430	9.942742	969.920959	590.368164	5.526450	935.139160	594.762085	162.124374
-460.006226	84.774681	880.395630	-421.214813	-74.448891	873.393188	-536.378845	125.708229	500.483704	-498.391022	-134.348404	507.092773	-551.495789	134.963058	90.543442	-511.616699	-128.321259	90.730827	-460.539764	162.608795	1387.354980	-398.777130	-171.490631	1386.768799	-403.253601	8.607705	1404.160400	-431.465729	9.985029	1675.979858	-497.023041	277.328613	1156.691284	-388.327057	-288.624054	1158.226440	-308.165039	122.757698	1093.000732	-254.200684	-87.173859	1092.757202	-404.159485	9.953537	969.890991	590.337158	5.578828	935.131042	594.727417	162.157562
-459.818848	84.772171	880.357178	-421.038239	-74.410843	873.352783	-536.109070	125.614967	500.453796	-498.220032	-134.320480	507.083679	-551.109436	135.173828	90.378784	-511.592865	-128.316818	90.730881	-460.280579	162.587250	1387.321899	-398.571655	-171.513351	1386.712158	-403.032318	8.563996	1404.104370	-431.254913	9.880528	1675.958008	-496.647095	277.329773	1156.671631	-388.017853	-288.826019	1158.232910	-307.750885	122.829903	1092.996338	-254.046585	-87.357391	1092.802979	-403.966980	9.971647	969.847473	590.301819	5.573466	935.140930	594.696899	162.181198
-459.640381	84.792328	880.327026	-420.862457	-74.386612	873.319153	-536.074463	125.600266	500.483978	-498.093781	-134.374481	507.071167	-551.061768	135.178879	90.379333	-512.154724	-128.601105	91.019043	-460.023254	162.579712	1387.266724	-398.347595	-171.538956	1386.654419	-402.830536	8.538415	1404.044312	-431.026703	9.810394	1675.954590	-496.279449	277.377930	1156.641113	-387.972473	-288.661865	1158.075195	-307.386505	122.880348	1093.037598	-253.811188	-87.376289	1092.737671	-403.776611	9.994780	969.810364	590.283813	5.652594	935.136292	594.657104	162.244598
-459.530029	84.796593	880.320740	-420.709717	-74.393318	873.305237	-536.092346	125.575836	500.507080	-497.984711	-134.431458	507.122467	-551.359558	134.981659	90.571068	-511.600342	-128.334869	90.780899	-459.782898	162.549973	1387.237183	-398.161957	-171.562210	1386.603271	-402.644745	8.515065	1403.993164	-430.790497	9.735178	1675.937744	-495.971100	277.406799	1156.619385	-387.825409	-288.615570	1157.987671	-307.104065	122.886185	1093.057739	-253.597641	-87.411613	1092.687256	-403.626923	10.003290	969.792603	590.242004	5.646956	935.135376	594.633301	162.238632
-459.421265	84.815781	880.307251	-420.576385	-74.371857	873.260132	-536.036255	125.529327	500.547485	-497.853760	-134.409210	507.103577	-551.293152	134.992249	90.597885	-512.109436	-128.592209	91.015999	-459.581879	162.514725	1387.208252	-397.983734	-171.620575	1386.570313	-402.439026	8.504432	1403.947388	-430.561890	9.669856	1675.940186	-495.739441	277.411255	1156.590820	-387.707031	-288.611816	1157.919922	-306.847412	122.853188	1093.076538	-253.320313	-87.300529	1092.534546	-403.482727	10.016836	969.754578	590.195129	5.722859	935.141663	594.573669	162.276855
-459.318542	84.806244	880.293701	-420.443176	-74.377876	873.243835	-536.209351	125.566856	500.606140	-497.698792	-134.394806	507.076874	-551.404480	134.913300	90.632004	-512.084045	-128.586456	91.037827	-459.378723	162.512589	1387.185059	-397.803741	-171.653244	1386.521362	-402.278534	8.469643	1403.895020	-430.337555	9.631083	1675.922974	-495.544678	277.390717	1156.568115	-387.610168	-288.564484	1157.827393	-306.627106	122.809937	1093.102661	-253.130569	-87.308060	1092.476563	-403.343903	10.020037	969.730896	590.169495	5.723158	935.139343	594.532654	162.315033
-459.243225	84.821609	880.300720	-420.331238	-74.393600	873.233826	-536.160217	125.547287	500.620453	-497.643066	-134.463318	507.113037	-551.366516	134.897675	90.654518	-512.084106	-128.603378	91.069756	-459.193787	162.463928	1387.132568	-397.635437	-171.685913	1386.485107	-402.109406	8.456949	1403.856812	-430.130066	9.557106	1675.891724	-495.378967	277.344116	1156.540161	-387.550079	-288.503052	1157.738647	-306.441681	122.761955	1093.090576	-252.919220	-87.319183	1092.401245	-403.229858	10.022759	969.721191	590.127502	5.768752	935.144592	594.493774	162.344803
-459.210236	84.804459	880.299133	-420.233124	-74.376381	873.216675	-536.242371	125.555168	500.630829	-497.580963	-134.473892	507.113129	-551.427124	134.865677	90.667366	-512.117615	-128.612320	91.071198	-459.001648	162.469543	1387.098633	-397.430145	-171.681198	1386.421997	-401.962158	8.431599	1403.841309	-429.897766	9.516188	1675.870483	-495.247314	277.291565	1156.481445	-387.473022	-288.441772	1157.655029	-306.315979	122.720093	1093.042847	-252.824646	-87.426384	1092.464111	-403.138672	10.036429	969.701050	590.117676	5.821041	935.140381	594.448425	162.421860
-459.160461	84.808578	880.306885	-420.129333	-74.396896	873.217896	-536.228271	125.568291	500.668579	-497.513855	-134.461044	507.122803	-551.424133	134.829956	90.688965	-512.097046	-128.609009	91.066643	-458.867218	162.437042	1387.061523	-397.252075	-171.724884	1386.349365	-401.809448	8.422917	1403.781372	-429.671814	9.477383	1675.851563	-495.168152	277.206482	1156.425781	-387.401215	-288.362274	1157.547607	-306.214233	122.706230	1093.020264	-252.628937	-87.451813	1092.387451	-403.046844	10.040075	969.698975	590.070679	5.821629	935.149597	594.417786	162.400421
-459.169952	84.801086	880.294617	-420.092529	-74.380470	873.194336	-536.064026	125.497887	500.623535	-497.491333	-134.495026	507.137115	-551.314758	134.869446	90.682594	-512.155457	-128.641113	91.114952	-458.747803	162.421371	1387.035767	-397.080414	-171.748581	1386.283569	-401.668091	8.401315	1403.738892	-429.440857	9.445570	1675.838623	-495.125824	277.091461	1156.363159	-387.363037	-288.295746	1157.447388	-306.122559	122.678627	1092.969727	-252.447739	-87.464622	1092.316162	-403.003113	10.057260	969.668579	590.003540	5.844279	935.133057	594.339966	162.430588
-459.141632	84.821625	880.309265	-420.030060	-74.334831	873.197998	-536.081604	125.529472	500.639099	-497.491974	-134.509262	507.134888	-551.327576	134.864075	90.686806	-512.169861	-128.645584	91.127922	-458.647095	162.395752	1386.996826	-396.911713	-171.772125	1386.224976	-401.552032	8.379252	1403.675171	-429.194092	9.440817	1675.834229	-495.143036	276.970062	1156.290771	-387.317047	-288.221191	1157.337646	-306.086365	122.673874	1092.887817	-252.198242	-87.418434	1092.127075	-402.942352	10.096597	969.671326	589.977966	5.881049	935.139343	594.293701	162.473877
-459.157593	84.815071	880.297058	-420.006927	-74.319145	873.183105	-535.853088	125.437820	500.584656	-497.524994	-134.568558	507.175781	-551.198975	134.914566	90.690453	-512.181335	-128.663132	91.150093	-458.564697	162.388809	1386.953369	-396.773376	-171.783951	1386.164551	-401.450439	8.369844	1403.650879	-428.982330	9.407961	1675.831909	-495.217194	276.841949	1156.214844	-387.274811	-288.162231	1157.229736	-306.031921	122.688545	1092.817627	-252.060669	-87.460434	1092.069946	-402.917297	10.115004	969.648560	589.944946	5.917363	935.149536	594.252563	162.498886
-459.186157	84.809952	880.312744	-419.969421	-74.328232	873.197083	-535.895020	125.438568	500.617554	-497.521881	-134.565704	507.182190	-551.202515	134.920807	90.721268	-512.147827	-128.665009	91.171783	-458.512878	162.370483	1386.927246	-396.637054	-171.795792	1386.098755	-401.368988	8.354079	1403.605469	-428.785706	9.378385	1675.828125	-495.339844	276.680695	1156.164185	-387.257660	-288.104004	1157.144531	-305.996246	122.749374	1092.760376	-252.006592	-87.564865	1092.128540	-402.902496	10.124783	969.658447	589.913086	5.921540	935.147949	594.210815	162.480225
-459.218353	84.803413	880.306580	-419.947632	-74.308609	873.191467	-535.988342	125.442039	500.650391	-497.521637	-134.502090	507.187134	-551.215515	134.935547	90.729973	-512.121399	-128.658508	91.166954	-458.486633	162.364136	1386.904663	-396.513184	-171.801559	1386.057373	-401.305023	8.339761	1403.569824	-428.594788	9.355772	1675.826416	-495.507477	276.492371	1156.084595	-387.225098	-288.092255	1157.040405	-305.977112	122.839897	1092.676636	-251.836899	-87.502296	1091.939453	-402.891815	10.149105	969.645325	589.884521	5.938841	935.154602	594.176453	162.519196
-459.283295	84.827316	880.314087	-419.974518	-74.311371	873.173706	-536.119934	125.396271	500.687714	-497.593536	-134.541946	507.216553	-551.218079	134.935791	90.759285	-512.110596	-128.654114	91.163750	-458.467957	162.376709	1386.876587	-396.404175	-171.841385	1386.006836	-401.269043	8.324866	1403.513184	-428.409851	9.327846	1675.825195	-495.721161	276.299622	1156.018555	-387.203094	-288.075348	1156.945068	-305.969269	122.945114	1092.588257	-251.786270	-87.515312	1091.868652	-402.911621	10.159788	969.629944	589.842773	5.991441	935.164307	594.115784	162.565079
-459.356079	84.827950	880.320068	-420.016998	-74.272964	873.152039	-536.270203	125.383888	500.749268	-497.657227	-134.568695	507.207520	-551.238586	134.925140	90.760506	-512.178406	-128.663666	91.188812	-458.482056	162.349121	1386.816772	-396.302155	-171.848740	1385.952026	-401.263184	8.303399	1403.453125	-428.228699	9.296440	1675.821655	-495.969727	276.060760	1155.911255	-387.173187	-288.125946	1156.870117	-305.969360	123.047043	1092.523193	-251.857971	-87.644440	1091.905029	-402.950287	10.176380	969.614746	589.814697	5.984009	935.175415	594.078979	162.560043
-459.433899	84.824234	880.322021	-420.041779	-74.296265	873.165466	-536.455383	125.354340	500.783234	-497.754944	-134.549149	507.237488	-551.257019	134.907471	90.782104	-512.206299	-128.683334	91.202293	-458.540222	162.352417	1386.765991	-396.213440	-171.854095	1385.882690	-401.269806	8.297129	1403.377686	-428.080902	9.215722	1675.792114	-496.234039	275.868835	1155.830811	-387.157257	-288.129486	1156.786499	-305.998474	123.190353	1092.446411	-251.858871	-87.653183	1091.832031	-402.983063	10.186167	969.613892	589.771851	6.014988	935.182495	594.025391	162.591568
-459.533600	84.822777	880.326355	-420.114563	-74.268898	873.152893	-536.669006	125.290672	500.803406	-497.855896	-134.534409	507.248108	-551.256287	134.934143	90.798775	-511.719330	-128.432251	90.966469	-458.611359	162.342697	1386.710449	-396.146881	-171.849472	1385.815308	-401.289520	8.300761	1403.303223	-427.925079	9.173048	1675.782959	-496.567719	275.687561	1155.747803	-387.284393	-287.949677	1156.653198	-306.047638	123.392067	1092.367310	-251.868500	-87.618011	1091.727539	-403.044769	10.202862	969.599854	589.738831	6.052766	935.179810	593.971375	162.616241
-459.653503	84.792320	880.325317	-420.205353	-74.273132	873.147217	-536.893860	125.226898	500.850861	-497.973419	-134.473312	507.228210	-551.238037	134.940384	90.817284	-512.157349	-128.671432	91.191467	-458.726807	162.342392	1386.645264	-396.098145	-171.851761	1385.745850	-401.343781	8.301324	1403.220093	-427.778229	9.134510	1675.766968	-496.923706	275.489532	1155.611084	-387.254333	-287.965485	1156.581299	-306.133636	123.577499	1092.269165	-251.954102	-87.611870	1091.627686	-403.109558	10.201172	969.579529	589.711426	6.084690	935.178589	593.915039	162.653183
-459.821228	84.794746	880.347412	-420.309387	-74.273102	873.149780	-537.245728	125.163719	500.896393	-498.162018	-134.534103	507.275177	-551.276245	134.916580	90.824486	-512.205627	-128.675323	91.211678	-458.835510	162.320068	1386.567505	-396.031464	-171.839630	1385.668457	-401.420715	8.293507	1403.134766	-427.650696	9.093108	1675.763306	-497.285004	275.296783	1155.504639	-387.226654	-288.026093	1156.546021	-306.246582	123.777733	1092.194580	-252.019638	-87.608742	1091.544067	-403.220642	10.212307	969.581543	589.680298	6.084652	935.188965	593.879395	162.650726
-460.008453	84.857201	880.370178	-420.448242	-74.264893	873.143372	-537.685242	125.103348	500.964783	-498.413239	-134.614456	507.340149	-551.352356	134.911392	90.845848	-511.830414	-128.426880	90.963699	-459.012238	162.296646	1386.482788	-396.006866	-171.816940	1385.590942	-401.530579	8.287830	1403.038940	-427.527954	9.045156	1675.745483	-497.681305	275.113800	1155.360229	-387.180695	-288.078217	1156.493896	-306.372223	124.004028	1092.106567	-252.149033	-87.574821	1091.423462	-403.350372	10.249059	969.576416	589.637207	6.080173	935.183105	593.820435	162.658661
-460.227631	84.851387	880.380554	-420.599152	-74.302559	873.137939	-538.031921	125.015755	501.001465	-498.580902	-134.522858	507.328033	-551.402161	134.903458	90.827530	-511.745270	-128.402786	90.957771	-459.182098	162.297348	1386.384888	-396.000885	-171.829178	1385.487549	-401.641541	8.275279	1402.925415	-427.414734	9.007289	1675.729370	-498.109955	274.986877	1155.272949	-387.167297	-288.108368	1156.432739	-306.509583	124.186882	1092.018921	-252.260452	-87.536186	1091.307861	-403.492645	10.244360	969.560974	589.627563	6.100089	935.192688	593.786987	162.671799
-460.445984	84.804459	880.368896	-420.745758	-74.335579	873.127380	-538.387756	124.920883	501.034546	-498.861542	-134.553253	507.346405	-551.387634	134.936462	90.813019	-511.813538	-128.423065	90.942093	-459.344757	162.296722	1386.289429	-395.999725	-171.797668	1385.388184	-401.803619	8.276441	1402.796753	-427.334045	8.959246	1675.711792	-498.523407	274.894928	1155.165527	-387.165161	-288.145233	1156.344360	-306.678741	124.403404	1091.889893	-252.316177	-87.383263	1091.055786	-403.635376	10.232796	969.532532	589.599121	6.116495	935.196716	593.741821	162.674362
-460.696411	84.798004	880.378235	-420.953644	-74.328224	873.096619	-538.698364	124.822838	501.032227	-499.105438	-134.449997	507.290771	-551.402771	134.929871	90.812859	-511.746857	-128.427353	90.928787	-459.570557	162.274796	1386.186157	-396.029449	-171.795624	1385.264526	-401.976013	8.258182	1402.671997	-427.248749	8.964615	1675.709106	-498.994751	274.764618	1155.043457	-386.982391	-288.399780	1156.332886	-306.910400	124.595673	1091.770386	-252.478073	-87.342644	1090.949829	-403.810852	10.234583	969.500305	589.574829	6.135757	935.187866	593.684753	162.672287
-461.068634	84.800194	880.399353	-421.513123	-74.015816	873.072510	-539.130554	124.738983	501.059387	-499.427917	-134.532074	507.237793	-551.435120	134.934769	90.803810	-511.862671	-128.448334	90.887474	-459.793396	162.220596	1386.053955	-396.093414	-171.800018	1385.150879	-402.139740	8.252675	1402.533813	-427.194916	8.932674	1675.686401	-499.442871	274.656738	1154.934448	-387.007690	-288.418640	1156.213989	-307.138245	124.737228	1091.656494	-252.623245	-87.258896	1090.815674	-404.190521	10.354554	969.466370	589.557251	6.145729	935.201782	593.638245	162.702042
-461.391327	84.729942	880.395569	-421.785217	-74.018845	873.015625	-539.568726	124.630875	501.083191	-499.772949	-134.679794	507.218750	-551.408752	134.970016	90.747337	-511.888306	-128.493164	90.872528	-460.045715	162.210236	1385.927979	-396.166595	-171.815277	1384.984863	-402.299255	8.218834	1402.384277	-427.157257	8.909784	1675.656738	-499.918243	274.554749	1154.817871	-387.031311	-288.404388	1156.061523	-307.447937	124.944885	1091.499634	-252.864822	-87.242584	1090.818604	-404.421021	10.318768	969.409180	589.523804	6.135001	935.200623	593.585266	162.703552
-461.636749	84.514923	880.347534	-421.693146	-74.438263	873.000244	-540.021240	124.524406	501.069824	-500.144287	-134.792923	507.311890	-551.464172	134.964600	90.730881	-511.937988	-128.530838	90.852211	-460.321716	162.157669	1385.781616	-396.238770	-171.820953	1384.808594	-402.451355	8.197771	1402.255249	-427.129822	8.915936	1675.624756	-500.347260	274.473541	1154.671143	-387.077179	-288.383301	1155.911621	-307.988678	125.572784	1091.258423	-253.032959	-87.170219	1090.671509	-404.492706	10.094696	969.370483	589.486633	6.158556	935.200562	593.554626	162.681915
-462.018311	84.476776	880.350403	-421.982208	-74.453690	872.956543	-540.539856	124.435684	501.061646	-500.519867	-134.797775	507.286133	-551.520203	134.960999	90.701935	-511.970337	-128.591782	90.810371	-460.594269	162.137939	1385.677734	-396.302887	-171.826889	1384.645386	-402.602509	8.186858	1402.126343	-427.134521	8.919109	1675.586060	-500.854004	274.375214	1154.575195	-387.094452	-288.390656	1155.748535	-308.354614	125.680779	1091.043701	-253.235443	-87.060783	1090.552368	-404.763855	10.080496	969.323608	589.462708	6.155299	935.195679	593.498962	162.696030
-462.386841	84.453545	880.332825	-422.261932	-74.477654	872.924316	-541.046509	124.251656	501.027008	-500.919617	-134.821930	507.261322	-551.555054	134.969391	90.629036	-511.961090	-128.626205	90.748581	-460.899750	162.064468	1385.553467	-396.369720	-171.862518	1384.480469	-402.805298	8.177064	1402.007568	-427.200012	8.863718	1675.505371	-501.395721	274.329468	1154.479614	-387.196594	-288.309082	1155.562744	-308.638733	125.405762	1090.785889	-253.438126	-86.912415	1090.394531	-405.039520	10.082340	969.277832	589.455383	6.155745	935.194824	593.466492	162.698868
-462.833771	84.451866	880.303101	-422.599945	-74.515076	872.885864	-541.597351	124.092072	501.043427	-501.284698	-134.860123	507.282593	-551.590393	135.025452	90.602989	-511.965729	-128.662247	90.727692	-461.213257	162.042542	1385.432617	-396.457062	-171.880905	1384.344238	-402.982910	8.163595	1401.895386	-427.188110	8.944332	1675.516724	-501.856873	274.288849	1154.366577	-387.273956	-288.277191	1155.387085	-309.170990	125.924812	1090.550781	-253.639511	-86.781067	1090.247681	-405.365448	10.100294	969.214844	589.437927	6.161063	935.196533	593.427673	162.706696
-463.353912	84.440536	880.308411	-422.951324	-74.547798	872.849426	-542.303101	123.913849	501.029419	-501.540833	-134.651794	507.221283	-551.673889	135.011383	90.550987	-511.908661	-128.693100	90.671753	-461.519958	162.005997	1385.344849	-396.556641	-171.897125	1384.208374	-403.162506	8.151955	1401.791260	-427.258514	8.958163	1675.474976	-502.382904	274.209564	1154.286011	-387.345306	-288.229889	1155.225342	-309.595428	126.033852	1090.358521	-253.871887	-86.623146	1090.036255	-405.735138	10.111020	969.170837	589.418762	6.169568	935.194580	593.413940	162.696747
-463.938995	84.400299	880.326233	-423.329285	-74.577553	872.830872	-543.075195	123.812347	501.072906	-501.882355	-134.641342	507.182495	-551.718201	135.026535	90.513664	-511.901245	-128.731476	90.613228	-461.827850	161.952713	1385.242432	-396.648712	-171.907013	1384.085449	-403.338196	8.132529	1401.716064	-427.319611	8.985699	1675.435303	-502.868317	274.121613	1154.228882	-387.445282	-288.185730	1155.080200	-309.984497	126.135513	1090.153320	-254.188675	-86.437767	1089.793579	-406.166351	10.117864	969.147705	589.374084	6.166460	935.194153	593.340210	162.714233
-464.445374	84.368752	880.339355	-423.736267	-74.551064	872.812317	-543.733276	123.606071	501.036285	-502.203766	-134.698868	507.127136	-551.709961	135.066086	90.468140	-511.986176	-128.806488	90.586655	-462.137695	161.929718	1385.168213	-396.727905	-171.890091	1383.966309	-403.560333	8.140074	1401.659180	-427.388580	9.044935	1675.413574	-503.366943	274.024658	1154.147583	-387.571686	-288.084534	1154.904419	-310.409088	126.226929	1089.972534	-254.482834	-86.222748	1089.557617	-406.563995	10.138535	969.119812	589.359863	6.181591	935.179871	593.305359	162.719864
-464.980530	84.300468	880.331604	-424.156036	-74.516808	872.774658	-544.408752	123.410576	501.051758	-502.521332	-134.722809	507.085266	-551.775269	135.079727	90.401642	-511.965576	-128.851425	90.533821	-462.435852	161.910980	1385.114380	-396.820374	-171.887787	1383.846680	-403.766266	8.152307	1401.572876	-427.467896	9.109806	1675.390259	-503.898193	273.973022	1154.122925	-387.701477	-287.991058	1154.747925	-310.914856	126.285683	1089.771851	-254.681915	-85.951202	1089.214966	-406.970184	10.154533	969.066284	589.347900	6.184367	935.182617	593.262695	162.737015
-465.636536	84.216698	880.351990	-424.575165	-74.597496	872.789551	-545.162476	123.122681	501.056396	-502.864471	-134.786041	507.042358	-551.829102	135.104355	90.313835	-512.012695	-128.895721	90.467224	-462.751740	161.873459	1385.080322	-396.930298	-171.866638	1383.756470	-403.992310	8.146669	1401.501343	-427.552063	9.169718	1675.370483	-504.432495	273.959656	1154.142700	-388.017212	-287.637695	1154.540894	-311.266632	126.231834	1089.492920	-255.033051	-85.864105	1089.056641	-407.453644	10.140502	969.058044	589.303528	6.179995	935.194519	593.227722	162.697250
-466.349792	84.212158	880.388367	-425.032104	-74.683304	872.787659	-545.972168	122.976112	501.066406	-503.280945	-134.914139	507.040955	-551.842896	135.164856	90.251175	-512.112366	-128.938873	90.407684	-463.089355	161.826736	1385.052734	-397.018921	-171.865891	1383.657104	-404.242981	8.136915	1401.421509	-427.648804	9.233715	1675.345703	-505.010834	273.954742	1154.149780	-388.219666	-287.522156	1154.392700	-311.796295	126.505440	1089.314697	-255.334915	-85.700699	1088.806152	-407.979919	10.147651	969.048279	589.260925	6.169161	935.194519	593.171570	162.688080
-466.977814	84.100510	880.342896	-425.516174	-74.716866	872.777710	-546.747925	122.788383	501.025421	-503.701721	-135.035080	507.038116	-551.931824	135.167160	90.146896	-512.206909	-129.004425	90.375359	-463.440369	161.783020	1385.017700	-397.150055	-171.874863	1383.567627	-404.505707	8.154959	1401.322021	-427.750610	9.309499	1675.319946	-505.558655	273.861725	1154.108398	-388.326416	-287.525269	1154.299194	-312.174194	126.542183	1089.091553	-255.704697	-85.526665	1088.551392	-408.458344	10.154530	968.984192	589.259338	6.216998	935.167358	593.140198	162.726654
-467.671387	83.990410	880.316406	-426.022186	-74.768227	872.786011	-547.434875	122.569885	500.948761	-504.147430	-135.160416	507.061035	-551.665649	135.423309	89.875252	-512.345032	-129.049561	90.327347	-463.751434	161.730911	1384.995361	-397.230347	-171.862503	1383.478271	-404.750305	8.169701	1401.238892	-427.831573	9.405718	1675.316162	-506.113312	273.792877	1154.106079	-388.571838	-287.400543	1154.159424	-312.710999	126.799995	1088.970947	-256.080505	-85.353455	1088.268066	-408.990479	10.160027	968.942322	589.210999	6.176007	935.178101	593.093811	162.716629
-468.385437	83.850685	880.265747	-426.534729	-74.820381	872.763062	-548.173279	122.292435	500.862274	-504.596832	-135.254990	507.023956	-551.725220	135.469315	89.790001	-512.415588	-129.104904	90.277153	-464.068268	161.713425	1384.985352	-397.326538	-171.833160	1383.379517	-405.000549	8.166190	1401.133179	-427.951294	9.474735	1675.277100	-506.663666	273.892181	1154.178955	-388.775909	-287.350250	1154.078857	-313.210175	126.967918	1088.829468	-256.487213	-85.181236	1088.057739	-409.537354	10.150425	968.872986	589.218079	6.194139	935.172668	593.082214	162.708298
-469.115387	83.871506	880.290955	-427.041840	-74.856903	872.765808	-548.921875	122.047607	500.848755	-505.020172	-135.316940	507.012146	-552.006714	135.324738	89.845779	-512.541260	-129.168091	90.274246	-464.384064	161.689667	1384.920898	-397.426636	-171.783798	1383.281250	-405.254578	8.193827	1401.073364	-428.074951	9.554322	1675.233521	-507.335449	274.107452	1154.315186	-388.970856	-287.277252	1153.971802	-313.713257	127.058472	1088.727539	-256.913849	-85.027794	1087.853149	-410.105469	10.195220	968.863037	589.168823	6.232327	935.170227	593.015625	162.724182
-469.941345	83.826233	880.299072	-427.939575	-74.465942	872.722900	-549.846619	121.909729	500.848633	-505.491699	-135.363937	506.881897	-552.100830	135.318756	89.767288	-512.706116	-129.208817	90.208046	-464.740112	161.663803	1384.855591	-397.530487	-171.721710	1383.161011	-405.518250	8.215709	1400.976563	-428.169067	9.630970	1675.189331	-507.931366	274.084808	1154.326782	-389.026184	-287.465179	1153.905029	-314.228119	127.223953	1088.549316	-257.271637	-84.797432	1087.550537	-410.857056	10.368184	968.800171	589.139404	6.175805	935.174194	593.004822	162.701248
-470.630981	83.774216	880.234131	-428.475220	-74.466194	872.649597	-550.545227	121.734566	500.782898	-505.931885	-135.403015	506.828094	-552.098389	135.384842	89.693047	-512.728027	-129.263412	90.182320	-465.146820	161.625122	1384.776245	-397.668793	-171.640839	1383.046875	-405.788391	8.263291	1400.861816	-428.295837	9.687290	1675.114014	-508.384949	273.947815	1154.149780	-389.231110	-287.428070	1153.784546	-314.730743	127.335983	1088.345215	-257.668427	-84.669571	1087.371338	-411.395782	10.397403	968.697083	589.096069	6.177076	935.174866	592.956482	162.711884
-471.321259	83.657265	880.196533	-428.664917	-74.838615	872.621643	-551.249878	121.465584	500.672485	-506.337097	-135.434555	506.902222	-552.150269	135.404861	89.578041	-512.702087	-129.270813	90.142609	-465.514801	161.636017	1384.677002	-397.806427	-171.564545	1382.906616	-406.083374	8.301803	1400.750732	-428.377411	9.811749	1675.092651	-509.061279	274.102905	1154.176636	-389.629059	-287.124725	1153.606445	-315.245544	127.494209	1088.150635	-258.170197	-84.630333	1087.256592	-411.822937	10.273649	968.651428	589.052734	6.186264	935.164490	592.899048	162.719238
-472.094452	83.611076	880.152344	-429.224731	-74.829071	872.544434	-551.666809	121.158615	500.505371	-506.836212	-135.501389	506.885101	-551.966553	135.555588	89.488472	-513.349487	-129.599655	90.281433	-465.927826	161.628433	1384.575317	-397.979095	-171.512451	1382.777222	-406.477081	8.362811	1400.505615	-428.481506	9.887871	1675.034912	-509.649445	274.108124	1154.126465	-389.865448	-287.104279	1153.489624	-315.857727	127.662247	1088.031738	-258.616119	-84.501991	1087.050171	-412.429504	10.307135	968.562622	589.019897	6.201149	935.148010	592.867310	162.726486
-472.732941	83.525993	880.023315	-429.754608	-74.782318	872.481873	-552.372498	121.009300	500.482300	-507.291687	-135.523849	506.834015	-551.958984	135.625214	89.407188	-512.974304	-129.420120	90.038635	-466.362793	161.663467	1384.460449	-398.110107	-171.410065	1382.644287	-406.658783	8.441759	1400.487427	-428.634094	9.920389	1674.919189	-510.289215	274.142639	1154.058838	-390.103851	-287.078094	1153.393188	-316.476532	127.747169	1087.910889	-258.982147	-84.280960	1086.738281	-412.968475	10.371303	968.442627	588.969177	6.175137	935.147583	592.824951	162.707809
-473.536407	83.490723	879.968994	-430.294464	-74.845566	872.450439	-553.102722	120.800728	500.452972	-507.749847	-135.593109	506.833435	-552.028381	135.640823	89.350304	-513.032104	-129.454391	89.973709	-466.819977	161.695023	1384.341797	-398.289886	-171.339096	1382.496704	-406.964752	8.529589	1400.330811	-428.701508	10.015518	1674.904541	-510.853058	274.219055	1153.976074	-390.176331	-287.292053	1153.335083	-317.037354	127.852623	1087.776367	-259.502686	-84.297768	1086.645630	-413.594330	10.411703	968.374878	588.932556	6.182388	935.131775	592.781128	162.694183
-474.341370	83.574921	879.966553	-430.866333	-74.800362	872.392517	-553.860657	120.637001	500.451660	-508.212463	-135.689148	506.803986	-552.061096	135.657944	89.273239	-513.118530	-129.528030	89.929985	-467.294159	161.745911	1384.251343	-398.481750	-171.232742	1382.374268	-407.291473	8.619410	1400.191406	-428.789673	10.085375	1674.847900	-511.502380	274.148773	1153.883545	-390.470917	-287.228638	1153.197266	-317.626434	127.846054	1087.660522	-259.940674	-84.191536	1086.400757	-414.250183	10.508717	968.328979	588.889709	6.174399	935.119446	592.735840	162.706085
-474.998810	83.595329	879.909119	-431.249817	-75.661926	872.446228	-554.465393	120.415466	500.398651	-508.774078	-135.804138	506.903442	-552.061279	135.701340	89.200188	-513.140625	-129.559647	89.912140	-467.780396	161.786880	1384.172485	-398.661255	-171.119934	1382.247192	-407.626190	8.726997	1400.080688	-428.861053	10.170887	1674.817993	-512.165894	274.154297	1153.789063	-390.715057	-287.191071	1153.079590	-318.299835	127.958252	1087.555176	-260.299652	-83.983391	1086.053223	-414.767609	10.185697	968.319336	588.866089	6.171353	935.117859	592.703979	162.728622
-475.696777	83.515251	879.868896	-431.785400	-75.686890	872.413452	-555.091431	120.288712	500.312469	-509.261932	-135.877304	506.893280	-552.090393	135.741913	89.140930	-513.224792	-129.601990	89.879234	-468.267242	161.844757	1384.066406	-398.871613	-171.026962	1382.115479	-407.963104	8.821562	1399.979004	-428.940796	10.256174	1674.786133	-512.804688	274.154724	1153.712769	-390.972717	-287.147888	1152.994629	-318.954559	128.017044	1087.457153	-260.808777	-83.982422	1085.906494	-415.347229	10.189957	968.263489	588.816833	6.149965	935.121033	592.656921	162.696701
-476.485626	83.594452	879.866028	-432.347626	-75.643898	872.376343	-555.821838	120.218872	500.326599	-509.725586	-135.898392	506.861115	-552.136353	135.775635	89.114067	-513.257446	-129.628464	89.855667	-468.753693	161.925339	1384.012085	-399.070557	-170.888992	1382.007446	-408.323639	8.925940	1399.884399	-429.022400	10.341907	1674.749878	-513.513184	274.159882	1153.641724	-391.209015	-287.070496	1152.892212	-319.617798	128.123367	1087.178589	-261.238495	-83.834076	1085.669922	-415.984894	10.295815	968.224670	588.790100	6.170179	935.121338	592.633057	162.699234
-477.163574	83.626450	879.823364	-432.992157	-74.658691	872.235962	-556.363953	120.080040	500.297058	-509.989014	-135.801666	506.670441	-552.167847	135.802155	89.079834	-513.565063	-129.881577	90.020866	-469.266602	161.971802	1383.927490	-399.311676	-170.773743	1381.880249	-408.670837	9.055903	1399.794678	-429.122620	10.425205	1674.722900	-514.231567	274.099487	1153.562988	-391.460175	-287.006012	1152.821533	-320.233154	128.145294	1087.026978	-261.701263	-83.637627	1085.422852	-416.588165	10.811102	968.108459	588.715576	6.152839	935.140015	592.571167	162.672791
-477.799286	83.501884	879.794495	-433.388824	-75.446587	872.315002	-556.857971	119.971802	500.225098	-510.482300	-135.924225	506.852081	-551.928772	136.076004	88.831078	-513.295471	-129.664200	89.797035	-469.720306	162.065781	1383.882813	-399.531586	-170.626709	1381.793457	-409.046051	9.149816	1399.721191	-429.221497	10.528750	1674.702148	-514.940552	274.033295	1153.508545	-391.859833	-286.674622	1152.694092	-320.907928	128.267242	1086.907227	-262.059265	-83.361557	1085.026733	-417.112518	10.446731	968.130615	588.678040	6.135882	935.134888	592.536926	162.666611
-478.514740	83.610588	879.826721	-433.910217	-75.405418	872.327148	-557.367859	119.875946	500.207764	-510.792084	-135.916565	506.828674	-552.192200	135.918701	88.982933	-513.257568	-129.653885	89.768456	-470.200195	162.160950	1383.822510	-399.759705	-170.488358	1381.709595	-409.423553	9.284755	1399.638916	-429.309143	10.627954	1674.675049	-515.670593	273.936646	1153.417725	-391.927551	-286.795929	1152.678833	-321.516144	128.368408	1086.939209	-262.516876	-83.232773	1084.761719	-417.715363	10.559041	968.143677	588.620117	6.149688	935.129028	592.496704	162.682144
-479.203094	83.695496	879.847839	-434.458801	-75.285393	872.314209	-557.897827	119.835579	500.176270	-511.092926	-135.885300	506.797211	-552.257507	135.930786	88.944603	-513.284180	-129.673676	89.733055	-470.660431	162.236389	1383.774048	-400.008179	-170.377823	1381.642456	-409.819336	9.403607	1399.578369	-429.412750	10.733456	1674.650146	-516.395325	273.850891	1153.337646	-392.182129	-286.664825	1152.608765	-322.182465	128.401810	1086.680054	-262.989227	-83.045517	1084.525269	-418.314087	10.683101	968.138000	588.561157	6.141988	935.119446	592.444031	162.660446
-480.061676	83.807335	880.045105	-435.023499	-75.175613	872.339905	-558.500977	119.911377	500.195709	-511.414703	-135.866928	506.770020	-552.336670	135.982437	88.928886	-513.349731	-129.666412	89.703934	-471.145050	162.321060	1383.730957	-400.273468	-170.239960	1381.568848	-410.179016	9.521918	1399.535156	-429.547241	10.806102	1674.610352	-517.192749	273.716583	1153.278198	-392.419617	-286.511414	1152.569336	-322.801147	128.397156	1086.716919	-263.549561	-83.004807	1084.370728	-419.012665	10.769532	968.245728	588.512695	6.119960	935.119507	592.395447	162.654221
-480.813934	83.914459	880.065613	-435.973877	-74.560272	872.366699	-558.581726	119.840492	500.085388	-511.682312	-135.885452	506.653534	-552.166931	136.112778	88.865311	-513.401001	-129.679276	89.685883	-471.648499	162.403122	1383.664917	-400.553772	-170.104126	1381.485352	-410.557404	9.645207	1399.492432	-429.638184	10.924538	1674.624146	-517.937683	273.589447	1153.165649	-392.674622	-286.389374	1152.520630	-323.505188	128.508987	1086.590332	-264.084442	-82.783882	1084.120483	-419.819183	11.120533	968.251343	588.469482	6.113655	935.136169	592.358643	162.638809
-481.307526	83.898285	880.057312	-436.006409	-75.001465	872.374695	-558.906738	119.794930	500.040741	-511.906494	-135.798111	506.726135	-552.186646	136.187393	88.832764	-513.410645	-129.686768	89.666237	-472.108643	162.477676	1383.588623	-400.827881	-169.963104	1381.403809	-410.937592	9.741196	1399.411621	-429.745361	11.042318	1674.601807	-518.720398	273.451324	1153.119873	-392.917114	-286.297028	1152.501221	-324.146942	128.622284	1086.445068	-264.661835	-82.568504	1083.877075	-420.130463	10.981563	968.265076	588.427551	6.121203	935.128296	592.322205	162.637527
-481.955078	83.861649	880.026733	-436.562683	-74.903419	872.354187	-559.316589	119.827904	499.975037	-512.171814	-135.810074	506.704498	-552.195251	136.230988	88.823357	-513.486694	-129.702026	89.662125	-472.549591	162.584290	1383.511963	-401.092834	-169.828735	1381.332031	-411.291779	9.833274	1399.324707	-429.857941	11.157081	1674.572510	-519.531921	273.353027	1153.025879	-393.178009	-286.190765	1152.470703	-324.841705	128.569412	1086.304565	-265.214355	-82.371994	1083.634155	-420.722992	11.048782	968.232971	588.349487	6.128738	935.121521	592.244873	162.628143
-482.559875	83.866402	879.989258	-437.078949	-74.797859	872.365112	-559.616333	119.843033	499.863708	-512.415039	-135.806015	506.710419	-552.211426	136.291641	88.787575	-513.587219	-129.723801	89.636688	-473.025452	162.656311	1383.445313	-401.346130	-169.709930	1381.243164	-411.648560	9.945262	1399.249268	-429.965912	11.274878	1674.559082	-520.315186	273.262146	1152.930664	-393.444366	-286.087524	1152.424316	-325.480774	128.725372	1086.195557	-265.795135	-82.184059	1083.400635	-421.279938	11.159026	968.214233	588.292175	6.102683	935.123108	592.202271	162.598145
-483.134674	84.028412	879.958557	-437.528168	-74.701828	872.357117	-559.939575	119.847183	499.829865	-512.631897	-135.774231	506.703491	-552.230591	136.344391	88.750122	-513.685181	-129.743881	89.645744	-473.440186	162.728210	1383.388672	-401.617157	-169.606232	1381.150513	-411.985687	10.027240	1399.175293	-430.088623	11.404482	1674.536011	-521.085876	273.111755	1152.833130	-393.743866	-286.040405	1152.408203	-326.211060	128.844345	1086.116577	-266.467560	-81.997627	1083.166138	-421.811432	11.323060	968.200562	588.223877	6.099522	935.127136	592.139160	162.580719
-483.779999	84.124138	879.912720	-438.045746	-74.574944	872.330872	-560.284546	119.946396	499.792786	-512.836121	-135.759018	506.685913	-552.248230	136.400299	88.738937	-513.717163	-129.718094	89.585449	-473.866547	162.781952	1383.291748	-401.908813	-169.503983	1381.083008	-412.335419	10.123449	1399.093750	-430.211365	11.526138	1674.514160	-521.863708	273.036133	1152.746216	-393.868347	-286.233337	1152.488647	-326.852692	128.848679	1086.053101	-267.118408	-81.858177	1082.976196	-422.399078	11.476282	968.164063	588.172424	6.111032	935.123657	592.092529	162.590439
-484.366364	84.188248	879.858948	-438.593964	-74.389610	872.313354	-560.616760	120.062599	499.797363	-513.049866	-135.718445	506.646973	-552.248352	136.487244	88.723015	-513.723755	-129.718399	89.575500	-474.291229	162.864151	1383.231323	-402.231323	-169.402710	1381.012817	-412.663208	10.228108	1399.051147	-430.340637	11.656268	1674.485352	-522.662048	272.942627	1152.704468	-394.204010	-286.224976	1152.508789	-327.534576	128.888443	1085.969116	-267.788696	-81.729126	1082.768311	-422.964508	11.637146	968.125000	588.112854	6.080501	935.145874	592.031372	162.559387
-484.938782	84.297424	879.794922	-439.061310	-74.288605	872.292725	-561.318909	120.175179	499.819031	-513.264160	-135.675247	506.660675	-552.417175	136.425232	88.709930	-514.108276	-129.887695	89.734154	-474.736053	162.967636	1383.181030	-402.559479	-169.285660	1380.966431	-413.023132	10.315146	1398.966553	-430.486633	11.788908	1674.473389	-523.396851	272.848816	1152.638550	-394.941803	-285.666107	1152.361206	-328.200195	129.006638	1085.904907	-268.450745	-81.543152	1082.525879	-423.511536	11.784335	968.090942	588.036865	6.050523	935.150452	591.967407	162.578735
-485.554260	84.537910	879.759766	-439.577026	-74.148766	872.280945	-561.303528	120.156372	499.736481	-513.498718	-135.629608	506.639099	-552.313416	136.559418	88.682373	-513.983154	-129.787170	89.674637	-475.153168	162.996506	1383.147583	-402.870850	-169.195709	1380.892578	-413.373413	10.399967	1398.930298	-430.617371	11.922518	1674.442139	-524.167603	272.733582	1152.597290	-395.147369	-285.899689	1152.417603	-328.825592	129.097290	1085.843262	-269.076233	-81.343361	1082.239990	-424.069946	12.010284	968.061829	587.983154	6.075105	935.140442	591.914978	162.537048
-486.215302	84.743111	879.734863	-440.507813	-73.457993	872.244507	-561.583801	120.201614	499.667419	-513.685730	-135.563156	506.489044	-552.294861	136.602631	88.675110	-513.847656	-129.665588	89.546478	-475.583282	163.087219	1383.110474	-403.195740	-169.111832	1380.839233	-413.718628	10.471197	1398.872925	-430.761078	12.046135	1674.428589	-524.837158	272.671204	1152.567749	-395.539703	-285.893097	1152.421143	-329.455750	129.126480	1085.794922	-269.767059	-81.210014	1082.076172	-424.816010	12.422113	968.012878	587.919678	6.074812	935.148438	591.848450	162.557098
-486.674896	84.796005	879.685242	-440.550598	-73.800423	872.246033	-561.810181	120.261314	499.622070	-513.854065	-135.475098	506.565613	-552.268188	136.669617	88.666275	-513.870483	-129.648102	89.523842	-476.031494	163.130463	1383.102173	-403.491272	-169.056854	1380.761963	-414.069000	10.554918	1398.820557	-430.897552	12.168197	1674.417114	-525.525085	272.570831	1152.552124	-395.978546	-285.894745	1152.368530	-330.003113	129.126190	1085.786377	-270.507904	-81.217323	1081.981323	-425.134399	12.370889	968.010071	587.840454	6.068513	935.152405	591.781738	162.566330
-487.246490	85.040726	879.714478	-440.974243	-73.699028	872.249146	-562.131653	120.326263	499.654999	-514.064270	-135.396912	506.524689	-552.298767	136.702011	88.651260	-513.882568	-129.668381	89.534721	-476.443298	163.187256	1383.104736	-403.801025	-168.967102	1380.696167	-414.418457	10.612210	1398.788696	-431.086334	12.254197	1674.378418	-526.155334	272.472626	1152.553223	-396.406647	-285.910370	1152.308105	-330.566162	129.178482	1085.811646	-271.095093	-81.163284	1081.824829	-425.653717	12.551726	968.034729	587.822937	6.080873	935.141052	591.749756	162.555161
-487.761139	85.243652	879.728333	-441.430450	-73.443489	872.193054	-562.433533	120.381966	499.643066	-514.178101	-135.277512	506.480194	-552.290771	136.736893	88.660927	-513.847839	-129.616974	89.519684	-476.911713	163.235901	1383.101807	-404.107544	-168.897766	1380.617432	-414.783020	10.697160	1398.754761	-431.261414	12.355549	1674.371948	-526.776978	272.410889	1152.541870	-396.891479	-285.857544	1152.206299	-331.139496	129.304153	1085.879517	-271.675049	-80.971085	1081.544556	-426.139587	12.756606	968.015625	587.748047	6.084165	935.132751	591.670532	162.546173
-488.308777	85.314247	879.736572	-441.874207	-73.262222	872.195862	-562.747192	120.475891	499.661346	-514.340576	-135.183640	506.426147	-552.348511	136.736084	88.627998	-513.862366	-129.631744	89.502518	-477.341400	163.280563	1383.121338	-404.379700	-168.812485	1380.533569	-415.165558	10.777435	1398.740601	-431.391479	12.494811	1674.398193	-527.367432	272.349304	1152.598633	-397.584717	-285.540253	1152.054565	-331.617279	129.342529	1085.936279	-272.369843	-80.957626	1081.435669	-426.638336	12.908518	968.020447	587.698242	6.095613	935.135498	591.601318	162.567368
-488.800293	85.457878	879.744568	-442.255219	-73.065704	872.190613	-563.002380	120.591316	499.671265	-514.500183	-135.075714	506.427307	-552.316833	136.791336	88.640358	-513.913513	-129.629532	89.490578	-477.794434	163.327408	1383.155884	-404.695221	-168.748642	1380.433594	-415.558899	10.859435	1398.723267	-431.589355	12.559271	1674.359985	-527.903198	272.286469	1152.622437	-397.839844	-285.797516	1152.042114	-332.051453	129.327423	1086.039551	-272.873535	-80.827843	1081.185547	-427.097656	13.092804	968.030396	587.618225	6.089693	935.132019	591.526489	162.568329
-489.274109	85.651970	879.778809	-442.598633	-72.890114	872.197144	-563.229004	120.719406	499.636414	-514.607483	-134.951904	506.403412	-552.336365	136.810318	88.630791	-513.924438	-129.625916	89.470230	-478.285614	163.372650	1383.191284	-405.014313	-168.678085	1380.332397	-415.934723	10.922147	1398.664673	-431.786072	12.615673	1674.341919	-528.421265	272.285614	1152.655273	-398.301453	-285.784729	1151.980591	-332.551636	129.397858	1086.154663	-273.557983	-80.879364	1081.041016	-427.525757	13.286275	968.058289	587.563477	6.090993	935.116394	591.459717	162.582993
-489.792419	85.825050	879.757874	-443.209656	-71.699463	872.082214	-563.446228	120.833824	499.594635	-514.657166	-134.748169	506.206055	-552.387878	136.841919	88.618202	-513.847900	-129.581848	89.463028	-478.778564	163.444168	1383.211304	-405.317474	-168.607132	1380.217529	-416.337036	10.983959	1398.608032	-431.965515	12.693283	1674.329224	-528.929382	272.265137	1152.718872	-398.775360	-285.713013	1151.848145	-333.049805	129.477676	1086.299316	-274.131775	-80.798927	1080.848877	-428.052826	13.946989	967.976257	587.512085	6.162878	935.105469	591.398010	162.608276
-490.314880	85.974869	879.781250	-443.456970	-72.440720	872.183289	-563.679565	120.920891	499.563721	-514.959473	-134.794739	506.356232	-552.399292	136.886642	88.610077	-513.952576	-129.603409	89.460808	-479.224121	163.472626	1383.232910	-405.664185	-168.523132	1380.081055	-416.713928	11.033056	1398.563721	-432.136536	12.784964	1674.318115	-529.402588	272.285400	1152.794678	-399.075562	-285.938080	1151.774536	-333.425964	129.570282	1086.398804	-274.723938	-80.725380	1080.653687	-428.474579	13.713067	968.049255	587.428223	6.136211	935.112488	591.302551	162.583649
-490.956146	86.273598	879.811157	-444.287628	-71.758179	872.152283	-563.778687	120.967896	499.524994	-515.131409	-134.735214	506.208923	-552.375122	136.921219	88.587090	-514.019104	-129.597290	89.442894	-479.658417	163.492737	1383.260742	-405.953247	-168.479233	1379.954590	-417.102875	11.053572	1398.512939	-432.362335	12.834692	1674.289551	-529.861755	272.312469	1152.849243	-399.539032	-285.882324	1151.624634	-333.777283	129.672592	1086.488281	-275.263763	-80.617226	1080.461792	-429.159546	14.154948	968.031067	587.377502	6.187228	935.096313	591.237244	162.605804
-491.258423	86.347008	879.795044	-444.146332	-72.094345	872.161072	-563.966187	121.051369	499.472565	-515.311951	-134.665070	506.310822	-552.386719	136.975433	88.576920	-514.049866	-129.588272	89.439804	-480.119751	163.463989	1383.303223	-406.287323	-168.439041	1379.837036	-417.487640	11.090769	1398.468018	-432.551025	12.920401	1674.288330	-530.304260	272.399933	1152.910767	-400.153717	-285.567078	1151.411743	-334.205414	129.708176	1086.614014	-275.701904	-80.426041	1080.143433	-429.312744	14.105133	968.051575	587.304382	6.186783	935.093262	591.150635	162.616623
-491.701782	86.528671	879.798706	-444.485413	-71.916649	872.125488	-564.198730	121.165207	499.453735	-515.464233	-134.619263	506.296173	-552.363220	137.031723	88.579147	-514.035889	-129.585251	89.432129	-480.606628	163.478745	1383.319702	-406.633484	-168.415161	1379.710938	-417.833252	11.131517	1398.395020	-432.724274	12.993433	1674.285278	-530.714783	272.468201	1152.999023	-400.605865	-285.457947	1151.228149	-334.626587	129.827591	1086.715332	-276.312500	-80.419357	1080.055542	-429.708527	14.285628	968.037476	587.258240	6.243407	935.081421	591.088867	162.629593
-492.165405	86.775284	879.802917	-444.890167	-71.640068	872.103577	-564.462097	121.297417	499.432159	-515.648499	-134.528442	506.265869	-552.405396	137.052322	88.558975	-514.153442	-129.571075	89.409431	-481.007172	163.505310	1383.367188	-406.965118	-168.399399	1379.568481	-418.203583	11.165334	1398.365234	-432.930267	13.033484	1674.258789	-531.122986	272.536682	1153.061890	-401.042175	-285.349640	1151.022339	-335.015289	129.948380	1086.741089	-276.801697	-80.248253	1079.895142	-430.145355	14.546797	968.029724	587.223938	6.256888	935.080078	591.034912	162.662415
-492.633972	86.967911	879.776367	-445.390564	-70.504761	871.956726	-564.742615	121.382904	499.475464	-515.668640	-134.304749	506.055420	-552.416504	137.096451	88.551270	-514.063721	-129.550980	89.386505	-481.435394	163.558640	1383.390137	-407.299347	-168.396667	1379.416748	-418.566406	11.203682	1398.310913	-433.144958	13.024600	1674.211914	-531.511292	272.657013	1153.163574	-401.478363	-285.243622	1150.811279	-335.389130	130.071854	1086.765137	-277.282288	-80.053665	1079.727417	-430.590271	15.187035	967.928345	587.140686	6.262785	935.070618	590.972473	162.634567
-493.074188	87.135605	879.769775	-445.711182	-70.338066	871.942200	-565.534058	121.563828	499.557678	-515.834839	-134.281860	506.052460	-552.663452	137.010513	88.559189	-514.084961	-129.554810	89.383530	-481.824097	163.543564	1383.403931	-407.647766	-168.358154	1379.267578	-418.923248	11.217853	1398.264771	-433.374878	13.032035	1674.183105	-531.857910	272.771484	1153.253052	-402.129791	-284.791290	1150.492188	-335.733215	130.181885	1086.799072	-277.694061	-79.872482	1079.594727	-430.988007	15.373253	967.923584	587.070557	6.301991	935.048401	590.891663	162.672272
-493.468628	87.210793	879.753601	-446.006897	-70.159683	871.915955	-565.396545	121.543419	499.428589	-515.962097	-134.178009	506.035309	-552.493958	137.161697	88.548248	-514.175781	-129.526962	89.349747	-482.199280	163.548218	1383.432251	-407.989471	-168.338409	1379.104614	-419.268127	11.241939	1398.208618	-433.592438	13.045437	1674.156372	-532.218872	272.924164	1153.358887	-402.416443	-284.817780	1150.354126	-336.086578	130.321320	1086.803345	-278.034119	-79.618065	1079.371338	-431.345551	15.518826	967.906128	587.014404	6.319695	935.053467	590.830811	162.675201
-493.867920	87.367950	879.751221	-446.296753	-69.981781	871.893799	-565.500244	121.556595	499.379303	-516.104431	-134.102676	505.997986	-552.437622	137.202408	88.520554	-514.192749	-129.516937	89.366463	-482.575836	163.541473	1383.450806	-408.322723	-168.317368	1378.942017	-419.604065	11.260695	1398.146606	-433.797729	13.030811	1674.135986	-532.559814	273.043304	1153.419189	-402.579163	-284.966797	1150.230591	-336.447968	130.502914	1086.833252	-278.541901	-79.554817	1079.355713	-431.710510	15.695905	967.901611	586.958374	6.398915	935.013794	590.741760	162.742859
-494.298157	87.651031	879.749390	-446.635376	-69.757011	871.845764	-565.794373	121.649323	499.395233	-516.210632	-133.972153	505.985504	-552.487000	137.248184	88.518448	-514.186279	-129.515778	89.351563	-482.939972	163.561768	1383.470703	-408.670197	-168.307541	1378.806519	-419.908539	11.269334	1398.111572	-434.010010	13.027524	1674.127808	-532.915588	273.197601	1153.512695	-403.251526	-284.472168	1149.877197	-336.803162	130.691360	1086.830688	-278.805054	-79.194557	1079.105347	-432.101227	15.940449	967.880066	586.877930	6.419151	935.009460	590.654297	162.742081
-494.744080	87.878349	879.771301	-446.832672	-70.491402	871.936462	-566.112732	121.772392	499.414856	-516.465027	-134.008377	506.134796	-552.514160	137.254181	88.508926	-514.317932	-129.523758	89.329079	-483.338257	163.561691	1383.507446	-409.030457	-168.290543	1378.658691	-420.236176	11.309396	1398.053955	-434.222168	12.998074	1674.110962	-533.262268	273.361786	1153.584839	-403.883881	-283.996460	1149.549316	-337.159241	130.873016	1086.835938	-279.112518	-78.944778	1078.972168	-432.474487	15.728148	967.954712	586.829834	6.468998	934.992859	590.579895	162.774796
-495.088562	87.959549	879.728455	-447.208862	-69.366241	871.756104	-566.327515	121.874809	499.367889	-516.426880	-133.768997	505.944122	-552.508667	137.316315	88.510071	-514.203674	-129.483444	89.303421	-483.712311	163.571716	1383.530640	-409.393829	-168.264832	1378.476196	-420.583221	11.341527	1398.011230	-434.441101	12.960604	1674.083740	-533.622620	273.626556	1153.777954	-404.266296	-283.790680	1149.315308	-337.517548	131.052139	1086.804199	-279.548920	-78.811722	1078.914551	-432.804321	16.299553	967.832825	586.732727	6.503458	934.979675	590.479675	162.825638
-495.480927	88.108040	879.741821	-447.405792	-70.134003	871.887817	-566.779968	122.034958	499.405762	-516.626038	-133.816864	506.101044	-552.648682	137.280533	88.488876	-514.313110	-129.508713	89.313545	-484.061401	163.609985	1383.569824	-409.722565	-168.277954	1378.363525	-420.931732	11.377336	1397.972656	-434.614319	12.964523	1674.089233	-533.859497	273.699829	1153.776123	-404.662537	-283.552063	1149.095215	-337.820984	131.208221	1086.731079	-279.772156	-78.474426	1078.680786	-433.156799	16.047071	967.925049	586.687500	6.534554	934.983032	590.389709	162.853394
-495.891022	88.347534	879.748779	-447.711456	-69.926262	871.848328	-567.048889	122.097740	499.439941	-516.716309	-133.716553	506.069122	-552.702271	137.299789	88.491562	-514.403564	-129.498520	89.303543	-484.405579	163.656738	1383.605591	-410.036652	-168.244476	1378.268433	-421.241699	11.408237	1397.926514	-434.829102	12.928625	1674.075562	-534.263733	274.021515	1154.011230	-404.646149	-283.844910	1149.045776	-338.150452	131.403046	1086.686157	-280.205048	-78.395149	1078.656860	-433.520355	16.265617	967.911499	586.693542	6.610476	934.959229	590.319580	162.935211
-496.311676	88.565323	879.777039	-448.031097	-69.697517	871.830994	-567.360474	122.205307	499.458984	-516.807739	-133.635513	506.018188	-552.762390	137.314545	88.488388	-514.409668	-129.486115	89.294724	-484.746460	163.693558	1383.668091	-410.325165	-168.211395	1378.153442	-421.585022	11.443087	1397.926514	-435.041718	12.876364	1674.061768	-534.593506	274.202942	1154.108032	-405.025330	-283.626801	1148.840576	-338.483887	131.663910	1086.611206	-280.530090	-78.106911	1078.552002	-433.888702	16.487879	967.916321	586.660095	6.665681	934.939148	590.209167	162.963837
-496.673492	88.778679	879.781677	-448.310852	-69.486115	871.822937	-567.382690	122.252342	499.417511	-516.859558	-133.532654	505.989807	-552.739929	137.362274	88.454681	-514.379822	-129.454117	89.296638	-485.113220	163.741119	1383.718628	-410.656158	-168.170593	1378.045898	-421.937866	11.500834	1397.875000	-435.262360	12.810898	1674.047485	-534.937012	274.416473	1154.224731	-405.585358	-283.087677	1148.532471	-338.799805	131.945282	1086.538696	-280.862274	-77.785645	1078.437866	-434.214020	16.711187	967.915649	586.720764	6.754113	934.926147	590.135071	163.058792
-496.999695	88.906036	879.780151	-448.580231	-69.338234	871.807495	-567.542969	122.307571	499.415283	-516.927673	-133.439468	505.968658	-552.725830	137.389206	88.455490	-514.397156	-129.457565	89.285591	-485.467682	163.769196	1383.744385	-410.950989	-168.116058	1377.930054	-422.275299	11.531741	1397.837891	-435.448425	12.789644	1674.067383	-535.200684	274.444916	1154.195190	-405.936127	-282.849457	1148.321167	-339.091461	132.203995	1086.476318	-281.203430	-77.528404	1078.354004	-434.521515	16.852205	967.910950	586.794373	6.829318	934.907104	590.040527	163.130768
-497.266235	88.998802	879.759888	-448.907928	-68.232780	871.640381	-567.643677	122.364899	499.363251	-516.842712	-133.217834	505.814606	-552.733215	137.427200	88.462303	-514.314270	-129.406448	89.245987	-485.812195	163.798050	1383.786743	-411.289795	-168.075653	1377.840210	-422.591949	11.590279	1397.818848	-435.666016	12.736822	1674.064697	-535.644653	274.844818	1154.483521	-406.260071	-282.658539	1148.147217	-339.451721	132.471100	1086.420166	-281.435852	-77.186043	1078.174316	-434.780365	17.408337	967.804688	586.907959	6.938447	934.876038	589.940308	163.222626
-497.599976	89.210205	879.793701	-449.154938	-68.020149	871.626160	-567.849792	122.430977	499.363220	-516.849609	-133.076828	505.764740	-552.773621	137.423340	88.434486	-514.340698	-129.400055	89.233856	-486.149323	163.854507	1383.823608	-411.606384	-168.030472	1377.732422	-422.885315	11.631919	1397.805054	-435.897705	12.651706	1674.037964	-535.993042	275.025635	1154.598633	-406.537140	-282.464661	1147.987183	-339.762024	132.770844	1086.352051	-281.859497	-77.035675	1078.240967	-435.079987	17.610329	967.819092	587.030090	6.969263	934.881042	589.831238	163.279526
-497.965729	89.438087	879.837585	-449.369293	-68.792442	871.790039	-568.090271	122.517303	499.385712	-517.052979	-133.166794	505.935730	-552.838013	137.443405	88.453949	-514.407104	-129.394363	89.230217	-486.479675	163.898224	1383.857666	-411.888367	-167.979279	1377.627808	-423.202606	11.694547	1397.784546	-436.116028	12.576581	1674.019897	-536.335815	275.208862	1154.698242	-406.846313	-282.260071	1147.830322	-340.074738	133.080673	1086.284546	-282.140717	-76.638252	1078.098999	-435.411835	17.386711	967.936584	587.184998	7.009573	934.871155	589.714600	163.354614
-498.276642	89.613678	879.856201	-449.639496	-68.634026	871.789429	-568.299622	122.608513	499.363800	-517.076172	-133.099091	505.883972	-552.885803	137.442566	88.447975	-514.454224	-129.399200	89.243561	-486.819336	163.960526	1383.900635	-412.180023	-167.908478	1377.541260	-423.538605	11.785655	1397.754395	-436.324646	12.521143	1674.016479	-536.698547	275.412109	1154.794067	-406.969360	-282.308868	1147.791504	-340.381561	133.395386	1086.242798	-282.598480	-76.492699	1078.149292	-435.708099	17.549738	967.948242	587.375732	7.055461	934.890869	589.609192	163.394577
-498.525696	89.786575	879.840210	-449.877686	-68.436821	871.791870	-568.503357	122.706039	499.359344	-517.112183	-132.994019	505.868652	-552.893005	137.491241	88.430710	-514.507813	-129.400146	89.266861	-487.172729	164.018921	1383.952271	-412.455414	-167.833771	1377.458374	-423.843384	11.854125	1397.743774	-436.541992	12.466351	1674.010620	-537.065735	275.639709	1154.896851	-407.245117	-282.121490	1147.674438	-340.705048	133.733185	1086.192505	-282.943481	-76.227211	1078.119629	-435.969208	17.743528	967.948059	587.580688	7.055185	934.945435	589.457764	163.431839
-498.754333	89.917259	879.817627	-450.057281	-68.312813	871.787048	-568.742554	122.835480	499.369568	-517.127136	-132.880997	505.858948	-552.949524	137.504349	88.447014	-514.476990	-129.372849	89.247765	-487.529144	164.095459	1383.980103	-412.698822	-167.747879	1377.400879	-424.161346	11.945093	1397.729370	-436.759674	12.407578	1673.991943	-537.437134	275.888306	1155.028198	-407.692688	-281.673981	1147.480591	-341.059784	134.030548	1086.173340	-283.245422	-75.964363	1078.053955	-436.193848	17.886068	967.941711	587.834412	7.050478	934.998169	589.272827	163.460800
-498.968475	90.060158	879.817322	-450.247803	-68.181465	871.797485	-568.843689	122.934441	499.370422	-517.166199	-132.837708	505.839722	-552.940247	137.558517	88.450150	-514.497375	-129.375290	89.231201	-487.871948	164.167221	1384.009644	-412.978058	-167.648621	1377.338013	-424.442413	12.030499	1397.694824	-436.988251	12.349821	1673.982056	-537.773254	276.065247	1155.126221	-407.927063	-281.489807	1147.377319	-341.404938	134.428391	1086.098267	-283.570099	-75.695923	1078.023682	-436.416809	18.027866	967.955017	588.129517	6.984302	935.043518	589.089417	163.461258
-499.326752	90.291275	879.839417	-450.929840	-67.523499	871.774048	-568.885254	123.019562	499.358124	-517.160889	-132.750961	505.693268	-552.933167	137.603714	88.450844	-514.440002	-129.353271	89.214188	-488.207794	164.241592	1384.072876	-413.208649	-167.550201	1377.317749	-424.741333	12.126001	1397.699707	-437.158539	12.357272	1674.037720	-538.145691	276.256805	1155.223267	-408.146210	-281.348358	1147.298706	-341.719849	134.817108	1086.026245	-283.896118	-75.430466	1078.004028	-436.880402	18.404917	967.936035	588.402954	6.882622	935.085083	588.886230	163.433197
-499.428741	90.315170	879.832703	-450.619812	-67.943382	871.800537	-568.908264	123.117996	499.322571	-517.190979	-132.681595	505.806519	-552.936646	137.643417	88.442505	-514.449036	-129.330734	89.210899	-488.546082	164.301239	1384.102051	-413.450836	-167.426193	1377.256714	-425.034760	12.194325	1397.702026	-437.420227	12.263435	1674.009399	-538.496216	276.443634	1155.315918	-408.343475	-281.196564	1147.208618	-342.019470	135.157043	1085.958862	-284.273346	-75.100327	1078.020264	-436.855713	18.280285	967.973206	588.665710	6.825189	935.095276	588.643616	163.327713
-499.664917	90.452255	879.839844	-450.827789	-67.816574	871.794739	-569.040100	123.216293	499.317566	-517.239868	-132.592682	505.798004	-552.971497	137.692734	88.453552	-514.496887	-129.349014	89.207100	-488.881409	164.370102	1384.127197	-413.715027	-167.314728	1377.204102	-425.328552	12.319347	1397.701172	-437.610565	12.265329	1674.037842	-538.859314	276.681213	1155.412964	-408.523865	-281.057037	1147.143311	-342.363617	135.593201	1085.850220	-284.555054	-74.897514	1077.961670	-437.092377	18.406240	967.980347	588.934021	6.693012	935.148193	588.389832	163.186707
-499.843384	90.579025	879.827576	-451.022217	-67.646057	871.782349	-569.100037	123.309196	499.308685	-517.225708	-132.534302	505.775482	-552.980652	137.725616	88.447884	-514.506775	-129.315506	89.178360	-489.220886	164.440781	1384.158569	-413.945862	-167.206070	1377.160400	-425.614075	12.416238	1397.701782	-437.823090	12.245531	1674.045654	-539.225098	276.877350	1155.462524	-408.707733	-280.878693	1147.096069	-342.709839	135.997864	1085.787720	-284.865845	-74.647476	1077.935547	-437.289948	18.549221	967.973022	589.296021	6.535917	935.218994	588.147705	163.013260
-500.030884	90.696114	879.820129	-451.191315	-67.504433	871.772644	-569.234192	123.455276	499.307312	-517.233704	-132.436386	505.772797	-552.996704	137.766098	88.455353	-514.459839	-129.304337	89.167900	-489.544006	164.518097	1384.168335	-414.192261	-167.113144	1377.123901	-425.903259	12.538024	1397.680176	-438.044739	12.223551	1674.055664	-539.581787	277.059692	1155.517212	-408.856598	-280.727875	1147.033203	-343.056641	136.408096	1085.675415	-285.148834	-74.419159	1077.938232	-437.486267	18.676840	967.972046	589.672852	6.303403	935.297546	587.893188	162.759735
-500.218842	90.802750	879.811951	-451.366882	-67.371964	871.781494	-569.364807	123.573151	499.320343	-517.234375	-132.375565	505.745636	-553.064758	137.773987	88.465050	-514.475769	-129.295471	89.190208	-489.885834	164.595230	1384.165405	-414.425781	-166.989380	1377.098633	-426.158691	12.639857	1397.677124	-438.261688	12.196259	1674.055420	-539.971619	277.254578	1155.567261	-409.012390	-280.511322	1146.982666	-343.362030	136.767548	1085.604248	-285.384827	-74.178459	1077.966309	-437.690125	18.803223	967.981018	590.031067	6.086125	935.322144	587.630432	162.425400
-500.347778	90.915482	879.772217	-451.589264	-66.377800	871.642395	-569.401184	123.648361	499.288788	-517.068665	-132.144958	505.582947	-553.073364	137.782074	88.470154	-514.307800	-129.243469	89.187553	-490.200684	164.657501	1384.163330	-414.640015	-166.892776	1377.083130	-426.418121	12.752092	1397.703735	-438.491882	12.196045	1674.061401	-540.379517	277.462280	1155.610107	-409.173553	-280.318420	1146.945679	-343.703247	137.173279	1085.545288	-285.619568	-73.919922	1077.997192	-437.848541	19.321035	967.887207	590.391541	5.771546	935.359924	587.297913	161.903656
-500.528351	91.041534	879.796997	-451.619141	-67.099518	871.774902	-569.460754	123.725136	499.270966	-517.184875	-132.159348	505.705200	-553.044739	137.830261	88.461868	-514.384644	-129.228149	89.180946	-490.518860	164.733505	1384.134766	-414.841980	-166.808701	1377.077515	-426.693512	12.871952	1397.692261	-438.730743	12.188650	1674.044922	-540.773193	277.716095	1155.645264	-409.340637	-280.194580	1146.924805	-344.077911	137.577621	1085.538696	-285.845367	-73.691490	1077.948853	-438.014282	19.064753	967.987671	590.735046	5.425477	935.402161	587.078125	161.688538
-500.680634	91.158012	879.775330	-451.707642	-67.073982	871.785400	-569.484375	123.832535	499.273682	-517.193848	-132.072388	505.720703	-553.052246	137.810577	88.458977	-514.421448	-129.235626	89.171219	-490.815552	164.837723	1384.122681	-415.053802	-166.703003	1377.073853	-426.932922	12.969789	1397.686890	-438.952515	12.202740	1674.037354	-541.164856	277.930786	1155.686279	-409.274933	-280.316620	1146.997681	-344.441864	137.861069	1085.562256	-286.072388	-73.479652	1077.946045	-438.161865	19.156839	967.991699	591.006897	5.112568	935.464600	586.722595	161.228226
-500.814484	91.267456	879.751343	-451.813049	-66.959175	871.780762	-569.507263	123.903847	499.255524	-517.168823	-131.972351	505.697601	-553.107544	137.799377	88.462013	-514.426514	-129.229416	89.168678	-491.127747	164.909714	1384.085938	-415.255127	-166.586594	1377.054932	-427.177673	13.108998	1397.686279	-439.180969	12.220142	1674.033081	-541.582947	278.146576	1155.735840	-409.576050	-279.918976	1146.873779	-344.828003	138.120346	1085.564941	-286.242371	-73.286453	1077.947632	-438.294281	19.283142	967.981506	591.296997	4.760324	935.595947	586.459290	160.902191
-500.950958	91.397774	879.749146	-451.905823	-66.852669	871.783325	-569.515198	123.980263	499.252594	-517.167053	-131.885330	505.696167	-553.065979	137.856049	88.454643	-514.604492	-129.333389	89.236145	-491.444305	165.010483	1384.062012	-415.429779	-166.441071	1377.052612	-427.416901	13.233380	1397.669922	-439.412811	12.213791	1673.997803	-541.987000	278.343597	1155.785400	-409.683228	-279.781769	1146.875854	-345.273865	138.351395	1085.534424	-286.441040	-73.072693	1077.971191	-438.434296	19.405361	967.991882	591.495789	4.524542	935.693298	585.982666	160.409042
-501.082794	91.548233	879.731689	-452.028870	-66.711655	871.768433	-569.530518	124.027061	499.246185	-517.202271	-131.810898	505.660614	-553.114441	137.845032	88.460014	-514.515198	-129.223145	89.168480	-491.755615	165.126694	1384.025513	-415.597321	-166.289520	1377.038940	-427.650940	13.343837	1397.661133	-439.628235	12.269876	1674.001953	-542.386841	278.515533	1155.835327	-409.767822	-279.700043	1146.872314	-345.721771	138.464691	1085.464966	-286.675629	-72.884033	1078.019653	-438.567078	19.552536	967.977844	591.946899	3.903957	935.818604	586.247253	159.548126
-501.191925	91.671616	879.704346	-452.126282	-66.561951	871.752441	-569.543152	124.100731	499.249542	-517.221680	-131.704803	505.654419	-553.107971	137.861267	88.472031	-514.482178	-129.181000	89.161636	-492.067078	165.213058	1384.008667	-415.748352	-166.140091	1377.026611	-427.887360	13.477086	1397.663818	-439.772278	12.393341	1674.059326	-542.792419	278.649017	1155.892456	-409.833252	-279.620483	1146.895996	-346.228363	138.579529	1085.327148	-286.966553	-72.629326	1078.128906	-438.678802	19.696915	967.959045	591.879639	3.986353	935.893616	585.582703	159.761108
-501.305725	91.804764	879.691772	-452.239166	-66.406464	871.733093	-569.560242	124.157394	499.248657	-517.216309	-131.639618	505.654327	-553.157288	137.836060	88.463509	-514.501160	-129.152267	89.136017	-492.367279	165.305908	1383.968506	-415.880646	-165.998627	1376.995239	-428.099792	13.588075	1397.664795	-439.969666	12.450603	1674.064087	-543.176575	278.800568	1155.931396	-409.886414	-279.523071	1146.894897	-346.689331	138.602844	1085.165283	-287.278259	-72.344933	1078.285767	-438.799896	19.835949	967.946655	592.045288	3.679218	936.026306	585.601074	159.643097
-501.373810	91.930237	879.686829	-452.303436	-66.302895	871.737915	-569.564880	124.247177	499.263885	-517.263733	-131.590546	505.630035	-553.168152	137.861908	88.476364	-514.572754	-129.158737	89.149750	-492.671753	165.385818	1383.945190	-415.981537	-165.866135	1376.991333	-428.323547	13.730522	1397.676880	-440.148407	12.543935	1674.063110	-543.516418	278.945007	1155.971191	-409.930389	-279.449524	1146.910889	-347.111450	138.560989	1085.014160	-287.602966	-72.048347	1078.470337	-438.872803	19.953856	967.949097	592.196838	3.476840	936.145996	585.560608	159.348709
-501.473206	92.064255	879.674744	-452.406860	-66.133522	871.731812	-569.595154	124.320877	499.280701	-517.279419	-131.503326	505.612854	-553.198486	137.861374	88.472046	-514.571777	-129.155396	89.156021	-492.977905	165.467667	1383.909302	-416.072510	-165.721115	1376.984985	-428.538086	13.861165	1397.676514	-440.313904	12.643854	1674.062134	-543.895935	279.019592	1155.984619	-409.947845	-279.344940	1146.913208	-347.563812	138.537903	1084.819214	-287.928497	-71.782104	1078.689087	-438.978271	20.108347	967.941467	592.357361	3.267689	936.266785	585.585449	159.097916
-501.504730	92.189552	879.656677	-452.440063	-65.484673	871.613525	-569.600403	124.376175	499.302307	-517.232422	-131.346130	505.534515	-553.229065	137.853302	88.480515	-515.129395	-129.490204	89.470596	-493.252045	165.575211	1383.897217	-416.173645	-165.571350	1376.987671	-428.731140	14.013591	1397.656250	-440.476929	12.757502	1674.061890	-544.255859	279.050415	1155.989868	-409.973999	-279.228790	1146.943359	-348.032104	138.498825	1084.708496	-288.233612	-71.465813	1078.930176	-438.987457	20.467674	967.865845	592.488342	3.075840	936.361572	585.664246	158.906372
-501.555267	92.247353	879.634277	-452.445618	-65.456642	871.615784	-569.561523	124.448631	499.288788	-517.212585	-131.293182	505.568756	-553.228333	137.866806	88.475441	-515.160400	-129.485138	89.489487	-493.517609	165.684982	1383.870117	-416.270416	-165.433273	1376.978882	-428.931458	14.141148	1397.624878	-440.632751	12.870308	1674.058472	-544.616516	279.053925	1155.952393	-409.981049	-279.114807	1146.979126	-348.420898	138.443008	1084.671753	-288.493713	-71.123665	1079.138550	-439.024353	20.531687	967.857849	592.591797	2.930967	936.426941	585.812378	158.689392
-501.617035	92.354515	879.643494	-452.528625	-65.292336	871.635559	-569.572815	124.542564	499.304657	-517.237000	-131.232468	505.522430	-553.218506	137.873810	88.474861	-515.128601	-129.450272	89.471977	-493.780884	165.783417	1383.835205	-416.348450	-165.283569	1377.001587	-429.109131	14.273088	1397.620850	-440.761688	13.001667	1674.053955	-544.979797	279.011810	1155.885254	-409.993408	-278.970673	1147.022339	-348.831635	138.378845	1084.666016	-288.635590	-70.706329	1079.283325	-439.101410	20.669487	967.874084	592.517212	2.990231	936.453857	585.697205	158.377808
-501.678101	92.468140	879.641174	-452.607147	-65.153343	871.645752	-569.580505	124.589615	499.292969	-517.241028	-131.137848	505.507172	-553.222046	137.914658	88.478531	-515.066223	-129.392990	89.443588	-494.042664	165.905167	1383.801025	-416.437408	-165.144073	1377.015869	-429.286652	14.416059	1397.633057	-440.895447	13.123282	1674.044800	-545.347229	278.954285	1155.771118	-409.829010	-279.116547	1147.159912	-349.189545	138.353317	1084.711182	-289.014099	-70.535263	1079.659302	-439.180420	20.797031	967.881714	592.716736	2.645990	936.495239	586.174194	158.271378
-501.748505	92.602226	879.650696	-452.680481	-65.005348	871.661133	-569.614929	124.676483	499.301697	-517.243042	-131.054016	505.484863	-553.242798	137.907852	88.481354	-515.042847	-129.378723	89.412758	-494.298584	166.016281	1383.754272	-416.519409	-165.004425	1377.035400	-429.485535	14.553189	1397.629272	-441.024902	13.258976	1674.041992	-545.787415	278.876587	1155.654907	-409.849670	-278.959045	1147.191162	-349.510498	138.326370	1084.750244	-289.069580	-70.332375	1079.809082	-439.260895	20.938560	967.897644	592.767029	2.564499	936.475891	586.485474	158.175980
-501.786224	92.730270	879.637573	-452.702423	-64.892311	871.663330	-569.608276	124.758690	499.318604	-517.234009	-131.004837	505.490936	-553.258118	137.903152	88.481796	-514.998169	-129.343750	89.399246	-494.527954	166.155991	1383.711914	-416.600739	-164.854828	1377.055786	-429.649933	14.683167	1397.629395	-441.142792	13.399031	1674.017944	-546.206482	278.772186	1155.532593	-409.847900	-278.813843	1147.194580	-349.763306	138.282928	1084.867798	-289.140106	-70.107590	1079.965454	-439.302917	21.067162	967.896606	592.800720	2.420897	936.469604	586.888733	158.090546
-501.813141	92.863213	879.645447	-452.700287	-64.781509	871.668640	-569.585999	124.825371	499.301300	-517.227295	-130.953522	505.472992	-553.235657	137.922623	88.474411	-514.949646	-129.314789	89.357079	-494.774261	166.285217	1383.662720	-416.651733	-164.729584	1377.059814	-429.823639	14.821355	1397.601563	-441.240356	13.555439	1673.996216	-546.630798	278.641296	1155.381104	-410.035156	-278.423645	1147.101440	-349.987701	138.247208	1084.969971	-289.149628	-69.895920	1080.083862	-439.330841	21.188372	967.909607	592.945190	2.265388	936.453308	587.617737	158.222214
-501.859985	92.990028	879.636292	-452.715302	-64.663689	871.658020	-569.618774	124.922920	499.331879	-517.178284	-130.884140	505.455688	-553.260620	137.916245	88.476952	-514.863464	-129.276474	89.326843	-495.050018	166.437912	1383.593384	-416.721924	-164.567825	1377.071899	-429.985901	14.964533	1397.565308	-441.316437	13.715821	1673.965698	-547.029480	278.518707	1155.229858	-410.008514	-278.311615	1147.096558	-350.186249	138.226273	1085.060425	-289.156525	-69.707024	1080.191528	-439.370758	21.314060	967.903198	592.953918	2.152292	936.407043	588.154541	158.126541
-501.871185	93.079361	879.624756	-452.708038	-64.553368	871.651245	-569.616577	125.001938	499.317657	-517.119507	-130.817856	505.456543	-553.264954	137.923019	88.476395	-514.867554	-129.262909	89.309700	-495.286346	166.567062	1383.538086	-416.771606	-164.440689	1377.080811	-430.130463	15.127346	1397.558105	-441.384338	13.870991	1673.946777	-547.413269	278.365997	1155.105347	-410.014893	-278.161377	1147.114380	-350.374634	138.242249	1085.137085	-289.041534	-69.433350	1080.204224	-439.385071	21.418032	967.898743	592.987793	2.066517	936.370483	588.698303	158.045517
-501.889099	93.211792	879.622986	-452.713074	-64.441719	871.645325	-569.597656	125.056168	499.341736	-517.076538	-130.751099	505.429230	-553.249817	137.921753	88.482117	-514.810730	-129.215652	89.311920	-495.534790	166.689453	1383.498047	-416.794312	-164.271393	1377.084473	-430.296906	15.292849	1397.539307	-441.434845	14.028297	1673.919067	-547.775452	278.167908	1154.943726	-409.956512	-278.073456	1147.146606	-350.528625	138.281174	1085.213867	-289.026031	-69.274200	1080.333252	-439.403412	21.537479	967.897949	592.931946	2.186675	936.309021	589.040527	157.968887
-501.882813	93.282867	879.615784	-452.710266	-64.309013	871.652893	-569.614075	125.109619	499.315582	-517.060364	-130.736176	505.446899	-553.242004	137.926804	88.473206	-514.895081	-129.197891	89.307289	-495.790802	166.797760	1383.422974	-416.842499	-164.130173	1377.095093	-430.444153	15.435812	1397.512939	-441.456726	14.179401	1673.898438	-548.065063	278.004333	1154.795898	-409.879395	-277.985809	1147.192383	-350.641815	138.276581	1085.268677	-289.015594	-69.142090	1080.410400	-439.406525	21.647472	967.900635	592.978394	2.103730	936.283142	589.868103	157.961151
-501.885071	93.362785	879.592590	-452.710236	-64.183434	871.640686	-569.625916	125.148499	499.331207	-517.024658	-130.673447	505.427673	-553.236267	137.913574	88.467224	-514.890137	-129.199493	89.319359	-496.064026	166.927643	1383.335938	-416.854004	-163.955643	1377.088501	-430.607391	15.601837	1397.473877	-441.479095	14.334435	1673.860474	-548.349670	277.807922	1154.593384	-409.780884	-277.910919	1147.229736	-350.720886	138.295456	1085.277954	-289.181885	-69.076027	1080.674561	-439.407959	21.759214	967.882385	593.300659	1.733645	936.317444	591.476563	158.482452
-501.893799	93.502754	879.575134	-452.705414	-64.076035	871.628235	-569.630493	125.176491	499.349548	-516.977417	-130.641159	505.422302	-553.228821	137.919891	88.458038	-514.948792	-129.222488	89.366257	-496.320557	167.035522	1383.241211	-416.909210	-163.814819	1377.107788	-430.762482	15.756277	1397.439209	-441.473480	14.496763	1673.833252	-548.625732	277.653534	1154.396118	-409.652405	-277.838959	1147.299194	-350.786011	138.301437	1085.262451	-289.204956	-68.923485	1080.700684	-439.419434	21.884418	967.871216	593.241272	1.891223	936.298096	591.918945	158.515549
-501.885529	93.575089	879.534119	-452.676331	-63.959316	871.628662	-569.644714	125.211479	499.330780	-516.957947	-130.586380	505.409760	-553.207336	137.913345	88.461502	-515.057312	-129.245621	89.393829	-496.578888	167.153549	1383.138672	-416.933289	-163.658203	1377.111938	-430.933136	15.912262	1397.423218	-441.459656	14.665428	1673.782104	-548.863647	277.504211	1154.192017	-409.498566	-277.807312	1147.381226	-350.831390	138.357010	1085.221191	-289.206299	-68.688393	1080.384399	-439.403229	22.009575	967.849548	593.204285	1.961060	936.276733	592.565613	158.469894
-501.991974	93.785248	879.535217	-453.072571	-63.434017	871.583923	-569.736084	125.258698	499.353210	-516.950623	-130.554916	505.289978	-553.216187	137.892715	88.450310	-515.120544	-129.267288	89.430992	-496.860687	167.282532	1383.067505	-416.974304	-163.529633	1377.111938	-431.102722	16.043861	1397.375488	-441.426727	14.808102	1673.708252	-549.056763	277.332916	1153.997437	-409.304047	-277.696960	1147.449097	-350.821045	138.376114	1085.174927	-289.075714	-68.545700	1080.696411	-439.601776	22.312284	967.811096	593.154663	2.072604	936.265686	593.211975	158.455582
-501.952515	93.825279	879.485107	-452.991760	-63.374897	871.581177	-569.771729	125.285492	499.360382	-516.896118	-130.504822	505.326935	-553.177124	137.873367	88.461899	-515.300110	-129.300430	89.465881	-497.117584	167.404083	1382.975098	-417.024628	-163.377289	1377.133301	-431.263641	16.166605	1397.339966	-441.351929	14.971860	1673.656006	-549.239014	277.196716	1153.827393	-409.097900	-277.610199	1147.496948	-350.836426	138.392242	1085.131836	-289.002411	-68.520050	1080.866699	-439.556122	22.395811	967.788025	593.103821	2.142828	936.283020	593.913757	158.407562
-501.892395	93.928162	879.464172	-452.917877	-63.259037	871.577759	-569.781433	125.285393	499.369507	-516.901794	-130.502258	505.337280	-553.179321	137.852936	88.470261	-515.392944	-129.313477	89.522972	-497.384918	167.505157	1382.882935	-417.066193	-163.214218	1377.148560	-431.421661	16.302094	1397.324707	-441.289734	15.122290	1673.583862	-549.430725	277.114899	1153.671753	-408.902893	-277.551300	1147.577271	-350.865662	138.382263	1085.087402	-288.947662	-68.372963	1080.989502	-439.505676	22.513897	967.781921	593.036621	2.216245	936.292786	594.577087	158.455307
-501.857147	93.999023	879.438904	-452.827057	-63.180164	871.571716	-569.815125	125.304428	499.364319	-516.837097	-130.400406	505.311493	-553.173340	137.825562	88.475311	-514.628174	-128.991440	89.217896	-497.626434	167.598877	1382.824219	-417.107361	-163.051086	1377.185669	-431.580811	16.441551	1397.296875	-441.212036	15.235098	1673.501221	-549.543091	277.045868	1153.509155	-408.675842	-277.498871	1147.630249	-350.868774	138.348587	1085.066772	-288.839874	-68.221016	1081.105835	-439.455872	22.609503	967.770081	592.937866	2.306669	936.343811	595.166687	158.423920
-501.810150	94.040764	879.422058	-452.763855	-63.074528	871.566589	-569.835327	125.282158	499.373688	-516.808411	-130.386276	505.329529	-553.146301	137.784027	88.471329	-514.997131	-129.202698	89.427635	-497.845123	167.704147	1382.749146	-417.166199	-162.895935	1377.200439	-431.728210	16.585550	1397.283691	-441.114349	15.392464	1673.443604	-549.623047	277.016663	1153.359985	-408.470795	-277.432953	1147.707031	-350.907898	138.314682	1085.026489	-288.707916	-68.053009	1081.219482	-439.401703	22.696638	967.758484	592.872070	2.305153	936.431152	595.782104	158.410980
-501.777649	94.091766	879.387329	-452.690338	-62.952496	871.560242	-569.841187	125.288170	499.381683	-516.758911	-130.326035	505.301300	-553.130493	137.761642	88.455276	-514.552795	-128.934326	89.242577	-498.062683	167.793320	1382.681519	-417.216461	-162.744537	1377.232544	-431.888062	16.728653	1397.258179	-440.967407	15.593668	1673.421875	-549.692017	276.978485	1153.224854	-408.238007	-277.382263	1147.780884	-350.939056	138.274658	1085.006226	-288.570618	-67.916656	1081.333496	-439.358765	22.809732	967.739990	592.818481	2.376517	936.531860	596.345703	158.403824
-501.604889	94.058350	879.334290	-452.175293	-63.250542	871.559875	-569.804932	125.288528	499.369019	-516.674683	-130.247238	505.404327	-553.092224	137.735458	88.479263	-514.607849	-128.941910	89.239708	-498.271149	167.875748	1382.564941	-417.234528	-162.594131	1377.255249	-432.041229	16.857731	1397.251587	-440.866547	15.743750	1673.348877	-549.760681	276.995605	1153.080200	-407.975739	-277.332764	1147.874512	-350.964172	138.230179	1084.965332	-288.453705	-67.743240	1081.521729	-439.085999	22.721653	967.736267	592.770020	2.413145	936.589722	596.874512	158.439880
-501.568481	94.125435	879.303772	-452.078278	-63.156105	871.527832	-569.823425	125.281273	499.361816	-516.581360	-130.197189	505.409119	-553.086548	137.726242	88.462067	-514.494202	-128.909149	89.258408	-498.475342	167.954391	1382.494995	-417.270569	-162.453629	1377.296143	-432.185211	16.977942	1397.212524	-440.744568	15.880075	1673.275024	-549.776550	277.011871	1152.932495	-407.729980	-277.263000	1147.942261	-351.004364	138.178574	1084.906738	-288.300354	-67.616432	1081.595337	-439.023651	22.815945	967.705750	592.814087	2.300442	936.641724	597.513000	158.633118
-501.491455	94.180145	879.279602	-451.966644	-63.047546	871.519043	-569.796692	125.303673	499.348236	-516.486389	-130.134720	505.384430	-553.081665	137.685486	88.465050	-514.545593	-128.912216	89.235977	-498.668793	168.025620	1382.403320	-417.303741	-162.334396	1377.318237	-432.323151	17.095825	1397.193359	-440.613129	16.034004	1673.181274	-549.782166	277.056763	1152.799561	-407.478699	-277.165802	1148.010742	-350.990173	138.111389	1084.860107	-288.143738	-67.508774	1081.659424	-438.944611	22.912369	967.694336	592.778625	2.392104	936.700256	597.733765	158.505646
-501.418915	94.299461	879.275757	-451.828094	-62.985344	871.506470	-569.782043	125.320518	499.362762	-516.383728	-130.102386	505.359741	-553.061951	137.655243	88.459869	-514.640015	-128.932709	89.220787	-498.884247	168.099899	1382.305054	-417.329407	-162.231384	1377.334717	-432.472321	17.207264	1397.153931	-440.465027	16.177597	1673.106445	-549.804932	277.055817	1152.681519	-407.212189	-277.086029	1148.079712	-351.013397	138.045959	1084.625610	-287.991455	-67.391388	1081.697510	-438.851807	23.006950	967.691040	592.817017	2.391832	936.744385	598.030396	158.441437
-501.350525	94.347977	879.254761	-451.678192	-62.924690	871.503113	-569.753967	125.328079	499.346985	-516.279358	-130.071686	505.381073	-553.083679	137.631012	88.458221	-514.597961	-128.927155	89.249016	-499.135406	168.159225	1382.217896	-417.386475	-162.118027	1377.338989	-432.574158	17.320463	1397.106812	-440.326813	16.320141	1673.052246	-549.778198	277.081116	1152.526978	-406.976837	-277.007324	1148.127930	-350.916931	137.984146	1084.792603	-287.823944	-67.261452	1081.735474	-438.762909	23.085281	967.685242	592.937317	2.398736	936.796631	598.275696	158.445145
-501.292328	94.363480	879.246399	-451.579926	-62.850529	871.504333	-569.672302	125.326385	499.333008	-516.165771	-130.064972	505.364075	-553.097229	137.595490	88.460785	-514.544983	-128.907837	89.259003	-499.353790	168.215790	1382.127441	-417.406158	-161.989731	1377.358765	-432.712250	17.421846	1397.060181	-440.232483	16.429960	1672.962402	-549.770569	277.110107	1152.404297	-406.730652	-276.921997	1148.198364	-350.915833	137.943237	1084.619385	-287.668152	-67.158653	1081.750366	-438.686523	23.147589	967.681091	593.084473	2.403088	936.820129	598.421570	158.472137
-501.228119	94.440742	879.230469	-451.472137	-62.754227	871.502563	-569.646912	125.328827	499.349854	-516.083557	-130.054016	505.400085	-553.069702	137.579666	88.457535	-514.572327	-128.890152	89.292740	-499.563721	168.278656	1382.048340	-417.430237	-161.832748	1377.348267	-432.836334	17.521648	1397.030029	-440.067139	16.641024	1672.943604	-549.747009	277.173248	1152.271362	-406.489502	-276.860657	1148.241699	-350.861847	137.924301	1084.610840	-287.526520	-67.047081	1081.785278	-438.611755	23.250336	967.675537	593.292297	2.413869	936.849304	598.499451	158.437927
-501.162964	94.470123	879.223206	-451.334229	-62.720631	871.511719	-569.574219	125.347321	499.352142	-515.973633	-129.994995	505.403564	-553.019958	137.608917	88.463150	-514.408142	-128.873825	89.310387	-499.773926	168.310837	1381.968384	-417.442383	-161.721588	1377.361694	-432.964935	17.636271	1397.015503	-439.945190	16.779764	1672.888672	-549.720703	277.190796	1152.130371	-406.213989	-276.828369	1148.324585	-350.737061	137.944885	1084.755127	-287.395813	-66.952950	1081.825684	-438.522278	23.305174	967.679504	593.570618	2.352920	936.883118	598.522034	158.431976
-501.083069	94.503204	879.203003	-451.212646	-62.670834	871.501160	-569.507385	125.330734	499.355286	-515.902954	-130.010895	505.427948	-553.019470	137.596390	88.478600	-514.441406	-128.862762	89.331223	-499.940460	168.366592	1381.876221	-417.479736	-161.603394	1377.362183	-433.080322	17.713293	1396.977295	-439.842377	16.927008	1672.834473	-549.709595	277.246216	1152.027954	-405.954071	-276.785522	1148.369385	-350.701691	137.990936	1084.772095	-287.269653	-66.837311	1081.851196	-438.428619	23.360739	967.665894	593.854919	2.248816	936.903015	598.432373	158.350830
-501.009186	94.535812	879.187866	-451.071991	-62.614643	871.483398	-569.465820	125.337280	499.342010	-515.828186	-129.985596	505.416107	-553.005249	137.578842	88.472870	-514.421448	-128.843216	89.316322	-500.129608	168.410904	1381.778687	-417.497925	-161.491791	1377.357422	-433.182800	17.831900	1396.939941	-439.753265	17.058296	1672.781494	-549.740417	277.325806	1151.918701	-405.740112	-276.746948	1148.410889	-350.655548	138.055817	1084.775513	-287.153137	-66.726624	1081.875610	-438.334381	23.416349	967.653870	594.154419	2.130338	936.895813	598.223450	158.226883
-500.942596	94.536049	879.155029	-450.953918	-62.587467	871.466370	-569.432678	125.321709	499.336395	-515.741333	-130.005173	505.416870	-552.979370	137.567230	88.473183	-514.324402	-128.837051	89.335373	-500.267578	168.463837	1381.670410	-417.492188	-161.369705	1377.349365	-433.299683	17.920372	1396.921265	-439.665894	17.186611	1672.719604	-549.772339	277.401489	1151.818481	-405.544556	-276.721161	1148.452637	-350.656403	138.143723	1084.651245	-287.169830	-66.556908	1081.991211	-438.253693	23.449146	967.632141	594.470520	1.980028	936.912170	597.875610	158.076172
-500.832672	94.539909	879.131042	-450.783905	-62.584557	871.461853	-569.379517	125.334656	499.329193	-515.687439	-129.991730	505.419434	-552.955444	137.555786	88.468544	-514.405090	-128.831818	89.318115	-500.402466	168.520874	1381.575806	-417.514801	-161.277878	1377.341553	-433.391266	18.013506	1396.854370	-439.597595	17.315601	1672.671265	-549.774353	277.451294	1151.710815	-405.362305	-276.673798	1148.470947	-350.581909	138.223984	1084.845337	-287.054504	-66.452553	1082.016968	-438.139221	23.469795	967.626892	594.762695	1.823540	936.907593	597.513062	157.975647
-500.765991	94.525566	879.117920	-450.641693	-62.562759	871.447632	-569.315430	125.315407	499.345428	-515.577881	-129.997360	505.422211	-552.950317	137.545395	88.468170	-514.323608	-128.811356	89.323593	-500.542206	168.557617	1381.498413	-417.543365	-161.181824	1377.323242	-433.476013	18.088758	1396.804443	-439.539063	17.430954	1672.625122	-549.782227	277.495972	1151.597900	-405.174652	-276.585846	1148.475464	-350.535461	138.358856	1084.914063	-286.703918	-66.305618	1081.890747	-438.048431	23.488148	967.617615	595.000793	1.695975	936.940674	597.068665	157.832977
-500.705536	94.537010	879.099182	-450.535278	-62.535873	871.451965	-569.298706	125.312065	499.319000	-515.540222	-130.030945	505.437866	-552.939148	137.558319	88.468750	-514.294556	-128.809967	89.333710	-500.662537	168.597504	1381.403076	-417.559143	-161.097580	1377.335449	-433.555389	18.163841	1396.770508	-439.473663	17.563055	1672.587402	-549.794678	277.509491	1151.490112	-405.001648	-276.508850	1148.490723	-350.477112	138.459381	1084.969116	-286.597015	-66.207672	1081.916992	-437.979919	23.527594	967.614868	595.138306	1.595593	936.926575	596.563049	157.769028
-500.596985	94.520622	879.076355	-450.402618	-62.471668	871.441589	-569.217712	125.332817	499.316376	-515.433960	-129.953461	505.449951	-552.915588	137.561890	88.479012	-514.336609	-128.803772	89.339119	-500.787750	168.635208	1381.326904	-417.564484	-161.004730	1377.355347	-433.614136	18.224522	1396.726929	-439.449097	17.623522	1672.520020	-549.801880	277.533600	1151.377075	-404.852509	-276.427399	1148.497803	-350.407227	138.581635	1085.022095	-286.481354	-66.072899	1081.960815	-437.872894	23.563910	967.602783	595.243286	1.476763	936.952087	596.058411	157.734512
-500.521423	94.540390	879.070984	-450.281494	-62.453716	871.442322	-569.203491	125.297432	499.324982	-515.392151	-129.976486	505.461487	-552.918518	137.531082	88.483559	-514.278564	-128.800995	89.384720	-500.896515	168.652832	1381.237793	-417.552734	-160.929504	1377.340698	-433.673950	18.299654	1396.676758	-439.408325	17.725626	1672.486084	-549.809204	277.545197	1151.272827	-404.936005	-276.070801	1148.447510	-350.326202	138.664551	1085.114136	-286.463928	-66.054680	1082.089355	-437.793457	23.590797	967.607483	595.293945	1.436798	936.922058	595.533203	157.686661
-500.462067	94.518585	879.044128	-450.217743	-62.418533	871.432190	-569.147095	125.264702	499.327332	-515.347168	-129.995544	505.463348	-552.903625	137.528015	88.483833	-514.255493	-128.794449	89.391281	-501.017395	168.660873	1381.170166	-417.576996	-160.855591	1377.341309	-433.751221	18.360622	1396.665405	-439.374298	17.823587	1672.469727	-549.820129	277.529053	1151.171021	-404.609711	-276.263214	1148.531860	-350.205292	138.780777	1085.203369	-286.407990	-65.957787	1082.127441	-437.738495	23.608932	967.590698	595.290955	1.429166	936.903809	594.980042	157.709610
-500.369110	94.498901	879.018738	-450.084900	-62.400703	871.431519	-569.118958	125.267670	499.336212	-515.280945	-129.978729	505.469849	-552.876770	137.495117	88.473412	-514.224609	-128.793686	89.366707	-501.115448	168.661804	1381.082031	-417.561829	-160.803055	1377.327881	-433.816742	18.411001	1396.620239	-439.340271	17.903612	1672.440186	-549.843201	277.507568	1151.053589	-404.729156	-275.925507	1148.457642	-350.095612	138.872726	1085.295288	-286.465057	-65.799133	1082.158447	-437.644257	23.627642	967.583679	595.295288	1.404112	936.854858	594.449280	157.728760
-500.298462	94.538628	879.001770	-450.010986	-62.397362	871.415955	-569.059692	125.250893	499.347687	-515.234192	-129.974030	505.434204	-552.882751	137.490250	88.483505	-514.195068	-128.793503	89.362755	-501.248505	168.696396	1380.997070	-417.560822	-160.757889	1377.295288	-433.886414	18.458977	1396.546265	-439.305023	17.990591	1672.419189	-549.880493	277.487732	1150.954590	-404.643250	-275.819946	1148.416016	-349.990051	139.010880	1085.357422	-286.403137	-65.686531	1082.145386	-437.569794	23.649784	967.566528	595.281006	1.309808	936.828613	593.888672	157.720871
-500.228668	94.520767	878.965881	-449.934082	-62.381886	871.394287	-568.967773	125.231804	499.325012	-515.213135	-129.986008	505.435120	-552.841980	137.479645	88.496384	-514.177734	-128.775818	89.354523	-501.357452	168.721863	1380.922974	-417.564056	-160.703995	1377.270996	-433.934662	18.501253	1396.508179	-439.287537	18.072773	1672.401367	-549.906128	277.466309	1150.829956	-404.364197	-276.021393	1148.452271	-349.872467	139.130707	1085.406128	-286.249237	-65.668633	1082.102783	-437.494965	23.660833	967.536072	595.218689	1.235332	936.760193	593.077087	157.260284
-500.139526	94.498451	878.946289	-449.820587	-62.376431	871.381531	-568.891541	125.253174	499.327576	-515.168457	-130.010010	505.450073	-552.856506	137.460922	88.500023	-514.282104	-128.801743	89.342667	-501.484680	168.702621	1380.798462	-417.559967	-160.654327	1377.250122	-434.001465	18.539089	1396.441040	-439.234619	18.199059	1672.408325	-549.938110	277.424316	1150.664673	-404.285889	-275.959167	1148.424316	-349.752625	139.227890	1085.439697	-286.234497	-65.567238	1082.091797	-437.396393	23.662701	967.520203	595.289429	1.018718	936.753418	592.700562	157.394043
-500.055023	94.495773	878.932495	-449.743073	-62.366161	871.382629	-568.791626	125.185524	499.305298	-515.121277	-129.974976	505.441467	-552.821045	137.463089	88.496277	-514.317688	-128.802780	89.364113	-501.597870	168.733368	1380.681396	-417.546509	-160.610001	1377.195557	-434.057526	18.572584	1396.386230	-439.226563	18.238371	1672.359009	-549.972046	277.375946	1150.530884	-404.223938	-275.884735	1148.390625	-349.632355	139.352325	1085.456177	-286.234833	-65.405098	1082.043213	-437.313110	23.675079	967.512207	595.305542	0.836785	936.736023	591.957703	156.905640
-499.987152	94.484711	878.905334	-449.662048	-62.343700	871.357300	-568.723389	125.197212	499.301544	-515.075012	-129.998581	505.472900	-552.819214	137.458694	88.504997	-514.195190	-128.781067	89.373550	-501.715790	168.715439	1380.549194	-417.555603	-160.569077	1377.182251	-434.124146	18.621050	1396.324341	-439.202484	18.305992	1672.343140	-549.990112	277.348602	1150.368652	-404.206665	-275.790802	1148.345093	-349.541626	139.409912	1085.485962	-286.356628	-65.167763	1081.959473	-437.224976	23.691286	967.479492	595.412720	0.556567	936.763367	591.542236	156.825409
-499.884216	94.475983	878.903564	-449.602081	-62.286400	871.358643	-568.627441	125.194672	499.314453	-515.022583	-129.989029	505.436768	-552.789124	137.468155	88.500862	-514.237671	-128.779694	89.395271	-501.827759	168.719757	1380.437500	-417.547302	-160.518341	1377.133057	-434.200653	18.658476	1396.263184	-439.173462	18.370264	1672.329834	-550.015991	277.306488	1150.199585	-404.163422	-275.651001	1148.268066	-349.447510	139.478653	1085.511597	-286.200531	-65.159927	1081.998291	-437.133606	23.713684	967.475464	595.486206	0.310044	936.775818	591.003601	156.419418
-499.768890	94.445282	878.874329	-449.466217	-62.324646	871.331604	-568.560730	125.180389	499.313873	-514.952515	-130.015656	505.448029	-552.786926	137.461487	88.505898	-514.148315	-128.775635	89.415390	-501.939758	168.738235	1380.312744	-417.530609	-160.500778	1377.102173	-434.274109	18.693991	1396.187012	-439.146301	18.437847	1672.309204	-550.042603	277.245209	1150.006470	-404.172516	-275.556580	1148.221313	-349.344849	139.562927	1085.507202	-286.411438	-64.894989	1082.063965	-437.006683	23.685558	967.446228	595.618530	0.005665	936.823975	590.631531	156.148499
-499.672211	94.405296	878.847168	-449.385529	-62.338966	871.308350	-568.489380	125.179520	499.291321	-514.924438	-130.027740	505.437073	-552.773682	137.462097	88.509216	-514.212341	-128.779434	89.380760	-502.067688	168.726166	1380.167236	-417.557739	-160.483078	1377.034180	-434.331604	18.739809	1396.113281	-439.077820	18.553686	1672.320068	-550.055908	277.173462	1149.820435	-404.177216	-275.441925	1148.138550	-349.227325	139.689438	1085.486572	-286.464142	-64.716820	1082.056763	-436.902527	23.663406	967.414307	595.741577	-0.316657	936.894226	590.333374	155.864075
-499.557953	94.444092	878.847839	-449.252228	-62.338116	871.281860	-568.430359	125.186142	499.318085	-514.851501	-130.005768	505.441132	-552.563721	137.681580	88.339409	-514.183167	-128.772491	89.379372	-502.188385	168.754349	1380.022583	-417.567780	-160.460800	1376.986084	-434.393677	18.759918	1396.019287	-439.055634	18.608738	1672.307251	-550.089478	277.128357	1149.625244	-404.193298	-275.261261	1148.032837	-349.126038	139.786682	1085.466309	-286.226379	-64.732910	1081.939575	-436.782501	23.668613	967.404114	595.804382	-0.507947	936.937317	589.910767	155.374878
-499.447723	94.392975	878.816101	-449.160400	-62.356239	871.262573	-568.379028	125.179665	499.309235	-514.810730	-130.035400	505.425323	-552.549255	137.682343	88.327545	-514.161804	-128.767975	89.383682	-502.313293	168.761246	1379.841919	-417.583710	-160.447708	1376.934937	-434.451080	18.798450	1395.936890	-439.033630	18.643713	1672.271973	-550.132324	277.010193	1149.416870	-404.257721	-275.094452	1147.927490	-348.989868	139.937897	1085.387573	-286.218750	-64.620705	1081.880493	-436.680481	23.638885	967.377808	595.917053	-0.715838	937.008667	589.715637	155.175339
-499.340485	94.361031	878.803711	-449.054413	-62.355862	871.238281	-568.323242	125.148575	499.331482	-514.744629	-130.057999	505.431152	-552.553040	137.660172	88.326378	-514.175781	-128.789932	89.388130	-502.374725	168.728256	1379.699219	-417.559570	-160.447235	1376.883789	-434.477936	18.795650	1395.873779	-439.042328	18.653166	1672.239258	-550.179993	276.922089	1149.230713	-404.335052	-274.951324	1147.840698	-348.880280	140.073700	1085.325806	-286.143311	-64.422218	1081.707397	-436.575409	23.616816	967.360596	596.041992	-0.870536	937.092529	589.589905	155.042892
-499.222473	94.295311	878.764587	-448.956024	-62.364315	871.214539	-568.261414	125.122704	499.333191	-514.664368	-130.032516	505.422791	-552.583618	137.636490	88.326180	-514.531555	-128.868378	89.376740	-502.528900	168.768478	1379.544189	-417.628082	-160.438644	1376.829346	-434.551880	18.838089	1395.800903	-438.974915	18.712046	1672.257935	-550.248657	276.845886	1149.036621	-404.372437	-274.983551	1147.875854	-348.766418	140.177475	1085.232422	-286.184265	-64.325485	1081.633423	-436.464355	23.587860	967.327332	596.116577	-1.003784	937.190796	589.463562	154.916336
-499.138458	94.302208	878.738525	-448.887909	-62.350292	871.202332	-568.190918	125.118988	499.329590	-514.603699	-130.036301	505.417603	-552.503906	137.677887	88.340164	-514.111938	-128.781891	89.371735	-502.647552	168.789688	1379.374268	-417.631653	-160.420059	1376.795166	-434.605438	18.882444	1395.716675	-438.938171	18.734396	1672.237549	-550.294373	276.717957	1148.836548	-404.381744	-274.911530	1147.820679	-348.658569	140.302246	1085.119873	-286.230591	-64.237907	1081.550293	-436.391327	23.602007	967.309143	596.244324	-1.147442	937.284668	589.448730	154.860504
-499.031006	94.293480	878.718994	-448.758453	-62.421509	871.184875	-568.139771	125.098038	499.352509	-514.539490	-130.069168	505.434967	-552.514343	137.651459	88.334984	-514.099731	-128.779373	89.376549	-502.751251	168.807816	1379.231567	-417.635620	-160.429962	1376.752808	-434.634064	18.923492	1395.654297	-438.907196	18.746040	1672.227783	-550.357361	276.612579	1148.631592	-404.467926	-274.833923	1147.692749	-348.580475	140.404480	1084.982300	-286.287903	-64.150642	1081.466309	-436.280060	23.563051	967.293518	596.327209	-1.279920	937.386475	589.461853	154.828781
-498.939606	94.303299	878.696838	-448.676117	-62.416687	871.174988	-568.078125	125.101128	499.343475	-514.513062	-130.106110	505.449432	-552.496399	137.660583	88.352562	-514.053772	-128.782623	89.374901	-502.831848	168.827774	1379.083740	-417.660309	-160.425919	1376.729004	-434.651337	18.960915	1395.593750	-438.875336	18.752098	1672.208130	-550.420227	276.517883	1148.448853	-404.560547	-274.730713	1147.616211	-348.526642	140.478729	1084.865601	-286.360992	-64.036827	1081.405762	-436.189667	23.576391	967.275574	596.449524	-1.402720	937.441833	589.575623	154.848694
-498.863831	94.244743	878.663513	-448.601868	-62.440769	871.162903	-567.989502	125.087349	499.325195	-514.472168	-130.132828	505.437225	-552.489136	137.658310	88.347900	-514.029907	-128.779678	89.398331	-502.882050	168.865799	1378.956177	-417.636353	-160.423904	1376.726685	-434.645844	19.001747	1395.551147	-438.832886	18.756094	1672.201904	-550.484802	276.410095	1148.279419	-404.678345	-274.607666	1147.548462	-348.448456	140.523697	1084.738525	-286.413513	-63.964111	1081.320679	-436.119873	23.547142	967.253967	596.503784	-1.465795	937.481323	589.605164	154.872955
-498.784363	94.198380	878.648804	-448.516968	-62.487396	871.158020	-567.942017	125.066803	499.335144	-514.420044	-130.174652	505.439331	-552.499146	137.641144	88.347160	-514.067810	-128.794022	89.380295	-502.946808	168.883377	1378.852783	-417.620728	-160.381668	1376.706299	-434.659271	19.025093	1395.510498	-438.793091	18.742313	1672.196289	-550.557617	276.272522	1148.099365	-404.779968	-274.543427	1147.493042	-348.398132	140.592758	1084.624023	-286.591888	-63.986309	1081.334106	-436.039551	23.507137	967.244385	596.315430	-1.360690	937.483948	589.080994	154.599411
-498.721375	94.128860	878.648010	-448.416504	-62.551235	871.168091	-567.888245	125.048683	499.323364	-514.370544	-130.171478	505.450806	-552.497986	137.635315	88.361977	-514.102539	-128.796280	89.375397	-502.988556	168.886215	1378.743652	-417.597931	-160.400101	1376.713013	-434.644257	19.061789	1395.510986	-438.764252	18.743715	1672.202637	-550.633789	276.142151	1147.942749	-404.906799	-274.443390	1147.476685	-348.346558	140.639938	1084.503296	-286.602661	-63.811131	1081.190430	-435.954956	23.457199	967.246460	596.299744	-1.387316	937.462280	588.996460	154.556137
-498.648682	94.086685	878.640442	-448.332764	-62.579418	871.170776	-567.802795	125.005592	499.335083	-514.312744	-130.186432	505.452911	-552.510986	137.628906	88.353348	-514.020691	-128.766891	89.349365	-503.016418	168.908020	1378.624512	-417.572876	-160.369492	1376.699463	-434.639648	19.093065	1395.494019	-438.717377	18.725721	1672.203125	-550.733582	276.001984	1147.781738	-405.002411	-274.358093	1147.442993	-348.296844	140.656494	1084.381226	-286.700684	-63.767086	1081.109131	-435.878540	23.430813	967.244019	596.425964	-1.150842	937.320007	589.004028	154.658386
-498.593292	93.998299	878.631714	-448.249481	-62.626671	871.178833	-567.731140	124.969200	499.329102	-514.260498	-130.229645	505.454590	-552.541138	137.625671	88.359642	-514.099426	-128.781982	89.344131	-503.012054	168.926361	1378.545776	-417.519958	-160.342484	1376.682983	-434.591156	19.133635	1395.422363	-438.660889	18.717386	1672.203125	-550.817078	275.893921	1147.633667	-405.113068	-274.430847	1147.442505	-348.249512	140.700439	1084.251709	-286.789307	-63.744671	1080.995728	-435.807190	23.382343	967.241272	596.678223	-0.641118	937.145752	589.026917	154.886688
-498.537567	93.929901	878.595703	-448.152435	-62.700485	871.155396	-567.655884	124.991287	499.340088	-514.231995	-130.255310	505.463287	-552.484985	137.667496	88.374146	-514.106201	-128.784866	89.335754	-503.011414	168.975494	1378.444336	-417.463043	-160.298294	1376.681641	-434.526337	19.189425	1395.390503	-438.609253	18.705080	1672.200195	-550.881042	275.816925	1147.504639	-405.210815	-274.321381	1147.451294	-348.215881	140.764297	1084.108887	-287.094788	-63.581734	1080.997070	-435.718201	23.332731	967.204590	596.367249	-0.922485	937.391846	588.777771	154.712173
-498.483215	93.917480	878.614563	-448.057190	-62.731815	871.146423	-567.561951	124.957611	499.302124	-514.155334	-130.285736	505.461273	-552.507507	137.671539	88.376251	-514.062256	-128.775284	89.340469	-503.027679	169.000580	1378.357666	-417.417236	-160.283127	1376.668091	-434.454742	19.239431	1395.325195	-438.578796	18.667408	1672.175049	-550.975037	275.712006	1147.387817	-405.294861	-274.270111	1147.451782	-348.219574	140.781204	1083.996582	-287.205109	-63.573963	1080.899292	-435.643036	23.303442	967.210022	596.206604	-0.893795	937.354980	588.638306	154.761734
-498.437256	93.875168	878.616150	-447.988770	-62.757851	871.139465	-567.477661	124.966164	499.316406	-514.130615	-130.329895	505.464447	-552.509705	137.685257	88.371864	-514.038391	-128.797379	89.370766	-502.985138	169.004578	1378.302856	-417.335297	-160.247528	1376.674805	-434.406067	19.282000	1395.285767	-438.475372	18.680508	1672.204102	-551.041382	275.624084	1147.267212	-405.548462	-274.038635	1147.396362	-348.209106	140.810318	1083.896240	-287.368408	-63.679363	1080.871826	-435.567780	23.276638	967.199341	595.972534	-0.869046	937.308716	588.452148	154.785614
-498.371063	93.857796	878.635498	-447.873566	-62.804661	871.127686	-567.389465	124.947929	499.343933	-514.068176	-130.356247	505.449341	-552.467834	137.685440	88.413139	-514.075012	-128.805984	89.375389	-502.959900	169.046936	1378.240723	-417.275360	-160.220261	1376.670288	-434.323120	19.315224	1395.261963	-438.396149	18.675695	1672.224365	-551.095398	275.510956	1147.182251	-405.625244	-274.002411	1147.395874	-348.220093	140.809082	1083.802124	-287.388000	-63.587635	1080.702515	-435.470490	23.238722	967.200928	595.734619	-0.777466	937.273804	588.234070	154.854568
-498.329346	93.782150	878.637817	-447.797729	-62.837738	871.138428	-567.309448	124.922386	499.350464	-514.025330	-130.403671	505.486023	-552.470825	137.698746	88.406723	-514.032227	-128.817673	89.380157	-502.881500	169.040771	1378.205444	-417.132538	-160.209686	1376.685547	-434.249084	19.352247	1395.249634	-438.311890	18.670322	1672.239014	-551.140259	275.430603	1147.080078	-405.698517	-274.017792	1147.441162	-348.236816	140.773941	1083.731079	-287.466705	-63.608444	1080.615845	-435.400604	23.203495	967.201355	595.501648	-0.736247	937.246948	588.034119	154.906235
-498.287323	93.753014	878.645386	-447.757690	-62.808620	871.127930	-567.195984	124.910988	499.373108	-513.981506	-130.437820	505.478516	-552.442566	137.716446	88.397644	-514.008301	-128.826691	89.372284	-502.823853	169.061127	1378.139771	-417.065765	-160.193405	1376.692017	-434.171265	19.392313	1395.238159	-438.213867	18.665052	1672.254028	-551.206909	275.331451	1146.996948	-405.740448	-274.024902	1147.475586	-348.272980	140.742172	1083.643677	-287.563873	-63.651722	1080.540649	-435.341888	23.201296	967.192871	595.303101	-0.615027	937.229736	587.821533	154.965302
-498.242706	93.663544	878.635864	-447.689362	-62.837872	871.109924	-567.132446	124.856651	499.331055	-513.939209	-130.453812	505.478058	-552.479309	137.697922	88.387619	-514.030029	-128.843124	89.373955	-502.781250	169.083954	1378.080811	-416.970856	-160.156631	1376.693604	-434.073120	19.434280	1395.187988	-438.111725	18.681273	1672.261475	-551.252441	275.249542	1146.875732	-405.788269	-274.035339	1147.485474	-348.297516	140.711807	1083.543945	-287.720551	-63.829071	1080.536011	-435.261444	23.153873	967.168274	595.123901	-0.524623	937.221863	587.614014	155.057602
-498.204620	93.617821	878.609192	-447.630341	-62.851547	871.091736	-567.053223	124.858482	499.324585	-513.858643	-130.478836	505.482361	-552.426453	137.738937	88.399940	-513.936829	-128.820709	89.367844	-502.718170	169.110565	1377.989380	-416.854980	-160.110107	1376.683350	-433.987549	19.475529	1395.144653	-437.987579	18.692608	1672.253418	-551.298462	275.182648	1146.774780	-405.825012	-274.069489	1147.532104	-348.327637	140.670670	1083.435181	-287.780151	-63.886078	1080.420532	-435.194305	23.142250	967.136719	594.966187	-0.423132	937.213867	587.410706	155.152298
-498.141632	93.591820	878.604492	-447.529968	-62.896641	871.071594	-567.013916	124.824577	499.316589	-513.805969	-130.496887	505.463348	-552.437500	137.709991	88.401649	-513.919678	-128.823700	89.350403	-502.689758	169.181015	1377.901123	-416.820892	-160.051178	1376.674072	-433.913544	19.553659	1395.071655	-437.871826	18.720167	1672.248535	-551.334045	275.149750	1146.667358	-405.854126	-274.136200	1147.553101	-348.382416	140.635315	1083.310303	-287.863342	-63.925625	1080.319092	-435.090454	23.113321	967.114685	594.788147	-0.354780	937.197266	587.226685	155.241058
-498.078339	93.519928	878.560364	-447.437714	-62.934269	871.054077	-566.954956	124.805336	499.309052	-513.769287	-130.545181	505.481781	-552.410339	137.724136	88.398163	-513.941284	-128.828400	89.355888	-502.603699	169.205246	1377.833008	-416.697449	-160.016006	1376.677734	-433.805389	19.608234	1395.031982	-437.741455	18.744133	1672.231445	-551.376465	275.098389	1146.568237	-405.874908	-274.148956	1147.583496	-348.400421	140.583725	1083.197021	-287.796021	-63.919865	1080.214966	-434.994781	23.089182	967.073975	594.434998	-0.538979	937.121033	587.023132	155.267014
-498.049866	93.458359	878.536865	-447.387939	-62.965466	871.021973	-566.902283	124.752861	499.314056	-513.702454	-130.621155	505.496918	-552.422119	137.711792	88.409760	-513.999084	-128.872360	89.351593	-502.517395	169.250565	1377.739258	-416.589172	-159.965591	1376.666260	-433.693298	19.627790	1394.977905	-437.593994	18.773964	1672.217773	-551.409912	275.030151	1146.470093	-406.099670	-273.897888	1147.542358	-348.402435	140.539871	1083.073608	-287.810333	-63.936966	1080.064087	-434.921204	23.056286	967.030945	594.516663	-0.135309	937.202454	586.932251	155.491867
-497.939240	93.405846	878.503662	-447.266388	-63.025585	871.006653	-566.828674	124.685974	499.309692	-513.626038	-130.657181	505.468628	-552.411072	137.696991	88.406052	-513.945923	-128.881882	89.351219	-502.422455	169.280045	1377.671509	-416.486664	-159.928757	1376.649048	-433.591888	19.676897	1394.938843	-437.457855	18.807659	1672.196777	-551.419373	274.971680	1146.361450	-405.867798	-274.224945	1147.653564	-348.420959	140.552811	1082.930542	-287.843964	-64.035072	1079.966309	-434.791443	23.017565	966.999573	594.413391	0.007578	937.186401	586.853027	155.670929
-497.887421	93.345047	878.486694	-447.202850	-63.030399	870.969116	-566.832275	124.629257	499.323547	-513.565369	-130.693161	505.463043	-552.420715	137.695877	88.377838	-513.940796	-128.892365	89.353172	-502.298920	169.297592	1377.586914	-416.345154	-159.912735	1376.649536	-433.471405	19.700304	1394.904297	-437.301880	18.838284	1672.182373	-551.423279	274.926727	1146.288818	-405.856049	-274.253174	1147.678223	-348.436768	140.431732	1082.837280	-287.856110	-64.056023	1079.886475	-434.700134	22.989820	966.958069	594.252991	0.134100	937.200317	586.765442	155.805466
-497.792236	93.303955	878.457947	-447.123840	-63.052799	870.946045	-566.789368	124.586617	499.298615	-513.533081	-130.725555	505.467804	-552.390625	137.696381	88.373512	-514.058105	-128.921585	89.351883	-502.197571	169.318375	1377.485474	-416.237488	-159.877411	1376.641113	-433.361084	19.743273	1394.884766	-437.181671	18.842819	1672.121704	-551.410889	274.870361	1146.184570	-405.821198	-274.225952	1147.704834	-348.420105	140.379486	1082.733643	-287.805817	-64.274971	1079.821167	-434.588501	22.966932	966.921387	594.135559	0.327715	937.186523	586.716919	156.013153
-497.686127	93.250977	878.430054	-446.999908	-63.104465	870.923950	-566.617004	124.503967	499.277313	-513.471252	-130.774612	505.462830	-552.328491	137.702072	88.377151	-514.052856	-128.910751	89.323074	-502.134369	169.377274	1377.397949	-416.159668	-159.825714	1376.621582	-433.266510	19.778549	1394.832886	-437.026917	18.897615	1672.096069	-551.409851	274.827423	1146.071777	-405.578613	-274.528442	1147.781128	-348.402771	140.313873	1082.598145	-287.706665	-64.217682	1079.648438	-434.454651	22.928949	966.887390	593.976685	0.459105	937.204346	586.673828	156.179016
-497.685272	93.274269	878.418701	-447.287964	-62.739624	870.921204	-566.599609	124.472107	499.286499	-513.429321	-130.816956	505.363281	-552.521301	137.504959	88.563309	-514.085510	-128.951126	89.331902	-502.044678	169.419983	1377.282715	-416.042664	-159.799347	1376.615479	-433.162476	19.821650	1394.775879	-436.848511	18.966814	1672.063843	-551.362305	274.749115	1145.952271	-405.759857	-274.207825	1147.725220	-348.359894	140.280060	1082.479492	-287.748138	-64.323013	1079.632202	-434.533966	23.097044	966.856140	593.847595	0.637684	937.182983	586.673035	156.354980
-497.502106	93.141487	878.375488	-446.849335	-63.135551	870.904053	-566.513306	124.430252	499.249512	-513.326843	-130.861160	505.457733	-552.503296	137.509079	88.544495	-514.067017	-128.985794	89.329964	-501.941498	169.424240	1377.193604	-415.907135	-159.786133	1376.617432	-433.055756	19.843904	1394.740967	-436.670135	19.057020	1672.053711	-551.326660	274.707336	1145.848511	-405.482147	-274.520447	1147.805420	-348.321075	140.197113	1082.375244	-287.750885	-64.353935	1079.582520	-434.247864	22.888624	966.831360	593.677795	0.719691	937.194214	586.682617	156.467209
-497.356476	93.052589	878.335388	-446.657227	-63.200459	870.882813	-566.429199	124.398155	499.255219	-513.278870	-130.884125	505.473297	-552.494629	137.516541	88.532562	-514.005920	-128.972534	89.333275	-501.859375	169.426407	1377.099121	-415.775818	-159.762390	1376.605347	-432.938049	19.893948	1394.707275	-436.456573	19.166861	1672.048706	-551.262268	274.631714	1145.729492	-405.443390	-274.493622	1147.814087	-348.259949	140.140396	1082.289917	-287.606415	-64.268204	1079.389160	-434.078735	22.835514	966.798584	593.511169	0.847928	937.189331	586.678101	156.608780
-497.230286	93.070290	878.345703	-446.522430	-63.198563	870.872864	-566.367981	124.371040	499.262817	-513.213074	-130.891388	505.468689	-552.490295	137.515808	88.539886	-513.980530	-128.971680	89.314201	-501.749054	169.438202	1376.989258	-415.646545	-159.752762	1376.592285	-432.818878	19.911711	1394.675415	-436.265930	19.261547	1672.020020	-551.198975	274.566284	1145.612427	-405.620941	-274.119568	1147.743774	-348.188629	140.132431	1082.174072	-287.497894	-64.245392	1079.321777	-433.937714	22.838261	966.795044	593.387878	0.905625	937.216187	586.755981	156.697784
-497.094788	93.043846	878.309631	-446.377319	-63.223396	870.859253	-566.245178	124.348259	499.262787	-513.158936	-130.934326	505.486725	-552.461060	137.531708	88.559471	-513.979431	-128.969788	89.309052	-501.619354	169.485016	1376.950562	-415.499207	-159.726044	1376.585815	-432.692719	19.958761	1394.625244	-436.072479	19.364418	1671.997070	-551.096863	274.498138	1145.490967	-405.358490	-274.417755	1147.804199	-348.102814	140.100204	1082.059082	-287.551605	-64.218475	1079.359497	-433.788788	22.831312	966.765015	593.267212	1.012526	937.230713	586.826904	156.799713
-496.951569	92.973518	878.309143	-446.165741	-63.306389	870.862549	-566.153687	124.355927	499.257874	-513.061157	-130.946716	505.505463	-552.429321	137.546555	88.572533	-514.005432	-128.990082	89.326485	-501.534027	169.487335	1376.802734	-415.364349	-159.704178	1376.594727	-432.559631	19.993725	1394.595581	-435.889496	19.469173	1671.979004	-551.000732	274.410004	1145.342285	-405.274353	-274.371002	1147.827637	-347.960663	140.070236	1081.963745	-287.423431	-64.205269	1079.315552	-433.612091	22.772697	966.765198	593.116028	1.101731	937.263245	586.911804	156.901199
-496.833130	92.926567	878.297058	-446.019745	-63.313900	870.843262	-566.058044	124.345245	499.239624	-512.976990	-130.934738	505.497925	-552.432129	137.547531	88.548668	-513.943420	-128.997528	89.335243	-501.420746	169.500580	1376.710449	-415.215973	-159.681488	1376.575195	-432.396301	20.045082	1394.559692	-435.683777	19.579380	1671.955688	-550.911743	274.354858	1145.210938	-405.220245	-274.323914	1147.815186	-347.839417	140.004898	1081.859009	-287.377228	-64.311638	1079.381348	-433.470734	22.753088	966.745056	593.015503	1.185760	937.302246	587.054260	156.989822
-496.693634	92.973267	878.288879	-445.836395	-63.330132	870.806091	-565.969666	124.354469	499.270813	-512.901245	-130.999435	505.536652	-552.414795	137.562210	88.542259	-513.943542	-128.977173	89.335899	-501.280457	169.550568	1376.598389	-415.042542	-159.653442	1376.588867	-432.232697	20.074553	1394.525391	-435.473694	19.693710	1671.934448	-550.810669	274.280243	1145.078369	-405.148865	-274.260529	1147.814819	-347.691467	139.979126	1081.778809	-287.233398	-64.303314	1079.329834	-433.321228	22.754524	966.728516	592.889954	1.321796	937.293701	587.171082	157.099045
-496.547607	92.915436	878.265625	-445.635773	-63.386501	870.784363	-565.885559	124.366821	499.274292	-512.816895	-131.028244	505.550354	-552.390198	137.548599	88.576736	-513.901245	-128.959030	89.328491	-501.149902	169.568161	1376.502075	-414.859314	-159.628448	1376.566284	-432.072296	20.115356	1394.471680	-435.259216	19.815805	1671.915527	-550.706238	274.190399	1144.946167	-405.095245	-274.170837	1147.791626	-347.543701	139.899338	1081.542114	-287.081665	-64.295746	1079.275024	-433.140747	22.714197	966.701599	592.769470	1.444155	937.299805	587.303223	157.200363
-496.428680	92.862617	878.257324	-445.494476	-63.361832	870.744202	-565.830139	124.354019	499.259521	-512.706238	-131.033066	505.554993	-552.370667	137.555908	88.567085	-513.923889	-128.971558	89.323608	-501.003448	169.622879	1376.384644	-414.691681	-159.600784	1376.564697	-431.913391	20.151611	1394.425415	-435.043335	19.932577	1671.892456	-550.593567	274.111786	1144.808594	-405.015839	-274.102997	1147.766724	-347.326935	139.874344	1081.613037	-286.922760	-64.276283	1079.220459	-432.992157	22.697060	966.669983	592.707153	1.488705	937.317932	587.763000	157.650421
-496.310944	92.903404	878.264893	-445.411407	-63.296825	870.747681	-565.713318	124.367950	499.268585	-512.590576	-131.038605	505.520966	-552.385376	137.538467	88.574196	-513.967346	-129.000122	89.327766	-500.846039	169.642563	1376.301514	-414.502136	-159.544739	1376.574097	-431.723175	20.191105	1394.391602	-434.823975	20.064943	1671.867920	-550.460693	274.000916	1144.641968	-404.943298	-274.038727	1147.759277	-347.097534	139.871948	1081.522705	-286.754974	-64.263557	1079.156250	-432.847382	22.755713	966.656738	592.564087	1.568910	937.312073	587.898315	157.781281
-496.165588	92.851807	878.245361	-445.225616	-63.318520	870.716309	-565.756226	124.401215	499.296997	-512.479309	-131.041153	505.541107	-552.448975	137.496521	88.559433	-513.949219	-128.958878	89.339645	-500.675232	169.683273	1376.214233	-414.297760	-159.529114	1376.551147	-431.532898	20.227968	1394.355835	-434.654846	20.134548	1671.775879	-550.330566	273.885101	1144.493774	-404.846924	-273.964661	1147.772827	-346.855896	139.837814	1081.437012	-286.593964	-64.247566	1079.110474	-432.661285	22.730616	966.621826	592.453308	1.649323	937.317505	588.078308	157.898880
-496.000885	92.872505	878.213440	-445.072327	-63.285313	870.698547	-565.514221	124.381310	499.275604	-512.385437	-131.049606	505.561829	-552.364136	137.539658	88.565208	-513.959595	-128.960388	89.342468	-500.532898	169.739685	1376.119873	-414.137909	-159.461121	1376.573730	-431.374237	20.305525	1394.297241	-434.412781	20.289604	1671.762695	-550.188599	273.794281	1144.364746	-404.730316	-273.864929	1147.763428	-346.627350	139.795349	1081.373291	-286.329498	-64.290512	1078.998413	-432.487030	22.769066	966.589722	592.300537	1.760344	937.301575	588.200500	158.009735
-495.811432	92.789986	878.177002	-444.849823	-63.327259	870.689209	-565.352417	124.353836	499.279541	-512.276428	-131.078568	505.579285	-552.333130	137.533844	88.599014	-514.007446	-128.971329	89.348068	-500.349792	169.806442	1376.044067	-413.911957	-159.384323	1376.584839	-431.169006	20.342531	1394.296631	-434.082520	20.515638	1671.789063	-550.051636	273.682312	1144.226807	-404.622833	-273.790161	1147.777588	-346.416534	139.783188	1081.275879	-286.065094	-64.160309	1078.897461	-432.276642	22.734589	966.562622	592.164063	1.830486	937.303894	588.337341	158.081711
-495.628937	92.772476	878.158691	-444.614136	-63.363503	870.679626	-565.221436	124.357391	499.269409	-512.196777	-131.088638	505.617889	-552.321411	137.509827	88.605896	-513.962952	-128.976151	89.388222	-500.151611	169.852570	1375.969482	-413.687042	-159.326294	1376.599854	-431.002838	20.415035	1394.295532	-433.834198	20.664913	1671.767212	-549.895386	273.596680	1144.108276	-404.493256	-273.734680	1147.821167	-346.221924	139.771622	1081.235107	-286.109680	-64.190689	1079.031494	-432.058075	22.728266	966.542908	592.076477	1.903123	937.324280	588.479370	158.142426
-495.426727	92.785118	878.141113	-444.428040	-63.304794	870.660461	-565.263184	124.380043	499.316742	-512.085327	-131.079407	505.602570	-552.379028	137.472061	88.628914	-513.888367	-128.966537	89.392235	-499.977936	169.921158	1375.880371	-413.463776	-159.275604	1376.592529	-430.801239	20.478930	1394.261230	-433.579651	20.830189	1671.740967	-549.736755	273.537201	1143.973389	-404.340179	-273.654999	1147.829956	-346.035614	139.740463	1081.168701	-285.833221	-64.203537	1078.929565	-431.841766	22.769159	966.514954	591.958496	2.094814	937.326660	588.379639	157.954376
-495.220337	92.782379	878.103516	-444.216858	-63.262165	870.609741	-564.956665	124.333916	499.269348	-511.943604	-131.087753	505.596191	-552.298157	137.506561	88.621826	-513.790833	-128.945053	89.395668	-499.781525	169.949005	1375.794678	-413.238403	-159.203293	1376.591431	-430.595795	20.546482	1394.238159	-433.325806	20.992107	1671.715820	-549.590088	273.449982	1143.873535	-404.377686	-273.333191	1147.754272	-345.831635	139.715851	1081.092896	-285.624786	-64.169533	1078.878540	-431.627838	22.786606	966.468933	591.940674	2.056509	937.365540	588.723633	158.241089
-495.025055	92.700752	878.086243	-444.013885	-63.262550	870.594971	-564.756897	124.336777	499.263977	-511.814636	-131.073715	505.588318	-552.263855	137.503922	88.634773	-513.878052	-128.971771	89.389702	-499.589508	169.993958	1375.703979	-413.012115	-159.170303	1376.605713	-430.365784	20.624714	1394.202026	-433.054382	21.164280	1671.689941	-549.437195	273.396637	1143.755493	-404.209656	-273.299591	1147.745361	-345.628601	139.656113	1081.036621	-285.540283	-64.074120	1078.941895	-431.408173	22.760330	966.443115	591.858521	2.206803	937.349854	588.670410	158.129303
-494.750336	92.697922	878.057739	-443.695587	-63.305775	870.564209	-564.552124	124.319801	499.262939	-511.679108	-131.071564	505.598297	-552.255432	137.475418	88.622871	-513.846924	-128.964951	89.393005	-499.381012	170.057617	1375.647461	-412.756042	-159.110641	1376.612183	-430.108063	20.688662	1394.158325	-432.772400	21.347279	1671.657715	-549.271240	273.362366	1143.662720	-404.033661	-273.232635	1147.752319	-345.449646	139.596420	1080.792847	-285.326111	-64.047539	1078.920044	-431.106049	22.746529	966.410339	591.801941	2.220599	937.349609	588.804321	158.218628
-494.530151	92.707611	878.064026	-443.484131	-63.298904	870.559509	-564.371277	124.348610	499.259003	-511.542084	-131.060532	505.593048	-552.190674	137.498856	88.647064	-513.857483	-128.967300	89.394966	-499.160370	170.103760	1375.581421	-412.512299	-159.060135	1376.605347	-429.885468	20.751228	1394.118530	-432.506592	21.532516	1671.636353	-549.079163	273.324677	1143.556274	-403.826447	-273.173004	1147.744751	-345.201935	139.501663	1080.932373	-284.906006	-63.954300	1078.735840	-430.861969	22.755859	966.399353	591.739258	2.254163	937.369141	588.919434	158.291992
-494.289703	92.716003	878.026123	-443.262665	-63.283718	870.530640	-564.133179	124.379158	499.264130	-511.396881	-131.060440	505.600769	-551.948608	137.728333	88.488922	-513.809570	-128.977646	89.418457	-498.955200	170.145798	1375.494141	-412.234100	-159.011871	1376.639771	-429.653931	20.813580	1394.115967	-432.265503	21.655371	1671.577515	-548.895447	273.273529	1143.453613	-403.607513	-273.138519	1147.788818	-345.011353	139.467697	1080.677612	-284.669098	-63.946152	1078.741577	-430.609375	22.776226	966.356201	591.706299	2.340929	937.359192	589.044739	158.378998
-494.052094	92.728981	878.020081	-443.019897	-63.268677	870.528503	-563.914307	124.397850	499.266205	-511.245972	-131.011856	505.604126	-552.119751	137.502472	88.643959	-513.709656	-128.936661	89.423325	-498.711853	170.209015	1375.432129	-411.945099	-158.950470	1376.647095	-429.412567	20.895344	1394.104858	-432.020538	21.810139	1671.539795	-548.645630	273.214661	1143.330688	-403.382568	-273.107880	1147.820679	-344.709991	139.615463	1080.705322	-284.403687	-63.923264	1078.735229	-430.346436	22.801880	966.341675	591.611755	2.380025	937.343994	589.118469	158.409073
-493.783081	92.801117	878.007263	-442.720428	-63.270912	870.491394	-563.909058	124.486603	499.294922	-511.082825	-130.996201	505.650543	-552.008240	137.654114	88.489128	-513.706116	-128.916992	89.429741	-498.476624	170.288651	1375.374634	-411.650635	-158.898880	1376.643188	-429.160309	20.995111	1394.071533	-431.669525	22.080402	1671.583740	-548.312195	272.993469	1143.043701	-403.138275	-273.103058	1147.856934	-344.501434	139.538055	1080.666504	-284.335571	-64.009537	1078.894653	-430.067871	22.824081	966.320190	591.604248	2.424972	937.308167	589.408142	158.714142
-493.509033	92.816917	877.993469	-442.441132	-63.265945	870.478210	-563.483154	124.456528	499.266052	-510.919830	-130.980698	505.636169	-551.859680	137.728485	88.494095	-513.666504	-128.923981	89.470024	-498.224030	170.327606	1375.301392	-411.332764	-158.814331	1376.628906	-428.873199	21.059338	1394.050903	-431.400513	22.255180	1671.530396	-548.114685	272.980530	1142.970703	-402.878204	-273.059631	1147.880737	-344.352020	139.336792	1080.678589	-283.878082	-63.968220	1078.709106	-429.775543	22.840996	966.299683	591.522644	2.487339	937.281006	589.516418	158.762695
-493.240448	92.839195	877.990784	-442.147583	-63.235485	870.460327	-563.253662	124.473549	499.242554	-510.755615	-130.953537	505.647858	-551.861816	137.715576	88.496651	-513.698181	-128.943100	89.469482	-497.960266	170.404404	1375.245605	-411.061859	-158.730499	1376.627563	-428.574310	21.142693	1394.014526	-431.052612	22.482616	1671.537231	-547.903564	272.947235	1142.916382	-402.624634	-273.053833	1147.899902	-344.129364	139.356598	1080.576538	-283.703491	-63.910225	1078.753174	-429.490234	22.866381	966.287659	591.479553	2.584449	937.230713	589.588623	158.830063
-492.994263	92.820389	877.999451	-441.918579	-63.210735	870.459900	-563.046204	124.467903	499.228394	-510.612305	-130.955826	505.675537	-552.060852	137.481689	88.678818	-513.691223	-128.929855	89.475578	-497.733307	170.474792	1375.176514	-410.775879	-158.664810	1376.616943	-428.287659	21.229708	1393.989624	-430.750092	22.683107	1671.518188	-547.834412	273.164612	1143.055786	-402.389374	-273.034058	1147.919678	-343.930756	139.378708	1080.507324	-283.479187	-64.025558	1078.809937	-429.218781	22.873859	966.277344	591.465820	2.671405	937.194397	589.695374	158.904800
-492.827423	92.882935	878.020203	-442.070679	-62.734154	870.465149	-562.849854	124.506004	499.239441	-510.472137	-130.936844	505.578400	-552.110474	137.441833	88.679764	-513.697571	-128.896820	89.480873	-497.446594	170.546448	1375.132935	-410.421112	-158.555634	1376.621582	-427.996857	21.308289	1393.955688	-430.451294	22.874586	1671.494263	-547.608826	273.151672	1142.985474	-401.920502	-273.242065	1148.018066	-343.694885	139.406784	1080.431885	-283.218842	-64.055634	1078.763550	-429.151886	23.097727	966.269592	591.426147	2.774240	937.143066	589.783936	159.006683
-492.409088	92.808403	877.952271	-441.395966	-63.105145	870.449524	-562.740723	124.576324	499.267242	-510.312744	-130.899490	505.689545	-552.118591	137.421082	88.707985	-513.681580	-128.892807	89.480263	-497.142944	170.633850	1375.075317	-410.082977	-158.457520	1376.664673	-427.670685	21.374609	1393.927124	-430.219208	23.000761	1671.417603	-547.389160	273.169342	1142.921387	-401.631287	-273.214264	1148.053711	-343.481537	139.314590	1080.360474	-282.933380	-64.050705	1078.689209	-428.641510	22.941317	966.237061	591.405640	2.810737	937.138184	589.878296	159.097931
-492.053436	92.890694	877.929443	-441.041199	-63.109131	870.432190	-562.229553	124.579781	499.235870	-510.166565	-130.899536	505.717285	-552.001038	137.451630	88.713142	-513.716919	-128.888275	89.511826	-496.847351	170.711426	1375.021484	-409.711365	-158.367035	1376.674561	-427.343018	21.464272	1393.910522	-429.839478	23.273069	1671.453247	-547.089294	273.177582	1142.819092	-401.303802	-273.154999	1148.095703	-343.203156	139.516800	1080.189331	-282.654053	-64.041855	1078.678589	-428.278656	22.981689	966.213684	591.402283	2.877968	937.107178	589.965393	159.180435
-491.748627	92.956924	877.891907	-440.753052	-63.047421	870.393494	-561.995178	124.637344	499.264069	-510.009369	-130.883835	505.725311	-551.933899	137.484085	88.726624	-513.614441	-128.864777	89.519394	-496.489746	170.764053	1374.958740	-409.295563	-158.300537	1376.703247	-426.974762	21.544388	1393.891602	-429.514801	23.478300	1671.454590	-546.678345	273.002838	1142.566650	-400.943085	-273.105225	1148.150269	-342.969116	139.414001	1080.113525	-282.174011	-63.959873	1078.489868	-427.976349	23.042637	966.173401	591.353271	2.971586	937.080872	590.026245	159.274750
-491.462677	93.021858	877.896362	-440.419373	-63.042751	870.377563	-561.751892	124.661552	499.278564	-509.818329	-130.820770	505.754822	-551.961975	137.461334	88.724182	-513.568665	-128.848145	89.521965	-496.187927	170.845276	1374.889404	-408.941406	-158.211014	1376.707642	-426.664063	21.661470	1393.888428	-429.193848	23.680578	1671.436768	-546.529114	273.224060	1142.703369	-400.562408	-273.076294	1148.189087	-342.786346	139.356537	1080.025269	-281.958557	-64.011459	1078.533203	-427.645935	23.081161	966.158752	591.361633	3.056126	937.061951	590.100098	159.369827
-491.207672	93.007553	877.908447	-440.158630	-63.015919	870.363586	-561.563721	124.726494	499.302185	-509.695953	-130.821671	505.761505	-551.949158	137.457062	88.752174	-513.673950	-128.867691	89.540283	-495.827240	170.927597	1374.829590	-408.544220	-158.123505	1376.716797	-426.308777	21.746954	1393.879517	-428.861145	23.896967	1671.418945	-546.134583	273.049500	1142.445313	-400.168854	-273.059387	1148.221802	-342.537079	139.299210	1079.940552	-281.606781	-63.967651	1078.473755	-427.332275	23.094984	966.133911	591.328613	3.073953	937.056763	590.257263	159.621597
-490.877533	93.015533	877.884094	-439.813721	-63.008701	870.333435	-561.318481	124.785484	499.298401	-509.509033	-130.823761	505.767487	-551.924683	137.442642	88.753647	-513.529968	-128.816315	89.535774	-495.440491	171.001144	1374.779663	-408.122223	-158.023300	1376.702637	-425.932495	21.849361	1393.845581	-428.577087	24.052229	1671.369507	-545.877991	273.092560	1142.394409	-399.813995	-273.035461	1148.242432	-342.348907	139.048386	1079.925171	-281.223114	-63.933277	1078.413208	-426.978485	23.108448	966.099365	591.300964	3.158467	937.028015	590.317688	159.793503
-490.529388	93.073372	877.860718	-439.485474	-62.980686	870.327332	-561.138367	124.863441	499.362549	-509.323608	-130.752655	505.773193	-551.950684	137.409927	88.755379	-513.592712	-128.837509	89.544670	-495.067200	171.069824	1374.729370	-407.736633	-157.927811	1376.680054	-425.530365	21.968822	1393.816284	-428.262787	24.247543	1671.369019	-545.585449	273.111023	1142.312500	-399.465698	-272.985626	1148.230103	-342.106873	139.041809	1079.844238	-280.874084	-63.778885	1078.332764	-426.617554	23.163063	966.074097	590.873352	2.675502	937.259033	590.188477	159.651352
-490.153442	93.224258	877.827820	-439.161346	-62.879879	870.279602	-560.760254	124.927109	499.375671	-509.120148	-130.727844	505.762421	-551.874329	137.447571	88.751709	-513.518616	-128.799545	89.570572	-494.689026	171.163208	1374.672485	-407.309601	-157.787079	1376.669189	-425.135162	22.084251	1393.795288	-427.925598	24.491137	1671.378418	-545.244751	273.131744	1142.246460	-399.284912	-272.646423	1148.128418	-341.855927	139.071320	1079.793213	-280.550049	-63.811954	1078.344604	-426.267700	23.264637	966.036011	590.721252	2.767466	937.075256	590.040039	159.639572
-489.828339	93.249985	877.833801	-438.867584	-62.808681	870.299866	-560.486938	124.972038	499.372223	-508.945831	-130.705780	505.798889	-551.856689	137.456619	88.764450	-513.570068	-128.823669	89.616730	-494.265717	171.263153	1374.658691	-406.880829	-157.652878	1376.671753	-424.725433	22.215284	1393.747803	-427.614319	24.707962	1671.383789	-544.913391	273.148010	1142.164063	-398.679199	-272.850098	1148.235596	-341.580322	139.082397	1079.720093	-280.184875	-63.794716	1078.315063	-425.911652	23.332455	966.027954	590.785461	2.974086	936.990906	590.113953	159.816010
-489.610718	93.349434	877.834167	-439.002106	-62.288013	870.276428	-560.268005	125.012505	499.368500	-508.773468	-130.683197	505.719330	-551.842346	137.457474	88.760605	-513.520264	-128.791046	89.611328	-493.851898	171.368835	1374.552246	-406.473694	-157.535049	1376.640381	-424.297241	22.332590	1393.734375	-427.316833	24.922958	1671.393066	-544.727661	273.357025	1142.233643	-398.246979	-272.804108	1148.271973	-341.305145	139.066818	1079.631714	-279.703339	-63.780762	1078.252686	-425.786926	23.591919	965.986084	590.745422	3.127034	936.956177	590.093201	159.943039
-489.180542	93.325874	877.796753	-438.311005	-62.559990	870.227417	-559.930603	125.056664	499.318054	-508.538025	-130.638428	505.798737	-551.786438	137.476547	88.773590	-513.408020	-128.735855	89.601044	-493.395416	171.494843	1374.526245	-406.005981	-157.426544	1376.627930	-423.846497	22.448322	1393.711182	-427.029938	25.133707	1671.400146	-544.409546	273.376068	1142.162720	-398.061310	-272.398956	1148.227905	-340.984314	139.280151	1079.222778	-279.273254	-63.570568	1078.194092	-425.238037	23.485075	965.944153	590.718445	3.215736	936.946167	590.089111	160.028732
-488.804810	93.299995	877.776367	-437.843231	-62.620598	870.188782	-559.657349	125.106476	499.312134	-508.322845	-130.610031	505.815857	-551.771729	137.465240	88.781830	-513.326538	-128.721100	89.610626	-492.928619	171.619263	1374.457520	-405.538239	-157.323761	1376.558350	-423.366516	22.570675	1393.675659	-426.718872	25.366089	1671.435303	-544.077881	273.390930	1142.092529	-397.362335	-272.684692	1148.309448	-340.652344	139.060654	1079.437500	-278.738098	-63.623737	1078.057861	-424.807892	23.454952	965.909973	590.590332	3.476096	936.899353	589.753052	159.897568
-488.403534	93.414589	877.778503	-437.423035	-62.559513	870.158752	-559.544250	125.204834	499.372498	-508.029236	-130.492554	505.805115	-551.834778	137.421997	88.825111	-513.211609	-128.699036	89.623779	-492.475708	171.763428	1374.386963	-405.103790	-157.212921	1376.493774	-422.868835	22.668880	1393.624023	-426.441681	25.576212	1671.466187	-543.615295	273.258820	1141.887451	-397.314819	-272.044952	1148.074829	-340.294189	139.001678	1079.380615	-278.240906	-63.647530	1078.078857	-424.377930	23.532351	965.888916	590.547668	3.572580	936.885193	589.699341	159.956879
-487.993164	93.509399	877.761292	-437.017853	-62.497906	870.140320	-559.252747	125.264351	499.392151	-507.818359	-130.446640	505.813568	-551.817383	137.426620	88.831337	-513.198853	-128.696442	89.623741	-491.948547	171.879883	1374.341797	-404.628357	-157.093567	1376.417969	-422.363586	22.775154	1393.622559	-426.203522	25.774088	1671.518921	-543.302246	273.399536	1141.940063	-396.628113	-272.251953	1148.076294	-339.986237	138.948242	1079.351074	-277.590454	-63.581932	1077.960449	-423.953033	23.612816	965.863708	590.563110	3.628922	936.869507	589.851746	160.086777
-487.609131	93.537567	877.768311	-436.630432	-62.450714	870.118713	-558.733459	125.325676	499.366547	-507.584961	-130.418198	505.824402	-551.689819	137.468323	88.817612	-513.197876	-128.660416	89.636147	-491.461975	172.052719	1374.279541	-404.185822	-156.923477	1376.319092	-421.872742	22.923758	1393.604858	-425.998749	25.984613	1671.571045	-542.903381	273.376404	1141.819702	-395.928375	-272.474823	1148.148682	-339.702667	138.960892	1079.324951	-277.081970	-63.566299	1078.058838	-423.540375	23.644775	965.845581	590.614868	3.569929	936.887146	590.104675	160.209213
-487.217529	93.594368	877.743347	-436.320374	-62.301483	870.095520	-558.476501	125.402496	499.359741	-507.410034	-130.408051	505.850830	-551.684753	137.453430	88.832520	-513.154297	-128.650528	89.662193	-490.945129	172.164429	1374.203735	-403.713196	-156.771683	1376.220093	-421.306091	23.096581	1393.567139	-425.844360	26.195189	1671.633301	-542.541016	273.445526	1141.752563	-395.398804	-272.361053	1148.111694	-339.392090	138.939194	1079.286133	-276.395782	-63.670326	1078.220215	-423.150818	23.746862	965.805359	590.638855	3.588664	936.881165	590.232666	160.405075
-486.926575	93.759842	877.745422	-436.342163	-61.842220	870.056580	-558.228943	125.526596	499.385834	-507.221039	-130.380692	505.752594	-551.702515	137.440628	88.865730	-513.094238	-128.646149	89.685509	-490.384003	172.308350	1374.147949	-403.205933	-156.609314	1376.080322	-420.739502	23.267282	1393.535034	-425.692963	26.414511	1671.731689	-542.035217	273.363403	1141.576660	-394.861816	-272.205353	1148.117554	-339.068024	139.066177	1078.921265	-275.519470	-63.783279	1078.313232	-422.926422	24.003529	965.754028	590.431824	3.915248	936.841309	589.748169	160.696915
-486.492279	93.770561	877.704468	-435.931274	-61.746334	870.005920	-558.100098	125.683189	499.399048	-506.953247	-130.346481	505.803680	-551.743225	137.438965	88.859741	-513.071960	-128.617294	89.683205	-489.814636	172.470856	1374.038940	-402.766083	-156.430130	1375.861450	-420.142365	23.429281	1393.500732	-425.574036	26.598577	1671.774170	-541.580322	273.363098	1141.490234	-394.231201	-272.088989	1148.128540	-338.697845	138.862045	1078.867310	-274.331390	-63.980896	1078.403076	-422.471710	24.060806	965.694336	590.435486	3.868259	936.839661	589.852661	160.782135
-485.943390	93.782639	877.664734	-435.046509	-62.125011	869.939148	-557.703247	125.750061	499.423157	-506.673126	-130.276917	505.865692	-551.693054	137.452515	88.864426	-513.093811	-128.633240	89.678589	-489.208099	172.647614	1373.948608	-402.275055	-156.160675	1375.574097	-419.500000	23.649429	1393.490479	-425.435547	26.837196	1671.863281	-541.107910	273.383179	1141.373047	-393.728882	-271.697388	1148.020020	-338.341919	138.626785	1078.829224	-272.981903	-64.103279	1078.492065	-421.764282	23.921774	965.641113	590.306824	4.071723	936.791016	589.548035	160.928009
-485.530792	93.843910	877.669617	-434.526855	-62.138958	869.898010	-557.428589	125.823318	499.477264	-506.380463	-130.219162	505.867340	-551.674133	137.445480	88.870613	-513.052246	-128.630539	89.694267	-488.633209	172.860062	1373.864990	-401.807098	-155.860580	1375.319580	-418.827454	23.839613	1393.472534	-425.358490	27.025206	1671.928711	-540.625305	273.395966	1141.244995	-393.017700	-271.594696	1147.988159	-337.973114	138.363831	1078.869019	-271.546631	-64.558525	1078.941040	-421.263947	23.952946	965.607910	590.244019	4.140989	936.778748	589.415100	161.022568
-485.098846	93.897148	877.662903	-433.983795	-62.131241	869.842834	-557.057800	125.858849	499.450897	-506.128387	-130.183899	505.890320	-551.674622	137.393250	88.885078	-512.978394	-128.592209	89.713882	-487.996826	173.060638	1373.762085	-401.377411	-155.586807	1375.075928	-418.109497	24.051300	1393.443726	-425.266357	27.239857	1672.027344	-540.072815	273.364746	1141.148560	-392.000977	-271.830750	1148.167603	-337.507050	138.293839	1078.849854	-269.701141	-64.960030	1079.343018	-420.760773	23.985672	965.570129	590.204041	4.244893	936.742615	589.252075	161.127701
-484.648987	93.857880	877.638489	-433.417847	-62.142338	869.795715	-556.859741	125.957443	499.477356	-505.894440	-130.159531	505.970337	-551.484131	137.573959	88.728333	-512.951477	-128.594315	89.704140	-487.292877	173.285980	1373.675659	-400.902588	-155.303741	1374.815796	-417.355774	24.215805	1393.456543	-425.151001	27.493153	1672.157837	-539.579590	273.352631	1141.071411	-391.121735	-271.782806	1148.306641	-337.071198	137.971619	1078.871216	-267.672180	-65.689903	1080.032593	-420.227753	23.986338	965.521484	590.145569	4.327719	936.729370	589.103943	161.239746
-484.204590	93.878151	877.602173	-432.945465	-61.989132	869.698242	-556.525574	126.040092	499.476868	-505.621643	-130.093933	505.996460	-551.702087	137.336639	88.900856	-512.808777	-128.538956	89.753380	-486.628052	173.509369	1373.594604	-400.463501	-154.999390	1374.566895	-416.613861	24.381132	1393.437744	-425.011780	27.739876	1672.269287	-539.014343	273.349640	1140.942749	-390.323212	-271.622284	1148.341309	-336.557587	137.746292	1078.881592	-265.379089	-66.445511	1081.057617	-419.720245	24.068140	965.434265	590.116211	4.428240	936.686279	588.906982	161.339417
-483.723694	94.007080	877.573181	-432.528442	-61.712376	869.627625	-556.483948	126.140480	499.513885	-505.392517	-130.036880	505.957550	-551.841980	137.216843	88.914284	-512.884644	-128.546844	89.754387	-485.867493	173.760590	1373.471069	-400.000916	-154.710983	1374.327515	-415.805206	24.583273	1393.396240	-424.860443	27.995214	1672.371216	-538.374695	273.302185	1140.824951	-389.038788	-271.894440	1148.623291	-335.992279	137.881104	1078.793335	-262.610138	-67.641357	1082.183472	-419.226776	24.253729	965.367126	590.092285	4.468511	936.647400	588.868103	161.666306
-483.397308	94.219505	877.578064	-432.516998	-61.089710	869.597290	-556.218628	126.256187	499.552307	-505.113281	-129.977539	505.838654	-551.828552	137.207458	88.942780	-512.879211	-128.548447	89.770592	-485.095398	174.024704	1373.353882	-399.583374	-154.415558	1374.148804	-415.011139	24.780865	1393.407837	-424.664154	28.233826	1672.419434	-537.770935	273.242401	1140.691406	-388.020477	-271.764343	1148.708252	-335.405487	137.803299	1078.827759	-259.390717	-68.898216	1083.656372	-418.982544	24.619099	965.327026	589.999573	4.580958	936.597839	588.472290	161.527344
-482.881500	94.140671	877.537903	-431.713043	-61.378227	869.612854	-555.525024	126.241043	499.424622	-504.808624	-129.899002	505.918030	-551.648315	137.313461	88.910492	-512.968689	-128.554428	89.823402	-484.337097	174.297150	1373.250000	-399.205658	-154.079788	1373.964233	-414.226044	24.963932	1393.404297	-424.364624	28.500660	1672.475586	-537.134521	273.214478	1140.582642	-386.500824	-272.260803	1149.049438	-334.817810	137.618469	1078.993408	-255.982788	-70.419014	1085.621826	-418.355286	24.518570	965.321228	589.938538	4.687620	936.544495	588.216492	161.634644
-482.436676	94.221924	877.515442	-431.193390	-61.441822	869.630859	-555.242737	126.324547	499.432190	-504.524658	-129.841431	505.943359	-551.671692	137.290298	88.912827	-512.942932	-128.533707	89.831673	-483.531219	174.607437	1373.152832	-398.844971	-153.724930	1373.836548	-413.449097	25.152937	1393.384277	-423.997437	28.779633	1672.517700	-536.497009	273.221344	1140.566895	-385.123871	-272.493561	1149.342896	-334.214874	137.424271	1079.277832	-251.955261	-72.219810	1088.054565	-417.871521	24.563086	965.315186	589.976746	4.618176	936.537170	588.298767	161.854095
-481.978333	94.433617	877.511047	-430.759521	-61.384476	869.632385	-554.961670	126.386963	499.437805	-504.313385	-129.833023	506.005219	-551.672058	137.280777	88.947205	-512.895996	-128.503891	89.844543	-482.738922	174.933960	1373.118042	-398.449554	-153.347015	1373.742920	-412.667145	25.345314	1393.407593	-423.473480	29.125685	1672.596680	-535.896057	273.206146	1140.512451	-383.704773	-272.702576	1149.610962	-333.508698	137.502579	1079.431641	-247.783218	-74.375549	1091.316650	-417.393890	24.697916	965.300354	589.985657	4.593228	936.498962	588.076355	161.474579
-481.559570	94.624451	877.481384	-430.338654	-61.262573	869.603760	-554.704163	126.488251	499.482513	-504.050659	-129.818909	506.067230	-551.701904	137.302322	88.941498	-512.755615	-128.475693	89.891029	-482.009613	175.273300	1373.074829	-398.095093	-152.985199	1373.683228	-411.898132	25.471481	1393.384644	-422.850281	29.447617	1672.631348	-535.266968	273.198547	1140.474121	-382.092743	-274.000366	1150.233521	-332.806854	137.659836	1079.637207	-243.436340	-76.636787	1095.124023	-416.954285	24.858770	965.262390	590.031799	4.596586	936.480652	588.047058	161.714722
-481.256927	94.710976	877.435364	-430.144501	-60.858246	869.504089	-554.560669	126.588654	499.490326	-503.806763	-129.745148	506.029633	-551.723694	137.295273	88.942970	-512.720032	-128.456894	89.884125	-481.303192	175.607117	1373.044189	-397.697998	-152.688934	1373.667847	-411.112732	25.607821	1393.304077	-422.051208	29.806885	1672.624146	-534.683777	273.212616	1140.446167	-380.630890	-274.361450	1150.644409	-332.040405	137.917709	1079.826172	-238.667816	-79.093880	1099.813721	-416.627197	25.089584	965.157349	590.041870	4.659801	936.420410	587.793274	161.770172
-480.816376	94.757965	877.363098	-429.645294	-60.886917	869.481628	-554.428589	126.698456	499.511230	-503.523529	-129.715485	506.055725	-551.772827	137.306473	88.961502	-512.810242	-128.462479	89.901245	-480.608398	175.927383	1373.001465	-397.252197	-152.320023	1373.646484	-410.326813	25.804071	1393.200073	-421.100586	30.157249	1672.542969	-534.167175	273.297211	1140.403320	-379.147095	-274.933533	1151.123901	-331.268219	138.222107	1079.919189	-233.573990	-81.485489	1105.247192	-416.143158	25.143988	965.099915	589.853210	4.933011	936.333679	587.042542	161.818909
-480.345154	94.847816	877.310730	-429.022644	-60.949867	869.432434	-554.293152	126.760841	499.541443	-503.199890	-129.588760	506.073914	-551.806763	137.376892	89.001785	-512.921021	-128.460526	89.907135	-479.892120	176.237625	1372.964355	-396.724976	-151.943802	1373.681396	-409.523376	26.060261	1393.121826	-419.969452	30.475885	1672.385010	-533.647217	273.428802	1140.357788	-377.827637	-274.552277	1151.439575	-330.528931	138.661407	1079.937256	-228.563156	-84.291016	1111.812378	-415.586395	25.192875	965.041748	589.819214	4.932074	936.272766	586.711548	161.696716
-479.908600	94.894073	877.297546	-428.433075	-60.877808	869.396729	-554.193542	126.827301	499.569275	-502.882446	-129.506897	506.084106	-551.912048	137.431061	89.005348	-512.928467	-128.462097	89.963753	-479.248962	176.562149	1372.937988	-396.152466	-151.575912	1373.814575	-408.693848	26.357431	1392.994141	-418.547852	30.933228	1672.283691	-533.146240	273.542877	1140.374023	-376.187683	-275.819244	1152.151855	-329.783936	139.234268	1079.969604	-222.996338	-87.743057	1119.188965	-415.072784	25.278860	965.014648	589.797852	5.016272	936.201477	586.404724	161.732376
-479.547699	94.958145	877.263611	-428.009460	-60.725513	869.371521	-554.091370	126.919350	499.624481	-502.634186	-129.414200	506.111725	-552.004578	137.495605	89.028778	-512.915894	-128.456711	89.986633	-478.649506	176.836655	1372.895264	-395.554932	-151.287079	1374.046631	-407.799988	26.621004	1392.861328	-416.960724	31.395563	1672.153809	-532.769409	273.789886	1140.409180	-374.886078	-275.740234	1152.682861	-329.114471	139.972092	1079.843262	-217.336166	-91.323257	1127.600708	-414.681274	25.412453	964.983154	589.798096	5.103250	936.133484	586.080933	161.833069
-479.230072	95.015244	877.269043	-427.662048	-60.587181	869.377258	-553.954712	127.016029	499.697906	-502.477783	-129.430099	506.172638	-552.077698	137.571274	89.068398	-512.936279	-128.440048	89.984131	-478.069244	177.081223	1372.859375	-394.969727	-151.006302	1374.345215	-406.958191	26.892073	1392.742676	-415.185822	31.845144	1671.954712	-532.420898	274.086151	1140.495728	-373.273285	-276.155457	1153.349731	-328.500031	140.808533	1079.773071	-211.611115	-95.254478	1137.041382	-414.310852	25.535654	964.970215	589.771057	5.138180	936.050537	585.759460	161.901367
-478.967804	95.104591	877.260742	-427.371155	-60.407482	869.364563	-553.798889	127.105743	499.773590	-502.365509	-129.586838	506.251740	-552.112549	137.652390	89.131599	-513.020203	-128.437958	90.044540	-477.532227	177.308517	1372.785889	-394.349243	-150.716202	1374.704712	-406.100067	27.222010	1392.581543	-413.163422	32.352642	1671.687012	-532.143555	274.446960	1140.602295	-371.676147	-275.914551	1153.878052	-327.906006	141.817078	1079.583618	-205.629913	-99.714355	1147.625488	-413.986511	25.696671	964.936890	589.768250	5.238949	935.946289	585.470642	161.982758
-478.761444	95.253998	877.254822	-427.037231	-60.274658	869.351135	-553.591797	127.187042	499.848267	-502.300629	-129.934418	506.348541	-552.186462	137.710693	89.197594	-513.588684	-128.721085	90.305557	-476.955566	177.567688	1372.627075	-393.702759	-150.426483	1375.098755	-405.133484	27.548483	1392.357178	-410.865479	32.948856	1671.359009	-531.912781	274.827698	1140.665161	-369.945618	-275.588684	1154.425415	-327.373230	142.977249	1079.332275	-200.070480	-104.542969	1158.037476	-413.690338	25.873997	964.912781	589.724182	5.311544	935.815369	585.121460	162.103897
-478.671570	95.332436	877.278687	-426.772797	-60.120293	869.345215	-553.262817	127.303375	499.918060	-502.005524	-129.706955	506.267792	-552.236328	137.705338	89.256836	-513.663452	-128.777100	90.331154	-476.385071	177.716934	1372.411987	-393.014374	-150.154343	1375.551147	-404.066406	27.886860	1392.148071	-408.201111	33.666306	1671.034912	-531.753784	275.221069	1140.650146	-368.040283	-275.064514	1154.921143	-326.895325	144.135910	1079.094360	-194.616730	-109.566818	1169.432251	-413.466400	26.037813	964.897400	589.689209	5.386922	935.663635	584.855896	162.162201
-478.682709	95.334297	877.323608	-426.545288	-59.993790	869.388306	-552.823120	127.349152	499.967682	-501.791931	-129.670807	506.264130	-552.199219	137.688980	89.349899	-513.328918	-128.543457	90.143402	-475.664581	177.909973	1372.178223	-392.161072	-149.852097	1376.124878	-402.936371	28.274483	1391.954346	-405.386597	34.397278	1670.577637	-531.628357	275.636078	1140.664185	-365.758148	-274.151825	1155.370361	-326.279694	145.461563	1078.665894	-189.301193	-114.978584	1181.248901	-413.291351	26.192356	964.904297	589.740417	5.371217	935.534424	584.797363	162.210922
-478.840363	95.329437	877.409912	-426.410614	-59.901115	869.448669	-552.330505	127.373283	499.973175	-501.591675	-129.600922	506.275085	-552.120789	137.646255	89.459923	-513.336975	-128.542694	90.165375	-475.043182	178.069519	1371.950073	-391.429474	-149.648560	1376.712646	-401.759460	28.615534	1391.775757	-402.215973	35.302364	1670.190186	-531.615051	276.081879	1140.666626	-363.197937	-273.561310	1156.083374	-325.846344	147.261871	1078.063721	-184.474319	-120.507401	1193.266357	-413.214081	26.332779	964.930420	589.762573	5.430636	935.397766	584.807068	162.396500
-479.116821	95.451134	877.503784	-426.462372	-59.693844	869.524902	-551.773010	127.390968	499.996490	-501.529663	-129.696899	506.325897	-551.950073	137.562668	89.527779	-514.133545	-129.018784	90.543282	-474.399323	178.195862	1371.728394	-390.598999	-149.471497	1377.431763	-400.553223	28.976282	1391.649902	-398.887756	36.203758	1669.699829	-531.757019	276.500549	1140.733398	-360.426727	-272.615051	1156.722900	-325.524017	148.767761	1077.649780	-179.719116	-126.335648	1205.013916	-413.271362	26.587740	964.960876	589.809753	5.519645	935.284180	584.889282	162.446960
-479.507629	95.508652	877.607727	-426.610657	-59.474205	869.588440	-551.300476	127.455482	499.995117	-501.477081	-129.891846	506.426178	-551.815125	137.502914	89.617432	-514.336731	-129.100708	90.617081	-473.727203	178.339752	1371.435547	-389.746368	-149.236206	1378.092041	-399.356537	29.399076	1391.503906	-395.283386	37.257931	1669.191162	-531.951721	276.991547	1140.769653	-357.305511	-271.810791	1157.500122	-325.206573	150.317444	1077.283447	-175.480515	-132.328384	1216.637085	-413.403320	26.823946	964.975647	589.790283	5.717912	935.161377	584.737610	162.917542
-479.853119	95.644730	877.608154	-426.755463	-59.267555	869.615173	-550.775452	127.495461	499.996368	-501.327850	-129.941116	506.434448	-551.626404	137.445282	89.709167	-514.318298	-129.110931	90.670387	-473.004028	178.508072	1371.148926	-388.821075	-148.923050	1378.817627	-398.050995	29.781164	1391.364014	-391.479156	38.400822	1668.567383	-532.190979	277.390961	1140.775879	-353.911652	-271.027618	1158.275513	-324.999725	151.933960	1076.528320	-171.461105	-138.351089	1227.599365	-413.505676	27.118937	964.915100	590.031616	5.657255	935.107056	585.143616	162.763306
-480.692505	95.826530	878.005188	-427.114502	-59.011341	869.703613	-550.511475	127.585144	500.052429	-501.184143	-130.105713	506.398468	-551.558350	137.365524	89.830917	-514.544800	-129.190933	90.692009	-472.198578	178.697403	1370.848511	-387.745056	-148.570892	1379.505493	-396.706299	30.238613	1391.206421	-387.479675	39.601852	1667.849121	-532.521057	277.698425	1140.712646	-350.183167	-270.280945	1159.020142	-324.829590	153.628967	1075.735352	-167.696869	-144.368347	1237.842407	-413.934052	27.346939	965.082336	590.227844	5.696794	935.028931	585.357849	162.767639
-481.367157	95.544701	878.044922	-427.485901	-58.970173	869.801514	-550.177551	127.649727	500.066589	-500.992371	-130.257736	506.375275	-551.440063	137.359528	89.942047	-514.590271	-129.230911	90.697990	-471.457489	178.892822	1370.560425	-386.678467	-148.186920	1380.033325	-395.206909	30.627445	1391.197021	-383.381622	40.838467	1667.063477	-532.896851	277.978729	1140.614746	-346.330322	-269.806549	1159.817993	-324.708038	155.421753	1074.835327	-164.100601	-150.288544	1247.057007	-414.289917	27.421333	965.058411	590.445068	5.661728	934.953613	585.600281	162.734146
-482.213440	95.503052	878.230896	-428.105316	-58.764359	869.928223	-549.956482	127.725357	500.154602	-500.885529	-130.463303	506.355103	-551.133301	137.585022	89.865005	-514.833130	-129.350052	90.708069	-470.625458	179.142624	1370.269409	-385.392029	-147.650101	1380.490356	-393.780945	31.153219	1390.991211	-379.187531	42.204163	1666.320557	-533.369019	278.155853	1140.541138	-342.327240	-269.445862	1160.736816	-324.612579	157.169983	1073.873291	-160.464645	-156.160568	1255.277954	-414.841339	27.610600	965.123840	590.708557	5.632048	934.877014	585.834229	162.673172
-483.091400	95.456291	878.418213	-428.952454	-58.539391	870.058716	-549.799133	127.800751	500.256836	-500.832947	-130.691208	506.326813	-551.103027	137.612701	89.973236	-514.896301	-129.403259	90.747559	-469.764923	179.437622	1369.981079	-384.055023	-146.999176	1380.763306	-392.311798	31.772543	1390.800049	-374.888672	43.664333	1665.537964	-533.900391	278.326294	1140.449829	-338.288666	-269.261810	1161.698120	-324.562073	158.763809	1072.869751	-156.717865	-161.875626	1262.205322	-415.475037	27.776863	965.173157	591.030945	5.548953	934.789978	586.147156	162.563690
-484.069855	95.215096	878.554260	-429.783600	-58.637722	870.205139	-549.592224	127.875168	500.236053	-500.844696	-130.987137	506.358521	-551.300232	137.420349	90.212440	-514.953857	-129.464798	90.824989	-468.924835	179.801392	1369.673950	-382.667053	-146.276337	1380.883667	-390.774323	32.412930	1390.563599	-370.721710	45.065262	1664.703857	-534.503601	278.350525	1140.261719	-334.234589	-269.328735	1162.672852	-324.529694	160.426361	1071.898560	-152.519272	-167.321304	1267.613281	-416.150452	27.748009	965.197205	591.412842	5.484842	934.674377	586.507813	162.432617
-485.108704	94.998390	878.713379	-430.767334	-58.670303	870.358765	-549.725891	127.997299	500.243622	-500.873566	-131.377701	506.335297	-551.419006	137.395569	90.219650	-515.141418	-129.600372	90.908203	-467.860016	180.271576	1369.305786	-381.033478	-145.449203	1380.762817	-389.242065	33.301292	1390.127930	-366.526581	46.607666	1663.914917	-535.133362	278.254974	1140.076782	-330.136963	-269.572571	1163.639404	-324.536438	162.080719	1070.397095	-147.928406	-172.697037	1271.950317	-416.913696	27.740547	965.229492	591.785461	5.372760	934.558411	586.882263	162.325180
-486.098389	94.696510	878.835938	-431.677795	-58.847610	870.540771	-549.466431	128.078888	500.126404	-500.794830	-131.658981	506.241241	-551.347595	137.502319	90.216301	-515.285828	-129.704544	90.966988	-466.816589	180.774765	1368.881470	-379.422821	-144.550522	1380.518311	-387.466797	34.252266	1389.752930	-362.548920	48.072136	1663.057739	-535.708069	278.069916	1139.780640	-326.060822	-270.022552	1164.518921	-324.594238	163.770798	1069.009399	-142.804230	-177.963135	1275.030762	-417.599365	27.666164	965.244080	592.132874	5.224427	934.445862	587.257446	162.199661
-487.121857	94.088036	878.919800	-432.522400	-59.279781	870.742004	-549.484863	128.195129	499.981171	-500.694214	-132.008667	506.203033	-551.429932	137.510498	90.203720	-515.487915	-129.852173	91.020180	-465.669556	181.394196	1368.438721	-377.716461	-143.542160	1380.099365	-385.587311	35.249344	1389.312866	-358.648590	49.667747	1662.329834	-536.327759	277.791718	1139.467529	-322.038635	-270.597626	1165.446289	-324.691315	165.236099	1067.750122	-137.044540	-183.250626	1276.889648	-418.260590	27.379635	965.236267	592.501404	5.080645	934.357117	587.690125	162.051041
-488.169312	93.471741	878.984985	-433.476074	-59.738125	871.030334	-549.586731	128.351852	499.855682	-500.588196	-132.384537	506.141388	-551.535217	137.533371	90.194855	-515.594116	-129.980392	91.059631	-464.532349	182.063553	1367.978027	-376.081360	-142.474716	1379.557861	-383.717773	36.267483	1388.866943	-355.042847	51.037975	1661.569336	-537.082397	277.556061	1139.209229	-318.137390	-271.327728	1166.388916	-324.758148	166.677292	1066.167236	-130.894913	-188.658066	1277.626709	-418.963562	27.124708	965.243958	592.842651	4.953835	934.269043	588.112732	161.928864
-489.342560	92.924438	879.045654	-434.680237	-60.279133	871.264771	-549.493591	128.491608	499.679901	-500.464783	-132.741653	506.103973	-551.556885	137.609650	90.148758	-515.687683	-130.078537	91.124046	-463.315277	182.848648	1367.478882	-374.529663	-141.301010	1378.899780	-381.897400	37.267952	1388.435547	-351.588104	52.500973	1660.942383	-537.698425	276.925446	1138.722412	-314.453613	-272.058868	1167.359131	-324.920898	168.133453	1064.502686	-124.147629	-194.304428	1277.172852	-419.777344	26.818937	965.189148	593.246887	4.880134	934.210205	588.621460	161.791306
-490.475281	92.680573	879.056519	-435.971344	-60.806988	871.469238	-549.460266	128.629181	499.523590	-500.255768	-133.053894	506.021942	-551.619568	137.688950	90.048485	-515.666809	-130.110275	91.108864	-461.903717	183.727570	1366.953491	-372.946167	-140.082275	1378.116699	-380.084015	38.292549	1387.961304	-348.393738	53.898247	1660.341064	-538.552856	276.513672	1138.525513	-311.001007	-272.722626	1168.347168	-325.143188	169.463303	1062.862915	-117.269829	-200.062943	1275.771484	-420.544769	26.653118	965.060974	593.609680	4.836895	934.142212	589.146301	161.869843
-491.819550	91.507675	879.004456	-437.082001	-61.916668	871.709290	-549.419006	128.811020	499.242615	-500.067291	-133.480652	506.083588	-551.735168	137.800644	89.938118	-515.647400	-130.184265	91.162575	-460.353394	184.654129	1366.391235	-371.344818	-138.927216	1377.217896	-378.378632	39.227631	1387.551758	-345.186462	55.407345	1659.890015	-539.183777	275.684052	1138.006592	-307.928223	-273.362335	1169.243408	-325.416504	170.738541	1061.124268	-110.367630	-205.858551	1273.382813	-421.319641	25.926382	964.887939	594.067688	4.659074	934.124695	589.523987	161.536484
-493.100189	90.655167	878.859497	-438.363434	-62.948101	871.918518	-549.368042	129.023239	498.945435	-499.840210	-133.957184	506.066193	-551.876282	137.896759	89.791832	-515.744751	-130.324677	91.204910	-458.574036	185.660782	1365.782227	-369.735046	-137.823196	1376.294678	-376.350647	40.338383	1386.805908	-342.329895	56.773514	1659.381470	-539.915466	274.972870	1137.594482	-305.041962	-273.966034	1169.917480	-325.692108	171.981461	1059.360107	-103.923691	-211.429489	1270.450684	-422.098328	25.369917	964.627380	594.495178	4.427845	934.088135	589.984863	161.387161
-494.339050	89.900398	878.722595	-439.737885	-63.843414	872.181641	-549.367432	129.291458	498.684296	-499.545929	-134.382538	505.967896	-551.969666	138.010757	89.648499	-515.074097	-130.085281	90.993515	-456.728882	186.672638	1365.103271	-368.020721	-136.792633	1375.342041	-374.343445	41.370106	1386.152832	-339.625977	58.064636	1658.939575	-540.713623	274.401154	1137.229248	-302.307648	-274.699249	1170.305420	-325.971771	173.071304	1057.666016	-97.949104	-216.833054	1267.316528	-422.908478	24.916878	964.397095	594.936401	4.255051	934.096313	590.551819	161.400742
-495.568542	89.120903	878.576355	-441.250671	-64.666443	872.426208	-549.411499	129.537582	498.424744	-499.305908	-134.864090	505.844757	-552.049377	138.146255	89.558197	-515.752869	-130.548813	91.314682	-454.753967	187.612106	1364.439331	-366.139282	-135.852356	1374.417603	-372.437592	42.427914	1385.597656	-337.220642	59.259655	1658.537720	-541.414612	273.595642	1136.869873	-299.796387	-275.601318	1170.277344	-326.284271	174.099640	1056.033813	-92.813988	-221.386093	1263.726440	-423.717621	24.468632	964.117126	595.323730	4.117679	934.067688	591.057678	161.272614
-496.931702	88.299759	878.434875	-443.110199	-65.052567	872.690857	-549.708679	129.803940	498.223907	-499.072723	-135.318436	505.644348	-552.134338	138.260193	89.513130	-515.251526	-130.375809	91.137123	-452.789673	188.614182	1363.724609	-364.147766	-135.017761	1373.510376	-370.289825	43.389332	1384.847168	-334.906189	60.460884	1658.257568	-542.018311	272.796631	1136.539917	-298.180908	-276.829285	1169.986816	-326.625732	175.098633	1054.616577	-88.658516	-225.049408	1259.743286	-424.714020	24.219156	963.816101	595.671326	4.024697	934.056824	591.481445	160.959213
-497.973328	87.496063	878.260132	-444.364288	-65.800636	872.872864	-550.092041	130.030914	498.121826	-498.884216	-135.825653	505.594727	-552.138489	138.400803	89.509399	-515.153625	-130.489639	91.195480	-450.805328	189.533707	1363.030273	-362.021545	-134.256134	1372.689819	-367.914948	44.450829	1383.942139	-332.761169	61.592381	1658.075317	-542.508362	271.837585	1136.172729	-297.476837	-278.275879	1169.419678	-326.889526	175.889282	1052.903320	-85.749557	-227.886246	1255.532837	-425.314240	23.793707	963.485535	596.046204	3.898604	934.088867	592.003479	160.851395
-498.898315	86.841957	878.005188	-445.470245	-66.453255	872.990845	-550.593445	130.163971	498.044464	-498.666718	-136.252594	505.551788	-552.247986	138.508194	89.490440	-515.118774	-130.633774	91.252518	-448.826050	190.327194	1362.312256	-359.676086	-133.627228	1371.875000	-365.638275	45.355877	1383.205322	-330.742737	62.674824	1657.890625	-543.023071	271.084808	1135.981689	-297.511841	-279.648499	1168.709473	-327.185028	176.661499	1051.416992	-84.245461	-230.151566	1251.444824	-425.787659	23.500212	963.078308	596.455383	3.733910	934.140259	592.683594	160.952957
-499.664063	86.154770	877.806946	-446.279022	-67.302505	873.197388	-551.303772	130.153488	497.937469	-498.479248	-136.711716	505.576782	-552.392944	138.652451	89.453896	-515.614441	-131.088547	91.502625	-446.771790	191.124344	1361.662109	-357.105225	-133.047333	1371.029053	-363.413879	46.147522	1382.614624	-328.828278	63.700706	1657.706055	-543.388123	270.367157	1135.878052	-298.176788	-280.819336	1167.687134	-327.630524	177.383331	1049.936646	-83.864777	-232.279388	1247.869019	-426.100800	23.110241	962.771179	596.812073	3.588268	934.159973	593.251770	160.891830
-500.371613	85.672256	877.602905	-447.137482	-67.526085	873.059387	-552.248901	130.053787	497.906982	-498.260590	-137.166580	505.446655	-552.507019	138.850433	89.431900	-515.102417	-130.992813	91.334183	-444.697906	191.756744	1361.020386	-354.421692	-132.511765	1370.149170	-360.928375	46.905552	1381.803223	-326.989014	64.686340	1657.485596	-543.685913	269.660858	1135.817993	-299.554382	-281.471161	1166.446411	-327.996277	178.112335	1048.434082	-84.973480	-233.845718	1244.823608	-426.328888	22.974489	962.265381	597.150024	3.427636	934.173401	593.830078	160.760498
-500.907440	85.283997	877.481323	-447.722076	-67.767212	873.005249	-553.467285	129.863525	497.989258	-498.160492	-137.559662	505.335785	-552.664917	139.019104	89.379616	-515.126282	-131.162598	91.381607	-442.524719	192.254761	1360.471069	-351.585297	-132.023682	1369.303711	-358.567841	47.555786	1381.189209	-325.173767	65.620209	1657.286987	-543.854614	269.024475	1135.894653	-301.478088	-281.629883	1165.035034	-328.188965	178.726059	1047.062744	-86.490005	-235.468842	1242.082153	-426.405365	22.873232	961.877380	597.406433	3.285887	934.185059	594.352600	160.555847
-501.303467	85.031593	877.418640	-448.184418	-67.900139	872.996765	-554.968323	129.489487	498.195404	-498.030090	-137.855453	505.280212	-552.845276	139.145401	89.358940	-515.504395	-131.509857	91.594475	-440.320313	192.710007	1360.034546	-348.772766	-131.495468	1368.561035	-356.172699	48.058556	1380.702759	-323.387329	66.522072	1657.108032	-544.041260	268.562103	1136.137207	-303.747192	-281.275757	1163.520630	-328.561676	179.367157	1045.752075	-88.691040	-236.824387	1239.851196	-426.384460	22.866014	961.560852	597.659241	3.140829	934.221375	594.892090	160.422974
-501.577148	84.931023	877.465271	-448.366882	-68.085640	872.944092	-556.637512	129.003754	498.343079	-498.043427	-138.205429	505.339813	-553.029846	139.240234	89.318893	-515.523743	-131.617981	91.655830	-438.111542	193.092804	1359.681885	-346.056274	-131.014954	1367.897339	-353.845276	48.483051	1380.263184	-321.608276	67.371788	1656.956909	-544.029175	268.022858	1136.352051	-306.300385	-280.426147	1161.992188	-328.884094	179.889832	1044.475586	-91.261780	-237.967056	1237.848877	-426.183014	22.844934	961.295532	597.827148	3.077138	934.246094	595.322815	160.340897
-501.661072	85.013832	877.442139	-448.607422	-68.104324	872.822998	-558.406067	128.467697	498.609406	-498.160370	-138.484497	505.368591	-553.205139	139.351837	89.264397	-515.497009	-131.673004	91.705856	-435.918762	193.441513	1359.390747	-343.600739	-130.620621	1367.321289	-351.603821	48.842270	1379.858276	-319.848022	68.226494	1656.770752	-543.935608	267.614532	1136.624756	-309.072174	-279.260132	1160.466797	-329.114014	180.275589	1043.261108	-94.088120	-238.786240	1235.842651	-425.890106	22.928211	960.955261	597.946289	3.005162	934.267456	595.741333	160.252487
-501.696808	85.159203	877.473877	-448.987427	-67.874069	872.698486	-560.275574	127.761627	498.850769	-498.341003	-138.792877	505.385834	-553.391602	139.480072	89.224922	-515.622314	-131.744247	91.804138	-433.709930	193.794983	1359.068359	-341.344574	-130.354996	1366.810913	-349.532501	49.101662	1379.531860	-318.098785	69.084831	1656.547363	-543.720459	267.213501	1136.887817	-311.931854	-277.789856	1158.961670	-329.298187	180.651764	1041.951050	-96.972916	-239.308746	1233.720581	-425.627777	23.095997	960.640747	598.078857	2.891819	934.300842	596.215210	160.073334
-501.462189	85.336723	877.453918	-448.994751	-67.636879	872.627380	-562.104614	127.012161	499.042511	-498.564362	-139.015732	505.405457	-553.579102	139.600540	89.165085	-515.712830	-131.783585	91.853546	-431.529510	194.107590	1358.773926	-339.469482	-130.301605	1366.393799	-347.619568	49.287003	1379.326782	-316.348541	69.890099	1656.284180	-543.284180	266.783691	1137.043213	-314.946045	-276.165649	1157.499146	-329.402679	181.079849	1040.664307	-99.907509	-239.400391	1231.388306	-425.129059	23.341099	960.363892	598.300171	2.598667	934.319885	597.014832	159.673630
-500.728516	85.392448	877.359253	-448.051636	-67.606750	872.676819	-563.806946	126.176437	499.231079	-498.707672	-139.145935	505.583069	-553.700623	139.682419	89.117340	-515.232483	-131.567871	91.694496	-429.434845	194.364532	1358.465698	-337.855865	-130.427582	1366.197754	-345.800964	49.415638	1379.153076	-314.544983	70.783546	1656.125366	-542.817383	266.626587	1137.249756	-317.995514	-274.395996	1156.080444	-329.386108	181.372406	1039.416992	-102.665977	-239.131790	1228.795044	-424.147797	23.583389	960.223083	598.479309	2.403641	934.345947	597.627075	159.389221
-499.990814	85.406403	877.298340	-447.306549	-67.654427	872.666992	-565.327637	125.330528	499.302094	-498.969696	-139.280731	505.762665	-553.761230	139.745667	89.128983	-515.873535	-131.876770	92.004936	-427.368774	194.635468	1358.228027	-336.554291	-130.806351	1366.123413	-344.115326	49.504135	1379.023926	-313.097931	71.347092	1655.782227	-542.200684	266.497894	1137.417114	-321.042603	-272.652222	1154.734375	-329.212555	181.488388	1038.296265	-105.248070	-238.460266	1225.810791	-423.186066	23.671808	960.039185	598.583252	2.270633	934.365295	598.072815	159.231537
-499.120850	85.459686	877.255859	-446.582214	-67.610825	872.689880	-566.858643	124.476433	499.512054	-499.230713	-139.366257	505.967041	-553.931030	139.716095	89.138969	-515.823792	-131.853729	92.055214	-425.407745	194.848877	1358.009644	-335.592133	-131.283020	1366.210693	-342.535217	49.513760	1378.935791	-311.500214	72.086731	1655.657349	-541.499573	266.484375	1137.562622	-324.086975	-270.898834	1153.533936	-329.014832	181.666779	1037.176025	-107.571716	-237.394608	1222.482056	-422.201202	23.775677	959.908081	598.693665	2.176916	934.426147	598.515991	159.142654
-498.007904	85.458206	877.206055	-445.450745	-67.755363	872.693787	-568.015686	123.572769	499.660217	-499.439240	-139.434769	506.236237	-554.008057	139.698685	89.154251	-515.178345	-131.477127	91.820015	-423.483551	195.077225	1357.784668	-334.830963	-131.904663	1366.406494	-341.163574	49.498196	1378.928467	-310.101990	72.716431	1655.502808	-540.642151	266.610596	1137.675903	-327.072723	-269.136322	1152.427246	-328.601440	181.615417	1036.197266	-109.597939	-235.893845	1218.617310	-420.979614	23.760868	959.815552	598.764282	2.117099	934.448914	598.860474	159.024658
-496.873474	85.459686	877.166870	-444.536865	-67.797211	872.734253	-568.994263	122.841110	499.702179	-499.663422	-139.440231	506.458557	-554.048767	139.657272	89.131767	-515.800293	-131.734726	92.110649	-421.615601	195.345566	1357.538574	-334.320404	-132.467896	1366.679810	-340.028687	49.362541	1378.781250	-308.893311	73.239616	1655.307861	-539.648071	266.854675	1137.739746	-330.033539	-267.502411	1151.470337	-328.092499	181.616440	1035.170288	-111.369400	-233.980194	1214.188110	-419.848724	23.745859	959.751343	598.780945	2.094833	934.483765	599.028564	159.088120
-495.557068	85.424652	877.095276	-443.393372	-67.965523	872.743469	-569.663879	122.242500	499.720551	-499.808289	-139.429047	506.693329	-554.073914	139.659576	89.124794	-515.822021	-131.709457	92.179321	-419.808655	195.607483	1357.219116	-334.056702	-132.949768	1367.010376	-338.615997	49.347725	1378.917358	-307.686127	73.840981	1655.199707	-538.459045	267.152740	1137.678589	-332.898315	-265.936340	1150.685791	-327.435730	181.507843	1034.218506	-112.833229	-231.810043	1209.080078	-418.568390	23.636515	959.691284	598.910156	1.904167	934.490173	599.523743	158.828720
-494.200226	85.475014	876.984558	-442.264679	-68.173347	872.759216	-569.981812	121.797104	499.702301	-499.947845	-139.394180	506.892395	-553.990662	139.681396	89.125755	-515.248230	-131.357544	91.920212	-418.068939	195.932922	1356.859619	-333.853943	-133.381943	1367.337036	-337.404541	49.320969	1378.948242	-306.676788	74.368263	1655.082886	-537.065796	267.571594	1137.494385	-335.677826	-264.498718	1150.028198	-326.721100	181.425583	1033.249390	-114.105331	-229.285629	1203.431274	-417.299652	23.536001	959.632019	598.991089	1.839459	934.480530	599.846802	158.780197
-492.839111	85.420265	876.896790	-441.171661	-68.342628	872.815308	-569.958130	121.498100	499.650635	-500.027374	-139.330032	507.119690	-553.920471	139.654144	89.115013	-515.960571	-131.610947	92.303841	-416.287689	196.212646	1356.501221	-333.641632	-133.700180	1367.717163	-336.348083	49.302338	1379.011108	-305.851318	74.722145	1654.993164	-535.526794	268.147278	1137.240112	-338.306824	-263.218628	1149.518921	-325.814087	181.252518	1032.325806	-115.243378	-226.534729	1197.345581	-416.070435	23.404066	959.618408	599.086060	1.709475	934.492493	600.183777	158.684479
-491.553284	85.572342	876.872681	-440.267975	-68.416794	872.868774	-569.678467	121.350739	499.650330	-500.091522	-139.255997	507.277283	-553.778992	139.626862	89.171158	-516.024902	-131.595657	92.378700	-414.618652	196.541916	1356.158447	-333.454987	-133.938980	1368.087891	-335.442413	49.331993	1379.132568	-305.046478	75.236740	1655.065308	-533.846008	268.701660	1136.954590	-340.902283	-262.078125	1149.161377	-324.748505	180.864456	1031.593872	-116.484627	-223.120010	1190.782837	-414.967316	23.339918	959.646057	599.169922	1.664209	934.509888	600.430786	158.668640
-490.066345	85.564636	876.622070	-439.256317	-68.581535	872.900635	-569.167786	121.387428	499.665466	-500.118958	-139.112366	507.481079	-553.638794	139.574646	89.259315	-516.013184	-131.505936	92.418678	-412.956299	196.878403	1355.815918	-333.237915	-134.045975	1368.467651	-334.748444	49.287357	1379.068115	-304.408447	75.617615	1655.173584	-532.057007	269.371979	1136.586914	-343.304138	-261.103302	1148.877930	-323.552185	180.423050	1030.968262	-117.339088	-220.016541	1183.668579	-413.724762	23.234516	959.544067	599.229614	1.704122	934.495728	600.530273	158.749832
-488.721466	85.654060	876.539673	-438.331848	-68.755562	872.863464	-568.256592	121.462234	499.678864	-500.103333	-138.991241	507.663788	-553.431519	139.504959	89.351044	-515.948364	-131.446594	92.517075	-411.446442	197.182236	1355.505127	-333.021576	-134.104904	1368.847778	-333.723816	49.383724	1379.322388	-303.964935	75.908211	1655.269409	-530.068176	270.229828	1136.172363	-345.613068	-260.324402	1148.750000	-322.222412	179.860458	1030.426636	-118.298019	-216.173935	1176.409180	-412.565521	23.061079	959.492249	599.319092	1.655599	934.493408	600.695557	158.753845
-487.480072	85.782402	876.494141	-437.507690	-68.828552	872.886780	-567.625854	121.612709	499.773132	-500.034637	-138.828537	507.826996	-553.398621	139.376755	89.466843	-515.770569	-131.338120	92.562881	-409.977997	197.484161	1355.163086	-332.754150	-134.082031	1369.191895	-332.984406	49.456814	1379.438232	-303.482727	76.348274	1655.495850	-527.905334	270.828247	1135.648682	-347.821747	-259.629364	1148.720947	-320.720276	179.193130	1029.930786	-119.732056	-211.393707	1169.188843	-411.524475	22.972244	959.496155	599.434875	1.613140	934.500000	600.904419	158.658615
-486.277069	85.815361	876.437500	-436.949310	-68.590118	873.049011	-566.793274	121.905960	499.877472	-499.993286	-138.696518	507.924713	-553.243469	139.316284	89.593407	-515.705933	-131.270981	92.681831	-408.591522	197.773071	1354.836060	-332.369476	-134.050064	1369.491943	-332.412720	49.515804	1379.363647	-303.192139	76.582291	1655.656494	-525.721924	271.888428	1135.156738	-349.826721	-259.156525	1148.793335	-319.121094	178.544281	1029.563110	-121.226021	-206.545212	1161.629639	-410.637451	23.036495	959.557312	599.615662	1.465245	934.495300	601.218750	158.480209
-485.210541	86.128387	876.501770	-436.193817	-68.853409	872.980164	-566.095337	122.245155	500.020569	-500.132202	-138.677704	508.175690	-553.177734	139.209641	89.752312	-515.570740	-131.227951	92.792343	-407.335175	198.050735	1354.518921	-331.961548	-133.991409	1369.787842	-331.402496	49.627628	1379.598633	-302.933319	76.892258	1655.843018	-523.358704	272.848785	1134.631470	-351.728943	-258.858826	1149.042969	-317.412903	177.737366	1029.304199	-123.070290	-201.235260	1153.943604	-409.646240	22.858271	959.541138	599.764221	1.379427	934.486145	601.402710	158.384247
-484.028564	86.209435	876.485291	-435.723572	-68.523743	873.168518	-565.770569	122.606102	500.261719	-500.003906	-138.372879	508.213959	-553.297302	139.096329	89.883331	-515.283508	-131.094284	92.876434	-406.111450	198.305740	1354.308105	-331.507568	-133.886276	1370.037598	-330.699097	49.767738	1379.646484	-302.749451	77.170052	1656.056152	-520.899719	273.763000	1134.015869	-353.432831	-258.672455	1149.444824	-315.262878	176.435623	1029.248291	-125.289886	-195.555298	1146.233032	-408.803650	22.968931	959.632935	599.958435	1.305778	934.477783	601.572388	158.335052
-483.063049	86.532120	876.561340	-435.080505	-68.756882	873.059387	-564.823608	122.840546	500.389069	-499.836395	-138.024658	508.326996	-553.108154	139.095261	90.043732	-515.030273	-130.993423	92.970169	-404.971832	198.495850	1354.136230	-330.973816	-133.704163	1370.243652	-330.022919	49.884926	1379.722412	-302.544464	77.512444	1656.347168	-518.341003	274.663666	1133.486694	-354.924103	-258.488525	1149.980225	-313.269592	175.351257	1029.252319	-127.903160	-189.441055	1138.516968	-407.907349	22.784765	959.598755	600.114319	1.242608	934.473022	601.669189	158.268616
-482.031158	86.667915	876.615295	-434.470245	-68.782898	873.097900	-564.427795	123.121498	500.603149	-499.711273	-137.664627	508.455566	-553.123230	139.102463	90.204529	-514.710266	-130.843262	93.044159	-403.905029	198.617325	1353.993408	-330.417511	-133.488464	1370.425903	-329.380341	49.924343	1379.826904	-302.411407	77.768753	1656.620361	-515.536804	275.339813	1132.820557	-356.235229	-258.399811	1150.661255	-311.078278	174.105667	1029.445435	-130.992462	-182.836761	1131.279175	-407.048706	22.689459	959.646790	600.290466	1.194946	934.464539	601.746338	158.195831
-480.815247	86.957382	876.559082	-433.697174	-68.867867	873.094299	-563.966553	123.449524	500.852112	-499.624603	-137.298630	508.566345	-553.107239	139.117065	90.351830	-514.368774	-130.682709	93.121452	-402.974396	198.750214	1353.908447	-329.845184	-133.243454	1370.578491	-328.733185	49.980011	1379.940063	-302.286377	77.997307	1656.877930	-512.704346	276.184418	1132.178589	-357.415070	-258.402496	1151.417603	-309.036163	172.960205	1029.668701	-134.662247	-176.112198	1123.980713	-406.040009	22.645727	959.631836	600.411438	1.266720	934.477783	601.556763	158.430069
-479.762543	87.076103	876.591492	-432.977081	-68.914955	873.120117	-563.600403	123.681503	501.013336	-499.582245	-136.923615	508.705414	-553.176941	139.096512	90.504433	-514.151428	-130.544388	93.208145	-402.046448	198.883713	1353.826904	-329.209595	-132.952423	1370.670288	-328.285614	50.074867	1379.900635	-302.189514	78.210999	1657.119751	-509.942444	276.866486	1131.629150	-358.427124	-258.476105	1152.197266	-306.688782	171.746933	1030.258789	-138.727356	-169.105362	1117.097168	-405.154480	22.553587	959.681885	600.564026	1.276738	934.514404	601.479980	158.490341
-478.781616	87.413193	876.623413	-432.178528	-69.325577	873.058472	-563.225342	123.941193	501.176117	-499.659637	-136.596466	508.947968	-553.159668	139.135391	90.628487	-513.949707	-130.388748	93.250069	-401.253479	199.035995	1353.705811	-328.638702	-132.581406	1370.739380	-327.542114	50.246571	1380.122925	-302.105377	78.435410	1657.345825	-507.188568	277.693237	1131.039063	-359.202972	-258.625793	1153.029053	-304.451569	170.425461	1030.994995	-143.065781	-161.951828	1110.851074	-404.231110	22.352213	959.672729	600.782471	1.256534	934.544556	601.522705	158.479935
-477.933746	87.663895	876.634460	-431.740997	-69.128868	873.071167	-562.991760	124.144745	501.340424	-499.747986	-136.271973	509.013794	-552.924377	139.374130	90.525970	-513.762756	-130.235382	93.304756	-400.419342	199.170029	1353.636475	-328.029114	-132.165176	1370.789551	-326.961884	50.409996	1380.181152	-302.022675	78.648750	1657.535278	-504.466064	278.448395	1130.508179	-359.778412	-258.866730	1153.792847	-302.178833	169.057907	1031.555786	-147.769196	-154.732330	1104.989746	-403.550415	22.449341	959.681396	601.023499	1.211802	934.585388	601.637146	158.403946
-477.010681	87.850494	876.605774	-431.274872	-68.940102	873.086060	-562.962891	124.362671	501.469452	-499.808441	-135.911118	509.091858	-553.223816	139.099365	90.783905	-513.433838	-130.033783	93.358307	-399.604645	199.307724	1353.565063	-327.504120	-131.788742	1370.818237	-326.384552	50.566917	1380.241699	-301.941040	78.846794	1657.723999	-501.775513	279.116974	1129.960571	-360.155304	-259.037323	1154.481812	-299.767181	167.506042	1032.246704	-152.926483	-147.662094	1099.322388	-402.838135	22.516277	959.682495	601.297119	1.145061	934.608032	601.763184	158.322113
-476.270905	88.086433	876.642761	-430.809570	-68.896278	873.157898	-562.349915	124.383034	501.463226	-500.133057	-135.854370	509.222290	-552.807617	139.405106	90.666176	-513.383057	-129.875549	93.392113	-398.768158	199.469528	1353.527344	-326.958008	-131.373627	1370.797119	-325.842529	50.704502	1380.286499	-301.861389	79.036110	1657.884521	-499.109680	279.713104	1129.389526	-360.261627	-259.133698	1155.013062	-297.502838	166.081787	1033.138306	-157.954163	-140.852081	1093.813599	-402.211761	22.576284	959.734741	601.560425	1.157090	934.617371	601.890625	158.267258
-475.570099	88.437813	876.648560	-430.669312	-68.432465	873.172791	-562.061829	124.440300	501.506989	-500.487732	-135.857574	509.299133	-552.760010	139.392654	90.691277	-513.434753	-129.751221	93.446007	-398.002686	199.645767	1353.428223	-326.452545	-130.932755	1370.736084	-325.311920	50.830807	1380.332764	-301.764648	79.194481	1658.005371	-496.466339	280.213470	1128.807739	-360.240601	-259.057587	1155.286865	-295.290161	164.623383	1034.044434	-162.855728	-134.427567	1088.998657	-401.722595	22.834757	959.726196	601.812134	1.088851	934.652405	601.999146	158.175766
-474.721222	88.492424	876.560852	-429.910156	-68.518105	873.145630	-561.712036	124.448196	501.485413	-500.643097	-135.532791	509.376129	-552.657043	139.361084	90.669807	-513.392639	-129.617966	93.387169	-397.134399	199.822891	1353.274536	-325.988495	-130.560944	1370.627319	-324.796021	50.980515	1380.369263	-301.625580	79.375237	1658.094238	-493.909180	280.673798	1128.197632	-359.929016	-258.718231	1155.285400	-293.160370	163.220383	1034.927734	-167.498718	-128.759247	1084.632202	-400.940033	22.804659	959.683960	602.066589	1.073463	934.671143	602.099731	158.130829
-474.022491	88.898346	876.423889	-429.443329	-68.257614	873.084961	-561.751892	124.569046	501.607971	-500.835327	-135.302277	509.412201	-552.671387	139.271561	90.701874	-513.253784	-129.465225	93.337219	-396.340698	200.004257	1353.057739	-325.525360	-130.265289	1370.487061	-324.487549	51.167480	1380.186035	-301.452911	79.565590	1658.145264	-491.459320	281.077820	1127.515991	-359.576721	-258.367340	1155.248901	-291.008575	161.825378	1035.798340	-172.145721	-122.800659	1080.433472	-400.328430	23.099787	959.573486	602.329346	1.051153	934.683411	602.199829	158.109909
-473.437683	89.205017	876.362915	-428.990784	-67.982742	873.031311	-561.524841	124.565956	501.551941	-501.057465	-135.170547	509.472046	-552.582825	139.242157	90.682655	-513.322754	-129.390900	93.330589	-395.614929	200.219986	1352.851074	-325.147278	-129.963730	1370.309326	-323.863373	51.422688	1380.273071	-301.245789	79.755264	1658.169922	-489.093475	281.372070	1126.832764	-359.207428	-257.850769	1155.126343	-288.895477	160.245239	1036.870605	-176.621124	-116.938934	1076.609619	-399.784851	23.355928	959.506226	602.593689	1.062270	934.704346	602.304382	158.130417
-472.918121	89.483597	876.293091	-428.560547	-68.056694	873.084778	-560.971619	124.464828	501.404968	-501.219086	-134.980118	509.582123	-552.328369	139.266998	90.644157	-513.284973	-129.312836	93.336266	-394.891754	200.485138	1352.652466	-324.792480	-129.715225	1370.099121	-323.462769	51.650902	1380.229370	-301.077942	79.874603	1658.144653	-486.796844	281.677887	1126.187256	-358.827087	-257.169464	1154.856689	-286.959900	158.853638	1037.683350	-180.959534	-111.133087	1073.177002	-399.304138	23.468695	959.492981	602.793640	1.054303	934.724915	602.390503	158.090179
-472.544220	89.562515	876.258606	-428.153625	-68.342247	873.238281	-561.217468	124.534660	501.398163	-501.458496	-134.956467	509.749420	-552.353210	139.164642	90.614571	-513.350464	-129.298599	93.363632	-394.159302	200.761551	1352.402344	-324.443573	-129.412552	1369.865112	-323.229370	51.874813	1380.026733	-300.737579	80.135902	1658.196655	-484.663635	281.931763	1125.478882	-358.295715	-256.781342	1154.585693	-285.088837	157.494019	1038.475342	-185.413086	-105.740875	1070.150391	-398.932770	23.442293	959.552429	602.993713	1.110563	934.729919	602.465881	158.109375
-472.133148	89.906982	876.032776	-427.822968	-67.705872	872.933533	-561.179626	124.481529	501.374237	-501.406799	-134.761642	509.704254	-552.282898	139.103531	90.555992	-513.288879	-129.247177	93.354996	-393.483185	201.070724	1352.193970	-324.175262	-129.126801	1369.604858	-322.830414	52.143360	1379.947266	-300.500183	80.220718	1658.135742	-482.576324	282.152161	1124.847412	-357.784119	-256.194519	1154.196655	-283.292999	156.119568	1039.413452	-189.618378	-100.557724	1067.208008	-398.464142	23.916374	959.230225	603.191589	1.103808	934.742859	602.567444	158.108902
-471.865021	90.197960	875.880188	-427.616821	-67.410255	872.840637	-561.142578	124.461418	501.326294	-501.393616	-134.605927	509.703552	-552.213806	139.006821	90.504852	-513.304871	-129.250214	93.339661	-392.949371	201.352585	1351.971436	-323.895508	-128.866287	1369.329834	-322.311829	52.430630	1379.936279	-300.105560	80.437111	1658.151245	-480.624847	282.391541	1124.260620	-357.235199	-255.635300	1153.760376	-281.714630	154.811096	1040.047729	-193.684143	-95.731201	1064.505127	-398.165985	24.239840	959.065857	603.448364	1.126159	934.771667	602.697266	158.085159
-471.668427	90.497971	875.735291	-427.444183	-67.093750	872.726074	-561.237122	124.461899	501.295197	-501.283478	-134.435425	509.614105	-552.174133	138.924850	90.450699	-513.311951	-129.268570	93.281723	-392.363556	201.722260	1351.736938	-323.581848	-128.561172	1369.043823	-321.946289	52.730362	1379.754761	-299.763489	80.473221	1658.053223	-478.840210	282.649353	1123.718506	-356.583435	-255.224060	1153.380493	-280.256287	153.511627	1040.671143	-197.538940	-91.168045	1061.995728	-397.923676	24.574837	958.896912	603.662842	1.126125	934.805115	602.790161	158.077332
-471.665955	90.619606	875.685913	-427.337830	-66.864883	872.668030	-561.419067	124.510895	501.210266	-501.204865	-134.342682	509.582031	-552.229797	138.810623	90.402443	-513.330750	-129.255295	93.249771	-391.844025	202.103180	1351.508179	-323.260590	-128.181320	1368.781250	-321.587708	53.121552	1379.578003	-299.314789	80.575500	1657.977417	-477.207153	282.936127	1123.184204	-356.039185	-254.587128	1152.884155	-278.975098	152.305161	1041.194946	-201.226089	-86.847260	1059.745728	-397.809784	24.805861	958.798340	603.878540	1.096610	934.838074	602.927612	158.089996
-471.623901	90.943756	875.470947	-427.429382	-66.276138	872.588684	-561.579590	124.511238	501.175323	-501.133820	-134.313629	509.494781	-552.230408	138.781067	90.310417	-513.344849	-129.301086	93.257675	-391.406708	202.503723	1351.325562	-322.894806	-127.784531	1368.575195	-321.249298	53.500889	1379.390747	-298.653625	80.877319	1658.033447	-475.678192	283.164581	1122.700562	-355.474640	-254.101074	1152.508667	-277.838135	151.186172	1041.652100	-204.859329	-82.642395	1057.681885	-397.753967	25.336887	958.590515	604.096191	1.115862	934.846252	603.043701	158.090729
-471.716614	91.170616	875.490906	-427.402740	-66.146095	872.672791	-561.796265	124.541992	501.117950	-501.130157	-134.299301	509.529633	-552.236938	138.752380	90.233513	-513.500000	-129.368759	93.261719	-391.005981	202.957809	1351.143555	-322.525848	-127.376564	1368.382080	-320.863434	53.926460	1379.200073	-298.263855	80.850029	1657.885132	-474.270020	283.336670	1122.287354	-354.827728	-253.009491	1152.048706	-276.854950	150.131973	1042.030396	-208.084183	-78.880646	1055.801270	-397.759338	25.589422	958.614136	604.299805	1.131451	934.853394	603.159180	158.104401
-471.770416	91.412956	875.403931	-427.246704	-66.095421	872.671936	-562.008057	124.576614	501.081696	-501.116821	-134.245132	509.606293	-552.245972	138.779373	90.187698	-513.462280	-129.391098	93.299255	-390.639893	203.415482	1350.985718	-322.177307	-126.882317	1368.245728	-320.484985	54.394291	1378.950806	-297.727997	80.923286	1657.830566	-472.860626	283.311493	1121.707520	-354.244446	-252.480164	1151.709839	-276.024689	149.209869	1042.331421	-211.045853	-75.381004	1054.172363	-397.677460	25.844538	958.534485	604.503418	1.179794	934.851135	603.291077	158.106964
-471.833710	91.609344	875.336609	-427.115356	-65.668457	872.469727	-562.192383	124.619743	501.063568	-501.080292	-134.179321	509.600708	-552.246460	138.810928	90.163719	-513.403015	-129.423416	93.337738	-390.291687	203.885498	1350.850220	-321.822479	-126.376823	1368.159424	-320.147095	54.879086	1378.687012	-297.189453	80.983688	1657.769165	-471.996277	283.763123	1121.513672	-353.396606	-252.353348	1151.543945	-275.382446	148.300858	1042.651001	-213.905243	-72.069305	1052.473633	-397.570160	26.188995	958.349609	604.692749	1.182109	934.860046	603.403198	158.106262
-471.956909	91.772804	875.293884	-427.149323	-65.396049	872.452637	-562.363586	124.645264	501.076416	-501.153381	-134.187332	509.670776	-552.215820	138.836594	90.144218	-513.419128	-129.467667	93.391144	-390.010742	204.416199	1350.710815	-321.471558	-125.879257	1368.126831	-319.771667	55.380424	1378.490112	-296.541260	81.148811	1657.778809	-470.917175	283.758759	1121.025635	-352.969727	-251.440857	1151.103149	-274.876953	147.547592	1042.932373	-216.492477	-69.114006	1051.266235	-397.591125	26.476582	958.273315	604.881287	1.232520	934.895874	603.499451	158.119049
-472.079437	91.957779	875.237122	-427.151794	-65.200890	872.471558	-562.540833	124.724327	501.090179	-501.270905	-134.099136	509.719177	-552.199402	138.845703	90.145569	-513.408875	-129.517792	93.461380	-389.738800	204.895721	1350.533325	-321.069855	-125.327293	1368.111206	-319.356567	55.937397	1378.299438	-296.081482	81.114532	1657.637207	-470.333069	284.231995	1120.835571	-352.302979	-250.805298	1150.790649	-274.547272	147.045395	1043.142700	-218.676758	-66.461418	1050.039185	-397.612183	26.760427	958.214050	605.083740	1.244651	934.912354	603.612671	158.134964
-472.211517	92.201515	875.220886	-427.193054	-65.002243	872.500977	-562.724792	124.756500	501.113586	-501.436096	-134.118073	509.822479	-552.214111	138.845581	90.137161	-513.341370	-129.543839	93.477814	-389.489136	205.436661	1350.391602	-320.659668	-124.773041	1368.127686	-318.993988	56.537418	1378.063110	-295.459381	81.314789	1657.637329	-469.704163	284.372864	1120.509277	-351.638916	-250.142365	1150.560913	-274.381287	146.709763	1043.363281	-220.502914	-64.054977	1049.178589	-397.646637	27.047968	958.177917	605.237854	1.240170	934.953857	603.703430	158.128220
-472.351440	92.459839	875.180359	-427.276367	-64.777191	872.562500	-562.891418	124.726471	501.099152	-501.616760	-134.026550	509.895721	-552.189819	138.834930	90.137459	-513.296631	-129.619644	93.547775	-389.232208	205.918869	1350.203613	-320.199799	-124.210175	1368.185669	-318.850006	57.139355	1377.710449	-294.957520	81.408066	1657.570679	-469.415985	284.819946	1120.324463	-350.992249	-249.558273	1150.412720	-274.446991	146.493332	1043.632935	-222.025635	-61.859512	1048.704224	-397.705627	27.376167	958.142029	605.383911	1.222129	934.973511	603.794800	158.150558
-472.483246	92.761963	875.141907	-427.348907	-64.554688	872.595459	-563.038269	124.658119	501.121063	-501.797974	-133.908310	509.979034	-552.153503	138.835312	90.123962	-513.338867	-129.658844	93.635696	-389.073853	206.471527	1350.108154	-319.822052	-123.606148	1368.240601	-318.420807	57.760670	1377.704956	-294.508514	81.518974	1657.510010	-469.342072	285.387146	1120.202515	-350.399628	-248.921173	1150.307129	-274.604675	146.385757	1043.901245	-223.308197	-59.965466	1048.205688	-397.738983	27.710123	958.085144	605.546082	1.280911	934.982239	603.897766	158.183609
-472.592743	93.065315	875.154724	-427.406799	-64.314262	872.630615	-563.166992	124.613243	501.112427	-501.978699	-133.807495	510.044952	-552.117065	138.851410	90.107124	-513.324890	-129.695709	93.696136	-388.947296	206.976959	1350.006592	-319.448608	-123.053337	1368.278198	-318.195435	58.299820	1377.572876	-294.102264	81.628212	1657.454346	-469.471008	286.025421	1120.244995	-349.859955	-248.400162	1150.267822	-274.891327	146.390411	1044.084351	-224.364899	-58.279408	1047.821289	-397.768646	28.021778	958.069214	605.673950	1.285704	934.988953	603.998840	158.189011
-472.629303	93.356705	875.170288	-427.441010	-64.044449	872.651794	-563.270691	124.601570	501.189331	-502.090790	-133.595062	510.050720	-552.018433	138.872665	90.101509	-513.242615	-129.672363	93.722206	-388.840302	207.443726	1349.922607	-319.053772	-122.442474	1368.337280	-318.006042	58.865364	1377.465942	-293.767426	81.801651	1657.419678	-469.589539	286.523468	1120.271484	-349.261444	-247.939819	1150.285278	-275.231171	146.572433	1044.166138	-225.181030	-56.862988	1047.584106	-397.755890	28.318626	958.055054	605.811829	1.335995	935.008240	604.077393	158.238464
-472.659576	93.613197	875.172119	-427.426727	-63.845715	872.677307	-563.414124	124.621109	501.244293	-502.219391	-133.415115	510.085999	-552.011475	138.829605	90.122978	-513.142334	-129.643967	93.763802	-388.785217	207.950745	1349.945679	-318.696655	-121.889244	1368.454224	-317.865509	59.315048	1377.364136	-293.474854	81.977104	1657.360596	-469.758881	286.965210	1120.266113	-348.532349	-247.711441	1150.469482	-275.615814	146.989502	1044.157471	-225.702606	-55.702160	1047.567749	-397.732117	28.578211	958.043762	605.925659	1.346782	935.011414	604.193848	158.300629
-472.644440	93.868973	875.186768	-427.398010	-63.633251	872.672241	-563.533997	124.674240	501.258118	-502.303589	-133.208542	510.129639	-551.975525	138.864227	90.102455	-513.008423	-129.584991	93.790169	-388.751007	208.377472	1349.966675	-318.411072	-121.407639	1368.531616	-317.940887	59.763203	1377.174927	-293.229889	82.192696	1657.320190	-470.290802	287.720703	1120.620117	-347.928558	-247.276855	1150.647705	-276.092224	147.725159	1044.094482	-225.987305	-54.653709	1047.742798	-397.690094	28.808523	958.036682	606.095703	1.363732	935.038391	604.347961	158.341827
-472.570038	94.033791	875.123535	-427.319824	-63.442875	872.653870	-563.261353	124.681801	501.185669	-502.394531	-133.045685	510.190643	-551.799377	138.992416	90.087608	-512.951050	-129.540756	93.849670	-388.834839	208.774338	1350.048218	-318.238586	-120.888161	1368.637207	-317.925598	60.208076	1377.161011	-293.049225	82.416534	1657.293945	-470.625458	287.996704	1120.635742	-347.245605	-246.984756	1150.846802	-276.428101	148.600113	1043.987915	-226.059967	-53.775169	1048.016235	-397.603729	29.016621	957.984680	606.266846	1.415492	935.050781	604.520996	158.401169
-472.444031	94.220764	875.057678	-427.192261	-63.266560	872.627625	-563.358276	124.760422	501.171082	-502.505829	-132.864899	510.269043	-551.774353	139.064102	90.071617	-512.856506	-129.501770	93.945435	-388.988556	209.120392	1350.142578	-318.151978	-120.406479	1368.757446	-317.979736	60.604877	1377.149170	-292.951141	82.648705	1657.284668	-471.288239	288.762909	1121.057251	-346.584564	-246.596481	1150.988647	-276.757080	149.539810	1043.877930	-225.892380	-52.911804	1048.373657	-397.478210	29.218691	957.936035	606.449097	1.482458	935.075562	604.684204	158.445099
-472.306702	94.509323	875.014221	-427.068207	-62.979015	872.587952	-563.444153	124.886078	501.193390	-502.601318	-132.707794	510.333099	-551.807251	139.114349	90.094818	-512.763855	-129.486008	94.046196	-389.278473	209.511505	1350.271484	-318.196411	-120.021194	1368.935547	-318.122070	61.013542	1377.173462	-292.928345	82.910095	1657.291626	-471.824982	289.287292	1121.311768	-345.600464	-246.641449	1151.298584	-277.117493	150.531448	1043.833008	-225.649124	-52.203205	1048.778442	-397.352295	29.502798	957.898132	606.602600	1.555442	935.094727	604.831116	158.499008
-472.106018	94.742195	874.979797	-426.832214	-62.764404	872.573181	-563.552612	124.970207	501.243439	-502.681152	-132.524841	510.445740	-551.827698	139.173721	90.099701	-512.724609	-129.494171	94.144653	-389.663208	209.868515	1350.474365	-318.341309	-119.627586	1369.106323	-318.157166	61.398235	1377.375122	-292.988739	83.219681	1657.337524	-472.351196	289.782074	1121.589111	-344.618958	-246.529999	1151.559448	-277.442444	151.425827	1043.965088	-225.314651	-51.441078	1049.204956	-397.162842	29.738638	957.889526	606.762512	1.648821	935.103760	604.981567	158.553665
-471.863068	95.072899	874.973755	-426.611145	-62.482521	872.580444	-563.593567	125.062668	501.328339	-502.676849	-132.279068	510.501068	-552.060608	139.015869	90.332199	-512.618469	-129.474564	94.251633	-389.993042	210.183594	1350.728149	-318.488617	-119.228867	1369.276245	-318.566254	61.755470	1377.317017	-293.154907	83.518303	1657.390015	-472.813660	290.282776	1121.862061	-343.228729	-246.732239	1151.932373	-277.799744	152.265442	1044.210083	-224.806992	-50.722385	1049.740723	-396.970154	30.028791	957.917175	606.926453	1.728641	935.119995	605.144287	158.629318
-471.595581	95.364403	874.987549	-426.301758	-62.223885	872.625793	-563.613098	125.158310	501.415802	-502.683411	-132.099030	510.597809	-552.061890	139.075592	90.408524	-512.542542	-129.490112	94.389473	-390.447876	210.510437	1350.992065	-318.760956	-118.891853	1369.496338	-318.689301	62.050964	1377.637451	-293.409454	83.849083	1657.483887	-473.237823	290.879089	1122.186279	-341.920105	-246.714783	1152.224854	-278.210480	152.847397	1044.590088	-224.250168	-49.958549	1050.339600	-396.750885	30.311245	957.988464	607.104004	1.839707	935.139526	605.318054	158.681259
-471.341827	95.650459	874.996094	-425.991302	-61.925217	872.695190	-563.687378	125.252274	501.511322	-502.620453	-131.899551	510.737122	-552.069214	139.105225	90.444664	-512.468201	-129.498428	94.554695	-390.968658	210.887146	1351.335815	-319.116241	-118.527969	1369.780029	-319.125305	62.384876	1377.864990	-293.795929	84.189728	1657.647705	-473.618225	291.427155	1122.544189	-340.680328	-246.374039	1152.416992	-278.696045	153.297272	1045.115723	-223.597412	-49.102222	1050.981079	-396.549286	30.632168	958.072632	607.269470	1.926310	935.164185	605.493652	158.771103
-471.073242	95.856140	875.035461	-425.665802	-61.618229	872.801392	-563.671509	125.334320	501.579407	-502.475800	-131.629837	510.900269	-552.084106	139.142456	90.526245	-512.357605	-129.524017	94.750092	-391.446747	211.191391	1351.692139	-319.507538	-118.150139	1370.064697	-319.827576	62.690361	1377.973999	-294.353912	84.479256	1657.849976	-473.979889	292.061310	1122.930176	-338.940430	-246.614807	1152.831055	-279.219147	153.505661	1045.741699	-222.887970	-48.298779	1051.807251	-396.341095	30.925634	958.194275	607.478821	2.017008	935.162170	605.717773	158.845535
-470.925262	96.222557	875.130127	-425.817352	-60.783291	872.909729	-563.699524	125.385818	501.704498	-502.417511	-131.473145	511.041412	-552.087402	139.133698	90.605972	-512.210693	-129.532928	94.981140	-392.059296	211.468796	1352.127686	-319.965393	-117.801689	1370.371826	-320.170898	62.995621	1378.466797	-294.993256	84.824585	1658.124268	-474.287018	292.596863	1123.327271	-337.589905	-246.208298	1153.048340	-279.698364	153.527374	1046.628052	-222.041824	-47.438469	1052.630615	-396.370819	31.467163	958.322693	607.635132	2.081876	935.182434	605.921204	158.867477
-470.498718	96.437912	875.166504	-425.009521	-60.961895	873.060242	-563.872742	125.522873	501.879517	-502.274689	-131.259338	511.347382	-552.148987	139.060791	90.720268	-512.167236	-129.553955	95.248817	-392.640991	211.742538	1352.628418	-320.484161	-117.430550	1370.734863	-320.798370	63.263134	1378.843018	-295.701660	85.242363	1658.488281	-474.559906	293.089569	1123.764771	-335.956482	-246.139236	1153.413818	-280.197784	153.478180	1047.683472	-221.131546	-46.513939	1053.386108	-395.927063	31.586933	958.506287	607.810852	2.143739	935.186584	606.106323	158.963425
-470.148224	96.811661	875.292480	-424.550323	-60.626560	873.264282	-563.729065	125.579071	502.008087	-502.129059	-131.065079	511.615479	-552.060974	139.005966	90.818085	-512.104309	-129.577240	95.523384	-393.317657	211.978546	1353.172363	-321.001282	-117.095421	1371.088867	-321.458313	63.475548	1379.309937	-296.597351	85.580307	1658.861206	-474.799469	293.461273	1124.241211	-334.300720	-246.003342	1153.847168	-280.533630	153.347946	1048.948486	-220.033890	-45.864498	1054.194824	-395.670563	31.971664	958.757263	607.999756	2.225143	935.186829	606.329468	159.015701
-469.905609	97.222237	875.479004	-424.518341	-59.834248	873.511475	-563.608093	125.624939	502.185822	-502.018677	-130.896133	511.808289	-551.820251	139.147018	90.769516	-511.981262	-129.571198	95.798187	-393.982361	212.200821	1353.751343	-321.558563	-116.751534	1371.559937	-322.187500	63.718678	1379.778198	-297.619720	85.934189	1659.270142	-474.997955	293.727478	1124.767700	-332.710693	-245.877304	1154.359375	-280.807831	153.233948	1050.321167	-219.308548	-45.085491	1055.269653	-395.639954	32.538437	959.044983	608.223938	2.297102	935.183899	606.569153	159.136444
-469.427216	97.472641	875.665100	-423.572968	-60.014149	873.767334	-563.339539	125.617226	502.305054	-501.846039	-130.686981	512.221741	-551.925720	138.855026	91.110466	-511.931824	-129.586594	96.091896	-394.733612	212.356552	1354.335938	-322.159973	-116.376938	1372.020630	-322.962585	63.891392	1380.309814	-298.741791	86.253075	1659.759155	-475.237213	293.973663	1125.324585	-331.179504	-245.768356	1154.933960	-280.983459	153.243073	1051.834351	-218.291733	-44.413612	1056.338013	-395.164612	32.655800	959.396362	608.477661	2.362817	935.189026	606.851929	159.192261
-469.060883	97.821739	875.884155	-423.059540	-59.682747	874.012024	-563.106628	125.618805	502.450409	-501.662506	-130.493439	512.567688	-551.797791	138.762115	91.268715	-511.819702	-129.617004	96.419533	-395.587463	212.550995	1354.951050	-322.765961	-115.998299	1372.516724	-323.817566	64.086624	1380.901367	-299.981689	86.559982	1660.286621	-475.539154	294.180847	1125.851318	-329.517548	-245.891541	1155.641846	-281.138489	153.242340	1053.431152	-217.174088	-43.853127	1057.417603	-394.900970	33.003445	959.733582	608.736084	2.464485	935.188782	607.127075	159.272995
-468.675629	98.200630	876.088501	-422.544769	-59.288853	874.241638	-562.820740	125.666748	502.565002	-501.403595	-130.185623	512.873596	-551.685303	138.695221	91.384209	-511.666534	-129.655609	96.770233	-396.486664	212.639954	1355.576904	-323.388794	-115.647926	1373.090698	-324.922119	64.261452	1381.412842	-301.399048	86.788902	1660.802856	-475.905182	294.405121	1126.383545	-328.139526	-245.743713	1156.343872	-281.333954	153.283722	1055.082031	-215.885010	-43.489944	1058.610840	-394.623322	33.395191	960.053467	608.993652	2.533227	935.193787	607.396851	159.379364
-468.250397	98.501930	876.274719	-421.948608	-59.026707	874.532959	-562.500732	125.655540	502.662170	-501.121887	-129.920105	513.240173	-551.558777	138.629349	91.484268	-511.435822	-129.663086	97.121635	-397.497223	212.753830	1356.260254	-324.078369	-115.276787	1373.623779	-325.677490	64.475136	1382.210327	-302.872162	87.058144	1661.385742	-476.245056	294.604706	1126.885254	-327.131439	-245.279663	1156.894775	-281.422699	153.452255	1056.947876	-214.622284	-42.957180	1059.925415	-394.316315	33.724281	960.406433	609.280396	2.633824	935.166443	607.676819	159.466843
-467.775665	98.801483	876.473389	-421.289520	-58.712349	874.811401	-562.152039	125.687279	502.780701	-500.823914	-129.632950	513.572632	-551.390808	138.598236	91.601761	-511.194092	-129.707840	97.421440	-398.598114	212.851990	1356.949585	-324.779083	-114.944618	1374.186279	-326.624176	64.667656	1382.869507	-304.352448	87.400513	1662.030884	-476.680328	294.875427	1127.433716	-325.839935	-245.347229	1157.704590	-281.615814	153.580551	1058.657471	-213.324188	-42.528435	1061.375854	-393.950928	34.074379	960.757935	609.565002	2.765803	935.163635	607.961487	159.542023
-467.290924	99.082458	876.660461	-420.627777	-58.328579	875.070129	-561.806580	125.772095	502.920837	-500.503876	-129.411575	513.872620	-551.207397	138.574188	91.711563	-511.104431	-129.753448	97.727066	-399.793152	212.935165	1357.645508	-325.461792	-114.580139	1374.783569	-327.722656	64.892113	1383.500488	-306.031464	87.673027	1662.614014	-477.169891	295.226807	1127.998413	-325.000397	-244.866913	1158.273193	-281.879395	153.814499	1060.316284	-211.925049	-42.073364	1062.885742	-393.590515	34.447193	961.100342	609.795166	2.810700	935.201538	608.231750	159.607254
-466.859619	99.345802	876.880981	-420.030304	-57.935722	875.303467	-561.446228	125.846512	503.003845	-500.133881	-129.184082	514.168945	-551.086121	138.532333	91.815399	-510.981201	-129.793274	98.021011	-401.087830	213.031998	1358.283081	-326.212341	-114.268150	1375.389038	-328.772614	65.072678	1384.176514	-307.876465	87.879601	1663.194336	-477.654785	295.576874	1128.594849	-323.924896	-244.904510	1159.046509	-282.193726	154.082123	1061.853271	-210.528275	-41.609589	1064.533203	-393.274719	34.786747	961.442383	610.073059	2.836047	935.247803	608.569519	159.642197
-466.380066	99.682014	877.147461	-419.275269	-57.557007	875.576111	-561.046875	125.936646	503.096985	-499.689636	-128.933655	514.430542	-550.982849	138.462723	91.883003	-510.887939	-129.883514	98.273407	-402.447968	213.062164	1358.959106	-326.998535	-114.028412	1375.957520	-329.938568	65.288727	1384.868896	-309.816315	88.099983	1663.755371	-478.239807	296.049591	1129.138916	-323.132080	-244.597397	1159.714111	-282.607971	154.337967	1063.538940	-209.113052	-41.177269	1066.264160	-392.915710	35.160427	961.860596	610.283203	2.868324	935.297485	608.831055	159.696671
-465.914307	99.959999	877.320984	-418.543884	-57.218731	875.816589	-560.586731	126.080704	503.145081	-499.317749	-128.745865	514.706116	-550.660400	138.663879	91.725746	-510.909241	-129.989578	98.521652	-403.929688	213.102661	1359.604858	-327.847687	-113.776825	1376.544556	-331.161407	65.428940	1385.510254	-311.729279	88.444817	1664.365112	-478.803833	296.453186	1129.618652	-322.424927	-244.317703	1160.319214	-282.987579	154.574677	1065.139160	-207.751953	-40.709278	1067.987671	-392.566223	35.518356	962.204285	610.503967	2.897123	935.329651	609.102661	159.731018
-465.492157	100.374611	877.467468	-417.822479	-56.774738	875.978821	-560.108093	126.260780	503.175812	-498.890625	-128.638062	514.950195	-550.522644	138.621017	91.714928	-510.786957	-130.078842	98.706352	-405.440613	213.104218	1360.163818	-328.699951	-113.585686	1377.045898	-332.401733	65.564522	1386.036987	-313.793182	88.715874	1664.855347	-479.440399	296.899841	1130.043213	-321.751282	-243.924606	1160.872681	-283.340210	154.831299	1066.692627	-206.322266	-40.249401	1069.698486	-392.241608	35.977158	962.496643	610.724426	2.893615	935.390625	609.384766	159.737930
-465.053894	100.819534	877.570496	-417.108612	-56.176521	876.043518	-559.625610	126.406456	503.163177	-498.383636	-128.425858	515.014771	-550.689453	138.355698	91.824493	-510.699310	-130.210144	98.831375	-407.013031	213.090225	1360.641968	-329.623688	-113.416435	1377.496704	-333.733704	65.705208	1386.543579	-315.906860	89.033600	1665.291748	-480.061890	297.200073	1130.425781	-321.171783	-243.476898	1161.301025	-283.626862	155.211502	1068.117310	-205.063858	-39.586384	1071.417114	-391.918549	36.499710	962.725586	610.911865	2.900992	935.415466	609.623657	159.757584
-464.566864	101.290833	877.619934	-416.329529	-55.712479	876.061768	-559.127808	126.620247	503.146545	-497.841125	-128.231979	514.983459	-550.677612	138.264572	91.758156	-510.669373	-130.340866	98.840546	-408.612885	213.022598	1361.082886	-330.562164	-113.272308	1377.894043	-335.103546	65.856628	1387.029297	-318.138458	89.344933	1665.672119	-480.687714	297.438873	1130.686035	-320.615479	-243.068939	1161.720947	-283.813599	155.555756	1069.565308	-203.854233	-39.047409	1073.268921	-391.553589	36.957226	962.914001	611.172974	2.927437	935.427185	609.930786	159.793167
-464.073334	101.715462	877.593323	-415.549561	-55.191032	876.025757	-558.633179	126.855530	503.069275	-497.265045	-128.101013	514.934265	-550.636353	138.226746	91.645111	-510.714294	-130.481216	98.782921	-410.318939	212.953323	1361.412842	-331.523895	-113.094299	1378.215942	-336.513397	65.952362	1387.403809	-320.354004	89.729195	1666.010254	-481.345490	297.622650	1130.866455	-320.262543	-242.349030	1162.006104	-283.914154	156.071411	1070.921997	-202.827133	-38.453247	1075.172607	-391.203735	37.432789	963.044556	611.392456	2.920100	935.443909	610.215942	159.770279
-463.579865	102.162407	877.519104	-414.746307	-54.670570	875.905518	-558.103088	127.123497	502.902496	-496.596619	-127.848854	514.770203	-550.571228	138.186783	91.484619	-510.717773	-130.564423	98.650352	-412.016083	212.865814	1361.642334	-332.422272	-112.930038	1378.458984	-338.003662	66.086891	1387.702881	-322.709625	90.084480	1666.215576	-482.000916	297.784149	1130.969849	-319.592865	-242.162598	1162.387573	-284.048706	156.502243	1072.292236	-201.905167	-37.698582	1076.869385	-390.848907	37.900692	963.114746	611.642456	2.927172	935.466858	610.513184	159.792999
-463.056305	102.627235	877.362854	-413.979645	-54.021973	875.645813	-557.670471	127.365479	502.668304	-495.865753	-127.542526	514.502991	-550.546753	138.210434	91.295967	-510.741425	-130.636490	98.414940	-413.800140	212.741592	1361.792603	-333.457336	-112.792389	1378.542969	-339.536163	66.165085	1387.975830	-325.094177	90.522156	1666.349854	-482.724518	297.872253	1130.953003	-319.103516	-241.979065	1162.591431	-284.096619	156.970627	1073.445557	-201.104263	-37.052952	1078.634399	-390.488739	38.400791	963.074707	611.847229	2.951378	935.487671	610.768860	159.800522
-462.550598	103.254990	877.151733	-413.194458	-53.424343	875.306335	-557.318237	127.576035	502.495697	-495.193420	-127.244064	514.100586	-550.560425	138.218216	91.064606	-510.959320	-130.621902	98.111351	-415.621307	212.571030	1361.831177	-334.456360	-112.689041	1378.556030	-341.094177	66.252518	1388.075562	-327.551849	90.960098	1666.393921	-483.403625	297.994354	1130.842651	-318.585449	-241.333939	1162.652100	-284.242554	157.488098	1074.654175	-200.661621	-36.177422	1080.359863	-390.134613	38.931725	962.973694	612.064575	2.952849	935.505737	611.051025	159.763855
-462.050690	103.793495	876.843445	-412.383636	-52.803596	874.865662	-557.062073	127.754150	502.298981	-494.542603	-126.931328	513.626953	-550.355957	138.499603	90.617180	-511.072540	-130.475830	97.710068	-417.453033	212.394775	1361.779663	-335.462372	-112.575241	1378.510742	-342.670990	66.290482	1388.150391	-330.048553	91.448921	1666.321655	-484.129639	298.021484	1130.599365	-318.105835	-240.978165	1162.620850	-284.332703	157.961838	1075.619385	-200.295227	-35.241997	1082.075684	-389.763824	39.447807	962.765381	612.236633	2.970017	935.513306	611.304260	159.764069
-461.534393	104.390434	876.477661	-411.587860	-52.186611	874.370117	-556.836243	127.958626	502.160461	-493.827515	-126.544365	513.126099	-550.647827	138.337982	90.513435	-511.264923	-130.261566	97.291382	-419.318207	212.167877	1361.623291	-336.457611	-112.556984	1378.305908	-344.305267	66.345825	1388.140381	-332.586121	92.000275	1666.252930	-484.908173	298.098358	1130.316650	-317.815552	-240.288589	1162.398071	-284.568481	158.461182	1076.410156	-200.073120	-34.200871	1083.805420	-389.400177	39.973640	962.506714	612.450989	2.945073	935.523682	611.606506	159.727982
-461.015869	105.025589	876.054443	-410.721039	-51.602097	873.789917	-556.736694	128.157135	502.040741	-493.172455	-126.048378	512.640320	-550.721375	138.430634	90.269325	-511.245026	-129.926865	96.877411	-421.256592	211.903839	1361.452026	-337.502838	-112.554695	1378.111450	-345.936096	66.362503	1388.101929	-335.132935	92.548080	1666.109131	-485.689209	298.148895	1129.921875	-317.161713	-240.166138	1162.285645	-284.781769	158.988327	1077.122192	-200.055054	-33.073032	1085.556641	-389.004456	40.498707	962.178589	612.601746	2.893077	935.542358	611.884338	159.654373
-460.487000	105.574295	875.623413	-409.872101	-51.031567	873.171753	-556.668518	128.396561	501.925537	-492.682739	-125.529213	512.140015	-550.501465	138.810806	89.895210	-511.437805	-129.584488	96.514465	-423.180908	211.633636	1361.249878	-338.514343	-112.679123	1377.870239	-347.595001	66.320503	1388.051147	-337.698975	93.193520	1665.993164	-486.550079	298.087891	1129.474854	-316.746918	-239.782181	1161.992920	-285.041016	159.520370	1077.848755	-200.197556	-31.899984	1087.259644	-388.602783	40.956280	961.823730	612.787842	2.848831	935.542053	612.181946	159.565704
-459.935272	106.086487	875.168518	-409.012177	-50.371868	872.512390	-556.649841	128.671982	501.859802	-492.327271	-125.114685	511.816498	-550.644714	138.903915	89.744774	-511.651367	-129.160797	96.199402	-425.187622	211.368668	1361.001221	-339.582428	-112.791260	1377.632813	-349.292206	66.281082	1387.966064	-340.324402	93.828285	1665.851440	-487.418427	298.062805	1128.989502	-316.373383	-239.294006	1161.612061	-285.414673	160.179001	1078.470703	-200.365906	-30.631861	1089.031738	-388.190765	41.434071	961.439331	612.967590	2.803163	935.550354	612.462402	159.490677
-459.395050	106.581963	874.781555	-408.159058	-49.708855	871.928162	-556.560913	128.923889	501.787140	-491.923401	-124.610443	511.529053	-550.703735	139.069962	89.658600	-511.771362	-128.727203	95.915382	-427.161652	211.070862	1360.768188	-340.622528	-112.937881	1377.367310	-350.967987	66.210686	1387.971924	-342.908203	94.526802	1665.737671	-488.313171	297.926697	1128.535278	-316.053101	-238.819275	1161.218628	-285.647400	160.670700	1079.085205	-200.666656	-29.283442	1090.757080	-387.790405	41.909660	961.125610	613.069397	2.757689	935.549377	612.644897	159.475723
-458.876404	107.145546	874.423279	-407.265167	-49.091335	871.378540	-556.532227	129.152145	501.793396	-491.450134	-124.049202	511.261963	-550.860352	139.224518	89.589676	-511.969330	-128.371155	95.688240	-429.156555	210.784912	1360.608887	-341.665405	-113.166756	1377.173950	-352.618286	66.101448	1387.993530	-345.527588	95.204063	1665.613037	-489.250977	297.731842	1128.079102	-315.773102	-238.264587	1160.787720	-285.921387	161.258179	1079.567383	-201.031235	-28.077156	1092.457397	-387.373993	42.408882	960.836853	613.157349	2.696672	935.533508	612.861572	159.422119
-458.399628	107.756424	874.174255	-406.404144	-48.470249	870.934814	-556.281860	129.362656	501.804962	-491.061737	-123.577919	511.084595	-550.922302	139.360764	89.531288	-512.020142	-128.066650	95.526085	-431.129120	210.425827	1360.464111	-342.678925	-113.434891	1376.964844	-354.254974	66.038765	1388.076538	-348.197571	95.928001	1665.528076	-490.232086	297.491455	1127.654175	-315.553986	-237.644196	1160.354248	-286.209473	161.766510	1080.200073	-201.292389	-26.791790	1093.859863	-386.995850	42.928333	960.655579	613.267700	2.593245	935.530518	613.160339	159.271988
-457.976074	108.403534	874.054993	-405.576477	-47.841835	870.604065	-555.914490	129.593872	501.859436	-490.563660	-123.188805	510.994110	-551.128113	139.342026	89.719688	-512.035278	-127.831451	95.449585	-433.052490	210.086746	1360.383301	-343.669342	-113.684052	1376.827026	-355.864075	65.988525	1388.211426	-350.877350	96.633842	1665.503906	-491.247467	297.134308	1127.325439	-315.406860	-237.015030	1159.932373	-286.449188	162.218231	1080.785522	-201.602249	-25.480949	1095.329590	-386.645752	43.466820	960.586914	613.321960	2.510879	935.516479	613.379700	159.206161
-457.680176	109.067184	874.045898	-405.240845	-46.576366	870.386353	-555.685791	129.865799	501.935944	-489.942261	-122.748131	510.801331	-551.189026	139.446274	89.728012	-512.109558	-127.716774	95.414589	-434.963013	209.774429	1360.471313	-344.669342	-113.934776	1376.819458	-357.457001	65.914772	1388.402954	-353.667480	97.363762	1665.510498	-492.324280	296.713409	1127.122314	-315.329803	-236.335571	1159.615723	-286.807983	162.682571	1081.425293	-202.113602	-24.069012	1096.822021	-386.549896	44.298447	960.605347	613.373779	2.423971	935.526367	613.616577	159.099380
-457.152191	109.495323	874.078247	-403.990082	-46.387226	870.299255	-555.284485	130.141815	501.956024	-489.202423	-122.344650	510.896423	-551.168640	139.584854	89.747353	-512.173218	-127.698036	95.526581	-436.867767	209.437286	1360.636963	-345.671234	-114.170013	1376.893555	-359.042236	65.837318	1388.706299	-356.453033	97.976517	1665.545288	-493.401367	296.223663	1127.000854	-315.507477	-235.445084	1159.302979	-287.160217	163.061600	1082.001343	-202.811111	-22.338709	1098.463745	-385.985626	44.612751	960.741577	613.419006	2.305295	935.531982	613.905884	158.985550
-456.756165	110.022781	874.245972	-403.144714	-45.785469	870.315430	-554.896057	130.427048	502.029694	-488.412933	-122.119003	510.997559	-551.148865	139.693344	89.763176	-512.252014	-127.738052	95.685783	-438.715759	209.062531	1360.884644	-346.639282	-114.429176	1377.048706	-360.691345	65.784431	1389.019531	-359.258759	98.628670	1665.637573	-494.546967	295.752197	1127.023071	-315.397003	-235.024704	1159.280396	-287.650543	163.429840	1082.586426	-203.459564	-21.053455	1099.688110	-385.653809	45.122780	960.986389	613.466370	2.203947	935.524109	614.255859	158.853607
-456.430969	110.709167	874.499084	-402.334991	-45.084881	870.456604	-554.484741	130.686707	502.124420	-487.516785	-121.848679	511.029694	-551.087585	139.746033	89.795425	-512.196899	-127.812057	95.899963	-440.535645	208.714523	1361.214233	-347.550415	-114.687828	1377.247559	-362.272003	65.720612	1389.404541	-362.028259	99.347122	1665.805542	-495.719208	295.305450	1127.131348	-315.475616	-234.276245	1159.178833	-288.181854	163.767654	1083.186157	-204.195892	-19.681889	1101.394897	-385.392670	45.781006	961.340942	613.498840	2.064199	935.511108	614.640198	158.670975
-456.100555	111.206169	874.749573	-401.571228	-44.532948	870.688904	-554.008240	130.944016	502.213440	-486.564026	-121.547699	511.196838	-551.052185	139.788849	89.845055	-512.117615	-127.923561	96.169785	-442.357361	208.329575	1361.593018	-348.530396	-114.844620	1377.526489	-363.813629	65.672516	1389.913452	-364.872742	99.965897	1665.987793	-496.923615	294.866852	1127.322876	-315.578674	-233.571320	1159.125122	-288.873199	164.016739	1083.854370	-204.770111	-18.195431	1102.754517	-385.142670	46.314247	961.727539	613.537109	1.959868	935.476135	615.089417	158.510651
-455.766174	111.681808	875.101990	-400.782410	-43.874973	871.015198	-553.480469	131.166489	502.294922	-485.646759	-121.399681	511.447784	-550.935852	139.836456	89.922127	-512.045227	-128.054901	96.525505	-444.207031	208.007294	1362.072388	-349.429565	-115.010452	1377.826172	-365.422424	65.672737	1390.458374	-367.636017	100.518822	1666.246460	-498.192657	294.374115	1127.617676	-315.896179	-232.561356	1159.067261	-289.592224	164.294464	1084.536133	-205.470978	-16.948919	1104.103027	-384.916168	46.886257	962.229919	613.593933	1.847703	935.460205	615.556458	158.386414
-455.586945	112.320107	875.541809	-400.097351	-43.166115	871.350525	-553.048767	131.422287	502.438141	-484.735687	-121.159714	511.686859	-550.853821	139.791046	90.002678	-511.915283	-128.199097	96.940163	-446.064331	207.706390	1362.628174	-350.320984	-115.098785	1378.242310	-366.999390	65.712051	1391.078857	-370.354553	101.035797	1666.570557	-499.566101	294.008667	1127.998901	-315.882233	-232.060272	1159.256470	-290.502869	164.364563	1085.433105	-206.121765	-15.467779	1105.468506	-384.786224	47.534939	962.767395	613.629028	1.753516	935.423218	616.037231	158.264511
-455.376007	112.686653	875.893677	-399.446533	-42.542526	871.773376	-552.543274	131.698578	502.536682	-483.852875	-121.057976	512.029602	-550.507813	140.023941	89.898834	-511.870819	-128.348465	97.458405	-447.951172	207.433090	1363.177246	-351.234528	-115.156731	1378.624146	-368.621490	65.757751	1391.681763	-373.163055	101.521011	1666.849365	-501.012543	293.809143	1128.408325	-316.037262	-231.388611	1159.283691	-291.491058	164.534241	1086.315186	-206.862885	-14.230433	1106.746216	-384.677582	48.094349	963.299988	613.649048	1.670838	935.396851	616.545654	158.179230
-455.287048	113.293587	876.273438	-399.420685	-40.872192	872.283508	-552.159790	131.883698	502.626129	-482.957886	-120.932472	512.226196	-550.461182	139.928406	89.968735	-511.751160	-128.529541	97.985611	-449.917358	207.143524	1363.756714	-352.121246	-115.205505	1379.027466	-370.216309	65.842293	1392.297485	-375.912018	101.987442	1667.174683	-502.532379	293.730988	1128.880371	-316.272339	-230.571518	1159.369873	-292.616943	164.645370	1087.313110	-207.781677	-12.742141	1108.263794	-384.926086	49.266510	963.885559	613.713196	1.674708	935.360718	617.040588	158.200226
-455.195282	113.867943	876.601746	-398.832794	-40.196842	872.686646	-551.749390	132.169113	502.687286	-481.856995	-120.664551	512.590393	-550.314819	139.897400	90.037949	-511.662323	-128.756210	98.489967	-451.888885	206.965607	1364.346436	-352.991241	-115.137909	1379.421631	-371.885437	66.008530	1392.903687	-378.632660	102.407928	1667.455933	-504.148468	293.897675	1129.465820	-316.489502	-229.887360	1159.486572	-293.682068	164.776993	1088.377563	-208.350845	-11.506449	1108.997803	-384.904297	49.960167	964.391174	613.756531	1.650178	935.344055	617.557007	158.175583
-455.027313	114.244034	876.956177	-398.040405	-39.710503	873.098755	-551.268066	132.419250	502.744751	-480.884125	-120.584480	512.989075	-550.203796	139.839264	90.130203	-511.629791	-129.043518	98.974701	-453.766937	206.903000	1365.032227	-353.848328	-115.034050	1379.774902	-373.509277	66.223328	1393.443726	-381.234772	102.663467	1667.738525	-505.549500	293.883575	1130.020752	-316.641144	-229.171555	1159.546631	-294.805084	164.932098	1089.440308	-209.110306	-10.354383	1110.223633	-384.775299	50.471416	964.926636	613.759155	1.749983	935.331055	617.861755	158.348099
-455.144592	114.983742	877.431946	-397.643768	-38.879238	873.527039	-550.925415	132.642426	502.831726	-479.740784	-120.376274	513.267822	-550.057312	139.793900	90.221458	-511.504486	-129.318405	99.380486	-455.766998	206.781799	1365.633789	-354.684906	-114.857635	1380.109253	-375.140076	66.433563	1393.994263	-383.762177	102.903992	1668.025757	-506.961365	293.991119	1130.540405	-316.836914	-228.446701	1159.635376	-295.996765	165.199341	1090.520508	-209.835236	-9.202188	1111.354736	-384.950226	51.255196	965.524414	613.913391	1.647535	935.370239	618.524902	158.138977
-455.000336	115.364105	877.537842	-397.268799	-38.056034	873.894348	-550.439392	132.812744	502.825867	-478.641296	-120.288765	513.515747	-549.878540	139.748840	90.251778	-511.459412	-129.660339	99.910019	-457.943756	206.555038	1366.088135	-355.536926	-114.641136	1380.412476	-376.802643	66.713379	1394.491821	-386.340149	103.207779	1668.259277	-508.375946	294.170929	1131.039795	-316.969421	-227.718170	1159.761230	-297.349548	165.874985	1091.655396	-210.678116	-8.077643	1112.510620	-385.006561	51.988960	965.886292	614.064148	1.620978	935.395691	619.040955	158.127945
-455.156708	115.990639	877.746887	-397.006165	-37.224976	874.189209	-550.109192	133.059296	502.860199	-477.508148	-120.058571	513.683044	-549.806824	139.668579	90.263046	-511.413879	-129.989853	100.339828	-460.069061	206.435211	1366.661621	-356.417908	-114.366753	1380.671997	-378.482849	66.970833	1394.952881	-388.978455	103.731804	1668.369385	-509.755157	294.435394	1131.587891	-317.070282	-227.103607	1159.857178	-298.520691	166.224167	1092.763794	-211.493256	-6.903392	1113.466675	-385.254730	52.781250	966.265686	614.186584	1.569526	935.442688	619.490723	158.071671
-455.054199	116.299034	877.852051	-396.196564	-36.933502	874.446106	-549.678284	133.270981	502.780182	-476.375946	-119.843384	514.051941	-549.644287	139.636642	90.231659	-511.448792	-130.312408	100.762466	-462.158752	206.439575	1367.161255	-357.259155	-114.057053	1380.882813	-380.195099	67.299950	1395.364380	-391.455231	103.964806	1668.503784	-511.115326	294.770416	1132.128296	-317.168701	-226.466293	1159.986328	-299.747498	166.731842	1093.786255	-212.446075	-5.740027	1114.471680	-385.161163	53.215076	966.589783	614.350464	1.491606	935.476318	619.951843	158.060379
-455.292511	117.184204	877.969482	-396.322113	-35.707893	874.631592	-549.399048	133.481293	502.821808	-475.310425	-119.761475	514.066345	-549.579834	139.565521	90.206551	-511.248779	-130.558167	101.130432	-464.275696	206.362915	1367.582764	-358.098846	-113.732574	1381.023926	-381.906464	67.709595	1395.665894	-393.802490	104.154114	1668.601807	-512.506653	295.302460	1132.539063	-317.151276	-225.840179	1160.092163	-300.974609	167.269730	1094.787354	-213.347031	-4.570192	1115.352173	-385.599976	54.269123	966.855957	614.525635	1.462758	935.502808	620.346863	158.010239
-455.587189	117.834229	878.194763	-395.959564	-34.938046	874.791382	-549.188477	133.711136	502.806915	-474.260254	-119.559395	514.197571	-549.541321	139.493454	90.160454	-511.157837	-130.780640	101.367386	-466.352722	206.367493	1367.948608	-358.949829	-113.331566	1381.111084	-383.656281	68.142197	1395.949463	-396.130615	104.382935	1668.617065	-513.834656	295.820648	1132.929810	-317.127472	-225.140549	1160.075195	-302.100952	168.084045	1095.714111	-214.355362	-3.327137	1116.187500	-385.884338	54.996529	967.186523	614.695740	1.373399	935.506897	620.725098	157.955963
-455.458069	118.215797	878.004028	-394.972656	-34.762321	874.854309	-548.792603	133.943909	502.694153	-473.240204	-119.170097	514.369202	-549.430237	139.494141	90.087135	-510.890167	-130.980179	101.389549	-468.403564	206.352066	1368.247314	-359.733612	-112.916679	1381.153442	-385.283051	68.617981	1396.213257	-398.437378	104.639404	1668.614258	-515.129333	296.386353	1133.244019	-317.165741	-224.437347	1160.046143	-303.242371	168.828583	1096.641357	-215.378311	-2.009940	1116.934937	-385.719574	55.472584	967.264893	614.873718	1.290059	935.519714	621.091064	157.897568
-455.888458	118.536911	878.162598	-395.085419	-33.601151	874.921326	-548.564148	134.245850	502.566345	-472.437042	-119.028534	514.359497	-549.372803	139.456253	90.024513	-511.194550	-131.188782	101.650139	-470.510834	206.412720	1368.524780	-360.608948	-112.404678	1381.163086	-386.983307	69.117081	1396.330933	-400.556030	104.871567	1668.523438	-516.472778	297.055359	1133.545044	-317.156952	-223.647507	1159.985474	-304.389008	169.795181	1097.627319	-216.439163	-0.664106	1117.575806	-386.264069	56.205830	967.497070	615.041321	1.163803	935.545166	621.406616	157.827332
-456.179077	119.159935	878.106262	-394.890900	-32.626266	874.878601	-548.277954	134.574677	502.449249	-471.478119	-118.603920	514.333923	-549.491516	139.234344	90.127144	-511.195038	-131.298828	101.857857	-472.621277	206.471268	1368.770508	-361.519501	-111.917915	1381.156372	-388.681274	69.666626	1396.489136	-402.729980	105.132683	1668.457397	-517.808289	297.807343	1133.802856	-317.134186	-222.855682	1159.883057	-305.516907	170.768982	1098.637939	-217.351959	0.794721	1118.267212	-386.595245	57.053364	967.561829	615.211182	1.100531	935.566345	621.679443	157.762741
-456.438019	119.654739	877.967041	-394.568817	-31.758142	874.723572	-548.045837	134.870255	502.317902	-470.634338	-118.328995	514.285339	-549.174866	139.484863	89.898384	-511.316711	-131.348572	102.091415	-474.573303	206.700607	1369.068848	-362.359680	-111.401047	1381.175171	-390.433228	70.088188	1396.460205	-404.779358	105.478218	1668.392822	-519.238708	298.620789	1134.171753	-317.194153	-221.964813	1159.746094	-306.618774	171.872772	1099.700073	-218.457840	2.259972	1118.888184	-386.848633	57.789894	967.527649	615.427490	1.033609	935.604126	621.962280	157.685150
-456.777130	120.340691	877.884644	-394.376221	-30.739590	874.633911	-547.809814	135.160690	502.163910	-469.711182	-117.812447	514.165039	-549.348816	139.269547	89.981400	-511.420654	-131.316956	102.232704	-476.691620	206.758698	1369.105225	-363.245422	-110.881897	1381.145386	-392.169556	70.623337	1396.557495	-406.906738	105.750648	1668.225586	-520.661804	299.533173	1134.398926	-317.381714	-220.920364	1159.565796	-307.652008	173.179199	1100.698975	-219.691437	3.729320	1119.528564	-387.220734	58.678207	967.562256	615.593262	0.913165	935.615112	622.201172	157.586319
-457.197113	121.086960	877.823059	-394.297394	-29.717102	874.519897	-547.715454	135.466003	502.100983	-468.770477	-117.278519	513.955750	-549.264648	139.327667	89.935204	-511.606567	-131.278122	102.432518	-478.686859	206.918610	1369.212158	-364.092377	-110.314796	1381.048218	-393.848999	71.174576	1396.611450	-408.896118	106.135956	1668.075317	-521.854797	300.080811	1134.359863	-317.269958	-220.032364	1159.434814	-308.659241	174.532196	1101.700439	-220.889481	5.273929	1119.997681	-387.663300	59.567211	967.587524	615.771057	0.812598	935.640564	622.404846	157.508347
-457.622009	121.776009	877.646790	-394.130676	-28.763016	874.423218	-547.497620	135.812042	502.007294	-467.836853	-116.676018	513.738037	-548.932617	139.624268	89.710289	-511.677582	-131.124374	102.617531	-480.744659	207.155289	1369.364990	-364.853119	-109.699760	1380.922363	-395.535767	71.689651	1396.612427	-410.722382	106.622925	1668.017944	-523.214111	300.892944	1134.494873	-317.540771	-218.827850	1159.244995	-309.620575	175.940002	1102.759766	-221.936981	6.920915	1120.270630	-388.108124	60.475555	967.568726	615.944275	0.716267	935.646851	622.594910	157.390442
-458.170288	122.572258	877.563171	-394.153809	-27.790451	874.372742	-547.552368	136.197006	501.979340	-467.002441	-116.029259	513.563843	-549.170288	139.415192	89.858971	-511.825867	-130.898880	102.738617	-482.780457	207.405243	1369.534790	-365.816315	-109.070229	1380.793091	-397.084991	72.414909	1396.760132	-412.592651	107.079712	1667.890381	-524.703125	301.834564	1134.754395	-317.614990	-217.666107	1159.021973	-310.511353	177.510468	1103.719482	-223.038071	8.522659	1120.736572	-388.696350	61.397087	967.620300	616.097229	0.591842	935.660339	622.775024	157.273056
-458.668274	123.352188	877.495667	-394.057434	-26.753077	874.331604	-547.545227	136.595444	501.937592	-466.258606	-115.391861	513.487122	-549.116821	139.506927	89.855400	-512.121887	-130.680664	102.955757	-484.750092	207.627014	1369.753418	-366.769867	-108.436340	1380.739868	-398.966431	73.040527	1396.571655	-414.552399	107.462517	1667.687988	-526.047485	302.558319	1134.882690	-317.632111	-216.497223	1158.834473	-311.439484	179.090149	1104.696777	-224.204834	10.160889	1121.148193	-389.218658	62.353291	967.689453	616.285400	0.525007	935.661682	622.919678	157.218323
-459.296417	124.020790	877.440796	-394.139679	-25.753952	874.307495	-547.557190	136.950180	501.909546	-465.617218	-114.741905	513.496277	-549.066223	139.607925	89.811531	-512.298401	-130.372452	103.165688	-486.807007	207.945221	1370.014282	-367.693695	-107.760025	1380.664185	-400.611267	73.669495	1396.633179	-416.279999	107.996597	1667.703857	-527.431763	303.297058	1135.103882	-317.790497	-215.248138	1158.623291	-312.349976	180.681915	1105.724976	-225.327316	11.889271	1121.629395	-389.842346	63.253498	967.747986	616.401550	0.412741	935.701111	623.002258	157.124420
-459.906311	124.738831	877.385254	-394.184052	-24.733753	874.321533	-547.696594	137.308624	501.875366	-465.166931	-114.188995	513.552917	-549.054626	139.727951	89.816223	-512.447876	-130.083405	103.414482	-488.798645	208.357803	1370.268066	-368.640045	-106.973824	1380.614624	-402.189606	74.456360	1396.757568	-418.076721	108.520615	1667.643066	-528.848938	304.052765	1135.349487	-318.068207	-213.934998	1158.453369	-313.293274	182.330872	1106.707520	-226.402451	13.692050	1121.939697	-390.451843	64.207268	967.827087	616.544861	0.349386	935.708313	623.110413	157.061676
-460.628021	125.601036	877.391052	-394.330292	-23.682287	874.345337	-547.616516	137.710831	501.814819	-464.747162	-113.483864	513.612183	-548.935120	139.907883	89.756523	-512.455811	-129.776962	103.641830	-490.744781	208.819733	1370.566895	-369.468201	-106.232422	1380.529053	-403.929596	75.027695	1396.670166	-419.941467	109.075699	1667.605591	-530.331421	304.906525	1135.645020	-318.446167	-212.499451	1158.240967	-314.316803	183.987350	1107.670410	-227.576950	15.431307	1122.468018	-391.115112	65.230804	967.922424	616.631042	0.251950	935.714661	623.174011	156.970779
-461.327026	126.286392	877.432556	-394.339386	-22.720993	874.432373	-547.700989	138.106705	501.789429	-464.473755	-112.849037	513.716187	-548.669067	140.274933	89.562447	-512.594910	-129.504822	103.915176	-492.648773	209.356750	1370.897949	-370.336975	-105.340424	1380.434326	-405.471405	75.798141	1396.877563	-421.839325	109.626686	1667.506104	-531.825989	305.764038	1135.950317	-318.718048	-211.094574	1158.031982	-315.390381	185.574539	1108.716919	-228.734863	17.192955	1122.880127	-391.711609	66.166489	968.064636	616.725830	0.219998	935.694519	623.227661	156.908310
-462.094482	127.276649	877.536560	-394.477264	-21.569466	874.522644	-548.035278	138.517105	501.863586	-464.174042	-112.269989	513.875488	-548.948853	140.132889	89.749062	-511.858093	-128.746490	103.730408	-494.496124	209.987839	1371.318970	-371.150818	-104.428398	1380.361938	-407.131958	76.550095	1396.925781	-423.583374	110.211426	1667.483521	-533.351440	306.765472	1136.294312	-318.955963	-209.686157	1157.819336	-316.570770	187.130676	1109.780640	-229.860275	19.013903	1123.276978	-392.409302	67.284134	968.250183	616.804077	0.125074	935.700012	623.279297	156.847137
-462.872192	128.188995	877.637024	-394.481232	-20.609097	874.667114	-547.893677	138.855103	501.782440	-463.972809	-111.671356	514.134094	-548.846802	140.268082	89.751945	-512.796814	-129.066864	104.413887	-496.278931	210.628891	1371.771606	-371.945618	-103.439522	1380.300903	-408.925568	77.356895	1396.866089	-425.246552	110.872444	1667.648926	-534.904480	307.775024	1136.734375	-319.250336	-208.205887	1157.648071	-317.827332	188.717285	1110.988770	-231.067520	20.862135	1123.786865	-393.072906	68.311806	968.463989	616.890625	0.071382	935.709167	623.348022	156.800674
-463.703247	128.654877	877.698425	-394.826843	-19.459570	874.870911	-548.048462	139.269928	501.691833	-463.887390	-111.198227	514.374023	-548.575684	140.596680	89.538666	-512.791321	-128.926437	104.708176	-498.106018	211.366211	1372.293335	-372.847504	-102.453239	1380.294189	-410.402313	78.264938	1397.128296	-427.001099	111.459824	1667.752930	-536.479065	308.862579	1137.236694	-319.547974	-206.780991	1157.499634	-319.200989	190.350220	1112.278320	-232.309280	22.710653	1124.333130	-393.921326	69.269585	968.672729	616.985291	-0.028852	935.722656	623.417908	156.734344
-464.573914	129.443970	877.813843	-395.042969	-18.437645	875.066406	-548.336914	139.737320	501.721069	-463.719116	-110.577003	514.671936	-548.566711	140.666626	89.529182	-512.554810	-128.783981	104.931938	-499.827118	212.109558	1372.860352	-373.736206	-101.407234	1380.222778	-412.077332	79.228127	1397.374512	-428.740265	112.062096	1667.868164	-538.088928	310.030273	1137.824097	-319.910675	-205.273804	1157.350708	-320.639465	191.720596	1113.690918	-233.590744	24.604214	1124.905640	-394.702667	70.291435	968.900330	617.030029	-0.105905	935.761414	623.492371	156.631287
-465.544495	130.252655	877.952881	-395.356598	-17.312695	875.297913	-548.701843	140.083405	501.700989	-463.381958	-109.269051	514.766663	-548.579041	140.726776	89.495354	-511.445862	-128.238876	104.892517	-501.549988	212.989792	1373.450317	-374.652283	-100.231384	1380.141968	-413.650269	80.151535	1397.475952	-430.485168	112.723900	1667.997803	-539.673035	311.219147	1138.497803	-320.291077	-203.728302	1157.181030	-322.268646	193.275330	1115.018799	-234.839890	26.519663	1125.538330	-395.558655	71.401360	969.143555	617.071411	-0.198454	935.789917	623.554749	156.492203
-466.555054	131.351379	878.100037	-395.840302	-16.020290	875.523743	-548.976440	140.388000	501.738922	-463.574646	-109.749863	515.267090	-548.593628	140.762405	89.499344	-511.847015	-128.448700	105.389633	-503.182587	213.876205	1374.065186	-375.564392	-99.045212	1380.117432	-415.190521	81.178329	1397.658203	-432.344421	113.321655	1668.075684	-541.237305	312.454315	1139.177246	-320.687347	-202.146118	1156.995361	-323.968994	194.941528	1116.261963	-236.115616	28.428608	1126.195679	-396.504913	72.694099	969.389160	617.120117	-0.302496	935.831116	623.642334	156.353806
-467.613434	132.171722	878.255127	-396.140198	-14.926026	875.775452	-549.350342	140.836273	501.789581	-463.312714	-109.072632	515.553223	-548.791748	140.549149	89.704941	-511.779297	-128.561264	105.780266	-504.831207	214.781769	1374.743896	-376.509766	-97.788918	1380.107300	-416.750671	82.285912	1397.879150	-433.894653	114.048912	1668.376099	-542.828674	313.774261	1139.917236	-321.106110	-200.573135	1156.899048	-325.500275	196.142563	1117.755371	-237.337952	30.365387	1126.828491	-397.409790	73.808426	969.651245	617.184631	-0.426060	935.866577	623.765442	156.241745
-468.715576	133.138031	878.378967	-396.641144	-13.782091	876.059387	-549.806763	141.226654	501.821747	-463.187256	-108.716179	515.889893	-548.800903	140.612991	89.735321	-511.843170	-128.764755	106.216843	-506.473297	215.757889	1375.468994	-377.505219	-96.504173	1380.117310	-418.184021	83.585510	1398.392578	-435.550842	114.730904	1668.629517	-544.449585	315.159485	1140.767700	-321.579285	-198.930115	1156.830200	-327.028778	197.272675	1119.304443	-238.603653	32.305393	1127.490112	-398.409851	75.025749	969.902100	617.245789	-0.559930	935.937073	623.892151	156.058380
-469.823303	134.064713	878.502747	-397.139374	-12.579059	876.402832	-550.135376	141.574600	501.743042	-463.064789	-108.303566	516.227051	-548.747803	140.664215	89.703323	-512.347717	-129.406815	106.981819	-508.125854	216.727066	1376.165649	-378.530060	-95.196587	1380.112061	-419.715851	84.745384	1398.656494	-437.205383	115.449463	1668.892456	-546.164368	316.621765	1141.628174	-322.136810	-197.306107	1156.786621	-328.746277	198.171722	1120.597534	-239.838791	34.229092	1128.218628	-399.438873	76.288048	970.186035	617.303284	-0.695752	935.979126	624.037903	155.940872
-471.047821	134.984634	878.621155	-397.890991	-11.334392	876.661865	-550.628662	142.024872	501.748627	-462.847565	-107.811172	516.533569	-548.726685	140.706207	89.698479	-512.145020	-129.563187	107.389343	-509.789612	217.821930	1376.878906	-379.591400	-93.764000	1380.137085	-421.364349	85.931870	1398.799561	-438.845398	116.178680	1669.160645	-547.784912	318.092987	1142.520752	-322.523682	-195.765793	1156.814453	-330.381134	199.403458	1122.091064	-241.124069	36.106743	1128.974121	-400.578827	77.527657	970.403870	617.341553	-0.860320	936.032593	624.176392	155.751755
-472.257660	136.012772	878.742554	-398.591156	-10.021134	876.946106	-551.262756	142.435211	501.790161	-462.649231	-107.388542	516.818298	-548.763916	140.730072	89.659470	-511.453827	-129.399796	107.511116	-511.437134	218.940048	1377.574585	-380.711578	-92.348228	1380.134766	-422.856018	87.150887	1399.013672	-440.559814	116.913528	1669.352417	-549.325439	319.565277	1143.359375	-323.371155	-193.929031	1156.693359	-331.893097	200.948318	1123.870483	-242.340973	38.065723	1129.795654	-401.717102	78.857780	970.646362	617.396606	-1.043190	936.068909	624.362061	155.556641
-473.485016	137.003220	878.871582	-399.243225	-8.810162	877.226501	-551.778748	142.780090	501.721710	-462.387634	-107.011848	517.095886	-548.781860	140.794617	89.633064	-511.465790	-129.755829	108.002480	-513.128235	220.040909	1378.237427	-381.816284	-90.918022	1380.169067	-424.334412	88.469925	1399.272095	-442.050232	117.762779	1669.675659	-550.929382	321.130219	1144.162964	-324.044373	-192.150894	1156.652954	-333.615326	202.386917	1125.271484	-243.531479	40.007652	1130.630737	-402.821289	80.127724	970.881531	617.413513	-1.239290	936.115234	624.533630	155.361069
-474.749634	138.060028	878.944092	-400.038635	-7.453279	877.434082	-552.475098	143.286087	501.773315	-461.890198	-106.449837	517.259277	-548.774658	140.890747	89.628754	-511.988800	-130.497101	108.813148	-514.752991	221.221313	1378.850830	-382.910950	-89.464302	1380.204468	-425.868134	89.774925	1399.448975	-443.595673	118.601936	1669.903442	-552.618469	322.827484	1144.987793	-324.789978	-190.379684	1156.650635	-335.454346	203.554382	1126.398926	-244.739044	42.028145	1131.495361	-403.982697	81.494278	971.041260	617.440002	-1.435233	936.156250	624.704895	155.188873
-476.087799	139.088745	879.021301	-400.834076	-6.204665	877.727783	-553.036194	143.757690	501.758911	-461.399078	-105.982765	517.423584	-548.801880	140.975449	89.614624	-511.950562	-130.873550	109.340027	-516.440247	222.424774	1379.468384	-384.119843	-87.969322	1380.222656	-427.504028	91.094360	1399.572754	-445.131775	119.519089	1670.153687	-554.243835	324.523834	1145.740967	-325.543335	-188.522949	1156.640381	-337.174835	205.014236	1127.800781	-245.906967	44.047951	1132.349731	-405.213776	82.835312	971.250183	617.487671	-1.580615	936.184814	624.903748	155.063675
-477.401093	140.158325	879.095459	-401.719330	-4.905704	877.993286	-553.862732	144.273315	501.741119	-460.714478	-105.312523	517.511047	-548.663574	141.292953	89.423592	-511.785095	-131.149704	109.735146	-518.120117	223.601974	1380.018311	-385.308167	-86.489189	1380.230957	-429.038696	92.477631	1399.769409	-446.639038	120.469109	1670.374878	-555.912537	326.238586	1146.442505	-326.381104	-186.661255	1156.596191	-338.936615	206.551422	1129.175171	-247.062439	46.062202	1133.196899	-406.470398	84.183853	971.447083	617.512085	-1.735176	936.216919	625.099548	154.924530
-478.737762	141.382629	879.171936	-402.588593	-3.493172	878.209534	-554.579773	144.796890	501.707886	-459.981659	-104.727951	517.554260	-548.647644	141.450317	89.411896	-511.613495	-131.390289	110.155273	-519.811279	224.855469	1380.492920	-386.581055	-84.971596	1380.217041	-430.595917	93.908653	1399.952881	-448.129028	121.481102	1670.567871	-557.588684	327.964417	1147.139893	-327.286011	-184.702362	1156.499878	-340.674408	208.051086	1130.409302	-248.155563	48.094940	1134.015625	-407.739136	85.632782	971.628967	617.522766	-1.911587	936.247253	625.277466	154.778320
-480.120514	142.531219	879.240601	-403.572784	-2.081457	878.421143	-555.284363	145.298294	501.642914	-459.133118	-104.110519	517.609863	-548.663574	141.590881	89.359978	-511.501099	-131.749985	110.615135	-521.538696	226.196793	1380.936157	-387.905609	-83.441628	1380.199707	-432.204681	95.327103	1400.098633	-449.583252	122.579948	1670.736694	-559.255859	329.748535	1147.712524	-328.221802	-182.771698	1156.366089	-342.428192	209.670532	1131.717163	-249.250885	50.097805	1134.758179	-409.067810	87.048904	971.795898	617.536560	-2.049609	936.277954	625.458496	154.626755
-481.565125	143.878128	879.249084	-404.629761	-0.694963	878.605469	-556.157959	145.923996	501.648926	-458.119995	-103.310287	517.499634	-548.736938	141.709885	89.366188	-511.464111	-132.103653	111.105438	-523.242371	227.494614	1381.257324	-389.219330	-81.924667	1380.201538	-433.794861	96.764664	1400.182861	-451.128815	123.704391	1670.807007	-560.899597	331.505066	1148.237183	-329.169769	-180.782364	1156.270874	-344.073395	211.074722	1133.329468	-250.299881	52.132507	1135.427979	-410.480927	88.534637	971.927795	617.504578	-2.209059	936.296997	625.625183	154.502304
-483.004547	145.221191	879.279297	-405.686951	0.782081	878.757263	-556.974243	146.556442	501.604919	-456.912354	-102.503258	517.321045	-548.967896	141.606934	89.544182	-511.366577	-132.370941	111.544380	-524.931580	228.797455	1381.571777	-390.537048	-80.441544	1380.173950	-435.287079	98.224030	1400.338745	-452.481079	124.978012	1670.955688	-562.533447	333.206207	1148.717529	-330.165985	-178.825195	1156.133301	-345.752808	212.675995	1134.583862	-251.389450	54.163532	1136.036865	-411.899750	90.033546	972.062195	617.501648	-2.352051	936.330811	625.772278	154.346909
-484.512909	146.616760	879.297607	-406.919250	2.297794	878.893250	-557.921753	147.206726	501.606079	-455.671509	-101.674240	517.138245	-549.088196	141.748749	89.571915	-511.454895	-132.660477	112.059593	-526.561096	230.088455	1381.854614	-391.862091	-78.962807	1380.166870	-436.911652	99.609673	1400.366089	-453.906281	126.340080	1671.035278	-564.152466	334.941589	1149.138428	-331.153564	-176.815521	1155.967896	-347.489471	214.640030	1135.201660	-252.455475	56.224483	1136.602417	-413.423767	91.558540	972.180115	617.473816	-2.488890	936.381226	625.910461	154.192398
-486.005341	148.101273	879.301514	-408.232697	3.902041	879.007629	-558.803894	147.934250	501.604706	-454.209167	-100.702888	516.845154	-548.996033	142.170044	89.404442	-511.302490	-132.797150	112.535248	-528.255737	231.393799	1382.039917	-393.253296	-77.482506	1380.150024	-438.493835	101.039864	1400.453735	-455.312805	127.835289	1671.073853	-565.789978	336.657257	1149.503784	-332.163971	-174.776550	1155.884888	-349.172821	216.275146	1136.265991	-253.540848	58.245319	1137.093018	-414.984833	93.143158	972.286560	617.430237	-2.628228	936.454407	626.014343	154.050491
-487.562012	149.559250	879.238647	-409.595001	5.530484	879.056885	-559.700500	148.751404	501.541199	-452.698669	-99.704361	516.571472	-549.140320	142.322479	89.418365	-511.198090	-132.862900	112.990250	-529.952393	232.695267	1382.151367	-394.618744	-76.030884	1380.196167	-440.084106	102.428864	1400.498169	-456.714874	129.457520	1671.057617	-567.415039	338.399506	1149.791504	-333.224640	-172.762405	1155.775635	-350.856842	217.933105	1137.145020	-254.617645	60.314457	1137.521362	-416.596069	94.740326	972.322021	617.382080	-2.777848	936.534668	626.107117	153.910172
-489.118103	151.306946	879.187195	-411.010315	7.336199	879.058899	-560.709900	149.819656	501.605865	-451.068298	-98.618004	516.199036	-549.432373	142.293915	89.581253	-510.995514	-132.832352	113.434227	-531.690857	233.930283	1382.246460	-396.033691	-74.617592	1380.190918	-441.699860	103.812164	1400.529663	-458.117432	131.211075	1670.963867	-569.047607	340.066223	1150.052612	-334.321014	-170.740936	1155.647949	-352.559631	219.467346	1137.915039	-255.781082	62.389454	1137.929321	-418.237396	96.505348	972.352722	617.319458	-2.908743	936.598999	626.166382	153.749496
-490.795959	153.041702	879.201050	-412.526581	9.128386	879.038025	-561.575439	150.751785	501.545502	-449.225220	-97.329636	515.710327	-549.423889	142.680710	89.366745	-510.806763	-132.817810	113.858040	-533.396851	235.123932	1382.297363	-397.465363	-73.266006	1380.163208	-443.213440	105.170105	1400.566284	-459.602661	133.083817	1670.728027	-570.672852	341.756317	1150.238159	-335.393188	-168.697556	1155.496338	-354.190948	220.558105	1139.132080	-256.959351	64.466515	1138.288208	-419.967255	98.216652	972.404053	617.269836	-3.051440	936.647888	626.212280	153.610886
-492.463928	155.028625	879.121643	-414.148071	11.066640	878.892151	-562.587646	151.955353	501.575134	-447.336670	-96.153175	515.184448	-549.753357	142.675980	89.526909	-510.747803	-132.819061	114.313377	-535.077209	236.261673	1382.266235	-398.874725	-71.930885	1380.125122	-444.893646	106.410088	1400.445923	-460.849121	135.172318	1670.531372	-572.229431	343.348907	1150.399170	-336.511597	-166.719482	1155.374756	-355.913574	222.277908	1139.223022	-258.229248	66.529137	1138.614990	-421.725952	100.078476	972.348450	617.231140	-3.188020	936.673096	626.300537	153.484650
-494.148560	156.877579	879.047241	-415.748810	13.028560	878.723450	-563.469360	153.112396	501.636169	-445.232880	-94.892845	514.646545	-549.922241	142.863220	89.493912	-510.711426	-132.790680	114.853935	-536.835022	237.342209	1382.181396	-400.346313	-70.607422	1380.060669	-446.415100	107.669296	1400.403198	-462.258820	137.454437	1670.139526	-573.814575	344.958191	1150.478516	-337.433594	-164.915894	1155.230103	-357.541382	223.330093	1140.234985	-259.528229	68.627258	1138.916626	-423.496216	101.884880	972.287964	617.171936	-3.305378	936.683167	626.355042	153.322159
-495.857666	158.998154	879.029419	-417.433716	15.098386	878.558838	-564.485779	154.547485	501.744690	-442.864716	-93.486031	513.969788	-550.194824	142.977264	89.557045	-510.485596	-132.651794	115.190857	-538.575012	238.392792	1382.061035	-401.795654	-69.338036	1379.999146	-448.047089	108.910995	1400.251343	-463.573303	139.793823	1669.656738	-575.402710	346.473022	1150.560669	-338.824524	-162.887024	1154.994019	-359.238739	224.652618	1140.667725	-260.932587	70.648376	1139.279175	-425.315643	103.817146	972.267273	617.128479	-3.447254	936.715515	626.402771	153.174881
-497.632172	161.312805	878.993774	-419.267273	17.379087	878.281433	-565.420959	155.963272	501.946533	-440.261627	-92.064636	513.242676	-550.518433	143.081741	89.619118	-508.999176	-131.689728	114.959854	-540.290710	239.470901	1381.944092	-403.304962	-68.053497	1379.878906	-449.761841	110.091675	1400.036865	-464.881592	142.278748	1669.015625	-577.007141	347.922028	1150.571533	-340.039795	-161.036499	1154.812988	-361.005371	226.250656	1140.444824	-262.378906	72.638527	1139.589844	-427.207367	105.892944	972.179626	617.075623	-3.592478	936.751831	626.445862	153.017883
-499.485962	163.533463	878.888428	-421.128143	19.614784	877.906677	-566.182495	157.455368	501.979980	-437.471344	-90.836426	512.463318	-550.772034	143.255310	89.655838	-509.383423	-132.072586	115.804756	-542.055481	240.521500	1381.615234	-404.808868	-66.789780	1379.659424	-451.406128	111.296394	1399.699219	-466.153625	144.916672	1668.220215	-578.608032	349.339233	1150.484985	-341.247772	-159.191833	1154.524414	-362.663330	227.233383	1141.143311	-263.833923	74.597427	1139.889893	-429.146667	107.901115	972.005615	617.042175	-3.666796	936.747070	626.462402	152.935333
-501.424774	166.109528	878.798096	-423.184692	22.051435	877.392944	-566.920898	158.971222	502.034668	-434.354797	-89.468071	511.501862	-550.919739	143.633286	89.517052	-507.673920	-131.167160	115.734642	-543.838989	241.594559	1381.267944	-406.356873	-65.517685	1379.384033	-453.081818	112.510941	1399.282104	-467.330200	147.559219	1667.263672	-580.221497	350.719025	1150.262085	-342.481232	-157.470734	1154.233154	-364.452637	228.906677	1140.816895	-265.346100	76.469475	1140.106934	-431.163361	110.080124	971.766357	616.968567	-3.786770	936.744202	626.478394	152.831985
-503.300873	168.524200	878.637756	-425.231232	24.503923	876.829041	-567.648071	160.587418	501.992584	-431.001221	-88.075127	510.492126	-551.421204	143.631470	89.663696	-507.672699	-131.520340	116.716949	-545.674072	242.615692	1380.743530	-407.923706	-64.284515	1378.987549	-454.630402	113.791458	1398.757446	-468.479248	150.334229	1666.149536	-581.858765	352.028473	1149.881958	-343.701813	-155.866852	1153.888550	-366.048187	229.796906	1141.542969	-266.902283	78.274834	1140.339844	-433.180969	112.187172	971.478088	616.957031	-3.888335	936.731506	626.532104	152.686783
-505.297363	171.253647	878.448242	-427.301422	26.989752	876.142334	-568.510437	162.394913	501.938293	-427.234161	-86.638062	509.354980	-551.782593	143.894730	89.649780	-507.231934	-131.496918	117.422630	-547.601013	243.360046	1380.263794	-409.492859	-63.031929	1378.497925	-456.215485	115.054977	1398.139160	-469.547974	153.104614	1664.899902	-583.494446	353.301941	1149.377075	-344.898193	-154.292862	1153.447876	-367.728638	231.388779	1141.196899	-268.392853	79.954987	1140.507324	-435.259918	114.403419	971.119690	616.950500	-3.988539	936.720032	626.594360	152.571899
-507.209625	173.982712	878.158142	-429.502686	29.595064	875.332947	-569.307678	164.268250	501.900604	-423.083649	-84.963058	508.183777	-552.098206	144.200119	89.662697	-505.124786	-130.358505	117.670555	-549.461914	244.376831	1379.579590	-411.101776	-61.756428	1377.900513	-458.021210	116.266457	1397.280762	-470.598114	155.921478	1663.510986	-585.180542	354.566193	1148.752075	-346.100983	-152.817902	1152.960449	-369.347076	232.349762	1141.627686	-269.776367	81.494827	1140.638672	-437.348358	116.639366	970.649658	616.924988	-4.072433	936.703796	626.591980	152.503555
-509.124847	176.638107	877.868103	-431.589233	32.116093	874.473206	-570.257751	166.279007	501.748444	-418.661224	-83.163094	506.924133	-552.498962	144.501434	89.636192	-505.176941	-130.489716	119.093651	-551.295227	245.434189	1378.781006	-412.746307	-60.483311	1377.244751	-459.662476	117.592903	1396.428467	-471.549500	158.643890	1662.031006	-586.853516	355.756958	1147.989258	-347.331421	-151.466522	1152.385620	-371.140778	233.954422	1141.299438	-271.167938	82.885994	1140.677124	-439.421082	118.766052	970.170227	616.907043	-4.203928	936.715759	626.624512	152.381485
-510.998505	179.258240	877.379578	-433.708435	34.540710	873.457886	-571.179565	168.397980	501.524536	-414.253937	-81.339218	505.645538	-552.897461	144.860687	89.583656	-503.682465	-129.458847	119.941856	-553.056274	246.529495	1377.830444	-414.386902	-59.195797	1376.472900	-461.293854	118.885948	1395.468872	-472.414368	161.259277	1660.518066	-588.612549	356.992798	1147.116577	-348.613037	-150.194901	1151.684937	-372.723938	234.986450	1141.375732	-272.582672	84.166168	1140.713013	-441.466797	120.845749	969.501221	616.865051	-4.304805	936.707275	626.612183	152.284958
-512.738342	181.855774	876.753784	-435.812134	37.041195	872.250977	-572.141418	170.576706	501.333069	-409.840271	-79.469688	504.396393	-553.358276	145.297836	89.418816	-502.944916	-128.501053	121.045891	-554.891968	247.648102	1376.735107	-416.011932	-57.952290	1375.577637	-462.955444	120.229462	1394.351196	-473.320190	163.779694	1658.946289	-590.313965	358.186462	1146.023560	-349.923401	-149.005325	1150.922241	-374.481232	236.631592	1140.554321	-273.953888	85.382515	1140.631958	-443.469849	122.883949	968.685791	616.803223	-4.384864	936.713684	626.570374	152.168274
-514.458618	184.608124	876.127869	-438.056335	39.673595	871.050232	-573.318604	172.757813	501.104980	-405.504150	-77.521049	503.276276	-553.872925	145.822449	89.316223	-502.175964	-127.165596	122.245186	-556.674438	248.854752	1375.573853	-417.605713	-56.700363	1374.609009	-464.408142	121.620316	1393.217773	-474.120789	166.102859	1657.417480	-591.998779	359.387878	1144.824097	-351.261292	-147.847488	1150.101318	-376.205902	237.936478	1140.055542	-275.321686	86.468651	1140.519775	-445.567688	125.015343	967.888489	616.707703	-4.337494	936.699646	626.317505	152.327759
-516.011841	187.258469	875.401733	-439.866394	42.058762	869.672974	-574.618164	174.958511	501.020752	-401.315399	-75.579727	502.328949	-554.421631	146.272232	89.293602	-500.878235	-125.180595	123.381752	-558.430298	250.123367	1374.347900	-419.222900	-55.418671	1373.555664	-465.995697	122.955666	1391.991943	-474.993591	168.300735	1655.960449	-593.651062	360.583496	1143.559937	-352.584320	-146.738129	1149.174438	-377.691010	238.863663	1140.284424	-276.726593	87.479530	1140.557007	-447.421265	126.936890	966.971985	616.683716	-4.465097	936.715393	626.324341	152.209991
-517.378601	189.744797	874.657410	-441.463196	44.293613	868.203369	-575.876587	176.981537	500.824524	-397.219025	-73.591843	501.704315	-554.828064	146.757568	89.263451	-499.675262	-123.207916	124.885323	-560.179138	251.374573	1373.093384	-420.826660	-54.112770	1372.545532	-467.538116	124.301544	1390.811401	-475.748230	170.277466	1654.653809	-595.279907	361.739746	1142.246582	-353.973267	-145.733261	1148.295654	-379.462738	239.936661	1139.418335	-278.076630	88.490227	1140.190430	-449.106781	128.644211	966.013245	616.705688	-4.554127	936.708008	626.353760	152.089447
-518.629028	192.027969	873.798279	-443.100189	46.503372	866.849915	-577.318542	178.796143	500.687683	-393.387695	-71.632492	501.293610	-555.438293	147.132904	89.133102	-498.629578	-121.016479	126.480637	-561.891418	252.795197	1371.846680	-422.402313	-52.809837	1371.569702	-469.200378	125.637291	1389.667847	-476.608734	172.107529	1653.432617	-596.807007	362.830902	1140.890137	-355.386322	-144.631485	1147.446167	-380.927795	241.133011	1138.895386	-279.544983	89.442169	1140.195923	-450.842682	130.323669	965.067993	616.723572	-4.640198	936.722839	626.365479	151.994995
-519.802307	194.397278	873.023499	-444.769196	48.812168	865.685242	-578.861389	180.523117	500.538483	-389.780487	-69.725159	501.130005	-555.979187	147.563217	89.071213	-497.670197	-118.704773	128.480453	-563.621338	254.183426	1370.612305	-424.008362	-51.526424	1370.560669	-470.802490	126.985168	1388.658691	-477.393158	173.732208	1652.374390	-598.352295	363.896210	1139.495972	-356.905029	-143.554047	1146.672852	-382.518250	242.505096	1137.570068	-280.959381	90.387070	1139.975098	-452.621765	132.108795	964.273865	616.839050	-4.882283	936.741272	626.622253	151.731628
-520.846741	196.593307	872.248596	-446.303619	50.928314	864.640503	-580.487732	182.153122	500.357483	-386.300812	-67.592690	501.256989	-556.514343	147.931671	89.058426	-496.199097	-116.179008	130.041992	-565.385071	255.654190	1369.431763	-425.679077	-50.244148	1369.602783	-472.255798	128.397873	1387.792358	-478.241119	175.220154	1651.430542	-599.868103	364.882965	1138.201294	-358.540192	-142.507721	1145.827148	-384.017883	243.508163	1136.677612	-282.388092	91.331902	1139.788330	-454.261566	133.795883	963.523499	616.855286	-4.961310	936.739014	626.634888	151.635818
-521.793335	198.623749	871.515625	-447.629669	52.739426	863.797180	-582.157043	183.605347	500.200287	-382.921692	-65.457924	501.534546	-556.914368	148.335800	89.052940	-494.957550	-113.666618	132.208176	-567.061218	257.097260	1368.311279	-427.302917	-48.947895	1368.789673	-473.866699	129.735062	1386.880859	-479.145966	176.532501	1650.624268	-601.348816	365.763489	1136.875244	-360.182739	-141.420517	1145.058105	-385.419556	244.121140	1136.096191	-283.859161	92.251152	1139.609497	-455.750763	135.366379	962.879700	616.855713	-5.057356	936.756653	626.662354	151.535889
-522.744934	200.574509	870.962524	-449.204010	54.654278	863.289673	-583.837280	184.831146	500.082977	-379.583191	-63.068966	501.950043	-557.337036	148.679153	88.996666	-493.195374	-111.142593	134.116760	-568.652588	258.635162	1367.419067	-428.988556	-47.667767	1368.023193	-475.423126	131.060043	1386.176392	-479.994629	177.690720	1650.002441	-602.858948	366.546478	1135.695801	-361.910431	-140.328262	1144.387207	-386.996490	244.961731	1134.773071	-285.359528	93.204514	1139.266113	-457.351715	137.025787	962.478943	616.834656	-5.151769	936.746216	626.688416	151.431671
-523.562805	202.333603	870.527283	-450.528534	56.248516	863.117432	-585.464722	186.101303	499.941498	-376.495422	-60.852787	502.566345	-557.727051	149.040192	88.902428	-492.009399	-109.086151	136.378418	-570.307068	260.134460	1366.656128	-430.709045	-46.424541	1367.388184	-477.009918	132.436249	1385.566040	-480.919922	178.738403	1649.520020	-604.320313	367.221802	1134.604004	-363.713531	-139.192230	1143.724976	-388.335022	246.106644	1133.416626	-286.847870	94.110847	1139.132935	-458.803406	138.567596	962.301819	616.895996	-5.215584	936.763062	626.757874	151.360519
-524.341309	203.849579	870.179504	-451.716766	57.678345	863.118347	-587.011719	187.171722	499.864685	-373.308075	-58.335197	503.317291	-558.165344	149.377411	88.867310	-489.733154	-106.516762	138.292801	-571.883362	261.753937	1366.059937	-432.492371	-45.077141	1366.858643	-478.541504	133.831375	1385.212769	-481.922150	179.674591	1649.179688	-605.770386	367.858215	1133.688232	-365.565857	-137.995071	1143.176514	-389.686798	246.998199	1132.467407	-288.347839	95.065735	1139.091309	-460.120636	140.012894	962.229126	617.051270	-5.439482	936.757751	627.138184	150.754593
-525.200256	205.348633	869.994446	-452.931061	59.026974	863.370789	-588.365723	188.239853	499.665161	-370.333588	-55.918633	504.172882	-558.588135	149.670364	88.832169	-487.865540	-104.293648	140.317978	-573.450806	263.355255	1365.706177	-434.232513	-43.793957	1366.481567	-480.276947	135.135544	1384.828979	-482.951965	180.531433	1649.017090	-607.300476	368.487274	1132.942017	-367.557526	-136.798203	1142.712280	-391.054626	247.753265	1131.484741	-289.870422	95.983154	1139.059937	-461.455017	141.494507	962.343689	616.999512	-5.351095	936.753174	626.969055	151.154694
-526.236572	206.772018	869.954895	-454.582062	60.413940	863.791260	-589.618286	189.254669	499.618896	-367.333618	-53.201527	505.108521	-558.968140	149.937393	88.807709	-485.830109	-102.030479	142.247086	-574.960510	265.001923	1365.514038	-436.079712	-42.538765	1366.231445	-481.651733	136.602280	1384.906494	-483.941681	181.265305	1649.022705	-608.766663	369.042358	1132.369141	-369.359436	-135.785004	1142.466187	-392.334167	248.516434	1130.766357	-291.409851	96.968727	1139.050903	-462.985748	142.988602	962.579224	617.038940	-5.435681	936.754639	627.078552	151.068451
-526.917542	207.703400	869.908020	-455.047882	61.219063	864.374146	-590.731812	190.322510	499.638580	-364.665100	-50.519428	506.206268	-559.268677	150.193405	88.797844	-483.972839	-99.792763	144.159439	-576.397522	266.614838	1365.521851	-437.878448	-41.359196	1366.142334	-483.155640	137.937469	1385.022583	-485.055328	181.989456	1649.147217	-610.237366	369.533295	1131.997192	-371.646362	-134.304901	1142.197998	-393.631744	249.277969	1130.114014	-292.884033	97.958984	1139.133789	-463.848572	144.156525	962.899841	617.097900	-5.480456	936.763306	627.171753	151.010391
-527.842834	208.701065	869.983459	-456.105072	62.212223	865.022827	-591.498779	190.963028	499.495728	-362.455933	-48.282619	507.243378	-559.200500	150.336243	88.859962	-482.500397	-97.729477	146.067154	-577.707947	268.271088	1365.799683	-439.621674	-40.211308	1366.230225	-484.814606	139.171753	1385.238525	-486.234985	182.690720	1649.437622	-611.779480	370.074890	1131.879761	-373.812408	-133.011673	1142.085449	-394.875031	249.395035	1130.436890	-294.382141	98.950256	1139.254150	-465.007568	145.419052	963.281860	617.013916	-5.703354	936.615906	627.301636	150.947128
-528.738708	209.577423	870.148926	-457.051422	63.206524	865.810791	-592.094727	191.480804	499.412720	-360.481995	-46.044121	508.333252	-559.292908	150.528046	88.890884	-481.157227	-95.586632	147.837662	-578.961853	269.824097	1366.217773	-441.334503	-39.131294	1366.420410	-486.256653	140.387527	1385.667725	-487.453308	183.350983	1649.835693	-613.254944	370.593384	1131.926636	-375.919037	-131.799042	1142.140747	-396.267029	250.802673	1129.075439	-295.881653	99.905632	1139.410400	-466.116058	146.668152	963.778015	616.887268	-5.923297	936.651306	627.343750	150.769577
-529.626587	210.635696	870.422119	-457.796112	64.194321	866.601135	-592.596069	191.790848	499.385376	-358.821747	-43.907215	509.415314	-559.386841	150.619354	88.932693	-479.917877	-93.329643	149.496170	-580.146973	271.343170	1366.807983	-443.022949	-38.108486	1366.748169	-487.441650	141.649658	1386.327881	-488.777863	184.034042	1650.316528	-614.770508	371.123932	1132.140625	-378.120239	-130.571243	1142.233154	-397.548645	251.718109	1128.771973	-297.448944	100.858185	1139.648682	-467.124725	147.955688	964.334595	616.827332	-6.036361	936.665100	627.425659	150.656387
-530.642883	211.595627	870.665039	-458.642029	65.195007	867.379700	-592.947021	191.972412	499.333435	-357.478516	-41.888985	510.490662	-559.684814	150.746216	88.898438	-478.938812	-91.064079	151.012543	-581.239380	272.772308	1367.442383	-444.556702	-37.101273	1367.183594	-488.912079	142.719772	1386.809814	-490.108429	184.710632	1650.887329	-616.305908	371.755188	1132.499146	-380.296600	-129.357422	1142.442871	-398.810028	252.717850	1128.639893	-299.042694	101.806656	1140.012939	-468.206146	149.246414	964.852295	616.837708	-6.129887	936.686340	627.537048	150.585159
-531.593872	212.326065	870.895203	-459.356049	66.248848	868.229126	-593.194580	192.108078	499.299530	-356.378326	-39.908077	511.595184	-559.314758	150.741898	88.969170	-477.898376	-88.635445	152.329056	-582.242737	274.187469	1368.196167	-446.069092	-36.117188	1367.662354	-490.024139	143.879745	1387.519287	-491.512177	185.409775	1651.548706	-617.804504	372.463135	1133.032471	-382.431152	-128.200134	1142.658325	-399.982544	253.570343	1129.071167	-300.688232	102.719589	1140.471924	-469.245575	150.509125	965.406250	616.930054	-6.171943	936.675476	627.672180	150.542633
-532.536438	213.302628	871.146484	-460.000305	67.296913	869.089355	-593.466309	192.352356	499.329376	-355.424377	-38.042896	512.733948	-559.198669	150.815659	89.012016	-476.575684	-85.873306	153.273819	-583.190491	275.479645	1368.992432	-447.430969	-35.135204	1368.211792	-491.232788	144.974869	1388.245239	-492.925842	186.069550	1652.251953	-619.262146	373.219574	1133.699829	-384.543365	-127.066803	1143.000366	-401.129730	254.841507	1129.197266	-302.326019	103.595825	1141.040771	-470.279175	151.860596	965.987122	617.242432	-6.548697	936.859131	627.853577	150.580383
-533.438293	214.038605	871.459717	-460.605103	68.476082	869.959229	-593.846680	192.597198	499.449493	-354.720215	-36.175171	513.763123	-559.343567	150.891663	89.040169	-475.174866	-82.980339	153.995987	-584.076599	276.702026	1369.882935	-448.617493	-34.159073	1368.818115	-492.501343	145.975250	1388.939819	-494.387451	186.762833	1653.006592	-620.700439	374.070984	1134.482422	-386.581573	-125.975967	1143.420532	-402.309052	256.535339	1128.999634	-303.981262	104.471313	1141.767700	-471.269073	153.154373	966.601440	617.075439	-6.279310	936.697937	627.930908	150.514481
-534.300354	214.824448	871.800598	-461.101959	69.565750	870.826965	-593.963013	192.574722	499.550323	-354.213440	-34.399521	514.797485	-559.116333	150.876816	89.139900	-473.631226	-80.022415	154.420746	-585.002014	277.825409	1370.784180	-449.737640	-33.201317	1369.429199	-493.467041	147.005753	1389.803711	-495.841370	187.440216	1653.788696	-622.074585	375.039215	1135.384888	-388.555908	-124.885201	1143.798950	-403.399414	258.078400	1129.324219	-305.657288	105.329269	1142.608154	-472.196320	154.404495	967.232666	617.002014	-6.251726	936.756104	628.011719	150.388016
-535.031189	215.543442	872.096252	-461.398682	70.611526	871.706543	-593.956238	192.502045	499.657104	-353.844086	-32.506287	515.705994	-558.865601	150.870392	89.235855	-472.268707	-77.126869	154.753021	-585.887024	278.863831	1371.695068	-450.719818	-32.173180	1370.074829	-494.597046	147.914825	1390.506348	-497.333862	188.126343	1654.570068	-623.450317	376.054504	1136.329712	-390.416870	-123.837944	1144.236694	-404.453033	259.611084	1129.564209	-307.339569	106.205322	1143.553955	-473.010376	155.624634	967.856079	616.568481	-6.141879	936.828308	627.938965	150.121155
-535.820007	216.246658	872.426147	-461.782288	71.654533	872.463440	-594.001831	192.431534	499.756104	-353.606201	-30.565046	516.430908	-558.686462	150.817307	89.297264	-471.076660	-74.274681	154.817856	-586.825928	279.825684	1372.616455	-451.655304	-31.192440	1370.669800	-495.474976	148.887329	1391.278198	-498.813080	188.794769	1655.310791	-624.741394	377.177063	1137.385254	-391.935883	-122.992813	1144.730957	-405.493866	261.154205	1129.901611	-309.020691	107.003227	1144.569336	-473.833893	156.759720	968.426880	616.593079	-6.244603	936.695435	628.096863	150.072357
-536.533630	217.013672	872.724915	-461.944550	72.640289	873.137634	-594.030457	192.431824	499.813263	-353.587372	-28.720993	516.965088	-558.478760	150.769684	89.324539	-470.307831	-71.643913	154.736420	-587.815247	280.714294	1373.408691	-452.512482	-30.187517	1371.173950	-496.590027	149.799316	1391.875488	-500.295410	189.447769	1655.994141	-626.025269	378.426758	1138.373291	-393.809814	-121.805511	1145.027100	-406.560974	262.838104	1130.246826	-310.700989	107.934303	1145.465210	-474.507782	157.878616	968.941772	616.799805	-6.332028	936.626892	628.194092	150.124924
-537.192932	217.792801	872.930115	-462.283264	73.656792	873.744080	-594.002014	192.488037	499.836945	-353.727356	-26.838299	517.362366	-557.939087	150.744965	89.444984	-469.650330	-69.098892	154.493362	-588.889221	281.545593	1374.092041	-453.339478	-29.153898	1371.633789	-497.508545	150.769501	1392.513794	-501.735840	190.082397	1656.602173	-627.268066	379.764832	1139.300781	-395.291260	-120.901375	1145.389282	-407.583649	264.228821	1130.953613	-312.427399	108.865669	1146.298584	-475.208130	159.015686	969.366455	616.398743	-5.960145	936.634644	627.887268	149.988251
-537.806641	218.467621	873.122131	-462.463196	74.537086	874.219788	-593.995972	192.625153	499.816711	-354.121155	-25.049421	517.586487	-557.758667	150.747299	89.453941	-469.169189	-66.801758	154.106339	-589.961304	282.356079	1374.675171	-454.042419	-28.146954	1372.044434	-498.653931	151.682877	1392.937012	-503.245850	190.739594	1657.079590	-628.492371	381.158661	1140.180664	-396.586609	-119.893387	1145.783569	-408.708923	266.104797	1131.174072	-314.115570	109.837288	1147.070679	-475.771851	159.988190	969.715637	616.520386	-6.296294	936.593201	628.528809	149.303894
-538.336060	219.104660	873.296936	-462.555695	75.396317	874.609314	-594.016968	192.744141	499.822754	-354.667786	-23.338692	517.615417	-557.879944	150.816803	89.368095	-468.771393	-64.529709	153.521683	-591.146423	283.052612	1375.177490	-454.788879	-27.115427	1372.408203	-499.509766	152.644516	1393.324951	-504.656799	191.367035	1657.488525	-629.671082	382.632874	1140.957397	-397.466248	-119.136086	1146.170044	-409.882202	267.906769	1131.465210	-315.776306	110.838593	1147.769775	-476.239563	160.892242	970.015381	616.686401	-6.303806	936.468750	628.449219	150.082962
-538.729492	219.759277	873.419189	-462.421875	76.210098	874.873657	-593.999756	192.903641	499.802979	-355.263947	-21.492720	517.506653	-557.743774	150.873749	89.430153	-468.604797	-62.529606	152.825302	-592.370728	283.671722	1375.553589	-455.406281	-26.106203	1372.732788	-500.612122	153.444550	1393.583374	-505.975769	191.919189	1657.823242	-630.857056	384.085724	1141.613770	-398.564728	-118.053955	1146.386230	-410.940582	269.460388	1131.999146	-317.350586	111.948303	1148.357788	-476.513092	161.749359	970.227234	616.751770	-6.315795	936.468201	628.535645	150.084106
-539.092407	220.971741	873.522888	-462.661774	77.181801	875.083862	-594.087952	193.098160	499.925873	-356.131439	-19.877460	517.229614	-557.637634	150.914551	89.471123	-468.638428	-60.681553	152.046906	-593.585266	284.289215	1375.836304	-456.008453	-25.162996	1372.970825	-501.593994	154.341064	1393.787842	-507.359314	192.524017	1658.024658	-632.005798	385.562469	1142.211914	-399.142944	-117.265747	1146.729858	-412.009766	271.008606	1132.582397	-318.905579	113.037064	1148.885864	-476.921204	162.853683	970.409119	616.884766	-6.344125	936.486572	628.666443	150.108246
-539.315063	221.652649	873.546814	-462.262207	77.853813	875.166809	-594.260559	193.274597	499.943787	-357.163971	-18.210182	516.898438	-557.250244	150.983063	89.587769	-468.686249	-58.974186	150.857666	-594.845764	284.794403	1375.944946	-456.541626	-24.258139	1373.175903	-502.602386	155.171509	1393.916870	-508.669006	193.115692	1658.137329	-633.177124	387.020447	1142.647339	-399.937561	-116.149216	1146.825928	-413.049683	272.509491	1133.047119	-320.398224	114.267799	1149.268677	-476.987274	163.589905	970.492371	616.967163	-6.366547	936.517517	628.772095	150.074280
-539.610413	222.310181	873.501831	-462.321777	78.674309	875.088318	-594.630188	193.643188	499.973267	-358.489685	-16.709259	516.452454	-557.212036	151.078888	89.612976	-468.918640	-57.332508	149.822281	-596.132690	285.279968	1375.864746	-457.015137	-23.381403	1373.272705	-503.592590	156.010132	1393.913452	-509.931091	193.659576	1658.124268	-634.331909	388.459381	1142.898682	-400.375427	-115.240768	1146.949829	-414.012329	274.119415	1133.463623	-321.909058	115.554169	1149.525757	-477.232422	164.325073	970.447876	617.130676	-6.491358	936.376770	628.836365	150.127213
-539.851868	223.045059	873.401367	-462.361328	79.562897	874.885254	-595.026306	194.004135	499.991852	-359.777771	-15.181253	515.834473	-557.466553	151.260330	89.499863	-469.092255	-55.716049	148.583893	-597.531006	285.602295	1375.506348	-457.548767	-22.470270	1373.278687	-504.553253	156.858612	1393.898438	-511.198853	194.212799	1658.005615	-635.474731	389.896881	1143.001831	-400.719879	-114.292328	1146.928711	-414.970520	275.718842	1133.668823	-323.363464	116.883606	1149.647705	-477.434479	165.083267	970.319031	617.193298	-6.265022	936.519287	628.940002	149.513977
-540.141541	223.954559	873.231995	-462.442596	80.386742	874.515137	-595.556213	194.317001	499.898621	-361.181549	-13.726489	515.089050	-557.547363	151.384872	89.451599	-468.873657	-54.069427	147.093079	-598.925293	285.950531	1375.020508	-457.919556	-21.671700	1373.208862	-505.636230	157.573425	1393.658813	-512.359375	194.762878	1657.816162	-636.582886	391.221954	1142.988892	-400.873993	-113.405441	1146.898926	-415.840027	277.591217	1133.889893	-324.743744	118.204712	1149.637939	-477.628815	165.836945	970.067566	616.841064	-5.394960	936.467957	628.080750	150.209991
-540.301880	224.590027	873.016968	-462.342651	81.140755	874.072510	-596.045959	194.654694	499.782257	-362.537994	-12.201375	514.322388	-557.526123	151.570892	89.415230	-469.310699	-52.684132	145.763916	-600.283020	286.197876	1374.510620	-458.315918	-20.886852	1373.043091	-506.546387	158.246140	1393.418823	-513.590027	195.335144	1657.492432	-637.682556	392.513855	1142.789185	-400.656830	-112.633888	1146.809692	-416.724670	279.297791	1133.950317	-325.985046	119.492790	1149.552856	-477.663971	166.430710	969.754211	618.425110	-8.262023	936.676575	631.769775	147.940628
-540.392029	225.213898	872.771545	-462.142334	81.801743	873.601929	-596.639404	195.076630	499.741089	-363.965118	-10.666514	513.454529	-557.565979	151.752014	89.395836	-470.010681	-51.430317	144.474442	-601.680054	286.462250	1373.916870	-458.581116	-20.124123	1372.839355	-507.605560	158.832153	1393.055542	-514.764771	195.894653	1657.146851	-638.807861	393.709473	1142.568848	-400.806427	-111.497078	1146.511353	-417.594971	280.981812	1133.974609	-326.968231	120.850784	1149.335449	-477.616058	166.969650	969.412537	618.579712	-7.845128	936.596985	630.992859	148.597672
-540.545959	225.858780	872.440674	-462.009399	82.540268	873.046692	-597.296997	195.424042	499.664307	-365.372375	-9.300386	512.552612	-557.656250	151.940018	89.388710	-470.809692	-50.263466	143.182770	-603.012817	286.742310	1373.250732	-458.947296	-19.333178	1372.386353	-508.525452	159.365005	1392.692505	-515.946716	196.431824	1656.678955	-639.926453	394.913635	1142.223633	-400.367798	-110.665825	1146.277954	-418.260651	282.723938	1133.871460	-327.856110	122.143150	1149.069092	-477.590271	167.586792	968.970947	618.278259	-7.000487	936.534546	629.824036	149.610794
-540.665344	226.435135	872.112854	-461.870758	83.211830	872.472534	-598.011230	195.813416	499.619934	-366.873383	-7.984424	511.629974	-557.762573	152.128647	89.378311	-471.923340	-49.205490	141.942566	-604.338806	286.928955	1372.494141	-459.158325	-18.648243	1372.124756	-509.496521	159.909424	1392.237305	-516.967651	196.996552	1656.262695	-641.034302	396.140411	1141.821411	-400.293915	-109.530258	1145.905273	-419.053406	284.579376	1133.773193	-328.672058	123.449989	1148.800171	-477.533295	168.122849	968.520508	618.145752	-7.077160	936.410400	629.303284	149.899307
-540.800659	226.951126	871.765808	-461.809692	83.887184	871.849365	-598.681824	196.193924	499.478180	-368.324249	-6.694751	510.678162	-557.818909	152.417007	89.342896	-472.712769	-48.026669	140.571793	-605.685791	287.121979	1371.585205	-459.372253	-17.919468	1371.738159	-510.419189	160.405624	1391.748657	-518.131775	197.565399	1655.701904	-642.224243	397.464539	1141.357056	-400.001801	-108.630531	1145.559326	-419.824951	286.261658	1133.458496	-329.419373	124.715637	1148.489868	-477.500946	168.618546	968.031982	618.170288	-6.877316	936.397156	629.021301	150.052399
-540.996338	227.337341	871.422363	-461.818878	84.519127	871.252625	-599.521851	196.602722	499.299377	-369.916199	-5.697464	509.757965	-557.965088	152.660980	89.275276	-473.782593	-46.871056	139.274033	-607.032349	287.225250	1370.671021	-459.598633	-17.308977	1371.326538	-511.211243	161.001450	1391.278564	-519.199158	198.083282	1655.125366	-643.383972	398.714478	1140.826538	-399.626862	-107.691727	1145.114624	-420.707977	288.042511	1133.488159	-330.000061	125.900536	1148.125610	-477.533600	169.049469	967.555298	618.248169	-6.844155	936.404480	628.957336	150.036209
-541.185181	228.029480	871.121826	-461.800903	85.224648	870.649109	-600.168457	197.099457	499.190216	-371.480713	-4.662408	508.770966	-558.040955	152.930847	89.238106	-475.322998	-45.965225	138.121323	-608.381287	287.288483	1369.683838	-459.736145	-16.642679	1370.870972	-512.085938	161.429321	1390.710938	-520.346985	198.636475	1654.500610	-644.565613	400.060211	1140.350708	-399.261627	-106.804161	1144.690430	-421.571594	289.770508	1133.265991	-330.450623	127.113518	1147.730957	-477.534760	169.626862	967.098816	618.398132	-6.755003	936.400513	629.010803	150.048309
-541.450928	228.694916	870.824463	-461.889496	85.900711	870.045959	-600.763428	197.452362	499.132446	-372.975159	-3.649446	507.753815	-558.186462	153.102737	89.194717	-476.724915	-44.944702	136.901230	-609.750305	287.193604	1368.643921	-459.867126	-16.021648	1370.393921	-512.931152	161.862656	1390.169556	-521.426758	199.167450	1653.911621	-645.783386	401.389404	1139.876709	-398.783112	-105.953712	1144.263550	-422.452423	291.325165	1133.063965	-330.726776	128.178894	1147.305542	-477.590637	170.189896	966.632751	618.583740	-6.722362	936.403687	629.002136	150.030655
-541.698242	229.268082	870.538391	-461.931335	86.591057	869.500366	-601.380371	197.885376	499.112793	-374.485901	-2.720903	506.786224	-558.367371	153.228027	89.178711	-478.298340	-44.036327	135.756104	-611.021667	287.211914	1367.704834	-459.934845	-15.420957	1369.936646	-513.864868	162.166031	1389.501221	-522.456299	199.615356	1653.353638	-646.977356	402.682587	1139.472290	-398.222412	-105.097595	1143.803711	-423.315857	292.905640	1132.726196	-331.055298	129.236450	1147.018188	-477.648315	170.740631	966.205933	619.121582	-7.655975	936.410461	629.273987	150.035477
-541.958130	229.807785	870.322449	-461.942810	87.147453	868.988098	-601.802307	198.233353	499.025787	-376.036957	-1.810979	505.795441	-558.528870	153.337997	89.161819	-480.027435	-43.149792	134.674057	-612.224121	287.234253	1366.796997	-460.037231	-14.883637	1369.520508	-514.500427	162.612961	1389.036865	-523.529541	200.137466	1652.788086	-648.226990	403.982361	1139.171021	-397.614532	-104.400726	1143.440063	-424.311371	294.417389	1132.381958	-331.210083	130.216736	1146.470337	-477.679474	171.191208	965.828491	619.433472	-7.294303	936.338501	629.481567	149.928314
-542.308960	230.387543	870.161621	-462.061768	87.848709	868.475525	-602.115234	198.567322	498.946747	-377.613831	-1.144886	504.932861	-558.318848	153.477783	89.222061	-482.076508	-42.490955	133.881088	-613.344482	287.283020	1365.889648	-460.112793	-14.277105	1369.012695	-515.399414	162.929688	1388.469727	-524.593994	200.615540	1652.278809	-649.457825	405.251373	1138.933716	-396.958344	-103.689552	1143.056396	-425.286987	295.906555	1131.661377	-331.310303	131.164551	1145.888794	-477.779785	171.720703	965.472290	619.745056	-7.200846	936.443787	629.415833	150.046600
-542.637756	230.829987	870.006409	-462.158783	88.430679	868.104675	-602.426819	198.953720	498.851929	-379.158600	-0.276146	504.162109	-558.440918	153.606476	89.162910	-484.004120	-41.772240	133.106018	-614.393738	287.311035	1365.160400	-460.176361	-13.718155	1368.519165	-516.142578	163.270233	1387.997437	-525.643250	201.124771	1651.786621	-650.654785	406.473938	1138.812134	-396.295135	-103.097191	1142.757813	-426.195282	297.310852	1131.363647	-331.424469	132.146378	1145.237061	-477.906342	172.188400	965.193115	620.036926	-7.014318	936.521545	629.407043	150.040573
-543.045593	231.272339	869.861328	-462.265472	88.912781	867.789978	-602.929077	199.564926	498.889130	-380.722626	0.348393	503.457886	-558.565369	153.664398	89.164597	-486.128235	-41.206627	132.447266	-615.406677	287.319702	1364.518677	-460.275940	-13.139792	1368.091309	-516.840820	163.591507	1387.612061	-526.670654	201.578705	1651.369263	-651.763123	407.619110	1138.781982	-395.301971	-102.738052	1142.667603	-427.018433	298.663483	1131.318237	-331.510132	133.014267	1144.536865	-478.085052	172.636246	964.945129	620.032288	-7.031778	936.670593	629.300537	149.887497
-543.434021	231.655258	869.771606	-462.358276	89.429947	867.463135	-603.159851	199.891327	498.879272	-382.247070	1.047323	502.756073	-558.612244	153.716995	89.181114	-488.506165	-40.801289	131.946548	-616.354797	287.303253	1364.059448	-460.314972	-12.612385	1367.695801	-517.464355	163.888153	1387.317017	-527.672363	202.043121	1651.020996	-652.837708	408.658203	1138.975098	-394.703369	-102.155571	1142.437866	-427.760162	299.886200	1131.153198	-331.528442	133.809799	1143.840210	-478.231781	173.042709	964.718445	620.009644	-6.837216	936.690247	629.217346	149.773315
-543.765198	231.945023	869.721313	-462.325317	89.853409	867.221863	-603.326477	200.084518	498.891663	-383.798126	1.602026	502.123260	-558.915100	153.791748	89.074951	-491.741913	-40.993477	132.049118	-617.261780	287.239014	1363.803345	-460.370575	-12.121049	1367.339966	-517.961670	164.206985	1387.152832	-528.638489	202.434952	1650.754272	-653.817322	409.594452	1139.316284	-393.801514	-101.760704	1142.353394	-428.492798	301.230469	1131.029663	-331.541687	134.533432	1143.173218	-478.339844	173.368774	964.566101	619.787537	-7.187100	936.707581	629.105774	149.657974
-544.119995	232.101791	869.696716	-462.324280	90.233047	867.039001	-603.232117	199.899506	498.717712	-385.378998	2.060964	501.617981	-558.858765	153.810959	89.061607	-493.617554	-40.581326	131.328506	-618.159973	287.139679	1363.675781	-460.462128	-11.680573	1367.077759	-518.201294	164.689590	1387.497925	-529.559326	202.821686	1650.545654	-654.679199	410.349701	1139.773804	-392.906219	-101.499596	1142.356445	-429.189575	302.935944	1131.087769	-331.561310	135.147919	1142.374268	-478.486633	173.628815	964.455688	620.132324	-7.470705	936.913940	629.460266	149.569046
-544.445801	232.217834	869.689697	-462.437805	90.659050	866.983826	-603.631897	200.099152	498.896332	-386.894897	2.521755	501.172455	-558.864075	153.797653	89.089790	-495.197876	-39.967041	130.588226	-618.852295	287.092712	1363.697632	-460.435303	-11.126305	1366.856201	-518.896973	164.712112	1387.080933	-530.455688	203.158081	1650.403198	-655.594421	411.041290	1140.346802	-391.968719	-101.276802	1142.453613	-429.913116	303.678772	1131.201538	-331.640961	135.663284	1141.687622	-478.711121	173.928787	964.422058	620.351807	-7.383305	936.977051	629.357910	149.255188
-544.661926	232.369797	869.698914	-462.132690	90.882462	866.932617	-603.436096	199.753983	498.735687	-388.525757	2.925441	500.957489	-558.746033	153.869431	89.052132	-498.083771	-39.661919	130.617752	-619.582153	286.981018	1363.880127	-460.435760	-10.613565	1366.656860	-519.105591	164.950897	1387.205200	-531.302734	203.489227	1650.291748	-656.448669	411.745392	1140.891113	-390.980164	-101.116798	1142.572998	-430.591156	304.391479	1131.361816	-331.836212	136.202408	1141.098267	-478.691071	174.158600	964.401855	620.587341	-7.520186	937.205322	629.262878	149.205902
-544.962646	232.454544	869.704163	-462.016724	91.123795	866.954163	-603.577637	199.609055	498.730804	-390.157898	3.165399	500.679199	-558.683899	153.900787	89.041969	-500.540039	-39.697079	130.527725	-620.153870	286.956268	1364.126709	-460.387634	-10.107496	1366.506958	-519.618469	165.040405	1387.188232	-532.061829	203.774689	1650.253052	-657.247803	412.387482	1141.388062	-390.072174	-100.941711	1142.727905	-431.392853	304.984253	1131.596680	-332.094177	136.695557	1140.529053	-478.794891	174.412888	964.406250	620.499817	-7.865501	937.265930	629.153748	149.120560
-545.333374	232.498215	869.772644	-462.264923	91.481018	867.037415	-603.784241	199.406418	498.731903	-391.794373	3.313515	500.504639	-558.608398	153.927948	89.046944	-503.277222	-39.937340	130.645248	-620.614563	286.944702	1364.496460	-460.320587	-9.652456	1366.436157	-520.193176	165.039948	1387.150146	-532.696594	203.977722	1650.255981	-657.995422	412.986511	1141.910156	-389.199341	-100.798630	1142.982300	-432.168854	305.805664	1131.874512	-332.381531	137.222885	1140.101074	-479.090851	174.681122	964.469727	620.365112	-7.941585	937.152527	629.052673	149.019775
-545.465881	232.330368	869.822754	-461.890106	91.498032	867.220276	-604.085205	199.358429	498.917755	-393.379486	3.430389	500.484070	-558.545532	153.964371	89.090836	-505.875854	-40.401222	130.858948	-621.061157	286.944244	1364.964600	-460.253479	-9.239878	1366.427124	-520.620911	165.066666	1387.250122	-533.290039	204.131592	1650.315918	-658.785156	413.591553	1142.572021	-388.399750	-100.581039	1143.215942	-433.031464	305.981415	1132.211548	-332.676971	137.660034	1139.805664	-479.046112	174.756607	964.585815	620.375610	-7.984407	937.157471	628.962036	148.987579
-545.682861	232.234192	869.958679	-461.710846	91.539131	867.482910	-604.246704	199.004578	499.027130	-394.907013	3.510269	500.467651	-558.236084	153.928284	89.234131	-508.689911	-41.130959	131.238571	-621.365356	286.927185	1365.520508	-460.189758	-8.897244	1366.502808	-520.976501	165.084045	1387.427612	-533.796875	204.228989	1650.430176	-659.525208	414.064789	1143.281250	-387.753693	-100.371498	1143.499878	-433.852783	306.026245	1132.560547	-332.985260	138.061371	1139.660645	-479.128693	174.859467	964.783813	620.407227	-8.027491	937.166626	628.919617	148.913925
-545.950134	232.077103	870.124146	-461.743317	91.633003	867.856628	-604.060181	198.403107	498.914001	-396.388306	3.428105	500.518799	-558.227234	153.934097	89.258881	-511.220642	-41.924496	131.574707	-621.651550	286.887360	1366.135864	-460.203613	-8.593544	1366.616821	-521.292664	165.165405	1387.625732	-534.240356	204.279968	1650.594727	-660.321411	414.535278	1144.120850	-387.233551	-100.251106	1143.788574	-434.739716	305.884613	1133.039185	-333.367249	138.413940	1139.614990	-479.351227	174.991013	965.049805	620.427979	-8.082691	937.191284	628.883728	148.834702
-546.251709	231.909149	870.311401	-461.653717	91.667931	868.197632	-604.173035	198.094940	498.962494	-397.845978	3.215776	500.642395	-558.481995	153.973129	89.154022	-513.788513	-42.935802	132.031952	-621.881897	286.841583	1366.744995	-460.191803	-8.352250	1366.748535	-521.656250	165.441772	1387.862793	-534.599854	204.279297	1650.773315	-661.046692	414.908234	1144.962646	-386.800568	-100.123428	1144.047241	-435.564453	305.868011	1133.442505	-333.748840	138.729218	1139.621216	-479.509979	175.085480	965.305237	620.388367	-8.190937	937.216431	628.780945	148.796570
-546.555908	231.703461	870.459839	-461.630707	91.671631	868.485962	-604.346436	197.778641	498.978577	-399.304474	2.856662	500.825806	-558.523804	153.961441	89.162720	-516.377441	-44.062214	132.564331	-622.037354	286.773132	1367.339111	-460.175415	-8.173985	1366.891357	-521.807373	165.478622	1388.135254	-534.885559	204.220032	1650.946533	-661.760498	415.225281	1145.844482	-386.491791	-100.022575	1144.278687	-436.413940	305.798065	1133.879517	-334.079651	138.957642	1139.616455	-479.665588	175.148590	965.504578	620.381775	-8.252907	937.212830	628.742126	148.722427
-546.873596	231.510605	870.596313	-461.619659	91.669464	868.750122	-604.427307	197.448212	498.990479	-400.590698	2.399987	500.964874	-558.451599	154.066177	89.157509	-518.968262	-45.428780	133.172836	-622.139221	286.733063	1367.917969	-460.114990	-7.964592	1366.994873	-521.907898	165.535278	1388.350830	-535.074829	204.155182	1651.112671	-662.446716	415.480072	1146.651489	-386.228180	-99.964470	1144.525024	-437.209503	305.855652	1134.295898	-334.512329	139.166763	1139.594849	-479.815063	175.217163	965.680542	620.317993	-8.264475	937.196594	628.630615	148.693314
-547.254028	231.259766	870.763184	-461.640198	91.638481	869.019958	-604.555115	197.163132	498.938873	-401.905334	1.822781	501.166229	-558.406982	154.147766	89.157211	-522.061340	-47.230770	134.250580	-622.201721	286.679352	1368.519165	-460.058167	-7.828000	1367.091309	-521.961060	165.557327	1388.547974	-535.211853	204.055603	1651.301514	-663.092346	415.635040	1147.506104	-386.049255	-99.940651	1144.723755	-437.986542	305.858215	1134.762817	-334.990082	139.327515	1139.640503	-479.992920	175.245789	965.868835	620.261902	-8.333344	937.204651	628.540894	148.622025
-547.648682	231.055038	870.943604	-461.637421	91.612160	869.276062	-604.729492	196.863663	499.010986	-403.045837	1.327895	501.368469	-558.385376	154.208603	89.161140	-524.451294	-48.890507	134.938141	-622.250366	286.555603	1369.115356	-459.963104	-7.777450	1367.242676	-521.973022	165.534393	1388.786865	-535.279053	203.923340	1651.521729	-663.716492	415.703522	1148.300171	-385.755219	-100.166145	1145.031616	-438.725067	305.820984	1135.277954	-335.509735	139.373245	1139.741455	-480.177582	175.276917	966.063110	620.169983	-8.366322	937.195190	628.432373	148.600418
-547.998657	230.908859	871.103394	-461.616180	91.583168	869.527588	-604.861572	196.584839	499.104248	-404.146698	0.696711	501.597992	-558.401917	154.217529	89.177277	-526.747192	-50.683086	135.862213	-622.279785	286.367096	1369.699463	-459.854156	-7.782185	1367.380005	-521.955078	165.479340	1389.022705	-535.284241	203.757568	1651.742310	-664.337769	415.709961	1149.091431	-385.668030	-100.306091	1145.229492	-439.426666	305.793091	1135.893799	-336.041290	139.372238	1139.891724	-480.348175	175.325836	966.250366	619.803101	-8.197685	936.903076	628.333435	148.543716
-548.383484	230.717773	871.249573	-461.662415	91.534126	869.745056	-605.005066	196.224167	499.158386	-405.257141	-0.213581	501.861816	-558.412659	154.207153	89.163200	-529.014709	-52.727329	136.691513	-622.304871	286.185486	1370.241089	-459.734833	-7.854261	1367.502319	-521.917847	165.376709	1389.258789	-535.204956	203.537933	1651.951660	-664.911011	415.617157	1149.755127	-385.808411	-100.287323	1145.273804	-440.060211	305.698669	1136.483398	-336.775330	139.428970	1140.046021	-480.554291	175.334839	966.410767	619.752563	-8.113968	936.919495	628.264709	148.511139
-548.753296	230.433731	871.328735	-461.747314	91.477684	869.887146	-605.507935	196.198624	499.421631	-406.263000	-1.019349	502.099457	-558.486084	154.187134	89.222092	-530.924255	-54.917595	137.248215	-622.343506	286.015717	1370.719849	-459.585358	-7.909179	1367.587158	-521.870361	165.306381	1389.439575	-535.087830	203.317139	1652.101807	-665.473450	415.568848	1150.403809	-385.638550	-100.653694	1145.479614	-440.628387	305.616486	1137.144287	-337.531403	139.413910	1140.184082	-480.764679	175.292358	966.498047	619.700745	-8.095621	936.951416	628.190735	148.475159
-549.121643	230.105835	871.388428	-461.866791	91.386192	869.968018	-605.713440	195.922165	499.372528	-407.171082	-1.895244	502.329071	-558.501465	154.222778	89.199059	-533.123169	-57.207478	138.270172	-622.356201	285.790497	1371.130005	-459.412720	-7.995404	1367.615356	-521.784424	165.189087	1389.545410	-534.918762	203.097504	1652.216431	-665.977234	415.437866	1150.949341	-385.648285	-100.803627	1145.475220	-441.100494	305.542419	1137.675415	-338.185974	139.394669	1140.276001	-480.960419	175.196243	966.538940	619.699341	-8.106748	937.003845	628.147034	148.416306
-549.479980	229.958878	871.430115	-462.024567	91.345390	869.992676	-605.968201	195.636154	499.372955	-408.032898	-2.948054	502.511871	-558.512451	154.278717	89.129929	-534.982971	-59.665787	139.083862	-622.373474	285.569672	1371.471313	-459.234589	-8.097532	1367.627197	-521.666077	165.076355	1389.619385	-534.712708	202.834839	1652.291138	-666.418884	415.269470	1151.398071	-385.694916	-100.901794	1145.411377	-441.525970	305.504364	1138.243164	-338.797668	139.370056	1140.292725	-481.150116	175.180557	966.542786	619.595520	-8.103816	937.065979	628.032288	148.403931
-549.832336	229.784561	871.462341	-462.197418	91.292603	869.979370	-605.922241	195.179184	499.090393	-408.867126	-4.021061	502.729004	-558.444275	154.333679	89.092346	-536.723083	-62.215668	139.841446	-622.385498	285.318146	1371.780518	-459.022949	-8.238495	1367.590942	-521.510986	164.930237	1389.632935	-534.450317	202.567520	1652.341187	-666.859924	415.029358	1151.790894	-385.786224	-100.982857	1145.286499	-441.861572	305.388702	1138.766846	-339.370575	139.331711	1140.347046	-481.325287	175.135849	966.519287	619.485535	-8.077459	937.066101	627.927429	148.403275
-550.191833	229.582199	871.495239	-462.411652	91.137627	869.974548	-606.231018	194.948975	499.078339	-409.767029	-5.314167	502.910675	-558.460999	154.385773	89.095848	-538.352234	-64.864426	140.519775	-622.389832	285.038910	1372.079834	-458.801605	-8.394526	1367.505249	-521.385986	164.743698	1389.654785	-534.164551	202.269897	1652.375488	-667.213501	414.756653	1152.147339	-385.948639	-101.082802	1145.098389	-442.119293	305.322815	1139.198242	-339.943176	139.294769	1140.428589	-481.526947	175.016312	966.502319	619.344666	-8.077909	937.079407	627.814026	148.397675
-550.497314	229.272507	871.508179	-462.630371	90.960846	869.962463	-606.784668	194.883408	499.298828	-410.625336	-6.622467	503.074341	-558.536804	154.336670	89.096268	-539.931030	-67.628075	141.215393	-622.446838	284.676697	1372.293579	-458.604126	-8.625094	1367.407593	-521.095215	164.657227	1389.929321	-533.854004	201.939407	1652.391602	-667.570801	414.463501	1152.475342	-386.166595	-101.189201	1144.806396	-442.371368	305.160706	1139.617188	-340.521149	139.185379	1140.499268	-481.709717	174.836151	966.472534	619.198120	-8.096532	937.063904	627.712524	148.377625
-550.765991	229.037079	871.483093	-462.851349	90.752960	869.909424	-607.135193	194.617661	499.275665	-411.535645	-7.914263	503.241882	-558.615906	154.328613	89.054840	-541.522583	-70.550377	141.832977	-622.465881	284.371216	1372.515015	-458.364105	-8.825971	1367.245361	-520.977295	164.380753	1389.877686	-533.536011	201.590637	1652.404419	-667.886597	414.147705	1152.825073	-386.343353	-101.287117	1144.485229	-442.611633	304.912384	1139.927002	-340.953979	139.053619	1140.561646	-481.867432	174.662323	966.403442	619.062073	-8.085004	937.051086	627.649048	148.403107
-551.039429	228.727036	871.419922	-463.125519	90.502846	869.798096	-607.460266	194.358170	499.233612	-412.500122	-9.504288	503.361969	-558.638794	154.354919	89.042908	-542.634766	-73.419342	142.268829	-622.418579	284.069794	1372.666138	-458.037537	-9.046177	1367.059570	-520.950562	163.941391	1389.578247	-533.174988	201.192856	1652.379883	-668.095154	413.788971	1153.059937	-386.690765	-101.215973	1144.032227	-442.789215	304.632935	1140.127197	-341.322784	138.960510	1140.563965	-482.029053	174.427017	966.279907	618.922607	-8.080523	937.030090	627.577087	148.357513
-551.270447	228.436661	871.363953	-463.340240	90.217766	869.696167	-607.713379	194.151810	499.164673	-413.465332	-11.063355	503.552704	-558.681702	154.406052	88.981049	-543.606384	-76.303215	142.589874	-622.408325	283.664825	1372.759644	-457.767029	-9.333139	1366.884521	-520.640015	163.694580	1389.556763	-532.806519	200.812454	1652.335815	-668.220520	413.403168	1153.197021	-386.708954	-101.520813	1143.726074	-442.884613	304.335876	1140.188843	-341.639160	138.795502	1140.514282	-482.139954	174.182617	966.164856	618.751160	-8.130902	937.040283	627.486572	148.354202
-551.478455	228.155945	871.310364	-463.547241	89.892105	869.571533	-607.964600	193.894669	499.110657	-414.488342	-12.693701	503.696136	-558.725891	154.475830	88.942749	-544.413818	-79.230797	142.836060	-622.305908	283.257446	1372.828491	-457.464203	-9.655973	1366.679321	-520.410645	163.376602	1389.499512	-532.444275	200.368134	1652.302979	-668.275513	412.923615	1153.284546	-386.860352	-101.650581	1143.298584	-442.893127	304.017731	1140.171387	-341.906281	138.685989	1140.419556	-482.221710	173.906097	966.038452	618.591980	-8.139566	937.036377	627.395996	148.346786
-551.668335	227.787125	871.250977	-463.744507	89.524239	869.462830	-608.221191	193.642609	499.048828	-415.532837	-14.320695	503.823090	-558.739929	154.498764	88.924561	-545.112671	-82.180115	142.869583	-622.212158	282.825806	1372.886230	-457.204559	-10.112466	1366.490112	-520.018311	163.146561	1389.689941	-532.046875	199.872604	1652.258667	-668.275146	412.441406	1153.357910	-387.157959	-101.637093	1142.782837	-442.827942	303.611023	1140.125244	-342.084290	138.542419	1140.307983	-482.299133	173.576706	965.917542	618.431274	-8.166747	937.044128	627.296814	148.336349
-551.786011	227.478745	871.223083	-463.919586	89.188690	869.379456	-608.438110	193.398270	499.055939	-416.625549	-15.907773	503.891296	-558.779541	154.525208	88.935356	-545.449463	-84.965034	142.653183	-622.001831	282.429962	1372.971924	-456.876312	-10.533659	1366.319214	-519.971497	162.598541	1389.464966	-531.665466	199.323807	1652.234253	-668.226563	411.818268	1153.423950	-387.261047	-101.824196	1142.394043	-442.710388	303.158325	1140.072510	-342.265198	138.353241	1140.161865	-482.342346	173.268906	965.832214	618.289673	-8.159547	937.047607	627.244019	148.331360
-551.932251	227.116882	871.204590	-464.176636	88.736786	869.298401	-608.692139	193.166199	499.086090	-417.810699	-17.539608	503.987183	-558.843567	154.504822	88.914543	-545.755554	-87.893524	142.431717	-621.555725	282.118073	1373.101196	-456.385223	-10.855939	1366.236328	-519.757324	162.020844	1389.195679	-531.292114	198.728424	1652.233643	-668.137817	411.160461	1153.493286	-387.355530	-102.018982	1142.016113	-442.586731	302.636200	1140.041016	-342.428467	138.165115	1139.985840	-482.434052	172.858795	965.753479	618.145752	-8.144534	937.038940	627.155640	148.331131
-552.081543	226.737595	871.201904	-464.441956	88.253593	869.165649	-608.788635	192.866089	498.919373	-419.129425	-19.312525	504.072540	-558.878357	154.485733	88.890518	-545.893494	-90.754288	141.993362	-621.531921	281.504669	1373.128174	-456.311523	-11.530029	1366.047119	-519.648743	161.423355	1389.107788	-530.909302	198.094604	1652.232788	-668.050476	410.512909	1153.453857	-387.256714	-102.531502	1141.711182	-442.460815	302.097015	1139.973511	-342.596741	137.943512	1139.790405	-482.493378	172.399368	965.650391	617.987610	-8.130145	937.040405	627.062927	148.352219
-552.135254	226.384979	871.171997	-464.651215	87.815964	869.036865	-609.095276	192.710358	499.067230	-420.476624	-21.065849	504.120209	-558.955994	154.465347	88.882523	-545.716370	-93.438705	141.338364	-621.072693	281.158661	1373.184570	-455.863464	-11.957019	1365.920654	-519.263062	160.957993	1389.078247	-530.537598	197.412384	1652.252319	-667.925354	409.770325	1153.496826	-387.492126	-102.629539	1141.236328	-442.279785	301.558960	1139.847290	-342.747437	137.751511	1139.562988	-482.490448	171.983429	965.537903	617.843628	-8.116227	937.040161	626.992432	148.354919
-552.187805	225.874680	871.164246	-464.811981	87.300728	868.941833	-609.271606	192.463104	498.996155	-421.866394	-22.728796	504.164337	-558.987183	154.471664	88.849915	-545.488098	-96.166016	140.580078	-620.970642	280.544769	1373.200073	-455.804077	-12.643083	1365.719238	-518.995850	160.339020	1389.057495	-530.173401	196.686340	1652.258545	-667.810547	409.007965	1153.412476	-387.344238	-103.145050	1141.013916	-442.097565	300.960114	1139.751831	-342.923737	137.480637	1139.313721	-482.472382	171.468964	965.452820	617.674683	-8.098198	937.033081	626.905029	148.378571
-552.273254	225.524628	871.199158	-465.021332	86.792213	868.822632	-609.461365	192.241745	498.942963	-423.490936	-24.468636	504.264679	-559.027405	154.457397	88.814171	-545.090942	-98.800812	139.649292	-620.629211	280.016266	1373.263916	-455.534851	-13.274883	1365.579590	-518.754395	159.738647	1389.016235	-529.784912	195.911407	1652.270874	-667.676147	408.245483	1153.410400	-387.352234	-103.524612	1140.693359	-441.959625	300.213196	1139.678345	-342.925049	137.129883	1139.134277	-482.470825	170.987717	965.377991	617.550659	-8.089185	937.055420	626.820557	148.410416
-552.306885	225.182678	871.226013	-465.244385	86.299789	868.740723	-609.459595	191.959671	498.750946	-425.121582	-26.215506	504.333191	-559.004883	154.484680	88.793785	-544.429504	-101.284042	138.511856	-620.257080	279.459045	1373.354614	-455.259644	-13.866787	1365.511841	-518.594727	159.005371	1388.969238	-529.404236	195.082169	1652.344971	-667.528381	407.378876	1153.390015	-387.362549	-104.006653	1140.416016	-441.809814	299.401825	1139.629761	-342.877838	136.694427	1139.040161	-482.462433	170.530365	965.319092	617.428406	-8.035140	937.054565	626.745850	148.425476
-552.315369	224.761703	871.245178	-465.474945	85.735245	868.662170	-609.712585	191.764160	498.952881	-426.905029	-27.892244	504.364349	-559.040894	154.434860	88.810410	-543.811401	-103.758926	137.308899	-619.885376	278.894318	1373.505249	-454.999969	-14.559455	1365.438721	-518.325439	158.260422	1388.972290	-529.035156	194.185226	1652.405273	-667.336975	406.435699	1153.394165	-387.381531	-104.565498	1140.141724	-441.592010	298.450989	1139.649292	-342.765533	136.175293	1138.953491	-482.436554	170.004745	965.254211	617.316345	-7.985239	937.060364	626.670410	148.464859
-552.251099	224.193436	871.285339	-465.625458	85.105026	868.637573	-609.795227	191.565826	498.963715	-429.084717	-30.275177	504.502411	-559.059814	154.388687	88.802681	-543.084900	-106.156631	136.122330	-619.480896	278.218628	1373.653809	-454.704895	-15.260009	1365.368408	-518.052612	157.494263	1389.000488	-528.625977	193.236511	1652.495850	-667.138550	405.490173	1153.390991	-387.358673	-105.114151	1139.927979	-441.371948	297.450012	1139.614990	-342.606934	135.654648	1138.914795	-482.362915	169.387024	965.232361	617.181702	-7.980584	937.087830	626.592773	148.487976
-552.173157	223.691299	871.367310	-465.705109	84.368103	868.622559	-609.880615	191.320007	498.967102	-431.192322	-32.168018	504.610291	-559.109863	154.284134	88.824417	-542.165527	-108.432777	134.663712	-619.094910	277.542450	1373.834351	-454.437225	-16.020113	1365.333618	-517.757874	156.674744	1389.052734	-528.232300	192.245178	1652.562134	-666.874878	404.457916	1153.373901	-387.466675	-105.526649	1139.607178	-441.211945	296.389862	1139.670776	-342.301117	135.033737	1138.861938	-482.244507	168.720734	965.239746	617.044067	-7.950952	937.094299	626.508972	148.529343
-552.072510	223.272812	871.429260	-465.777557	83.705559	868.578918	-609.962646	191.043396	498.992950	-433.187012	-33.748322	504.633850	-559.111450	154.246735	88.806870	-540.930115	-110.462616	133.006622	-618.730957	276.894012	1373.995117	-454.197510	-16.857374	1365.221680	-517.365051	155.897293	1389.121216	-527.774902	191.183578	1652.604126	-666.624756	403.461212	1153.389038	-387.422852	-106.253601	1139.423462	-441.028290	295.160126	1139.751831	-342.002258	134.345627	1138.814697	-482.108154	168.125534	965.222961	616.942871	-8.046716	937.105347	626.508545	148.587067
-551.887573	222.776489	871.455566	-465.911865	83.060211	868.542480	-609.717529	190.717804	498.756134	-435.252625	-35.209133	504.612946	-559.022827	154.242752	88.784775	-539.277222	-112.323250	131.239639	-618.280151	276.124146	1374.136841	-453.952301	-17.706472	1365.138184	-517.220398	154.946228	1389.065186	-527.312988	190.121399	1652.621826	-666.303467	402.368134	1153.383423	-387.305176	-107.112076	1139.227173	-440.840454	294.009186	1139.807739	-341.713104	133.616013	1138.753174	-481.944031	167.521225	965.183838	616.851196	-7.989105	937.088562	626.415466	148.598419
-551.720154	222.671021	871.547485	-466.024750	82.446472	868.488281	-609.899414	190.503922	499.060242	-437.452087	-36.668034	504.641479	-559.066101	154.119339	88.758621	-537.774536	-114.100220	129.456848	-617.860962	275.381195	1374.274170	-453.754578	-18.593504	1365.131226	-517.025757	154.009430	1389.069092	-526.793274	188.991257	1652.641846	-665.983215	401.326904	1153.333618	-387.216766	-107.893768	1139.059448	-440.613617	292.696442	1140.065186	-341.303406	132.828430	1138.665527	-481.759308	167.052414	965.174683	616.715942	-7.900053	937.073242	626.235046	148.546005
-551.504028	222.084915	871.690308	-466.085358	81.579178	868.508606	-609.905151	190.248428	499.106293	-439.676361	-38.089096	504.758026	-559.072815	154.014557	88.761559	-536.075012	-115.723900	127.690971	-617.403931	274.503540	1374.401367	-453.573151	-19.594437	1365.098267	-516.848816	153.036072	1389.133057	-526.234497	187.846878	1652.662354	-665.629150	400.178467	1153.330200	-387.165466	-108.818161	1138.910522	-440.475708	291.262756	1140.481445	-340.870178	131.963135	1138.599609	-481.549072	166.241486	965.231201	616.719238	-7.719446	936.981750	626.195984	148.649017
-551.194946	221.472885	871.809143	-466.111115	80.847038	868.515198	-609.897461	189.929337	499.098419	-441.817505	-39.274231	504.719025	-559.098511	153.861847	88.773445	-534.095398	-117.174652	125.850693	-616.989441	273.647034	1374.549805	-453.455078	-20.611874	1365.097900	-516.597534	151.964722	1389.183350	-525.575562	186.642853	1652.627563	-665.201660	399.032318	1153.292480	-387.109161	-109.716064	1138.787109	-440.319977	289.747070	1141.176514	-340.423431	131.073608	1138.511841	-481.279938	165.493958	965.268738	616.638428	-7.692179	936.937927	626.135437	148.684540
-550.919922	220.843582	871.915161	-466.117188	79.881126	868.506226	-609.790405	189.611893	499.117157	-443.961517	-40.499325	504.774078	-559.075989	153.707397	88.793884	-532.270569	-118.649643	124.075241	-616.555908	272.747650	1374.675293	-453.259155	-21.788645	1365.213745	-516.393188	150.874695	1389.259033	-524.849121	185.459076	1652.617920	-664.716187	397.852875	1153.232544	-387.024445	-110.719292	1138.706055	-440.157227	288.088562	1142.315063	-339.912903	130.049088	1138.387817	-481.003510	164.616089	965.288330	616.521729	-7.751226	936.957397	626.060730	148.653580
-550.484619	220.014862	871.999634	-466.008575	78.899872	868.515076	-609.626770	189.282104	499.122498	-446.006775	-41.474346	504.707214	-559.071716	153.579132	88.785477	-530.097412	-119.831955	122.156799	-616.160156	271.820770	1374.824341	-453.307434	-22.857388	1365.081543	-516.145325	149.747055	1389.291260	-524.074829	184.245590	1652.558350	-664.342041	396.743378	1153.201660	-386.978973	-111.751350	1138.520508	-440.113708	285.889038	1143.215332	-339.340027	129.041397	1138.273438	-480.614563	163.651703	965.309937	616.458557	-7.759121	936.892639	626.014038	148.786606
-550.047974	219.221436	872.043640	-465.837158	77.912704	868.505371	-609.463928	189.008896	499.148132	-447.830780	-42.364006	504.576630	-559.063416	153.466141	88.803459	-527.995300	-120.906151	120.369110	-615.761719	270.859100	1374.930664	-453.141968	-24.166002	1365.246338	-515.904419	148.592285	1389.344116	-523.219727	183.020050	1652.450928	-663.889343	395.533112	1153.108276	-386.985443	-112.776413	1138.379883	-440.035614	284.163635	1144.457642	-338.696503	127.901299	1138.167725	-480.213104	162.712540	965.305969	616.344543	-7.766532	936.829468	625.930481	148.796021
-549.601013	218.503021	872.126831	-465.767487	76.821251	868.483887	-609.258606	188.695663	499.199829	-449.653564	-43.112274	504.364868	-559.043396	153.368073	88.792496	-525.983398	-121.788681	118.600807	-615.314209	269.849121	1375.005859	-453.136932	-25.446556	1365.222778	-515.690308	147.439316	1389.381836	-522.312561	181.822006	1652.324341	-663.333008	394.272705	1153.022217	-387.080444	-113.960472	1138.234131	-439.860291	282.792175	1145.890747	-338.130188	126.716095	1138.102295	-479.827087	161.702393	965.315063	616.200745	-7.933681	936.853577	625.887756	148.870010
-549.079712	217.562622	872.244446	-465.681458	75.709526	868.502747	-608.669983	188.001053	498.906219	-451.331848	-43.681110	504.149963	-558.984863	153.311707	88.744690	-524.770325	-122.470322	117.071426	-614.881714	268.789673	1375.095337	-453.166351	-26.725786	1365.203125	-515.442383	146.259735	1389.436279	-521.362732	180.603439	1652.167603	-662.830750	393.027740	1152.959717	-387.004944	-115.257240	1138.131836	-439.690308	281.042664	1147.258911	-337.477631	125.455101	1138.065308	-479.405457	160.577682	965.363159	616.054138	-8.058661	936.916504	625.759155	148.804428
-548.604309	216.798340	872.349487	-465.612030	74.553818	868.494751	-608.701111	187.825027	499.139099	-452.936737	-44.093716	503.878052	-559.042603	153.201584	88.790428	-524.765503	-123.184097	116.075539	-614.435669	267.726624	1375.213379	-453.183228	-28.134888	1365.243286	-515.192383	145.034363	1389.477417	-520.371094	179.390793	1652.015625	-662.354004	391.687073	1152.926392	-387.482361	-116.400856	1137.848999	-439.424561	279.211060	1148.611084	-336.908905	124.142700	1138.049438	-479.007294	159.497864	965.392151	615.932922	-8.171185	936.965881	625.725586	148.732040
-548.073853	215.747879	872.476440	-465.482941	73.340057	868.535156	-608.410217	187.501282	499.143066	-454.094025	-44.379883	503.541962	-559.030640	153.096481	88.796394	-525.611816	-123.684235	115.388863	-613.963196	266.519409	1375.360718	-453.243530	-29.603437	1365.239136	-514.976074	143.745956	1389.543945	-519.364563	178.200073	1651.853027	-661.836792	390.275208	1152.890137	-387.792206	-117.691322	1137.660156	-439.067749	277.221191	1149.956787	-336.149597	122.678970	1137.996948	-478.587799	158.265335	965.463745	615.789612	-8.180687	936.973816	625.528809	148.640121
-547.532837	214.760620	872.569275	-465.325348	72.062683	868.588196	-607.848511	186.830688	499.032837	-455.221191	-44.585316	503.233948	-559.019897	152.985550	88.777702	-526.916077	-124.100281	114.996071	-613.533508	265.394104	1375.491211	-453.318115	-31.105751	1365.279907	-514.689514	142.364105	1389.599854	-518.314331	176.994415	1651.677979	-661.271118	388.844177	1152.965210	-388.168243	-119.053856	1137.438599	-438.648468	275.475281	1151.230469	-335.482941	121.184303	1137.898682	-478.171722	157.041565	965.529968	615.688232	-8.175600	936.956177	625.424377	148.617371
-547.026489	213.803543	872.800476	-465.296265	70.892853	868.620361	-607.408203	186.415329	499.066010	-456.408356	-45.002022	503.048462	-559.022156	152.878342	88.792839	-527.809937	-124.208580	114.543701	-613.069275	264.154785	1375.647705	-453.358307	-32.705753	1365.233032	-514.391968	141.035065	1389.708618	-517.248901	175.838013	1651.501221	-660.659119	387.343536	1152.980103	-388.718170	-120.433548	1137.162476	-438.217865	273.946350	1152.482666	-334.864227	119.682922	1137.726563	-477.806610	155.786942	965.659973	615.558838	-8.152793	936.955505	625.256653	148.457916
-546.516113	212.744827	872.953125	-465.232239	69.649712	868.702148	-607.115051	186.082733	499.205872	-457.750641	-45.634178	502.963074	-559.047913	152.800507	88.793907	-528.438538	-124.164742	113.988914	-612.622742	262.915741	1375.819336	-453.477936	-34.312092	1365.233887	-514.055115	139.600800	1389.816284	-516.180847	174.671997	1651.301025	-659.986938	385.812988	1153.033569	-389.287720	-121.826881	1136.900757	-437.654510	272.290375	1153.663574	-334.096436	118.001427	1137.541382	-477.462830	154.515411	965.777222	615.556274	-8.389992	936.962463	625.399658	148.783203
-546.020874	211.640488	873.093201	-465.190674	68.379509	868.762024	-606.658630	185.646286	499.254913	-459.465454	-46.742924	503.145233	-559.080139	152.715027	88.793640	-529.347168	-124.287056	113.411247	-612.115662	261.611267	1375.975830	-453.558502	-35.991444	1365.168457	-513.732666	138.113892	1389.927368	-515.119324	173.490646	1651.106201	-659.317566	384.306122	1153.114746	-389.923767	-123.298058	1136.634766	-437.089691	270.670776	1154.782593	-333.285828	116.158714	1137.337158	-477.132477	153.204529	965.875916	615.410461	-8.418195	936.952576	625.228882	148.852921
-545.496338	210.551636	873.267822	-464.983154	67.034813	868.909546	-606.177002	185.171799	499.268280	-461.389954	-47.971592	503.307770	-559.046204	152.637451	88.803421	-529.969421	-124.433334	112.817749	-611.610291	260.310394	1376.173706	-453.654541	-37.682739	1365.147705	-513.267151	136.651047	1390.124146	-514.112122	172.309067	1650.922607	-658.603455	382.735779	1153.186523	-390.643829	-124.787201	1136.346313	-436.527924	269.075195	1155.785889	-332.708832	114.409790	1137.103638	-476.772034	151.879807	966.053589	615.250854	-8.383636	936.938965	624.969299	148.916855
-545.007385	209.438980	873.508301	-464.906677	65.744751	868.970764	-605.809875	184.774399	499.316467	-463.658844	-49.479603	503.601105	-559.097595	152.496124	88.819809	-530.611023	-124.799835	112.168968	-610.988403	259.031708	1376.386841	-453.705719	-39.438026	1365.108521	-513.012390	135.017517	1390.168945	-513.116943	171.087433	1650.753662	-657.857910	381.135590	1153.261475	-391.452759	-126.330818	1136.094360	-435.907776	267.532532	1156.685791	-332.096436	112.484276	1136.877808	-476.431519	150.494064	966.212341	615.113525	-8.399847	936.926208	624.724426	149.124908
-544.520996	208.192429	873.686462	-464.816132	64.366959	869.106750	-605.301941	184.235580	499.372070	-465.925140	-51.062714	503.918274	-559.135315	152.383469	88.837189	-531.063965	-125.277870	111.455414	-610.421753	257.663696	1376.619507	-453.805939	-41.272202	1365.063965	-512.508118	133.489700	1390.390015	-512.140259	169.854767	1650.611694	-657.122375	379.546997	1153.336914	-392.304230	-127.971893	1135.772461	-435.298676	265.937958	1157.504150	-331.428772	110.416916	1136.724609	-476.140503	149.064728	966.384460	614.925293	-8.358735	936.899231	624.489685	149.060806
-544.057861	207.104294	873.899231	-464.558929	62.905754	869.233887	-604.768616	183.676544	499.442841	-468.160004	-52.426052	504.241425	-559.140625	152.266525	88.830193	-531.370483	-125.651917	110.743500	-609.742065	256.262848	1376.827271	-453.955170	-43.112900	1365.019287	-512.093811	131.915817	1390.555420	-511.216003	168.557190	1650.498657	-656.356323	378.021179	1153.466431	-393.197510	-129.732010	1135.453979	-434.746552	264.218170	1158.234253	-331.049011	108.341446	1136.683716	-475.778717	147.660172	966.571289	614.789917	-8.381795	936.891113	624.245239	149.374008
-543.641846	205.884567	874.140381	-464.490112	61.558411	869.322510	-604.396729	183.279831	499.515839	-470.010162	-53.877773	504.498016	-559.162659	152.125641	88.854599	-531.719788	-125.939201	110.135597	-609.079224	254.957825	1377.066406	-454.017548	-45.019367	1364.983765	-511.828125	130.228546	1390.603638	-510.339966	167.229889	1650.385742	-655.573975	376.472076	1153.625488	-393.959961	-131.616562	1135.253296	-434.155090	262.529907	1158.852539	-330.614685	106.131851	1136.594727	-475.505585	146.212799	966.748657	614.620667	-8.306792	936.872925	624.065430	149.326263
-543.338135	204.612076	874.276306	-464.733459	60.138103	869.425293	-603.864624	182.747681	499.511536	-471.500671	-55.151787	504.561768	-559.107361	152.072021	88.843933	-532.148376	-126.134674	109.642532	-608.348145	253.593521	1377.255127	-454.132141	-46.848476	1364.935303	-511.294281	128.597916	1390.753662	-509.497559	165.898941	1650.291992	-654.744019	374.969543	1153.755127	-395.155823	-133.268890	1134.919922	-433.605408	260.663544	1159.401855	-330.200653	103.988243	1136.519653	-475.422028	144.752777	966.866821	614.477356	-8.276246	936.840271	623.808167	149.432831
-542.956909	203.331329	874.441345	-464.527405	58.658215	869.467712	-603.392212	182.167450	499.562561	-472.662445	-56.115864	504.568481	-559.139404	151.945343	88.835747	-532.426392	-126.164497	109.072914	-607.567078	252.196777	1377.472290	-454.179382	-48.732647	1364.882935	-510.972992	126.867119	1390.821045	-508.689392	164.505692	1650.236694	-653.878174	373.503387	1153.928955	-395.880920	-135.256378	1134.657227	-433.010925	258.728607	1159.641846	-329.823914	101.731895	1136.421265	-475.089722	143.261078	966.973328	614.274658	-8.278238	936.752075	623.208008	149.706680
-542.622131	202.001862	874.651672	-464.521942	57.141010	869.498352	-603.004883	181.651642	499.693451	-473.685547	-57.055271	504.496246	-559.105286	151.858932	88.859665	-532.717957	-126.234619	108.605949	-606.789368	250.821716	1377.725464	-454.304565	-50.683102	1364.896240	-510.413269	125.196442	1391.055542	-507.929199	163.011261	1650.185791	-652.971558	371.996735	1154.131104	-397.107971	-136.954391	1134.326660	-432.450653	256.711761	1159.875366	-329.514404	99.460693	1136.416016	-474.849121	141.676880	967.093140	614.103577	-8.199907	936.721558	622.959656	149.444427
-542.207092	200.639404	874.765198	-464.404358	55.576603	869.510620	-602.465027	180.964951	499.673920	-474.671204	-57.838528	504.388550	-559.109680	151.704803	88.862251	-532.739502	-126.264885	107.876968	-605.997925	249.377121	1377.938843	-454.379730	-52.609711	1364.907227	-510.080383	123.407646	1391.126587	-507.178253	161.491043	1650.195801	-652.026306	370.534698	1154.321655	-398.102448	-138.903748	1134.129883	-431.870667	254.588257	1160.031494	-329.183319	97.134766	1136.288818	-474.535828	140.096558	967.156677	613.937073	-8.133836	936.679565	622.590759	149.417664
-541.891052	199.346588	874.912476	-464.329071	54.034737	869.552185	-602.072144	180.424805	499.758667	-475.652283	-58.593826	504.294006	-558.902161	151.507782	88.942490	-532.779541	-126.228630	107.306328	-605.154907	247.955521	1378.151611	-454.512817	-54.546436	1364.956421	-509.621063	121.656845	1391.250732	-506.497894	159.926865	1650.188843	-651.019409	369.072968	1154.538208	-398.912567	-140.991638	1134.010986	-431.291901	252.428375	1160.013428	-328.959412	94.778053	1136.202393	-474.298706	138.563919	967.253052	613.835205	-8.142883	936.661987	622.271790	149.625381
-541.616272	197.919556	875.093994	-464.413361	52.381008	869.610168	-601.711182	179.811188	499.800476	-476.770752	-59.471210	504.278076	-559.255127	151.450348	88.867691	-532.918701	-126.239159	106.700294	-604.313354	246.463211	1378.345703	-454.640137	-56.506031	1364.972290	-509.227203	119.941566	1391.348633	-505.792938	158.301147	1650.204346	-650.032410	367.694122	1154.789429	-400.103699	-142.892822	1133.819580	-430.710846	250.120438	1159.868408	-328.859833	92.355339	1136.129150	-474.111664	136.902527	967.359924	613.687927	-8.097116	936.661804	621.972107	149.565994
-541.365173	196.444443	875.176636	-464.550446	50.806393	869.586853	-601.407471	179.136765	499.871246	-477.822144	-60.465637	504.155365	-559.316040	151.347046	88.849136	-532.915466	-126.180717	106.094650	-603.512695	245.018539	1378.490601	-454.773346	-58.417618	1365.000610	-508.837189	118.183777	1391.431519	-505.163483	156.651154	1650.204834	-648.960632	366.305847	1154.966431	-401.077881	-144.964493	1133.723755	-430.073059	247.900940	1159.656250	-328.668793	89.999306	1135.969604	-473.946411	135.281372	967.368469	613.609802	-8.058702	936.644470	621.737915	149.567642
-541.097046	194.999466	875.264038	-464.549500	49.072704	869.518982	-601.014709	178.571243	499.878937	-478.900299	-61.358906	504.034393	-559.305969	151.284241	88.824394	-532.990845	-126.024750	105.399826	-602.670044	243.563065	1378.589111	-454.915558	-60.354538	1365.024902	-508.381927	116.410942	1391.473389	-504.544617	154.908417	1650.179688	-647.840393	364.929077	1155.092773	-401.784973	-147.162399	1133.629761	-429.440582	245.666824	1159.345703	-328.602936	87.519951	1135.814941	-473.697296	133.575714	967.357361	613.473328	-8.006768	936.636292	621.451294	149.626419
-540.727478	193.559525	875.298279	-464.559113	47.410469	869.368225	-600.762634	177.890411	499.848175	-479.998108	-62.344410	503.878052	-559.356750	151.204285	88.826149	-533.214966	-125.874840	104.696182	-601.872437	242.006836	1378.680298	-454.995117	-62.338997	1364.997803	-507.845978	114.607956	1391.540283	-503.905487	153.117676	1650.166992	-646.693298	363.596924	1155.221436	-402.605621	-149.278305	1133.561035	-428.695435	243.411972	1159.065063	-328.411621	84.997322	1135.510986	-473.444519	131.849274	967.297913	613.327576	-7.952714	936.606506	621.123169	149.683502
-540.341736	192.037216	875.372803	-464.529449	45.745190	869.286377	-600.411072	177.122894	499.908051	-481.076202	-63.237778	503.600830	-559.383667	151.098419	88.830353	-533.423889	-125.711906	103.980461	-600.997070	240.550064	1378.800903	-455.095184	-64.232124	1364.999146	-507.541138	112.776436	1391.461548	-503.295166	151.328506	1650.171997	-645.503357	362.214935	1155.313110	-403.636230	-151.263672	1133.359131	-427.976501	241.221313	1158.707031	-328.152466	82.557480	1135.198853	-473.136597	130.124344	967.278992	613.199341	-7.874186	936.596252	620.790955	149.702713
-539.921387	190.405823	875.426697	-464.453522	43.880074	869.238770	-600.001099	176.306656	499.916687	-482.164185	-64.239685	503.405121	-559.408447	150.985031	88.805962	-533.581055	-125.402344	103.222984	-600.173157	238.948959	1378.853149	-455.162323	-66.229683	1364.990234	-507.133698	110.968925	1391.480957	-502.699768	149.472519	1650.170654	-644.322510	360.886353	1155.410156	-404.361572	-153.497818	1133.250732	-427.219116	239.142548	1158.453491	-328.022827	79.943405	1135.004639	-472.817200	128.260620	967.273682	613.069885	-7.791415	936.594971	620.525330	149.640793
-539.591248	188.837082	875.511230	-464.511292	42.074741	869.186523	-599.705383	175.603653	499.919342	-483.355530	-65.417114	503.129425	-559.433655	150.914017	88.783943	-533.771301	-125.102760	102.457298	-599.382568	237.436417	1378.833374	-455.319366	-68.198624	1364.971436	-506.593597	109.212288	1391.565552	-502.146423	147.593750	1650.147217	-643.169312	359.566528	1155.468140	-404.897095	-155.926086	1133.307617	-426.474121	237.116135	1158.020630	-327.846954	77.304619	1134.723022	-472.607269	126.427513	967.283997	613.003113	-7.737198	936.605652	620.312561	149.626114
-539.310242	187.360016	875.577515	-464.722534	40.287815	869.069824	-599.503479	174.775589	499.977417	-484.702362	-66.647781	502.813232	-559.565247	150.796295	88.757378	-534.123413	-124.855362	101.645836	-598.603760	235.841141	1378.790649	-455.460388	-70.184898	1364.943115	-506.216431	107.391335	1391.543213	-501.599731	145.735321	1650.085205	-642.037598	358.260223	1155.485107	-405.604584	-158.239182	1133.188232	-425.720276	235.100006	1157.692505	-327.634247	74.769753	1134.378418	-472.448181	124.619560	967.240356	612.908813	-7.724927	936.620728	620.140442	149.613937
-538.995972	185.702194	875.588257	-464.709259	38.338207	868.884399	-599.564941	174.294891	500.078186	-486.000153	-67.771423	502.491699	-559.718445	150.681061	88.709908	-534.280457	-124.485329	100.784355	-597.820984	234.263565	1378.668945	-455.565735	-72.207123	1364.825928	-505.798126	105.544991	1391.484009	-501.087677	143.827103	1650.035034	-640.898560	356.931915	1155.424927	-406.201843	-160.530777	1133.079712	-424.900543	233.221390	1157.287598	-327.447266	72.119621	1134.069946	-472.180756	122.660652	967.138184	612.804504	-7.702833	936.619263	619.917908	149.617966
-538.681274	184.062820	875.540833	-465.001770	36.637878	868.641724	-599.172363	173.332108	499.916901	-487.412354	-68.947563	502.041107	-559.727722	150.629181	88.642036	-534.590637	-124.138794	99.881096	-597.038940	232.639862	1378.558594	-455.704590	-74.207748	1364.709351	-505.432892	103.644188	1391.357422	-500.495239	141.926880	1649.945557	-639.723450	355.636719	1155.330444	-406.985901	-162.693329	1132.894409	-424.120239	231.284698	1156.926392	-327.095306	69.589691	1133.636597	-472.028168	120.810341	966.968872	612.651978	-7.637782	936.603882	619.654907	149.631271
-538.335510	182.349350	875.477905	-465.015015	34.569820	868.404602	-599.023438	172.645721	499.985748	-488.852081	-70.186150	501.676422	-559.773865	150.585968	88.646324	-534.760193	-123.775887	98.965942	-596.362061	230.997467	1378.408325	-455.856171	-76.312851	1364.558594	-505.062988	101.728546	1391.212646	-499.972656	140.019318	1649.863892	-638.526489	354.274536	1155.247925	-407.301147	-165.144592	1132.798584	-423.301483	229.324646	1156.691528	-326.718109	66.910545	1133.204834	-471.719971	118.782028	966.789185	612.485535	-7.581953	936.578796	619.392700	149.610962
-537.996826	180.575043	875.457947	-465.008118	32.491779	868.139893	-598.839783	171.739014	500.048279	-490.334198	-71.305603	501.319397	-559.835144	150.475922	88.599091	-534.980225	-123.396446	98.030754	-595.492859	229.341370	1378.311646	-455.872772	-78.337883	1364.465698	-504.765289	99.746826	1390.988159	-499.337708	138.092148	1649.778931	-637.336914	352.917572	1155.203613	-407.960205	-167.221985	1132.633301	-422.501495	227.299271	1156.357178	-326.277893	64.315460	1132.837891	-471.421722	116.673637	966.626831	612.321289	-7.550496	936.595886	619.146057	149.620224
-537.725830	178.759979	875.471802	-465.247955	30.585066	867.900024	-598.565063	170.880966	500.052002	-491.992126	-72.463470	500.953827	-559.852844	150.389832	88.612450	-535.317383	-123.157753	97.153961	-594.762451	227.619690	1378.148071	-456.046112	-80.456436	1364.356201	-504.394073	97.795235	1390.871094	-498.754761	136.170792	1649.677612	-636.177368	351.571930	1155.090454	-408.449219	-169.516586	1132.463135	-421.682800	225.223785	1156.061768	-325.896423	61.663479	1132.575195	-471.264343	114.611031	966.490051	612.173279	-7.530831	936.604309	618.946838	149.587967
-537.427185	176.937805	875.435059	-465.361511	28.493105	867.630310	-598.420532	170.032547	500.102051	-493.754669	-73.647026	500.623871	-559.917542	150.275467	88.566498	-535.631165	-122.986115	96.289383	-593.999512	225.873932	1377.994141	-456.136780	-82.600731	1364.278442	-503.985260	95.802612	1390.712402	-498.147369	134.237701	1649.564209	-634.997131	350.153198	1155.040161	-408.774750	-171.909821	1132.447388	-420.903381	223.118942	1155.822754	-325.482208	59.011017	1132.286377	-471.048370	112.464088	966.317139	612.027893	-7.481071	936.596375	618.751038	149.491257
-537.248596	175.049896	875.418274	-465.607574	26.421837	867.400085	-598.161194	169.027725	500.034637	-495.525146	-74.754539	500.287079	-559.952759	150.157837	88.497696	-535.898682	-123.008018	95.414742	-593.220215	224.070343	1377.809326	-456.241058	-84.732742	1364.197510	-503.618195	93.833191	1390.532104	-497.557770	132.341919	1649.416992	-633.814819	348.695892	1154.925903	-409.235352	-174.164688	1132.291748	-420.114197	221.019775	1155.477173	-325.048553	56.395077	1132.006958	-470.889526	110.345039	966.145996	611.852478	-7.434302	936.620850	618.515381	149.490311
-536.982483	173.189148	875.319702	-465.750366	24.379465	867.007935	-597.827271	167.992081	499.912262	-497.267517	-75.928680	499.970947	-559.945313	150.072556	88.422119	-536.061340	-123.129829	94.601212	-592.469360	222.272720	1377.599487	-456.334045	-86.925629	1364.076538	-503.104675	91.896866	1390.433960	-496.948730	130.456467	1649.260132	-632.623840	347.184906	1154.763428	-409.880219	-176.276840	1132.110718	-419.342865	218.818375	1155.202637	-324.555511	53.876785	1131.653564	-470.756744	108.144928	965.902527	611.672180	-7.417722	936.608337	618.297302	149.485199
-536.694580	171.254242	875.254150	-465.807739	22.257942	866.698608	-597.635986	166.991928	499.935913	-498.954895	-77.164719	499.804718	-559.926819	149.922867	88.374008	-536.265320	-123.450508	93.835800	-591.666748	220.438492	1377.393555	-456.351837	-89.125267	1364.014526	-502.788300	89.845009	1390.207764	-496.316376	128.578888	1649.128906	-631.403809	345.596619	1154.589600	-410.142822	-178.654938	1132.082520	-418.499908	216.594772	1154.846680	-324.155640	51.217583	1131.348755	-470.531586	105.932320	965.697571	611.468628	-7.387075	936.601990	618.039429	149.534180
-536.551453	169.058365	875.254272	-465.824677	19.847708	866.536804	-597.413025	165.914429	499.879700	-500.578278	-78.559181	499.743347	-559.618896	149.639954	88.283401	-536.290894	-123.782967	93.221474	-590.827698	218.616302	1377.211426	-456.393433	-91.304291	1363.995972	-502.307770	87.755798	1390.054321	-495.659912	126.705498	1649.044312	-630.164490	343.854950	1154.390747	-410.600891	-180.879211	1131.947510	-417.669464	214.334106	1154.578979	-323.735413	48.569279	1131.113159	-470.300232	103.562897	965.568420	611.249268	-7.340454	936.571594	617.724609	149.584778
-536.266357	167.090088	875.184692	-465.938599	17.787468	866.288879	-597.210083	164.860489	499.912628	-502.059753	-80.065384	499.813019	-559.838989	149.534775	88.310158	-536.322327	-124.249519	92.719406	-590.000488	216.786575	1377.064453	-456.416840	-93.550362	1363.983887	-501.850494	85.643166	1389.954224	-494.991882	124.832314	1648.994629	-628.934937	342.096344	1154.216675	-411.009155	-183.101578	1131.882935	-416.831177	211.973984	1154.263062	-323.242798	45.981995	1130.800415	-470.184662	101.361023	965.417725	611.039490	-7.214311	936.553894	617.456909	149.691971
-536.198669	164.886902	875.285156	-465.990936	15.383543	866.249084	-596.961670	163.690048	499.799896	-503.445007	-81.685936	500.107544	-559.781067	149.330841	88.279228	-536.431580	-124.744049	92.382401	-589.232056	214.904739	1376.958862	-456.401825	-95.834358	1364.067017	-501.392487	83.536613	1389.952515	-494.352478	122.975861	1648.976074	-627.765564	340.211121	1154.048218	-411.493866	-185.324066	1131.862549	-415.970673	209.649368	1153.974854	-322.782745	43.395302	1130.562012	-470.011749	99.012489	965.398193	610.798645	-7.134294	936.553467	617.168274	149.752991
-536.016296	162.835556	875.277954	-466.005005	13.145123	866.179138	-596.702881	162.459763	499.792389	-504.738556	-83.406090	500.536407	-559.628906	149.099823	88.275284	-536.432739	-125.146530	92.152367	-588.552551	212.904068	1376.915161	-456.424622	-98.047867	1364.221313	-500.940735	81.440544	1390.003174	-493.586487	121.104485	1649.050781	-626.617249	338.252289	1153.842529	-411.938141	-187.575851	1131.879028	-415.139221	207.205795	1153.698730	-322.397430	40.704090	1130.351929	-469.924469	96.777023	965.367004	610.594543	-7.084178	936.556580	616.836914	149.617569
-536.019226	160.566818	875.420959	-466.262238	10.922393	866.344116	-596.544800	161.316269	499.729614	-505.967255	-85.277611	501.007355	-559.462830	148.906586	88.252579	-536.370117	-125.596855	92.019524	-587.769104	211.092331	1376.834351	-456.453857	-100.316818	1364.374023	-500.169189	79.465279	1390.317139	-492.935425	119.243607	1649.099243	-625.481384	336.157379	1153.683472	-412.490448	-189.796539	1131.948730	-414.348053	204.668137	1153.487183	-321.935333	38.088375	1130.117554	-469.892517	94.574089	965.463623	610.349976	-7.000275	936.575195	616.530151	149.656662
-535.962524	158.431229	875.596436	-466.367645	8.639853	866.551270	-596.320923	160.116013	499.687927	-507.106293	-87.129143	501.558319	-559.237305	148.668091	88.226364	-536.258423	-126.133606	91.855263	-587.006042	209.314850	1376.853882	-456.373077	-102.572411	1364.624023	-499.812439	77.353706	1390.315308	-492.183472	117.365570	1649.206421	-624.384521	333.966888	1153.523682	-413.081543	-191.999649	1132.046875	-413.520782	202.085464	1153.304932	-321.496307	35.448753	1129.887817	-469.852509	92.373756	965.632874	610.130676	-6.910223	936.566284	616.255005	149.755157
-535.972534	156.250931	875.716431	-466.414459	6.268647	866.804565	-596.108276	158.832367	499.641846	-508.226868	-88.907295	502.057434	-558.941895	148.362167	88.220284	-536.078186	-126.562408	91.650230	-586.294678	207.439301	1376.976685	-456.317383	-104.767204	1364.950806	-499.250702	75.296822	1390.550781	-491.511658	115.499237	1649.349976	-623.316833	331.648926	1153.412964	-413.713379	-194.182373	1132.185181	-412.684418	199.428085	1153.100708	-320.984528	32.697540	1129.693726	-469.910583	90.149078	965.824585	609.892639	-6.798358	936.569641	615.906372	150.020752
-536.289246	154.182312	875.951660	-467.473663	4.348066	867.209900	-595.888245	157.478210	499.505035	-509.522064	-90.872604	502.434692	-558.645813	147.939911	88.235039	-536.174377	-127.100800	91.555801	-585.609802	205.538193	1377.131836	-456.238037	-106.959274	1365.288086	-498.721619	73.250847	1390.748291	-490.794495	113.583984	1649.540649	-622.315308	329.248047	1153.333740	-414.314850	-196.462585	1132.357422	-411.963226	196.641052	1153.028442	-320.415710	29.943462	1129.394409	-470.459503	88.182304	966.096130	609.646362	-6.630086	936.563354	615.549744	150.316360
-536.180847	151.737793	876.137817	-466.805969	1.537448	867.482483	-595.526306	156.123734	499.436554	-510.441467	-92.435005	502.918457	-558.225342	147.562332	88.202759	-535.929077	-127.459915	91.382484	-584.916443	203.693802	1377.336182	-456.093689	-109.167336	1365.651001	-498.338837	71.166130	1390.958740	-490.057190	111.647980	1649.767334	-621.317444	326.649048	1153.315063	-415.008575	-198.593353	1132.607788	-411.157867	193.807053	1153.071533	-319.772644	27.151146	1129.156372	-470.071320	85.705307	966.311096	609.411011	-6.500755	936.568298	615.226990	150.579422
-536.392700	149.463013	876.400879	-467.097961	-0.772565	867.895386	-595.246948	154.747452	499.273407	-511.454193	-94.156731	503.228027	-557.807434	147.091049	88.173729	-535.796570	-127.740631	91.224159	-584.200073	201.895370	1377.565308	-455.956024	-111.263588	1366.092529	-497.624481	69.214951	1391.248535	-489.287781	109.689758	1650.018555	-620.337402	324.094025	1153.223755	-415.671936	-200.790604	1132.822632	-410.355682	190.932449	1153.117798	-319.070526	24.336058	1128.786255	-470.261292	83.518593	966.618286	609.172607	-6.388823	936.553345	614.938599	150.740814
-536.841553	147.310959	876.593018	-468.127838	-2.775667	868.180176	-594.987549	153.302567	499.112579	-512.397400	-95.836235	503.429291	-557.417358	146.540802	88.107155	-535.664917	-128.020264	91.097557	-583.525574	200.048172	1377.821899	-455.872040	-113.424225	1366.420776	-496.888458	67.311813	1391.645508	-488.618286	107.771919	1650.270874	-619.409424	321.399597	1153.057861	-416.388794	-202.962814	1133.054199	-409.619781	187.970917	1153.201660	-318.377655	21.460535	1128.477661	-470.846161	81.460297	966.803223	608.904602	-6.291859	936.553467	614.628113	150.830994
-537.140991	144.916168	876.721497	-468.569275	-5.184815	868.474487	-594.667603	151.946686	498.906982	-513.224854	-97.372177	503.658081	-556.961487	146.053146	88.067299	-535.542969	-128.318619	91.019783	-582.722473	198.290649	1378.012573	-455.667114	-115.481903	1366.777954	-496.487183	65.241859	1391.649536	-487.826233	105.788544	1650.545044	-618.527649	318.760254	1152.914429	-417.222046	-205.075623	1133.224121	-408.940674	185.039902	1153.104614	-317.577850	18.626396	1128.061401	-471.144714	79.166573	966.979919	608.643921	-6.186187	936.532043	614.290466	150.901031
-537.314026	142.419357	876.795349	-468.139618	-8.004862	868.605530	-594.299683	150.403214	498.701447	-513.803528	-98.672905	503.898102	-556.567810	145.579330	87.962387	-535.268311	-128.521133	90.917618	-581.957764	196.619461	1378.232788	-455.466248	-117.551414	1367.172729	-496.156036	63.198704	1391.743042	-487.157440	103.870468	1650.827515	-617.677063	315.980865	1152.731201	-417.961700	-207.182281	1133.448242	-408.245697	182.159805	1153.019653	-316.715515	15.719135	1127.650635	-471.035187	76.642815	967.075317	608.344421	-6.034745	936.521118	613.884460	151.000015
-537.658752	139.962936	876.859070	-468.470367	-10.503215	868.730164	-594.124817	149.023148	498.601868	-514.448975	-100.140518	504.039032	-556.264160	145.154419	87.904259	-535.233704	-128.779663	90.861092	-581.183472	194.792099	1378.440308	-455.337067	-119.700562	1367.546631	-495.306000	61.312080	1392.113403	-486.400238	101.889069	1651.134888	-616.855225	313.328369	1152.508301	-418.704346	-209.377853	1133.609009	-407.592865	179.179535	1152.938965	-315.786621	12.792475	1127.270752	-471.356506	74.212036	967.159302	608.059265	-5.920157	936.522644	613.468750	150.973724
-538.016296	137.476486	876.850952	-468.881042	-12.996680	868.826355	-593.985535	147.476700	498.444794	-515.090820	-101.617470	504.157471	-556.012878	144.709152	87.851059	-535.137024	-128.980026	90.747192	-580.350281	193.065872	1378.594482	-455.148041	-121.799538	1367.875488	-494.665100	59.391083	1392.305298	-485.634949	99.923523	1651.454956	-616.046021	310.554321	1152.263428	-419.441193	-211.502045	1133.852661	-406.969116	176.164551	1152.810791	-314.937378	9.817011	1126.954712	-471.746277	71.773422	967.200012	607.789307	-5.765637	936.533569	613.052612	151.054749
-538.438171	134.932327	876.808044	-469.263031	-15.610509	868.858826	-593.988831	145.977005	498.390564	-515.532166	-102.668518	504.166168	-555.816406	144.275314	87.848549	-535.016479	-129.184265	90.618599	-579.456238	191.262970	1378.644287	-454.893158	-123.937828	1368.239258	-494.107330	57.364216	1392.392944	-484.833740	97.984192	1651.763672	-615.180359	307.889313	1151.941895	-420.172485	-213.757034	1134.071655	-406.327271	173.149307	1152.553833	-314.319153	6.962092	1126.655640	-472.143982	69.247978	967.187988	607.525635	-5.629457	936.527283	612.664978	151.166153
-538.833923	132.392426	876.738770	-469.678162	-18.196363	868.863037	-593.983582	144.423538	498.175842	-516.163574	-104.231453	504.296509	-555.608704	143.974304	87.809227	-535.111450	-129.472946	90.546738	-578.570251	189.512314	1378.623535	-454.631531	-126.005264	1368.525024	-493.667206	55.316555	1392.372070	-483.990692	96.049088	1652.043457	-614.329712	305.197845	1151.538086	-421.130096	-215.639740	1134.128906	-405.768188	170.159592	1152.179565	-313.506134	4.001103	1126.187744	-472.575592	66.711792	967.161499	607.247864	-5.517705	936.517090	612.224060	151.333542
-539.214722	129.697403	876.610229	-470.116882	-20.810257	868.784790	-594.102295	142.901505	498.079010	-516.857666	-105.933212	504.404114	-555.448792	143.698135	87.744888	-535.174927	-129.739090	90.465134	-577.695251	187.731705	1378.525391	-454.404266	-128.092102	1368.759033	-492.842133	53.419640	1392.461426	-483.090363	94.173866	1652.312744	-613.493896	302.645111	1151.062988	-421.769806	-217.884293	1134.224609	-405.158386	167.197723	1151.680176	-312.704132	1.008008	1125.567261	-472.971741	64.088554	967.050354	606.999023	-5.375439	936.488464	611.836121	151.533279
-539.607117	126.997810	876.482971	-470.493256	-23.513081	868.728638	-594.133484	141.347382	497.847717	-517.486633	-107.573982	504.594910	-555.306335	143.483963	87.699417	-535.182251	-129.926620	90.403893	-576.870178	185.851242	1378.400635	-454.090149	-130.151489	1368.976440	-492.339661	51.383041	1392.308105	-482.145752	92.342674	1652.536011	-612.626343	300.117340	1150.536499	-422.496979	-220.092072	1134.351440	-404.587341	164.234848	1151.075806	-311.963623	-1.985449	1124.906250	-473.358246	61.434319	966.954529	606.768921	-5.237168	936.489075	611.484253	151.700684
-540.026978	124.206070	876.336182	-470.958588	-26.236988	868.744446	-594.303467	139.799988	497.696106	-518.196472	-109.382393	504.751221	-555.234009	143.242371	87.664085	-535.411133	-130.227631	90.425713	-575.831665	184.260284	1378.226318	-453.777588	-132.241364	1369.242310	-491.509399	49.524971	1392.364990	-481.138580	90.605217	1652.769287	-611.788269	297.539398	1150.013550	-423.208832	-222.407684	1134.505737	-403.984070	161.337677	1150.402710	-311.219025	-5.001750	1124.242554	-473.814880	58.767014	966.884399	606.537842	-5.108651	936.490723	611.189636	152.124542
-540.484741	121.372177	876.190247	-471.339264	-29.098387	868.743286	-594.424927	138.275330	497.557007	-518.942139	-111.127563	504.920563	-555.116516	143.063065	87.652954	-535.459961	-130.438171	90.383362	-574.878113	182.507004	1378.041992	-453.399292	-134.320297	1369.492310	-491.088684	47.507111	1392.250732	-480.085052	88.741096	1652.934326	-610.954407	294.998657	1149.489136	-423.752960	-224.884369	1134.756104	-403.431610	158.374649	1149.766846	-310.541016	-8.095092	1123.607178	-474.225159	56.029427	966.796387	606.354126	-4.993580	936.511230	610.788635	151.986649
-541.025635	118.466545	876.077148	-471.988556	-31.817667	868.840088	-594.537781	136.593811	497.425537	-519.616638	-112.832703	505.083618	-555.060547	142.832031	87.622765	-535.409241	-130.593124	90.368027	-574.016602	180.685547	1377.834717	-453.112305	-136.411209	1369.789063	-490.266785	45.646740	1392.276733	-478.956726	86.979523	1653.072021	-610.155212	292.534515	1148.930786	-424.746094	-226.947937	1134.924194	-402.839813	155.496338	1149.052490	-309.854034	-11.121087	1122.952148	-474.785583	53.355335	966.761963	606.150330	-4.841089	936.535095	610.401917	152.122009
-541.550415	115.592339	876.010132	-472.416718	-34.672485	868.889526	-594.624390	134.976242	497.236664	-520.465698	-114.607773	505.306885	-554.957458	142.624222	87.577515	-535.577942	-130.851456	90.310974	-573.004150	179.000198	1377.494507	-452.742920	-138.445648	1370.074951	-489.782562	43.701702	1392.188599	-477.819000	85.241562	1653.108398	-609.362854	289.917328	1148.358887	-425.464081	-229.175522	1135.158081	-402.265900	152.580414	1148.296021	-309.296387	-14.156668	1122.359253	-475.201202	50.615192	966.719360	605.976501	-4.694042	936.540100	610.064819	152.212708
-542.393555	112.899239	876.013245	-473.865631	-37.004318	869.064514	-594.780212	133.300705	496.986938	-521.405884	-116.611816	505.353363	-554.898499	142.415573	87.500092	-535.884583	-131.191330	90.306503	-572.176025	177.174484	1377.322144	-452.356659	-140.489594	1370.338623	-489.161987	41.833107	1392.130371	-476.439270	83.620728	1653.146484	-608.602295	287.421234	1147.785034	-426.217438	-231.589050	1135.456177	-401.653961	149.755493	1147.513794	-309.078278	-16.981085	1121.743286	-476.187500	48.182709	966.745789	605.797302	-4.562406	936.554382	609.741760	152.299347
-543.017029	109.961708	875.915955	-474.459381	-39.787735	869.207458	-594.745422	131.634888	496.802521	-522.224182	-118.524414	505.543030	-554.669739	142.272690	87.438377	-535.911499	-131.497009	90.305939	-571.238953	175.453293	1377.027954	-452.020386	-142.489624	1370.567261	-488.516541	39.953762	1392.009399	-475.067200	82.019241	1653.104370	-607.831604	284.913940	1147.109131	-426.864502	-233.975433	1135.741577	-401.122437	146.981583	1146.610229	-308.701233	-19.949110	1121.063354	-476.702209	45.535770	966.713257	605.641235	-4.494288	936.558533	609.431702	152.416595
-543.401917	106.852982	875.805786	-474.093842	-43.149044	869.262939	-594.447754	129.356171	496.407074	-523.006409	-120.354584	505.854675	-554.598694	142.046417	87.342094	-535.995178	-131.786957	90.274986	-570.384399	173.698502	1376.775513	-451.844757	-144.524429	1370.844360	-487.920990	38.119942	1391.900146	-473.592041	80.518959	1652.996582	-607.133728	282.406586	1146.545044	-427.413818	-236.494324	1136.295044	-400.604858	144.196915	1145.725708	-308.323639	-23.004360	1120.338989	-476.665558	42.570835	966.639771	605.446106	-4.381315	936.546143	609.119385	152.589447
-544.176697	104.056557	875.779541	-475.154114	-45.606476	869.428711	-594.550354	127.658989	496.224640	-523.872986	-122.296364	505.909424	-554.478760	141.849457	87.286484	-536.187317	-132.184219	90.270874	-569.575745	171.981888	1376.547119	-451.528412	-146.532242	1371.105347	-487.329773	36.343216	1392.028564	-472.062439	79.066727	1652.836304	-606.468750	279.882813	1145.950928	-428.153595	-238.810928	1136.573486	-400.100708	141.425934	1144.812134	-307.883484	-26.048529	1119.625488	-477.433838	40.099415	966.640686	605.275635	-4.232389	936.553284	608.815491	152.736618
-544.887756	101.165359	875.702820	-475.535126	-48.684448	869.553772	-594.829529	126.712914	496.120789	-524.750854	-124.288712	506.082184	-554.289185	141.688538	87.345215	-536.769775	-132.719635	90.260201	-568.757629	170.216125	1376.353638	-451.170380	-148.464111	1371.407471	-486.838898	34.552212	1391.923584	-470.481995	77.655640	1652.639038	-605.884033	277.435516	1145.430542	-428.519135	-241.572479	1137.058105	-399.717590	138.639420	1143.945923	-307.616211	-29.149210	1118.987671	-477.867157	37.353855	966.598206	605.088501	-4.132778	936.569397	608.509766	152.857193
-545.839844	98.264679	875.660828	-476.896912	-51.222179	869.771240	-594.908875	125.041359	495.870483	-525.532776	-126.238602	506.092499	-554.274414	141.444260	87.292473	-536.722778	-133.092590	90.239838	-567.995178	168.484329	1376.182617	-450.864349	-150.405548	1371.683228	-486.280731	32.820004	1391.854980	-468.918335	76.290367	1652.388550	-605.339966	274.947357	1144.993530	-429.540192	-243.563614	1137.296387	-399.346130	135.868439	1143.062012	-307.279846	-32.170956	1118.371216	-478.833801	34.827316	966.597229	604.923096	-4.010106	936.582825	608.243652	152.949692
-546.624146	95.472054	875.635498	-477.590546	-54.015778	869.878723	-594.957031	123.513618	495.724915	-526.256042	-128.190323	506.205780	-554.138489	141.306931	87.248932	-536.766235	-133.543823	90.220139	-567.303650	166.738312	1375.974854	-450.584290	-152.317062	1371.944214	-485.411011	31.128260	1391.730225	-467.190460	75.042107	1652.165649	-604.810974	272.491730	1144.513916	-430.183746	-246.018829	1137.749390	-399.046997	133.069992	1142.198120	-307.101837	-35.232857	1117.861938	-479.440765	32.200764	966.572205	604.732239	-3.905785	936.600952	607.942688	153.059067
-547.360596	92.479561	875.532288	-477.983673	-56.986137	870.015137	-594.820068	121.915283	495.431976	-526.903748	-130.091766	506.344116	-553.983826	141.215988	87.229355	-536.825806	-134.001358	90.185585	-566.599548	164.988831	1375.798706	-450.149017	-154.195419	1372.260498	-484.965729	29.249289	1391.482788	-465.527374	73.800629	1651.838013	-604.398499	270.056671	1144.107788	-430.934601	-248.462097	1138.112671	-398.799377	130.248596	1141.263550	-307.084381	-38.280136	1117.381714	-479.901886	29.497215	966.518188	604.552551	-3.802415	936.628662	607.657837	153.135437
-548.181641	89.587753	875.453979	-478.879639	-59.730278	870.092957	-594.827881	120.436028	495.170258	-527.508667	-132.048630	506.363861	-553.933411	141.089188	87.182014	-536.946594	-134.472641	90.153038	-565.825012	163.339172	1375.584351	-449.740936	-156.037689	1372.522461	-484.408752	27.528254	1391.380615	-463.838287	72.595688	1651.478516	-603.982849	267.577118	1143.644775	-431.550568	-250.912811	1138.603394	-398.535004	127.472931	1140.395386	-307.198425	-41.295666	1116.992554	-480.600372	26.849461	966.440430	604.345215	-3.679624	936.632507	607.343384	153.287628
-549.121521	86.692070	875.381104	-479.830841	-62.591824	870.204346	-594.791016	118.923470	494.893799	-528.121887	-134.082245	506.373505	-553.851685	141.000336	87.140312	-537.123657	-134.985977	90.146889	-565.214233	161.637924	1375.357666	-449.384460	-157.865189	1372.748047	-483.596252	25.825607	1391.314819	-462.165771	71.425117	1651.102417	-603.655945	265.170685	1143.228149	-432.249084	-253.446671	1138.975342	-398.340240	124.728394	1139.536133	-307.326813	-44.221996	1116.487549	-481.357635	24.177286	966.366760	604.137756	-3.569995	936.616699	607.033813	153.412781
-549.864380	83.763405	875.235229	-480.331207	-65.507515	870.282776	-594.649292	117.424797	494.699249	-528.570740	-136.097198	506.416504	-553.735596	140.911697	87.122932	-537.116028	-135.413727	90.095886	-564.622131	159.934387	1375.189209	-448.929169	-159.656113	1372.982422	-482.934753	24.148262	1391.176270	-460.545837	70.299438	1650.730469	-603.344299	262.688019	1142.786987	-432.617554	-256.191620	1139.549561	-398.137756	122.090744	1138.651245	-307.405945	-47.201839	1115.953247	-481.864716	21.506432	966.259460	603.963928	-3.435048	936.606628	606.760010	153.545807
-550.771545	80.820076	875.146057	-481.381165	-68.324692	870.343628	-594.624146	116.018463	494.489197	-529.211304	-138.214050	506.386719	-553.729553	140.761002	87.147034	-537.497620	-135.975922	90.003830	-563.966125	158.298553	1374.959839	-448.428436	-161.388031	1373.190186	-482.419037	22.509947	1390.971924	-458.975861	69.181122	1650.374878	-603.118835	260.334106	1142.390625	-433.429108	-258.406433	1139.804810	-397.977997	119.450783	1137.768188	-307.689362	-49.995525	1115.559692	-482.646698	18.793293	966.152893	603.757751	-3.316731	936.607666	606.483521	153.628555
-551.595459	77.885414	875.004517	-482.277039	-71.126022	870.357178	-594.409607	114.534225	494.310516	-529.885437	-140.302185	506.393250	-553.703064	140.574051	87.165581	-537.793152	-136.544296	89.951553	-563.366089	156.612762	1374.736694	-447.977509	-163.109375	1373.320068	-481.564575	20.852692	1390.800415	-457.462036	68.042015	1650.017578	-602.948608	257.851593	1141.933594	-433.987885	-260.825500	1140.276367	-397.783783	116.849030	1136.882935	-307.944733	-52.833939	1115.124634	-483.342712	16.096367	966.006958	603.554504	-3.212109	936.597412	606.215088	153.728287
-552.332703	74.957367	874.795288	-482.977570	-74.024857	870.382996	-594.231018	113.177818	494.049469	-530.588745	-142.155472	506.361176	-553.675354	140.414001	87.157196	-537.922302	-137.012161	89.897598	-562.812378	154.966949	1374.448608	-447.468872	-164.753830	1373.479004	-480.861450	19.211044	1390.617310	-456.040741	66.894875	1649.674438	-602.780029	255.434616	1141.455566	-434.493927	-263.314667	1140.639648	-397.599884	114.400848	1135.956909	-308.222656	-55.586552	1114.684692	-483.931763	13.403666	965.838074	603.331665	-3.090773	936.566895	605.939026	153.811157
-553.016968	71.994781	874.573975	-483.641571	-76.920952	870.390442	-593.934143	111.702698	493.800842	-531.234863	-144.113983	506.394836	-553.570557	140.263565	87.120216	-538.076294	-137.428650	89.890862	-562.200256	153.309113	1374.118286	-446.937073	-166.447189	1373.625488	-480.158539	17.608702	1390.364136	-454.689240	65.746986	1649.326904	-602.693970	253.040665	1140.923340	-434.722504	-266.002472	1141.136230	-397.411041	111.991211	1134.937500	-308.489014	-58.337029	1114.225830	-484.475800	10.690704	965.653687	603.110840	-2.989855	936.541748	605.674561	153.956482
-553.668762	69.131729	874.346558	-484.306488	-79.744270	870.390625	-593.726807	110.363640	493.574066	-532.032166	-146.124924	506.456360	-553.493835	140.076157	87.090485	-538.248169	-137.862167	89.883446	-561.664124	151.720474	1373.745728	-446.388336	-168.090988	1373.710693	-479.388153	16.062744	1390.298584	-453.435974	64.563522	1649.007080	-602.626282	250.637329	1140.348022	-435.353699	-268.020203	1141.458862	-397.193909	109.682045	1133.930542	-308.743622	-60.927769	1113.732300	-485.026703	8.042371	965.473206	602.904480	-2.862681	936.507690	605.396545	154.077713
-554.270142	66.204826	874.123962	-484.877991	-82.625008	870.372070	-593.401611	108.910492	493.270264	-532.858215	-148.058243	506.521576	-553.352478	139.889252	87.030403	-538.420105	-138.300110	89.874519	-561.058167	150.116074	1373.343872	-445.865570	-169.717285	1373.749756	-478.979126	14.424541	1389.841919	-452.321381	63.371845	1648.702148	-602.666016	248.311325	1139.795776	-435.725372	-270.365234	1141.708740	-397.031189	107.391289	1132.948120	-309.038727	-63.429104	1113.217773	-485.514618	5.324668	965.289734	602.686340	-2.767288	936.494202	605.146973	154.244522
-554.757141	63.360405	873.900940	-485.312164	-85.371902	870.343628	-593.062500	107.544708	492.989380	-533.790100	-150.030228	506.571014	-553.176819	139.702225	86.996071	-538.398804	-138.601120	89.861282	-560.465332	148.484497	1372.907227	-445.351898	-171.330185	1373.800659	-478.427246	12.774468	1389.500366	-451.294617	62.105301	1648.389282	-602.670349	245.925873	1139.174927	-435.976318	-272.646057	1142.020874	-396.892059	105.245407	1131.882690	-309.317261	-65.927681	1112.630005	-485.895538	2.710219	965.108276	602.435547	-2.633803	936.471497	604.872314	154.407562
-555.325623	60.598030	873.626282	-485.867249	-88.119812	870.229309	-592.729370	106.074440	492.714233	-534.832092	-151.940887	506.634674	-553.060669	139.477692	86.982010	-538.125549	-138.786255	89.876335	-559.990723	146.781540	1372.446045	-444.796631	-172.979935	1373.767700	-477.892303	11.138888	1389.143677	-450.370361	60.775433	1648.073730	-602.738953	243.606400	1138.572388	-436.158905	-274.916992	1142.249878	-396.768799	103.237953	1130.849365	-309.587708	-68.295631	1112.049927	-486.317810	0.126674	964.836975	602.200989	-2.525209	936.446716	604.615356	154.510788
-555.899902	57.875164	873.399414	-486.645416	-90.738464	870.149658	-592.152283	104.404129	492.226135	-535.936951	-153.861343	506.685150	-552.890747	139.212921	86.909515	-537.846863	-138.945465	89.845352	-559.402588	145.144028	1371.932739	-444.279785	-174.616058	1373.735962	-477.255402	9.491525	1388.841919	-449.518158	59.412960	1647.831543	-602.873474	241.383759	1137.936890	-436.319397	-277.102112	1142.408203	-396.630554	101.205383	1129.872803	-309.896729	-70.551567	1111.402588	-486.864197	-2.427420	964.618164	601.965942	-2.391076	936.425659	604.353577	154.618668
-556.353210	55.236240	873.159485	-487.064240	-93.216644	869.942566	-592.130554	103.283989	492.146332	-536.985474	-155.670746	506.689636	-552.898560	138.872223	86.913055	-538.001648	-139.265274	89.768555	-558.926758	143.502228	1371.413452	-443.745026	-176.301834	1373.723511	-476.729126	7.838028	1388.415039	-448.835114	58.050755	1647.561157	-603.000793	239.173889	1137.268555	-436.348145	-279.254242	1142.617310	-396.545807	99.358742	1128.829224	-310.122345	-72.683014	1110.731323	-487.185028	-4.887248	964.336914	601.717590	-2.303761	936.407532	604.090149	154.722565
-556.856201	52.667534	872.890930	-487.584015	-95.863342	869.868652	-591.836731	102.033051	491.803711	-538.152893	-157.489243	506.665985	-552.814758	138.598083	86.885025	-538.186768	-139.604279	89.682587	-558.466736	141.850739	1370.878052	-443.237701	-177.934006	1373.697266	-476.186737	6.195200	1388.064941	-448.236816	56.630451	1647.341797	-603.173340	236.954041	1136.620483	-436.654358	-280.893372	1142.645020	-396.463837	97.430305	1127.819336	-310.348053	-74.662514	1110.024780	-487.599274	-7.338105	964.105530	601.477112	-2.163871	936.386108	603.840698	154.859497
-557.263611	50.166428	872.612061	-488.008789	-98.285545	869.720398	-591.307861	100.620857	491.422638	-539.337952	-159.273697	506.757141	-552.722961	138.298813	86.823608	-538.365723	-139.960541	89.620842	-558.040588	140.157700	1370.307129	-442.701233	-179.601471	1373.607178	-475.706055	4.568295	1387.700562	-447.726746	55.146763	1647.153564	-603.377502	234.842957	1135.957642	-436.095032	-283.719116	1142.914063	-396.410156	95.624748	1126.847168	-310.600189	-76.725449	1109.323975	-487.929749	-9.673712	963.840454	601.227539	-2.051733	936.369751	603.590332	154.967926
-557.691711	47.238182	872.359192	-488.432709	-100.784248	869.553406	-590.820068	99.369537	491.060150	-540.338440	-161.119339	506.855255	-552.643738	138.045197	86.797554	-538.486267	-140.334290	89.590210	-557.666504	138.483261	1369.789551	-442.128937	-181.307388	1373.523193	-475.199799	2.934206	1387.301514	-447.320251	53.585354	1647.031738	-603.603943	232.792831	1135.435669	-436.231812	-285.312744	1142.817871	-396.396240	93.796967	1125.874756	-310.668579	-78.618500	1108.581543	-488.255035	-12.242429	963.570129	600.994751	-1.951637	936.372437	603.352783	155.099548
-558.088257	44.949814	872.088989	-488.925934	-103.051849	869.392151	-590.347168	98.174934	490.719391	-541.390869	-162.790359	506.867798	-552.570557	137.776382	86.765152	-538.529724	-140.724182	89.560074	-557.310547	136.710907	1369.274292	-441.566467	-182.975082	1373.429321	-474.770538	1.342075	1386.911255	-447.050842	51.962761	1646.975830	-603.851196	230.757690	1134.932251	-435.817383	-287.523773	1142.975830	-396.423370	91.928360	1125.077881	-310.789917	-80.520660	1107.922607	-488.594421	-14.422595	963.299255	600.741272	-1.844133	936.363647	603.106506	155.199982
-558.523804	42.602936	871.862732	-489.338776	-105.442337	869.253784	-590.005188	97.072639	490.558777	-542.288391	-164.388092	506.867889	-552.506897	137.465363	86.755074	-538.590515	-141.021973	89.489883	-557.033386	135.008957	1368.846313	-440.964783	-184.629913	1373.251099	-474.206451	-0.334739	1386.582764	-446.910645	50.217651	1646.959717	-604.067810	228.701782	1134.434814	-435.880005	-289.135803	1142.791138	-396.455444	90.140869	1124.255249	-310.745300	-82.292229	1107.067749	-488.930145	-16.693100	963.067993	600.533752	-1.731568	936.354309	602.879089	155.317291
-558.968201	40.508492	871.687012	-489.892914	-107.533508	869.045837	-589.446350	95.976425	490.286407	-543.118164	-165.906281	506.802979	-552.385254	137.224808	86.724907	-538.691772	-141.274139	89.397591	-556.758728	133.252731	1368.412231	-440.313812	-186.290604	1373.048462	-473.673309	-1.967414	1386.221802	-446.873413	48.391171	1647.076416	-604.391907	226.747879	1134.008301	-435.936401	-290.606140	1142.320435	-396.429230	88.368179	1123.445190	-310.693939	-84.055641	1106.231079	-489.302429	-18.771545	962.825684	600.325928	-1.583915	936.347961	602.645752	155.435684
-559.366211	38.368462	871.448853	-490.280823	-109.894875	868.767883	-589.054199	95.055824	490.117554	-543.890625	-167.442245	506.757416	-552.318176	136.944778	86.708504	-538.645081	-141.490616	89.350334	-556.498840	131.517441	1368.001831	-439.586700	-187.903229	1372.824707	-473.278625	-3.596826	1385.783081	-446.980469	46.411480	1647.259888	-604.700195	224.833191	1133.583130	-435.621796	-292.396454	1142.156372	-396.398224	86.724640	1122.626953	-310.540100	-86.039574	1105.342651	-489.555145	-21.000282	962.510742	600.095337	-1.439036	936.331177	602.407104	155.587265
-559.838196	36.267715	871.255798	-490.900848	-111.941444	868.611328	-588.553040	94.051109	489.874908	-544.445740	-168.792953	506.609283	-552.216736	136.655304	86.680748	-538.671021	-141.703033	89.277756	-556.204834	129.809799	1367.638184	-438.857269	-189.503036	1372.561035	-472.685577	-5.320481	1385.621094	-447.228333	44.312099	1647.553955	-604.978577	222.865005	1133.235962	-435.280518	-294.181549	1141.952148	-396.333496	85.083908	1121.789917	-310.335205	-87.816994	1104.442627	-489.968903	-23.018433	962.276428	599.892761	-1.313011	936.324402	602.182434	155.722946
-560.298950	34.282028	871.051514	-491.467377	-114.078293	868.453796	-588.118286	93.203888	489.662628	-544.945801	-170.255020	506.518921	-552.115417	136.366318	86.677017	-538.940674	-142.032349	89.217590	-555.918030	128.081146	1367.322266	-438.086731	-191.096985	1372.249756	-472.203491	-6.980565	1385.326172	-447.584015	42.057323	1647.954956	-605.296997	220.901871	1132.970947	-434.913422	-295.946350	1141.710327	-396.218536	83.572365	1120.908691	-310.119843	-89.493401	1103.580933	-490.358215	-25.032270	962.040161	599.681519	-1.205187	936.337463	601.935669	155.846527
-560.731506	32.229908	870.860046	-492.164154	-116.015274	868.371155	-587.654419	92.335075	489.407440	-545.341003	-171.522873	506.404816	-552.060913	136.031555	86.690292	-538.992920	-142.266418	89.211136	-555.607117	126.404762	1367.054321	-437.298370	-192.655762	1371.960693	-471.745972	-8.626611	1385.045288	-448.111664	39.671562	1648.496094	-605.542053	218.873672	1132.699463	-434.508698	-297.747406	1141.467529	-396.119751	82.035942	1120.105469	-309.986511	-91.140602	1102.702515	-490.824860	-26.964712	961.855286	599.532349	-1.092687	936.342285	601.748474	155.934448
-561.168274	30.340595	870.674500	-492.750946	-117.942215	868.214355	-587.184326	91.451309	489.239685	-545.610901	-172.779861	506.309601	-551.942688	135.673203	86.736374	-539.026917	-142.433456	89.159927	-555.271667	124.650124	1366.860352	-436.467957	-194.266296	1371.643066	-471.329590	-10.159970	1384.549316	-448.777588	37.101177	1649.100098	-605.702515	216.678864	1132.391479	-434.021057	-299.435852	1141.179199	-396.047974	80.461937	1119.348877	-309.695404	-92.806992	1101.859009	-491.230072	-28.844870	961.638367	599.335938	-0.998973	936.355713	601.526672	156.014435
-561.600708	28.338207	870.482788	-493.358826	-119.943123	868.116882	-586.696350	90.579033	489.032776	-545.854248	-174.037491	506.164276	-551.746094	135.321671	86.789505	-539.087219	-142.629883	89.118347	-554.873718	122.930634	1366.761475	-435.654053	-195.826981	1371.335449	-470.881226	-11.947289	1384.417847	-449.550812	34.318962	1649.826660	-606.089294	214.827759	1132.492554	-433.464233	-301.258759	1140.891602	-395.960419	79.032944	1118.596313	-309.476196	-94.353821	1101.037109	-491.648621	-30.782478	961.443909	599.194153	-0.910523	936.382568	601.335510	156.052979
-562.014709	26.709198	870.337097	-494.028931	-121.654663	868.012207	-586.232483	89.768982	488.932434	-546.129089	-175.344452	506.045013	-551.547913	134.915512	86.883095	-539.216370	-142.882111	89.080284	-554.373962	121.443619	1366.615601	-434.877533	-197.363144	1370.972534	-470.329681	-13.804756	1384.408325	-450.458252	31.432302	1650.608032	-606.322815	212.794830	1132.527100	-432.837616	-302.984985	1140.547363	-395.896301	77.543633	1117.885864	-309.273743	-95.824707	1100.236694	-492.103455	-32.456982	961.285461	599.018188	-0.818944	936.408813	601.140076	156.118774
-562.437256	24.836735	870.163757	-494.577484	-123.614677	867.940735	-585.746643	88.807358	488.741791	-546.296814	-176.384857	505.973907	-551.427490	134.479980	86.942276	-539.305847	-143.063156	89.024902	-553.934509	119.814842	1366.692627	-434.146484	-198.953262	1370.586304	-469.872467	-15.702961	1384.390259	-451.429077	28.382317	1651.380737	-606.482971	210.797363	1132.585571	-432.189240	-304.704071	1140.097534	-395.807220	76.165260	1117.176758	-309.031769	-97.317719	1099.411011	-492.502014	-34.308971	961.118591	598.880127	-0.729712	936.423096	600.973694	156.187897
-562.820923	23.270693	870.007690	-495.128815	-125.279526	867.801514	-585.278259	88.013100	488.595520	-546.466492	-177.524338	505.816559	-551.240112	134.066452	87.003441	-539.373840	-143.223999	88.994781	-553.504456	118.146072	1366.886108	-433.480042	-200.508865	1370.158081	-469.550842	-17.623135	1384.354248	-452.479736	25.195448	1652.178955	-606.684875	208.921280	1132.783569	-431.243591	-306.673401	1139.770020	-395.716949	74.696426	1116.531616	-308.923218	-98.653381	1098.547852	-492.858734	-35.913475	960.925720	598.727539	-0.636408	936.415649	600.787231	156.251862
-563.169128	22.262312	869.898865	-495.677551	-126.683327	867.690918	-584.842346	87.132324	488.491699	-546.709106	-178.577347	505.706726	-551.138367	133.637497	87.044373	-539.491333	-143.458160	88.942337	-553.070923	116.417099	1367.189331	-432.948608	-202.108673	1369.686401	-469.066132	-19.446129	1384.472290	-453.637421	21.791306	1652.944092	-606.835083	207.099304	1133.121338	-430.459595	-308.403381	1139.308228	-395.641663	73.242981	1116.018799	-308.685822	-99.964508	1097.533813	-493.196716	-37.158718	960.778992	598.575195	-0.581736	936.421326	600.637146	156.322769
-563.512512	20.956844	869.797485	-496.100891	-128.259201	867.618103	-584.481140	86.301529	488.393066	-546.950195	-179.601746	505.661804	-551.081543	133.169342	87.070755	-539.565796	-143.620209	88.908356	-552.607605	114.659416	1367.521729	-432.462372	-203.756332	1369.233154	-468.746979	-21.410938	1384.367676	-454.673889	18.367901	1653.813843	-606.926147	205.348297	1133.538940	-429.804138	-309.816956	1138.679077	-395.546783	71.825539	1115.463745	-308.667419	-101.183968	1096.763672	-493.489929	-38.587181	960.654358	598.427795	-0.515264	936.429199	600.490967	156.373322
-563.788208	19.360107	869.668396	-496.456360	-129.748154	867.584778	-584.091370	85.544724	488.299072	-547.405151	-180.316559	505.569794	-550.952454	132.841873	87.109703	-539.672058	-143.769226	88.870804	-552.143799	112.855667	1367.971191	-431.942169	-205.405701	1368.722900	-468.467712	-23.381878	1384.398193	-455.884399	14.770273	1654.588379	-606.969299	203.691193	1134.142334	-429.000366	-311.506561	1138.136353	-395.470032	70.242119	1115.181763	-308.562836	-102.440178	1095.951782	-493.757111	-40.057281	960.542053	598.283081	-0.436216	936.438354	600.371033	156.450317
-564.021423	18.148094	869.580750	-496.846741	-130.906372	867.533386	-583.800171	84.773369	488.185211	-547.564453	-181.258011	505.456146	-550.844360	132.558044	87.144226	-539.805664	-143.955048	88.842804	-551.705078	111.044495	1368.536743	-431.728699	-207.139343	1368.220337	-468.177734	-25.379368	1384.534668	-456.978210	11.077263	1655.413208	-606.943665	202.093292	1134.772705	-427.998718	-313.468964	1137.592407	-395.368195	68.760529	1114.856079	-308.515961	-103.661156	1095.204468	-493.999786	-41.221310	960.441711	598.155212	-0.362393	936.448303	600.227905	156.512024
-564.329468	16.845293	869.550598	-497.321838	-132.090988	867.624084	-583.612122	84.163834	488.093628	-547.795837	-182.209961	505.393555	-550.753235	132.299728	87.154846	-539.941345	-144.124420	88.845779	-551.375916	109.268822	1369.158203	-431.582245	-208.925400	1367.728882	-467.761597	-27.571131	1384.738770	-458.002686	7.377148	1656.259766	-606.858582	200.600952	1135.537842	-427.191895	-315.139343	1136.918579	-395.282715	67.359520	1114.598755	-308.288025	-104.753929	1094.348633	-494.367432	-42.408325	960.453064	598.054504	-0.297860	936.463501	600.122070	156.630386
-564.477112	15.617663	869.517639	-497.477295	-133.298416	867.609619	-583.429626	83.568344	488.043365	-547.949280	-182.980515	505.334198	-550.724365	132.068863	87.182358	-539.969299	-144.187286	88.820915	-550.993835	107.419624	1369.882202	-431.440186	-210.770218	1367.202759	-467.723969	-29.640839	1384.866821	-459.091797	3.574287	1657.032471	-606.781677	199.268478	1136.422729	-426.617065	-316.522644	1136.142700	-395.219299	65.721504	1114.557617	-308.101563	-105.802307	1093.617065	-494.491669	-43.601810	960.414551	597.944641	-0.208963	936.463928	600.014893	156.724411
-564.541687	14.527749	869.480347	-497.418457	-134.306107	867.532654	-583.234070	83.051941	487.968994	-547.805603	-183.891205	505.333618	-550.655762	131.962662	87.190392	-540.039795	-144.246918	88.846153	-550.653992	105.503403	1370.606567	-431.383392	-212.618652	1366.609619	-467.621735	-31.641836	1385.026611	-460.126099	-0.315453	1657.774658	-606.625061	197.998856	1137.381104	-425.689087	-318.337341	1135.500732	-395.099182	64.341888	1114.381836	-307.848175	-107.005249	1092.988403	-494.492554	-44.635452	960.354126	597.840759	-0.157206	936.454468	599.896912	156.786407
-564.726135	13.518559	869.504211	-497.467316	-135.274597	867.475464	-583.181824	82.641785	487.900787	-547.831238	-184.539719	505.294830	-550.691956	131.880646	87.214348	-540.141296	-144.367767	88.865105	-550.375977	103.541443	1371.405762	-431.353027	-214.549103	1366.046143	-467.570557	-33.709808	1385.203857	-461.131561	-4.256352	1658.462891	-606.364075	196.805710	1138.305786	-425.279022	-319.644867	1134.591431	-394.937195	63.021011	1114.330078	-307.519592	-108.092827	1092.320190	-494.591064	-45.628601	960.330933	597.715149	-0.101845	936.445862	599.809143	156.847702
-564.850098	12.661352	869.558838	-497.570160	-136.108475	867.418457	-583.115784	82.216728	487.803009	-547.938599	-184.791687	505.191406	-550.736511	131.871765	87.204636	-540.233459	-144.427231	88.804558	-550.116882	101.624947	1372.265747	-431.444824	-216.486862	1365.434814	-467.401276	-35.780922	1385.461792	-462.070435	-8.191114	1659.145508	-606.137695	195.800293	1139.394165	-424.758118	-321.069580	1133.722290	-394.846863	61.870228	1114.302002	-307.188812	-109.417824	1092.032959	-494.680420	-46.524639	960.328552	597.566589	-0.058447	936.430908	599.718323	156.907089
-564.979431	11.718509	869.733582	-497.370331	-136.959122	867.330627	-583.094421	81.877220	487.732788	-547.716431	-185.230911	505.141571	-550.855591	131.879074	87.194237	-540.224670	-144.430420	88.812691	-549.895020	99.656639	1373.129272	-431.549927	-218.489761	1364.819946	-467.430817	-37.853752	1385.712891	-462.945648	-12.165753	1659.820923	-605.829834	194.863358	1140.511841	-424.295776	-322.472290	1132.890747	-394.760315	60.716736	1114.330200	-306.847504	-110.656593	1091.770264	-494.672974	-47.506306	960.397095	597.457581	0.015997	936.427917	599.657715	156.993515
-564.806335	10.760667	869.795532	-496.942108	-137.078751	867.161011	-582.927368	81.575768	487.620575	-547.330566	-185.538010	505.037262	-550.970276	131.932892	87.197144	-540.286621	-144.482147	88.824890	-549.732544	97.680923	1374.026489	-431.747711	-220.477646	1364.208496	-467.490570	-39.941833	1385.961548	-463.760223	-16.168688	1660.396240	-605.523743	194.143890	1141.786987	-423.830231	-324.017731	1132.078857	-394.708618	59.662781	1114.310913	-306.284363	-112.398262	1091.460571	-494.453888	-48.078354	960.381104	597.320679	0.085901	936.418762	599.577820	157.034729
-564.707153	10.005706	869.910461	-496.658264	-137.611481	867.142395	-582.782776	81.392532	487.565918	-546.720154	-186.149811	505.008057	-551.062134	132.037231	87.211143	-540.273987	-144.505005	88.870834	-549.615417	95.764259	1374.981445	-432.012665	-222.503601	1363.634644	-467.585052	-42.101971	1386.247681	-464.665436	-20.141895	1660.966187	-605.187561	193.505707	1143.058350	-423.551727	-325.324982	1131.225464	-394.711151	58.581528	1114.319458	-305.839783	-113.758736	1091.497192	-494.363647	-48.784733	960.479614	597.212646	0.116846	936.419373	599.547852	157.064957
-564.612915	9.476063	870.027710	-496.351105	-138.091675	867.091980	-582.626404	81.263741	487.541901	-546.290771	-186.520844	504.919922	-551.160645	132.169205	87.213669	-540.443726	-144.623337	88.898430	-549.530640	93.742615	1375.860596	-432.343323	-224.522430	1363.029175	-467.717712	-44.203907	1386.511108	-465.456543	-24.114597	1661.481934	-604.821533	193.041016	1144.423950	-423.672821	-326.331421	1130.212402	-394.691376	57.744156	1114.267700	-305.359863	-114.964996	1091.518311	-494.259766	-49.382504	960.566284	597.117981	0.182799	936.408936	599.535950	157.153748
[truncated: 120 more rows]
[truncated: 40 more columns]
